# Supplementary material for: Transcriptome Sequencing, De Novo Assembly and Differential Gene Expression Analysis of the Early Development of Acipenser baeri
Source: PLoS One. 2015 Sep 11;10(9):e0137450. doi: 10.1371/journal.pone.0137450 (PMC4567377; doi:10.1371/journal.pone.0137450)
Supplement: S1 File — (XLS) [file pone.0137450.s004.xls]

## Sheet: Unigene_N50_old
Transcript_min_length_cutoff	Transcript_N50	Transcript_total_num	Total_length(bp)	Fraction_of_total_length(%)
200	745	278166	155819172	1
300	1150	151665	125210292	0.803562
400	1493	97849	106751165	0.685096
500	1757	71057	94831100	0.608597
600	1947	55799	86513432	0.555217
700	2102	46252	80343298	0.515619
800	2233	39508	75307177	0.483299
900	2349	34557	71112903	0.456381
1000	2447	30747	67503723	0.433218
1100	2548	27606	64210312	0.412082
1200	2638	24943	61153040	0.392462
1300	2730	22710	58367290	0.374583
1400	2824	20747	55720537	0.357597
1500	2900	19003	53194365	0.341385
1600	2985	17528	50910032	0.326725
1700	3075	16135	48614574	0.311994
1800	3164	14895	46443799	0.298062
1900	3260	13711	44255458	0.284018
2000	3348	12653	42193399	0.270784
2100	3429	11681	40203276	0.258012
2200	3512	10799	38308163	0.24585
2300	3606	9946	36390696	0.233544
2400	3702	9180	34590749	0.221993
2500	3796	8498	32920944	0.211277
2600	3894	7853	31277797	0.200731
2700	3998	7244	29665808	0.190386
2800	4083	6714	28209789	0.181042
2900	4192	6150	26601672	0.170721
3000	4291	5697	25265236	0.162145
3100	4384	5269	23959791	0.153767
3200	4480	4910	22829580	0.146513
3300	4589	4544	21640251	0.138881
3400	4699	4184	20433673	0.131137
3500	4837	3846	19268251	0.123658
3600	4942	3574	18303024	0.117463
3700	5055	3303	17314594	0.11112
3800	5166	3070	16441010	0.105513
3900	5270	2855	15613982	0.100206
4000	5388	2654	14819927	0.0951098
4100	5531	2443	13965487	0.0896262
4200	5610	2267	13235181	0.0849394
4300	5735	2108	12559533	0.0806033
4400	5829	1961	11920229	0.0765004
4500	5946	1828	11328656	0.0727039
4600	6071	1706	10773681	0.0691422
4700	6164	1585	10211390	0.0655336
4800	6266	1500	9808176	0.0629459
4900	6369	1405	9347384	0.0599887
5000	6459	1316	8907177	0.0571635
5100	6581	1235	8498362	0.0545399
5200	6667	1159	8107170	0.0520293
5300	6739	1085	7719060	0.0495386
5400	6861	1021	7376543	0.0473404
5500	6953	967	7082226	0.0454516
5600	7069	898	6698866	0.0429913
5700	7216	834	6337723	0.0406736
5800	7314	786	6061449	0.0389005
5900	7426	737	5775064	0.0370626
6000	7583	695	5525119	0.0354585
6100	7666	649	5246284	0.0336691
6200	7760	617	5049540	0.0324064
6300	7881	582	4830744	0.0310022
6400	8019	547	4608406	0.0295753
6500	8110	507	4350539	0.0279204
6600	8210	481	4179917	0.0268254
6700	8331	446	3946979	0.0253305
6800	8437	425	3805581	0.0244231
6900	8587	400	3634527	0.0233253
7000	8734	378	3481778	0.022345
7100	8859	353	3305437	0.0212133
7200	8947	337	3191047	0.0204792
7300	9059	320	3067900	0.0196888
7400	9175	300	2920929	0.0187456
7500	9215	285	2809171	0.0180284
7600	9364	273	2718327	0.0174454
7700	9446	258	2603732	0.01671
7800	9616	242	2479733	0.0159142
7900	9720	232	2401333	0.015411
8000	9937	222	2321776	0.0149005
8100	10286	206	2193134	0.0140749
8200	10353	195	2103661	0.0135007
8300	10422	183	2004639	0.0128652
8400	10669	174	1929587	0.0123835
8500	10801	167	1870469	0.0120041
8600	10988	159	1802001	0.0115647
8700	11040	154	1758811	0.0112875
8800	11329	149	1715107	0.011007
8900	11399	139	1626635	0.0104392
9000	11584	132	1564010	0.0100373
9100	11636	125	1500649	0.00963071
9200	11795	115	1409057	0.0090429
9300	11795	113	1390545	0.00892409
9400	12131	108	1343780	0.00862397
9500	12862	102	1287195	0.00826083
9600	12862	100	1268143	0.00813856
9700	12940	95	1219934	0.00782916
9800	12954	92	1190726	0.00764172
9900	13131	89	1161198	0.00745222
10000	13329	86	1131303	0.00726036
10100	13329	84	1111113	0.00713078
10200	13504	83	1100943	0.00706552
10300	13547	81	1080371	0.00693349
10400	13830	75	1018252	0.00653483
10500	13871	72	986940	0.00633388
10600	13871	71	976438	0.00626648
10700	13894	69	955106	0.00612958
10800	13894	68	944328	0.00606041
10900	14069	66	922691	0.00592155
11000	14101	63	889786	0.00571038
11100	14328	62	878746	0.00563952
11200	14328	61	867574	0.00556783
11300	14328	61	867574	0.00556783
11400	14426	56	810777	0.00520332
11500	14428	54	787871	0.00505632
11600	14428	53	776287	0.00498197
11700	14744	50	741435	0.0047583
11800	14979	46	694442	0.00445672
11900	14979	46	694442	0.00445672
12000	15020	45	682536	0.00438031
12100	15020	45	682536	0.00438031
12200	15020	44	670405	0.00430246
12300	15020	44	670405	0.00430246
12400	15020	44	670405	0.00430246
12500	15020	43	658003	0.00422286
12600	15020	43	658003	0.00422286
12700	15020	43	658003	0.00422286
12800	15020	43	658003	0.00422286
12900	15168	40	619407	0.00397517
13000	15168	38	593513	0.00380899
13100	15168	38	593513	0.00380899
13200	15190	37	580382	0.00372471
13300	15190	36	567090	0.00363941
13400	15241	35	553761	0.00355387
13500	15241	35	553761	0.00355387
13600	15669	33	526710	0.00338026
13700	15669	32	513090	0.00329286
13800	15669	32	513090	0.00329286
13900	15697	29	471495	0.00302591
14000	15697	29	471495	0.00302591
14100	15781	28	457426	0.00293562
14200	15781	27	443325	0.00284512
14300	15781	27	443325	0.00284512
14400	15803	26	428997	0.00275317
14500	15996	23	385720	0.00247543
14600	16024	22	371164	0.00238202
14700	16024	22	371164	0.00238202
14800	16024	21	356420	0.0022874
14900	16024	21	356420	0.0022874
15000	16042	20	341441	0.00219126
15100	16042	18	311382	0.00199835
15200	16319	16	281024	0.00180353
15300	16377	15	265783	0.00170571
15400	16377	15	265783	0.00170571
15500	16377	15	265783	0.00170571
15600	16377	15	265783	0.00170571
15700	17132	13	234417	0.00150442
15800	17132	12	218636	0.00140314
15900	17652	11	202833	0.00130172
16000	17652	10	186837	0.00119906
16100	17927	8	154771	0.000993273
16200	17927	8	154771	0.000993273
16300	17927	8	154771	0.000993273
16400	20267	6	122075	0.00078344
16500	20267	6	122075	0.00078344
16600	20267	6	122075	0.00078344
16700	20267	6	122075	0.00078344
16800	20267	6	122075	0.00078344
16900	20267	6	122075	0.00078344
17000	20267	6	122075	0.00078344
17100	20267	6	122075	0.00078344
17200	20267	5	104943	0.000673492
17300	20267	5	104943	0.000673492
17400	20267	5	104943	0.000673492
17500	20267	5	104943	0.000673492
17600	20267	5	104943	0.000673492
17700	20892	4	87291	0.000560207
17800	20892	4	87291	0.000560207
17900	20892	4	87291	0.000560207
18000	20892	3	69364	0.000445157
18100	20892	3	69364	0.000445157
18200	20892	3	69364	0.000445157
18300	20892	3	69364	0.000445157
18400	20892	3	69364	0.000445157
18500	20892	3	69364	0.000445157
18600	20892	3	69364	0.000445157
18700	20892	3	69364	0.000445157
18800	20892	3	69364	0.000445157
18900	20892	3	69364	0.000445157
19000	20892	3	69364	0.000445157
19100	20892	3	69364	0.000445157
19200	20892	3	69364	0.000445157
19300	20892	3	69364	0.000445157
19400	20892	3	69364	0.000445157
19500	20892	3	69364	0.000445157
19600	20892	3	69364	0.000445157
19700	20892	3	69364	0.000445157
19800	20892	3	69364	0.000445157
19900	20892	3	69364	0.000445157
20000	20892	3	69364	0.000445157
20100	20892	3	69364	0.000445157
20200	20892	3	69364	0.000445157
20300	28205	2	49097	0.00031509
20400	28205	2	49097	0.00031509
20500	28205	2	49097	0.00031509
20600	28205	2	49097	0.00031509
20700	28205	2	49097	0.00031509
20800	28205	2	49097	0.00031509
20900	28205	1	28205	0.000181011
21000	28205	1	28205	0.000181011
21100	28205	1	28205	0.000181011
21200	28205	1	28205	0.000181011
21300	28205	1	28205	0.000181011
21400	28205	1	28205	0.000181011
21500	28205	1	28205	0.000181011
21600	28205	1	28205	0.000181011
21700	28205	1	28205	0.000181011
21800	28205	1	28205	0.000181011
21900	28205	1	28205	0.000181011
22000	28205	1	28205	0.000181011
22100	28205	1	28205	0.000181011
22200	28205	1	28205	0.000181011
22300	28205	1	28205	0.000181011
22400	28205	1	28205	0.000181011
22500	28205	1	28205	0.000181011
22600	28205	1	28205	0.000181011
22700	28205	1	28205	0.000181011
22800	28205	1	28205	0.000181011
22900	28205	1	28205	0.000181011
23000	28205	1	28205	0.000181011
23100	28205	1	28205	0.000181011
23200	28205	1	28205	0.000181011
23300	28205	1	28205	0.000181011
23400	28205	1	28205	0.000181011
23500	28205	1	28205	0.000181011
23600	28205	1	28205	0.000181011
23700	28205	1	28205	0.000181011
23800	28205	1	28205	0.000181011
23900	28205	1	28205	0.000181011
24000	28205	1	28205	0.000181011
24100	28205	1	28205	0.000181011
24200	28205	1	28205	0.000181011
24300	28205	1	28205	0.000181011
24400	28205	1	28205	0.000181011
24500	28205	1	28205	0.000181011
24600	28205	1	28205	0.000181011
24700	28205	1	28205	0.000181011
24800	28205	1	28205	0.000181011
24900	28205	1	28205	0.000181011
25000	28205	1	28205	0.000181011
25100	28205	1	28205	0.000181011
25200	28205	1	28205	0.000181011
25300	28205	1	28205	0.000181011
25400	28205	1	28205	0.000181011
25500	28205	1	28205	0.000181011
25600	28205	1	28205	0.000181011
25700	28205	1	28205	0.000181011
25800	28205	1	28205	0.000181011
25900	28205	1	28205	0.000181011
26000	28205	1	28205	0.000181011
26100	28205	1	28205	0.000181011
26200	28205	1	28205	0.000181011
26300	28205	1	28205	0.000181011
26400	28205	1	28205	0.000181011
26500	28205	1	28205	0.000181011
26600	28205	1	28205	0.000181011
26700	28205	1	28205	0.000181011
26800	28205	1	28205	0.000181011
26900	28205	1	28205	0.000181011
27000	28205	1	28205	0.000181011
27100	28205	1	28205	0.000181011
27200	28205	1	28205	0.000181011
27300	28205	1	28205	0.000181011
27400	28205	1	28205	0.000181011
27500	28205	1	28205	0.000181011
27600	28205	1	28205	0.000181011
27700	28205	1	28205	0.000181011
27800	28205	1	28205	0.000181011
27900	28205	1	28205	0.000181011
28000	28205	1	28205	0.000181011
28100	28205	1	28205	0.000181011
28200	28205	1	28205	0.000181011
