# Supplementary material for: Transcriptome Sequencing, De Novo Assembly and Differential Gene Expression Analysis of the Early Development of Acipenser baeri
Source: PLoS One. 2015 Sep 11;10(9):e0137450. doi: 10.1371/journal.pone.0137450 (PMC4567377; doi:10.1371/journal.pone.0137450)
Supplement: S2 File — (XLS) [file pone.0137450.s005.xls]

Query_Seq_id	Query_sequence_length	Subject_type	Subject_id	Subject_name	Subject_sequence_length	Query_start	Query_end	Subject_start	Subject_end	Alignment_length	Number_of_identical_matches	Query_percentage	Evalue
comp149559_c0_seq1	28205	tr	G3WA49	tr|G3WA49|G3WA49_SARHA Uncharacterized protein (Fragment) OS=Sarcophilus harrisii GN=TTN PE=4 SV=1	28874	6	27197	19750	28874	9143	6760	0.71902145	0
comp149355_c0_seq1	15781	tr	F1QWA2	tr|F1QWA2|F1QWA2_DANRE Uncharacterized protein (Fragment) OS=Danio rerio GN=ubr4 PE=4 SV=1	5152	15714	253	1	5152	5169	4666	0.887016032	0
comp149566_c0_seq1	20892	tr	M7BHY9	tr|M7BHY9|M7BHY9_CHEMY Nesprin-1 (Fragment) OS=Chelonia mydas GN=UY3_07582 PE=4 SV=1	8700	20889	1	963	7946	6992	4620	0.663411832	0
comp147709_c0_seq1	14556	tr	F1PGY9	tr|F1PGY9|F1PGY9_CANFA Uncharacterized protein OS=Canis familiaris GN=DYNC1H1 PE=4 SV=2	4646	14313	370	1	4646	4649	4324	0.891178895	0
comp149477_c0_seq1	15190	tr	H3AE39	tr|H3AE39|H3AE39_LATCH Uncharacterized protein OS=Latimeria chalumnae GN=HERC1 PE=4 SV=2	4854	444	15026	1	4854	4869	4290	0.847267939	0
comp149468_c0_seq1	16377	tr	H3B208	tr|H3B208|H3B208_LATCH Uncharacterized protein (Fragment) OS=Latimeria chalumnae PE=4 SV=1	21846	1	16377	3278	8689	5465	4270	0.782194541	0
comp149534_c0_seq1	15803	tr	I3JBA6	tr|I3JBA6|I3JBA6_ORENI Uncharacterized protein OS=Oreochromis niloticus GN=herc2 PE=4 SV=1	4835	1349	15724	1	4802	4805	4228	0.802632412	0
comp149546_c0_seq3	15241	tr	F1QI76	tr|F1QI76|F1QI76_DANRE Uncharacterized protein OS=Danio rerio GN=mycbp2 PE=2 SV=1	4648	597	14513	23	4648	4646	4187	0.82415852	0
comp149538_c1_seq1	16042	tr	I3IYW2	tr|I3IYW2|I3IYW2_ORENI Uncharacterized protein (Fragment) OS=Oreochromis niloticus GN=fat4 PE=4 SV=1	4945	15788	1011	1	4945	4946	3923	0.733636704	0
comp149557_c1_seq1	13329	tr	U3KBV1	tr|U3KBV1|U3KBV1_FICAL Uncharacterized protein (Fragment) OS=Ficedula albicollis GN=BIRC6 PE=4 SV=1	4822	204	13319	1	4377	4398	3788	0.852577088	0
comp147294_c0_seq1	14744	tr	F7D5U9	tr|F7D5U9|F7D5U9_XENTR Uncharacterized protein (Fragment) OS=Xenopus tropicalis GN=dnah8 PE=4 SV=1	4619	367	14067	10	4619	4638	3638	0.740233315	0
comp149078_c0_seq1	14979	tr	F8W3S2	tr|F8W3S2|F8W3S2_DANRE Uncharacterized protein OS=Danio rerio GN=sacs PE=4 SV=2	4578	744	14486	1	4578	4581	3613	0.723613058	0
comp149422_c0_seq2	17927	tr	F6YYH0	tr|F6YYH0|F6YYH0_ORNAN Uncharacterized protein OS=Ornithorhynchus anatinus GN=MACF1 PE=4 SV=2	5392	180	16322	41	5366	5401	3532	0.591063759	0
comp149526_c0_seq1	17132	tr	F1QEZ1	tr|F1QEZ1|F1QEZ1_DANRE G-protein-coupled receptor 98 OS=Danio rerio GN=gpr98 PE=4 SV=1	6198	17132	294	598	6198	5627	3510	0.614639272	0
comp149565_c0_seq1	17652	tr	I3JX28	tr|I3JX28|I3JX28_ORENI Uncharacterized protein OS=Oreochromis niloticus GN=LOC100708077 PE=4 SV=1	4027	1638	13784	1	4027	4082	3486	0.592454113	0
comp149552_c0_seq4	15669	tr	R0K2L9	tr|R0K2L9|R0K2L9_ANAPL Uncharacterized protein KIAA1109 (Fragment) OS=Anas platyrhynchos GN=Anapl_04702 PE=4 SV=1	5003	13241	402	743	4990	4305	3467	0.663794754	0
comp149367_c0_seq1	15020	tr	G1NQP0	tr|G1NQP0|G1NQP0_MELGA Uncharacterized protein OS=Meleagris gallopavo GN=LOC100549660 PE=4 SV=2	4557	14605	959	1	4549	4555	3460	0.691078562	0
comp149542_c0_seq1	13504	tr	E7F307	tr|E7F307|E7F307_DANRE Uncharacterized protein OS=Danio rerio GN=vps13d PE=4 SV=1	4361	18	13160	1	4361	4423	3403	0.755998223	0
comp149518_c0_seq1	14069	tr	E9QCV2	tr|E9QCV2|E9QCV2_DANRE Uncharacterized protein OS=Danio rerio GN=plecb PE=2 SV=1	4530	2	13435	77	4509	4478	3358	0.716042363	0
comp149084_c0_seq2	13292	tr	E7EZB9	tr|E7EZB9|E7EZB9_DANRE Uncharacterized protein OS=Danio rerio GN=AL935046.1 PE=4 SV=1	4506	195	13292	24	4388	4375	3296	0.743906109	0
comp146072_c1_seq4	13620	tr	H3BFH9	tr|H3BFH9|H3BFH9_LATCH Uncharacterized protein (Fragment) OS=Latimeria chalumnae PE=4 SV=2	4245	206	12676	1	4245	4249	3252	0.716299559	0
comp149520_c0_seq2	10286	tr	E1C796	tr|E1C796|E1C796_CHICK Uncharacterized protein OS=Gallus gallus GN=TRRAP PE=4 SV=2	3820	362	10111	1	3248	3255	3050	0.889558623	0
comp149545_c0_seq1	12862	tr	C5J7W8	tr|C5J7W8|C5J7W8_DANRE SMG1 homolog phosphatidylinositol 3-kinase-related kinase (C. elegans) OS=Danio rerio GN=smg1 PE=2 SV=1	3640	529	11445	12	3640	3640	3038	0.708598974	0
comp149563_c1_seq2	20267	tr	Q4T3T2	tr|Q4T3T2|Q4T3T2_TETNG Chromosome undetermined SCAF9929, whole genome shotgun sequence. (Fragment) OS=Tetraodon nigroviridis GN=GSTENG00007656001 PE=4 SV=1	4260	4125	16493	194	4260	4210	2967	0.439186855	0
comp146258_c0_seq4	9830	tr	H2ZZW7	tr|H2ZZW7|H2ZZW7_LATCH Uncharacterized protein OS=Latimeria chalumnae GN=DNAH5 PE=4 SV=2	4680	3	9551	1498	4680	3183	2928	0.893591048	0
comp148427_c0_seq2	13830	tr	K7GHL4	tr|K7GHL4|K7GHL4_PELSI Uncharacterized protein (Fragment) OS=Pelodiscus sinensis GN=PRKDC PE=4 SV=1	4133	13308	913	1	4133	4146	2894	0.627765727	0
comp149522_c0_seq1	11172	tr	F7E4C0	tr|F7E4C0|F7E4C0_XENTR Uncharacterized protein (Fragment) OS=Xenopus tropicalis GN=ryr1 PE=4 SV=1	4950	295	11163	1	3595	3643	2885	0.774704619	0
comp149489_c0_seq1	16319	tr	D7PS88	tr|D7PS88|D7PS88_DANRE Fraser syndrome protein 1 OS=Danio rerio GN=fras1 PE=2 SV=1	4003	15749	3726	1	4003	4016	2852	0.524296832	0
comp149551_c0_seq1	13131	tr	I3JV17	tr|I3JV17|I3JV17_ORENI Uncharacterized protein OS=Oreochromis niloticus GN=LOC100694037 PE=4 SV=1	3792	12872	1485	1	3791	3844	2797	0.639022161	0
comp149440_c1_seq2	13547	tr	I3KSM3	tr|I3KSM3|I3KSM3_ORENI Uncharacterized protein OS=Oreochromis niloticus GN=LRP1 (1 of 2) PE=4 SV=1	4588	445	10314	1	3319	3350	2604	0.576659039	0
comp148639_c0_seq3	10337	tr	H2ZVD5	tr|H2ZVD5|H2ZVD5_LATCH Uncharacterized protein OS=Latimeria chalumnae PE=4 SV=1	3013	9957	1024	21	3013	2995	2600	0.754570959	0
comp149564_c0_seq1	14426	tr	E7FB42	tr|E7FB42|E7FB42_DANRE Uncharacterized protein OS=Danio rerio GN=fat2 PE=4 SV=1	4342	304	13362	9	4342	4374	2584	0.537363094	0
comp148397_c0_seq3	8514	tr	E1C9F6	tr|E1C9F6|E1C9F6_CHICK Neurofibromin OS=Gallus gallus GN=NF1 PE=2 SV=1	2835	8460	166	1	2835	2838	2573	0.906624383	0
comp149246_c0_seq2	8835	tr	G3WZL8	tr|G3WZL8|G3WZL8_SARHA Uncharacterized protein OS=Sarcophilus harrisii GN=UBR5 PE=4 SV=1	2802	184	8526	1	2802	2804	2573	0.873684211	0
comp149535_c0_seq1	10414	tr	R0JQF6	tr|R0JQF6|R0JQF6_ANAPL Protocadherin Fat 1 (Fragment) OS=Anas platyrhynchos GN=Anapl_04567 PE=4 SV=1	4590	10205	3	21	3421	3402	2561	0.737756866	0
comp149519_c0_seq3	10801	tr	H3AAE1	tr|H3AAE1|H3AAE1_LATCH Uncharacterized protein OS=Latimeria chalumnae PE=4 SV=1	3125	10568	1221	1	3123	3142	2527	0.701879456	0
comp149561_c0_seq1	11354	tr	H0ZRG2	tr|H0ZRG2|H0ZRG2_TAEGU Uncharacterized protein (Fragment) OS=Taeniopygia guttata GN=DST PE=4 SV=1	5434	11184	1	1	3722	3763	2526	0.667429981	0
comp149509_c0_seq2	12954	tr	I3JCN7	tr|I3JCN7|I3JCN7_ORENI Uncharacterized protein OS=Oreochromis niloticus PE=4 SV=1	5221	12954	352	459	4614	4250	2498	0.578508569	0
comp149504_c0_seq1	11608	tr	F1QGX1	tr|F1QGX1|F1QGX1_DANRE Uncharacterized protein OS=Danio rerio GN=dchs1b PE=2 SV=1	3286	10992	1180	3	3286	3292	2478	0.6404204	0
comp149539_c1_seq1	9003	tr	H3B208	tr|H3B208|H3B208_LATCH Uncharacterized protein (Fragment) OS=Latimeria chalumnae PE=4 SV=1	21846	9002	3	8690	11689	3000	2477	0.825391536	0
comp149527_c0_seq1	11399	tr	I3KD12	tr|I3KD12|I3KD12_ORENI Uncharacterized protein (Fragment) OS=Oreochromis niloticus PE=4 SV=1	3630	11245	347	1	3630	3647	2475	0.651372927	0
comp148683_c0_seq1	9477	tr	K7G7V1	tr|K7G7V1|K7G7V1_PELSI Uncharacterized protein OS=Pelodiscus sinensis GN=DYNC2H1 PE=4 SV=1	4313	9476	414	1296	4313	3026	2468	0.781259892	0
comp147916_c0_seq1	10929	tr	G3NSC3	tr|G3NSC3|G3NSC3_GASAC Midasin OS=Gasterosteus aculeatus PE=3 SV=1	5541	10705	32	17	3571	3586	2443	0.670601153	0
comp149414_c1_seq1	11906	tr	E7EXC7	tr|E7EXC7|E7EXC7_DANRE Ubiquitin carboxyl-terminal hydrolase OS=Danio rerio GN=usp9 PE=3 SV=1	2594	11223	3427	1	2594	2606	2438	0.614312112	0
comp148401_c1_seq5	8032	tr	M3XKR9	tr|M3XKR9|M3XKR9_LATCH Uncharacterized protein OS=Latimeria chalumnae PE=4 SV=1	2572	107	7816	1	2572	2579	2360	0.881474104	0
comp149498_c0_seq2	11040	tr	I3IU92	tr|I3IU92|I3IU92_ORENI Uncharacterized protein OS=Oreochromis niloticus PE=4 SV=1	3038	322	9492	1	3038	3095	2357	0.64048913	0
comp149529_c0_seq1	11733	tr	I3K6S1	tr|I3K6S1|I3K6S1_ORENI Uncharacterized protein (Fragment) OS=Oreochromis niloticus GN=UTRN PE=4 SV=1	3665	251	11083	7	3651	3719	2333	0.596522628	0
comp149530_c0_seq1	10988	tr	I3KII9	tr|I3KII9|I3KII9_ORENI Uncharacterized protein (Fragment) OS=Oreochromis niloticus PE=4 SV=1	3404	10380	79	2	3404	3501	2320	0.633418274	0
comp149474_c0_seq2	9332	tr	U3KAS7	tr|U3KAS7|U3KAS7_FICAL Uncharacterized protein OS=Ficedula albicollis GN=TENM3 PE=4 SV=1	2816	9000	1135	183	2816	2638	2310	0.742606087	0
comp148196_c0_seq1	8265	sp	Q9NT68	sp|Q9NT68|TEN2_HUMAN Teneurin-2 OS=Homo sapiens GN=TENM2 PE=1 SV=3	2774	8241	1	1	2745	2750	2305	0.836660617	0
comp145251_c0_seq2	8296	tr	K7G278	tr|K7G278|K7G278_PELSI Uncharacterized protein (Fragment) OS=Pelodiscus sinensis GN=DNAH7 PE=4 SV=1	3255	8296	125	562	3255	2727	2295	0.829918033	0
comp147497_c0_seq1	8275	tr	F1R4B4	tr|F1R4B4|F1R4B4_DANRE Uncharacterized protein OS=Danio rerio GN=tln1 PE=2 SV=1	2544	7970	354	1	2542	2542	2285	0.828398792	0
comp149541_c0_seq1	15697	tr	H2U5I9	tr|H2U5I9|H2U5I9_TAKRU Uncharacterized protein OS=Takifugu rubripes PE=4 SV=1	4826	3702	14918	1058	4825	3860	2266	0.433076384	0
comp149417_c0_seq2	8821	tr	E9QI62	tr|E9QI62|E9QI62_DANRE Uncharacterized protein OS=Danio rerio GN=flna PE=2 SV=1	2553	8595	946	2	2553	2552	2260	0.768620338	0
comp149525_c0_seq1	10778	tr	R0JNL4	tr|R0JNL4|R0JNL4_ANAPL Inositol 1,4,5-trisphosphate receptor type 2 (Fragment) OS=Anas platyrhynchos GN=Anapl_02913 PE=4 SV=1	2701	10448	2475	1	2699	2712	2254	0.627389126	0
comp146172_c0_seq3	9064	tr	F1NJ76	tr|F1NJ76|F1NJ76_CHICK Uncharacterized protein OS=Gallus gallus GN=Gga.17164 PE=4 SV=2	2708	8934	937	1	2708	2714	2238	0.740732568	0
comp149540_c0_seq1	7908	tr	I3JK89	tr|I3JK89|I3JK89_ORENI Uncharacterized protein OS=Oreochromis niloticus GN=LOC100695255 PE=4 SV=1	2376	7458	238	1	2376	2411	2208	0.837632777	0
comp149356_c0_seq1	9297	tr	G1KGB9	tr|G1KGB9|G1KGB9_ANOCA Uncharacterized protein OS=Anolis carolinensis GN=LOC100557883 PE=4 SV=2	3682	9216	1	16	3079	3083	2208	0.712487899	0
comp146955_c0_seq1	8896	tr	M4A0F4	tr|M4A0F4|M4A0F4_XIPMA Uncharacterized protein OS=Xiphophorus maculatus GN=UNC80 PE=4 SV=1	3313	3	7481	647	3178	2543	2189	0.738196942	0
comp149466_c0_seq2	10091	tr	F1QJA6	tr|F1QJA6|F1QJA6_DANRE Uncharacterized protein OS=Danio rerio GN=lrba PE=2 SV=1	2861	908	9367	11	2861	2904	2188	0.650480626	0
comp136261_c0_seq2	9215	tr	E1BZS9	tr|E1BZS9|E1BZS9_CHICK Uncharacterized protein (Fragment) OS=Gallus gallus GN=APC PE=4 SV=2	2845	8533	50	2	2845	2886	2158	0.70255019	0
comp149237_c0_seq1	7753	tr	R0LN18	tr|R0LN18|R0LN18_ANAPL Spectrin beta chain, brain 1 (Fragment) OS=Anas platyrhynchos GN=SPTBN1 PE=4 SV=1	2364	452	7525	1	2364	2364	2137	0.826905714	0
comp142903_c0_seq1	8191	tr	H3A2B2	tr|H3A2B2|H3A2B2_LATCH Uncharacterized protein (Fragment) OS=Latimeria chalumnae GN=DNAH9 PE=4 SV=1	3021	587	8191	8	2532	2542	2111	0.77316567	0
comp149260_c0_seq5	7713	tr	F1QL68	tr|F1QL68|F1QL68_DANRE Uncharacterized protein (Fragment) OS=Danio rerio GN=huwe1 PE=2 SV=1	4474	130	7668	1	2467	2516	2098	0.816024893	0
comp149463_c0_seq1	8042	tr	H3AZ49	tr|H3AZ49|H3AZ49_LATCH Uncharacterized protein (Fragment) OS=Latimeria chalumnae PE=4 SV=2	5440	2	8038	153	2834	2683	2098	0.782641134	0
comp140079_c0_seq1	7854	tr	H3B208	tr|H3B208|H3B208_LATCH Uncharacterized protein (Fragment) OS=Latimeria chalumnae PE=4 SV=1	21846	1	7836	653	3269	2617	2094	0.799847212	0
comp137649_c0_seq1	11608	tr	F1NE59	tr|F1NE59|F1NE59_CHICK Uncharacterized protein OS=Gallus gallus GN=SVEP1 PE=4 SV=2	3687	1341	11255	379	3687	3314	2074	0.536009649	0
comp148487_c0_seq6	8977	tr	H3BBR1	tr|H3BBR1|H3BBR1_LATCH Uncharacterized protein (Fragment) OS=Latimeria chalumnae PE=4 SV=1	4033	8944	665	1326	4033	2794	2038	0.681073855	0
comp149387_c1_seq1	8200	tr	F1NG87	tr|F1NG87|F1NG87_CHICK Uncharacterized protein OS=Gallus gallus GN=TTC28 PE=4 SV=2	2451	7539	493	96	2451	2371	2032	0.743414634	0
comp149444_c0_seq1	8568	tr	E7EZK9	tr|E7EZK9|E7EZK9_DANRE Uncharacterized protein OS=Danio rerio GN=fasn PE=4 SV=1	2514	402	7937	1	2514	2521	2028	0.710084034	0
comp149110_c0_seq1	6809	tr	G1N2F4	tr|G1N2F4|G1N2F4_MELGA Uncharacterized protein (Fragment) OS=Meleagris gallopavo PE=4 SV=2	3030	6455	3	1	2154	2154	2011	0.886033191	0
comp148472_c0_seq2	11711	tr	F7DW33	tr|F7DW33|F7DW33_XENTR Uncharacterized protein (Fragment) OS=Xenopus tropicalis PE=4 SV=1	3484	8262	1159	747	3110	2373	2011	0.51515669	0
comp145488_c1_seq1	7750	tr	F1NHV0	tr|F1NHV0|F1NHV0_CHICK Uncharacterized protein OS=Gallus gallus GN=CSMD2 PE=4 SV=2	3597	7735	152	1069	3597	2529	2002	0.774967742	0
comp144863_c0_seq1	7608	tr	T1ELU5	tr|T1ELU5|T1ELU5_HELRO Uncharacterized protein OS=Helobdella robusta PE=4 SV=1	2412	98	7402	4	2412	2436	1997	0.787460568	0
comp149449_c0_seq1	10353	tr	K7GHK1	tr|K7GHK1|K7GHK1_PELSI Uncharacterized protein OS=Pelodiscus sinensis GN=LAMA1 PE=4 SV=1	3105	253	9489	21	3105	3097	1991	0.576934222	0
comp149345_c0_seq1	7799	tr	I3JGC0	tr|I3JGC0|I3JGC0_ORENI Uncharacterized protein OS=Oreochromis niloticus PE=4 SV=1	2260	207	6944	1	2260	2262	1990	0.765482754	0
comp149278_c0_seq1	7619	tr	B0V351	tr|B0V351|B0V351_DANRE DNA polymerase OS=Danio rerio GN=pole PE=3 SV=1	2284	7227	343	1	2283	2295	1989	0.783173645	0
comp148521_c0_seq1	7664	tr	I3JX75	tr|I3JX75|I3JX75_ORENI Uncharacterized protein OS=Oreochromis niloticus GN=snrnp200 PE=4 SV=1	2136	1044	7430	1	2127	2129	1989	0.778575157	0
comp149401_c0_seq1	8331	tr	U3K0X6	tr|U3K0X6|U3K0X6_FICAL Uncharacterized protein OS=Ficedula albicollis GN=FLNB PE=4 SV=1	2652	8330	555	38	2652	2623	1983	0.714079942	0
comp147334_c0_seq1	9689	tr	I3JDS0	tr|I3JDS0|I3JDS0_ORENI Uncharacterized protein (Fragment) OS=Oreochromis niloticus GN=LOC100692726 PE=4 SV=1	3100	201	7514	1	2440	2441	1981	0.613375993	0
comp149558_c0_seq1	15168	tr	B0S758	tr|B0S758|B0S758_DANRE Uncharacterized protein OS=Danio rerio GN=ttna PE=4 SV=1	7601	9	8201	78	2742	2747	1979	0.391416139	0
comp149502_c0_seq1	9610	tr	E7F284	tr|E7F284|E7F284_DANRE Uncharacterized protein OS=Danio rerio GN=si:dkey-22o22.2 PE=3 SV=1	2780	956	8797	148	2765	2622	1943	0.606555671	0
comp149313_c0_seq2	7390	tr	I3KBH7	tr|I3KBH7|I3KBH7_ORENI Uncharacterized protein OS=Oreochromis niloticus PE=4 SV=1	2685	54	7319	6	2437	2451	1941	0.787956698	0
comp147057_c0_seq2	6737	tr	U3JS34	tr|U3JS34|U3JS34_FICAL Uncharacterized protein OS=Ficedula albicollis GN=WDFY3 PE=4 SV=1	3527	6694	5	1	2245	2247	1935	0.861659492	0
comp149175_c0_seq1	7964	tr	F1NZ70	tr|F1NZ70|F1NZ70_CHICK Uncharacterized protein (Fragment) OS=Gallus gallus GN=Gga.54229 PE=4 SV=2	2554	7589	213	70	2554	2492	1929	0.726644902	0
comp149512_c0_seq2	7594	tr	F1Q4Z1	tr|F1Q4Z1|F1Q4Z1_DANRE Uncharacterized protein OS=Danio rerio GN=sdk2b PE=4 SV=1	2254	1016	7522	46	2254	2209	1922	0.759283645	0
comp146206_c0_seq1	8049	tr	Q5EI67	tr|Q5EI67|Q5EI67_DANRE Carbamoyl-phosphate synthetase 2, aspartate transcarbamylase, and dihydroorotase OS=Danio rerio GN=cad PE=2 SV=1	2226	7651	929	1	2226	2249	1920	0.715616847	0
comp149497_c0_seq1	8552	tr	I3JMU3	tr|I3JMU3|I3JMU3_ORENI Uncharacterized protein OS=Oreochromis niloticus GN=COL12A1 (1 of 2) PE=4 SV=1	3067	359	8551	21	2752	2742	1919	0.673175865	0
comp147659_c0_seq1	12858	tr	H0WXD1	tr|H0WXD1|H0WXD1_OTOGA Uncharacterized protein OS=Otolemur garnettii GN=VPS13B PE=4 SV=1	4022	4066	12225	1310	4021	2729	1905	0.444470369	0
comp149341_c0_seq6	8845	tr	H2URL5	tr|H2URL5|H2URL5_TAKRU Uncharacterized protein (Fragment) OS=Takifugu rubripes GN=LOC101077743 PE=4 SV=1	2301	757	7671	1	2301	2310	1899	0.644092708	0
comp149549_c0_seq2	16024	tr	U3JAF3	tr|U3JAF3|U3JAF3_DANRE Uncharacterized protein OS=Danio rerio GN=rnf213b PE=4 SV=1	5132	5349	15881	1657	5131	3540	1877	0.351410384	0
comp139128_c0_seq1	7461	tr	Q6QQE1	tr|Q6QQE1|Q6QQE1_DANRE Cadherin 23 OS=Danio rerio GN=cdh23 PE=2 SV=1	3366	7457	3	348	2831	2485	1859	0.747486932	0
comp148112_c0_seq2	8947	tr	M3XIE8	tr|M3XIE8|M3XIE8_LATCH Uncharacterized protein OS=Latimeria chalumnae PE=4 SV=1	2109	6860	570	1	2109	2112	1857	0.622666816	0
comp149473_c0_seq2	15996	tr	M7CMN1	tr|M7CMN1|M7CMN1_CHEMY Polycystin-1 OS=Chelonia mydas GN=UY3_00226 PE=4 SV=1	4250	511	11550	7	3707	3720	1855	0.347899475	0
comp146389_c0_seq1	6086	tr	H2TDG4	tr|H2TDG4|H2TDG4_TAKRU Uncharacterized protein (Fragment) OS=Takifugu rubripes GN=LOC101074470 PE=4 SV=1	2525	187	6084	9	1956	1967	1849	0.911436083	0
comp130306_c0_seq2	8151	tr	F1QS67	tr|F1QS67|F1QS67_DANRE Uncharacterized protein (Fragment) OS=Danio rerio GN=lrp2b PE=4 SV=1	4409	8146	2	193	2905	2721	1848	0.680161943	0
comp147883_c0_seq6	12402	tr	H3A222	tr|H3A222|H3A222_LATCH Uncharacterized protein OS=Latimeria chalumnae PE=4 SV=1	2474	8625	1225	1	2474	2483	1842	0.445573295	0
comp148469_c0_seq1	7300	tr	E7EAV0	tr|E7EAV0|E7EAV0_ACIRT Skeletal muscle dihydropyridine receptor alpha 1S subunit OS=Acipenser ruthenus GN=CACNA1S PE=2 SV=1	1870	6884	1347	1	1846	1846	1839	0.755753425	0
comp148998_c0_seq1	6623	tr	I3JUX7	tr|I3JUX7|I3JUX7_ORENI Uncharacterized protein OS=Oreochromis niloticus GN=heatr5b PE=4 SV=1	2065	195	6356	1	2065	2071	1829	0.828476521	0
comp148136_c0_seq3	6842	tr	U3J2N1	tr|U3J2N1|U3J2N1_ANAPL Uncharacterized protein (Fragment) OS=Anas platyrhynchos GN=DSCAM PE=4 SV=1	1994	659	6670	1	1994	2004	1829	0.801958492	0
comp149148_c0_seq1	7114	tr	E7F102	tr|E7F102|E7F102_DANRE Uncharacterized protein OS=Danio rerio GN=ints1 PE=4 SV=1	2194	155	6745	1	2194	2201	1826	0.770030925	0
comp148192_c0_seq1	6598	tr	E7EZD1	tr|E7EZD1|E7EZD1_DANRE Uncharacterized protein OS=Danio rerio GN=nbeaa PE=4 SV=1	2968	6222	1	1	2094	2110	1817	0.826159442	0
comp143048_c0_seq2	7386	tr	F6RJL8	tr|F6RJL8|F6RJL8_XENTR Uncharacterized protein OS=Xenopus tropicalis GN=dnah11 PE=4 SV=1	4498	7384	365	2098	4487	2390	1810	0.735174655	0
comp138973_c0_seq2	6360	tr	H2Q4V0	tr|H2Q4V0|H2Q4V0_PANTR Uncharacterized protein OS=Pan troglodytes GN=DSCAML1 PE=4 SV=1	2113	23	6289	17	2113	2129	1802	0.85	0
comp149521_c0_seq1	6662	tr	H3AZ49	tr|H3AZ49|H3AZ49_LATCH Uncharacterized protein (Fragment) OS=Latimeria chalumnae PE=4 SV=2	5440	6662	3	2827	5047	2221	1796	0.808766136	0
comp130565_c1_seq9	7802	tr	I3KWC2	tr|I3KWC2|I3KWC2_ORENI Uncharacterized protein OS=Oreochromis niloticus GN=eml5 PE=4 SV=1	1970	135	5996	1	1958	1958	1792	0.689054089	0
comp149424_c0_seq39	10170	tr	U3K2Q3	tr|U3K2Q3|U3K2Q3_FICAL Uncharacterized protein OS=Ficedula albicollis GN=DOCK3 PE=4 SV=1	2058	361	6399	23	2058	2037	1785	0.526548673	0
comp146859_c1_seq1	6709	sp	Q2QCI8	sp|Q2QCI8|MED12_DANRE Mediator of RNA polymerase II transcription subunit 12 OS=Danio rerio GN=med12 PE=2 SV=1	2173	6394	248	1	2032	2057	1782	0.796840066	0
comp148908_c0_seq4	8072	tr	H2ZZV8	tr|H2ZZV8|H2ZZV8_LATCH Uncharacterized protein OS=Latimeria chalumnae PE=4 SV=1	3029	618	8000	1	2436	2485	1774	0.659316155	0
comp139533_c0_seq1	8864	sp	F1NTD6	sp|F1NTD6|ASCC3_CHICK Activating signal cointegrator 1 complex subunit 3 OS=Gallus gallus GN=ascc3 PE=3 SV=2	2211	8734	2123	1	2211	2213	1766	0.597698556	0
comp149395_c1_seq2	14423	tr	K1RKI0	tr|K1RKI0|K1RKI0_CRAGI Uncharacterized protein OS=Crassostrea gigas GN=CGI_10022523 PE=4 SV=1	10078	183	13844	3818	8477	4749	1761	0.366289954	0
comp149074_c0_seq1	9185	sp	A5WUT8	sp|A5WUT8|EPG5_DANRE Ectopic P granules protein 5 homolog OS=Danio rerio GN=epg5 PE=3 SV=1	2532	394	8004	17	2532	2557	1757	0.573870441	0
comp149472_c0_seq2	8004	tr	H3AI25	tr|H3AI25|H3AI25_LATCH Uncharacterized protein (Fragment) OS=Latimeria chalumnae PE=4 SV=1	2552	2	7561	69	2550	2565	1751	0.656296852	0
comp148804_c0_seq2	7022	tr	F1Q4R1	tr|F1Q4R1|F1Q4R1_DANRE Uncharacterized protein OS=Danio rerio GN=CT583658.1 PE=4 SV=1	2114	120	6476	1	2113	2121	1750	0.747650242	0
comp148006_c0_seq7	8251	tr	M3WNG1	tr|M3WNG1|M3WNG1_FELCA Uncharacterized protein OS=Felis catus GN=EML6 PE=4 SV=1	1958	383	6277	1	1958	1965	1744	0.634104957	0
comp149485_c0_seq1	10286	tr	D2I3V1	tr|D2I3V1|D2I3V1_AILME DNA polymerase (Fragment) OS=Ailuropoda melanoleuca GN=PANDA_020229 PE=3 SV=1	3134	391	9864	1	3134	3285	1741	0.507777562	0
comp149450_c0_seq1	8961	tr	H3AU92	tr|H3AU92|H3AU92_LATCH Uncharacterized protein OS=Latimeria chalumnae PE=4 SV=1	2833	159	8678	1	2831	2866	1737	0.58151992	0
comp148456_c0_seq5	6805	tr	U3KEF2	tr|U3KEF2|U3KEF2_FICAL Uncharacterized protein OS=Ficedula albicollis GN=KIAA1244 PE=4 SV=1	2218	6718	47	1	2218	2235	1725	0.760470242	0
comp148751_c0_seq1	8478	tr	E9QEX9	tr|E9QEX9|E9QEX9_DANRE Uncharacterized protein OS=Danio rerio GN=ankhd1 PE=2 SV=1	2607	8161	2249	1	2009	2026	1717	0.607572541	0
comp146386_c0_seq2	9405	tr	E1BVC5	tr|E1BVC5|E1BVC5_CHICK Uncharacterized protein OS=Gallus gallus GN=UTP20 PE=4 SV=1	2801	9234	1492	1	2588	2600	1700	0.542264753	0
comp148786_c2_seq1	7569	tr	F1Q5K4	tr|F1Q5K4|F1Q5K4_DANRE Uncharacterized protein OS=Danio rerio GN=myhc4 PE=4 SV=1	1937	1388	7171	1	1928	1929	1698	0.673008323	0
comp147001_c2_seq5	6617	tr	E7FE29	tr|E7FE29|E7FE29_DANRE Uncharacterized protein OS=Danio rerio GN=myo18ab PE=4 SV=1	2057	123	6182	1	2010	2030	1694	0.768021762	0
comp148602_c0_seq1	8354	tr	M3ZXA9	tr|M3ZXA9|M3ZXA9_XIPMA Uncharacterized protein OS=Xiphophorus maculatus PE=4 SV=1	2888	518	8341	33	2686	2688	1691	0.60725401	0
comp147241_c2_seq3	11795	sp	Q5TYW4	sp|Q5TYW4|NBAS_DANRE Neuroblastoma-amplified sequence OS=Danio rerio GN=nbas PE=2 SV=1	2372	7724	630	1	2372	2382	1686	0.428825774	0
comp149123_c0_seq1	7306	tr	I3KLX7	tr|I3KLX7|I3KLX7_ORENI Uncharacterized protein OS=Oreochromis niloticus PE=4 SV=1	2179	7218	712	1	2179	2206	1665	0.683684643	0
comp144835_c0_seq1	5719	tr	H2R0U9	tr|H2R0U9|H2R0U9_PANTR Uncharacterized protein OS=Pan troglodytes GN=RYR2 PE=4 SV=1	4967	5677	2	1	1899	1901	1658	0.869732471	0
comp147594_c0_seq3	5433	tr	H3ATZ9	tr|H3ATZ9|H3ATZ9_LATCH Uncharacterized protein (Fragment) OS=Latimeria chalumnae PE=4 SV=1	3465	5421	1	850	2667	1823	1654	0.913307565	0
comp147686_c0_seq5	8606	tr	H3APL4	tr|H3APL4|H3APL4_LATCH Uncharacterized protein (Fragment) OS=Latimeria chalumnae PE=4 SV=1	3000	314	7465	642	3000	2406	1653	0.576225889	0
comp148992_c0_seq69	8641	tr	R4GF68	tr|R4GF68|R4GF68_CHICK Uncharacterized protein OS=Gallus gallus PE=4 SV=1	3671	24	8267	1064	3671	2792	1650	0.572850365	0
comp149249_c0_seq2	7366	tr	U3I3Y9	tr|U3I3Y9|U3I3Y9_ANAPL Uncharacterized protein OS=Anas platyrhynchos GN=MYO9A PE=4 SV=1	2537	2	7111	197	2537	2426	1649	0.67159924	0
comp148568_c0_seq1	6583	tr	I3KG78	tr|I3KG78|I3KG78_ORENI Uncharacterized protein (Fragment) OS=Oreochromis niloticus GN=LOC100711819 PE=4 SV=1	1871	220	5811	4	1871	1871	1647	0.750569649	0
comp149305_c0_seq1	8819	tr	R0KCZ9	tr|R0KCZ9|R0KCZ9_ANAPL Myosin-X (Fragment) OS=Anas platyrhynchos GN=Anapl_03816 PE=4 SV=1	2048	8342	2241	1	2039	2044	1643	0.558906906	0
comp149109_c0_seq2	7206	tr	M3ZP51	tr|M3ZP51|M3ZP51_XIPMA Uncharacterized protein OS=Xiphophorus maculatus GN=DOCK10 PE=4 SV=1	2173	6973	590	35	2173	2152	1638	0.681931724	0
comp149560_c0_seq1	14328	tr	I3ISP1	tr|I3ISP1|I3ISP1_DANRE Uncharacterized protein OS=Danio rerio GN=pcnt PE=4 SV=1	4245	1123	12252	297	3887	3857	1632	0.341708543	0
comp148576_c0_seq1	7311	tr	I3KTN0	tr|I3KTN0|I3KTN0_ORENI Uncharacterized protein OS=Oreochromis niloticus GN=CIT (1 of 2) PE=4 SV=1	2066	6987	802	1	2066	2075	1630	0.66885515	0
comp146695_c0_seq6	5429	tr	K7FSL8	tr|K7FSL8|K7FSL8_PELSI Uncharacterized protein OS=Pelodiscus sinensis GN=NALCN PE=4 SV=1	1738	5194	2	1	1732	1732	1627	0.8990606	0
comp149075_c0_seq1	14101	tr	I3JZ32	tr|I3JZ32|I3JZ32_ORENI Uncharacterized protein (Fragment) OS=Oreochromis niloticus PE=4 SV=1	5100	8972	198	2352	5100	2952	1626	0.345932913	0
comp148615_c0_seq1	6621	tr	H3B1D6	tr|H3B1D6|H3B1D6_LATCH Uncharacterized protein OS=Latimeria chalumnae PE=4 SV=1	2113	6244	38	1	2113	2149	1621	0.734481196	0
comp148800_c0_seq1	6581	tr	F1N804	tr|F1N804|F1N804_CHICK Uncharacterized protein OS=Gallus gallus GN=PLXNA1 PE=4 SV=2	1898	455	6112	11	1898	1889	1616	0.73666616	0
comp148807_c0_seq7	11754	tr	F1QS41	tr|F1QS41|F1QS41_DANRE Uncharacterized protein OS=Danio rerio GN=wdfy4 PE=4 SV=1	3182	10042	1559	392	3181	2838	1616	0.412455334	0
comp149554_c1_seq1	9118	tr	G1KK99	tr|G1KK99|G1KK99_ANOCA Uncharacterized protein (Fragment) OS=Anolis carolinensis GN=celsr2 PE=3 SV=1	2766	9116	2595	589	2758	2193	1613	0.530708489	0
comp148141_c1_seq1	8651	tr	H2T1P2	tr|H2T1P2|H2T1P2_TAKRU Clathrin heavy chain (Fragment) OS=Takifugu rubripes GN=LOC101064193 PE=3 SV=1	1687	7960	2969	5	1668	1664	1606	0.556929835	0
comp146498_c1_seq1	6482	tr	H3AIE1	tr|H3AIE1|H3AIE1_LATCH Uncharacterized protein OS=Latimeria chalumnae PE=4 SV=1	1923	5897	180	1	1923	1930	1596	0.738660907	0
comp149024_c0_seq1	6831	tr	G3WTC8	tr|G3WTC8|G3WTC8_SARHA Uncharacterized protein OS=Sarcophilus harrisii GN=DOPEY1 PE=4 SV=1	2471	6414	1	1	2140	2169	1595	0.700483092	0
comp148891_c0_seq1	6717	tr	G1KSP5	tr|G1KSP5|G1KSP5_ANOCA Uncharacterized protein OS=Anolis carolinensis GN=myh9 PE=4 SV=1	1960	817	6579	6	1920	1922	1594	0.711924967	0
comp149402_c0_seq3	7595	tr	H3AC04	tr|H3AC04|H3AC04_LATCH Uncharacterized protein (Fragment) OS=Latimeria chalumnae GN=INVS PE=4 SV=1	3072	7593	1	190	2795	2661	1591	0.628439763	0
comp149462_c0_seq1	8833	tr	M4AKK2	tr|M4AKK2|M4AKK2_XIPMA Uncharacterized protein OS=Xiphophorus maculatus PE=4 SV=1	2519	8110	584	47	2517	2584	1589	0.539680743	0
comp149240_c0_seq1	6595	tr	H3ABW4	tr|H3ABW4|H3ABW4_LATCH Uncharacterized protein OS=Latimeria chalumnae PE=4 SV=1	2048	368	6484	1	2048	2053	1580	0.718726308	0
comp132672_c4_seq1	5854	tr	K7FYG4	tr|K7FYG4|K7FYG4_PELSI Uncharacterized protein OS=Pelodiscus sinensis GN=DNAH6 PE=4 SV=1	4162	5852	123	2250	4162	1913	1573	0.806115477	0
comp149476_c2_seq1	7071	tr	M3ZUG8	tr|M3ZUG8|M3ZUG8_XIPMA Uncharacterized protein OS=Xiphophorus maculatus PE=4 SV=1	3035	35	6841	775	3035	2310	1571	0.666525244	0
comp149308_c1_seq1	7390	tr	E7F1S0	tr|E7F1S0|E7F1S0_DANRE Uncharacterized protein OS=Danio rerio GN=CR388046.3 PE=4 SV=1	3753	7389	391	1431	3749	2340	1570	0.637347767	0
comp149276_c0_seq1	6807	tr	Q8UVV4	tr|Q8UVV4|Q8UVV4_CHICK ATP-binding cassette transporter 1 OS=Gallus gallus GN=ABCA1 PE=2 SV=1	2260	3	5795	334	2260	1932	1567	0.690612605	0
comp149346_c0_seq1	8534	tr	F1QJ79	tr|F1QJ79|F1QJ79_DANRE Uncharacterized protein OS=Danio rerio GN=dock8 PE=4 SV=1	2090	8232	1948	1	2089	2102	1566	0.550503867	0
comp145204_c0_seq1	8426	tr	I3JVU9	tr|I3JVU9|I3JVU9_ORENI Uncharacterized protein OS=Oreochromis niloticus GN=nup205 PE=4 SV=1	1991	2067	8063	1	1991	2001	1563	0.556491811	0
comp149228_c0_seq3	6726	tr	G3U2A7	tr|G3U2A7|G3U2A7_LOXAF Uncharacterized protein (Fragment) OS=Loxodonta africana GN=FLNC PE=4 SV=1	2642	1	5349	835	2642	1808	1558	0.694915254	0
comp149235_c0_seq1	6397	tr	H3AM94	tr|H3AM94|H3AM94_LATCH Uncharacterized protein OS=Latimeria chalumnae PE=3 SV=1	2955	283	6396	1	2024	2045	1554	0.728779115	0
comp142903_c1_seq1	6085	tr	I3KTY0	tr|I3KTY0|I3KTY0_ORENI Uncharacterized protein (Fragment) OS=Oreochromis niloticus GN=dnah9 PE=4 SV=1	4457	6085	647	2645	4457	1813	1553	0.765653246	0
comp149483_c0_seq2	9132	tr	H3BFR9	tr|H3BFR9|H3BFR9_LATCH Uncharacterized protein OS=Latimeria chalumnae PE=4 SV=2	2085	8147	1908	1	2084	2087	1553	0.510183968	0
comp148296_c1_seq1	5953	tr	H0Z5L6	tr|H0Z5L6|H0Z5L6_TAEGU Uncharacterized protein OS=Taeniopygia guttata GN=PRPF8 PE=4 SV=1	2335	4735	2	1	1578	1578	1547	0.779606921	0
comp137955_c0_seq2	8037	tr	H3AV73	tr|H3AV73|H3AV73_LATCH Uncharacterized protein OS=Latimeria chalumnae PE=4 SV=1	2508	77	7573	15	2508	2518	1546	0.577081	0
comp145427_c2_seq7	7279	tr	I0J0E6	tr|I0J0E6|I0J0E6_DANRE Dysferlin OS=Danio rerio GN=dysf PE=2 SV=1	2097	218	6484	20	2090	2100	1545	0.636763292	0
comp149214_c1_seq2	5844	tr	K7G6J9	tr|K7G6J9|K7G6J9_PELSI Uncharacterized protein OS=Pelodiscus sinensis GN=ANK2 PE=4 SV=1	1873	86	5662	4	1873	1910	1543	0.792094456	0
comp149436_c0_seq1	7750	tr	I3JQ82	tr|I3JQ82|I3JQ82_ORENI Uncharacterized protein OS=Oreochromis niloticus GN=LOC100697341 PE=4 SV=1	1844	7549	2009	1	1844	1850	1542	0.596903226	0
comp149180_c0_seq4	8576	tr	U3JZE5	tr|U3JZE5|U3JZE5_FICAL Uncharacterized protein OS=Ficedula albicollis GN=PLCE1 PE=4 SV=1	2328	62	6805	63	2328	2296	1541	0.5390625	0
comp149516_c0_seq2	9685	tr	Q1LXI2	tr|Q1LXI2|Q1LXI2_DANRE Uncharacterized protein OS=Danio rerio GN=myo5aa PE=4 SV=1	1844	184	5661	1	1844	1850	1539	0.476716572	0
comp145700_c0_seq1	5244	tr	I3JRW6	tr|I3JRW6|I3JRW6_ORENI DNA-directed RNA polymerase OS=Oreochromis niloticus GN=LOC100709712 PE=3 SV=1	1966	242	5056	1	1605	1605	1533	0.877002288	0
comp148104_c0_seq1	5797	tr	I3JQJ7	tr|I3JQJ7|I3JQJ7_ORENI Uncharacterized protein (Fragment) OS=Oreochromis niloticus GN=mon2 PE=4 SV=1	1733	5601	490	1	1733	1739	1530	0.791788856	0
comp149265_c0_seq1	6683	tr	H3AQ24	tr|H3AQ24|H3AQ24_LATCH Uncharacterized protein OS=Latimeria chalumnae PE=4 SV=2	1848	6251	672	1	1848	1864	1526	0.685021697	0
comp149496_c0_seq9	7638	tr	K7G7D6	tr|K7G7D6|K7G7D6_PELSI Uncharacterized protein OS=Pelodiscus sinensis GN=ANK3 PE=4 SV=1	1935	7282	1673	41	1918	1900	1522	0.597800471	0
comp149069_c0_seq4	7023	tr	G1LCZ5	tr|G1LCZ5|G1LCZ5_AILME Uncharacterized protein (Fragment) OS=Ailuropoda melanoleuca GN=PSME4 PE=4 SV=1	1845	247	5703	24	1845	1822	1521	0.649722341	0
comp149464_c1_seq1	8116	tr	H3AB37	tr|H3AB37|H3AB37_LATCH Uncharacterized protein OS=Latimeria chalumnae PE=4 SV=1	2393	7846	737	21	2393	2387	1521	0.56222277	0
comp149482_c0_seq1	9609	tr	F6ZLU4	tr|F6ZLU4|F6ZLU4_XENTR Uncharacterized protein (Fragment) OS=Xenopus tropicalis PE=4 SV=1	5106	8804	516	2331	5102	2814	1521	0.474867312	0
comp149166_c0_seq2	7651	sp	Q5SPC5	sp|Q5SPC5|OTOF_DANRE Otoferlin OS=Danio rerio GN=otof PE=3 SV=1	1992	1818	7256	181	1992	1817	1516	0.5944321	0
comp149533_c0_seq1	8846	tr	H3BDX6	tr|H3BDX6|H3BDX6_LATCH Uncharacterized protein OS=Latimeria chalumnae PE=4 SV=1	2567	266	7876	1	2567	2582	1511	0.512434999	0
comp145732_c0_seq3	5917	tr	H3B7X4	tr|H3B7X4|H3B7X4_LATCH Uncharacterized protein OS=Latimeria chalumnae PE=4 SV=1	1912	376	5868	1	1904	1909	1507	0.76406963	0
comp148630_c2_seq2	5634	tr	B6CS38	tr|B6CS38|B6CS38_DANRE Fibrillin 2 OS=Danio rerio GN=fbn2b PE=2 SV=1	2868	2	5305	1113	2868	1770	1506	0.801916933	0
comp141634_c0_seq2	7031	tr	E7FG04	tr|E7FG04|E7FG04_DANRE Uncharacterized protein OS=Danio rerio PE=4 SV=1	2502	33	6971	70	2342	2340	1495	0.637889347	0
comp147197_c0_seq1	9985	tr	H3AW81	tr|H3AW81|H3AW81_LATCH Uncharacterized protein (Fragment) OS=Latimeria chalumnae PE=4 SV=1	2438	9486	2179	3	2438	2455	1495	0.449173761	0
comp149486_c0_seq2	8854	tr	F6QVK6	tr|F6QVK6|F6QVK6_ORNAN Uncharacterized protein OS=Ornithorhynchus anatinus GN=STAB2 PE=4 SV=2	2552	8607	1021	21	2552	2541	1494	0.506211882	0
comp148977_c0_seq11	5693	tr	U3F4G4	tr|U3F4G4|U3F4G4_CALJA Receptor-type tyrosine-protein phosphatase delta isoform 1 OS=Callithrix jacchus GN=PTPRD PE=2 SV=1	1916	452	5692	1	1762	1762	1487	0.783593887	0
comp148289_c0_seq2	5906	tr	H3DMI5	tr|H3DMI5|H3DMI5_TETNG Uncharacterized protein (Fragment) OS=Tetraodon nigroviridis GN=NOTCH3 PE=4 SV=1	2412	2	5857	268	2203	1971	1484	0.753809685	0
comp148254_c1_seq1	7674	tr	H3AKG5	tr|H3AKG5|H3AKG5_LATCH Uncharacterized protein OS=Latimeria chalumnae PE=4 SV=1	2872	4	5592	1012	2872	1871	1480	0.578577013	0
comp149136_c0_seq1	8337	tr	H3BAW2	tr|H3BAW2|H3BAW2_LATCH Uncharacterized protein (Fragment) OS=Latimeria chalumnae PE=4 SV=1	2614	7667	42	50	2614	2639	1478	0.531845988	0
comp147854_c0_seq2	7047	tr	M3XH63	tr|M3XH63|M3XH63_LATCH Uncharacterized protein OS=Latimeria chalumnae PE=4 SV=1	2489	6472	2	1	2168	2182	1475	0.627926777	0
comp149547_c1_seq4	10663	tr	K7F7N9	tr|K7F7N9|K7F7N9_PELSI Uncharacterized protein (Fragment) OS=Pelodiscus sinensis GN=LAMA5 PE=4 SV=1	3552	10658	3018	996	3552	2575	1469	0.413298321	0
comp140753_c0_seq1	7593	tr	F7DGV3	tr|F7DGV3|F7DGV3_MONDO Uncharacterized protein OS=Monodelphis domestica GN=ANAPC1 PE=4 SV=1	1943	7206	1438	1	1924	1934	1464	0.578427499	0
comp148697_c0_seq1	6445	tr	B8A5L1	tr|B8A5L1|B8A5L1_DANRE Uncharacterized protein OS=Danio rerio GN=fbxo10 PE=4 SV=1	1867	6281	759	1	1866	1877	1463	0.680993018	0
comp146710_c0_seq1	6395	tr	A3KN93	tr|A3KN93|A3KN93_XENTR Chd4 protein OS=Xenopus tropicalis GN=chd4 PE=2 SV=1	1888	38	5425	128	1877	1809	1462	0.685848319	0
comp142789_c1_seq2	10988	tr	I3JTQ2	tr|I3JTQ2|I3JTQ2_ORENI Uncharacterized protein OS=Oreochromis niloticus GN=LAMA3 (2 of 2) PE=4 SV=1	3569	10680	3034	24	2709	2698	1455	0.397251547	0
comp138710_c1_seq2	9861	tr	C3ZLA0	tr|C3ZLA0|C3ZLA0_BRAFL Putative uncharacterized protein OS=Branchiostoma floridae GN=BRAFLDRAFT_121927 PE=4 SV=1	3272	9751	242	1	3272	3342	1454	0.442348646	0
comp128134_c0_seq1	6084	sp	Q5RHH4	sp|Q5RHH4|IF172_DANRE Intraflagellar transport protein 172 homolog OS=Danio rerio GN=ift172 PE=2 SV=1	1745	5867	621	1	1745	1749	1450	0.714990138	0
comp148569_c0_seq2	5604	tr	H3DEI8	tr|H3DEI8|H3DEI8_TETNG Uncharacterized protein (Fragment) OS=Tetraodon nigroviridis GN=ANK1 (2 of 2) PE=4 SV=1	1906	270	5603	4	1813	1836	1444	0.773019272	0
comp149203_c0_seq2	6714	tr	M3Z338	tr|M3Z338|M3Z338_MUSPF Uncharacterized protein OS=Mustela putorius furo GN=RAPGEF2 PE=4 SV=1	1677	775	5670	1	1677	1682	1439	0.642984808	0
comp144910_c1_seq2	5920	tr	H3BDM0	tr|H3BDM0|H3BDM0_LATCH Uncharacterized protein (Fragment) OS=Latimeria chalumnae PE=4 SV=1	1830	5784	283	1	1830	1849	1434	0.726689189	0
comp149086_c0_seq2	6867	tr	M4AXE0	tr|M4AXE0|M4AXE0_XIPMA Uncharacterized protein OS=Xiphophorus maculatus GN=RALGAPA2 PE=4 SV=1	1999	176	5974	1	1999	2021	1434	0.626474443	0
comp149420_c0_seq5	9446	tr	H2ZU52	tr|H2ZU52|H2ZU52_LATCH Uncharacterized protein OS=Latimeria chalumnae PE=4 SV=1	1880	9273	3700	1	1853	1871	1433	0.455113275	0
comp148918_c0_seq8	6879	tr	Q1MSY0	tr|Q1MSY0|Q1MSY0_DANRE Novel protein similar to vertebrate nebulin (NEB) (Fragment) OS=Danio rerio GN=neb PE=4 SV=1	6236	6879	757	4040	6236	2208	1432	0.624509376	0
comp149481_c0_seq1	9124	tr	H3BGU3	tr|H3BGU3|H3BGU3_LATCH Uncharacterized protein (Fragment) OS=Latimeria chalumnae PE=4 SV=2	2568	290	7891	1	2566	2576	1430	0.470188514	0
comp143207_c1_seq1	4673	tr	U3IJE5	tr|U3IJE5|U3IJE5_ANAPL Uncharacterized protein (Fragment) OS=Anas platyrhynchos GN=MYO7A PE=4 SV=1	2177	4672	2	161	1717	1557	1427	0.916113845	0
comp144769_c0_seq7	5471	tr	H3B6B3	tr|H3B6B3|H3B6B3_LATCH Uncharacterized protein OS=Latimeria chalumnae PE=4 SV=1	1941	5382	1	2	1813	1819	1426	0.781941144	0
comp149431_c0_seq2	7171	tr	U3KGB9	tr|U3KGB9|U3KGB9_FICAL Uncharacterized protein OS=Ficedula albicollis GN=KIF13A PE=4 SV=1	1954	6656	744	1	1954	2007	1426	0.596569516	0
comp149493_c0_seq1	10391	tr	H3AN04	tr|H3AN04|H3AN04_LATCH Uncharacterized protein OS=Latimeria chalumnae PE=4 SV=1	3214	331	8898	1	2772	2925	1423	0.410836301	0
comp148708_c0_seq1	6405	tr	F7DUZ7	tr|F7DUZ7|F7DUZ7_MONDO Uncharacterized protein OS=Monodelphis domestica GN=MYO5B PE=4 SV=1	1854	642	6098	1	1854	1857	1422	0.666042155	0
comp149419_c0_seq2	11329	tr	K7GBQ7	tr|K7GBQ7|K7GBQ7_PELSI Uncharacterized protein OS=Pelodiscus sinensis GN=SPTBN5 PE=4 SV=1	3651	8496	328	787	3521	2740	1421	0.376290935	0
comp139445_c0_seq2	9937	tr	H3AAJ0	tr|H3AAJ0|H3AAJ0_LATCH Uncharacterized protein (Fragment) OS=Latimeria chalumnae PE=4 SV=1	2875	1112	8677	285	2848	2596	1420	0.428700815	0
comp149311_c0_seq1	7957	tr	I3JBK0	tr|I3JBK0|I3JBK0_ORENI Uncharacterized protein OS=Oreochromis niloticus GN=LOC100710667 PE=4 SV=1	2275	7610	1563	1	2056	2086	1418	0.534623602	0
comp148341_c0_seq2	4548	tr	U3IBC4	tr|U3IBC4|U3IBC4_ANAPL Uncharacterized protein (Fragment) OS=Anas platyrhynchos GN=USP34 PE=4 SV=1	3418	1	4515	848	2356	1509	1415	0.933377309	0
comp148894_c0_seq2	6088	tr	M3XK40	tr|M3XK40|M3XK40_LATCH Uncharacterized protein OS=Latimeria chalumnae PE=4 SV=1	2411	248	5839	1	1890	1930	1415	0.697273325	0
comp147572_c0_seq1	6368	tr	U3IXN8	tr|U3IXN8|U3IXN8_ANAPL Uncharacterized protein (Fragment) OS=Anas platyrhynchos GN=CPAMD8 PE=4 SV=1	1744	5660	432	1	1743	1749	1415	0.666614322	0
comp149434_c0_seq4	9616	tr	R0LWQ6	tr|R0LWQ6|R0LWQ6_ANAPL ATP-binding cassette sub-family A member 2 (Fragment) OS=Anas platyrhynchos GN=Anapl_03086 PE=4 SV=1	2434	6197	189	430	2434	2058	1414	0.441139767	0
comp149343_c0_seq2	8761	tr	F7GK85	tr|F7GK85|F7GK85_MONDO Uncharacterized protein OS=Monodelphis domestica GN=GREB1L PE=4 SV=2	1962	600	6521	1	1962	1992	1409	0.482479169	0
comp148357_c1_seq1	6663	tr	H3BF29	tr|H3BF29|H3BF29_LATCH Uncharacterized protein OS=Latimeria chalumnae PE=4 SV=1	2225	179	6499	1	2106	2118	1407	0.633498424	0
comp149010_c0_seq1	6525	tr	I3JKC2	tr|I3JKC2|I3JKC2_ORENI Uncharacterized protein OS=Oreochromis niloticus GN=nup188 PE=4 SV=1	1746	6479	1263	1	1746	1753	1404	0.645517241	0
comp149332_c1_seq3	9066	tr	H3A882	tr|H3A882|H3A882_LATCH Uncharacterized protein (Fragment) OS=Latimeria chalumnae PE=4 SV=1	1804	4926	79	149	1804	1659	1404	0.464592985	0
comp149561_c1_seq1	5479	tr	J9P0W8	tr|J9P0W8|J9P0W8_CANFA Uncharacterized protein OS=Canis familiaris GN=DST PE=4 SV=1	7767	2	5245	6009	7753	1748	1402	0.767658332	0
comp149500_c0_seq2	9364	tr	F7G536	tr|F7G536|F7G536_MONDO Uncharacterized protein OS=Monodelphis domestica GN=LRRK1 PE=4 SV=2	2009	8752	2717	1	2003	2021	1402	0.449167023	0
comp134776_c0_seq1	7234	tr	E7EZX4	tr|E7EZX4|E7EZX4_DANRE Uncharacterized protein OS=Danio rerio GN=AL935029.1 PE=4 SV=1	1735	6869	1737	1	1720	1720	1400	0.580591651	0
comp148823_c0_seq2	5923	tr	U3I959	tr|U3I959|U3I959_ANAPL Uncharacterized protein OS=Anas platyrhynchos GN=FRYL PE=4 SV=1	3018	5903	879	1341	3018	1691	1394	0.706061118	0
comp146817_c0_seq7	10476	tr	F6TWE8	tr|F6TWE8|F6TWE8_MONDO Uncharacterized protein OS=Monodelphis domestica GN=OBSCN PE=4 SV=1	6626	1	7665	3925	6450	2607	1393	0.398911798	0
comp149067_c0_seq5	5371	tr	M3XJ85	tr|M3XJ85|M3XJ85_LATCH Uncharacterized protein OS=Latimeria chalumnae PE=4 SV=1	2219	5370	166	486	2199	1751	1390	0.776391733	0
comp143051_c0_seq2	6115	tr	H2ZSJ4	tr|H2ZSJ4|H2ZSJ4_LATCH Uncharacterized protein (Fragment) OS=Latimeria chalumnae PE=4 SV=1	1867	383	5935	1	1866	1877	1387	0.68045789	0
comp148591_c0_seq2	6161	tr	E7F2H9	tr|E7F2H9|E7F2H9_DANRE Uncharacterized protein OS=Danio rerio GN=si:ch211-278g15.1 PE=4 SV=1	1600	407	5218	1	1599	1604	1386	0.67489044	0
comp134788_c0_seq1	7069	tr	H3B2H4	tr|H3B2H4|H3B2H4_LATCH Uncharacterized protein OS=Latimeria chalumnae PE=4 SV=1	2046	6509	516	46	2038	2001	1383	0.586928844	0
comp148738_c2_seq1	5582	tr	B7ZDA6	tr|B7ZDA6|B7ZDA6_DANRE Uncharacterized protein OS=Danio rerio GN=lamb2 PE=4 SV=1	1782	244	5580	1	1782	1782	1382	0.742744536	0
comp147750_c0_seq1	4857	tr	F1Q6K1	tr|F1Q6K1|F1Q6K1_DANRE Ubiquitin carboxyl-terminal hydrolase OS=Danio rerio GN=si:ch211-257m21.2 PE=3 SV=1	2589	4856	165	1027	2589	1566	1381	0.852995676	0
comp148938_c0_seq1	7081	tr	K7GI52	tr|K7GI52|K7GI52_PELSI Uncharacterized protein OS=Pelodiscus sinensis GN=KIDINS220 PE=4 SV=1	1765	249	5390	1	1765	1788	1377	0.583392176	0
comp140173_c0_seq6	7185	tr	E1C1D2	tr|E1C1D2|E1C1D2_CHICK Uncharacterized protein OS=Gallus gallus GN=Gga.17519 PE=4 SV=2	1784	53	5305	1	1784	1789	1376	0.574530271	0
comp148340_c0_seq3	7281	tr	E7F064	tr|E7F064|E7F064_DANRE Uncharacterized protein OS=Danio rerio GN=CR678040.1 PE=4 SV=1	2105	7113	601	2	2105	2208	1374	0.566131026	0
comp147687_c0_seq2	5491	tr	H3B9L4	tr|H3B9L4|H3B9L4_LATCH Uncharacterized protein OS=Latimeria chalumnae PE=4 SV=1	1591	4848	115	4	1591	1590	1369	0.747951193	0
comp146690_c0_seq1	7065	tr	M7B4P8	tr|M7B4P8|M7B4P8_CHEMY HEAT repeat-containing protein 1 OS=Chelonia mydas GN=UY3_15790 PE=4 SV=1	2124	106	6579	1	2124	2165	1369	0.581316348	0
comp149488_c0_seq3	8340	tr	I3JQ11	tr|I3JQ11|I3JQ11_ORENI Uncharacterized protein (Fragment) OS=Oreochromis niloticus PE=4 SV=1	1902	7811	2139	1	1901	1910	1359	0.488848921	0
comp149439_c0_seq1	9059	tr	K7FSD3	tr|K7FSD3|K7FSD3_PELSI Uncharacterized protein OS=Pelodiscus sinensis GN=FREM1 PE=4 SV=1	2192	8631	2209	49	2191	2150	1349	0.446738051	0
comp149040_c0_seq1	7951	tr	E7F2Y5	tr|E7F2Y5|E7F2Y5_DANRE Uncharacterized protein OS=Danio rerio GN=BX005437.1 PE=2 SV=1	1942	7653	1846	1	1937	1982	1348	0.508615269	0
comp142770_c1_seq1	4884	tr	F6PG65	tr|F6PG65|F6PG65_MONDO Uncharacterized protein OS=Monodelphis domestica GN=LRP6 PE=4 SV=2	1613	194	4882	1	1564	1564	1346	0.826781327	0
comp148187_c0_seq1	5246	tr	H3BGY3	tr|H3BGY3|H3BGY3_LATCH Uncharacterized protein OS=Latimeria chalumnae PE=4 SV=1	1598	4950	178	1	1587	1594	1343	0.768013725	0
comp148922_c1_seq1	5469	tr	G3NSG2	tr|G3NSG2|G3NSG2_GASAC Uncharacterized protein OS=Gasterosteus aculeatus PE=4 SV=1	1587	5112	406	1	1587	1590	1337	0.733406473	0
comp145474_c0_seq1	7926	tr	T1ED35	tr|T1ED35|T1ED35_HELRO Uncharacterized protein OS=Helobdella robusta PE=4 SV=1	2300	7926	2077	375	2291	1965	1330	0.50340651	0
comp148666_c0_seq1	7023	tr	H3BH45	tr|H3BH45|H3BH45_LATCH Uncharacterized protein OS=Latimeria chalumnae PE=4 SV=1	1782	637	5946	10	1782	1806	1328	0.567278941	0
comp147321_c0_seq7	8911	tr	I3JK33	tr|I3JK33|I3JK33_ORENI Uncharacterized protein (Fragment) OS=Oreochromis niloticus PE=4 SV=1	6933	414	6350	4818	6908	2111	1328	0.447087869	0
comp145805_c0_seq1	7045	tr	A9C3S7	tr|A9C3S7|A9C3S7_DANRE Uncharacterized protein (Fragment) OS=Danio rerio GN=celsr3 PE=4 SV=1	2065	2316	7043	31	1607	1577	1326	0.564655784	0
comp149494_c1_seq1	9030	tr	M3XJT1	tr|M3XJT1|M3XJT1_LATCH Uncharacterized protein OS=Latimeria chalumnae PE=4 SV=1	4644	2	8086	1914	4588	2717	1326	0.440531561	0
comp147908_c0_seq6	5239	tr	C0SU61	tr|C0SU61|C0SU61_DANRE Tuberin-like protein 1 splicing variant1 OS=Danio rerio GN=ralgapa1 PE=2 SV=1	2066	148	5160	1	1610	1677	1325	0.758732583	0
comp144919_c0_seq1	5623	tr	I3JCG7	tr|I3JCG7|I3JCG7_ORENI Uncharacterized protein OS=Oreochromis niloticus GN=abca3 PE=4 SV=1	1709	5497	395	1	1709	1713	1319	0.703716877	0
comp146290_c0_seq1	5676	tr	G1MRQ7	tr|G1MRQ7|G1MRQ7_MELGA Uncharacterized protein (Fragment) OS=Meleagris gallopavo GN=PCDH15 PE=4 SV=2	1680	310	5337	1	1680	1691	1317	0.696088795	0
comp138920_c1_seq1	8437	tr	H3AHX1	tr|H3AHX1|H3AHX1_LATCH Uncharacterized protein (Fragment) OS=Latimeria chalumnae GN=HELZ2 PE=4 SV=1	2883	1	7626	320	2878	2630	1317	0.468294417	0
comp147894_c0_seq1	4851	tr	H2ZX18	tr|H2ZX18|H2ZX18_LATCH Uncharacterized protein OS=Latimeria chalumnae PE=4 SV=1	3131	4620	1	33	1572	1540	1316	0.813852814	0
comp149209_c0_seq1	7628	tr	F1QKE8	tr|F1QKE8|F1QKE8_DANRE Uncharacterized protein (Fragment) OS=Danio rerio GN=col6a3 PE=4 SV=2	3733	7627	1070	1324	3510	2217	1316	0.517566859	0
comp146326_c2_seq2	4465	tr	F1Q8Z1	tr|F1Q8Z1|F1Q8Z1_DANRE Uncharacterized protein OS=Danio rerio GN=dock7 PE=4 SV=1	2129	4465	2	21	1509	1492	1312	0.881522956	0
comp149198_c0_seq2	8356	tr	F1R6S9	tr|F1R6S9|F1R6S9_DANRE Uncharacterized protein (Fragment) OS=Danio rerio GN=atr PE=4 SV=1	2651	6	5807	153	2086	1953	1310	0.470320728	0
comp148574_c2_seq1	5210	tr	F1NAK4	tr|F1NAK4|F1NAK4_CHICK Uncharacterized protein (Fragment) OS=Gallus gallus GN=GCN1L1 PE=4 SV=2	2673	157	5208	7	1700	1694	1307	0.752591171	0
comp149029_c0_seq1	5995	tr	G3VVT2	tr|G3VVT2|G3VVT2_SARHA Uncharacterized protein OS=Sarcophilus harrisii GN=PBRM1 PE=4 SV=1	1690	5186	339	1	1690	1717	1303	0.652043369	0
comp148979_c0_seq1	5549	tr	H3A368	tr|H3A368|H3A368_LATCH Uncharacterized protein OS=Latimeria chalumnae PE=4 SV=1	1829	165	5387	1	1748	1767	1298	0.701748063	0
comp149556_c0_seq1	9837	tr	F6XCQ5	tr|F6XCQ5|F6XCQ5_XENTR Uncharacterized protein (Fragment) OS=Xenopus tropicalis PE=4 SV=2	4197	35	9526	1073	4195	3200	1298	0.395852394	0
comp148324_c1_seq6	7309	tr	H0ZCA4	tr|H0ZCA4|H0ZCA4_TAEGU Ubiquitin carboxyl-terminal hydrolase OS=Taeniopygia guttata GN=USP32 PE=3 SV=1	1598	7057	2330	1	1598	1601	1297	0.532357368	0
comp148837_c0_seq1	5794	tr	U3IRU4	tr|U3IRU4|U3IRU4_ANAPL Uncharacterized protein (Fragment) OS=Anas platyrhynchos GN=ARFGEF2 PE=4 SV=1	1755	5689	1031	167	1750	1589	1296	0.671039006	0
comp149392_c0_seq1	9774	tr	G3VPS4	tr|G3VPS4|G3VPS4_SARHA Uncharacterized protein OS=Sarcophilus harrisii GN=LAMB1 PE=4 SV=1	1788	9571	4229	1	1788	1790	1295	0.397483118	0
comp149286_c0_seq1	6576	tr	K7FH61	tr|K7FH61|K7FH61_PELSI Uncharacterized protein OS=Pelodiscus sinensis GN=ARID2 PE=4 SV=1	1824	577	5931	1	1821	1848	1292	0.589416058	0
comp147784_c0_seq2	5527	tr	I3JTS3	tr|I3JTS3|I3JTS3_ORENI Uncharacterized protein OS=Oreochromis niloticus GN=LOC100709318 PE=3 SV=1	1531	346	4944	1	1531	1548	1291	0.700741813	0
comp149505_c1_seq2	6922	tr	H3AXT2	tr|H3AXT2|H3AXT2_LATCH Uncharacterized protein (Fragment) OS=Latimeria chalumnae PE=4 SV=1	3222	6092	15	1	2041	2088	1291	0.55952037	0
comp141005_c0_seq2	7359	tr	R7TQ71	tr|R7TQ71|R7TQ71_CAPTE Uncharacterized protein OS=Capitella teleta GN=CAPTEDRAFT_154655 PE=4 SV=1	1762	360	5639	1	1762	1762	1283	0.523033021	0
comp147995_c0_seq6	5039	tr	F1PAF9	tr|F1PAF9|F1PAF9_CANFA Uncharacterized protein OS=Canis familiaris GN=TANC2 PE=4 SV=2	2062	4433	90	1	1449	1459	1279	0.761460607	0
comp146324_c0_seq1	4498	tr	E6ZHI0	tr|E6ZHI0|E6ZHI0_DICLA DNA-directed RNA polymerase OS=Dicentrarchus labrax GN=POLR3A PE=3 SV=1	1390	196	4359	1	1388	1388	1278	0.852378835	0
comp147774_c2_seq20	5351	tr	I3KPN3	tr|I3KPN3|I3KPN3_ORENI Uncharacterized protein OS=Oreochromis niloticus GN=NRXN2 (1 of 2) PE=4 SV=1	1673	346	5337	27	1673	1674	1277	0.715940946	0
comp148931_c1_seq2	5401	tr	E7F7C2	tr|E7F7C2|E7F7C2_DANRE Uncharacterized protein OS=Danio rerio GN=ralgapb PE=4 SV=1	1490	278	4759	1	1490	1498	1277	0.70931309	0
comp139090_c0_seq1	5244	tr	H3ADZ6	tr|H3ADZ6|H3ADZ6_LATCH Uncharacterized protein (Fragment) OS=Latimeria chalumnae PE=4 SV=1	1921	5244	649	388	1921	1534	1276	0.729977117	0
comp149199_c1_seq1	6663	tr	H3A6D8	tr|H3A6D8|H3A6D8_LATCH Uncharacterized protein OS=Latimeria chalumnae PE=4 SV=1	1978	6008	54	1	1978	2068	1276	0.574515984	0
comp148632_c1_seq1	5423	tr	K7G8A8	tr|K7G8A8|K7G8A8_PELSI Uncharacterized protein OS=Pelodiscus sinensis GN=KIF1A PE=3 SV=1	1787	2	4546	267	1787	1544	1272	0.703669556	0
comp149256_c0_seq1	5696	tr	H3BBV1	tr|H3BBV1|H3BBV1_LATCH Uncharacterized protein OS=Latimeria chalumnae PE=4 SV=1	1720	196	5352	1	1720	1726	1272	0.66994382	0
comp148993_c0_seq6	6708	tr	J9NWJ8	tr|J9NWJ8|J9NWJ8_CANFA Uncharacterized protein OS=Canis familiaris GN=PCM1 PE=4 SV=1	2124	6484	347	1	2124	2157	1271	0.56842576	0
comp136118_c0_seq2	5375	tr	P70087	tr|P70087|P70087_ONCMY Carbamoyl-phosphate synthetase III OS=Oncorhynchus mykiss PE=2 SV=1	1518	5008	515	1	1496	1500	1269	0.70827907	0
comp148870_c0_seq1	6373	tr	K7FEZ3	tr|K7FEZ3|K7FEZ3_PELSI Uncharacterized protein OS=Pelodiscus sinensis GN=THSD7A PE=4 SV=1	1668	575	5494	1	1668	1671	1267	0.596422407	0
comp147252_c0_seq2	9973	tr	I3IYW2	tr|I3IYW2|I3IYW2_ORENI Uncharacterized protein (Fragment) OS=Oreochromis niloticus GN=fat4 PE=4 SV=1	4945	9532	947	1785	4758	2981	1267	0.381129048	0
comp138031_c0_seq1	6582	tr	E7F6I0	tr|E7F6I0|E7F6I0_DANRE Uncharacterized protein OS=Danio rerio GN=mroh1 PE=4 SV=1	1651	198	5132	4	1651	1648	1266	0.577028259	0
comp149457_c0_seq4	7053	tr	M7CG59	tr|M7CG59|M7CG59_CHEMY Protein Daple OS=Chelonia mydas GN=UY3_02896 PE=4 SV=1	2179	6594	460	1	2179	2220	1265	0.538068907	0
comp149030_c0_seq1	5737	tr	K7FJR3	tr|K7FJR3|K7FJR3_PELSI DNA topoisomerase 2 OS=Pelodiscus sinensis GN=TOP2B PE=3 SV=1	1619	5192	366	14	1619	1633	1264	0.660972634	0
comp148699_c0_seq1	6477	tr	M3ZLU5	tr|M3ZLU5|M3ZLU5_XIPMA Uncharacterized protein OS=Xiphophorus maculatus GN=ATG2A PE=4 SV=1	2009	189	6209	1	2009	2068	1264	0.58545623	0
comp148785_c0_seq1	7844	tr	I3JJB0	tr|I3JJB0|I3JJB0_ORENI Uncharacterized protein (Fragment) OS=Oreochromis niloticus PE=3 SV=1	2498	256	5502	2	1710	1779	1264	0.483426823	0
comp148978_c0_seq1	7781	tr	M7ARH7	tr|M7ARH7|M7ARH7_CHEMY Nucleolar pre-ribosomal-associated protein 1 OS=Chelonia mydas GN=UY3_17464 PE=4 SV=1	2420	7519	908	4	2262	2266	1262	0.48656985	0
comp148732_c0_seq1	4861	tr	E7F4G2	tr|E7F4G2|E7F4G2_DANRE Uncharacterized protein OS=Danio rerio GN=sbf2 PE=4 SV=1	1898	194	4861	1	1554	1564	1261	0.778234931	0
comp149377_c0_seq5	8082	tr	I3KS81	tr|I3KS81|I3KS81_ORENI Uncharacterized protein OS=Oreochromis niloticus GN=abca5 PE=4 SV=1	1655	7877	2901	1	1655	1664	1261	0.468077209	0
comp148354_c0_seq1	4909	tr	R4G9H9	tr|R4G9H9|R4G9H9_ANOCA Uncharacterized protein OS=Anolis carolinensis GN=med23 PE=4 SV=1	1396	4408	290	18	1396	1380	1259	0.769403137	0
comp147157_c0_seq1	4823	tr	G3P253	tr|G3P253|G3P253_GASAC Uncharacterized protein OS=Gasterosteus aculeatus PE=4 SV=1	1312	174	4151	1	1312	1327	1258	0.782500518	0
comp148387_c0_seq2	6262	tr	E9PGC5	tr|E9PGC5|E9PGC5_HUMAN Receptor-type tyrosine-protein phosphatase kappa OS=Homo sapiens GN=PTPRK PE=2 SV=1	1472	540	4799	29	1472	1444	1258	0.602682849	0
comp147145_c0_seq3	6544	tr	H3AAY0	tr|H3AAY0|H3AAY0_LATCH Uncharacterized protein OS=Latimeria chalumnae PE=4 SV=2	1452	451	4743	20	1444	1435	1254	0.574877751	0
comp132319_c0_seq1	9405	tr	K1S1H2	tr|K1S1H2|K1S1H2_CRAGI Dynein beta chain, ciliary OS=Crassostrea gigas GN=CGI_10024919 PE=4 SV=1	5396	2	8854	2394	5396	3048	1254	0.4	0
comp149314_c0_seq1	6152	tr	K7G9G6	tr|K7G9G6|K7G9G6_PELSI Uncharacterized protein OS=Pelodiscus sinensis GN=PTPRB PE=4 SV=1	1998	87	6089	1	1997	2003	1250	0.609557867	0
comp149523_c0_seq2	11636	tr	I3KU93	tr|I3KU93|I3KU93_ORENI Uncharacterized protein OS=Oreochromis niloticus GN=trip11 PE=4 SV=1	1980	9322	3398	1	1980	2024	1249	0.322017876	0
comp124508_c0_seq3	5612	tr	F7ACJ9	tr|F7ACJ9|F7ACJ9_HORSE Uncharacterized protein OS=Equus caballus GN=LPHN3 PE=4 SV=1	1489	635	4933	6	1489	1485	1247	0.66660727	0
comp149394_c0_seq1	9328	tr	K7G4E6	tr|K7G4E6|K7G4E6_PELSI Uncharacterized protein OS=Pelodiscus sinensis GN=WDR7 PE=4 SV=1	1488	9102	4738	1	1488	1495	1247	0.4010506	0
comp147671_c0_seq2	5155	tr	H3AVK7	tr|H3AVK7|H3AVK7_LATCH Uncharacterized protein OS=Latimeria chalumnae PE=4 SV=1	1464	4714	353	1	1450	1455	1246	0.725121242	0
comp148817_c0_seq1	6386	tr	H3AKR8	tr|H3AKR8|H3AKR8_LATCH Uncharacterized protein OS=Latimeria chalumnae PE=4 SV=1	1737	6008	726	1	1734	1794	1245	0.58487316	0
comp148877_c0_seq2	5848	tr	M4AU73	tr|M4AU73|M4AU73_XIPMA Uncharacterized protein OS=Xiphophorus maculatus GN=RPTOR PE=4 SV=1	1333	985	4989	1	1333	1336	1242	0.637140903	0
comp149330_c0_seq1	8424	tr	K7FED9	tr|K7FED9|K7FED9_PELSI Uncharacterized protein OS=Pelodiscus sinensis PE=4 SV=1	2532	8169	697	1	2532	2565	1242	0.442307692	0
comp147711_c0_seq2	4989	tr	F6NXE7	tr|F6NXE7|F6NXE7_DANRE Uncharacterized protein OS=Danio rerio GN=cpsf1 PE=2 SV=1	1448	401	4735	1	1448	1452	1241	0.746241732	0
comp147142_c0_seq3	9548	tr	G3UMT6	tr|G3UMT6|G3UMT6_LOXAF DNA-directed RNA polymerase OS=Loxodonta africana GN=LOC100655396 PE=3 SV=1	1713	3871	8997	1	1713	1725	1241	0.389924592	0
comp147470_c0_seq4	5169	tr	F6ZVI0	tr|F6ZVI0|F6ZVI0_MONDO Uncharacterized protein OS=Monodelphis domestica GN=NAV2 PE=4 SV=2	2450	4698	241	902	2421	1527	1240	0.719674985	0
comp149050_c0_seq3	5583	tr	F1R7F6	tr|F1R7F6|F1R7F6_DANRE Uncharacterized protein OS=Danio rerio GN=uggt1 PE=4 SV=1	1554	5388	811	9	1535	1528	1239	0.665771091	0
comp149396_c0_seq1	6919	tr	H2ZSM4	tr|H2ZSM4|H2ZSM4_LATCH Uncharacterized protein (Fragment) OS=Latimeria chalumnae PE=4 SV=1	2977	6711	13	20	2209	2263	1239	0.537216361	0
comp146569_c0_seq1	6960	tr	H2ZYH0	tr|H2ZYH0|H2ZYH0_LATCH Uncharacterized protein (Fragment) OS=Latimeria chalumnae PE=4 SV=1	1846	447	6011	5	1843	1875	1239	0.534051724	0
comp147654_c0_seq3	4340	tr	B8JMD7	tr|B8JMD7|B8JMD7_DANRE Uncharacterized protein OS=Danio rerio GN=fryl PE=2 SV=1	3142	4031	21	47	1392	1347	1238	0.855760369	0
comp148865_c0_seq1	6277	tr	H3AKP4	tr|H3AKP4|H3AKP4_LATCH Uncharacterized protein OS=Latimeria chalumnae PE=4 SV=2	1839	6235	845	1	1804	1845	1238	0.591683925	0
comp149539_c0_seq1	4571	tr	H3B208	tr|H3B208|H3B208_LATCH Uncharacterized protein (Fragment) OS=Latimeria chalumnae PE=4 SV=1	21846	3	4571	11683	13205	1523	1235	0.810544739	0
comp146715_c1_seq1	7616	sp	Q1LVF0	sp|Q1LVF0|LAMC1_DANRE Laminin subunit gamma-1 OS=Danio rerio GN=lamc1 PE=2 SV=2	1593	1959	6731	3	1593	1591	1235	0.48647584	0
comp149487_c1_seq1	7367	tr	G3NY30	tr|G3NY30|G3NY30_GASAC Uncharacterized protein OS=Gasterosteus aculeatus PE=4 SV=1	2501	7366	1760	613	2500	1906	1232	0.501696756	0
comp147685_c0_seq3	4802	tr	F6TJV0	tr|F6TJV0|F6TJV0_CALJA Uncharacterized protein OS=Callithrix jacchus GN=GAPVD1 PE=4 SV=1	1459	300	4643	1	1459	1463	1231	0.769054561	0
comp143996_c0_seq3	6624	tr	H2ZZC1	tr|H2ZZC1|H2ZZC1_LATCH Uncharacterized protein OS=Latimeria chalumnae PE=4 SV=1	1851	6366	1111	75	1827	1756	1228	0.55615942	0
comp149363_c0_seq1	7448	tr	F1QWN6	tr|F1QWN6|F1QWN6_DANRE Uncharacterized protein (Fragment) OS=Danio rerio GN=pik3c2b PE=4 SV=1	1598	465	5243	12	1597	1602	1227	0.494226638	0
comp147415_c0_seq2	6350	tr	E1C7L1	tr|E1C7L1|E1C7L1_CHICK Uncharacterized protein OS=Gallus gallus GN=Gga.12424 PE=3 SV=2	1613	5907	1219	2	1613	1619	1226	0.579212598	0
comp145200_c1_seq6	6534	tr	E7FAU9	tr|E7FAU9|E7FAU9_DANRE Uncharacterized protein OS=Danio rerio GN=pik3r4 PE=2 SV=1	1386	1969	5946	1	1386	1387	1225	0.562442608	0
comp147648_c0_seq1	6415	tr	K7FNU8	tr|K7FNU8|K7FNU8_PELSI Uncharacterized protein OS=Pelodiscus sinensis PE=4 SV=1	3832	6255	40	14	2102	2108	1224	0.572408418	0
comp147314_c0_seq1	5577	tr	H3A0P8	tr|H3A0P8|H3A0P8_LATCH Uncharacterized protein OS=Latimeria chalumnae PE=4 SV=1	1445	4868	579	1	1444	1446	1223	0.657880581	0
comp149191_c0_seq2	8031	tr	K7GBG2	tr|K7GBG2|K7GBG2_PELSI Uncharacterized protein OS=Pelodiscus sinensis PE=4 SV=1	2427	85	7377	6	2425	2456	1217	0.454613373	0
comp149057_c0_seq2	5787	tr	H3AL56	tr|H3AL56|H3AL56_LATCH Uncharacterized protein OS=Latimeria chalumnae PE=4 SV=2	1533	153	4745	1	1533	1534	1213	0.628823224	0
comp149223_c0_seq1	7693	tr	I3ITE9	tr|I3ITE9|I3ITE9_DANRE Uncharacterized protein OS=Danio rerio GN=si:dkeyp-72e1.5 PE=4 SV=1	1518	7628	3066	1	1518	1526	1213	0.473027428	0
comp149093_c1_seq2	6420	tr	E6ZGH6	tr|E6ZGH6|E6ZGH6_DICLA Integrin beta OS=Dicentrarchus labrax GN=ITGB4 PE=3 SV=1	1904	162	5996	25	1904	1967	1212	0.56635514	0
comp144549_c0_seq2	6038	tr	I3IW74	tr|I3IW74|I3IW74_ORENI Uncharacterized protein OS=Oreochromis niloticus GN=shprh PE=4 SV=1	1656	125	5197	1	1656	1701	1211	0.601689301	0
comp149543_c0_seq1	12876	tr	H3ADQ7	tr|H3ADQ7|H3ADQ7_LATCH Uncharacterized protein (Fragment) OS=Latimeria chalumnae GN=HMCN2 PE=4 SV=1	5563	12466	5126	1	2464	2481	1211	0.282152842	0
comp149446_c0_seq1	10357	tr	F1QKK2	tr|F1QKK2|F1QKK2_DANRE Uncharacterized protein OS=Danio rerio GN=vps13a PE=4 SV=1	3236	5799	724	1508	3236	1731	1207	0.349618615	0
comp148616_c0_seq3	6164	tr	M4AV94	tr|M4AV94|M4AV94_XIPMA Uncharacterized protein (Fragment) OS=Xiphophorus maculatus GN=ANKRD50 PE=4 SV=1	1437	90	4361	10	1437	1434	1206	0.586956522	0
comp148370_c0_seq1	5093	tr	I3JH34	tr|I3JH34|I3JH34_ORENI Uncharacterized protein OS=Oreochromis niloticus PE=4 SV=1	1969	215	5071	1	1634	1661	1205	0.709797762	0
comp148677_c0_seq1	5686	tr	I3KW88	tr|I3KW88|I3KW88_ORENI Uncharacterized protein (Fragment) OS=Oreochromis niloticus GN=LOC100700853 PE=4 SV=1	1728	5513	360	1	1728	1734	1200	0.633134013	0
comp149016_c0_seq1	6309	tr	I3J621	tr|I3J621|I3J621_ORENI Uncharacterized protein OS=Oreochromis niloticus GN=ppl PE=4 SV=1	1759	405	5621	21	1755	1739	1200	0.570613409	0
comp146944_c0_seq1	3952	tr	I3J2M3	tr|I3J2M3|I3J2M3_ORENI Uncharacterized protein OS=Oreochromis niloticus GN=LOC100700242 PE=4 SV=1	1941	2	3952	507	1823	1317	1199	0.910172065	0
comp137923_c0_seq1	5224	tr	M7B5Y3	tr|M7B5Y3|M7B5Y3_CHEMY Ankyrin-1 OS=Chelonia mydas GN=UY3_10303 PE=4 SV=1	1622	438	5180	1	1586	1586	1199	0.688552833	0
comp148689_c0_seq1	6082	tr	E1BSR3	tr|E1BSR3|E1BSR3_CHICK Uncharacterized protein OS=Gallus gallus GN=CLASP2 PE=4 SV=2	1502	676	5043	6	1502	1499	1199	0.591417297	0
comp149365_c0_seq1	6253	tr	H3AU46	tr|H3AU46|H3AU46_LATCH Uncharacterized protein (Fragment) OS=Latimeria chalumnae PE=4 SV=1	2422	70	5103	731	2410	1691	1199	0.575243883	0
comp146841_c0_seq1	5122	tr	F1RCN0	tr|F1RCN0|F1RCN0_DANRE Cytosine-specific methyltransferase OS=Danio rerio GN=dnmt1 PE=2 SV=1	1500	415	4935	1	1500	1515	1196	0.700507614	0
comp149403_c1_seq1	4979	tr	H0ZJM9	tr|H0ZJM9|H0ZJM9_TAEGU Uncharacterized protein OS=Taeniopygia guttata GN=MADD PE=4 SV=1	1658	4574	3	4	1623	1661	1191	0.717613979	0
comp148099_c1_seq1	6493	tr	M3XI63	tr|M3XI63|M3XI63_LATCH Uncharacterized protein OS=Latimeria chalumnae PE=4 SV=1	1417	5512	1304	1	1417	1418	1191	0.550284922	0
comp149081_c0_seq1	6117	tr	F1R372	tr|F1R372|F1R372_DANRE Uncharacterized protein (Fragment) OS=Danio rerio GN=arhgap5 PE=4 SV=1	1503	449	4897	1	1477	1487	1190	0.583619421	0
comp147369_c0_seq1	6169	tr	M7BZQ8	tr|M7BZQ8|M7BZQ8_CHEMY Fer-1-like protein 4 OS=Chelonia mydas GN=UY3_01432 PE=4 SV=1	2646	5672	69	649	2512	1902	1189	0.578213649	0
comp147674_c1_seq1	5736	tr	K7G201	tr|K7G201|K7G201_PELSI Uncharacterized protein OS=Pelodiscus sinensis GN=KIF26A PE=3 SV=1	1904	3	5300	117	1899	1814	1187	0.6208159	0
comp149406_c0_seq1	8323	tr	M3YFK9	tr|M3YFK9|M3YFK9_MUSPF Uncharacterized protein OS=Mustela putorius furo GN=NCOR1 PE=4 SV=1	2510	6089	234	628	2505	2032	1187	0.427850535	0
comp146726_c1_seq1	5564	tr	K7F754	tr|K7F754|K7F754_PELSI Uncharacterized protein OS=Pelodiscus sinensis GN=DAPK1 PE=4 SV=1	1430	255	4544	1	1430	1434	1186	0.639468009	0
comp149200_c0_seq5	6162	tr	U3IVP3	tr|U3IVP3|U3IVP3_ANAPL Uncharacterized protein (Fragment) OS=Anas platyrhynchos GN=MAP3K4 PE=4 SV=1	1552	262	4902	1	1552	1570	1185	0.576923077	0
comp148946_c0_seq3	6895	tr	H3AQR2	tr|H3AQR2|H3AQR2_LATCH Uncharacterized protein OS=Latimeria chalumnae PE=4 SV=1	2330	3	6362	153	2319	2176	1185	0.515591008	0
comp147790_c0_seq2	5423	tr	Q5TYZ5	tr|Q5TYZ5|Q5TYZ5_DANRE Uncharacterized protein OS=Danio rerio GN=cand1 PE=4 SV=1	1230	5120	1428	1	1230	1231	1182	0.653881615	0
comp148263_c0_seq2	4525	tr	I3KHC4	tr|I3KHC4|I3KHC4_ORENI Uncharacterized protein OS=Oreochromis niloticus GN=LOC100698498 PE=4 SV=1	1217	4347	697	1	1217	1217	1179	0.781657459	0
comp134562_c2_seq1	7068	tr	H3A3K9	tr|H3A3K9|H3A3K9_LATCH Uncharacterized protein (Fragment) OS=Latimeria chalumnae GN=PKD1 PE=4 SV=1	4241	378	7067	1	2209	2242	1179	0.500424448	0
comp148986_c0_seq2	7990	tr	C0H8V4	tr|C0H8V4|C0H8V4_SALSA Splicing factor 3B subunit 3 OS=Salmo salar GN=SF3B3 PE=2 SV=1	1217	446	4096	1	1217	1217	1179	0.442678348	0
comp147732_c0_seq1	6623	tr	H2TIQ4	tr|H2TIQ4|H2TIQ4_TAKRU Uncharacterized protein (Fragment) OS=Takifugu rubripes GN=LOC101068941 PE=4 SV=1	1261	6221	2457	7	1261	1255	1177	0.533142081	0
comp136927_c0_seq5	5597	tr	I3J0L5	tr|I3J0L5|I3J0L5_ORENI Uncharacterized protein OS=Oreochromis niloticus GN=LOC100698301 PE=4 SV=1	1520	776	5275	1	1520	1539	1176	0.630337681	0
comp148994_c0_seq1	4607	tr	I3K0N8	tr|I3K0N8|I3K0N8_ORENI Uncharacterized protein OS=Oreochromis niloticus GN=LOC100696932 PE=4 SV=1	1466	347	4606	22	1433	1420	1174	0.764488821	0
comp148527_c0_seq1	6380	tr	K9IWF9	tr|K9IWF9|K9IWF9_PIG Ras GTPase-activating-like protein IQGAP1 OS=Sus scrofa GN=IQGAP1 PE=2 SV=1	1657	377	5299	14	1657	1646	1173	0.551567398	0
comp149461_c0_seq1	7824	tr	H2ZXN2	tr|H2ZXN2|H2ZXN2_LATCH Uncharacterized protein (Fragment) OS=Latimeria chalumnae PE=4 SV=1	2273	7468	878	1	2266	2337	1173	0.449769939	0
comp148718_c0_seq1	8044	tr	E7FCN9	tr|E7FCN9|E7FCN9_DANRE Uncharacterized protein OS=Danio rerio GN=cspg4 PE=4 SV=1	2305	134	7129	24	2305	2345	1168	0.435604177	0
comp149351_c0_seq1	12131	tr	F7ASJ7	tr|F7ASJ7|F7ASJ7_MONDO Uncharacterized protein OS=Monodelphis domestica PE=4 SV=2	2858	8815	236	1	2857	2877	1168	0.288846756	0
comp143855_c0_seq2	5349	tr	F1P2R5	tr|F1P2R5|F1P2R5_CHICK Uncharacterized protein OS=Gallus gallus GN=MYO16 PE=2 SV=2	1924	472	5307	11	1627	1619	1167	0.654514863	0
comp146801_c0_seq1	4421	tr	H3B9R8	tr|H3B9R8|H3B9R8_LATCH Uncharacterized protein OS=Latimeria chalumnae PE=4 SV=1	1510	4179	79	7	1387	1383	1165	0.790545126	0
comp142180_c1_seq1	4877	tr	H3AS52	tr|H3AS52|H3AS52_LATCH Uncharacterized protein OS=Latimeria chalumnae PE=4 SV=1	1429	4718	435	1	1426	1429	1165	0.716629075	0
comp147016_c1_seq2	4444	tr	M4A2C1	tr|M4A2C1|M4A2C1_XIPMA Clustered mitochondria protein homolog OS=Xiphophorus maculatus PE=3 SV=1	1388	4393	383	1	1369	1376	1164	0.785778578	0
comp149139_c0_seq1	6088	tr	H3B3I8	tr|H3B3I8|H3B3I8_LATCH Uncharacterized protein OS=Latimeria chalumnae PE=4 SV=1	1517	301	4914	1	1512	1564	1160	0.571616294	0
comp147760_c0_seq1	5856	tr	Q2TTK0	tr|Q2TTK0|Q2TTK0_DANRE Cation-independent mannose 6-phosphate receptor OS=Danio rerio GN=igf2r PE=2 SV=1	2459	5732	6	9	1907	1924	1158	0.593237705	0
comp148541_c0_seq3	5983	tr	F1Q8S0	tr|F1Q8S0|F1Q8S0_DANRE Uncharacterized protein OS=Danio rerio GN=ptch2 PE=4 SV=1	1442	462	4748	1	1418	1436	1158	0.580645161	0
comp138242_c0_seq2	8718	tr	E1BU62	tr|E1BU62|E1BU62_CHICK Uncharacterized protein OS=Gallus gallus GN=DOPEY2 PE=4 SV=2	2281	2146	7587	492	2281	1850	1154	0.397109429	0
comp148862_c0_seq1	6277	tr	H3B8N5	tr|H3B8N5|H3B8N5_LATCH Uncharacterized protein OS=Latimeria chalumnae PE=4 SV=1	1614	5835	1006	3	1610	1636	1153	0.551059423	0
comp149371_c0_seq3	8718	tr	F1Q5B4	tr|F1Q5B4|F1Q5B4_DANRE Uncharacterized protein OS=Danio rerio GN=ino80 PE=4 SV=1	1555	8485	4238	1	1421	1431	1153	0.396765313	0
comp146043_c0_seq5	4821	tr	H3AX12	tr|H3AX12|H3AX12_LATCH Uncharacterized protein OS=Latimeria chalumnae PE=4 SV=1	1924	520	4821	1	1443	1454	1151	0.716241444	0
comp148459_c0_seq2	4616	tr	G3WPQ9	tr|G3WPQ9|G3WPQ9_SARHA Uncharacterized protein OS=Sarcophilus harrisii GN=SOS1 PE=4 SV=1	1316	500	4459	1	1316	1320	1149	0.746750433	0
comp148643_c0_seq2	9191	sp	Q5TZA2	sp|Q5TZA2|CROCC_HUMAN Rootletin OS=Homo sapiens GN=CROCC PE=1 SV=1	2017	375	6398	22	2012	2027	1149	0.375040801	0
comp148681_c0_seq1	5292	tr	E7F8G5	tr|E7F8G5|E7F8G5_DANRE Uncharacterized protein OS=Danio rerio GN=LOC100004299 PE=4 SV=1	1536	4800	319	1	1469	1500	1147	0.650226757	0
comp146877_c0_seq1	6497	tr	F7BM63	tr|F7BM63|F7BM63_MONDO Uncharacterized protein OS=Monodelphis domestica GN=FOCAD PE=4 SV=1	1804	6389	978	1	1804	1808	1147	0.52962906	0
comp149398_c0_seq2	7420	tr	H3A6Y6	tr|H3A6Y6|H3A6Y6_LATCH Uncharacterized protein OS=Latimeria chalumnae PE=4 SV=1	2375	6859	1505	1	1780	1794	1146	0.463342318	0
comp143757_c0_seq1	4309	tr	U3JFL0	tr|U3JFL0|U3JFL0_FICAL Uncharacterized protein OS=Ficedula albicollis GN=TENM1 PE=4 SV=1	2735	4276	2	239	1659	1425	1145	0.797168717	0
comp148927_c0_seq1	4909	tr	H3AGZ4	tr|H3AGZ4|H3AGZ4_LATCH Uncharacterized protein OS=Latimeria chalumnae PE=4 SV=1	1414	396	4667	1	1414	1424	1145	0.69973518	0
comp146594_c0_seq1	5512	tr	E7FD80	tr|E7FD80|E7FD80_DANRE Uncharacterized protein OS=Danio rerio GN=si:dkey-108d10.2 PE=4 SV=1	1331	918	4841	13	1321	1312	1144	0.622641509	0
comp143225_c0_seq1	4362	tr	I3ITZ5	tr|I3ITZ5|I3ITZ5_ORENI DNA-directed RNA polymerase OS=Oreochromis niloticus GN=polr2b PE=3 SV=1	1174	592	4062	18	1174	1157	1142	0.785419532	0
comp148043_c1_seq2	5173	tr	M3VYD4	tr|M3VYD4|M3VYD4_FELCA Uncharacterized protein OS=Felis catus GN=TIAM1 PE=4 SV=1	1591	297	5081	1	1591	1616	1142	0.662284941	0
comp148730_c0_seq6	8026	tr	K7G5F6	tr|K7G5F6|K7G5F6_PELSI Uncharacterized protein OS=Pelodiscus sinensis GN=ARHGEF17 PE=4 SV=1	1790	5704	788	161	1790	1658	1142	0.426862696	0
comp147634_c0_seq9	4959	tr	K7F2H9	tr|K7F2H9|K7F2H9_PELSI Uncharacterized protein OS=Pelodiscus sinensis GN=RIMS1 PE=4 SV=1	1579	4568	183	19	1579	1630	1141	0.690260133	0
comp148533_c0_seq6	5785	tr	H3A3P2	tr|H3A3P2|H3A3P2_LATCH Uncharacterized protein (Fragment) OS=Latimeria chalumnae PE=4 SV=1	1551	5576	1011	23	1551	1535	1141	0.591702679	0
comp135216_c1_seq1	4635	tr	Q5TZ42	tr|Q5TZ42|Q5TZ42_DANRE CDC42 binding protein kinase beta (DMPK-like) OS=Danio rerio GN=cdc42bpb PE=2 SV=1	1708	4634	285	261	1705	1452	1140	0.737864078	0
comp148131_c0_seq1	5607	tr	H2UFR9	tr|H2UFR9|H2UFR9_TAKRU Uncharacterized protein (Fragment) OS=Takifugu rubripes GN=LOC101079424 PE=4 SV=1	1661	5324	375	5	1661	1670	1139	0.6094168	0
comp148845_c0_seq3	6097	tr	U3JHR6	tr|U3JHR6|U3JHR6_FICAL Uncharacterized protein OS=Ficedula albicollis GN=ATRNL1 PE=4 SV=1	1377	5030	999	35	1377	1345	1139	0.56043956	0
comp148305_c0_seq1	6447	tr	F7D002	tr|F7D002|F7D002_XENTR Uncharacterized protein (Fragment) OS=Xenopus tropicalis PE=4 SV=1	5384	6446	123	3279	5382	2111	1137	0.529083295	0
comp149218_c2_seq2	4979	tr	H9GLP6	tr|H9GLP6|H9GLP6_ANOCA Uncharacterized protein OS=Anolis carolinensis PE=4 SV=2	1845	4978	1016	531	1835	1327	1136	0.684474794	0
comp143789_c1_seq15	5042	tr	A4IIH5	tr|A4IIH5|A4IIH5_XENTR Cadps protein OS=Xenopus tropicalis GN=cadps PE=2 SV=1	1306	617	4363	25	1250	1254	1136	0.675922253	0
comp147962_c0_seq1	5578	tr	I3JSJ1	tr|I3JSJ1|I3JSJ1_ORENI Uncharacterized protein (Fragment) OS=Oreochromis niloticus GN=LOC100697034 PE=4 SV=1	1373	781	4860	1	1371	1372	1135	0.610433847	0
comp145794_c0_seq3	4823	tr	F7F4D5	tr|F7F4D5|F7F4D5_MONDO Uncharacterized protein OS=Monodelphis domestica GN=DCC PE=4 SV=2	1403	4375	185	7	1403	1398	1134	0.705370102	0
comp148832_c0_seq1	5242	tr	U3JTT8	tr|U3JTT8|U3JTT8_FICAL Uncharacterized protein OS=Ficedula albicollis GN=TRAPPC8 PE=4 SV=1	1471	5097	658	1	1471	1498	1134	0.648988936	0
comp148844_c0_seq1	6074	tr	I3JTN8	tr|I3JTN8|I3JTN8_ORENI Uncharacterized protein (Fragment) OS=Oreochromis niloticus GN=LOC100708576 PE=4 SV=1	1391	5762	1656	1	1385	1412	1133	0.559598288	0
comp149400_c1_seq1	6584	tr	F1Q5D6	tr|F1Q5D6|F1Q5D6_DANRE Uncharacterized protein OS=Danio rerio GN=hivep2 PE=4 SV=1	2323	796	6513	1	1788	1928	1133	0.516251519	0
comp149152_c0_seq4	8472	tr	H3A2Q3	tr|H3A2Q3|H3A2Q3_LATCH Uncharacterized protein OS=Latimeria chalumnae PE=4 SV=1	1759	241	5568	1	1759	1831	1133	0.401203966	0
comp149224_c0_seq2	8612	tr	F1QHV8	tr|F1QHV8|F1QHV8_DANRE Uncharacterized protein OS=Danio rerio GN=si:ch211-152b13.4 PE=4 SV=1	2194	1101	8033	1	2168	2346	1133	0.394681839	0
comp148028_c0_seq2	5066	tr	U3JY17	tr|U3JY17|U3JY17_FICAL Uncharacterized protein OS=Ficedula albicollis GN=BCR PE=4 SV=1	1349	19	4080	1	1349	1369	1131	0.669759179	0
comp144548_c0_seq1	4544	tr	G3P2C0	tr|G3P2C0|G3P2C0_GASAC Structural maintenance of chromosomes protein OS=Gasterosteus aculeatus PE=3 SV=1	1231	383	4048	1	1225	1225	1129	0.745378521	0
comp148722_c0_seq1	7760	tr	E2RSW0	tr|E2RSW0|E2RSW0_CANFA Uncharacterized protein OS=Canis familiaris GN=CKAP5 PE=4 SV=2	2033	1852	6228	578	2033	1464	1127	0.435695876	0
comp149467_c0_seq1	10361	tr	I3JAE2	tr|I3JAE2|I3JAE2_ORENI Uncharacterized protein OS=Oreochromis niloticus GN=LOC100712002 PE=4 SV=1	1492	10360	5903	20	1492	1488	1127	0.326319853	0
comp148715_c1_seq2	4544	tr	H2V0K0	tr|H2V0K0|H2V0K0_TAKRU Uncharacterized protein (Fragment) OS=Takifugu rubripes GN=LOC101069768 PE=4 SV=1	2374	4	4380	922	2364	1463	1126	0.743397887	0
comp141325_c1_seq2	4207	tr	K7FRT1	tr|K7FRT1|K7FRT1_PELSI Uncharacterized protein OS=Pelodiscus sinensis GN=WDR19 PE=4 SV=1	1416	273	4196	87	1395	1309	1124	0.801521274	0
comp146786_c0_seq3	4613	tr	F1Q5X4	tr|F1Q5X4|F1Q5X4_DANRE Uncharacterized protein OS=Danio rerio GN=astn1 PE=2 SV=1	1319	4306	446	18	1319	1303	1124	0.730977672	0
comp145179_c0_seq2	6861	tr	F1Q5X7	tr|F1Q5X7|F1Q5X7_DANRE Uncharacterized protein OS=Danio rerio GN=si:ch211-246m6.5 PE=2 SV=1	1983	56	6061	3	1983	2036	1124	0.491473546	0
comp148529_c0_seq3	4969	tr	M4AS82	tr|M4AS82|M4AS82_XIPMA Uncharacterized protein OS=Xiphophorus maculatus GN=PLXND1 PE=4 SV=1	1892	2	4969	93	1743	1671	1122	0.677399879	0
comp148911_c0_seq2	6458	tr	M4AT10	tr|M4AT10|M4AT10_XIPMA Uncharacterized protein OS=Xiphophorus maculatus PE=4 SV=1	1852	463	5961	31	1852	1848	1122	0.521213998	0
comp149119_c0_seq1	6364	tr	F1Q953	tr|F1Q953|F1Q953_DANRE Uncharacterized protein OS=Danio rerio GN=nup155 PE=2 SV=1	1391	6062	1899	1	1391	1394	1121	0.528441232	0
comp145765_c1_seq1	3919	tr	F6RDQ6	tr|F6RDQ6|F6RDQ6_MONDO Uncharacterized protein OS=Monodelphis domestica GN=PDS5B PE=4 SV=2	1527	3782	21	1	1285	1287	1120	0.857361572	0
comp148276_c0_seq6	5630	tr	F1NY18	tr|F1NY18|F1NY18_CHICK Uncharacterized protein (Fragment) OS=Gallus gallus PE=4 SV=2	1608	5517	1735	341	1598	1285	1119	0.596269982	0
comp148512_c0_seq5	5658	tr	H3ATD0	tr|H3ATD0|H3ATD0_LATCH Uncharacterized protein OS=Latimeria chalumnae PE=4 SV=1	1476	5516	1107	1	1474	1481	1118	0.592788971	0
comp147374_c1_seq9	5213	tr	E7FFN5	tr|E7FFN5|E7FFN5_DANRE Uncharacterized protein OS=Danio rerio GN=ppip5k1 PE=4 SV=1	1345	4636	338	1	1345	1446	1117	0.642816037	0
comp148216_c0_seq14	5579	tr	H3A1N7	tr|H3A1N7|H3A1N7_LATCH Uncharacterized protein OS=Latimeria chalumnae PE=3 SV=1	1548	4977	592	27	1548	1537	1117	0.600645277	0
comp143048_c1_seq2	4012	tr	H2ZZM9	tr|H2ZZM9|H2ZZM9_LATCH Uncharacterized protein (Fragment) OS=Latimeria chalumnae PE=4 SV=1	3578	2	4012	668	2006	1339	1116	0.83449651	0
comp148901_c1_seq2	5539	tr	H3AWS3	tr|H3AWS3|H3AWS3_LATCH Uncharacterized protein OS=Latimeria chalumnae PE=4 SV=1	1277	1421	5302	1	1277	1296	1116	0.604441235	0
comp148875_c0_seq3	6607	tr	F1Q5Q4	tr|F1Q5Q4|F1Q5Q4_DANRE Uncharacterized protein OS=Danio rerio GN=pappab PE=2 SV=1	1624	6122	1323	21	1623	1614	1116	0.506735281	0
comp149232_c0_seq1	5760	tr	I3KEY8	tr|I3KEY8|I3KEY8_ORENI Uncharacterized protein OS=Oreochromis niloticus GN=flii PE=4 SV=1	1263	5655	1879	1	1263	1264	1115	0.580729167	0
comp145116_c0_seq1	5324	tr	F1QFT9	tr|F1QFT9|F1QFT9_DANRE Uncharacterized protein (Fragment) OS=Danio rerio GN=si:ch73-194h10.2 PE=4 SV=1	2179	165	5315	1	1743	1786	1114	0.627723516	0
comp142011_c0_seq1	4278	tr	E7FFW3	tr|E7FFW3|E7FFW3_DANRE Uncharacterized protein OS=Danio rerio GN=tnks PE=4 SV=1	1280	3827	345	128	1276	1161	1110	0.778401122	0
comp143688_c0_seq1	5233	tr	M7C5P7	tr|M7C5P7|M7C5P7_CHEMY Obscurin OS=Chelonia mydas GN=UY3_02990 PE=4 SV=1	7577	5232	1	1925	3669	1745	1110	0.636346264	0
comp142483_c0_seq1	6674	tr	M3XK12	tr|M3XK12|M3XK12_LATCH Uncharacterized protein OS=Latimeria chalumnae PE=4 SV=1	1938	77	5386	164	1937	1796	1110	0.498951154	0
comp148292_c0_seq4	4927	sp	B3DK56	sp|B3DK56|PTPRU_DANRE Receptor-type tyrosine-protein phosphatase U OS=Danio rerio GN=ptpru PE=2 SV=1	1444	4504	269	24	1444	1424	1109	0.675258778	0
comp148879_c0_seq1	4731	tr	F1N8L6	tr|F1N8L6|F1N8L6_CHICK Uncharacterized protein (Fragment) OS=Gallus gallus GN=BRWD3 PE=4 SV=2	1825	4489	29	9	1524	1523	1108	0.702599873	0
comp149031_c1_seq6	6245	tr	H3B9W4	tr|H3B9W4|H3B9W4_LATCH Uncharacterized protein OS=Latimeria chalumnae PE=4 SV=1	2196	5212	554	642	2196	1597	1106	0.531305044	0
comp148840_c0_seq2	5600	tr	E7EZD3	tr|E7EZD3|E7EZD3_DANRE Uncharacterized protein OS=Danio rerio GN=abcb11b PE=4 SV=1	1352	5309	1260	1	1352	1355	1104	0.591428571	0
comp149460_c1_seq1	4858	tr	I3KQC3	tr|I3KQC3|I3KQC3_ORENI Uncharacterized protein OS=Oreochromis niloticus GN=LOC100692092 PE=4 SV=1	1826	4336	2	1	1468	1499	1103	0.681144504	0
comp147178_c0_seq1	3915	tr	G3Q0R8	tr|G3Q0R8|G3Q0R8_GASAC Uncharacterized protein OS=Gasterosteus aculeatus PE=4 SV=1	1224	3896	228	1	1224	1225	1102	0.844444444	0
comp149037_c1_seq7	5590	tr	I3K6I2	tr|I3K6I2|I3K6I2_ORENI Uncharacterized protein OS=Oreochromis niloticus GN=PITPNM2 (2 of 2) PE=4 SV=1	1353	4648	572	1	1353	1386	1102	0.591413238	0
comp148955_c0_seq2	5961	tr	E7FFM2	tr|E7FFM2|E7FFM2_DANRE Uncharacterized protein OS=Danio rerio PE=4 SV=1	1625	5672	864	1	1625	1626	1102	0.554604932	0
comp148113_c0_seq7	6666	tr	R0LQ64	tr|R0LQ64|R0LQ64_ANAPL SH3 and multiple ankyrin repeat domains protein 3 (Fragment) OS=Anas platyrhynchos GN=Anapl_12685 PE=4 SV=1	1737	515	5221	1	1560	1621	1100	0.495049505	0
comp138347_c0_seq1	4407	tr	F1QQ05	tr|F1QQ05|F1QQ05_DANRE Uncharacterized protein OS=Danio rerio GN=vps8 PE=2 SV=1	1412	133	4338	1	1412	1415	1097	0.746766508	0
comp144703_c1_seq1	5291	tr	Q402G0	tr|Q402G0|Q402G0_ANGJA High density lipoprotein-binding protein vigilin OS=Anguilla japonica GN=hdlbp PE=2 SV=1	1271	5226	1420	1	1266	1271	1097	0.621999622	0
comp149255_c2_seq3	5671	tr	H3AHK7	tr|H3AHK7|H3AHK7_LATCH Uncharacterized protein OS=Latimeria chalumnae PE=4 SV=1	1875	590	5632	1	1646	1735	1096	0.579791924	0
comp148825_c0_seq1	6090	tr	E7FFL7	tr|E7FFL7|E7FFL7_DANRE Uncharacterized protein OS=Danio rerio GN=arap3 PE=4 SV=1	1664	311	5371	11	1657	1702	1095	0.539408867	0
comp149144_c0_seq1	8169	tr	K7F9V8	tr|K7F9V8|K7F9V8_PELSI Uncharacterized protein OS=Pelodiscus sinensis GN=PTPN13 PE=4 SV=1	2481	5838	52	645	2480	1962	1095	0.402130004	0
comp149108_c0_seq3	7842	tr	K7GAE7	tr|K7GAE7|K7GAE7_PELSI Uncharacterized protein OS=Pelodiscus sinensis PE=4 SV=1	1639	2402	6223	11	1295	1295	1094	0.418515685	0
comp142594_c0_seq1	4936	tr	E7FBI5	tr|E7FBI5|E7FBI5_DANRE Uncharacterized protein OS=Danio rerio GN=map3k1 PE=4 SV=1	1479	4879	335	1	1479	1530	1091	0.66308752	0
comp143406_c0_seq1	5422	tr	H3B4F4	tr|H3B4F4|H3B4F4_LATCH Uncharacterized protein OS=Latimeria chalumnae GN=ABCA7 PE=4 SV=1	2267	4840	2	41	1671	1639	1091	0.603651789	0
comp148909_c0_seq2	4178	tr	G3PWM9	tr|G3PWM9|G3PWM9_GASAC Uncharacterized protein (Fragment) OS=Gasterosteus aculeatus PE=4 SV=1	1474	294	4178	2	1314	1313	1090	0.782671135	0
comp146861_c0_seq1	4357	sp	B0S6R1	sp|B0S6R1|NCKP1_DANRE Nck-associated protein 1 OS=Danio rerio GN=nckap1 PE=2 SV=1	1128	250	3621	1	1128	1128	1090	0.75051641	0
comp147410_c0_seq13	7035	tr	K7F5M2	tr|K7F5M2|K7F5M2_PELSI Uncharacterized protein OS=Pelodiscus sinensis GN=RTTN PE=4 SV=1	2225	7032	1459	58	1919	1882	1090	0.464818763	0
comp144842_c0_seq1	4244	tr	H3ANQ2	tr|H3ANQ2|H3ANQ2_LATCH Uncharacterized protein OS=Latimeria chalumnae PE=4 SV=1	1258	578	4138	70	1258	1190	1088	0.769085768	0
comp148754_c0_seq1	5896	tr	E6ZJ79	tr|E6ZJ79|E6ZJ79_DICLA Protein scribble homolog OS=Dicentrarchus labrax GN=SCRIB PE=4 SV=1	1711	687	4853	1	1420	1454	1086	0.552578019	0
comp144724_c0_seq1	5123	tr	E7FFH9	tr|E7FFH9|E7FFH9_DANRE Uncharacterized protein OS=Danio rerio GN=atp10a PE=4 SV=1	1524	378	4586	1	1439	1441	1085	0.6353699	0
comp147708_c0_seq1	4536	tr	H2ZYG2	tr|H2ZYG2|H2ZYG2_LATCH Uncharacterized protein OS=Latimeria chalumnae PE=4 SV=1	1319	4013	78	1	1319	1328	1082	0.715608466	0
comp147007_c0_seq10	6317	tr	I3KJ28	tr|I3KJ28|I3KJ28_ORENI Uncharacterized protein OS=Oreochromis niloticus GN=LOC100705956 PE=4 SV=1	1759	2634	6317	1	1231	1231	1081	0.513376603	0
comp148532_c0_seq2	9419	tr	M3XII8	tr|M3XII8|M3XII8_LATCH Uncharacterized protein OS=Latimeria chalumnae GN=CENPF PE=4 SV=1	3070	243	7118	1	2332	2373	1081	0.344304066	0
comp147719_c0_seq2	6131	tr	I3IZE0	tr|I3IZE0|I3IZE0_ORENI Uncharacterized protein OS=Oreochromis niloticus GN=LOC100694906 PE=4 SV=1	1512	5510	1044	1	1512	1536	1080	0.528461915	0
comp147451_c1_seq1	4458	tr	H9G856	tr|H9G856|H9G856_ANOCA Uncharacterized protein OS=Anolis carolinensis GN=LOC100558432 PE=4 SV=2	1257	4240	470	1	1257	1257	1078	0.725437416	0
comp144393_c1_seq2	5164	sp	Q9HC56	sp|Q9HC56|PCDH9_HUMAN Protocadherin-9 OS=Homo sapiens GN=PCDH9 PE=1 SV=2	1237	4251	559	1	1237	1244	1078	0.626258714	0
comp149495_c1_seq1	7649	tr	F1R3X9	tr|F1R3X9|F1R3X9_DANRE Uncharacterized protein OS=Danio rerio GN=si:ch211-195m20.1 PE=4 SV=2	3061	6970	2540	442	1874	1478	1078	0.422800366	0
comp147020_c0_seq2	5375	tr	K7GH50	tr|K7GH50|K7GH50_PELSI Uncharacterized protein OS=Pelodiscus sinensis GN=SIN3A PE=4 SV=1	1274	5040	1165	1	1274	1298	1077	0.601116279	0
comp148082_c0_seq3	5613	tr	I3JB33	tr|I3JB33|I3JB33_ORENI Uncharacterized protein OS=Oreochromis niloticus PE=4 SV=1	1780	5461	302	1	1779	1823	1077	0.575628006	0
comp149273_c0_seq3	5554	tr	I3JTC4	tr|I3JTC4|I3JTC4_ORENI Uncharacterized protein OS=Oreochromis niloticus GN=PHLPP1 (2 of 2) PE=4 SV=1	1777	519	5375	129	1777	1703	1076	0.581202737	0
comp149471_c1_seq4	6235	tr	F6QBY5	tr|F6QBY5|F6QBY5_MONDO Uncharacterized protein OS=Monodelphis domestica GN=PLEKHG4B PE=4 SV=2	1789	108	5396	1	1776	1812	1076	0.517722534	0
comp140964_c0_seq2	4662	tr	F1QZC7	tr|F1QZC7|F1QZC7_DANRE Uncharacterized protein OS=Danio rerio GN=grin2aa PE=4 SV=1	1460	514	4527	1	1326	1351	1075	0.691763192	0
comp146751_c2_seq1	4688	tr	K9J0L6	tr|K9J0L6|K9J0L6_DESRO Putative neural cell adhesion molecule l1 OS=Desmodus rotundus PE=2 SV=1	1454	4581	286	1	1454	1459	1075	0.687926621	0
comp148026_c0_seq1	4943	sp	Q8UVK2	sp|Q8UVK2|SPT6H_DANRE Transcription elongation factor SPT6 OS=Danio rerio GN=supt6h PE=1 SV=1	1726	4918	1259	502	1726	1227	1072	0.650617034	0
comp149017_c1_seq1	6350	tr	I3JFQ3	tr|I3JFQ3|I3JFQ3_ORENI Uncharacterized protein OS=Oreochromis niloticus GN=LOC100698284 PE=4 SV=1	1582	287	4702	4	1467	1485	1072	0.506456693	0
comp147644_c2_seq4	3865	tr	H2UHA4	tr|H2UHA4|H2UHA4_TAKRU Uncharacterized protein (Fragment) OS=Takifugu rubripes GN=RYR3 (1 of 2) PE=4 SV=1	4949	3810	28	2327	3599	1273	1071	0.831306598	0
comp143519_c0_seq1	4716	tr	H3BI03	tr|H3BI03|H3BI03_LATCH Uncharacterized protein OS=Latimeria chalumnae PE=3 SV=1	1266	4477	680	1	1266	1266	1068	0.679389313	0
comp148386_c0_seq1	4464	tr	E1C5W8	tr|E1C5W8|E1C5W8_CHICK Uncharacterized protein OS=Gallus gallus GN=RNF123 PE=4 SV=2	1308	4326	427	1	1304	1306	1067	0.717069892	0
comp149070_c0_seq1	6750	tr	I3J223	tr|I3J223|I3J223_ORENI Uncharacterized protein (Fragment) OS=Oreochromis niloticus GN=LOC100704786 PE=4 SV=1	1756	6385	1988	3	1436	1498	1066	0.473777778	0
comp148008_c0_seq3	3982	tr	F1RLV2	tr|F1RLV2|F1RLV2_PIG Uncharacterized protein OS=Sus scrofa GN=DEPDC5 PE=4 SV=2	1602	3	3980	24	1350	1332	1065	0.802360623	0
comp146650_c0_seq3	5535	tr	I3KAC7	tr|I3KAC7|I3KAC7_ORENI DNA polymerase OS=Oreochromis niloticus GN=LOC100710394 PE=3 SV=1	1482	5287	839	1	1482	1498	1064	0.576693767	0
comp142273_c1_seq2	4500	tr	H3AWV6	tr|H3AWV6|H3AWV6_LATCH Uncharacterized protein OS=Latimeria chalumnae PE=4 SV=1	1484	4132	2	1	1392	1408	1063	0.708666667	0
comp147956_c0_seq3	4858	tr	M3ZM61	tr|M3ZM61|M3ZM61_XIPMA Uncharacterized protein OS=Xiphophorus maculatus PE=4 SV=1	1303	4083	358	1	1250	1259	1063	0.656442981	0
comp149359_c0_seq1	5974	tr	I3KA43	tr|I3KA43|I3KA43_ORENI Uncharacterized protein (Fragment) OS=Oreochromis niloticus PE=4 SV=1	1513	492	5126	3	1513	1547	1063	0.53381319	0
comp138053_c0_seq1	3866	tr	B1H1M7	tr|B1H1M7|B1H1M7_DANRE Xpo7 protein OS=Danio rerio GN=xpo7 PE=2 SV=1	1087	3804	532	1	1087	1091	1062	0.824107605	0
comp148760_c0_seq2	5144	tr	I3JEX1	tr|I3JEX1|I3JEX1_ORENI Uncharacterized protein OS=Oreochromis niloticus GN=LOC100712534 PE=4 SV=1	1440	4922	669	22	1440	1438	1062	0.619362364	0
comp142038_c1_seq2	5645	tr	H3AXQ4	tr|H3AXQ4|H3AXQ4_LATCH Uncharacterized protein (Fragment) OS=Latimeria chalumnae PE=4 SV=1	2189	2	4981	510	2186	1689	1062	0.564393268	0
comp144521_c0_seq1	6033	tr	J3SCT2	tr|J3SCT2|J3SCT2_CROAD Regulator of nonsense transcripts 1-like OS=Crotalus adamanteus PE=2 SV=1	1131	5727	2428	1	1131	1134	1062	0.528095475	0
comp146742_c0_seq1	4067	tr	G3II69	tr|G3II69|G3II69_CRIGR DNA damage-binding protein 1 OS=Cricetulus griseus GN=I79_023537 PE=4 SV=1	1140	139	3558	1	1140	1140	1060	0.781903123	0
comp146504_c0_seq3	5505	tr	I3K455	tr|I3K455|I3K455_ORENI Uncharacterized protein OS=Oreochromis niloticus GN=MAST3 (2 of 2) PE=4 SV=1	1461	4981	806	1	1413	1431	1060	0.577656676	0
comp146134_c0_seq1	3760	tr	I3JRV3	tr|I3JRV3|I3JRV3_ORENI Uncharacterized protein (Fragment) OS=Oreochromis niloticus PE=4 SV=1	1505	3724	2	257	1504	1250	1059	0.844946809	0
comp147253_c0_seq1	4278	tr	F1QQE5	tr|F1QQE5|F1QQE5_DANRE Uncharacterized protein OS=Danio rerio GN=sptb PE=4 SV=1	2357	277	4278	3	1342	1340	1058	0.741935484	0
comp149324_c0_seq6	7719	sp	Q86UL8	sp|Q86UL8|MAGI2_HUMAN Membrane-associated guanylate kinase, WW and PDZ domain-containing protein 2 OS=Homo sapiens GN=MAGI2 PE=1 SV=3	1455	267	4247	1	1333	1342	1058	0.41119316	0
comp148411_c1_seq2	5389	tr	K7F873	tr|K7F873|K7F873_PELSI Uncharacterized protein OS=Pelodiscus sinensis GN=PLCH2 PE=4 SV=1	1555	5205	559	10	1555	1596	1057	0.588420857	0
comp146653_c2_seq1	4291	tr	M9WIE3	tr|M9WIE3|M9WIE3_CHESE Tyrosine-protein kinase receptor OS=Chelydra serpentina GN=IGF1r PE=2 SV=1	1363	61	4254	1	1363	1404	1056	0.738289443	0
comp142143_c0_seq12	4831	tr	E7F4R3	tr|E7F4R3|E7F4R3_DANRE Uncharacterized protein OS=Danio rerio GN=igsf9bb PE=4 SV=1	1339	4539	406	1	1339	1386	1056	0.655764852	0
comp149469_c0_seq1	7783	tr	B3DH74	tr|B3DH74|B3DH74_DANRE Phospholipase C, gamma 1 OS=Danio rerio GN=plcg1 PE=2 SV=1	1312	1180	5049	1	1311	1317	1056	0.407040987	0
comp148224_c2_seq2	3595	tr	M4A8R0	tr|M4A8R0|M4A8R0_XIPMA Uncharacterized protein OS=Xiphophorus maculatus PE=4 SV=1	2504	3595	245	1364	2504	1141	1055	0.88038943	0
comp149063_c0_seq1	5055	sp	P32018	sp|P32018|COEA1_CHICK Collagen alpha-1(XIV) chain OS=Gallus gallus GN=COL14A1 PE=1 SV=2	1888	244	4617	7	1468	1468	1055	0.62611276	0
comp149531_c0_seq1	7631	tr	H3BG88	tr|H3BG88|H3BG88_LATCH Uncharacterized protein OS=Latimeria chalumnae PE=4 SV=1	1651	7184	2025	19	1641	1768	1055	0.414755602	0
comp143281_c0_seq1	7773	tr	Q5PQY4	tr|Q5PQY4|Q5PQY4_DANRE DNA topoisomerase 2 OS=Danio rerio GN=top2a PE=2 SV=1	1570	7439	3309	1	1374	1383	1052	0.406020841	0
comp149490_c0_seq2	6739	tr	I3K570	tr|I3K570|I3K570_ORENI Uncharacterized protein OS=Oreochromis niloticus GN=atp7a PE=3 SV=1	1517	6264	1756	1	1508	1525	1051	0.467873572	0
comp149537_c0_seq1	4890	tr	H3B2H2	tr|H3B2H2|H3B2H2_LATCH Uncharacterized protein (Fragment) OS=Latimeria chalumnae PE=4 SV=1	2706	5	3820	1434	2706	1275	1050	0.644171779	0
comp149331_c1_seq2	6351	sp	A4IFW2	sp|A4IFW2|PTPRF_DANRE Receptor-type tyrosine-protein phosphatase F OS=Danio rerio GN=ptprf PE=2 SV=1	1909	1	3756	648	1909	1262	1048	0.495040151	0
comp149285_c0_seq2	6231	tr	E7F0P4	tr|E7F0P4|E7F0P4_DANRE Uncharacterized protein OS=Danio rerio GN=BX511086.1 PE=3 SV=1	3838	139	4146	528	1851	1349	1047	0.504092441	0
comp147490_c0_seq2	6294	tr	H3A2V1	tr|H3A2V1|H3A2V1_LATCH Uncharacterized protein (Fragment) OS=Latimeria chalumnae PE=4 SV=1	1857	141	5453	17	1855	1841	1047	0.499046711	0
comp132295_c0_seq2	6960	tr	Q90X47	tr|Q90X47|Q90X47_DANRE Uncharacterized protein OS=Danio rerio GN=f5 PE=2 SV=2	2101	6741	490	25	2101	2183	1046	0.450862069	0
comp133102_c0_seq3	4046	tr	H3B0N9	tr|H3B0N9|H3B0N9_LATCH Uncharacterized protein OS=Latimeria chalumnae PE=4 SV=1	1181	204	3743	1	1180	1180	1045	0.774839348	0
comp146507_c0_seq1	4200	sp	Q9C0E2	sp|Q9C0E2|XPO4_HUMAN Exportin-4 OS=Homo sapiens GN=XPO4 PE=1 SV=2	1151	4143	694	2	1151	1150	1044	0.745714286	0
comp146975_c0_seq2	4435	tr	A4QNR7	tr|A4QNR7|A4QNR7_DANRE Slit (Drosophila) homolog 3 OS=Danio rerio GN=slit3 PE=2 SV=1	1515	3900	4	17	1314	1301	1044	0.706200676	0
comp144416_c0_seq3	4055	tr	G3Q6K0	tr|G3Q6K0|G3Q6K0_GASAC Uncharacterized protein OS=Gasterosteus aculeatus PE=4 SV=1	1250	281	3973	2	1250	1255	1043	0.771639951	0
comp148957_c0_seq1	7340	tr	B3VIA2	tr|B3VIA2|B3VIA2_XENLA Plasma membrane calcium ATPase 1b OS=Xenopus laevis PE=2 SV=1	1214	2177	5773	1	1189	1201	1041	0.425476839	0
comp143624_c1_seq2	4398	tr	D8WUA6	tr|D8WUA6|D8WUA6_TAEGU Contactin associated protein-like 2 OS=Taeniopygia guttata GN=CNTNAP2 PE=2 SV=1	1328	238	4179	8	1328	1323	1040	0.70941337	0
comp143077_c0_seq1	4651	tr	F1Q4W0	tr|F1Q4W0|F1Q4W0_DANRE Uncharacterized protein OS=Danio rerio PE=4 SV=1	1778	1099	4638	172	1349	1181	1039	0.670178456	0
comp149258_c0_seq1	6329	tr	H3BCJ4	tr|H3BCJ4|H3BCJ4_LATCH Uncharacterized protein (Fragment) OS=Latimeria chalumnae PE=4 SV=1	2784	861	6056	1	1691	1780	1039	0.492494865	0
comp146466_c0_seq1	8232	tr	F7DTS1	tr|F7DTS1|F7DTS1_ORNAN Uncharacterized protein OS=Ornithorhynchus anatinus GN=CDHR2 PE=4 SV=2	2181	1136	7249	1	2046	2058	1039	0.378644315	0
comp146681_c2_seq2	3880	tr	A5A5E1	tr|A5A5E1|A5A5E1_DANRE Cytoplasmic FMR1 interacting protein 2 OS=Danio rerio GN=cyfip2 PE=2 SV=1	1253	2	3169	199	1253	1056	1038	0.80257732	0
comp148965_c1_seq4	7345	tr	H3BCW6	tr|H3BCW6|H3BCW6_LATCH Uncharacterized protein OS=Latimeria chalumnae PE=4 SV=1	2245	7344	1546	243	2222	2061	1038	0.423961879	0
comp148056_c0_seq2	4781	tr	H3AWT5	tr|H3AWT5|H3AWT5_LATCH Uncharacterized protein (Fragment) OS=Latimeria chalumnae PE=4 SV=1	1336	427	4455	2	1336	1343	1037	0.65070069	0
comp146502_c0_seq2	6146	tr	M7CJH1	tr|M7CJH1|M7CJH1_CHEMY Tetratricopeptide repeat protein 37 OS=Chelonia mydas GN=UY3_01592 PE=4 SV=1	1591	5883	1192	11	1591	1611	1037	0.506182883	0
comp135741_c0_seq1	5615	sp	P50533	sp|P50533|SMC2_XENLA Structural maintenance of chromosomes protein 2 OS=Xenopus laevis GN=smc2 PE=1 SV=1	1203	5341	1760	1	1195	1195	1036	0.553517364	0
comp147734_c1_seq3	4327	tr	H2ZSC2	tr|H2ZSC2|H2ZSC2_LATCH Uncharacterized protein OS=Latimeria chalumnae PE=4 SV=1	1836	4326	112	7	1423	1433	1035	0.717587243	0
comp147485_c2_seq3	8210	tr	H2SPP4	tr|H2SPP4|H2SPP4_TAKRU Uncharacterized protein (Fragment) OS=Takifugu rubripes PE=4 SV=1	2330	1016	7855	1	2329	2404	1035	0.37819732	0
comp147778_c0_seq1	5043	tr	I3KU39	tr|I3KU39|I3KU39_ORENI Uncharacterized protein OS=Oreochromis niloticus GN=dctn1 PE=4 SV=1	1230	180	3866	7	1228	1232	1034	0.615110054	0
comp149298_c0_seq1	6667	tr	G3NSW4	tr|G3NSW4|G3NSW4_GASAC Uncharacterized protein OS=Gasterosteus aculeatus PE=4 SV=1	1879	6089	531	30	1879	1858	1034	0.465276736	0
comp149357_c0_seq1	7989	tr	M3XJS8	tr|M3XJS8|M3XJS8_LATCH Uncharacterized protein OS=Latimeria chalumnae PE=4 SV=1	1749	7324	2039	2	1744	1791	1033	0.387908374	0
comp148656_c0_seq3	8103	tr	K1R1D1	tr|K1R1D1|K1R1D1_CRAGI Myosin-10 OS=Crassostrea gigas GN=CGI_10006889 PE=4 SV=1	6274	8101	20	2123	4942	2932	1032	0.382080711	0
comp149239_c0_seq5	8598	tr	F1NI55	tr|F1NI55|F1NI55_CHICK Uncharacterized protein (Fragment) OS=Gallus gallus GN=DGKD PE=4 SV=1	1217	8453	4908	36	1216	1186	1032	0.36008374	0
comp148482_c0_seq1	5268	tr	F1Q619	tr|F1Q619|F1Q619_DANRE Uncharacterized protein OS=Danio rerio GN=ankfy1 PE=2 SV=1	1167	5196	1696	1	1167	1172	1031	0.587129841	0
comp146255_c0_seq1	6406	tr	E7F4S2	tr|E7F4S2|E7F4S2_DANRE Uncharacterized protein OS=Danio rerio GN=pnpla7a PE=4 SV=1	1354	1052	4972	1	1288	1308	1031	0.482828598	0
comp141631_c0_seq1	5269	tr	Q8JIY6	tr|Q8JIY6|Q8JIY6_DANRE 5-methyltetrahydrofolate-homocysteine methyltransferase OS=Danio rerio GN=mtr PE=2 SV=1	1263	253	4044	1	1261	1265	1030	0.586449042	0
comp149309_c0_seq4	6300	tr	Q0PVE6	tr|Q0PVE6|Q0PVE6_CHICK Par3 OS=Gallus gallus PE=2 SV=1	1352	300	4448	1	1352	1386	1030	0.49047619	0
comp147823_c1_seq3	7190	tr	B7ZSK0	tr|B7ZSK0|B7ZSK0_XENLA Structural maintenance of chromosomes protein OS=Xenopus laevis GN=XCAP-C PE=2 SV=1	1290	424	4191	23	1286	1264	1030	0.429763561	0
comp146568_c0_seq1	4657	tr	H3A114	tr|H3A114|H3A114_LATCH Uncharacterized protein (Fragment) OS=Latimeria chalumnae PE=4 SV=1	1491	4465	104	15	1491	1479	1029	0.662873094	0
comp136909_c1_seq1	5047	tr	I3JF14	tr|I3JF14|I3JF14_ORENI Uncharacterized protein OS=Oreochromis niloticus GN=LOC100690253 PE=4 SV=1	1301	460	4344	1	1292	1298	1029	0.611650485	0
comp146699_c0_seq1	4171	tr	E7F4L4	tr|E7F4L4|E7F4L4_DANRE Uncharacterized protein OS=Danio rerio GN=CR382363.1 PE=4 SV=1	1173	3917	402	1	1173	1173	1028	0.739391033	0
comp149268_c0_seq1	6301	tr	K7FP68	tr|K7FP68|K7FP68_PELSI Uncharacterized protein OS=Pelodiscus sinensis GN=PLCH1 PE=4 SV=1	1721	5980	791	3	1721	1811	1027	0.488970005	0
comp147670_c1_seq2	3826	tr	R0K3X0	tr|R0K3X0|R0K3X0_ANAPL Pumilio-like protein 1 (Fragment) OS=Anas platyrhynchos GN=Anapl_08894 PE=4 SV=1	1193	157	3765	1	1193	1212	1026	0.804495557	0
comp149513_c1_seq1	4427	tr	I3J514	tr|I3J514|I3J514_ORENI Uncharacterized protein OS=Oreochromis niloticus PE=4 SV=1	2244	4425	313	855	2244	1396	1026	0.69527897	0
comp148452_c0_seq3	5064	tr	K7FKW2	tr|K7FKW2|K7FKW2_PELSI Uncharacterized protein OS=Pelodiscus sinensis GN=IFT122 PE=4 SV=1	1184	4958	1395	1	1183	1189	1024	0.606635071	0
comp149087_c0_seq4	5535	tr	F1QW34	tr|F1QW34|F1QW34_DANRE Uncharacterized protein (Fragment) OS=Danio rerio GN=thsd7ba PE=4 SV=1	1574	4971	259	2	1574	1581	1024	0.55501355	0
comp147727_c0_seq2	4077	tr	F1QYR2	tr|F1QYR2|F1QYR2_DANRE Uncharacterized protein OS=Danio rerio GN=atp11b PE=2 SV=1	1149	351	3797	1	1149	1149	1023	0.752759382	0
comp140697_c2_seq5	5755	tr	E9PX41	tr|E9PX41|E9PX41_MOUSE Zinc finger SWIM domain-containing protein 6 OS=Mus musculus GN=Zswim6 PE=2 SV=1	1207	3676	281	1	1207	1209	1023	0.533275413	0
comp149316_c1_seq2	7758	tr	H3AAY4	tr|H3AAY4|H3AAY4_LATCH Uncharacterized protein (Fragment) OS=Latimeria chalumnae PE=4 SV=1	2501	7102	2906	1	1395	1416	1023	0.395591647	0
comp149465_c0_seq1	10502	tr	I3JYE2	tr|I3JYE2|I3JYE2_ORENI Uncharacterized protein OS=Oreochromis niloticus GN=dock5 PE=4 SV=1	1925	682	4380	1	1232	1233	1022	0.291944392	0
comp149245_c0_seq3	6198	tr	K7ATT3	tr|K7ATT3|K7ATT3_PANTR Synaptojanin 1 OS=Pan troglodytes GN=SYNJ1 PE=2 SV=1	1528	5974	1526	1	1478	1505	1021	0.494191675	0
comp146132_c1_seq1	5218	tr	K7GH91	tr|K7GH91|K7GH91_PELSI Uncharacterized protein OS=Pelodiscus sinensis GN=LTN1 PE=4 SV=1	1770	202	5217	1	1659	1682	1020	0.586431583	0
comp147861_c0_seq4	4572	tr	H2ZV81	tr|H2ZV81|H2ZV81_LATCH Delta-like protein OS=Latimeria chalumnae PE=3 SV=1	1220	291	3941	1	1220	1222	1019	0.668635171	0
comp142637_c1_seq1	4691	tr	H2TTD7	tr|H2TTD7|H2TTD7_TAKRU Uncharacterized protein (Fragment) OS=Takifugu rubripes PE=4 SV=1	1198	315	3872	7	1197	1193	1018	0.651033895	0
comp147118_c1_seq2	4234	tr	T1ECS6	tr|T1ECS6|T1ECS6_DANRE Plexin-A4 OS=Danio rerio GN=plxna4 PE=4 SV=1	1903	3747	1	37	1293	1257	1017	0.720595182	0
comp146685_c0_seq2	4522	tr	I3KVQ5	tr|I3KVQ5|I3KVQ5_ORENI Uncharacterized protein OS=Oreochromis niloticus GN=ift140 PE=4 SV=1	1432	209	4468	1	1431	1443	1017	0.67470146	0
comp149267_c0_seq1	5493	tr	G3ND77	tr|G3ND77|G3ND77_GASAC Uncharacterized protein (Fragment) OS=Gasterosteus aculeatus PE=4 SV=1	1663	4993	68	2	1663	1798	1015	0.55434189	0
comp146474_c0_seq2	6420	tr	E1BF00	tr|E1BF00|E1BF00_BOVIN Uncharacterized protein OS=Bos taurus GN=PAPPA2 PE=4 SV=2	1791	6392	987	1	1790	1831	1015	0.474299065	0
comp135608_c0_seq11	3601	tr	F7DE97	tr|F7DE97|F7DE97_XENTR Uncharacterized protein OS=Xenopus tropicalis GN=ppip5k2 PE=4 SV=1	1251	26	3424	50	1220	1174	1014	0.844765343	0
comp145893_c1_seq3	4079	tr	I3J2A0	tr|I3J2A0|I3J2A0_ORENI Uncharacterized protein (Fragment) OS=Oreochromis niloticus GN=atp8a1 PE=4 SV=1	1162	3626	162	5	1162	1158	1014	0.745771022	0
comp141708_c0_seq1	4862	tr	F1Q537	tr|F1Q537|F1Q537_DANRE Uncharacterized protein OS=Danio rerio GN=rad50 PE=4 SV=1	1312	150	4082	1	1312	1312	1014	0.625668449	0
comp148687_c0_seq4	5174	tr	H3A9B5	tr|H3A9B5|H3A9B5_LATCH Uncharacterized protein OS=Latimeria chalumnae PE=4 SV=1	1542	4760	201	8	1542	1550	1014	0.587939698	0
comp148638_c0_seq1	4468	tr	H3B2W3	tr|H3B2W3|H3B2W3_LATCH Uncharacterized protein OS=Latimeria chalumnae PE=4 SV=1	1948	140	4468	1	1482	1490	1013	0.680170098	0
comp148691_c0_seq1	4635	tr	Q8QFL6	tr|Q8QFL6|Q8QFL6_DANRE Novel ABC transporter similar to human multidrug-resistance proteins (MRP) OS=Danio rerio GN=abcc4 PE=4 SV=2	1327	252	4247	1	1327	1338	1013	0.65566343	0
comp144132_c1_seq5	4049	tr	F1QAD7	tr|F1QAD7|F1QAD7_DANRE Uncharacterized protein (Fragment) OS=Danio rerio GN=LOC561737 PE=4 SV=1	1071	574	3777	2	1071	1070	1012	0.749814769	0
comp133526_c0_seq1	6669	tr	H3AXY7	tr|H3AXY7|H3AXY7_LATCH Uncharacterized protein (Fragment) OS=Latimeria chalumnae PE=4 SV=1	2197	6668	393	65	2194	2210	1012	0.455240666	0
comp140140_c0_seq1	5446	tr	H3B212	tr|H3B212|H3B212_LATCH Uncharacterized protein OS=Latimeria chalumnae PE=4 SV=1	1431	52	4335	1	1427	1438	1011	0.556922512	0
comp130948_c0_seq8	4668	sp	A2CEA7	sp|A2CEA7|RGRF2_DANRE Ras-specific guanine nucleotide-releasing factor 2 OS=Danio rerio GN=rasgrf2 PE=3 SV=1	1244	4334	525	1	1244	1280	1010	0.649100257	0
comp148739_c0_seq3	4942	tr	F7G2M1	tr|F7G2M1|F7G2M1_MONDO Uncharacterized protein OS=Monodelphis domestica GN=LRRC16A PE=4 SV=2	1429	24	4154	14	1429	1441	1010	0.6131121	0
comp142073_c0_seq2	6109	tr	M3XKG3	tr|M3XKG3|M3XKG3_LATCH Uncharacterized protein OS=Latimeria chalumnae PE=4 SV=1	1258	5940	2299	1	1253	1256	1010	0.495989524	0
comp144998_c3_seq4	4777	tr	F6ZXY3	tr|F6ZXY3|F6ZXY3_ORNAN Uncharacterized protein OS=Ornithorhynchus anatinus GN=ATP2B4 PE=3 SV=2	1216	3796	182	1	1216	1225	1009	0.633661294	0
comp145132_c0_seq6	4118	tr	M4A6E9	tr|M4A6E9|M4A6E9_XIPMA Uncharacterized protein OS=Xiphophorus maculatus PE=4 SV=1	1213	495	4007	44	1213	1172	1007	0.733608548	0
comp149018_c0_seq1	6731	tr	H3B0K8	tr|H3B0K8|H3B0K8_LATCH Uncharacterized protein OS=Latimeria chalumnae PE=4 SV=1	1854	6696	2932	183	1459	1288	1006	0.448373199	0
comp148942_c2_seq1	3375	tr	F1Q529	tr|F1Q529|F1Q529_DANRE E3 ubiquitin-protein ligase TRIP12 OS=Danio rerio GN=trip12 PE=2 SV=1	2095	3373	71	995	2095	1101	1005	0.893333333	0
comp148302_c2_seq1	3757	tr	E9QC62	tr|E9QC62|E9QC62_DANRE Uncharacterized protein OS=Danio rerio GN=ints2 PE=2 SV=1	1206	218	3757	1	1183	1187	1005	0.802501996	0
comp146886_c0_seq1	4704	tr	R0JYG3	tr|R0JYG3|R0JYG3_ANAPL E1A-binding protein p400 (Fragment) OS=Anas platyrhynchos GN=Anapl_02383 PE=4 SV=1	3110	212	4690	1	1479	1507	1005	0.640943878	0
comp142800_c0_seq8	6671	tr	F1NWS8	tr|F1NWS8|F1NWS8_CHICK Uncharacterized protein (Fragment) OS=Gallus gallus PE=4 SV=2	2471	6112	2	4	2062	2091	1005	0.451956228	0
comp145683_c0_seq3	4396	tr	E7FEP5	tr|E7FEP5|E7FEP5_DANRE Uncharacterized protein OS=Danio rerio GN=adcy6a PE=3 SV=2	1203	3713	162	1	1198	1207	1004	0.685168335	0
comp149262_c0_seq2	6915	tr	H3BC00	tr|H3BC00|H3BC00_LATCH Uncharacterized protein OS=Latimeria chalumnae PE=4 SV=1	1284	277	4098	13	1283	1275	1004	0.435574837	0
comp148231_c0_seq4	5285	tr	I3KNH2	tr|I3KNH2|I3KNH2_ORENI Uncharacterized protein OS=Oreochromis niloticus GN=LOC100696894 PE=4 SV=1	1275	732	4187	128	1273	1153	1003	0.569347209	0
comp148258_c0_seq2	3442	tr	E7EZ49	tr|E7EZ49|E7EZ49_DANRE Uncharacterized protein OS=Danio rerio GN=AL954372.1 PE=4 SV=1	2218	3	3440	944	2093	1152	1002	0.87332946	0
comp148703_c0_seq2	4946	tr	G7PQ86	tr|G7PQ86|G7PQ86_MACFA Nucleoporin Nup160 OS=Macaca fascicularis GN=EGM_05651 PE=4 SV=1	1436	44	4228	31	1427	1400	1001	0.607157299	0
comp149340_c1_seq4	5082	tr	E1C222	tr|E1C222|E1C222_CHICK Uncharacterized protein OS=Gallus gallus GN=DENND5B PE=4 SV=1	1269	3	3494	104	1267	1164	1001	0.590909091	0
comp145716_c0_seq1	5921	tr	Q5TZ72	tr|Q5TZ72|Q5TZ72_DANRE Uncharacterized protein OS=Danio rerio GN=pfas PE=4 SV=1	1314	1037	5023	1	1314	1330	1001	0.507177842	0
comp143430_c0_seq1	4255	tr	K7FVT7	tr|K7FVT7|K7FVT7_PELSI Uncharacterized protein (Fragment) OS=Pelodiscus sinensis GN=PIEZO2 PE=4 SV=1	2705	29	4255	563	1908	1424	1000	0.705052879	0
comp146403_c0_seq1	4451	tr	I3JP79	tr|I3JP79|I3JP79_ORENI Uncharacterized protein OS=Oreochromis niloticus GN=lars PE=3 SV=1	1184	4298	774	1	1184	1185	1000	0.674005841	0
comp142628_c0_seq2	6185	tr	I3IU57	tr|I3IU57|I3IU57_ORENI Uncharacterized protein (Fragment) OS=Oreochromis niloticus PE=4 SV=1	1503	236	4864	3	1497	1549	1000	0.485044462	0
comp136065_c0_seq1	6284	tr	H2ZUU5	tr|H2ZUU5|H2ZUU5_LATCH Uncharacterized protein OS=Latimeria chalumnae GN=OPLAH PE=4 SV=1	1308	4902	1024	5	1308	1305	1000	0.477402928	0
comp149174_c0_seq4	11385	tr	U3JNB7	tr|U3JNB7|U3JNB7_FICAL Uncharacterized protein OS=Ficedula albicollis GN=ZNF142 PE=4 SV=1	2002	8499	2743	49	2001	2022	1000	0.263504611	0
comp148948_c0_seq1	7262	tr	H3AAM3	tr|H3AAM3|H3AAM3_LATCH Uncharacterized protein (Fragment) OS=Latimeria chalumnae PE=3 SV=1	1347	6591	3163	179	1321	1148	999	0.412696227	0
comp148448_c0_seq7	5497	tr	F6Z1A1	tr|F6Z1A1|F6Z1A1_MONDO Uncharacterized protein OS=Monodelphis domestica GN=CAMSAP2 PE=4 SV=2	1494	896	5383	1	1494	1545	998	0.544660724	0
comp148436_c0_seq4	5144	tr	U3EUH7	tr|U3EUH7|U3EUH7_CALJA Catenin delta-2 OS=Callithrix jacchus GN=CTNND2 PE=2 SV=1	1225	218	3721	51	1225	1183	997	0.581454121	0
comp149441_c0_seq2	7187	sp	Q9IBG7	sp|Q9IBG7|KCP_XENLA Kielin/chordin-like protein OS=Xenopus laevis GN=kcp PE=2 SV=1	2327	520	6504	349	2327	2022	997	0.416168081	0
comp146248_c0_seq5	3876	tr	I3JTR0	tr|I3JTR0|I3JTR0_ORENI Uncharacterized protein OS=Oreochromis niloticus GN=PPFIA3 (1 of 2) PE=4 SV=1	1261	28	3600	34	1261	1259	995	0.770123839	0
comp145817_c0_seq3	4102	tr	I3JJE4	tr|I3JJE4|I3JJE4_ORENI Uncharacterized protein OS=Oreochromis niloticus PE=4 SV=1	1827	151	3918	595	1827	1274	993	0.726231107	0
comp144571_c0_seq1	5035	tr	M7BS82	tr|M7BS82|M7BS82_CHEMY Fibrillin-2 (Fragment) OS=Chelonia mydas GN=UY3_04187 PE=4 SV=1	2900	2	3529	1720	2894	1176	993	0.591658391	0
comp135754_c0_seq1	3282	tr	Q76BD5	tr|Q76BD5|Q76BD5_ACIBE Glycinamide ribonucleotide synthetase-aminoimidazole ribonucleotide synthetase-glycinamide ribonucleotide transformylase (Fragment) OS=Acipenser baerii GN=GARS-AIRS-GART PE=2 SV=1	999	2988	1	1	996	996	992	0.906764168	0
comp147245_c0_seq1	4119	tr	G3P6G9	tr|G3P6G9|G3P6G9_GASAC Uncharacterized protein (Fragment) OS=Gasterosteus aculeatus PE=4 SV=1	3478	258	4118	23	1319	1298	992	0.722505462	0
comp126101_c0_seq1	5261	tr	H3A9G5	tr|H3A9G5|H3A9G5_LATCH Uncharacterized protein (Fragment) OS=Latimeria chalumnae PE=4 SV=1	4001	1	4527	2419	3931	1523	991	0.565101692	0
comp142935_c1_seq3	5583	tr	E1BZY4	tr|E1BZY4|E1BZY4_CHICK Uncharacterized protein OS=Gallus gallus PE=4 SV=2	1530	4711	329	52	1530	1502	991	0.532509404	0
comp148367_c0_seq1	4764	tr	I3IXL2	tr|I3IXL2|I3IXL2_ORENI Uncharacterized protein OS=Oreochromis niloticus GN=LOC100690537 PE=4 SV=1	1092	287	3562	1	1092	1092	989	0.62279597	0
comp147745_c0_seq1	4548	tr	E1C199	tr|E1C199|E1C199_CHICK Uncharacterized protein OS=Gallus gallus GN=GPR125 PE=3 SV=2	1322	90	3986	41	1322	1302	988	0.65171504	0
comp140315_c0_seq1	5989	tr	A2VCZ2	tr|A2VCZ2|A2VCZ2_XENTR Dnajc27 protein OS=Xenopus tropicalis GN=adcy3 PE=2 SV=1	1116	4380	1012	1	1116	1123	988	0.49490733	0
comp131867_c1_seq1	4624	tr	E7F022	tr|E7F022|E7F022_DANRE Uncharacterized protein OS=Danio rerio GN=xdh PE=4 SV=1	1351	191	4198	11	1351	1341	987	0.640354671	0
comp144755_c1_seq1	4210	tr	F1NPK0	tr|F1NPK0|F1NPK0_CHICK Uncharacterized protein OS=Gallus gallus PE=4 SV=2	2848	3	3188	221	1282	1062	986	0.702612827	0
comp147867_c0_seq15	4513	tr	F1RDN1	tr|F1RDN1|F1RDN1_DANRE Uncharacterized protein OS=Danio rerio GN=ercc6 PE=4 SV=1	1390	123	4490	1	1390	1464	986	0.65543984	0
comp137068_c0_seq1	6977	tr	E7FFL0	tr|E7FFL0|E7FFL0_DANRE Uncharacterized protein OS=Danio rerio GN=si:ch1073-154c4.1 PE=4 SV=1	4636	3	6977	2007	4339	2335	986	0.423964455	0
comp148795_c0_seq1	7481	tr	U3JR36	tr|U3JR36|U3JR36_FICAL Uncharacterized protein OS=Ficedula albicollis GN=BRWD1 PE=4 SV=1	2302	268	4581	16	1448	1449	986	0.395401684	0
comp149352_c0_seq4	6829	tr	F1NW66	tr|F1NW66|F1NW66_CHICK Uncharacterized protein OS=Gallus gallus GN=Gga.49064 PE=4 SV=2	4938	2257	6828	737	2245	1574	985	0.432713428	0
comp128540_c0_seq1	3818	tr	I3J9A1	tr|I3J9A1|I3J9A1_ORENI Uncharacterized protein OS=Oreochromis niloticus GN=lrp1b PE=4 SV=1	4612	3816	1	219	1492	1276	984	0.773179675	0
comp148813_c0_seq1	4614	tr	I3KIA4	tr|I3KIA4|I3KIA4_ORENI Uncharacterized protein (Fragment) OS=Oreochromis niloticus GN=atp9a PE=4 SV=1	1050	198	3344	2	1050	1049	984	0.639791938	0
comp147284_c1_seq2	4887	tr	F1P5C8	tr|F1P5C8|F1P5C8_CHICK Uncharacterized protein OS=Gallus gallus GN=ATP7B PE=3 SV=2	1530	4705	182	21	1530	1539	984	0.604051565	0
comp145121_c1_seq3	3903	tr	G3R7D6	tr|G3R7D6|G3R7D6_GORGO Uncharacterized protein OS=Gorilla gorilla gorilla GN=101153610 PE=4 SV=1	1152	3597	46	1	1152	1192	983	0.755572636	0
comp149454_c1_seq1	13871	tr	H3BFN0	tr|H3BFN0|H3BFN0_LATCH Uncharacterized protein OS=Latimeria chalumnae PE=4 SV=1	3361	357	6011	1	1870	1958	983	0.212601831	0
comp121161_c1_seq1	3884	tr	F7AQZ2	tr|F7AQZ2|F7AQZ2_XENTR Uncharacterized protein OS=Xenopus tropicalis GN=wdr17 PE=4 SV=1	1294	3	3374	168	1294	1128	982	0.758496395	0
comp133000_c0_seq1	4804	tr	H3ANT3	tr|H3ANT3|H3ANT3_LATCH Uncharacterized protein OS=Latimeria chalumnae PE=4 SV=1	1307	4502	600	1	1307	1307	982	0.613238968	0
comp149105_c0_seq7	7220	tr	R0JYR3	tr|R0JYR3|R0JYR3_ANAPL Centrosomal protein of 170 kDa (Fragment) OS=Anas platyrhynchos GN=Anapl_11349 PE=4 SV=1	1620	341	5047	1	1620	1637	981	0.407617729	0
comp144227_c0_seq1	3392	tr	F6VQP7	tr|F6VQP7|F6VQP7_MONDO Uncharacterized protein OS=Monodelphis domestica GN=ITPR1 PE=4 SV=2	2814	180	3392	62	1133	1074	979	0.865860849	0
comp139090_c3_seq1	3415	tr	F7AR91	tr|F7AR91|F7AR91_XENTR Uncharacterized protein (Fragment) OS=Xenopus tropicalis PE=4 SV=1	4060	2	3415	1385	2524	1140	979	0.860029283	0
comp144401_c1_seq1	4460	tr	H3B5L6	tr|H3B5L6|H3B5L6_LATCH Uncharacterized protein OS=Latimeria chalumnae PE=3 SV=1	1361	4252	146	4	1360	1376	979	0.658520179	0
comp145336_c0_seq1	5603	tr	H2ZZM3	tr|H2ZZM3|H2ZZM3_LATCH Uncharacterized protein (Fragment) OS=Latimeria chalumnae PE=4 SV=1	2561	3375	1	247	1376	1130	979	0.524183473	0
comp148303_c0_seq3	5809	tr	K7GBX4	tr|K7GBX4|K7GBX4_PELSI Uncharacterized protein (Fragment) OS=Pelodiscus sinensis GN=MAGI1 PE=4 SV=1	1322	283	4353	1	1322	1416	979	0.505594767	0
comp144068_c0_seq1	4424	tr	F1N739	tr|F1N739|F1N739_BOVIN Uncharacterized protein OS=Bos taurus GN=ROBO1 PE=2 SV=2	1683	849	4370	91	1259	1175	978	0.663200723	0
comp148306_c0_seq2	4714	tr	B3DK45	tr|B3DK45|B3DK45_DANRE Sipa1l1 protein OS=Danio rerio GN=sipa1l1 PE=2 SV=1	1742	41	4180	335	1742	1431	978	0.622401358	0
comp149411_c0_seq1	9504	tr	H3A1I7	tr|H3A1I7|H3A1I7_LATCH Uncharacterized protein (Fragment) OS=Latimeria chalumnae PE=4 SV=1	1338	8856	5083	66	1337	1277	978	0.308712121	0
comp143384_c0_seq1	3846	tr	F1R1X4	tr|F1R1X4|F1R1X4_DANRE Uncharacterized protein OS=Danio rerio GN=atp13a PE=2 SV=1	1242	3755	120	31	1241	1227	977	0.762090484	0
comp149494_c0_seq1	5811	tr	H3B136	tr|H3B136|H3B136_LATCH Uncharacterized protein OS=Latimeria chalumnae PE=4 SV=1	4557	5727	1	1	1930	1946	977	0.504388229	0
comp147153_c0_seq3	5010	tr	A2CF37	tr|A2CF37|A2CF37_DANRE Tenascin R (Restrictin, janusin) OS=Danio rerio GN=tnr PE=2 SV=1	1350	4575	535	5	1349	1354	976	0.584431138	0
comp148932_c0_seq2	5826	tr	E7FC31	tr|E7FC31|E7FC31_DANRE Uncharacterized protein OS=Danio rerio GN=gak PE=4 SV=1	1318	5783	1764	1	1318	1370	976	0.502574665	0
comp140871_c0_seq6	6076	tr	E7F2Y4	tr|E7F2Y4|E7F2Y4_DANRE Uncharacterized protein OS=Danio rerio GN=CR405682.1 PE=4 SV=1	1346	5599	1760	1	1266	1294	976	0.481895984	0
comp148385_c0_seq1	4418	tr	H3ARF1	tr|H3ARF1|H3ARF1_LATCH Uncharacterized protein OS=Latimeria chalumnae PE=4 SV=1	1727	1	4338	70	1559	1502	975	0.662064282	0
comp145187_c0_seq1	5375	sp	Q2I6J1	sp|Q2I6J1|SHP2A_DANRE Phosphatidylinositol 3,4,5-trisphosphate 5-phosphatase 2A OS=Danio rerio GN=inppl1a PE=2 SV=2	1266	5300	1479	14	1265	1286	974	0.543627907	0
comp141015_c0_seq17	5378	tr	F6UK12	tr|F6UK12|F6UK12_MONDO Uncharacterized protein OS=Monodelphis domestica GN=KCNH7 PE=4 SV=1	1199	4927	1376	1	1199	1206	974	0.543324656	0
comp146734_c0_seq17	4511	tr	G1M2E2	tr|G1M2E2|G1M2E2_AILME Uncharacterized protein (Fragment) OS=Ailuropoda melanoleuca GN=SLC4A7 PE=4 SV=1	1259	229	3993	7	1259	1271	973	0.647084904	0
comp149013_c0_seq1	5074	tr	G1K2I6	tr|G1K2I6|G1K2I6_DANRE Ankyrin repeat and sterile alpha motif domain-containing protein 1B OS=Danio rerio GN=anks1b PE=2 SV=1	1281	4562	783	1	1266	1287	970	0.573512022	0
comp149517_c0_seq2	6820	tr	H2ZVK4	tr|H2ZVK4|H2ZVK4_LATCH Uncharacterized protein (Fragment) OS=Latimeria chalumnae PE=4 SV=1	1412	170	4381	2	1410	1414	968	0.425806452	0
comp142398_c0_seq3	6414	tr	E7F532	tr|E7F532|E7F532_DANRE Uncharacterized protein OS=Danio rerio PE=4 SV=1	1520	4937	411	6	1516	1529	967	0.452291862	0
comp148096_c1_seq6	4310	tr	E7EXL6	tr|E7EXL6|E7EXL6_DANRE Uncharacterized protein OS=Danio rerio GN=myof PE=4 SV=1	2045	268	4308	1	1340	1351	965	0.671693735	0
comp142147_c0_seq11	6099	tr	H3AQ85	tr|H3AQ85|H3AQ85_LATCH Uncharacterized protein OS=Latimeria chalumnae PE=4 SV=1	2038	3753	1	476	1718	1259	965	0.474667978	0
comp147351_c0_seq2	4138	tr	B3DGQ0	tr|B3DGQ0|B3DGQ0_DANRE Mib protein OS=Danio rerio GN=mib PE=2 SV=1	1041	583	3600	1	1041	1043	964	0.698888352	0
comp149147_c0_seq6	9050	sp	Q6P6Y1	sp|Q6P6Y1|K1468_DANRE LisH domain and HEAT repeat-containing protein KIAA1468 homolog OS=Danio rerio GN=zgc:66014 PE=2 SV=1	1189	5229	8807	1	1189	1198	964	0.319558011	0
comp149073_c0_seq1	7894	tr	I3K970	tr|I3K970|I3K970_ORENI Uncharacterized protein OS=Oreochromis niloticus GN=wdfy3 PE=4 SV=1	3556	3363	52	2257	3382	1129	963	0.365974158	0
comp149244_c2_seq1	3640	tr	U3IZ26	tr|U3IZ26|U3IZ26_ANAPL Uncharacterized protein (Fragment) OS=Anas platyrhynchos GN=DIP2B PE=4 SV=1	1546	3498	1	2	1157	1170	962	0.792857143	0
comp142761_c0_seq1	3844	tr	I3K765	tr|I3K765|I3K765_ORENI Uncharacterized protein OS=Oreochromis niloticus GN=LOC100710686 PE=4 SV=1	1068	351	3557	1	1068	1069	962	0.750780437	0
comp147585_c0_seq3	3877	tr	E1BWM9	tr|E1BWM9|E1BWM9_CHICK Uncharacterized protein OS=Gallus gallus GN=DAB2IP PE=4 SV=1	1116	3493	152	1	1116	1120	962	0.744389992	0
comp142343_c0_seq1	5270	tr	G1KDJ6	tr|G1KDJ6|G1KDJ6_ANOCA Uncharacterized protein OS=Anolis carolinensis GN=MYOM2 PE=4 SV=2	1456	323	4660	1	1440	1446	962	0.547628083	0
comp147829_c0_seq1	8930	tr	F1QY59	tr|F1QY59|F1QY59_DANRE Uncharacterized protein (Fragment) OS=Danio rerio GN=si:rp71-15i12.1 PE=4 SV=2	1916	2734	8787	2	1914	2067	962	0.323180291	0
comp149349_c0_seq1	7821	tr	R0KXX5	tr|R0KXX5|R0KXX5_ANAPL Helicase ARIP4 (Fragment) OS=Anas platyrhynchos GN=Anapl_11205 PE=4 SV=1	1424	4306	68	1	1424	1454	961	0.368622938	0
comp145027_c2_seq3	4438	tr	U3JJM0	tr|U3JJM0|U3JJM0_FICAL Uncharacterized protein OS=Ficedula albicollis GN=PTK2 PE=4 SV=1	1137	407	3646	30	1137	1110	960	0.648940964	0
comp135714_c2_seq1	4467	tr	G3UV46	tr|G3UV46|G3UV46_MELGA Uncharacterized protein OS=Meleagris gallopavo GN=LOC100549814 PE=4 SV=1	1188	408	3791	19	1181	1163	960	0.644728005	0
comp140558_c1_seq1	4086	tr	U3JRB6	tr|U3JRB6|U3JRB6_FICAL Uncharacterized protein OS=Ficedula albicollis GN=GLI3 PE=4 SV=1	1574	450	4064	1	1197	1210	959	0.704111601	0
comp145782_c0_seq1	4264	tr	F1Q740	tr|F1Q740|F1Q740_DANRE Uncharacterized protein OS=Danio rerio GN=vars PE=2 SV=1	1264	349	4134	1	1264	1274	959	0.674718574	0
comp145718_c1_seq2	5154	tr	G1NCI2	tr|G1NCI2|G1NCI2_MELGA Uncharacterized protein OS=Meleagris gallopavo GN=LOC100540995 PE=4 SV=2	1479	79	4101	81	1479	1427	959	0.558207218	0
comp143249_c0_seq2	4504	tr	Q9DEU2	tr|Q9DEU2|Q9DEU2_DANRE Na+/K+ ATPase alpha subunit isoform 6 OS=Danio rerio GN=atp1a3b PE=2 SV=1	1023	113	3181	1	1023	1023	958	0.638099467	0
comp148262_c0_seq4	4787	tr	U3KCS9	tr|U3KCS9|U3KCS9_FICAL Uncharacterized protein OS=Ficedula albicollis GN=TRAPPC10 PE=4 SV=1	1263	4710	922	4	1263	1265	957	0.599749321	0
comp149413_c1_seq1	5201	tr	I3K4Z2	tr|I3K4Z2|I3K4Z2_ORENI Uncharacterized protein OS=Oreochromis niloticus PE=4 SV=1	1847	527	5191	1	1580	1662	956	0.551432417	0
comp147880_c0_seq1	3838	tr	M3XLJ4	tr|M3XLJ4|M3XLJ4_LATCH Uncharacterized protein OS=Latimeria chalumnae PE=4 SV=1	1190	173	3778	1	1190	1206	955	0.746482543	0
comp147825_c0_seq2	4136	tr	I3J349	tr|I3J349|I3J349_ORENI Uncharacterized protein OS=Oreochromis niloticus GN=ATP13A3 PE=3 SV=1	1222	3895	239	1	1220	1224	955	0.692698259	0
comp147467_c1_seq1	4226	tr	A1KXK6	tr|A1KXK6|A1KXK6_CHICK Rho GTPase activating protein OS=Gallus gallus PE=2 SV=1	1064	3533	321	1	1064	1071	955	0.677946048	0
comp148664_c0_seq2	5769	tr	H2LXB5	tr|H2LXB5|H2LXB5_ORYLA Uncharacterized protein (Fragment) OS=Oryzias latipes PE=4 SV=1	1458	312	4706	11	1458	1506	955	0.496619865	0
comp132147_c0_seq2	4667	tr	U3JRU1	tr|U3JRU1|U3JRU1_FICAL Uncharacterized protein OS=Ficedula albicollis GN=STXBP5L PE=4 SV=1	1204	4187	501	1	1204	1241	954	0.613241911	0
comp148142_c0_seq3	5317	tr	I3KRK4	tr|I3KRK4|I3KRK4_ORENI Uncharacterized protein OS=Oreochromis niloticus PE=4 SV=1	1221	158	3787	9	1221	1214	952	0.537145007	0
comp146311_c1_seq1	7403	tr	I3JF51	tr|I3JF51|I3JF51_ORENI Uncharacterized protein OS=Oreochromis niloticus PE=4 SV=1	2076	5118	367	494	2070	1590	952	0.385789545	0
comp147973_c0_seq4	5323	tr	H2ZXD9	tr|H2ZXD9|H2ZXD9_LATCH Uncharacterized protein OS=Latimeria chalumnae PE=4 SV=1	1132	197	3571	1	1132	1133	951	0.535975953	0
comp127459_c0_seq1	3610	tr	I3JL69	tr|I3JL69|I3JL69_ORENI Uncharacterized protein OS=Oreochromis niloticus GN=trappc9 PE=4 SV=1	1135	199	3609	1	1125	1137	950	0.789473684	0
comp148721_c0_seq5	4708	tr	U3J6R6	tr|U3J6R6|U3J6R6_ANAPL Uncharacterized protein OS=Anas platyrhynchos GN=ADCY9 PE=4 SV=1	1345	4203	157	1	1304	1368	950	0.605352591	0
comp149429_c1_seq2	6072	tr	H2ZZD1	tr|H2ZZD1|H2ZZD1_LATCH Uncharacterized protein OS=Latimeria chalumnae PE=4 SV=1	3000	3241	2	727	1798	1082	950	0.469367589	0
comp148454_c0_seq1	6091	tr	H3A0U8	tr|H3A0U8|H3A0U8_LATCH Uncharacterized protein (Fragment) OS=Latimeria chalumnae PE=4 SV=1	1808	5549	123	3	1808	1887	950	0.467903464	0
comp145723_c0_seq1	6368	tr	M7BDN9	tr|M7BDN9|M7BDN9_CHEMY C-type mannose receptor 2 OS=Chelonia mydas GN=UY3_09003 PE=4 SV=1	1468	6143	1845	19	1466	1451	950	0.447550251	0
comp147428_c0_seq1	4103	tr	M4AGH0	tr|M4AGH0|M4AGH0_XIPMA Uncharacterized protein OS=Xiphophorus maculatus PE=4 SV=1	1290	3995	168	1	1280	1282	949	0.693882525	0
comp149438_c0_seq1	7283	tr	F1NEM5	tr|F1NEM5|F1NEM5_CHICK Uncharacterized protein OS=Gallus gallus GN=NCKAP5 PE=4 SV=2	2063	249	6083	49	2029	2026	949	0.390910339	0
comp148347_c0_seq7	5313	tr	F6SLS5	tr|F6SLS5|F6SLS5_MONDO Uncharacterized protein OS=Monodelphis domestica GN=LTBP1 PE=4 SV=2	1744	1	4284	281	1732	1484	948	0.535290796	0
comp149163_c0_seq4	6359	tr	H3BD70	tr|H3BD70|H3BD70_LATCH Uncharacterized protein OS=Latimeria chalumnae PE=4 SV=1	1204	474	4103	1	1204	1222	948	0.447240132	0
comp148154_c0_seq1	7165	tr	H0Z1X3	tr|H0Z1X3|H0Z1X3_TAEGU Uncharacterized protein OS=Taeniopygia guttata GN=CDC42BPA PE=4 SV=1	1731	1305	6158	1	1631	1661	948	0.396929518	0
comp131248_c0_seq1	3950	tr	F1QK57	tr|F1QK57|F1QK57_DANRE Uncharacterized protein (Fragment) OS=Danio rerio GN=tecta PE=4 SV=1	2153	3774	1	22	1283	1272	947	0.719240506	0
comp149000_c0_seq5	5183	tr	G1NL20	tr|G1NL20|G1NL20_MELGA Uncharacterized protein OS=Meleagris gallopavo GN=ERC1 PE=4 SV=2	1124	1360	4641	1	1120	1132	947	0.548138144	0
comp147927_c1_seq5	5675	tr	M7BH22	tr|M7BH22|M7BH22_CHEMY Phosphotidylinositol phosphatase PTPRQ (Fragment) OS=Chelonia mydas GN=UY3_06312 PE=4 SV=1	2904	5213	363	1261	2904	1670	947	0.50061674	0
comp138055_c0_seq2	3473	tr	F1R6C6	tr|F1R6C6|F1R6C6_DANRE Uncharacterized protein (Fragment) OS=Danio rerio GN=lrp1bb PE=4 SV=1	4456	1	3471	2237	3393	1157	945	0.816297149	0
comp140609_c0_seq1	3994	tr	E1BWD6	tr|E1BWD6|E1BWD6_CHICK Uncharacterized protein OS=Gallus gallus GN=SLC4A4 PE=4 SV=2	1082	436	3666	4	1082	1080	945	0.709814722	0
comp149366_c0_seq1	4466	tr	H3AFF4	tr|H3AFF4|H3AFF4_LATCH Uncharacterized protein (Fragment) OS=Latimeria chalumnae PE=4 SV=1	2879	4466	855	1670	2878	1209	945	0.634796238	0
comp148595_c0_seq4	5233	tr	K7FP65	tr|K7FP65|K7FP65_PELSI Uncharacterized protein OS=Pelodiscus sinensis GN=ZNF532 PE=4 SV=1	1299	372	4229	3	1299	1307	945	0.541754252	0
comp149170_c0_seq2	5882	tr	R0JWC3	tr|R0JWC3|R0JWC3_ANAPL Ras GTPase-activating protein nGAP (Fragment) OS=Anas platyrhynchos GN=Anapl_05613 PE=4 SV=1	1218	5458	1991	85	1218	1164	945	0.481978919	0
comp148045_c0_seq27	4138	tr	I3JFY0	tr|I3JFY0|I3JFY0_ORENI Uncharacterized protein OS=Oreochromis niloticus GN=LOC100690794 PE=4 SV=1	1138	3656	342	1	1138	1144	944	0.684388594	0
comp149126_c2_seq1	5520	tr	H2U2F9	tr|H2U2F9|H2U2F9_TAKRU Uncharacterized protein OS=Takifugu rubripes PE=4 SV=1	4821	155	5167	529	2146	1747	944	0.513043478	0
comp147528_c0_seq2	5024	tr	I3J9D8	tr|I3J9D8|I3J9D8_ORENI Uncharacterized protein OS=Oreochromis niloticus PE=4 SV=1	3027	4683	4	1	1506	1578	943	0.563097134	0
comp145924_c0_seq1	3361	tr	F6NGH0	tr|F6NGH0|F6NGH0_DANRE Uncharacterized protein OS=Danio rerio GN=si:ch211-257m21.2 PE=4 SV=1	1648	188	3289	1	1032	1034	942	0.840821184	0
comp145207_c0_seq2	6254	tr	H3ALE7	tr|H3ALE7|H3ALE7_LATCH Uncharacterized protein (Fragment) OS=Latimeria chalumnae PE=3 SV=1	1644	6008	1065	20	1644	1674	942	0.451870803	0
comp147404_c0_seq8	5264	tr	G3NW46	tr|G3NW46|G3NW46_GASAC Uncharacterized protein OS=Gasterosteus aculeatus PE=3 SV=1	1174	534	3995	1	1174	1186	941	0.536284195	0
comp149159_c1_seq11	6193	tr	H3A8Z5	tr|H3A8Z5|H3A8Z5_LATCH Uncharacterized protein OS=Latimeria chalumnae PE=4 SV=1	1290	5986	2183	1	1290	1297	941	0.455837236	0
comp143469_c1_seq1	3978	tr	R0KN44	tr|R0KN44|R0KN44_ANAPL Tyrosine-protein kinase receptor (Fragment) OS=Anas platyrhynchos GN=Anapl_05935 PE=3 SV=1	1336	296	3976	1	1231	1241	940	0.708898944	0
comp148460_c0_seq2	5044	tr	U3IM37	tr|U3IM37|U3IM37_ANAPL Uncharacterized protein OS=Anas platyrhynchos GN=PTPN21 PE=4 SV=1	1186	4927	1274	1	1186	1228	940	0.559080095	0
comp148144_c0_seq2	5057	tr	H3AEQ7	tr|H3AEQ7|H3AEQ7_LATCH Uncharacterized protein OS=Latimeria chalumnae PE=4 SV=1	1193	647	4228	1	1189	1202	940	0.557642871	0
comp147363_c1_seq1	4252	tr	G3PZT3	tr|G3PZT3|G3PZT3_GASAC Uncharacterized protein (Fragment) OS=Gasterosteus aculeatus GN=ABCC5 PE=4 SV=1	1391	4229	174	38	1389	1355	939	0.662511759	0
comp141516_c1_seq1	4949	tr	H3BH59	tr|H3BH59|H3BH59_LATCH Uncharacterized protein (Fragment) OS=Latimeria chalumnae PE=4 SV=1	1508	239	4759	16	1507	1515	939	0.5692059	0
comp146581_c0_seq1	3826	tr	H3B564	tr|H3B564|H3B564_LATCH Uncharacterized protein OS=Latimeria chalumnae PE=4 SV=1	1185	375	3824	2	1151	1157	937	0.73470988	0
comp148959_c0_seq1	6019	tr	R0LWT6	tr|R0LWT6|R0LWT6_ANAPL Tyrosine-protein phosphatase non-receptor type 14 (Fragment) OS=Anas platyrhynchos GN=PTPN14 PE=4 SV=1	1193	607	4137	1	1193	1194	937	0.4670211	0
comp149405_c0_seq4	8288	tr	H3ATV2	tr|H3ATV2|H3ATV2_LATCH Uncharacterized protein (Fragment) OS=Latimeria chalumnae PE=4 SV=2	2273	347	5503	475	2206	1757	937	0.339165058	0
comp149492_c0_seq2	10836	tr	M3ZHQ3	tr|M3ZHQ3|M3ZHQ3_XIPMA Uncharacterized protein (Fragment) OS=Xiphophorus maculatus GN=COL7A1 PE=4 SV=1	2912	5578	10365	1341	2906	1662	936	0.259136213	0
comp148688_c0_seq1	6102	tr	K7GC96	tr|K7GC96|K7GC96_PELSI Uncharacterized protein OS=Pelodiscus sinensis GN=NCAPD3 PE=4 SV=1	1500	4945	530	28	1500	1500	935	0.459685349	0
comp148202_c0_seq2	3962	tr	I3KLH4	tr|I3KLH4|I3KLH4_ORENI Uncharacterized protein OS=Oreochromis niloticus GN=tbc1d9 PE=4 SV=1	1280	625	3918	1	1089	1105	934	0.707218576	0
comp147588_c1_seq1	4328	tr	I3JF07	tr|I3JF07|I3JF07_ORENI Uncharacterized protein OS=Oreochromis niloticus GN=LOC100711282 PE=4 SV=1	1259	3192	91	227	1259	1036	934	0.6474122	0
comp148479_c0_seq3	5482	tr	E7F9A5	tr|E7F9A5|E7F9A5_DANRE Uncharacterized protein OS=Danio rerio GN=atp11c PE=4 SV=1	1139	544	3975	1	1139	1144	934	0.511127326	0
comp147780_c0_seq1	4926	tr	H0Z8S1	tr|H0Z8S1|H0Z8S1_TAEGU Uncharacterized protein OS=Taeniopygia guttata GN=MBTPS1 PE=4 SV=1	1060	678	3857	5	1060	1060	933	0.568209501	0
comp149066_c0_seq5	5915	tr	E6ZGT3	tr|E6ZGT3|E6ZGT3_DICLA Uncharacterized protein OS=Dicentrarchus labrax GN=DLA_Ib01090 PE=4 SV=1	1610	237	5072	13	1610	1676	933	0.473203719	0
comp149295_c0_seq9	6280	tr	C9J240	tr|C9J240|C9J240_HUMAN Sodium-driven chloride bicarbonate exchanger OS=Homo sapiens GN=SLC4A10 PE=2 SV=1	1106	6039	2680	1	1106	1122	933	0.445700637	0
comp149376_c2_seq1	6994	tr	H3B3H1	tr|H3B3H1|H3B3H1_LATCH Uncharacterized protein OS=Latimeria chalumnae PE=4 SV=1	2106	6749	117	1	2106	2270	933	0.400200172	0
comp147830_c0_seq1	4171	tr	H3B112	tr|H3B112|H3B112_LATCH Uncharacterized protein OS=Latimeria chalumnae PE=4 SV=1	1235	2	3436	93	1235	1145	932	0.670342843	0
comp144670_c0_seq13	5384	tr	H2TJG7	tr|H2TJG7|H2TJG7_TAKRU Uncharacterized protein OS=Takifugu rubripes GN=LOC101061547 PE=4 SV=1	1270	3267	1	6	1083	1090	932	0.519316493	0
comp148782_c0_seq1	5949	tr	M3XGR4	tr|M3XGR4|M3XGR4_LATCH Uncharacterized protein OS=Latimeria chalumnae PE=4 SV=1	1226	4778	1107	1	1226	1239	932	0.469994957	0
comp149537_c1_seq1	4088	tr	H3B2H2	tr|H3B2H2|H3B2H2_LATCH Uncharacterized protein (Fragment) OS=Latimeria chalumnae PE=4 SV=1	2706	4053	4	90	1439	1390	931	0.683219178	0
comp143373_c0_seq2	4497	tr	A9NJG3	tr|A9NJG3|A9NJG3_SALSA Na/K/2Cl co-transporter OS=Salmo salar GN=NKCC1a PE=2 SV=1	1147	4003	539	1	1147	1171	931	0.62108072	0
comp148358_c0_seq1	5355	tr	M7BTT7	tr|M7BTT7|M7BTT7_CHEMY E3 SUMO-protein ligase RanBP2 OS=Chelonia mydas GN=UY3_02136 PE=4 SV=1	3826	5354	786	1707	3239	1583	931	0.521568627	0
comp145014_c0_seq1	5868	tr	H3AKY2	tr|H3AKY2|H3AKY2_LATCH Uncharacterized protein OS=Latimeria chalumnae PE=4 SV=1	1031	828	3923	1	1031	1033	931	0.47597137	0
comp143074_c0_seq1	4240	tr	H3B8Q7	tr|H3B8Q7|H3B8Q7_LATCH Uncharacterized protein OS=Latimeria chalumnae PE=4 SV=1	1222	4130	483	1	1222	1222	930	0.658018868	0
comp148673_c0_seq4	5090	tr	I3KCJ9	tr|I3KCJ9|I3KCJ9_ORENI Uncharacterized protein OS=Oreochromis niloticus PE=4 SV=1	2198	5089	2	197	1874	1803	930	0.548133595	0
comp148935_c0_seq2	5186	tr	U3J7N9	tr|U3J7N9|U3J7N9_ANAPL Uncharacterized protein OS=Anas platyrhynchos GN=AMBRA1 PE=4 SV=1	1302	4730	705	1	1295	1364	930	0.537986888	0
comp148158_c1_seq1	4891	tr	H3A2J6	tr|H3A2J6|H3A2J6_LATCH Uncharacterized protein OS=Latimeria chalumnae PE=4 SV=2	1404	421	4332	1	1312	1316	929	0.569822122	0
comp136691_c0_seq1	5945	tr	H0YUR2	tr|H0YUR2|H0YUR2_TAEGU Uncharacterized protein (Fragment) OS=Taeniopygia guttata GN=ACE PE=4 SV=1	1287	5939	2247	34	1269	1238	929	0.468797309	0
comp143986_c0_seq3	3814	tr	H9GMQ6	tr|H9GMQ6|H9GMQ6_ANOCA Uncharacterized protein OS=Anolis carolinensis GN=LOC100559952 PE=4 SV=2	1082	263	3505	1	1080	1081	928	0.729942318	0
comp147570_c0_seq4	4562	tr	B5DE96	tr|B5DE96|B5DE96_XENTR Ipo7 protein OS=Xenopus tropicalis GN=ipo7 PE=2 SV=1	1037	52	3165	1	1037	1038	928	0.610258658	0
comp143898_c0_seq2	5841	tr	E1BRN8	tr|E1BRN8|E1BRN8_CHICK Uncharacterized protein OS=Gallus gallus GN=FRMPD4 PE=4 SV=2	1314	79	3933	20	1314	1304	928	0.476630714	0
comp149458_c0_seq2	9191	tr	R4GEW9	tr|R4GEW9|R4GEW9_DANRE Uncharacterized protein (Fragment) OS=Danio rerio GN=wu:fj29h11 PE=4 SV=1	2230	5609	555	556	2230	1710	928	0.302905016	0
comp142993_c0_seq1	4814	tr	I3J6X7	tr|I3J6X7|I3J6X7_ORENI Uncharacterized protein OS=Oreochromis niloticus GN=nnt PE=4 SV=1	1085	381	3554	29	1084	1059	927	0.577690071	0
comp147824_c0_seq1	4870	tr	M3XJA5	tr|M3XJA5|M3XJA5_LATCH Uncharacterized protein OS=Latimeria chalumnae PE=3 SV=1	1394	445	4545	1	1360	1373	926	0.570431211	0
comp149226_c0_seq5	5209	tr	H3AEG9	tr|H3AEG9|H3AEG9_LATCH Uncharacterized protein OS=Latimeria chalumnae PE=4 SV=1	1330	363	4349	1	1330	1345	926	0.533307737	0
comp148274_c0_seq2	4650	tr	F6YPR6	tr|F6YPR6|F6YPR6_MONDO Uncharacterized protein (Fragment) OS=Monodelphis domestica GN=GLG1 PE=4 SV=1	1089	408	3614	20	1089	1070	925	0.596774194	0
comp145995_c0_seq3	6465	tr	E2RGZ0	tr|E2RGZ0|E2RGZ0_CANFA Uncharacterized protein OS=Canis familiaris GN=ZMIZ1 PE=4 SV=2	1072	6047	2826	3	1072	1089	925	0.429234339	0
comp147929_c0_seq2	4620	tr	H3AQE1	tr|H3AQE1|H3AQE1_LATCH Uncharacterized protein (Fragment) OS=Latimeria chalumnae PE=4 SV=1	3035	4265	516	1728	3032	1331	924	0.6	0
comp143458_c0_seq1	5102	tr	M3ZHM9	tr|M3ZHM9|M3ZHM9_XIPMA Uncharacterized protein OS=Xiphophorus maculatus GN=RABGAP1 PE=4 SV=1	1090	4763	1515	1	1090	1099	924	0.543316347	0
comp132753_c1_seq1	3224	tr	E7F7E3	tr|E7F7E3|E7F7E3_DANRE Uncharacterized protein OS=Danio rerio GN=dhx8 PE=4 SV=1	1210	1	2823	261	1201	941	923	0.858870968	0
comp148599_c0_seq1	3359	tr	H3BD80	tr|H3BD80|H3BD80_LATCH Uncharacterized protein (Fragment) OS=Latimeria chalumnae PE=4 SV=1	1257	3105	1	1	1036	1040	923	0.824352486	0
comp149535_c1_seq1	3807	tr	H3AXH6	tr|H3AXH6|H3AXH6_LATCH Uncharacterized protein (Fragment) OS=Latimeria chalumnae PE=4 SV=1	3389	3	3518	2214	3389	1178	923	0.727344366	0
comp143350_c1_seq1	3386	tr	E7FBU7	tr|E7FBU7|E7FBU7_DANRE Uncharacterized protein OS=Danio rerio GN=xpo1b PE=4 SV=1	1074	2813	3	1	940	940	922	0.816893089	0
comp144767_c0_seq1	3582	tr	E7FCF7	tr|E7FCF7|E7FCF7_DANRE Uncharacterized protein OS=Danio rerio GN=zfhx4 PE=3 SV=1	3528	2	3526	767	1936	1177	920	0.770519263	0
comp144201_c1_seq1	5831	tr	E9QH84	tr|E9QH84|E9QH84_DANRE Uncharacterized protein OS=Danio rerio GN=gemin5 PE=2 SV=1	1440	4722	211	1	1438	1511	920	0.47333219	0
comp149350_c0_seq4	7223	tr	H3B9P2	tr|H3B9P2|H3B9P2_LATCH Uncharacterized protein OS=Latimeria chalumnae PE=4 SV=1	1514	6162	1714	1	1503	1524	920	0.382112696	0
comp136955_c0_seq1	5012	tr	F6RQA3	tr|F6RQA3|F6RQA3_XENTR Uncharacterized protein OS=Xenopus tropicalis GN=kcnt1 PE=4 SV=1	1215	1092	4112	214	1215	1010	919	0.550079808	0
comp138046_c0_seq1	3495	tr	E6ZF67	tr|E6ZF67|E6ZF67_DICLA Importin-9 OS=Dicentrarchus labrax GN=IPO9 PE=4 SV=1	1047	148	3228	15	1047	1033	918	0.787982833	0
comp148780_c0_seq1	6065	tr	H3AHC2	tr|H3AHC2|H3AHC2_LATCH Uncharacterized protein OS=Latimeria chalumnae PE=4 SV=1	1229	772	4428	1	1209	1232	918	0.454080791	0
comp144047_c0_seq2	3459	tr	F6UXG0	tr|F6UXG0|F6UXG0_HORSE Uncharacterized protein (Fragment) OS=Equus caballus GN=RYR3 PE=4 SV=1	4851	3423	1	3531	4677	1151	917	0.795316565	0
comp147166_c0_seq2	3742	tr	U3IBC4	tr|U3IBC4|U3IBC4_ANAPL Uncharacterized protein (Fragment) OS=Anas platyrhynchos GN=USP34 PE=4 SV=1	3418	35	3178	2368	3418	1052	917	0.735168359	0
comp147553_c1_seq7	4172	tr	M4A236	tr|M4A236|M4A236_XIPMA Uncharacterized protein OS=Xiphophorus maculatus PE=4 SV=1	971	3811	899	1	971	971	916	0.658676894	0
comp148496_c1_seq1	5353	tr	B8A5E8	tr|B8A5E8|B8A5E8_DANRE Novel protein similar to H.sapiens IDE, insulin-degrading enzyme (IDE, zgc:162603) OS=Danio rerio GN=ide PE=3 SV=1	998	497	3445	16	998	983	916	0.513356996	0
comp145690_c0_seq1	6384	tr	F1P4G2	tr|F1P4G2|F1P4G2_CHICK Uncharacterized protein OS=Gallus gallus PE=4 SV=2	1463	1329	5600	4	1450	1472	916	0.430451128	0
comp147372_c0_seq3	7314	tr	Q4SQB4	tr|Q4SQB4|Q4SQB4_TETNG Chromosome 4 SCAF14533, whole genome shotgun sequence OS=Tetraodon nigroviridis GN=GSTENG00014440001 PE=4 SV=1	2359	105	4991	8	1683	1706	916	0.375717801	0
comp148741_c0_seq1	5467	tr	H0YVQ9	tr|H0YVQ9|H0YVQ9_TAEGU Uncharacterized protein OS=Taeniopygia guttata GN=RREB1 PE=4 SV=1	1718	395	5266	1	1594	1687	915	0.50210353	0
comp145120_c0_seq8	5962	tr	I3ITY9	tr|I3ITY9|I3ITY9_ORENI Uncharacterized protein OS=Oreochromis niloticus GN=ibtk PE=4 SV=1	1371	5824	1817	7	1371	1396	915	0.460415968	0
comp128934_c0_seq1	6100	tr	M3XH82	tr|M3XH82|M3XH82_LATCH Uncharacterized protein OS=Latimeria chalumnae PE=4 SV=1	1806	113	5341	1	1804	1810	915	0.45	0
comp131784_c1_seq1	6913	tr	F1RD60	tr|F1RD60|F1RD60_DANRE Uncharacterized protein (Fragment) OS=Danio rerio GN=si:dkeyp-118h9.7 PE=4 SV=1	4234	6913	1037	2293	4234	1982	915	0.397077969	0
comp134768_c2_seq2	4442	tr	F1NBL6	tr|F1NBL6|F1NBL6_CHICK Uncharacterized protein OS=Gallus gallus GN=XPO5 PE=4 SV=2	1215	3810	202	3	1215	1221	914	0.617289509	0
comp147751_c0_seq3	4480	tr	H0Z073	tr|H0Z073|H0Z073_TAEGU Uncharacterized protein OS=Taeniopygia guttata GN=BRD1 PE=4 SV=1	1186	4084	548	1	1186	1190	914	0.612053571	0
comp144166_c0_seq7	4562	tr	K7G0P8	tr|K7G0P8|K7G0P8_PELSI Uncharacterized protein OS=Pelodiscus sinensis GN=PHKB PE=4 SV=1	1086	159	3371	16	1086	1071	914	0.60105217	0
comp147382_c0_seq1	4616	tr	E9QJN9	tr|E9QJN9|E9QJN9_DANRE Uncharacterized protein OS=Danio rerio GN=atp8b1 PE=4 SV=2	1249	15	3614	45	1247	1208	914	0.594020797	0
comp149259_c0_seq3	6279	tr	K7FEV9	tr|K7FEV9|K7FEV9_PELSI Uncharacterized protein OS=Pelodiscus sinensis GN=ATP10D PE=4 SV=1	1420	904	5019	1	1399	1411	914	0.436693741	0
comp147226_c0_seq1	4087	tr	H3AGM4	tr|H3AGM4|H3AGM4_LATCH Uncharacterized protein (Fragment) OS=Latimeria chalumnae PE=4 SV=1	1564	4086	1	196	1555	1363	913	0.670173722	0
comp146302_c0_seq2	4186	tr	H3AQF1	tr|H3AQF1|H3AQF1_LATCH Uncharacterized protein (Fragment) OS=Latimeria chalumnae PE=4 SV=1	1096	3660	421	16	1096	1088	913	0.654323937	0
comp138477_c0_seq1	6604	tr	T1FP05	tr|T1FP05|T1FP05_HELRO Uncharacterized protein OS=Helobdella robusta PE=4 SV=1	2356	6384	622	3	1941	2017	913	0.414748637	0
comp138765_c2_seq9	7909	tr	E7F532	tr|E7F532|E7F532_DANRE Uncharacterized protein OS=Danio rerio PE=4 SV=1	1520	1542	6047	8	1511	1517	913	0.346314325	0
comp147718_c0_seq6	4315	tr	H2ZZY2	tr|H2ZZY2|H2ZZY2_LATCH Uncharacterized protein OS=Latimeria chalumnae PE=4 SV=1	1783	1	3765	280	1531	1256	912	0.634067207	0
comp148573_c0_seq4	4608	tr	E7FEJ5	tr|E7FEJ5|E7FEJ5_DANRE Uncharacterized protein OS=Danio rerio GN=adamts18 PE=4 SV=1	1244	4558	866	1	1242	1251	912	0.59375	0
comp145383_c0_seq1	4637	tr	E1BY87	tr|E1BY87|E1BY87_CHICK Uncharacterized protein OS=Gallus gallus GN=PLCB4 PE=4 SV=2	1206	970	4206	148	1206	1079	912	0.590036662	0
comp136855_c0_seq3	6770	tr	H3AGU6	tr|H3AGU6|H3AGU6_LATCH Uncharacterized protein OS=Latimeria chalumnae PE=4 SV=1	3149	87	4814	1583	3147	1641	912	0.404135894	0
comp142490_c0_seq3	4077	tr	F1NX89	tr|F1NX89|F1NX89_CHICK Uncharacterized protein OS=Gallus gallus GN=CACNA2D3 PE=4 SV=2	1090	636	3827	1	1068	1068	911	0.670345843	0
comp147647_c0_seq2	4792	tr	H3ARE1	tr|H3ARE1|H3ARE1_LATCH Uncharacterized protein OS=Latimeria chalumnae PE=4 SV=1	1706	141	4430	236	1706	1507	911	0.570325543	0
comp146105_c1_seq11	5009	tr	H3AAH7	tr|H3AAH7|H3AAH7_LATCH Uncharacterized protein OS=Latimeria chalumnae PE=4 SV=1	1149	936	4031	1	1047	1049	911	0.545617888	0
comp148991_c0_seq1	5598	tr	I3KV08	tr|I3KV08|I3KV08_ORENI Uncharacterized protein OS=Oreochromis niloticus GN=LOC100707589 PE=4 SV=1	1209	264	3767	1	1181	1188	911	0.488210075	0
comp143468_c0_seq1	4071	tr	I3JFS7	tr|I3JFS7|I3JFS7_ORENI Coatomer subunit beta OS=Oreochromis niloticus GN=LOC100694224 PE=3 SV=1	953	380	3211	1	944	944	910	0.670596905	0
comp149172_c1_seq1	4436	tr	E7EYL2	tr|E7EYL2|E7EYL2_DANRE Uncharacterized protein OS=Danio rerio GN=man2a2 PE=4 SV=1	1151	3846	397	1	1150	1151	910	0.615419297	0
comp145993_c0_seq1	3874	tr	G3WL81	tr|G3WL81|G3WL81_SARHA Uncharacterized protein OS=Sarcophilus harrisii GN=ZFHX4 PE=3 SV=1	3607	173	3826	2061	3304	1250	909	0.703923593	0
comp147793_c0_seq4	4416	tr	H3A9Q0	tr|H3A9Q0|H3A9Q0_LATCH Uncharacterized protein OS=Latimeria chalumnae PE=4 SV=2	1243	216	3806	1	1200	1209	909	0.617527174	0
comp146679_c0_seq10	5130	tr	H3BCI4	tr|H3BCI4|H3BCI4_LATCH Uncharacterized protein OS=Latimeria chalumnae PE=4 SV=1	1174	4640	912	1	1174	1244	909	0.531578947	0
comp142969_c0_seq2	5151	sp	Q1LXC9	sp|Q1LXC9|INT3_DANRE Integrator complex subunit 3 OS=Danio rerio GN=ints3 PE=2 SV=1	1017	280	3339	1	1017	1020	909	0.529411765	0
comp148973_c0_seq1	5692	tr	M7B4H1	tr|M7B4H1|M7B4H1_CHEMY Kinesin-like protein KIF27 OS=Chelonia mydas GN=UY3_12401 PE=3 SV=1	1410	5311	1046	1	1409	1433	909	0.479093465	0
comp145542_c0_seq1	3880	tr	I3JF77	tr|I3JF77|I3JF77_ORENI Uncharacterized protein OS=Oreochromis niloticus GN=LOC100707510 PE=4 SV=1	1083	432	3683	1	1083	1086	908	0.702061856	0
comp148171_c0_seq2	4861	tr	G1K8R5	tr|G1K8R5|G1K8R5_ANOCA Uncharacterized protein OS=Anolis carolinensis GN=FRMD4A PE=4 SV=2	1044	555	3617	17	1041	1026	908	0.560378523	0
comp147945_c1_seq1	5437	tr	H3ACN5	tr|H3ACN5|H3ACN5_LATCH Uncharacterized protein OS=Latimeria chalumnae PE=4 SV=1	1259	5182	1430	1	1256	1286	907	0.500459812	0
comp144321_c1_seq1	4148	tr	G3P1I2	tr|G3P1I2|G3P1I2_GASAC Uncharacterized protein (Fragment) OS=Gasterosteus aculeatus PE=4 SV=1	1351	279	4124	66	1350	1286	906	0.655255545	0
comp149499_c0_seq1	8272	tr	E7FEK1	tr|E7FEK1|E7FEK1_DANRE Uncharacterized protein OS=Danio rerio PE=4 SV=1	2484	2777	6763	1202	2484	1336	906	0.328578337	0
comp149451_c0_seq1	8587	tr	M3YEK9	tr|M3YEK9|M3YEK9_MUSPF Uncharacterized protein OS=Mustela putorius furo GN=ZNF106 PE=4 SV=1	1847	8062	2765	15	1846	1948	906	0.31652498	0
comp144383_c2_seq10	7110	tr	E7F532	tr|E7F532|E7F532_DANRE Uncharacterized protein OS=Danio rerio PE=4 SV=1	1520	1520	6001	11	1510	1518	905	0.38185654	0
comp149342_c0_seq2	7550	tr	K7G9P1	tr|K7G9P1|K7G9P1_PELSI Uncharacterized protein OS=Pelodiscus sinensis GN=NUP210 PE=4 SV=1	1691	6596	2700	401	1690	1307	905	0.359602649	0
comp149453_c0_seq1	7993	tr	F1QYX1	tr|F1QYX1|F1QYX1_DANRE Uncharacterized protein (Fragment) OS=Danio rerio GN=myo10l3 PE=4 SV=1	2023	3258	6692	863	2023	1176	905	0.339672213	0
comp148488_c0_seq2	4369	tr	F1P5I5	tr|F1P5I5|F1P5I5_CHICK Uncharacterized protein (Fragment) OS=Gallus gallus GN=UBE2O PE=4 SV=2	1289	93	3743	44	1289	1256	904	0.620737011	0
comp146509_c1_seq2	4431	tr	K7F7N1	tr|K7F7N1|K7F7N1_PELSI Uncharacterized protein (Fragment) OS=Pelodiscus sinensis GN=GPR123 PE=3 SV=1	1205	495	4106	1	1205	1210	904	0.612051456	0
comp149052_c0_seq1	5249	tr	H3AVQ0	tr|H3AVQ0|H3AVQ0_LATCH Uncharacterized protein OS=Latimeria chalumnae PE=4 SV=1	2330	510	5006	11	1484	1509	904	0.516669842	0
comp147885_c0_seq1	6410	tr	F6Q4J8	tr|F6Q4J8|F6Q4J8_MONDO Uncharacterized protein (Fragment) OS=Monodelphis domestica GN=SBNO1 PE=4 SV=2	1412	4989	1603	241	1380	1146	904	0.423088924	0
comp148023_c0_seq1	3388	sp	B0S5N4	sp|B0S5N4|PLXA3_DANRE Plexin A3 OS=Danio rerio GN=plxna3 PE=2 SV=2	1892	3345	1	271	1384	1115	903	0.799586777	0
comp147434_c0_seq2	5740	tr	I3K881	tr|I3K881|I3K881_ORENI Uncharacterized protein (Fragment) OS=Oreochromis niloticus GN=LOC100707985 PE=4 SV=1	1147	5220	1795	7	1146	1144	903	0.47195122	0
comp148710_c2_seq6	4625	tr	F1Q5B8	tr|F1Q5B8|F1Q5B8_DANRE Uncharacterized protein OS=Danio rerio GN=ogdha PE=2 SV=1	1024	4414	1361	1	1021	1021	902	0.585081081	0
comp148009_c0_seq3	6371	tr	F1QBW2	tr|F1QBW2|F1QBW2_DANRE Uncharacterized protein OS=Danio rerio GN=slc12a4 PE=4 SV=1	1095	5869	2789	47	1074	1028	902	0.42473709	0
comp143913_c0_seq1	3605	tr	M3XGG4	tr|M3XGG4|M3XGG4_LATCH Uncharacterized protein OS=Latimeria chalumnae PE=4 SV=1	4649	3460	2	1	1152	1153	901	0.749791956	0
comp148520_c0_seq2	4946	tr	K7F407	tr|K7F407|K7F407_PELSI Uncharacterized protein OS=Pelodiscus sinensis GN=C2CD5 PE=4 SV=1	1048	381	3593	1	1048	1072	901	0.546502224	0
comp148222_c0_seq1	5374	tr	K7GI31	tr|K7GI31|K7GI31_PELSI Uncharacterized protein OS=Pelodiscus sinensis GN=PLEKHG1 PE=4 SV=1	1602	4822	383	101	1596	1533	900	0.502419055	0
comp140775_c0_seq1	3776	tr	F1QVE6	tr|F1QVE6|F1QVE6_DANRE Uncharacterized protein OS=Danio rerio GN=pik3cg PE=4 SV=1	1098	3709	398	3	1098	1106	899	0.714247881	0
comp148502_c0_seq5	6686	tr	E7F0Y5	tr|E7F0Y5|E7F0Y5_DANRE Uncharacterized protein OS=Danio rerio GN=rictorb PE=4 SV=1	1724	6617	3576	2	1014	1014	899	0.403380197	0
comp147934_c0_seq3	5679	tr	K7GD88	tr|K7GD88|K7GD88_PELSI Uncharacterized protein OS=Pelodiscus sinensis GN=TBCD PE=4 SV=1	1199	425	4021	1	1199	1203	898	0.474379292	0
comp143757_c1_seq1	3385	tr	G1N5P2	tr|G1N5P2|G1N5P2_MELGA Uncharacterized protein OS=Meleagris gallopavo GN=LOC100542384 PE=4 SV=2	2704	1	3231	1624	2702	1080	897	0.794977843	0
comp147664_c0_seq2	3722	tr	G1N937	tr|G1N937|G1N937_MELGA Uncharacterized protein OS=Meleagris gallopavo GN=ANKIB1 PE=4 SV=2	1096	207	3500	1	1096	1103	897	0.722998388	0
comp146842_c0_seq2	3670	tr	H3ACD1	tr|H3ACD1|H3ACD1_LATCH Uncharacterized protein OS=Latimeria chalumnae GN=PLCL2 PE=4 SV=2	1104	287	3583	1	1100	1104	896	0.732425068	0
comp148850_c0_seq3	4815	tr	F1RCS0	tr|F1RCS0|F1RCS0_DANRE Ubiquitin carboxyl-terminal hydrolase OS=Danio rerio GN=usp19 PE=2 SV=1	1436	4270	161	25	1436	1425	895	0.557632399	0
comp148084_c0_seq1	4405	tr	F1RAR2	tr|F1RAR2|F1RAR2_DANRE Tyrosine-protein kinase BAZ1B OS=Danio rerio GN=baz1b PE=2 SV=1	1536	603	4370	1	1263	1287	894	0.608853575	0
comp149204_c0_seq6	6447	tr	E7F6P1	tr|E7F6P1|E7F6P1_DANRE Ubiquitin carboxyl-terminal hydrolase OS=Danio rerio GN=usp31 PE=3 SV=1	1290	6354	2506	18	1290	1305	894	0.416007445	0
comp145767_c0_seq1	5470	tr	H2ZWR3	tr|H2ZWR3|H2ZWR3_LATCH Uncharacterized protein OS=Latimeria chalumnae PE=4 SV=2	1545	5154	703	1	1543	1576	893	0.48976234	0
comp144840_c0_seq1	5578	tr	K7G6W0	tr|K7G6W0|K7G6W0_PELSI Uncharacterized protein OS=Pelodiscus sinensis GN=MCC PE=4 SV=1	978	268	3213	1	978	982	893	0.48027967	0
comp149230_c0_seq5	5279	tr	G1NK20	tr|G1NK20|G1NK20_MELGA Uncharacterized protein (Fragment) OS=Meleagris gallopavo GN=LOC100549035 PE=4 SV=2	1219	4647	1090	6	1219	1214	892	0.506914188	0
comp147899_c0_seq13	5020	tr	G1KUI6	tr|G1KUI6|G1KUI6_ANOCA Uncharacterized protein OS=Anolis carolinensis GN=CASK PE=4 SV=2	920	4387	1580	1	920	936	891	0.53247012	0
comp147243_c1_seq5	4900	tr	I3JZE8	tr|I3JZE8|I3JZE8_ORENI Uncharacterized protein OS=Oreochromis niloticus GN=epha7 PE=4 SV=1	992	85	3057	1	992	992	890	0.544897959	0
comp147401_c0_seq2	4956	tr	H3AD29	tr|H3AD29|H3AD29_LATCH Uncharacterized protein OS=Latimeria chalumnae PE=4 SV=2	985	268	3219	1	985	985	890	0.53874092	0
comp133761_c0_seq1	3691	tr	E7F9L8	tr|E7F9L8|E7F9L8_DANRE Uncharacterized protein OS=Danio rerio GN=si:ch211-94l19.4 PE=4 SV=1	1004	3574	563	1	1004	1004	889	0.72256841	0
comp138123_c0_seq2	4421	tr	H0YT71	tr|H0YT71|H0YT71_TAEGU Uncharacterized protein OS=Taeniopygia guttata GN=IKBKAP PE=4 SV=1	1337	100	4095	1	1337	1345	889	0.603257182	0
comp148159_c1_seq1	7109	tr	M4AYD3	tr|M4AYD3|M4AYD3_XIPMA Uncharacterized protein OS=Xiphophorus maculatus PE=4 SV=1	1893	6730	1706	218	1891	1693	889	0.37515825	0
comp146256_c0_seq1	3297	tr	Q7ZXY6	tr|Q7ZXY6|Q7ZXY6_XENLA Ca-p60a-prov protein OS=Xenopus laevis GN=atp2a1 PE=2 SV=1	996	3182	204	1	993	993	888	0.808007279	0
comp147992_c0_seq2	4379	tr	A8DZ85	tr|A8DZ85|A8DZ85_DANRE Roundabout homolog 3 OS=Danio rerio GN=robo3 PE=2 SV=1	1389	3835	545	1	1095	1102	887	0.607672985	0
comp149221_c0_seq1	3405	tr	F1QFF3	tr|F1QFF3|F1QFF3_DANRE Uncharacterized protein OS=Danio rerio GN=sbf1 PE=2 SV=1	1850	3177	1	1	1064	1070	886	0.78061674	0
comp127124_c0_seq1	4415	tr	F1RA66	tr|F1RA66|F1RA66_DANRE Putative ATP-dependent RNA helicase TDRD9 OS=Danio rerio GN=tdrd9 PE=4 SV=1	1344	4299	265	1	1343	1358	886	0.602038505	0
comp146767_c0_seq2	4615	tr	I3KCS7	tr|I3KCS7|I3KCS7_ORENI Uncharacterized protein OS=Oreochromis niloticus GN=kif5b PE=3 SV=1	962	699	3587	1	962	964	886	0.575947996	0
comp149131_c1_seq1	5157	tr	H3BBF0	tr|H3BBF0|H3BBF0_LATCH Uncharacterized protein OS=Latimeria chalumnae PE=4 SV=1	1471	329	4684	1	1470	1501	886	0.515415939	0
comp146663_c1_seq21	5971	tr	H3BHX5	tr|H3BHX5|H3BHX5_LATCH Uncharacterized protein OS=Latimeria chalumnae GN=SCN8A PE=4 SV=1	1587	5767	2669	1	1016	1039	886	0.445151566	0
comp130700_c0_seq3	3969	tr	H3AD80	tr|H3AD80|H3AD80_LATCH Uncharacterized protein (Fragment) OS=Latimeria chalumnae PE=3 SV=1	2282	24	3941	915	2282	1382	885	0.66893424	0
comp146065_c0_seq6	4339	tr	F1N9H2	tr|F1N9H2|F1N9H2_CHICK Uncharacterized protein OS=Gallus gallus GN=CASKIN1 PE=4 SV=2	1404	3959	48	3	1304	1358	885	0.611892141	0
comp134221_c0_seq1	5624	tr	H3A292	tr|H3A292|H3A292_LATCH Uncharacterized protein OS=Latimeria chalumnae PE=4 SV=1	1730	131	5230	16	1725	1726	885	0.472083926	0
comp148755_c0_seq2	5990	tr	E6ZGY8	tr|E6ZGY8|E6ZGY8_DICLA Calpain-15 OS=Dicentrarchus labrax GN=SOLH PE=4 SV=1	1154	375	3794	1	1149	1177	885	0.443238731	0
comp141340_c0_seq5	3676	tr	Q9PUM5	tr|Q9PUM5|Q9PUM5_CHICK N-type calcium channel alpha-1B cdB2 variant OS=Gallus gallus GN=CACHA1B PE=2 SV=1	2182	3468	1	1	1176	1201	884	0.721436344	0
comp147283_c0_seq1	5108	tr	F6S0B5	tr|F6S0B5|F6S0B5_MONDO Uncharacterized protein OS=Monodelphis domestica GN=PCDH18 PE=4 SV=2	1134	1101	4430	24	1134	1120	884	0.519185591	0
comp148254_c0_seq1	3469	tr	E1C5P6	tr|E1C5P6|E1C5P6_CHICK Uncharacterized protein OS=Gallus gallus GN=FBN3 PE=4 SV=2	3009	3427	2	46	1165	1142	883	0.76362064	0
comp149275_c0_seq1	4024	tr	H3B6L0	tr|H3B6L0|H3B6L0_LATCH Uncharacterized protein OS=Latimeria chalumnae PE=4 SV=1	2360	511	4023	1	1161	1171	882	0.657554672	0
comp146313_c0_seq7	4042	tr	E1C5L2	tr|E1C5L2|E1C5L2_CHICK Uncharacterized protein OS=Gallus gallus PE=4 SV=2	2046	3	4040	596	1952	1384	882	0.654626423	0
comp145147_c0_seq4	4081	tr	E7FDX8	tr|E7FDX8|E7FDX8_DANRE Uncharacterized protein OS=Danio rerio GN=si:dkeyp-106g6.1 PE=4 SV=1	1119	3730	596	36	1119	1086	882	0.648370497	0
comp149395_c0_seq1	5166	tr	R9W6V6	tr|R9W6V6|R9W6V6_CHICK Diet1 OS=Gallus gallus GN=Diet1 PE=2 SV=1	2144	5156	474	578	2131	1569	882	0.512195122	0
comp149432_c1_seq3	5212	tr	H3AUV5	tr|H3AUV5|H3AUV5_LATCH Uncharacterized protein (Fragment) OS=Latimeria chalumnae PE=4 SV=1	2183	1	4074	803	2183	1423	882	0.507674597	0
comp145730_c0_seq1	3746	tr	M3ZJN7	tr|M3ZJN7|M3ZJN7_XIPMA Uncharacterized protein OS=Xiphophorus maculatus PE=4 SV=1	1040	435	3548	7	1040	1038	881	0.705552589	0
comp146798_c0_seq2	4654	tr	E7FD83	tr|E7FD83|E7FD83_DANRE Uncharacterized protein OS=Danio rerio GN=sorcs2 PE=4 SV=1	1133	4568	1239	11	1133	1124	881	0.567898582	0
comp143008_c1_seq1	4781	tr	G3WWK0	tr|G3WWK0|G3WWK0_SARHA Uncharacterized protein OS=Sarcophilus harrisii GN=PRPF6 PE=4 SV=1	941	330	3134	3	941	939	881	0.552813219	0
comp147291_c0_seq1	4453	tr	H3ABD2	tr|H3ABD2|H3ABD2_LATCH Tyrosine-protein kinase OS=Latimeria chalumnae PE=3 SV=1	1152	3916	548	1	1123	1126	880	0.592858747	0
comp149161_c1_seq1	7501	tr	G3SUG6	tr|G3SUG6|G3SUG6_LOXAF Uncharacterized protein OS=Loxodonta africana GN=FILIP1 PE=4 SV=1	1213	3879	232	1	1213	1219	880	0.351953073	0
comp145488_c0_seq1	3346	tr	F1Q5D0	tr|F1Q5D0|F1Q5D0_DANRE Uncharacterized protein OS=Danio rerio GN=csmd2 PE=4 SV=1	3604	131	3346	1	1072	1072	879	0.7881052	0
comp131018_c0_seq1	4188	tr	T1EFU7	tr|T1EFU7|T1EFU7_HELRO Uncharacterized protein OS=Helobdella robusta PE=4 SV=1	1077	4067	792	1	1072	1099	879	0.62965616	0
comp145290_c0_seq1	4363	tr	F1QBD7	tr|F1QBD7|F1QBD7_DANRE Uncharacterized protein OS=Danio rerio GN=zgc:66125 PE=3 SV=1	1248	3833	90	1	1248	1266	879	0.604400642	0
comp149133_c0_seq3	5448	tr	M3ZWR1	tr|M3ZWR1|M3ZWR1_XIPMA Uncharacterized protein (Fragment) OS=Xiphophorus maculatus PE=4 SV=1	1083	1041	4247	4	1083	1082	879	0.484030837	0
comp144013_c0_seq5	5788	tr	H3AUA8	tr|H3AUA8|H3AUA8_LATCH Uncharacterized protein (Fragment) OS=Latimeria chalumnae PE=4 SV=1	1268	959	4594	1	1208	1215	878	0.455079475	0
comp145490_c0_seq3	3869	tr	F1RD62	tr|F1RD62|F1RD62_DANRE Uncharacterized protein OS=Danio rerio GN=grip2b PE=4 SV=3	1119	528	3686	46	1095	1057	877	0.680020677	0
comp138446_c0_seq3	5320	tr	M7B4L1	tr|M7B4L1|M7B4L1_CHEMY KN motif and ankyrin repeat domain-containing protein 1 (Fragment) OS=Chelonia mydas GN=UY3_12457 PE=4 SV=1	1338	4825	818	1	1338	1352	877	0.494548872	0
comp149158_c0_seq1	5609	tr	F1QPJ1	tr|F1QPJ1|F1QPJ1_DANRE Uncharacterized protein OS=Danio rerio GN=lamc3 PE=4 SV=1	1643	363	5045	20	1642	1634	877	0.46906757	0
comp147496_c0_seq2	3588	tr	E1C866	tr|E1C866|E1C866_CHICK Uncharacterized protein OS=Gallus gallus GN=Gga.50010 PE=4 SV=2	981	3366	466	1	981	983	876	0.732441472	0
comp143976_c0_seq2	3668	tr	E7F6E1	tr|E7F6E1|E7F6E1_DANRE Uncharacterized protein OS=Danio rerio GN=ube4a PE=4 SV=1	1076	3302	54	1	1076	1086	876	0.716466739	0
comp144490_c0_seq1	4646	tr	F1NLS8	tr|F1NLS8|F1NLS8_CHICK Uncharacterized protein OS=Gallus gallus GN=TTBK1 PE=4 SV=2	1365	90	4364	1	1365	1467	876	0.565647869	0
comp147450_c0_seq2	4249	tr	F6ZNG5	tr|F6ZNG5|F6ZNG5_MONDO Uncharacterized protein OS=Monodelphis domestica GN=NCOA2 PE=4 SV=2	1462	3832	77	1	1234	1276	875	0.617792422	0
comp148172_c0_seq2	4299	tr	F1NGV2	tr|F1NGV2|F1NGV2_CHICK Uncharacterized protein OS=Gallus gallus GN=SALL3 PE=4 SV=2	1293	4176	346	1	1293	1328	875	0.610607118	0
comp148309_c0_seq1	4411	tr	H3B2A4	tr|H3B2A4|H3B2A4_LATCH Uncharacterized protein OS=Latimeria chalumnae PE=4 SV=1	1076	3903	661	1	1076	1088	875	0.595103151	0
comp128333_c0_seq1	4343	tr	M7C1W4	tr|M7C1W4|M7C1W4_CHEMY Contactin-associated protein-like 5 (Fragment) OS=Chelonia mydas GN=UY3_08466 PE=4 SV=1	1280	311	4150	1	1280	1284	874	0.60373014	0
comp146893_c0_seq3	4638	tr	H3B101	tr|H3B101|H3B101_LATCH Uncharacterized protein (Fragment) OS=Latimeria chalumnae PE=4 SV=1	1081	331	3594	1	1080	1091	873	0.564683053	0
comp142449_c0_seq1	5224	tr	E6ZJ33	tr|E6ZJ33|E6ZJ33_DICLA Macrophage mannose receptor 1 OS=Dicentrarchus labrax GN=MRC1 PE=4 SV=1	1442	193	4485	10	1434	1439	873	0.501339969	0
comp146459_c0_seq1	4469	sp	A8E7C5	sp|A8E7C5|SAC2_DANRE Phosphatidylinositide phosphatase SAC2 OS=Danio rerio GN=inpp5f PE=3 SV=1	1120	4183	773	1	1120	1140	872	0.585365854	0
comp146227_c0_seq1	5229	tr	F6WUL9	tr|F6WUL9|F6WUL9_ORNAN Uncharacterized protein (Fragment) OS=Ornithorhynchus anatinus GN=C3 PE=3 SV=1	1656	193	5112	24	1656	1648	872	0.500286862	0
comp146641_c0_seq3	5769	tr	H3ATV4	tr|H3ATV4|H3ATV4_LATCH DNA-directed RNA polymerase (Fragment) OS=Latimeria chalumnae PE=3 SV=1	1216	320	3988	3	1215	1228	872	0.453458138	0
comp136180_c0_seq1	4814	tr	F7E7G6	tr|F7E7G6|F7E7G6_XENTR Uncharacterized protein OS=Xenopus tropicalis GN=kif15 PE=3 SV=1	1391	4692	568	1	1386	1410	871	0.542791857	0
comp132672_c0_seq1	3178	tr	K7FYG4	tr|K7FYG4|K7FYG4_PELSI Uncharacterized protein OS=Pelodiscus sinensis GN=DNAH6 PE=4 SV=1	4162	1	3177	544	1595	1061	870	0.82127124	0
comp125393_c1_seq1	4012	tr	Q45R40	tr|Q45R40|Q45R40_APLCA Nonmuscle myosin II (Fragment) OS=Aplysia californica PE=2 SV=1	1902	1	4011	141	1470	1337	870	0.650548355	0
comp143170_c0_seq1	4615	tr	H3ATD8	tr|H3ATD8|H3ATD8_LATCH Uncharacterized protein OS=Latimeria chalumnae PE=4 SV=1	2510	2	3934	1051	2397	1390	870	0.565547129	0
comp136712_c2_seq1	4978	tr	K1QLT4	tr|K1QLT4|K1QLT4_CRAGI Dynein heavy chain 3, axonemal OS=Crassostrea gigas GN=CGI_10004785 PE=4 SV=1	1957	272	4978	229	1795	1570	870	0.524306951	0
comp149391_c0_seq2	8142	tr	I3JDU2	tr|I3JDU2|I3JDU2_ORENI Uncharacterized protein OS=Oreochromis niloticus GN=LOC100699370 PE=4 SV=1	1626	418	4638	1	1429	1430	870	0.320560059	0
comp145049_c1_seq2	3666	tr	H3B9T9	tr|H3B9T9|H3B9T9_LATCH Uncharacterized protein (Fragment) OS=Latimeria chalumnae PE=3 SV=1	1974	3666	1	542	1765	1255	869	0.711129296	0
comp149250_c0_seq2	6633	tr	E7F8B7	tr|E7F8B7|E7F8B7_DANRE Uncharacterized protein OS=Danio rerio GN=plekha7b PE=4 SV=1	1267	6446	2706	1	1265	1309	869	0.393034826	0
comp149162_c0_seq6	7375	tr	K7G927	tr|K7G927|K7G927_PELSI Uncharacterized protein OS=Pelodiscus sinensis GN=BCOR PE=4 SV=1	1762	938	6373	1	1750	1889	869	0.353491525	0
comp147125_c1_seq2	3959	tr	G3WJS9	tr|G3WJS9|G3WJS9_SARHA Uncharacterized protein OS=Sarcophilus harrisii GN=ARID1A PE=4 SV=1	1938	3431	87	247	1405	1171	868	0.657741854	0
comp147498_c0_seq1	4979	tr	I3JJD4	tr|I3JJD4|I3JJD4_ORENI Uncharacterized protein OS=Oreochromis niloticus GN=adamts16 PE=4 SV=1	1284	4755	1117	18	1284	1267	868	0.522996586	0
comp146652_c0_seq1	4058	tr	B7ZUW9	tr|B7ZUW9|B7ZUW9_DANRE Skiv2l protein OS=Danio rerio GN=skiv2l PE=2 SV=1	1249	3938	183	2	1249	1259	867	0.640956136	0
comp137837_c0_seq1	4661	tr	F6STR1	tr|F6STR1|F6STR1_MONDO Uncharacterized protein OS=Monodelphis domestica GN=CNTNAP4 PE=4 SV=2	1312	139	4068	2	1312	1313	867	0.558034756	0
comp139312_c0_seq1	3670	tr	I3K6N7	tr|I3K6N7|I3K6N7_ORENI Uncharacterized protein OS=Oreochromis niloticus PE=4 SV=1	3743	3339	1	1	1126	1133	866	0.707901907	0
comp143682_c0_seq1	4686	tr	H3A4D1	tr|H3A4D1|H3A4D1_LATCH Uncharacterized protein OS=Latimeria chalumnae GN=SEMA6D PE=4 SV=2	1076	1042	4266	1	1076	1082	866	0.554417414	0
comp148829_c0_seq2	5666	tr	H2ZWU8	tr|H2ZWU8|H2ZWU8_LATCH Uncharacterized protein OS=Latimeria chalumnae PE=4 SV=1	1198	400	3993	1	1198	1209	866	0.458524532	0
comp141618_c0_seq1	6471	tr	H3A5F7	tr|H3A5F7|H3A5F7_LATCH Uncharacterized protein OS=Latimeria chalumnae PE=4 SV=1	1639	152	5020	1	1634	1652	866	0.401483542	0
comp147974_c0_seq1	4050	tr	H3A0L1	tr|H3A0L1|H3A0L1_LATCH Uncharacterized protein (Fragment) OS=Latimeria chalumnae PE=4 SV=1	996	3604	623	1	993	994	865	0.640740741	0
comp141868_c0_seq1	4279	tr	M3XIF2	tr|M3XIF2|M3XIF2_LATCH Uncharacterized protein OS=Latimeria chalumnae PE=4 SV=1	1184	4023	541	1	1183	1196	864	0.605749007	0
comp135792_c1_seq3	8041	tr	U3I391	tr|U3I391|U3I391_ANAPL Uncharacterized protein OS=Anas platyrhynchos GN=ROS1 PE=4 SV=1	2320	150	6905	33	2299	2311	864	0.322347967	0
comp147030_c0_seq2	4138	tr	Q5TZK8	tr|Q5TZK8|Q5TZK8_DANRE Delta-like protein OS=Danio rerio GN=jag2b PE=2 SV=1	1254	289	3987	1	1254	1257	863	0.625664572	0
comp145199_c0_seq2	4023	tr	F1NWZ0	tr|F1NWZ0|F1NWZ0_CHICK Protein Jumonji OS=Gallus gallus GN=JARID2 PE=4 SV=2	1235	521	4021	1	1166	1182	862	0.642803878	0
comp146136_c0_seq2	4035	tr	H2SIR9	tr|H2SIR9|H2SIR9_TAKRU Uncharacterized protein (Fragment) OS=Takifugu rubripes GN=LOC101061759 PE=4 SV=1	1289	143	3946	2	1286	1285	862	0.640892193	0
comp130019_c0_seq2	4990	tr	H3AIR9	tr|H3AIR9|H3AIR9_LATCH Uncharacterized protein (Fragment) OS=Latimeria chalumnae PE=4 SV=1	1634	1	4713	33	1597	1616	862	0.518236473	0
comp145508_c0_seq1	5347	tr	F1QPY8	tr|F1QPY8|F1QPY8_DANRE Uncharacterized protein OS=Danio rerio GN=ccdc141 PE=4 SV=1	1696	5002	56	1	1595	1668	862	0.483635684	0
comp147113_c0_seq1	4782	tr	I3JZR6	tr|I3JZR6|I3JZR6_ORENI Uncharacterized protein OS=Oreochromis niloticus GN=myo18b PE=4 SV=1	2114	4726	2	35	1562	1592	861	0.540150565	0
comp147023_c0_seq5	4186	tr	U3JHU4	tr|U3JHU4|U3JHU4_FICAL Uncharacterized protein OS=Ficedula albicollis GN=RAPGEF4 PE=4 SV=1	1026	504	3533	14	1026	1013	860	0.616340182	0
comp148247_c0_seq4	4843	tr	M3Y9C1	tr|M3Y9C1|M3Y9C1_MUSPF Uncharacterized protein OS=Mustela putorius furo GN=TSHZ3 PE=3 SV=1	1099	1472	4717	14	1099	1088	860	0.532727648	0
comp118607_c0_seq1	4864	tr	F1N8Z5	tr|F1N8Z5|F1N8Z5_CHICK Uncharacterized protein OS=Gallus gallus GN=ST5 PE=4 SV=2	1120	4691	1311	1	1120	1133	860	0.530427632	0
comp145634_c0_seq17	5788	tr	G1LZL8	tr|G1LZL8|G1LZL8_AILME Uncharacterized protein OS=Ailuropoda melanoleuca GN=NUP210L PE=4 SV=1	1887	93	5657	36	1884	1873	860	0.445749827	0
comp149072_c0_seq7	5792	tr	I3K6Q7	tr|I3K6Q7|I3K6Q7_ORENI Uncharacterized protein OS=Oreochromis niloticus GN=ap1b1 PE=4 SV=1	948	5527	2681	1	948	951	860	0.445441989	0
comp149211_c0_seq1	5992	tr	S5GIU5	tr|S5GIU5|S5GIU5_PAROL Phospholipase C gamma 2 OS=Paralichthys olivaceus GN=PLC-gamma2 PE=2 SV=1	1249	313	4098	2	1249	1275	860	0.430574099	0
comp142321_c0_seq2	3295	tr	M3Y919	tr|M3Y919|M3Y919_MUSPF Uncharacterized protein OS=Mustela putorius furo GN=SLC4A8 PE=4 SV=1	1133	263	3289	39	1051	1014	859	0.782094082	0
comp147912_c0_seq3	4666	tr	K7G8B1	tr|K7G8B1|K7G8B1_PELSI Uncharacterized protein OS=Pelodiscus sinensis GN=RFX7 PE=4 SV=1	1426	3966	25	28	1347	1342	859	0.552293185	0
comp147256_c0_seq27	4699	tr	I3J341	tr|I3J341|I3J341_ORENI Uncharacterized protein OS=Oreochromis niloticus GN=LOC100712313 PE=3 SV=1	1032	274	3267	1	1032	1032	858	0.547776123	0
comp148889_c0_seq3	5405	tr	I3KBV9	tr|I3KBV9|I3KBV9_ORENI Uncharacterized protein OS=Oreochromis niloticus GN=PHLDB1 (2 of 2) PE=4 SV=1	1388	4657	1013	116	1388	1313	858	0.476225717	0
comp144099_c0_seq3	6657	tr	E7FDI3	tr|E7FDI3|E7FDI3_DANRE Uncharacterized protein OS=Danio rerio GN=LOC100332031 PE=4 SV=1	1020	1481	4540	1	1020	1022	858	0.386660658	0
comp138518_c0_seq2	4274	sp	Q7ZVM1	sp|Q7ZVM1|STRUM_DANRE WASH complex subunit strumpellin OS=Danio rerio GN=zgc:55908 PE=2 SV=1	1159	307	3129	1	939	941	857	0.601544221	0
comp147871_c1_seq4	4585	tr	I3JZ94	tr|I3JZ94|I3JZ94_ORENI Uncharacterized protein OS=Oreochromis niloticus GN=LOC100692721 PE=4 SV=1	1027	246	3275	18	1027	1016	857	0.560741549	0
comp146057_c2_seq1	4707	tr	K7F997	tr|K7F997|K7F997_PELSI Uncharacterized protein OS=Pelodiscus sinensis GN=NPHP4 PE=4 SV=1	1447	4489	218	1	1446	1457	857	0.546207776	0
comp148803_c0_seq4	4715	tr	K7GAG0	tr|K7GAG0|K7GAG0_PELSI Uncharacterized protein OS=Pelodiscus sinensis GN=GRIP1 PE=4 SV=1	1112	277	3405	19	1108	1097	857	0.545281018	0
comp148963_c0_seq3	5516	tr	H3BCH6	tr|H3BCH6|H3BCH6_LATCH Uncharacterized protein (Fragment) OS=Latimeria chalumnae PE=4 SV=1	1117	4733	1368	1	1117	1139	857	0.466098622	0
comp146359_c1_seq4	3501	tr	R4GDN8	tr|R4GDN8|R4GDN8_DANRE Uncharacterized protein OS=Danio rerio GN=grid1b PE=4 SV=1	1048	304	3456	1	1048	1052	856	0.733504713	0
comp145836_c0_seq2	4899	tr	G1KSQ7	tr|G1KSQ7|G1KSQ7_ANOCA Uncharacterized protein OS=Anolis carolinensis PE=4 SV=2	1186	401	3883	41	1183	1172	856	0.52418861	0
comp136871_c0_seq1	4927	tr	H0YWS9	tr|H0YWS9|H0YWS9_TAEGU Uncharacterized protein (Fragment) OS=Taeniopygia guttata PE=4 SV=1	1235	4586	864	1	1235	1246	856	0.521209661	0
comp149383_c0_seq1	6812	tr	I3IZG2	tr|I3IZG2|I3IZG2_ORENI Uncharacterized protein OS=Oreochromis niloticus PE=4 SV=1	1844	6810	2455	388	1842	1455	856	0.376981797	0
comp130491_c0_seq6	7408	tr	U3K429	tr|U3K429|U3K429_FICAL Uncharacterized protein OS=Ficedula albicollis GN=ARAP2 PE=4 SV=1	1686	7051	2174	2	1678	1709	856	0.346652268	0
comp147085_c0_seq1	3173	tr	E7F5Q0	tr|E7F5Q0|E7F5Q0_DANRE Uncharacterized protein OS=Danio rerio GN=cachd1 PE=4 SV=1	1290	3171	355	350	1290	941	855	0.808383234	0
comp147905_c0_seq2	4619	tr	K7GA57	tr|K7GA57|K7GA57_PELSI Uncharacterized protein OS=Pelodiscus sinensis PE=4 SV=1	1559	248	4528	21	1462	1444	855	0.555315003	0
comp149193_c0_seq2	5893	tr	H3AN78	tr|H3AN78|H3AN78_LATCH Uncharacterized protein (Fragment) OS=Latimeria chalumnae PE=4 SV=1	1410	1403	5674	12	1410	1476	855	0.435262175	0
comp148467_c0_seq2	7069	tr	M7BPI1	tr|M7BPI1|M7BPI1_CHEMY Zinc finger MYM-type protein 3 OS=Chelonia mydas GN=UY3_03534 PE=4 SV=1	1408	6496	3143	312	1404	1141	855	0.362851889	0
comp149254_c0_seq4	5105	tr	F1QLR7	tr|F1QLR7|F1QLR7_DANRE Uncharacterized protein OS=Danio rerio GN=met PE=3 SV=1	1382	99	4241	1	1382	1389	854	0.501860921	0
comp147716_c0_seq2	5363	tr	H3BAF5	tr|H3BAF5|H3BAF5_LATCH Uncharacterized protein OS=Latimeria chalumnae GN=FAM120A PE=4 SV=1	1115	4828	1664	1	1115	1118	854	0.477717695	0
comp147991_c2_seq6	5491	tr	E7F3T8	tr|E7F3T8|E7F3T8_DANRE Uncharacterized protein OS=Danio rerio GN=abcc12 PE=4 SV=1	1368	126	4088	66	1368	1326	854	0.466581679	0
comp143778_c0_seq2	6485	tr	L5JQN4	tr|L5JQN4|L5JQN4_PTEAL Pre-mRNA cleavage complex 2 protein Pcf11 OS=Pteropus alecto GN=PAL_GLEAN10025553 PE=4 SV=1	1685	6092	1050	13	1660	1819	854	0.395065536	0
comp148653_c0_seq2	4577	tr	H3ANA5	tr|H3ANA5|H3ANA5_LATCH Uncharacterized protein (Fragment) OS=Latimeria chalumnae PE=3 SV=1	1339	4192	212	3	1329	1342	853	0.559099847	0
comp138983_c0_seq12	7214	tr	E7FFS3	tr|E7FFS3|E7FFS3_DANRE Uncharacterized protein OS=Danio rerio PE=4 SV=1	1540	5318	789	35	1535	1530	853	0.35472692	0
comp148176_c0_seq2	3874	tr	H2ZZF7	tr|H2ZZF7|H2ZZF7_LATCH Uncharacterized protein OS=Latimeria chalumnae PE=4 SV=1	1172	3604	122	15	1172	1166	852	0.65978317	0
comp141437_c0_seq1	4888	tr	H3A9B3	tr|H3A9B3|H3A9B3_LATCH Uncharacterized protein OS=Latimeria chalumnae PE=4 SV=1	1126	4118	954	64	1126	1066	852	0.522913257	0
comp147443_c0_seq10	5044	tr	F1Q632	tr|F1Q632|F1Q632_DANRE Uncharacterized protein OS=Danio rerio GN=nedd4l PE=4 SV=1	1011	4755	1747	1	1011	1021	852	0.506740682	0
comp139789_c0_seq3	3766	tr	I3JXL5	tr|I3JXL5|I3JXL5_ORENI Uncharacterized protein OS=Oreochromis niloticus GN=ccdc132 PE=4 SV=1	969	3568	605	1	969	993	851	0.677907594	0
comp149317_c0_seq2	10099	tr	H3A732	tr|H3A732|H3A732_LATCH Uncharacterized protein OS=Latimeria chalumnae PE=4 SV=1	1630	5138	1812	504	1629	1151	851	0.252797307	0
comp147143_c0_seq3	3615	tr	I3JS13	tr|I3JS13|I3JS13_ORENI Uncharacterized protein OS=Oreochromis niloticus GN=LOC100708962 PE=4 SV=1	876	3254	627	1	876	876	850	0.705394191	0
comp147258_c1_seq1	4229	tr	H9G588	tr|H9G588|H9G588_ANOCA Uncharacterized protein OS=Anolis carolinensis GN=PLCB3 PE=4 SV=2	1206	108	3779	1	1196	1229	850	0.602979428	0
comp147768_c0_seq3	4589	tr	H2TBF1	tr|H2TBF1|H2TBF1_TAKRU Uncharacterized protein (Fragment) OS=Takifugu rubripes GN=LOC101078831 PE=4 SV=1	1160	4427	987	1	1160	1172	850	0.555676618	0
comp148029_c0_seq6	5070	tr	Q49U75	tr|Q49U75|Q49U75_DANRE PDZ-RhoGEF OS=Danio rerio GN=arhgef11 PE=2 SV=1	1417	181	4434	1	1417	1489	850	0.50295858	0
comp145374_c0_seq2	3207	tr	G1NPJ9	tr|G1NPJ9|G1NPJ9_MELGA Uncharacterized protein OS=Meleagris gallopavo GN=INPP4A PE=4 SV=2	982	2984	45	1	982	984	849	0.794200187	0
comp143179_c1_seq1	3936	tr	M3ZFG8	tr|M3ZFG8|M3ZFG8_XIPMA Uncharacterized protein OS=Xiphophorus maculatus PE=3 SV=1	970	2970	25	1	970	982	849	0.647103659	0
comp148371_c0_seq1	6428	tr	Q90753	tr|Q90753|Q90753_CHICK BRG1 protein OS=Gallus gallus GN=brg1 PE=2 SV=1	1630	6420	3622	674	1609	942	849	0.396235221	0
comp149452_c0_seq7	7605	tr	M3XH30	tr|M3XH30|M3XH30_LATCH Uncharacterized protein OS=Latimeria chalumnae PE=4 SV=1	1141	3132	6401	1	1141	1155	849	0.334911243	0
comp146467_c0_seq1	4004	tr	H9L0G9	tr|H9L0G9|H9L0G9_CHICK Serine/threonine-protein phosphatase 6 regulatory ankyrin repeat subunit C OS=Gallus gallus GN=ANKRD52 PE=4 SV=2	1073	3738	514	1	1073	1078	848	0.635364635	0
comp130791_c0_seq1	3667	tr	R0JH21	tr|R0JH21|R0JH21_ANAPL 2-oxoglutarate dehydrogenase E1 component-like, mitochondrial (Fragment) OS=Anas platyrhynchos GN=OGDHL PE=4 SV=1	1014	3247	212	1	1014	1018	847	0.692937006	0
comp148114_c0_seq1	3829	tr	H2PKK8	tr|H2PKK8|H2PKK8_PONAB Uncharacterized protein OS=Pongo abelii GN=LATS1 PE=4 SV=1	1130	346	3720	1	1130	1171	847	0.663619744	0
comp64264_c2_seq1	4037	tr	R7U146	tr|R7U146|R7U146_CAPTE Uncharacterized protein OS=Capitella teleta GN=CAPTEDRAFT_157774 PE=4 SV=1	2406	3782	3	1083	2307	1263	847	0.629427793	0
comp147365_c0_seq5	4561	tr	Q5SPS1	tr|Q5SPS1|Q5SPS1_DANRE Uncharacterized protein OS=Danio rerio GN=fam184a PE=4 SV=2	1145	107	3406	1	1102	1104	847	0.557114668	0
comp148152_c1_seq1	5026	tr	E1BAV2	tr|E1BAV2|E1BAV2_BOVIN Uncharacterized protein OS=Bos taurus GN=HERC4 PE=4 SV=2	1057	1816	4977	1	1055	1055	846	0.504974135	0
comp146169_c0_seq11	5484	tr	R0JT23	tr|R0JT23|R0JT23_ANAPL Fer-1-like protein 6 (Fragment) OS=Anas platyrhynchos GN=Anapl_13595 PE=4 SV=1	1823	5388	1519	531	1823	1325	845	0.462253829	0
comp149353_c0_seq1	7061	tr	H3AG05	tr|H3AG05|H3AG05_LATCH Uncharacterized protein (Fragment) OS=Latimeria chalumnae PE=4 SV=1	2001	6929	2157	355	2001	1698	845	0.359014304	0
comp147061_c0_seq1	3635	tr	I0BWE2	tr|I0BWE2|I0BWE2_DANRE Lethal giant larvae 1 OS=Danio rerio GN=llgl1 PE=2 SV=1	1040	3313	203	14	1040	1037	844	0.69656121	0
comp145900_c0_seq1	4256	tr	F7FYR9	tr|F7FYR9|F7FYR9_MONDO Uncharacterized protein OS=Monodelphis domestica GN=PDZRN3 PE=4 SV=1	1057	4143	970	1	1057	1075	844	0.594924812	0
comp148140_c0_seq1	5974	tr	G3SU68	tr|G3SU68|G3SU68_LOXAF Uncharacterized protein OS=Loxodonta africana GN=SEMA6A PE=4 SV=1	1047	5795	2694	1	1047	1048	844	0.423836625	0
comp124076_c0_seq1	4297	tr	U3JQW5	tr|U3JQW5|U3JQW5_FICAL Uncharacterized protein OS=Ficedula albicollis GN=CASR PE=4 SV=1	1059	509	3583	8	1044	1037	843	0.588550151	0
comp148404_c1_seq2	5123	tr	I3KXB6	tr|I3KXB6|I3KXB6_ORENI Uncharacterized protein OS=Oreochromis niloticus GN=LOC100707866 PE=4 SV=1	1210	726	4289	25	1210	1192	843	0.493656061	0
comp134465_c0_seq1	5580	tr	B7ZV68	tr|B7ZV68|B7ZV68_DANRE Uncharacterized protein OS=Danio rerio GN=ipo8 PE=2 SV=1	1015	111	3140	1	1014	1015	843	0.453225806	0
comp149430_c0_seq3	7703	sp	Q6DRL4	sp|Q6DRL4|TICRR_DANRE Treslin OS=Danio rerio GN=ticrr PE=2 SV=1	1824	7116	922	1	1823	2096	843	0.328313644	0
comp146708_c0_seq2	4855	tr	B0S6B9	tr|B0S6B9|B0S6B9_DANRE Uncharacterized protein OS=Danio rerio GN=si:dkey-193b15.9 PE=2 SV=1	1091	1178	4459	1	1091	1102	842	0.520288363	0
comp148838_c0_seq2	4887	tr	E7F8G4	tr|E7F8G4|E7F8G4_DANRE Uncharacterized protein OS=Danio rerio GN=si:ch211-210g13.5 PE=4 SV=1	1122	4302	1201	55	1092	1041	842	0.516881522	0
comp147547_c0_seq2	4933	tr	K7FRM1	tr|K7FRM1|K7FRM1_PELSI Uncharacterized protein OS=Pelodiscus sinensis GN=MAN2A1 PE=4 SV=1	1153	3617	174	1	1153	1155	842	0.512061626	0
comp146437_c3_seq1	4962	tr	K9J674	tr|K9J674|K9J674_DESRO Putative global transcriptional regulator cell division control protein (Fragment) OS=Desmodus rotundus PE=2 SV=1	1082	2094	4955	29	985	957	842	0.509068924	0
comp128345_c0_seq9	6024	tr	M3YIK9	tr|M3YIK9|M3YIK9_MUSPF Uncharacterized protein OS=Mustela putorius furo PE=4 SV=1	1827	5479	428	93	1764	1701	842	0.419322709	0
comp148734_c0_seq1	5266	tr	I3KU43	tr|I3KU43|I3KU43_ORENI Uncharacterized protein OS=Oreochromis niloticus PE=4 SV=1	1091	4293	1054	1	1091	1100	841	0.47911128	0
comp148455_c1_seq1	5354	tr	G1MGI4	tr|G1MGI4|G1MGI4_AILME Uncharacterized protein OS=Ailuropoda melanoleuca GN=LOC100483211 PE=4 SV=1	1377	106	4215	1	1375	1417	841	0.471236459	0
comp146769_c0_seq18	3856	tr	M3WI06	tr|M3WI06|M3WI06_FELCA Uncharacterized protein OS=Felis catus GN=PPFIA2 PE=4 SV=1	1257	231	3122	7	983	984	840	0.653526971	0
comp149382_c0_seq1	6412	tr	H0YT79	tr|H0YT79|H0YT79_TAEGU Uncharacterized protein (Fragment) OS=Taeniopygia guttata GN=RLF PE=4 SV=1	1842	308	5986	1	1842	1982	840	0.3930131	0
comp148047_c0_seq2	4284	tr	E1C916	tr|E1C916|E1C916_CHICK Cysteine-rich motor neuron 1 protein OS=Gallus gallus GN=CRIM1 PE=4 SV=2	1162	656	3673	158	1162	1006	839	0.587535014	0
comp148893_c0_seq1	6877	tr	K7F9W7	tr|K7F9W7|K7F9W7_PELSI Uncharacterized protein OS=Pelodiscus sinensis GN=SPHKAP PE=4 SV=1	1725	6450	1402	39	1724	1744	839	0.366002617	0
comp144800_c0_seq5	3716	tr	K7G6E5	tr|K7G6E5|K7G6E5_PELSI Uncharacterized protein OS=Pelodiscus sinensis GN=SCUBE1 PE=4 SV=1	1051	33	3008	1	1021	1023	838	0.676533907	0
comp147937_c0_seq2	3949	tr	H3APN4	tr|H3APN4|H3APN4_LATCH Uncharacterized protein OS=Latimeria chalumnae PE=3 SV=1	1104	279	3527	1	1091	1094	838	0.636616865	0
comp148360_c0_seq1	4744	tr	R0LGI4	tr|R0LGI4|R0LGI4_ANAPL Epidermal growth factor receptor (Fragment) OS=Anas platyrhynchos GN=Anapl_03239 PE=3 SV=1	1188	4462	941	1	1181	1185	838	0.529932546	0
comp148040_c0_seq1	4705	tr	G1K2V6	tr|G1K2V6|G1K2V6_DANRE Uncharacterized protein OS=Danio rerio GN=vwa8 PE=4 SV=1	1903	154	3261	1	1049	1049	837	0.533687566	0
comp147817_c1_seq2	5244	tr	H2ZWI5	tr|H2ZWI5|H2ZWI5_LATCH Uncharacterized protein (Fragment) OS=Latimeria chalumnae PE=4 SV=2	1469	5055	688	2	1445	1519	836	0.47826087	0
comp143358_c0_seq5	3328	tr	E7FBB4	tr|E7FBB4|E7FBB4_DANRE Uncharacterized protein OS=Danio rerio GN=LOC799094 PE=4 SV=1	1056	3126	1	1	1028	1049	835	0.752704327	0
comp146377_c1_seq1	3531	tr	I3JJI4	tr|I3JJI4|I3JJI4_ORENI Uncharacterized protein OS=Oreochromis niloticus PE=4 SV=1	1949	3530	426	923	1949	1042	834	0.708581138	0
comp146182_c0_seq3	3735	tr	K7GB69	tr|K7GB69|K7GB69_PELSI Uncharacterized protein OS=Pelodiscus sinensis GN=SLC12A1 PE=4 SV=1	1096	257	3526	4	1096	1101	834	0.669879518	0
comp146970_c1_seq1	3753	tr	I3JL41	tr|I3JL41|I3JL41_ORENI Uncharacterized protein OS=Oreochromis niloticus GN=tnpo3 PE=4 SV=1	923	3436	668	1	923	923	834	0.666666667	0
comp146478_c0_seq2	3915	tr	U3ITZ8	tr|U3ITZ8|U3ITZ8_ANAPL Uncharacterized protein OS=Anas platyrhynchos GN=KAT6B PE=4 SV=1	2026	3225	19	1	1070	1076	834	0.63908046	0
comp146761_c0_seq1	4317	tr	M4A413	tr|M4A413|M4A413_XIPMA Uncharacterized protein OS=Xiphophorus maculatus GN=CNTNAP1 PE=4 SV=1	1308	4139	237	1	1304	1308	834	0.579569145	0
comp148508_c1_seq5	4349	tr	A5WVJ8	tr|A5WVJ8|A5WVJ8_DANRE Apoptotic protease-activating factor 1 OS=Danio rerio GN=apaf1 PE=2 SV=1	1261	242	3994	1	1256	1259	834	0.575304668	0
comp142691_c0_seq1	5006	tr	H3BD36	tr|H3BD36|H3BD36_LATCH Uncharacterized protein OS=Latimeria chalumnae PE=3 SV=1	1337	4459	581	32	1330	1330	834	0.49980024	0
comp139531_c0_seq1	3162	tr	Q4SCA2	tr|Q4SCA2|Q4SCA2_TETNG Chromosome undetermined SCAF14659, whole genome shotgun sequence. (Fragment) OS=Tetraodon nigroviridis GN=GSTENG00020596001 PE=4 SV=1	1017	2955	109	15	1017	1003	833	0.790322581	0
comp130215_c0_seq1	3650	tr	E1C4J1	tr|E1C4J1|E1C4J1_CHICK Uncharacterized protein OS=Gallus gallus GN=DPYD PE=4 SV=2	1025	110	3190	1	1025	1027	833	0.684657534	0
comp149547_c0_seq1	3735	tr	D7PSA0	tr|D7PSA0|D7PSA0_DANRE Laminin alpha 5 OS=Danio rerio GN=lama5 PE=2 SV=1	3664	386	3733	29	1138	1116	833	0.669076305	0
comp148880_c0_seq5	4178	tr	H3AF09	tr|H3AF09|H3AF09_LATCH Uncharacterized protein OS=Latimeria chalumnae PE=4 SV=2	1752	4177	773	84	1255	1172	833	0.598133078	0
comp144567_c0_seq3	4220	tr	Q5TYY2	tr|Q5TYY2|Q5TYY2_DANRE Uncharacterized protein OS=Danio rerio GN=exoc4 PE=4 SV=1	968	4151	1233	1	968	975	833	0.592180095	0
comp145603_c0_seq1	3563	tr	I3IWH5	tr|I3IWH5|I3IWH5_ORENI Uncharacterized protein OS=Oreochromis niloticus GN=LOC100699365 PE=4 SV=1	982	3207	271	1	982	984	832	0.700533258	0
comp139477_c1_seq6	4237	tr	G3SZY2	tr|G3SZY2|G3SZY2_LOXAF Uncharacterized protein OS=Loxodonta africana GN=CNKSR2 PE=4 SV=1	1034	220	3315	1	1034	1046	832	0.589096059	0
comp142804_c0_seq4	5178	tr	F6V2C4	tr|F6V2C4|F6V2C4_CALJA Uncharacterized protein OS=Callithrix jacchus GN=ZMYND8 PE=4 SV=1	1175	4759	1244	1	1081	1190	832	0.482039397	0
comp141138_c0_seq2	5197	sp	Q9Y6V0	sp|Q9Y6V0|PCLO_HUMAN Protein piccolo OS=Homo sapiens GN=PCLO PE=1 SV=4	5065	5056	206	457	2086	1720	832	0.480277083	0
comp131019_c0_seq1	3180	sp	Q2PW47	sp|Q2PW47|MED24_DANRE Mediator of RNA polymerase II transcription subunit 24 OS=Danio rerio GN=med24 PE=2 SV=2	989	142	3069	1	989	989	831	0.783962264	0
comp145892_c0_seq1	4062	tr	M3ZZT1	tr|M3ZZT1|M3ZZT1_XIPMA Uncharacterized protein OS=Xiphophorus maculatus PE=4 SV=1	1144	338	3727	6	1139	1144	831	0.613737075	0
comp147874_c0_seq5	4659	tr	U3JJR8	tr|U3JJR8|U3JJR8_FICAL Uncharacterized protein OS=Ficedula albicollis GN=PPP1R13B PE=4 SV=1	1091	3578	279	1	1091	1118	831	0.535093368	0
comp145620_c0_seq1	5937	tr	I3KLJ7	tr|I3KLJ7|I3KLJ7_ORENI Uncharacterized protein OS=Oreochromis niloticus GN=LOC100690214 PE=3 SV=1	1398	5857	1643	2	1393	1417	831	0.419909045	0
comp148339_c0_seq1	4525	tr	H3AN11	tr|H3AN11|H3AN11_LATCH Uncharacterized protein OS=Latimeria chalumnae PE=4 SV=1	1215	4081	464	3	1215	1234	830	0.550276243	0
comp148439_c0_seq1	4684	tr	I3KHA6	tr|I3KHA6|I3KHA6_ORENI Uncharacterized protein OS=Oreochromis niloticus PE=4 SV=1	1326	375	4301	11	1314	1324	830	0.531596926	0
comp130012_c0_seq1	5055	tr	Q1LVL3	tr|Q1LVL3|Q1LVL3_DANRE Uncharacterized protein OS=Danio rerio GN=aars PE=3 SV=1	991	1660	4605	9	990	982	830	0.492581602	0
comp147695_c0_seq2	5736	tr	F7G1J7	tr|F7G1J7|F7G1J7_MONDO Uncharacterized protein OS=Monodelphis domestica GN=BAZ1A PE=4 SV=2	1559	5194	1505	1	1197	1252	830	0.434100418	0
comp120023_c0_seq1	6695	tr	E7F532	tr|E7F532|E7F532_DANRE Uncharacterized protein OS=Danio rerio PE=4 SV=1	1520	1722	6263	15	1518	1542	830	0.371919343	0
comp147278_c0_seq2	4264	tr	F6VT56	tr|F6VT56|F6VT56_ORNAN Uncharacterized protein (Fragment) OS=Ornithorhynchus anatinus GN=PRTG PE=4 SV=1	1199	4027	650	22	1170	1155	829	0.583255159	0
comp149421_c0_seq1	4336	tr	G3WKU4	tr|G3WKU4|G3WKU4_SARHA Uncharacterized protein OS=Sarcophilus harrisii GN=AKAP6 PE=4 SV=1	2308	191	4294	42	1432	1423	829	0.573570111	0
comp149142_c0_seq2	4361	tr	I3K2C7	tr|I3K2C7|I3K2C7_ORENI Uncharacterized protein (Fragment) OS=Oreochromis niloticus PE=4 SV=1	4040	824	4360	2847	3995	1189	829	0.570282045	0
comp142598_c0_seq2	5100	tr	H0WRQ1	tr|H0WRQ1|H0WRQ1_OTOGA Uncharacterized protein OS=Otolemur garnettii GN=DSP PE=4 SV=1	2868	4933	854	1446	2816	1371	829	0.487647059	0
comp149510_c0_seq1	5624	tr	F1RDW4	tr|F1RDW4|F1RDW4_DANRE Uncharacterized protein (Fragment) OS=Danio rerio GN=LOC556241 PE=4 SV=1	1509	76	4644	1	1508	1529	828	0.441678521	0
comp146743_c1_seq5	3769	tr	G1KPQ8	tr|G1KPQ8|G1KPQ8_ANOCA Uncharacterized protein OS=Anolis carolinensis GN=IPO13 PE=4 SV=2	959	3145	284	3	959	958	827	0.658264792	0
comp141466_c0_seq3	4064	tr	M3YUH4	tr|M3YUH4|M3YUH4_MUSPF Uncharacterized protein OS=Mustela putorius furo GN=RIMS2 PE=4 SV=1	1458	3246	208	28	1066	1056	827	0.610482283	0
comp147785_c0_seq3	4258	tr	H2ZUV4	tr|H2ZUV4|H2ZUV4_LATCH Uncharacterized protein (Fragment) OS=Latimeria chalumnae PE=4 SV=1	1222	424	4053	15	1222	1232	827	0.582667919	0
comp149138_c0_seq1	4426	tr	H3BC34	tr|H3BC34|H3BC34_LATCH Uncharacterized protein OS=Latimeria chalumnae PE=4 SV=1	1737	475	4425	1	1349	1371	827	0.560551288	0
comp137207_c0_seq1	4682	tr	K7FJ33	tr|K7FJ33|K7FJ33_PELSI Uncharacterized protein (Fragment) OS=Pelodiscus sinensis GN=CARD11 PE=4 SV=1	1164	4488	1003	3	1164	1170	827	0.529901751	0
comp149508_c0_seq1	6150	tr	H3BHZ4	tr|H3BHZ4|H3BHZ4_LATCH Uncharacterized protein (Fragment) OS=Latimeria chalumnae PE=4 SV=1	1473	202	4584	9	1473	1467	826	0.402926829	0
comp143366_c2_seq1	3928	tr	M3XJK9	tr|M3XJK9|M3XJK9_LATCH Uncharacterized protein OS=Latimeria chalumnae PE=4 SV=1	1117	392	3271	3	962	960	825	0.63009165	0
comp146075_c0_seq7	4673	tr	E7EZ89	tr|E7EZ89|E7EZ89_DANRE Uncharacterized protein OS=Danio rerio GN=tnk2b PE=3 SV=1	1066	802	4128	1	1066	1128	825	0.529638348	0
comp149048_c0_seq13	5437	tr	U3JE72	tr|U3JE72|U3JE72_FICAL Uncharacterized protein OS=Ficedula albicollis GN=FNIP1 PE=4 SV=1	1170	99	3647	1	1170	1196	824	0.454662498	0
comp148555_c1_seq1	4137	tr	K7FRH1	tr|K7FRH1|K7FRH1_PELSI Tyrosine-protein kinase OS=Pelodiscus sinensis GN=JAK1 PE=3 SV=1	1159	308	3769	14	1159	1156	823	0.596809282	0
comp129328_c0_seq5	4334	tr	I3IUS8	tr|I3IUS8|I3IUS8_ORENI Uncharacterized protein OS=Oreochromis niloticus GN=LOC100697569 PE=4 SV=1	1286	1359	4235	226	1184	959	823	0.569681587	0
comp139623_c0_seq1	6604	tr	E7F532	tr|E7F532|E7F532_DANRE Uncharacterized protein OS=Danio rerio PE=4 SV=1	1520	1744	6486	9	1509	1589	823	0.373864325	0
comp148784_c0_seq3	4352	tr	H3BBU3	tr|H3BBU3|H3BBU3_LATCH Uncharacterized protein OS=Latimeria chalumnae PE=4 SV=1	960	4125	1246	1	960	960	822	0.566636029	0
comp141273_c0_seq3	4743	tr	F7EGX5	tr|F7EGX5|F7EGX5_MONDO Uncharacterized protein OS=Monodelphis domestica GN=ZSWIM4 PE=4 SV=2	1104	4009	677	1	1104	1114	822	0.519924099	0
comp149196_c1_seq2	6435	tr	E7FDV0	tr|E7FDV0|E7FDV0_DANRE Uncharacterized protein OS=Danio rerio GN=myo1ea PE=4 SV=1	1117	5933	2538	17	1117	1136	822	0.383216783	0
comp146429_c0_seq1	7782	tr	H3A706	tr|H3A706|H3A706_LATCH Uncharacterized protein OS=Latimeria chalumnae PE=4 SV=1	2105	7774	2927	440	2105	1698	822	0.31688512	0
comp148100_c0_seq3	3807	tr	T1ECS7	tr|T1ECS7|T1ECS7_DANRE Protein-methionine sulfoxide oxidase mical3a OS=Danio rerio GN=mical3a PE=4 SV=1	1011	799	3702	13	988	978	821	0.646966115	0
comp148663_c0_seq2	5544	tr	Q548W1	tr|Q548W1|Q548W1_HUMAN HRNT1 OS=Homo sapiens GN=OGT PE=2 SV=1	920	946	3732	1	913	937	821	0.444264069	0
comp148966_c0_seq5	6691	tr	E1BST5	tr|E1BST5|E1BST5_CHICK Uncharacterized protein OS=Gallus gallus GN=CACNA2D1 PE=4 SV=2	1101	423	3659	1	1099	1108	821	0.368106412	0
comp139973_c3_seq1	2734	tr	G3UUP1	tr|G3UUP1|G3UUP1_MELGA Uncharacterized protein (Fragment) OS=Meleagris gallopavo GN=LOC100545901 PE=4 SV=1	2011	2	2734	549	1483	935	820	0.899780541	0
comp146440_c0_seq7	2904	tr	F1NVK8	tr|F1NVK8|F1NVK8_CHICK Uncharacterized protein OS=Gallus gallus GN=SRGAP3 PE=4 SV=2	1099	176	2902	1	909	910	820	0.847107438	0
comp143849_c0_seq2	3330	tr	D0VX35	tr|D0VX35|D0VX35_9ACTI Androgen receptor OS=Acipenser ruthenus x Huso huso GN=AR PE=2 SV=1	842	674	3199	1	842	842	820	0.738738739	0
comp145786_c0_seq2	3493	tr	R0JC09	tr|R0JC09|R0JC09_ANAPL Serine/threonine-protein kinase N2 (Fragment) OS=Anas platyrhynchos GN=Anapl_08654 PE=4 SV=1	969	3164	252	1	969	977	820	0.704265674	0
comp145024_c0_seq1	3729	tr	K7FUG4	tr|K7FUG4|K7FUG4_PELSI Uncharacterized protein (Fragment) OS=Pelodiscus sinensis GN=ATAD2B PE=3 SV=1	1385	3316	5	1	1086	1112	820	0.659694288	0
comp139635_c3_seq2	4055	tr	F1QC95	tr|F1QC95|F1QC95_DANRE Uncharacterized protein (Fragment) OS=Danio rerio GN=sdk1a PE=4 SV=3	2117	3127	2	3	1044	1042	820	0.606658446	0
comp138040_c0_seq1	4091	tr	H0ZS17	tr|H0ZS17|H0ZS17_TAEGU Uncharacterized protein OS=Taeniopygia guttata GN=INTS4 PE=4 SV=1	969	3716	813	1	969	970	820	0.601319971	0
comp146367_c0_seq2	3792	tr	H3B7B6	tr|H3B7B6|H3B7B6_LATCH Uncharacterized protein OS=Latimeria chalumnae PE=4 SV=1	1107	275	3565	9	1104	1098	819	0.647943038	0
comp145555_c0_seq3	4542	tr	Q5ZM67	tr|Q5ZM67|Q5ZM67_CHICK Uncharacterized protein OS=Gallus gallus GN=RCJMB04_2p15 PE=2 SV=1	1234	204	3884	1	1234	1260	819	0.540951123	0
comp141121_c0_seq3	3558	tr	R0LSN8	tr|R0LSN8|R0LSN8_ANAPL Disks large-associated protein 1 (Fragment) OS=Anas platyrhynchos GN=DLGAP1 PE=4 SV=1	975	2983	38	1	975	983	818	0.689713322	0
comp146951_c0_seq5	4687	tr	I3KTA3	tr|I3KTA3|I3KTA3_ORENI Uncharacterized protein OS=Oreochromis niloticus GN=LOC100699005 PE=3 SV=1	1716	79	3078	639	1682	1052	818	0.523575848	0
comp149290_c0_seq1	6524	tr	H2T6I6	tr|H2T6I6|H2T6I6_TAKRU Uncharacterized protein (Fragment) OS=Takifugu rubripes PE=4 SV=1	1609	5599	842	24	1606	1695	818	0.376149601	0
comp137328_c0_seq10	5629	tr	M3VWT9	tr|M3VWT9|M3VWT9_FELCA Uncharacterized protein OS=Felis catus GN=PHKA2 PE=4 SV=1	1233	5352	2320	1	1008	1013	817	0.435423699	0
comp140804_c1_seq50	3948	tr	I3MXJ6	tr|I3MXJ6|I3MXJ6_SPETR Uncharacterized protein OS=Spermophilus tridecemlineatus GN=GRIN1 PE=4 SV=1	943	3486	820	3	925	923	816	0.62006079	0
comp148405_c1_seq1	4066	tr	U3JAG9	tr|U3JAG9|U3JAG9_DANRE Uncharacterized protein OS=Danio rerio GN=azi1 PE=4 SV=1	1113	750	4034	1	1113	1122	816	0.602065912	0
comp148055_c0_seq3	4497	tr	F6TYF6	tr|F6TYF6|F6TYF6_MONDO Uncharacterized protein OS=Monodelphis domestica GN=ADAMTS17 PE=4 SV=2	1153	4079	948	87	1153	1071	816	0.544362909	0
comp148531_c0_seq4	4149	tr	D8KWB6	tr|D8KWB6|D8KWB6_ZONAL ArfGAP with SH3 domain, ankyrin repeat and PH domain 2 OS=Zonotrichia albicollis GN=ASAP2A PE=4 SV=1	1011	460	3516	1	1011	1025	815	0.589298626	0
comp138143_c0_seq1	5046	tr	E1BYF2	tr|E1BYF2|E1BYF2_CHICK Uncharacterized protein OS=Gallus gallus GN=ZFAT PE=4 SV=2	1242	155	3991	1	1220	1292	815	0.484542212	0
comp148272_c0_seq4	6698	tr	K7F272	tr|K7F272|K7F272_PELSI Uncharacterized protein OS=Pelodiscus sinensis GN=MYO9B PE=4 SV=1	2032	6494	3399	1	1034	1035	815	0.365034339	0
comp148942_c1_seq3	3056	tr	G3X189	tr|G3X189|G3X189_SARHA Uncharacterized protein OS=Sarcophilus harrisii GN=TRIP12 PE=4 SV=1	2068	304	3054	1	967	969	814	0.79908377	0
comp136687_c0_seq1	3162	tr	F6QS86	tr|F6QS86|F6QS86_HORSE Uncharacterized protein (Fragment) OS=Equus caballus GN=GRID2 PE=4 SV=1	984	1	2778	59	984	926	814	0.772296015	0
comp144880_c0_seq21	4549	tr	F1R859	tr|F1R859|F1R859_DANRE Uncharacterized protein OS=Danio rerio GN=zgc:171416 PE=4 SV=1	1427	365	4549	1	1364	1403	814	0.536821279	0
comp147643_c0_seq1	5035	tr	E6ZHJ5	tr|E6ZHJ5|E6ZHJ5_DICLA Protein transport protein Sec31A OS=Dicentrarchus labrax GN=SEC31A PE=4 SV=1	1220	4846	1202	1	1220	1264	814	0.485004965	0
comp141961_c1_seq4	3384	tr	Q8AX99	tr|Q8AX99|Q8AX99_DANRE Actn3b OS=Danio rerio GN=actn3b PE=2 SV=1	898	283	2976	5	898	899	813	0.720744681	0
comp148720_c0_seq3	5447	tr	H3AGQ7	tr|H3AGQ7|H3AGQ7_LATCH Uncharacterized protein (Fragment) OS=Latimeria chalumnae PE=4 SV=2	1464	109	4527	2	1462	1538	813	0.447769414	0
comp148434_c0_seq1	5960	tr	I3KR57	tr|I3KR57|I3KR57_ORENI Uncharacterized protein OS=Oreochromis niloticus PE=4 SV=1	1296	259	2985	1	910	910	813	0.409228188	0
comp143844_c0_seq7	6344	tr	H3ARF6	tr|H3ARF6|H3ARF6_LATCH Uncharacterized protein (Fragment) OS=Latimeria chalumnae PE=4 SV=1	3467	6217	2339	1985	3250	1340	813	0.384457755	0
comp146086_c1_seq1	3288	tr	F1QL35	tr|F1QL35|F1QL35_DANRE Uncharacterized protein OS=Danio rerio GN=thbs1b PE=2 SV=2	1171	315	3287	15	1006	992	812	0.740875912	0
comp139902_c0_seq1	3341	tr	G3N4Q9	tr|G3N4Q9|G3N4Q9_GASAC Uncharacterized protein OS=Gasterosteus aculeatus PE=4 SV=1	906	2861	312	54	905	852	812	0.729123017	0
comp142957_c0_seq7	4294	tr	G1KB59	tr|G1KB59|G1KB59_ANOCA Uncharacterized protein OS=Anolis carolinensis GN=MARCH6 PE=4 SV=2	910	346	3042	1	897	899	812	0.567303214	0
comp141363_c1_seq3	4527	tr	G3Q5X0	tr|G3Q5X0|G3Q5X0_GASAC Phosphatidylinositol 3-kinase OS=Gasterosteus aculeatus PE=3 SV=1	885	4045	1394	1	885	888	812	0.538104705	0
comp148611_c0_seq12	5029	tr	H3AW25	tr|H3AW25|H3AW25_LATCH Uncharacterized protein OS=Latimeria chalumnae PE=4 SV=1	1165	4075	569	1	1165	1185	812	0.484390535	0
comp149106_c0_seq1	5565	tr	H3CPY5	tr|H3CPY5|H3CPY5_TETNG Uncharacterized protein (Fragment) OS=Tetraodon nigroviridis GN=RAPGEF1 PE=4 SV=1	1091	5127	2050	4	1080	1084	811	0.437196765	0
comp148269_c2_seq1	4068	tr	F1R405	tr|F1R405|F1R405_DANRE Uncharacterized protein OS=Danio rerio GN=bcl9 PE=4 SV=1	1573	4066	752	486	1573	1143	810	0.597345133	0
comp146322_c1_seq1	4365	tr	H3AYF2	tr|H3AYF2|H3AYF2_LATCH Uncharacterized protein (Fragment) OS=Latimeria chalumnae PE=4 SV=1	1043	3431	282	3	1042	1057	810	0.556701031	0
comp148778_c0_seq1	5018	tr	L5MCX8	tr|L5MCX8|L5MCX8_MYODS Zinc finger protein 827 (Fragment) OS=Myotis davidii GN=MDA_GLEAN10015174 PE=4 SV=1	1334	4463	342	17	1334	1411	810	0.484256676	0
comp149275_c1_seq1	5174	tr	H3B6L0	tr|H3B6L0|H3B6L0_LATCH Uncharacterized protein OS=Latimeria chalumnae PE=4 SV=1	2360	5174	1599	1154	2348	1220	810	0.469655972	0
comp128896_c0_seq1	3824	tr	I3K764	tr|I3K764|I3K764_ORENI Uncharacterized protein OS=Oreochromis niloticus GN=LOC100692998 PE=4 SV=1	1014	211	3228	1	1014	1017	809	0.634675732	0
comp148895_c0_seq2	4533	tr	K7ETJ3	tr|K7ETJ3|K7ETJ3_PONAB Ubiquitin carboxyl-terminal hydrolase OS=Pongo abelii GN=USP15 PE=3 SV=1	981	4479	1627	1	946	952	809	0.535407015	0
comp148983_c0_seq4	5880	tr	U3JZ31	tr|U3JZ31|U3JZ31_FICAL Uncharacterized protein OS=Ficedula albicollis GN=KIF20B PE=4 SV=1	1817	132	5669	21	1804	1918	809	0.412755102	0
comp138737_c0_seq1	8966	tr	C3YBJ0	tr|C3YBJ0|C3YBJ0_BRAFL Putative uncharacterized protein OS=Branchiostoma floridae GN=BRAFLDRAFT_67580 PE=4 SV=1	4057	7049	729	1027	3116	2193	809	0.270689271	0
comp137265_c0_seq9	3150	tr	G3P4B7	tr|G3P4B7|G3P4B7_GASAC Uncharacterized protein (Fragment) OS=Gasterosteus aculeatus PE=4 SV=1	1019	2858	15	17	950	957	808	0.76952381	0
comp142649_c3_seq2	3330	tr	I3K0F6	tr|I3K0F6|I3K0F6_ORENI Coatomer subunit gamma OS=Oreochromis niloticus GN=LOC100696352 PE=3 SV=1	932	3	2546	85	932	848	808	0.727927928	0
comp142393_c0_seq2	4086	tr	R0KVA9	tr|R0KVA9|R0KVA9_ANAPL Serine/threonine-protein kinase LATS2 (Fragment) OS=Anas platyrhynchos GN=Anapl_16827 PE=4 SV=1	1126	406	3786	1	1126	1151	808	0.593245228	0
comp148735_c0_seq1	4220	tr	K7G7I3	tr|K7G7I3|K7G7I3_PELSI Uncharacterized protein OS=Pelodiscus sinensis GN=DENND3 PE=4 SV=1	1268	372	4178	1	1268	1277	808	0.574407583	0
comp149090_c0_seq2	4765	tr	H3AQM6	tr|H3AQM6|H3AQM6_LATCH Uncharacterized protein OS=Latimeria chalumnae PE=4 SV=1	1268	370	4095	1	1267	1284	808	0.508709339	0
comp148284_c0_seq1	5569	tr	F1QS73	tr|F1QS73|F1QS73_DANRE Uncharacterized protein (Fragment) OS=Danio rerio PE=4 SV=1	2214	104	5221	513	2214	1729	808	0.435266655	0
comp147752_c0_seq1	6195	tr	I3JAW6	tr|I3JAW6|I3JAW6_ORENI Uncharacterized protein OS=Oreochromis niloticus PE=4 SV=1	1214	5517	1984	1	1173	1233	808	0.391283293	0
comp148915_c0_seq8	4588	tr	F6RQQ0	tr|F6RQQ0|F6RQQ0_MONDO Uncharacterized protein OS=Monodelphis domestica GN=PRDM11 PE=4 SV=2	1202	539	3997	30	1202	1176	807	0.527680907	0
comp143722_c0_seq2	5815	tr	G1QX55	tr|G1QX55|G1QX55_NOMLE Uncharacterized protein OS=Nomascus leucogenys GN=WDR52 PE=4 SV=2	1897	5517	1108	149	1629	1494	807	0.416337059	0
comp149236_c0_seq4	6534	tr	H3AVP7	tr|H3AVP7|H3AVP7_LATCH Uncharacterized protein OS=Latimeria chalumnae PE=4 SV=1	1819	78	5462	1	1817	1842	807	0.370523416	0
comp147188_c0_seq6	3336	tr	K7GA98	tr|K7GA98|K7GA98_PELSI Uncharacterized protein OS=Pelodiscus sinensis GN=HIPK2 PE=4 SV=1	1205	2	2821	270	1205	955	806	0.724820144	0
comp144589_c0_seq2	4238	tr	M4A7S2	tr|M4A7S2|M4A7S2_XIPMA Uncharacterized protein (Fragment) OS=Xiphophorus maculatus PE=4 SV=1	993	3280	299	1	993	994	806	0.570552147	0
comp144531_c0_seq3	3216	tr	T1Q070	tr|T1Q070|T1Q070_ACISI Hypoxia-inducible factor 2 alpha subunit OS=Acipenser sinensis PE=2 SV=1	852	566	3130	1	852	857	805	0.750932836	0
comp147741_c0_seq13	3905	tr	H3B904	tr|H3B904|H3B904_LATCH Uncharacterized protein OS=Latimeria chalumnae PE=4 SV=1	980	503	3394	17	980	965	805	0.6184379	0
comp148500_c1_seq1	4198	tr	H3AE26	tr|H3AE26|H3AE26_LATCH Uncharacterized protein OS=Latimeria chalumnae PE=4 SV=1	1197	346	3948	1	1197	1204	805	0.57527394	0
comp148064_c1_seq1	3060	tr	M4AXT3	tr|M4AXT3|M4AXT3_XIPMA Uncharacterized protein OS=Xiphophorus maculatus GN=TPP2 PE=4 SV=1	1279	109	3060	1	984	984	804	0.788235294	0
comp145568_c0_seq6	3743	tr	H2ZSP2	tr|H2ZSP2|H2ZSP2_LATCH Uncharacterized protein OS=Latimeria chalumnae PE=4 SV=1	904	3522	832	1	904	906	804	0.644402885	0
comp146698_c0_seq1	4088	tr	I3JTW0	tr|I3JTW0|I3JTW0_ORENI Uncharacterized protein OS=Oreochromis niloticus GN=LOC100702987 PE=4 SV=1	1194	3571	146	49	1194	1163	804	0.590019569	0
comp146565_c1_seq1	4204	tr	E7EY58	tr|E7EY58|E7EY58_DANRE Uncharacterized protein OS=Danio rerio GN=usp48 PE=2 SV=1	1055	3968	804	1	1055	1063	804	0.573739296	0
comp134716_c0_seq24	4153	tr	U3F9M8	tr|U3F9M8|U3F9M8_CALJA Glutamate receptor, ionotropic kainate 1 isoform 2 OS=Callithrix jacchus GN=GRIK1 PE=2 SV=1	908	407	3106	12	908	900	803	0.580062605	0
comp144004_c0_seq2	4175	tr	Q0P4S4	tr|Q0P4S4|Q0P4S4_XENTR Uncharacterized protein OS=Xenopus tropicalis GN=armc4 PE=2 SV=1	1053	144	3347	1	1053	1068	803	0.577005988	0
comp141511_c0_seq1	3712	tr	H3ATD9	tr|H3ATD9|H3ATD9_LATCH Uncharacterized protein (Fragment) OS=Latimeria chalumnae PE=3 SV=1	2025	2	2983	1024	2024	1008	802	0.648168103	0
comp146296_c1_seq2	3892	tr	H3B3R3	tr|H3B3R3|H3B3R3_LATCH Uncharacterized protein OS=Latimeria chalumnae PE=4 SV=1	1168	3590	132	1	1168	1198	802	0.618191161	0
comp142090_c0_seq1	3913	tr	Q1LUN9	tr|Q1LUN9|Q1LUN9_DANRE Uncharacterized protein OS=Danio rerio GN=gabbr2 PE=4 SV=2	935	742	3546	1	935	936	802	0.614873499	0
comp143360_c0_seq1	4067	tr	E6ZFA3	tr|E6ZFA3|E6ZFA3_DICLA Nck-associated protein 1 OS=Dicentrarchus labrax GN=NCKAP1L PE=4 SV=1	1123	3974	606	1	1123	1123	802	0.591590853	0
comp148538_c0_seq1	4192	tr	E7FAM0	tr|E7FAM0|E7FAM0_DANRE Uncharacterized protein OS=Danio rerio GN=arhgef10lb PE=4 SV=1	1297	266	3817	96	1297	1227	802	0.573950382	0
comp148105_c0_seq1	4242	tr	K7GIX1	tr|K7GIX1|K7GIX1_PELSI Uncharacterized protein OS=Pelodiscus sinensis GN=PDS5A PE=4 SV=1	1331	4240	1421	392	1331	941	802	0.56718529	0
comp148640_c0_seq3	4337	tr	H3A0E3	tr|H3A0E3|H3A0E3_LATCH Uncharacterized protein OS=Latimeria chalumnae PE=4 SV=1	1109	257	3544	1	1108	1115	802	0.554761356	0
comp145406_c0_seq2	2810	tr	B2RQ71	tr|B2RQ71|B2RQ71_MOUSE Dip2c protein OS=Mus musculus GN=Dip2c PE=2 SV=1	1556	2727	1	1	859	912	801	0.855160142	0
comp136797_c0_seq14	3828	tr	H9GLB0	tr|H9GLB0|H9GLB0_ANOCA Uncharacterized protein OS=Anolis carolinensis GN=TAOK2 PE=4 SV=2	1018	3145	317	1	942	946	801	0.627742947	0
comp147517_c1_seq3	4592	tr	M3XJN9	tr|M3XJN9|M3XJN9_LATCH Uncharacterized protein OS=Latimeria chalumnae PE=4 SV=1	1167	653	4159	1	1167	1181	801	0.523301394	0
comp149503_c0_seq1	8242	tr	I3J3L0	tr|I3J3L0|I3J3L0_ORENI Uncharacterized protein (Fragment) OS=Oreochromis niloticus PE=4 SV=1	2604	332	4819	29	1553	1611	801	0.291555448	0
comp135420_c1_seq1	4062	tr	F7D409	tr|F7D409|F7D409_ORNAN Uncharacterized protein OS=Ornithorhynchus anatinus GN=RPGRIP1L PE=4 SV=2	1267	3936	133	1	1263	1283	800	0.59084195	0
comp128303_c0_seq2	5016	tr	I3KJB9	tr|I3KJB9|I3KJB9_ORENI Uncharacterized protein OS=Oreochromis niloticus PE=4 SV=1	2095	4956	181	1	1579	1664	800	0.4784689	0
comp146350_c1_seq1	2723	tr	R0LKW7	tr|R0LKW7|R0LKW7_ANAPL Inositol 1,4,5-trisphosphate receptor type 1 (Fragment) OS=Anas platyrhynchos GN=Anapl_10950 PE=4 SV=1	2767	2722	2	1068	2005	946	799	0.880279104	0
comp142505_c1_seq1	3465	tr	C0HBD9	tr|C0HBD9|C0HBD9_SALSA Elongation factor 2 OS=Salmo salar GN=EF2 PE=2 SV=1	858	139	2712	1	858	858	799	0.691774892	0
comp142829_c1_seq2	3946	tr	H2R2Y5	tr|H2R2Y5|H2R2Y5_PANTR Uncharacterized protein OS=Pan troglodytes GN=MDGA2 PE=4 SV=1	1025	3085	176	56	1025	970	799	0.607450583	0
comp144895_c0_seq1	5101	tr	F1QK15	tr|F1QK15|F1QK15_DANRE Uncharacterized protein (Fragment) OS=Danio rerio GN=LOC556807 PE=3 SV=1	2532	5101	1775	1428	2532	1120	799	0.469907861	0
comp149328_c0_seq1	9181	tr	F1NBK4	tr|F1NBK4|F1NBK4_CHICK Uncharacterized protein OS=Gallus gallus PE=4 SV=2	2683	29	4165	121	1480	1419	799	0.261082671	0
comp128990_c0_seq2	4170	tr	H3BFE0	tr|H3BFE0|H3BFE0_LATCH Uncharacterized protein (Fragment) OS=Latimeria chalumnae PE=4 SV=1	1563	4166	48	173	1560	1391	798	0.574100719	0
comp145239_c0_seq1	5042	tr	M3ZHS3	tr|M3ZHS3|M3ZHS3_XIPMA Uncharacterized protein OS=Xiphophorus maculatus GN=PLA2R1 PE=4 SV=1	1490	4844	423	7	1488	1492	798	0.474811583	0
comp146603_c0_seq2	5075	tr	F6WP87	tr|F6WP87|F6WP87_MONDO Uncharacterized protein OS=Monodelphis domestica GN=RABGAP1L PE=4 SV=2	1139	512	3526	113	1123	1014	798	0.471724138	0
comp148996_c0_seq2	7318	tr	K7G377	tr|K7G377|K7G377_PELSI Uncharacterized protein OS=Pelodiscus sinensis GN=GRIA4 PE=4 SV=1	901	220	2925	1	900	903	798	0.327138562	0
comp147305_c0_seq1	3736	tr	H3B7F9	tr|H3B7F9|H3B7F9_LATCH Uncharacterized protein OS=Latimeria chalumnae PE=4 SV=1	1069	215	3388	1	1069	1071	797	0.639989293	0
comp141803_c1_seq19	3874	tr	H3AX58	tr|H3AX58|H3AX58_LATCH Uncharacterized protein OS=Latimeria chalumnae PE=4 SV=1	1085	3782	522	1	1076	1101	797	0.617191533	0
comp149283_c0_seq2	5349	tr	M4AQC4	tr|M4AQC4|M4AQC4_XIPMA Uncharacterized protein OS=Xiphophorus maculatus PE=4 SV=1	1338	189	4340	1	1332	1428	797	0.446999439	0
comp137681_c0_seq2	3360	tr	H3AM97	tr|H3AM97|H3AM97_LATCH DNA-directed RNA polymerase OS=Latimeria chalumnae PE=3 SV=1	1135	3	2807	201	1135	935	796	0.710714286	0
comp144860_c0_seq1	3956	tr	K7F3D0	tr|K7F3D0|K7F3D0_PELSI Uncharacterized protein OS=Pelodiscus sinensis GN=MMS22L PE=4 SV=1	1248	3796	77	2	1246	1248	796	0.60364004	0
comp142509_c0_seq2	4031	tr	H2TJV5	tr|H2TJV5|H2TJV5_TAKRU Uncharacterized protein (Fragment) OS=Takifugu rubripes GN=LOC101064178 PE=3 SV=1	1181	686	4009	51	1176	1134	796	0.592408832	0
comp148012_c0_seq3	4136	tr	K7G6S3	tr|K7G6S3|K7G6S3_PELSI Uncharacterized protein OS=Pelodiscus sinensis GN=TAF2 PE=4 SV=1	1200	4136	1329	278	1200	936	796	0.577369439	0
comp141006_c0_seq1	4722	tr	Q5U7D2	tr|Q5U7D2|Q5U7D2_DANRE Exostoses (Multiple)-like 3 OS=Danio rerio GN=extl3 PE=2 SV=1	917	716	3463	1	917	920	796	0.505717916	0
comp149184_c0_seq1	5274	tr	I3IV63	tr|I3IV63|I3IV63_ORENI Uncharacterized protein OS=Oreochromis niloticus GN=LOC100698565 PE=4 SV=1	876	4576	1952	1	875	875	796	0.452787258	0
comp149247_c0_seq1	3340	tr	K7FQE8	tr|K7FQE8|K7FQE8_PELSI Tyrosine-protein phosphatase OS=Pelodiscus sinensis GN=PTPN4 PE=3 SV=1	949	354	3161	15	949	936	795	0.714071856	0
comp148913_c0_seq7	6266	tr	F1QF74	tr|F1QF74|F1QF74_DANRE Uncharacterized protein OS=Danio rerio GN=mapk8ip2 PE=4 SV=1	1242	5935	2366	1	1242	1282	795	0.380625598	0
comp146925_c0_seq1	3801	tr	H2ZXB9	tr|H2ZXB9|H2ZXB9_LATCH Uncharacterized protein OS=Latimeria chalumnae GN=NCAPG2 PE=4 SV=2	1154	3620	186	1	1152	1154	794	0.62667719	0
comp146381_c0_seq1	4232	tr	E1BUU2	tr|E1BUU2|E1BUU2_CHICK Uncharacterized protein OS=Gallus gallus GN=SETD5 PE=4 SV=2	1478	4194	94	1	1327	1393	794	0.562854442	0
comp146840_c2_seq2	4789	tr	H2TRN9	tr|H2TRN9|H2TRN9_TAKRU Uncharacterized protein OS=Takifugu rubripes GN=LOC101070853 PE=4 SV=1	1475	176	4456	27	1469	1455	794	0.497389852	0
comp149360_c0_seq1	7183	tr	H3A8Z1	tr|H3A8Z1|H3A8Z1_LATCH Uncharacterized protein OS=Latimeria chalumnae PE=4 SV=1	2351	6861	2983	19	1302	1323	794	0.331616316	0
comp148447_c1_seq2	3784	tr	I3KAZ8	tr|I3KAZ8|I3KAZ8_ORENI Uncharacterized protein OS=Oreochromis niloticus GN=ABTB2 (1 of 2) PE=4 SV=1	1055	588	3626	1	1055	1055	793	0.628699789	0
comp144530_c0_seq1	4025	tr	Q7SYE7	tr|Q7SYE7|Q7SYE7_DANRE Phosphoinositide-3-kinase, catalytic, delta polypeptide OS=Danio rerio GN=pik3cd PE=2 SV=1	1039	355	3489	1	1039	1045	793	0.591055901	0
comp140638_c0_seq4	5883	tr	K7G0Q2	tr|K7G0Q2|K7G0Q2_PELSI Uncharacterized protein (Fragment) OS=Pelodiscus sinensis GN=COL24A1 PE=4 SV=1	1685	3715	218	537	1685	1171	793	0.404385518	0
comp148504_c0_seq1	6642	tr	E7F204	tr|E7F204|E7F204_DANRE Uncharacterized protein OS=Danio rerio GN=BX649494.1 PE=4 SV=1	1172	5313	1831	1	1172	1211	793	0.358175248	0
comp146592_c0_seq17	3851	tr	G1K9Z7	tr|G1K9Z7|G1K9Z7_ANOCA Uncharacterized protein OS=Anolis carolinensis GN=R3HDM1 PE=4 SV=2	1132	3521	315	1	1132	1152	792	0.616982602	0
comp137104_c0_seq1	3622	tr	M3ZTZ4	tr|M3ZTZ4|M3ZTZ4_XIPMA Uncharacterized protein OS=Xiphophorus maculatus PE=4 SV=1	963	435	2930	1	837	837	791	0.655162893	0
comp137126_c0_seq1	3650	sp	Q7ZU99	sp|Q7ZU99|TERA_DANRE Transitional endoplasmic reticulum ATPase OS=Danio rerio GN=vcp PE=1 SV=1	806	467	2884	1	806	806	791	0.650136986	0
comp143582_c1_seq5	4017	tr	Q28BS7	tr|Q28BS7|Q28BS7_XENTR Methylenetetrahydrofolate dehydrogenase (NADP+ dependent) 1, methenyltetrahydrofolate cyclohydrolase, formyltetrahydrofolate synthetase OS=Xenopus tropicalis GN=mthfd1 PE=2 SV=1	934	3412	611	1	934	934	791	0.590739358	0
comp147091_c0_seq2	4413	tr	E1C746	tr|E1C746|E1C746_CHICK Uncharacterized protein OS=Gallus gallus GN=LRIG3 PE=4 SV=1	1099	493	3696	26	1099	1082	791	0.537729436	0
comp148414_c0_seq3	5407	tr	F1NJ00	tr|F1NJ00|F1NJ00_CHICK Uncharacterized protein OS=Gallus gallus PE=4 SV=2	1514	5283	1567	1	1278	1325	791	0.438875532	0
comp142158_c0_seq1	4123	tr	U3JBT6	tr|U3JBT6|U3JBT6_FICAL Uncharacterized protein OS=Ficedula albicollis GN=ZNF536 PE=4 SV=1	1303	579	3938	1	1164	1188	790	0.574824157	0
comp147114_c0_seq1	4147	tr	E7F4M2	tr|E7F4M2|E7F4M2_DANRE Uncharacterized protein OS=Danio rerio GN=atrx PE=2 SV=2	2011	496	3486	1038	2010	998	790	0.571497468	0
comp148377_c0_seq1	5024	tr	U3K682	tr|U3K682|U3K682_FICAL Uncharacterized protein OS=Ficedula albicollis GN=IGDCC4 PE=4 SV=1	1321	4957	1151	15	1315	1316	790	0.471735669	0
comp148648_c0_seq23	6494	tr	K7G1M6	tr|K7G1M6|K7G1M6_PELSI Uncharacterized protein OS=Pelodiscus sinensis GN=ITGA9 PE=3 SV=1	1032	6437	3345	1	1032	1034	790	0.364952264	0
comp147476_c0_seq4	3770	tr	C7DZJ6	tr|C7DZJ6|C7DZJ6_DANRE Basonuclin-2 OS=Danio rerio GN=bnc2 PE=2 SV=1	1171	3468	103	1	1171	1190	789	0.627851459	0
comp141844_c0_seq2	3858	tr	I3K8F6	tr|I3K8F6|I3K8F6_ORENI Uncharacterized protein OS=Oreochromis niloticus GN=ints8 PE=4 SV=1	995	208	3192	1	995	997	789	0.613530327	0
comp148980_c0_seq2	7426	tr	F1R237	tr|F1R237|F1R237_DANRE Uncharacterized protein OS=Danio rerio GN=tdrd6 PE=4 SV=2	2117	430	5346	1	1618	1675	789	0.31874495	0
comp144850_c1_seq1	3422	tr	F6WFC6	tr|F6WFC6|F6WFC6_CALJA Uncharacterized protein OS=Callithrix jacchus GN=ASTN2 PE=4 SV=1	1337	3422	363	316	1337	1022	788	0.690824079	0
comp142423_c3_seq3	3543	tr	I3KFL1	tr|I3KFL1|I3KFL1_ORENI Uncharacterized protein (Fragment) OS=Oreochromis niloticus GN=LOC100707460 PE=4 SV=1	939	3076	140	12	939	990	788	0.66723116	0
comp143779_c1_seq1	3604	tr	Q2LAF5	tr|Q2LAF5|Q2LAF5_9TELE HIRA OS=Carassius gibelio PE=2 SV=1	1010	3354	304	1	1010	1023	788	0.655937847	0
comp141292_c0_seq1	3803	tr	H3AHW1	tr|H3AHW1|H3AHW1_LATCH Uncharacterized protein OS=Latimeria chalumnae PE=4 SV=1	1092	3526	266	1	1089	1094	788	0.621614515	0
comp148987_c1_seq2	5724	tr	I3KHE8	tr|I3KHE8|I3KHE8_ORENI Uncharacterized protein (Fragment) OS=Oreochromis niloticus GN=LOC100705080 PE=4 SV=1	1363	661	4701	5	1360	1356	788	0.412997904	0
comp147264_c1_seq1	8859	tr	G1RIP9	tr|G1RIP9|G1RIP9_NOMLE Uncharacterized protein OS=Nomascus leucogenys GN=SETBP1 PE=4 SV=1	1596	8004	3685	1	1518	1555	788	0.266847274	0
comp137276_c0_seq1	3209	tr	F8W4H6	tr|F8W4H6|F8W4H6_DANRE Uncharacterized protein OS=Danio rerio GN=syne1b PE=2 SV=1	8710	3172	2	1	1058	1060	787	0.735743222	0
comp138747_c3_seq1	3458	tr	K7CH77	tr|K7CH77|K7CH77_PANTR Solute carrier family 8 (Sodium/calcium exchanger), member 1 OS=Pan troglodytes GN=SLC8A1 PE=2 SV=1	960	2933	81	18	960	953	787	0.682764604	0
comp142201_c1_seq2	4682	tr	H3AZ58	tr|H3AZ58|H3AZ58_LATCH Uncharacterized protein (Fragment) OS=Latimeria chalumnae PE=4 SV=1	1547	3441	469	554	1547	994	787	0.504271679	0
comp148348_c0_seq1	2758	tr	H3AX76	tr|H3AX76|H3AX76_LATCH Uncharacterized protein OS=Latimeria chalumnae PE=4 SV=1	904	2532	1	1	844	844	786	0.854967368	0
comp129115_c0_seq1	3245	tr	I3JJW5	tr|I3JJW5|I3JJW5_ORENI Uncharacterized protein OS=Oreochromis niloticus GN=SZT2 PE=4 SV=1	3029	189	3239	1	1017	1024	786	0.726656394	0
comp146455_c1_seq10	3488	tr	F1NAC9	tr|F1NAC9|F1NAC9_CHICK Uncharacterized protein OS=Gallus gallus GN=CLEC16A PE=4 SV=2	1046	3246	403	1	925	953	786	0.67603211	0
comp146186_c0_seq2	3754	tr	G3UET0	tr|G3UET0|G3UET0_LOXAF Uncharacterized protein OS=Loxodonta africana GN=SMARCC1 PE=4 SV=1	1087	254	3361	13	1056	1058	786	0.628129995	0
comp146433_c0_seq4	4018	tr	K7FG42	tr|K7FG42|K7FG42_PELSI Uncharacterized protein OS=Pelodiscus sinensis GN=TUBGCP2 PE=4 SV=1	899	93	2780	1	899	899	786	0.586859134	0
comp149428_c0_seq3	7205	tr	I3J821	tr|I3J821|I3J821_ORENI Uncharacterized protein OS=Oreochromis niloticus PE=4 SV=1	1107	228	3494	1	1081	1096	786	0.327272727	0
comp149062_c0_seq4	13894	tr	F6YNI2	tr|F6YNI2|F6YNI2_ORNAN Uncharacterized protein (Fragment) OS=Ornithorhynchus anatinus PE=4 SV=1	2270	6488	11689	579	2269	1752	786	0.169713545	0
comp146691_c0_seq3	2923	tr	F6SDU0	tr|F6SDU0|F6SDU0_ORNAN Uncharacterized protein OS=Ornithorhynchus anatinus GN=HECW1 PE=4 SV=2	1618	2875	188	714	1618	906	785	0.805679097	0
comp131114_c1_seq1	3200	tr	I3J4J9	tr|I3J4J9|I3J4J9_ORENI Uncharacterized protein OS=Oreochromis niloticus GN=LOC100699079 PE=3 SV=1	1554	297	3074	3	959	958	785	0.7359375	0
comp130260_c1_seq5	3410	tr	A3KMS1	tr|A3KMS1|A3KMS1_DANRE Ddx46 protein (Fragment) OS=Danio rerio GN=ddx46 PE=2 SV=1	1032	2769	31	112	1032	922	785	0.690615836	0
comp145771_c0_seq1	3889	tr	Q5RGK8	tr|Q5RGK8|Q5RGK8_DANRE Staphylococcal nuclease domain-containing protein 1 OS=Danio rerio GN=snd1 PE=2 SV=2	913	3452	702	1	913	917	785	0.605554127	0
comp147130_c1_seq1	4670	tr	H0XA39	tr|H0XA39|H0XA39_OTOGA Uncharacterized protein (Fragment) OS=Otolemur garnettii GN=HIPK1 PE=4 SV=1	1218	4126	698	5	1218	1240	785	0.504282655	0
comp148375_c0_seq2	5313	tr	E7EZL0	tr|E7EZL0|E7EZL0_DANRE Uncharacterized protein OS=Danio rerio GN=lmtk2 PE=4 SV=1	1446	641	5212	59	1446	1542	785	0.4432524	0
comp149385_c1_seq1	7004	tr	H3B1V3	tr|H3B1V3|H3B1V3_LATCH Uncharacterized protein (Fragment) OS=Latimeria chalumnae PE=4 SV=1	1594	6349	3137	1	1046	1072	785	0.336236436	0
comp149532_c0_seq2	8105	tr	H3D374	tr|H3D374|H3D374_TETNG Uncharacterized protein (Fragment) OS=Tetraodon nigroviridis PE=4 SV=1	1727	388	5235	1	1690	1766	785	0.290561382	0
comp149113_c0_seq5	8423	tr	U3JUR2	tr|U3JUR2|U3JUR2_FICAL Uncharacterized protein OS=Ficedula albicollis GN=ARAP1 PE=4 SV=1	1478	1484	4999	308	1478	1180	785	0.279591594	0
comp145571_c1_seq1	3092	tr	F7C3R7	tr|F7C3R7|F7C3R7_ORNAN Uncharacterized protein (Fragment) OS=Ornithorhynchus anatinus GN=ATP2C1 PE=3 SV=2	946	244	2958	37	941	905	784	0.760672704	0
comp146946_c0_seq4	3751	tr	H3AQP7	tr|H3AQP7|H3AQP7_LATCH Uncharacterized protein OS=Latimeria chalumnae PE=4 SV=2	1090	3433	221	2	1080	1101	784	0.627032791	0
comp144499_c0_seq4	3891	tr	C0H9M8	tr|C0H9M8|C0H9M8_SALSA Serine/threonine-protein kinase TAO3 OS=Salmo salar GN=TAOK3 PE=2 SV=1	897	3009	313	1	897	900	784	0.604471858	0
comp146443_c0_seq1	4552	tr	K1RSS3	tr|K1RSS3|K1RSS3_CRAGI Myosin heavy chain, striated muscle OS=Crassostrea gigas GN=CGI_10022093 PE=4 SV=1	2002	5	3979	655	1980	1327	784	0.516695958	0
comp143471_c1_seq1	5508	tr	H3AEA8	tr|H3AEA8|H3AEA8_LATCH Uncharacterized protein (Fragment) OS=Latimeria chalumnae PE=4 SV=1	1429	253	4491	2	1399	1435	784	0.427015251	0
comp143341_c0_seq1	4473	tr	E7FEV0	tr|E7FEV0|E7FEV0_DANRE Uncharacterized protein OS=Danio rerio GN=LOC100333062 PE=4 SV=1	2065	635	4435	1	1258	1308	783	0.525150905	0
comp137402_c0_seq3	3458	tr	E7F647	tr|E7F647|E7F647_DANRE Uncharacterized protein OS=Danio rerio GN=LOC100537710 PE=4 SV=1	1015	179	3118	1	1013	1015	782	0.678426836	0
comp145712_c1_seq6	4187	sp	Q7ZVZ6	sp|Q7ZVZ6|PREP_DANRE Presequence protease, mitochondrial OS=Danio rerio GN=pitrm1 PE=2 SV=1	1023	233	3325	1	1023	1031	782	0.560305708	0
comp139195_c0_seq1	4241	tr	U3I7G5	tr|U3I7G5|U3I7G5_ANAPL Uncharacterized protein (Fragment) OS=Anas platyrhynchos GN=GTF3C1 PE=4 SV=1	2048	4151	96	440	1807	1389	782	0.553171422	0
comp149111_c1_seq1	6950	tr	I3J595	tr|I3J595|I3J595_ORENI Uncharacterized protein (Fragment) OS=Oreochromis niloticus GN=LOC100704523 PE=3 SV=1	924	434	3163	12	924	913	782	0.337553957	0
comp149035_c0_seq1	6995	tr	U3JQM0	tr|U3JQM0|U3JQM0_FICAL Uncharacterized protein (Fragment) OS=Ficedula albicollis GN=ADAMTS19 PE=4 SV=1	1193	6616	3473	3	1100	1107	782	0.335382416	0
comp149399_c0_seq3	9175	tr	H3B603	tr|H3B603|H3B603_LATCH Uncharacterized protein OS=Latimeria chalumnae PE=4 SV=1	1815	1566	4940	699	1815	1147	782	0.255694823	0
comp135266_c0_seq1	2677	tr	H2SXF0	tr|H2SXF0|H2SXF0_TAKRU Uncharacterized protein (Fragment) OS=Takifugu rubripes GN=LOC101079880 PE=4 SV=1	4197	2	2677	2633	3527	898	781	0.87523347	0
comp148057_c0_seq2	4174	tr	H2SSU4	tr|H2SSU4|H2SSU4_TAKRU Uncharacterized protein (Fragment) OS=Takifugu rubripes GN=LOC101073265 PE=4 SV=1	908	197	2923	3	907	912	781	0.561332056	0
comp137655_c0_seq2	4273	tr	R4GCZ0	tr|R4GCZ0|R4GCZ0_ANOCA Uncharacterized protein OS=Anolis carolinensis GN=LOC100564884 PE=4 SV=1	989	28	3000	1	989	994	781	0.548326703	0
comp145770_c1_seq3	5949	tr	I3J3H8	tr|I3J3H8|I3J3H8_ORENI Uncharacterized protein OS=Oreochromis niloticus PE=4 SV=1	1113	5306	1974	10	1113	1112	780	0.393343419	0
comp148581_c0_seq1	3947	tr	G3QRW0	tr|G3QRW0|G3QRW0_GORGO Uncharacterized protein OS=Gorilla gorilla gorilla GN=101125734 PE=4 SV=1	974	368	3274	1	974	983	779	0.592095262	0
comp147502_c0_seq1	4097	sp	Q6DIH3	sp|Q6DIH3|MCM2_XENTR DNA replication licensing factor mcm2 OS=Xenopus tropicalis GN=mcm2 PE=2 SV=1	884	131	2773	1	884	887	779	0.570417379	0
comp144595_c0_seq2	2696	tr	B8JLP8	tr|B8JLP8|B8JLP8_DANRE Uncharacterized protein OS=Danio rerio GN=zswim5 PE=4 SV=1	1151	117	2696	1	862	863	778	0.865727003	0
comp145089_c0_seq4	3432	tr	U3J4R2	tr|U3J4R2|U3J4R2_ANAPL Uncharacterized protein (Fragment) OS=Anas platyrhynchos GN=UBE3A PE=4 SV=1	883	3012	400	5	883	879	777	0.679195804	0
comp147108_c0_seq2	4538	tr	E9QF30	tr|E9QF30|E9QF30_DANRE Uncharacterized protein OS=Danio rerio GN=si:dkey-82j4.2 PE=4 SV=1	1027	4360	1301	2	1021	1020	777	0.513662406	0
comp132049_c1_seq1	4572	tr	G3WMC3	tr|G3WMC3|G3WMC3_SARHA Uncharacterized protein (Fragment) OS=Sarcophilus harrisii GN=NUP133 PE=4 SV=1	1136	3537	151	4	1136	1134	777	0.50984252	0
comp149157_c0_seq1	6050	tr	I3K3N4	tr|I3K3N4|I3K3N4_ORENI Uncharacterized protein OS=Oreochromis niloticus GN=EPHB3 (1 of 2) PE=4 SV=1	985	5379	2476	1	976	976	777	0.385289256	0
comp145305_c0_seq1	3303	tr	I3K1E1	tr|I3K1E1|I3K1E1_ORENI Uncharacterized protein (Fragment) OS=Oreochromis niloticus GN=LOC100699459 PE=4 SV=1	1213	255	3302	22	1040	1019	776	0.704813806	0
comp141642_c2_seq3	3765	tr	C0HA85	tr|C0HA85|C0HA85_SALSA Lon protease homolog, mitochondrial OS=Salmo salar GN=LONM PE=2 SV=1	1014	72	3068	1	1014	1020	776	0.618326693	0
comp147340_c0_seq2	3845	tr	H3AX73	tr|H3AX73|H3AX73_LATCH Uncharacterized protein OS=Latimeria chalumnae PE=4 SV=1	1080	3635	507	1	1037	1049	776	0.605461638	0
comp145437_c0_seq2	4278	sp	Q7SZE3	sp|Q7SZE3|L2GL2_DANRE Lethal(2) giant larvae protein homolog 2 OS=Danio rerio GN=llgl2 PE=1 SV=1	1020	421	3468	7	1020	1021	776	0.544179523	0
comp146791_c0_seq11	4433	tr	H3AIR8	tr|H3AIR8|H3AIR8_LATCH Uncharacterized protein OS=Latimeria chalumnae PE=4 SV=1	877	666	3287	1	875	875	776	0.525152267	0
comp149059_c0_seq3	7481	tr	H2L6C3	tr|H2L6C3|H2L6C3_ORYLA Uncharacterized protein (Fragment) OS=Oryzias latipes GN=LOC101161413 PE=3 SV=1	870	2942	372	9	870	864	776	0.311188344	0
comp128861_c0_seq6	3051	tr	G1NLD0	tr|G1NLD0|G1NLD0_MELGA Uncharacterized protein (Fragment) OS=Meleagris gallopavo GN=KCNH5 PE=4 SV=2	965	3050	450	91	965	876	775	0.762045231	0
comp139694_c0_seq1	3162	tr	I3K189	tr|I3K189|I3K189_ORENI Uncharacterized protein OS=Oreochromis niloticus GN=LOC100698390 PE=4 SV=1	1669	2823	1	1	945	952	775	0.735294118	0
comp144518_c2_seq1	3794	tr	H2ZVR7	tr|H2ZVR7|H2ZVR7_LATCH Uncharacterized protein (Fragment) OS=Latimeria chalumnae PE=4 SV=1	1027	3408	388	1	1017	1029	775	0.6128097	0
comp138188_c0_seq1	4606	tr	B3DLH9	tr|B3DLH9|B3DLH9_XENTR LOC779495 protein (Fragment) OS=Xenopus tropicalis GN=LOC779495 PE=2 SV=1	1591	4545	1	21	1525	1544	775	0.504776379	0
comp148575_c0_seq1	5436	tr	Q70TF5	tr|Q70TF5|Q70TF5_ONCMY Complement C4 OS=Oncorhynchus mykiss GN=c4 PE=2 SV=1	1724	17	5155	3	1723	1757	775	0.427704194	0
comp148161_c0_seq3	6540	tr	B9EGU6	tr|B9EGU6|B9EGU6_HUMAN Ring finger and CCCH-type zinc finger domains 1 OS=Homo sapiens GN=RC3H1 PE=2 SV=1	1134	6219	3073	1	1096	1123	775	0.355504587	0
comp140875_c0_seq4	3256	tr	C0H8W0	tr|C0H8W0|C0H8W0_SALSA Ubiquitin carboxyl-terminal hydrolase OS=Salmo salar GN=UBP4 PE=2 SV=1	1005	3079	2	21	1003	1030	774	0.713144963	0
comp145339_c0_seq4	3476	tr	H3AL04	tr|H3AL04|H3AL04_LATCH Uncharacterized protein OS=Latimeria chalumnae PE=4 SV=1	1586	3399	544	646	1586	960	774	0.668009206	0
comp128515_c0_seq3	3625	tr	F6XTG1	tr|F6XTG1|F6XTG1_ORNAN Uncharacterized protein OS=Ornithorhynchus anatinus GN=TRPC3 PE=4 SV=1	925	179	2917	1	925	940	774	0.640551724	0
comp144248_c0_seq2	7275	tr	H3J454	tr|H3J454|H3J454_STRPU Uncharacterized protein OS=Strongylocentrotus purpuratus PE=4 SV=1	1865	6369	1111	192	1865	1771	774	0.319175258	0
comp145971_c0_seq9	4682	tr	M3ZAF0	tr|M3ZAF0|M3ZAF0_NOMLE Uncharacterized protein OS=Nomascus leucogenys GN=ANKRD44 PE=4 SV=1	1056	477	3488	1	1000	1004	773	0.495301153	0
comp148134_c1_seq5	5054	tr	H3AQ36	tr|H3AQ36|H3AQ36_LATCH Uncharacterized protein OS=Latimeria chalumnae PE=4 SV=2	1084	415	3600	20	1084	1069	773	0.45884448	0
comp147255_c0_seq3	5279	tr	K7G046	tr|K7G046|K7G046_PELSI Uncharacterized protein OS=Pelodiscus sinensis GN=CLCN3 PE=4 SV=1	839	417	2927	1	839	839	773	0.439287744	0
comp148625_c0_seq7	5867	tr	H3AEF9	tr|H3AEF9|H3AEF9_LATCH Uncharacterized protein (Fragment) OS=Latimeria chalumnae PE=4 SV=1	1400	4604	435	2	1400	1447	773	0.395261633	0
comp148641_c0_seq13	5895	tr	F1Q7U5	tr|F1Q7U5|F1Q7U5_DANRE G-protein-coupled receptor 126 OS=Danio rerio GN=gpr126 PE=2 SV=2	1240	5584	1805	1	1240	1274	773	0.393384224	0
comp147338_c0_seq6	3185	tr	H2TTD3	tr|H2TTD3|H2TTD3_TAKRU Uncharacterized protein OS=Takifugu rubripes GN=LOC101066512 PE=4 SV=1	963	2958	100	1	935	957	772	0.727158556	0
comp147666_c1_seq1	3691	tr	H3B0J4	tr|H3B0J4|H3B0J4_LATCH Uncharacterized protein OS=Latimeria chalumnae PE=4 SV=2	1031	3426	307	10	1031	1042	772	0.62747223	0
comp141789_c0_seq3	4141	tr	F1R3P9	tr|F1R3P9|F1R3P9_DANRE Centrosomal protein of 135 kDa OS=Danio rerio GN=cep135 PE=4 SV=1	1170	374	3883	3	1167	1186	772	0.559285197	0
comp147922_c0_seq7	5017	tr	I3KA49	tr|I3KA49|I3KA49_ORENI Uncharacterized protein OS=Oreochromis niloticus PE=4 SV=1	1798	389	5017	1	1521	1627	772	0.461630456	0
comp149116_c1_seq1	8326	tr	G1T6Q0	tr|G1T6Q0|G1T6Q0_RABIT Uncharacterized protein OS=Oryctolagus cuniculus GN=LTBP2 PE=4 SV=1	1817	671	6142	24	1813	1922	772	0.278164785	0
comp113644_c0_seq1	2872	tr	T1FMA9	tr|T1FMA9|T1FMA9_HELRO Uncharacterized protein OS=Helobdella robusta PE=4 SV=1	842	1	2502	9	842	834	771	0.805362117	0
comp148540_c0_seq1	3243	tr	H3AEA0	tr|H3AEA0|H3AEA0_LATCH Uncharacterized protein OS=Latimeria chalumnae PE=4 SV=1	1097	125	3241	1	1058	1061	771	0.713228492	0
comp144288_c1_seq1	4193	tr	A5H729	tr|A5H729|A5H729_ACIGU Hypoxia-inducible factor 1 alpha OS=Acipenser gueldenstaedtii GN=HIF-1a PE=2 SV=1	784	462	2801	1	783	783	771	0.551633675	0
comp149427_c0_seq1	7746	tr	I3JA80	tr|I3JA80|I3JA80_ORENI Uncharacterized protein OS=Oreochromis niloticus GN=LOC100710658 PE=4 SV=1	1535	7652	3069	7	1531	1530	771	0.298605732	0
comp149022_c0_seq1	9714	tr	H3APR7	tr|H3APR7|H3APR7_LATCH Uncharacterized protein OS=Latimeria chalumnae PE=4 SV=1	1040	3088	2	1	1039	1042	771	0.238109944	0
comp144437_c2_seq2	3617	tr	I3J7L1	tr|I3J7L1|I3J7L1_ORENI Uncharacterized protein (Fragment) OS=Oreochromis niloticus GN=LOC100694876 PE=4 SV=1	931	2592	1	54	917	864	770	0.638650816	0
comp149132_c0_seq1	3850	tr	I3KDZ1	tr|I3KDZ1|I3KDZ1_ORENI Uncharacterized protein OS=Oreochromis niloticus GN=LOC100703594 PE=4 SV=1	1022	3722	621	1	1022	1034	770	0.6	0
comp147607_c0_seq1	4042	tr	F1QVP4	tr|F1QVP4|F1QVP4_DANRE Uncharacterized protein (Fragment) OS=Danio rerio GN=mfhas1 PE=4 SV=1	994	501	3470	4	994	991	770	0.571499258	0
comp143975_c0_seq2	4167	tr	U3JK80	tr|U3JK80|U3JK80_FICAL Uncharacterized protein OS=Ficedula albicollis GN=ADAMTSL1 PE=4 SV=1	1761	1	3966	432	1758	1341	770	0.554355652	0
comp127311_c0_seq3	4536	tr	Q4RV83	tr|Q4RV83|Q4RV83_TETNG Chromosome 15 SCAF14992, whole genome shotgun sequence. (Fragment) OS=Tetraodon nigroviridis GN=GSTENG00028460001 PE=4 SV=1	1434	4450	524	1	1434	1489	770	0.509259259	0
comp147917_c0_seq7	4696	tr	M4A4Y6	tr|M4A4Y6|M4A4Y6_XIPMA Uncharacterized protein OS=Xiphophorus maculatus GN=BAIAP3 PE=4 SV=1	1176	364	3744	51	1175	1128	770	0.491908007	0
comp149065_c0_seq1	6343	tr	E7F376	tr|E7F376|E7F376_DANRE Uncharacterized protein OS=Danio rerio GN=pcdh1b PE=4 SV=1	1093	5607	2590	1	1003	1006	770	0.364180987	0
comp144966_c4_seq1	3117	tr	H3ANT5	tr|H3ANT5|H3ANT5_LATCH Uncharacterized protein OS=Latimeria chalumnae PE=3 SV=1	1251	316	3117	1	930	937	769	0.740134745	0
comp133460_c1_seq1	3135	tr	F1QW10	tr|F1QW10|F1QW10_DANRE Uncharacterized protein OS=Danio rerio GN=nlgn3a PE=4 SV=1	878	2664	67	6	878	876	768	0.73492823	0
comp148546_c1_seq1	3196	sp	A4VCH4	sp|A4VCH4|CP062_DANRE UPF0505 protein C16orf62 homolog OS=Danio rerio GN=zgc:163107 PE=2 SV=1	963	3188	486	65	962	901	768	0.720901126	0
comp145715_c1_seq1	3203	sp	Q1LVQ2	sp|Q1LVQ2|SH34A_DANRE SH3 domain-binding protein 4-A OS=Danio rerio GN=sh3bp4a PE=2 SV=1	965	2976	94	1	965	966	768	0.719325632	0
comp147416_c0_seq1	3601	tr	F1NVH0	tr|F1NVH0|F1NVH0_CHICK Uncharacterized protein OS=Gallus gallus GN=Gga.49772 PE=4 SV=2	1918	3561	247	808	1918	1130	768	0.639822272	0
comp145278_c0_seq1	4751	tr	K7GHH9	tr|K7GHH9|K7GHH9_PELSI Uncharacterized protein OS=Pelodiscus sinensis GN=TMEM2 PE=4 SV=1	1382	3675	388	288	1382	1098	768	0.484950537	0
comp147482_c0_seq3	5152	tr	M3XKK9	tr|M3XKK9|M3XKK9_LATCH Uncharacterized protein OS=Latimeria chalumnae PE=4 SV=1	1535	4007	318	299	1535	1267	768	0.447204969	0
comp141993_c0_seq1	5339	tr	H3AGU6	tr|H3AGU6|H3AGU6_LATCH Uncharacterized protein OS=Latimeria chalumnae PE=4 SV=1	3149	4279	77	19	1537	1544	768	0.431541487	0
comp149386_c0_seq1	5830	tr	I6Q9C7	tr|I6Q9C7|I6Q9C7_ACIRT Glucocorticoid receptor OS=Acipenser ruthenus PE=2 SV=1	771	360	2675	1	771	772	768	0.395197256	0
comp149025_c0_seq1	5870	tr	I3K1V3	tr|I3K1V3|I3K1V3_ORENI Uncharacterized protein OS=Oreochromis niloticus GN=aldh1l2 PE=3 SV=1	926	5870	3231	44	926	883	768	0.392504259	0
comp147699_c0_seq3	4677	tr	H3B6F0	tr|H3B6F0|H3B6F0_LATCH Uncharacterized protein OS=Latimeria chalumnae PE=4 SV=1	1315	1026	4676	1	1236	1259	767	0.49198204	0
comp149168_c0_seq1	4777	tr	G8JL11	tr|G8JL11|G8JL11_DANRE Vascular endothelial growth factor receptor kdr-like OS=Danio rerio GN=kdrl PE=3 SV=1	1301	561	4475	1	1301	1321	767	0.481683065	0
comp149384_c1_seq1	5056	tr	H3BIK3	tr|H3BIK3|H3BIK3_LATCH Uncharacterized protein OS=Latimeria chalumnae PE=4 SV=1	1116	12	2933	128	1116	1014	767	0.455102848	0
comp146320_c0_seq1	6553	tr	K7G872	tr|K7G872|K7G872_PELSI Uncharacterized protein OS=Pelodiscus sinensis GN=OTUD7A PE=4 SV=1	934	611	3403	7	933	931	767	0.351136884	0
comp137371_c0_seq1	2961	tr	G3V746	tr|G3V746|G3V746_RAT Glutamate receptor ionotropic, NMDA 2B OS=Rattus norvegicus GN=Grin2b PE=4 SV=1	1482	222	2897	17	911	897	766	0.776089159	0
comp100550_c0_seq1	3114	tr	C3ZMJ6	tr|C3ZMJ6|C3ZMJ6_BRAFL Putative uncharacterized protein OS=Branchiostoma floridae GN=BRAFLDRAFT_128289 PE=4 SV=1	1152	94	3114	1	1009	1016	766	0.737957611	0
comp147238_c0_seq3	3563	tr	E7F577	tr|E7F577|E7F577_DANRE Uncharacterized protein OS=Danio rerio GN=dgki PE=4 SV=1	968	3315	271	2	968	1021	766	0.644962111	0
comp139000_c0_seq1	3778	tr	F1QHD3	tr|F1QHD3|F1QHD3_DANRE Uncharacterized protein OS=Danio rerio GN=dpp9 PE=2 SV=1	885	3442	788	1	885	885	766	0.608258338	0
comp145414_c0_seq11	3954	tr	K7G032	tr|K7G032|K7G032_PELSI Uncharacterized protein OS=Pelodiscus sinensis GN=EXOC2 PE=4 SV=1	924	3762	988	1	924	925	766	0.581183612	0
comp144591_c1_seq1	4349	tr	M3XHP3	tr|M3XHP3|M3XHP3_LATCH Uncharacterized protein OS=Latimeria chalumnae PE=4 SV=1	1053	216	3344	7	1051	1047	766	0.528397333	0
comp137936_c0_seq3	6800	tr	H3BE24	tr|H3BE24|H3BE24_LATCH Nitric oxide synthase OS=Latimeria chalumnae PE=3 SV=1	1126	6720	3307	1	1126	1155	766	0.337941176	0
comp149369_c0_seq1	8242	tr	K7GG02	tr|K7GG02|K7GG02_PELSI Uncharacterized protein OS=Pelodiscus sinensis PE=4 SV=1	1623	3936	7445	454	1623	1180	766	0.278815821	0
comp133396_c3_seq1	2867	tr	H2ZVB6	tr|H2ZVB6|H2ZVB6_LATCH Uncharacterized protein (Fragment) OS=Latimeria chalumnae PE=3 SV=1	1321	2774	3	2	925	926	765	0.800488315	0
comp147947_c0_seq35	3832	tr	H9FRQ7	tr|H9FRQ7|H9FRQ7_MACMU Neurofascin isoform 2 OS=Macaca mulatta GN=NFASC PE=2 SV=1	1189	3393	1	25	1157	1155	765	0.598903967	0
comp144792_c1_seq1	4192	tr	F1QC95	tr|F1QC95|F1QC95_DANRE Uncharacterized protein (Fragment) OS=Danio rerio GN=sdk1a PE=4 SV=3	2117	4191	1114	1091	2117	1027	765	0.547471374	0
comp133317_c0_seq2	4491	sp	Q6INC1	sp|Q6INC1|TT21B_XENLA Tetratricopeptide repeat protein 21B OS=Xenopus laevis GN=ttc21b PE=2 SV=1	1312	4183	338	47	1312	1282	765	0.511022044	0
comp147527_c0_seq1	4617	tr	K7FE39	tr|K7FE39|K7FE39_PELSI Uncharacterized protein OS=Pelodiscus sinensis GN=PCNXL4 PE=4 SV=1	1188	4363	788	1	1188	1198	765	0.497076023	0
comp148809_c0_seq1	5989	tr	H3B4R8	tr|H3B4R8|H3B4R8_LATCH Uncharacterized protein (Fragment) OS=Latimeria chalumnae PE=4 SV=1	1502	5689	1157	1	1502	1592	765	0.383202538	0
comp145332_c1_seq2	2904	tr	G3W2X0	tr|G3W2X0|G3W2X0_SARHA Uncharacterized protein OS=Sarcophilus harrisii GN=CTNNB1 PE=4 SV=1	781	312	2651	1	781	781	764	0.789256198	0
comp112507_c0_seq1	3078	tr	R7TX75	tr|R7TX75|R7TX75_CAPTE Uncharacterized protein OS=Capitella teleta GN=CAPTEDRAFT_156336 PE=4 SV=1	1232	3	2840	283	1232	950	764	0.744639376	0
comp143122_c0_seq1	4217	tr	I3JL96	tr|I3JL96|I3JL96_ORENI Uncharacterized protein OS=Oreochromis niloticus PE=4 SV=1	1370	264	4217	1	1280	1361	764	0.543514347	0
comp149415_c0_seq1	6635	tr	H3AEU2	tr|H3AEU2|H3AEU2_LATCH Uncharacterized protein OS=Latimeria chalumnae PE=4 SV=1	2345	192	4190	1007	2339	1386	764	0.345440844	0
comp149112_c0_seq1	6684	tr	A5WW86	tr|A5WW86|A5WW86_DANRE Tyrosine-protein kinase receptor OS=Danio rerio GN=pdgfra-2 PE=3 SV=1	1059	1602	4811	3	1059	1074	764	0.342908438	0
comp130652_c0_seq1	2434	tr	T0RWS0	tr|T0RWS0|T0RWS0_9STRA Heat shock 70kDa protein 1/8 OS=Saprolegnia diclina VS20 GN=SDRG_05777 PE=3 SV=1	786	2418	109	1	770	770	763	0.94042728	0
comp147219_c1_seq1	4167	tr	F1Q5Y3	tr|F1Q5Y3|F1Q5Y3_DANRE Uncharacterized protein OS=Danio rerio GN=si:ch211-198g19.1 PE=4 SV=1	994	380	3331	1	992	992	763	0.549316055	0
comp145528_c0_seq2	4191	tr	I3KL32	tr|I3KL32|I3KL32_ORENI Uncharacterized protein OS=Oreochromis niloticus PE=4 SV=1	1090	431	3451	1	1029	1038	763	0.546170365	0
comp148400_c0_seq1	4587	tr	K7FRZ2	tr|K7FRZ2|K7FRZ2_PELSI Uncharacterized protein OS=Pelodiscus sinensis GN=WDR47 PE=4 SV=1	926	183	2954	1	926	937	763	0.499018967	0
comp149291_c1_seq4	6744	tr	I3IWT1	tr|I3IWT1|I3IWT1_ORENI Uncharacterized protein OS=Oreochromis niloticus GN=LOC100699552 PE=4 SV=1	1054	267	3353	34	1054	1030	762	0.338967972	0
comp138770_c1_seq2	2945	tr	E9QIY1	tr|E9QIY1|E9QIY1_DANRE Uncharacterized protein OS=Danio rerio GN=clstn1 PE=2 SV=1	964	2766	31	1	906	918	761	0.775212224	0
comp135655_c0_seq1	4055	tr	H3B754	tr|H3B754|H3B754_LATCH Uncharacterized protein (Fragment) OS=Latimeria chalumnae PE=4 SV=1	1658	3828	19	1	1269	1303	761	0.563008631	0
comp149039_c1_seq4	8025	tr	M3XHA3	tr|M3XHA3|M3XHA3_LATCH Uncharacterized protein OS=Latimeria chalumnae PE=4 SV=1	1281	7539	3754	1	1277	1282	761	0.284485981	0
comp149456_c0_seq2	8680	tr	M7B411	tr|M7B411|M7B411_CHEMY Putative cation-transporting ATPase 13A2 OS=Chelonia mydas GN=UY3_16066 PE=3 SV=1	1535	389	3817	350	1535	1191	761	0.263018433	0
comp148190_c0_seq1	4771	tr	H3APL1	tr|H3APL1|H3APL1_LATCH Uncharacterized protein OS=Latimeria chalumnae PE=4 SV=1	973	4615	1688	1	973	980	760	0.477887235	0
comp145579_c0_seq1	5610	tr	K7G2S0	tr|K7G2S0|K7G2S0_PELSI Uncharacterized protein (Fragment) OS=Pelodiscus sinensis GN=CRB1 PE=4 SV=1	1410	239	4432	30	1410	1405	760	0.406417112	0
comp141779_c0_seq3	3979	tr	F1Q4Q8	tr|F1Q4Q8|F1Q4Q8_DANRE Uncharacterized protein OS=Danio rerio GN=sardh PE=2 SV=1	924	3662	915	1	915	917	759	0.572254335	0
comp147499_c0_seq9	4331	tr	I3MH63	tr|I3MH63|I3MH63_SPETR Uncharacterized protein OS=Spermophilus tridecemlineatus GN=PPP1R12A PE=4 SV=1	1034	4186	980	1	1034	1094	759	0.525744632	0
comp150552_c0_seq1	5256	sp	P98093	sp|P98093|CO3_ONCMY Complement C3 (Fragment) OS=Oncorhynchus mykiss GN=c3 PE=1 SV=1	1640	5227	323	5	1638	1670	759	0.433219178	0
comp148183_c0_seq2	6183	tr	G5E7N2	tr|G5E7N2|G5E7N2_MELGA Uncharacterized protein (Fragment) OS=Meleagris gallopavo GN=LOC100543911 PE=4 SV=1	1070	5562	2428	13	1070	1059	759	0.368267831	0
comp146789_c0_seq3	3290	tr	I3JXI5	tr|I3JXI5|I3JXI5_ORENI Uncharacterized protein OS=Oreochromis niloticus GN=CLCN2 (2 of 3) PE=4 SV=1	879	212	2845	1	879	882	758	0.69118541	0
comp147853_c0_seq2	3813	tr	I3JVW0	tr|I3JVW0|I3JVW0_ORENI Eukaryotic translation initiation factor 3 subunit A OS=Oreochromis niloticus GN=LOC100703958 PE=3 SV=1	1233	3666	1240	1	809	809	758	0.596380803	0
comp148812_c0_seq2	4402	tr	H2V7V7	tr|H2V7V7|H2V7V7_TAKRU Uncharacterized protein OS=Takifugu rubripes GN=LOC101077951 PE=4 SV=1	821	4092	1654	1	815	821	757	0.515901863	0
comp149212_c0_seq1	4545	tr	E7FBZ8	tr|E7FBZ8|E7FBZ8_DANRE Uncharacterized protein OS=Danio rerio GN=trim37 PE=4 SV=1	957	378	3251	1	957	972	757	0.499669967	0
comp142167_c0_seq1	3002	tr	G3NKF9	tr|G3NKF9|G3NKF9_GASAC Uncharacterized protein OS=Gasterosteus aculeatus PE=4 SV=1	854	2855	297	1	852	853	756	0.755496336	0
comp149055_c0_seq5	6205	tr	E7F7L7	tr|E7F7L7|E7F7L7_DANRE Uncharacterized protein OS=Danio rerio GN=itga8 PE=3 SV=1	1059	5982	2833	12	1059	1051	756	0.365511684	0
comp143040_c0_seq1	2655	tr	F1QVG9	tr|F1QVG9|F1QVG9_DANRE Uncharacterized protein OS=Danio rerio GN=vps11 PE=4 SV=1	927	4	2655	25	905	884	755	0.853107345	0
comp146073_c0_seq2	3318	tr	L8I1Y6	tr|L8I1Y6|L8I1Y6_BOSMU Tyrosine-protein kinase transmembrane receptor (Fragment) OS=Bos grunniens mutus GN=M91_08154 PE=3 SV=1	925	2779	65	20	925	909	755	0.682640145	0
comp146549_c0_seq18	3545	tr	K7FTC6	tr|K7FTC6|K7FTC6_PELSI Anoctamin OS=Pelodiscus sinensis GN=ANO1 PE=3 SV=1	980	2977	35	1	980	985	755	0.638928068	0
comp148551_c1_seq1	4146	tr	I3IU39	tr|I3IU39|I3IU39_ORENI Uncharacterized protein OS=Oreochromis niloticus PE=4 SV=1	1228	286	3651	1	1213	1213	755	0.546309696	0
comp149217_c0_seq5	6094	tr	I3K6G4	tr|I3K6G4|I3K6G4_ORENI Uncharacterized protein OS=Oreochromis niloticus GN=HIP1R (1 of 2) PE=4 SV=1	1084	391	3576	1	1075	1078	755	0.371677059	0
comp144956_c0_seq1	3093	tr	G1N9L8	tr|G1N9L8|G1N9L8_MELGA Uncharacterized protein OS=Meleagris gallopavo PE=4 SV=1	1430	3064	368	531	1430	900	754	0.731328807	0
comp128258_c0_seq2	3198	sp	A6P7L8	sp|A6P7L8|PIWL2_ONCMY Piwi-like protein 2 OS=Oncorhynchus mykiss GN=piwil2 PE=2 SV=1	1054	71	3178	1	1054	1086	754	0.707317073	0
comp148007_c0_seq1	3958	tr	I3J3L7	tr|I3J3L7|I3J3L7_ORENI Uncharacterized protein OS=Oreochromis niloticus GN=LOC100706013 PE=4 SV=1	1226	3763	62	1	1226	1259	754	0.571500758	0
comp134625_c0_seq1	3075	tr	I3JSZ9	tr|I3JSZ9|I3JSZ9_ORENI Uncharacterized protein OS=Oreochromis niloticus GN=LOC100697842 PE=3 SV=1	860	247	2778	18	859	845	753	0.734634146	0
comp143845_c0_seq1	3724	tr	F1R1C9	tr|F1R1C9|F1R1C9_DANRE Uncharacterized protein OS=Danio rerio GN=ttc7b PE=4 SV=1	844	3665	1140	1	844	844	753	0.6066058	0
comp149358_c0_seq1	7173	tr	H2ZZX5	tr|H2ZZX5|H2ZZX5_LATCH Uncharacterized protein OS=Latimeria chalumnae PE=4 SV=2	3171	5000	3	1205	2807	1670	753	0.314930991	0
comp144293_c0_seq1	3348	tr	F1QKL1	tr|F1QKL1|F1QKL1_DANRE Thrombospondin-3a OS=Danio rerio GN=thbs3a PE=4 SV=1	962	436	3231	26	962	937	752	0.673835125	0
comp148900_c0_seq6	6021	tr	F6ZAT4	tr|F6ZAT4|F6ZAT4_MONDO Uncharacterized protein OS=Monodelphis domestica GN=CORIN PE=3 SV=2	1111	5965	2612	1	1110	1125	752	0.37468859	0
comp148841_c0_seq1	7164	tr	E7FFS3	tr|E7FFS3|E7FFS3_DANRE Uncharacterized protein OS=Danio rerio PE=4 SV=1	1540	5478	1372	18	1374	1376	752	0.314907873	0
comp139231_c0_seq1	7379	tr	J3KQJ9	tr|J3KQJ9|J3KQJ9_HUMAN von Willebrand factor D and EGF domain-containing protein OS=Homo sapiens GN=VWDE PE=2 SV=1	1302	7031	3171	7	1293	1303	752	0.305732484	0
comp137189_c1_seq16	7483	tr	I3M031	tr|I3M031|I3M031_SPETR Uncharacterized protein OS=Spermophilus tridecemlineatus GN=FANCM PE=4 SV=1	2030	1530	6704	2	1594	1791	752	0.301483362	0
comp137931_c0_seq1	2543	sp	O57460	sp|O57460|TLL1_DANRE Dorsal-ventral patterning tolloid-like protein 1 OS=Danio rerio GN=tll1 PE=2 SV=1	1022	2542	47	191	1022	832	751	0.885961463	0
comp149429_c0_seq2	3791	tr	G1SYG5	tr|G1SYG5|G1SYG5_RABIT Uncharacterized protein OS=Oryctolagus cuniculus GN=CHD7 PE=4 SV=2	2427	2	3019	1235	2234	1021	750	0.593510947	0
comp139028_c0_seq10	7096	tr	I3KLU0	tr|I3KLU0|I3KLU0_ORENI Uncharacterized protein OS=Oreochromis niloticus GN=LOC100705780 PE=4 SV=1	888	2657	5332	1	888	893	750	0.317080045	0
comp145694_c0_seq5	6317	tr	H3B943	tr|H3B943|H3B943_LATCH Uncharacterized protein (Fragment) OS=Latimeria chalumnae PE=4 SV=1	1001	5665	2813	28	1000	978	749	0.355706823	0
comp132174_c0_seq1	3125	tr	B5X3X9	tr|B5X3X9|B5X3X9_SALSA Mediator of RNA polymerase II transcription subunit 16 OS=Salmo salar GN=MED16 PE=2 SV=1	835	136	2631	2	835	834	748	0.71808	0
comp144465_c0_seq1	4025	tr	M4AJX9	tr|M4AJX9|M4AJX9_XIPMA Mitogen-activated protein kinase kinase kinase kinase OS=Xiphophorus maculatus PE=3 SV=1	919	3328	692	1	919	923	748	0.557515528	0
comp149015_c0_seq2	4704	tr	U3JHZ6	tr|U3JHZ6|U3JHZ6_FICAL Uncharacterized protein OS=Ficedula albicollis GN=ERN1 PE=4 SV=1	971	3283	470	24	963	949	748	0.477040816	0
comp148890_c0_seq4	5671	tr	E6ZFL4	tr|E6ZFL4|E6ZFL4_DICLA Neural cell adhesion molecule L1-like protein OS=Dicentrarchus labrax GN=CHL1 PE=4 SV=1	1247	5278	1478	2	1233	1283	748	0.395697408	0
comp133759_c0_seq1	3077	tr	F1QEP5	tr|F1QEP5|F1QEP5_DANRE Uncharacterized protein OS=Danio rerio GN=msh2 PE=4 SV=1	936	98	2881	1	928	931	747	0.728306792	0
comp142454_c1_seq1	4265	tr	R0M107	tr|R0M107|R0M107_ANAPL A disintegrin and metalloproteinase with thrombospondin motifs 3 (Fragment) OS=Anas platyrhynchos GN=Anapl_00820 PE=4 SV=1	1176	1	2724	257	1176	922	747	0.525439625	0
comp149023_c0_seq1	6360	tr	M4AUF1	tr|M4AUF1|M4AUF1_XIPMA Uncharacterized protein OS=Xiphophorus maculatus PE=4 SV=1	1426	274	4491	31	1421	1414	747	0.352358491	0
comp147519_c1_seq1	6589	tr	F1RBE9	tr|F1RBE9|F1RBE9_DANRE Uncharacterized protein OS=Danio rerio GN=si:dkeyp-94b4.1 PE=4 SV=1	1459	2244	5597	343	1459	1126	747	0.340112308	0
comp145551_c1_seq2	3473	tr	B5X182	tr|B5X182|B5X182_SALSA KIAA0090 homolog OS=Salmo salar GN=K0090 PE=2 SV=1	972	138	3044	5	972	971	746	0.644399654	0
comp134525_c0_seq2	3539	tr	U3IFS9	tr|U3IFS9|U3IFS9_ANAPL Uncharacterized protein (Fragment) OS=Anas platyrhynchos GN=ROR2 PE=4 SV=1	945	3107	294	10	945	946	746	0.632382029	0
comp148494_c0_seq2	4271	tr	Q6NX09	tr|Q6NX09|Q6NX09_DANRE Hexokinase 1 OS=Danio rerio GN=hk1 PE=2 SV=1	918	279	3032	1	918	918	746	0.523999063	0
comp148636_c1_seq11	4701	tr	H2SST4	tr|H2SST4|H2SST4_TAKRU Uncharacterized protein OS=Takifugu rubripes GN=LOC101075494 PE=4 SV=1	1038	3942	760	1	1038	1082	746	0.476068922	0
comp141348_c0_seq17	5058	tr	Q5F393	tr|Q5F393|Q5F393_CHICK Uncharacterized protein OS=Gallus gallus GN=NCOA1 PE=2 SV=1	1510	4932	781	1	1496	1534	746	0.442467378	0
comp143205_c1_seq1	5476	tr	I3K7K1	tr|I3K7K1|I3K7K1_ORENI Uncharacterized protein (Fragment) OS=Oreochromis niloticus PE=4 SV=1	1005	83	2995	7	999	1001	746	0.408692476	0
comp147862_c0_seq4	6539	tr	M7BY84	tr|M7BY84|M7BY84_CHEMY Phthioceranic/hydroxyphthioceranic acid synthase OS=Chelonia mydas GN=UY3_05838 PE=4 SV=1	2109	2171	6418	655	2088	1438	746	0.342254167	0
comp147097_c0_seq1	5134	tr	K7GH21	tr|K7GH21|K7GH21_PELSI Uncharacterized protein OS=Pelodiscus sinensis GN=PHLDB2 PE=4 SV=1	1278	4876	1154	1	1278	1311	745	0.435333074	0
comp148928_c1_seq6	5256	tr	K7GFT5	tr|K7GFT5|K7GFT5_PELSI Uncharacterized protein (Fragment) OS=Pelodiscus sinensis GN=FGD6 PE=4 SV=1	1435	1	3687	177	1435	1300	745	0.425228311	0
comp129979_c3_seq7	3310	tr	H3AHP2	tr|H3AHP2|H3AHP2_LATCH Uncharacterized protein OS=Latimeria chalumnae PE=4 SV=1	861	3125	564	1	854	860	744	0.674320242	0
comp146929_c0_seq1	3554	tr	F6XDU7	tr|F6XDU7|F6XDU7_ORNAN Uncharacterized protein OS=Ornithorhynchus anatinus GN=KDM4A PE=4 SV=2	1068	161	3403	1	1068	1111	744	0.628024761	0
comp148126_c0_seq1	3800	tr	M7CIB2	tr|M7CIB2|M7CIB2_CHEMY Ankyrin repeat and fibronectin type-III domain-containing protein 1 OS=Chelonia mydas GN=UY3_02049 PE=4 SV=1	1112	3415	80	1	1112	1136	744	0.587368421	0
comp147638_c0_seq1	3850	tr	A5D8S4	tr|A5D8S4|A5D8S4_DANRE Zgc:162740 protein OS=Danio rerio GN=zgc:162740 PE=2 SV=1	1398	3283	29	1	1080	1104	744	0.57974026	0
comp147710_c0_seq4	4105	tr	I3K5N6	tr|I3K5N6|I3K5N6_ORENI Uncharacterized protein OS=Oreochromis niloticus GN=vav2 PE=4 SV=1	874	1353	3878	1	874	878	744	0.543727162	0
comp144828_c1_seq1	4341	tr	H0YW08	tr|H0YW08|H0YW08_TAEGU Uncharacterized protein OS=Taeniopygia guttata GN=ITGA1 PE=3 SV=1	1171	3966	466	4	1167	1169	744	0.514167243	0
comp143620_c0_seq6	6273	tr	F1Q7D2	tr|F1Q7D2|F1Q7D2_DANRE Ubiquitin carboxyl-terminal hydrolase OS=Danio rerio GN=usp40 PE=3 SV=1	1263	5203	1469	1	1263	1291	744	0.355810617	0
comp147158_c1_seq4	6411	tr	I3KA20	tr|I3KA20|I3KA20_ORENI Uncharacterized protein OS=Oreochromis niloticus GN=adamts12 PE=4 SV=1	1599	6393	2503	1	1351	1372	744	0.348151614	0
comp145161_c0_seq1	3104	tr	E7FGR3	tr|E7FGR3|E7FGR3_DANRE Uncharacterized protein OS=Danio rerio GN=exoc6 PE=4 SV=1	810	94	2505	9	810	804	743	0.71810567	0
comp145881_c0_seq6	3614	tr	H3AJA6	tr|H3AJA6|H3AJA6_LATCH Uncharacterized protein OS=Latimeria chalumnae PE=4 SV=1	998	2990	321	23	897	892	743	0.616768124	0
comp146486_c0_seq2	3643	tr	H2TW11	tr|H2TW11|H2TW11_TAKRU Uncharacterized protein OS=Takifugu rubripes GN=LOC101064845 PE=4 SV=1	865	3295	731	1	865	866	743	0.611858358	0
comp146852_c0_seq12	3704	tr	B8JHS8	tr|B8JHS8|B8JHS8_DANRE Uncharacterized protein OS=Danio rerio GN=slc8a3 PE=4 SV=1	917	3240	487	8	917	920	743	0.601781857	0
comp140874_c1_seq5	4431	tr	H3B2B2	tr|H3B2B2|H3B2B2_LATCH Uncharacterized protein OS=Latimeria chalumnae PE=4 SV=1	1095	4068	787	1	1095	1095	743	0.503046716	0
comp149080_c0_seq2	4821	tr	H9L033	tr|H9L033|H9L033_CHICK Uncharacterized protein OS=Gallus gallus GN=CELSR1 PE=3 SV=2	2765	54	3071	1748	2763	1016	743	0.462352209	0
comp145114_c0_seq6	2867	tr	H3B5C0	tr|H3B5C0|H3B5C0_LATCH Uncharacterized protein OS=Latimeria chalumnae PE=4 SV=1	838	147	2669	1	836	841	742	0.776421346	0
comp142424_c1_seq1	3290	tr	G3PGJ3	tr|G3PGJ3|G3PGJ3_GASAC Uncharacterized protein (Fragment) OS=Gasterosteus aculeatus PE=4 SV=1	863	3199	599	1	863	869	742	0.676595745	0
comp149515_c0_seq2	3762	tr	M1ELI1	tr|M1ELI1|M1ELI1_MUSPF Cytospin A (Fragment) OS=Mustela putorius furo PE=2 SV=1	909	3	2771	18	909	923	742	0.591706539	0
comp147953_c0_seq1	3779	tr	U3FVY2	tr|U3FVY2|U3FVY2_MICFL STT3B OS=Micrurus fulvius PE=2 SV=1	816	215	2647	5	812	811	742	0.589044721	0
comp145430_c1_seq1	3943	tr	F1QU72	tr|F1QU72|F1QU72_DANRE Uncharacterized protein OS=Danio rerio GN=dhx16 PE=4 SV=1	1054	2922	304	182	1054	878	742	0.564544763	0
comp134443_c0_seq1	3995	tr	E7FD66	tr|E7FD66|E7FD66_DANRE Uncharacterized protein OS=Danio rerio GN=aass PE=4 SV=1	935	3723	940	1	932	933	742	0.557196496	0
comp147925_c0_seq1	6038	tr	I3KPQ5	tr|I3KPQ5|I3KPQ5_ORENI Uncharacterized protein OS=Oreochromis niloticus GN=dock11 PE=4 SV=1	1789	4635	1423	398	1477	1093	742	0.368665121	0
comp121831_c0_seq2	3727	tr	H3AFN5	tr|H3AFN5|H3AFN5_LATCH Uncharacterized protein (Fragment) OS=Latimeria chalumnae PE=4 SV=1	945	3013	410	1	873	873	741	0.596458277	0
comp144938_c0_seq2	3851	tr	F7HJG4	tr|F7HJG4|F7HJG4_MACMU Arf-GAP with GTPase, ANK repeat and PH domain-containing protein 1 isoform 1 OS=Macaca mulatta GN=AGAP1 PE=2 SV=1	857	3208	626	7	857	861	741	0.577252662	0
comp148363_c0_seq1	4627	tr	F1QWA1	tr|F1QWA1|F1QWA1_DANRE Integrator complex subunit 6 OS=Danio rerio GN=ddx26b PE=2 SV=1	892	182	2887	1	892	910	741	0.48044089	0
comp149036_c0_seq1	5765	tr	F1QM39	tr|F1QM39|F1QM39_DANRE Uncharacterized protein (Fragment) OS=Danio rerio GN=sb:cb472 PE=4 SV=1	1385	5373	1297	16	1385	1390	741	0.385602775	0
comp147705_c0_seq3	3278	tr	F1N8D6	tr|F1N8D6|F1N8D6_CHICK Uncharacterized protein OS=Gallus gallus GN=TNKS2 PE=4 SV=2	1167	792	3278	24	852	829	740	0.677242221	0
comp147068_c0_seq1	3461	tr	Q1LY92	tr|Q1LY92|Q1LY92_DANRE Similar to Xab2 protein OS=Danio rerio GN=xab2 PE=2 SV=1	851	127	2679	1	851	851	740	0.641433112	0
comp146724_c0_seq3	4708	tr	I3JWI8	tr|I3JWI8|I3JWI8_ORENI Uncharacterized protein OS=Oreochromis niloticus GN=sorl1 PE=4 SV=1	2131	2	3361	1013	2131	1129	740	0.471537808	0
comp134537_c0_seq1	2827	tr	I3JDS3	tr|I3JDS3|I3JDS3_ORENI Uncharacterized protein (Fragment) OS=Oreochromis niloticus GN=SLITRK3 (2 of 2) PE=4 SV=1	917	2716	83	5	916	915	739	0.784223559	0
comp132743_c1_seq1	4384	tr	E7F1C2	tr|E7F1C2|E7F1C2_DANRE Uncharacterized protein OS=Danio rerio GN=inpp5d PE=4 SV=1	1108	67	3534	1	1108	1171	739	0.505702555	0
comp147597_c0_seq26	5213	tr	G1KDS3	tr|G1KDS3|G1KDS3_ANOCA Uncharacterized protein OS=Anolis carolinensis GN=SAP130 PE=4 SV=2	1142	292	3483	85	1128	1109	739	0.425282946	0
comp140748_c0_seq1	6210	tr	B0S6A9	tr|B0S6A9|B0S6A9_DANRE Uncharacterized protein OS=Danio rerio GN=wdr3 PE=2 SV=1	938	2853	103	1	917	918	739	0.357004831	0
comp145354_c0_seq1	2550	tr	H2ZX18	tr|H2ZX18|H2ZX18_LATCH Uncharacterized protein OS=Latimeria chalumnae PE=4 SV=1	3131	1	2550	1556	2405	850	738	0.868235294	0
comp144921_c1_seq1	2614	tr	U3JPB7	tr|U3JPB7|U3JPB7_FICAL Uncharacterized protein OS=Ficedula albicollis GN=XPO6 PE=4 SV=1	1153	1	2613	263	1138	876	738	0.846977812	0
comp144645_c1_seq7	3445	tr	H3BB78	tr|H3BB78|H3BB78_LATCH Uncharacterized protein (Fragment) OS=Latimeria chalumnae PE=4 SV=1	1024	170	3244	8	1022	1066	738	0.642670537	0
comp131480_c0_seq1	3213	tr	M3XGP3	tr|M3XGP3|M3XGP3_LATCH Uncharacterized protein OS=Latimeria chalumnae PE=4 SV=1	959	269	3142	1	959	965	737	0.688141923	0
comp142521_c0_seq2	3517	tr	R0LJT0	tr|R0LJT0|R0LJT0_ANAPL Neuroligin-4, X-linked (Fragment) OS=Anas platyrhynchos GN=Anapl_14216 PE=4 SV=1	839	2966	525	1	839	840	737	0.62866079	0
comp148280_c0_seq1	5283	tr	L8J1R8	tr|L8J1R8|L8J1R8_BOSMU Bloom syndrome protein OS=Bos grunniens mutus GN=M91_17733 PE=4 SV=1	1430	5106	688	1	1430	1504	737	0.418512209	0
comp143628_c0_seq1	3292	tr	I3K4W2	tr|I3K4W2|I3K4W2_ORENI Uncharacterized protein OS=Oreochromis niloticus GN=LOC100699929 PE=4 SV=1	970	135	3041	1	970	973	736	0.670716889	0
comp148194_c0_seq2	4170	tr	I3J789	tr|I3J789|I3J789_ORENI Uncharacterized protein OS=Oreochromis niloticus PE=4 SV=1	1055	333	3230	93	1055	973	736	0.529496403	0
comp137773_c0_seq1	4673	tr	H3DMI2	tr|H3DMI2|H3DMI2_TETNG Uncharacterized protein OS=Tetraodon nigroviridis GN=CAMSAP3 (2 of 2) PE=4 SV=1	1427	27	4325	1	1414	1513	736	0.472501605	0
comp148383_c0_seq1	5308	tr	G3Q581	tr|G3Q581|G3Q581_GASAC Uncharacterized protein (Fragment) OS=Gasterosteus aculeatus PE=4 SV=1	1353	134	2830	451	1353	903	736	0.415975885	0
comp139245_c0_seq2	5444	tr	F1Q805	tr|F1Q805|F1Q805_DANRE Uncharacterized protein OS=Danio rerio GN=pex1 PE=3 SV=1	1237	373	4206	1	1237	1284	736	0.405584129	0
comp147689_c1_seq5	6280	tr	H3AVM6	tr|H3AVM6|H3AVM6_LATCH Uncharacterized protein (Fragment) OS=Latimeria chalumnae PE=4 SV=1	1436	291	4562	1	1436	1441	736	0.351592357	0
comp147329_c0_seq1	3579	tr	K7GFB7	tr|K7GFB7|K7GFB7_PELSI Uncharacterized protein OS=Pelodiscus sinensis GN=ATP6V0A1 PE=4 SV=1	845	3330	823	1	845	845	735	0.616093881	0
comp142458_c0_seq1	5366	tr	E8Z914	tr|E8Z914|E8Z914_XENTR Nitric oxide synthase OS=Xenopus tropicalis GN=nos3 PE=2 SV=1	1177	154	3585	12	1176	1168	735	0.410920611	0
comp146602_c0_seq1	5370	tr	I3JXZ9	tr|I3JXZ9|I3JXZ9_ORENI Uncharacterized protein OS=Oreochromis niloticus PE=4 SV=1	1357	4564	503	40	1357	1386	735	0.410614525	0
comp146778_c1_seq1	5746	tr	H3BAU3	tr|H3BAU3|H3BAU3_LATCH Uncharacterized protein OS=Latimeria chalumnae PE=4 SV=1	1183	3904	1076	209	1150	943	735	0.383745214	0
comp149210_c1_seq1	2862	tr	I3JBP4	tr|I3JBP4|I3JBP4_ORENI Uncharacterized protein OS=Oreochromis niloticus GN=LOC100703960 PE=4 SV=1	831	359	2773	15	818	806	734	0.769392034	0
comp147299_c0_seq1	3369	tr	I3J4J1	tr|I3J4J1|I3J4J1_ORENI Uncharacterized protein OS=Oreochromis niloticus GN=pdpr PE=3 SV=1	893	666	3326	1	893	894	734	0.653606411	0
comp138111_c0_seq1	3986	tr	H2TTZ5	tr|H2TTZ5|H2TTZ5_TAKRU Uncharacterized protein OS=Takifugu rubripes GN=LOC101066151 PE=4 SV=1	1029	3674	624	11	1028	1019	734	0.552433517	0
comp145679_c1_seq1	4159	tr	H3BA02	tr|H3BA02|H3BA02_LATCH Uncharacterized protein (Fragment) OS=Latimeria chalumnae PE=4 SV=1	931	262	3042	3	931	932	734	0.529454196	0
comp148315_c1_seq2	3410	tr	G3N7T8	tr|G3N7T8|G3N7T8_GASAC Uncharacterized protein OS=Gasterosteus aculeatus PE=4 SV=1	930	279	3032	8	929	925	733	0.644868035	0
comp143654_c0_seq1	4542	tr	A5WVY7	tr|A5WVY7|A5WVY7_DANRE Uncharacterized protein OS=Danio rerio GN=xrn2 PE=2 SV=1	952	220	3087	1	952	972	733	0.484147952	0
comp149344_c0_seq1	5889	tr	H3ATV5	tr|H3ATV5|H3ATV5_LATCH Uncharacterized protein OS=Latimeria chalumnae PE=4 SV=1	1399	257	4639	1	1392	1490	733	0.373408049	0
comp144288_c0_seq2	2554	tr	A5H729	tr|A5H729|A5H729_ACIGU Hypoxia-inducible factor 1 alpha OS=Acipenser gueldenstaedtii GN=HIF-1a PE=2 SV=1	784	2554	338	45	783	739	732	0.859827721	0
comp142197_c0_seq1	3090	tr	I3KRV8	tr|I3KRV8|I3KRV8_ORENI Uncharacterized protein OS=Oreochromis niloticus GN=LOC100691070 PE=4 SV=1	815	106	2535	4	812	810	732	0.710679612	0
comp144788_c2_seq3	3670	tr	G3NV90	tr|G3NV90|G3NV90_GASAC Uncharacterized protein OS=Gasterosteus aculeatus PE=3 SV=1	1162	89	3415	5	1141	1156	732	0.598365123	0
comp148618_c1_seq2	3337	tr	E1C5N0	tr|E1C5N0|E1C5N0_CHICK Uncharacterized protein OS=Gallus gallus GN=PPFIA1 PE=4 SV=2	1240	3336	625	381	1240	909	731	0.657177105	0
comp146431_c1_seq1	3537	tr	Q3LTM3	tr|Q3LTM3|Q3LTM3_DANRE Integrin alpha V OS=Danio rerio GN=itgav PE=2 SV=1	1045	87	3188	8	1045	1041	731	0.620016964	0
comp135858_c0_seq1	3549	tr	F1QNX4	tr|F1QNX4|F1QNX4_DANRE DNA topoisomerase OS=Danio rerio GN=top3b PE=3 SV=1	862	3354	886	1	824	824	731	0.617920541	0
comp146912_c0_seq1	3693	tr	H2ZTY4	tr|H2ZTY4|H2ZTY4_LATCH Uncharacterized protein (Fragment) OS=Latimeria chalumnae PE=4 SV=1	1131	266	3574	5	1131	1135	731	0.593826158	0
comp138662_c1_seq1	3711	tr	K7GBJ4	tr|K7GBJ4|K7GBJ4_PELSI Uncharacterized protein OS=Pelodiscus sinensis GN=CBLB PE=4 SV=1	1031	437	3397	47	1029	996	731	0.590945837	0
comp148566_c0_seq1	4709	tr	K7GFZ9	tr|K7GFZ9|K7GFZ9_PELSI Uncharacterized protein OS=Pelodiscus sinensis GN=UNC5B PE=4 SV=1	944	3449	651	20	944	940	731	0.465703971	0
comp139919_c0_seq2	4897	sp	Q5SPP5	sp|Q5SPP5|EFR3B_DANRE Protein EFR3 homolog B OS=Danio rerio GN=efr3b PE=3 SV=2	816	273	2723	1	816	817	731	0.447825199	0
comp148562_c0_seq3	5325	tr	I3JY14	tr|I3JY14|I3JY14_ORENI Uncharacterized protein OS=Oreochromis niloticus PE=4 SV=1	1110	4357	1049	21	1105	1105	731	0.411830986	0
comp148564_c0_seq1	5511	sp	B0V207	sp|B0V207|F16A2_DANRE FTS and Hook-interacting protein homolog OS=Danio rerio GN=fam160a2 PE=3 SV=1	1124	528	3902	1	1124	1157	731	0.39793141	0
comp141579_c0_seq7	3329	tr	H3BG00	tr|H3BG00|H3BG00_LATCH Uncharacterized protein (Fragment) OS=Latimeria chalumnae PE=4 SV=1	916	3234	469	3	916	926	730	0.657855212	0
comp126523_c0_seq1	3634	tr	T1FRD7	tr|T1FRD7|T1FRD7_HELRO Clathrin heavy chain OS=Helobdella robusta PE=3 SV=1	1820	1	2367	996	1797	805	730	0.602641717	0
comp134461_c1_seq1	2553	tr	H9ES11	tr|H9ES11|H9ES11_MACMU Sodium/potassium-transporting ATPase subunit alpha-2 proprotein OS=Macaca mulatta GN=ATP1A2 PE=2 SV=1	1020	87	2552	1	824	824	729	0.856639248	0
comp140587_c0_seq1	3808	tr	H3CDV3	tr|H3CDV3|H3CDV3_TETNG Uncharacterized protein (Fragment) OS=Tetraodon nigroviridis GN=NOL6 PE=4 SV=1	1124	3373	44	10	1122	1115	729	0.574317227	0
comp147213_c1_seq3	4461	tr	F1R1I5	tr|F1R1I5|F1R1I5_DANRE Uncharacterized protein OS=Danio rerio GN=cgnl1 PE=2 SV=2	1307	3966	145	1	1285	1321	729	0.490248823	0
comp146395_c0_seq1	6090	tr	H3AZE4	tr|H3AZE4|H3AZE4_LATCH Uncharacterized protein OS=Latimeria chalumnae PE=4 SV=1	955	5703	2887	12	955	944	729	0.3591133	0
comp142225_c1_seq32	2795	tr	I3J9R2	tr|I3J9R2|I3J9R2_ORENI Uncharacterized protein OS=Oreochromis niloticus PE=4 SV=1	1536	3	2453	703	1523	822	728	0.781395349	0
comp145418_c0_seq3	3237	tr	I3K5M7	tr|I3K5M7|I3K5M7_ORENI Uncharacterized protein OS=Oreochromis niloticus GN=LOC100712551 PE=4 SV=1	904	3052	344	1	902	907	728	0.674698795	0
comp145537_c0_seq1	3842	tr	E7FE33	tr|E7FE33|E7FE33_DANRE Uncharacterized protein OS=Danio rerio GN=farp2 PE=4 SV=1	1044	2	2560	178	1044	867	728	0.56845393	0
comp138274_c0_seq2	4020	tr	F1NL49	tr|F1NL49|F1NL49_CHICK Uncharacterized protein (Fragment) OS=Gallus gallus GN=RET PE=2 SV=2	1046	3743	600	1	1046	1068	728	0.543283582	0
comp147608_c0_seq1	4466	tr	M7C2Q9	tr|M7C2Q9|M7C2Q9_CHEMY Leucine-rich repeat-containing protein 8A OS=Chelonia mydas GN=UY3_08274 PE=4 SV=1	810	3497	1068	1	810	814	728	0.489028213	0
comp146875_c2_seq1	4937	tr	Q0IHS9	tr|Q0IHS9|Q0IHS9_XENTR Phosphodiesterase 2A, cGMP-stimulated OS=Xenopus tropicalis GN=pde2a PE=2 SV=1	951	357	3128	24	948	928	728	0.442373911	0
comp146198_c0_seq2	4520	tr	H3B484	tr|H3B484|H3B484_LATCH Uncharacterized protein OS=Latimeria chalumnae PE=4 SV=1	1222	4326	667	1	1219	1268	727	0.482522124	0
comp146524_c2_seq7	3015	tr	F1QVE1	tr|F1QVE1|F1QVE1_DANRE Uncharacterized protein OS=Danio rerio GN=abca4b PE=4 SV=1	2350	2	3013	275	1292	1027	726	0.72238806	0
comp137381_c0_seq1	3071	tr	H2UV34	tr|H2UV34|H2UV34_TAKRU Uncharacterized protein (Fragment) OS=Takifugu rubripes GN=LOC101061074 PE=4 SV=1	817	2733	346	3	817	820	726	0.709215239	0
comp138547_c1_seq1	3254	sp	Q6DGE9	sp|Q6DGE9|UN45B_DANRE Protein unc-45 homolog B OS=Danio rerio GN=unc45b PE=1 SV=2	934	135	2906	8	933	926	726	0.669330055	0
comp144959_c1_seq1	3644	tr	F1R2K9	tr|F1R2K9|F1R2K9_DANRE Ribonucleoside-diphosphate reductase OS=Danio rerio GN=rrm1 PE=3 SV=1	794	3387	1018	1	794	794	726	0.597694841	0
comp129558_c1_seq11	3941	tr	G1KE13	tr|G1KE13|G1KE13_ANOCA Uncharacterized protein (Fragment) OS=Anolis carolinensis PE=4 SV=1	1237	68	3766	1	1237	1265	726	0.552651611	0
comp147563_c0_seq2	4126	tr	I3K6G0	tr|I3K6G0|I3K6G0_ORENI DNA ligase OS=Oreochromis niloticus GN=lig3 PE=3 SV=1	1012	269	3202	44	1012	994	726	0.527872031	0
comp142731_c0_seq1	4364	tr	L8IW39	tr|L8IW39|L8IW39_BOSMU Telomerase-binding protein EST1A (Fragment) OS=Bos grunniens mutus GN=M91_10030 PE=4 SV=1	1385	3302	129	364	1385	1080	726	0.49908341	0
comp148571_c0_seq3	5605	tr	I3KPL5	tr|I3KPL5|I3KPL5_ORENI Uncharacterized protein OS=Oreochromis niloticus GN=ttc13 PE=4 SV=1	826	4092	1618	1	826	826	726	0.388581624	0
comp148961_c0_seq1	6461	tr	B8JIZ8	tr|B8JIZ8|B8JIZ8_DANRE Uncharacterized protein OS=Danio rerio GN=nup153 PE=2 SV=1	1436	258	4577	1	1436	1537	726	0.33709952	0
comp78853_c0_seq1	2893	tr	Q5CD25	tr|Q5CD25|Q5CD25_EISFO Valosin containing protein-1 OS=Eisenia foetida GN=evcp-1 PE=2 SV=1	808	93	2411	1	773	773	725	0.751814725	0
comp143874_c0_seq1	3036	tr	H3B3I6	tr|H3B3I6|H3B3I6_LATCH Uncharacterized protein (Fragment) OS=Latimeria chalumnae GN=PXDNL PE=4 SV=1	1111	375	3035	6	892	887	724	0.71541502	0
comp147879_c0_seq1	3349	tr	F6ZH77	tr|F6ZH77|F6ZH77_MACMU Lysine-specific histone demethylase 1A isoform b OS=Macaca mulatta GN=KDM1A PE=2 SV=1	852	3173	669	36	852	849	724	0.648551807	0
comp146165_c0_seq4	3657	tr	F7FIS9	tr|F7FIS9|F7FIS9_MONDO Uncharacterized protein OS=Monodelphis domestica GN=CDC27 PE=4 SV=2	833	42	2666	1	832	881	724	0.59392945	0
comp149186_c0_seq5	5058	tr	M4ARW4	tr|M4ARW4|M4ARW4_XIPMA Uncharacterized protein OS=Xiphophorus maculatus PE=3 SV=1	1016	4553	1536	1	1007	1021	724	0.429418743	0
comp140082_c0_seq2	3121	tr	A5PKP8	tr|A5PKP8|A5PKP8_XENLA LOC100101298 protein OS=Xenopus laevis GN=dnm2 PE=2 SV=1	867	288	2747	1	826	827	723	0.694969561	0
comp142314_c0_seq1	3782	tr	M7BK59	tr|M7BK59|M7BK59_CHEMY Protocadherin-11 X-linked (Fragment) OS=Chelonia mydas GN=UY3_06721 PE=4 SV=1	1032	3031	437	23	887	865	723	0.573506081	0
comp148856_c1_seq3	3828	tr	I3JZV3	tr|I3JZV3|I3JZV3_ORENI Uncharacterized protein OS=Oreochromis niloticus GN=scyl2 PE=4 SV=1	920	233	2989	1	918	934	723	0.56661442	0
comp147392_c0_seq8	6030	tr	H3AUP2	tr|H3AUP2|H3AUP2_LATCH Uncharacterized protein (Fragment) OS=Latimeria chalumnae PE=4 SV=1	1527	5729	2022	47	1263	1273	723	0.359701493	0
comp140919_c0_seq2	3181	tr	H2TDI6	tr|H2TDI6|H2TDI6_TAKRU Uncharacterized protein OS=Takifugu rubripes GN=LOC101078675 PE=4 SV=1	1625	2636	3	3	886	886	722	0.68091795	0
comp148884_c1_seq8	5408	tr	H3AGD3	tr|H3AGD3|H3AGD3_LATCH Uncharacterized protein OS=Latimeria chalumnae PE=4 SV=2	1487	366	4721	1	1470	1501	722	0.400517751	0
comp146086_c0_seq1	5580	tr	I3JKV6	tr|I3JKV6|I3JKV6_ORENI Uncharacterized protein (Fragment) OS=Oreochromis niloticus GN=LOC100696639 PE=4 SV=1	945	5288	2448	11	945	953	722	0.388172043	0
comp148224_c1_seq2	2766	tr	H3B1C7	tr|H3B1C7|H3B1C7_LATCH Uncharacterized protein OS=Latimeria chalumnae GN=SPTAN1 PE=4 SV=1	2494	2	2764	538	1498	961	721	0.781995662	0
comp146482_c0_seq1	2824	tr	I3JVJ5	tr|I3JVJ5|I3JVJ5_ORENI Uncharacterized protein OS=Oreochromis niloticus GN=LOC100696986 PE=4 SV=1	820	2609	150	1	820	820	721	0.765934844	0
comp147668_c0_seq1	4112	tr	I3KPT5	tr|I3KPT5|I3KPT5_ORENI Ubiquitin carboxyl-terminal hydrolase OS=Oreochromis niloticus GN=LOC100694158 PE=3 SV=1	923	3796	1082	1	923	936	721	0.526021401	0
comp147094_c0_seq16	4742	tr	K7F896	tr|K7F896|K7F896_PELSI Uncharacterized protein OS=Pelodiscus sinensis GN=RNF19A PE=4 SV=1	817	764	3238	10	817	829	721	0.456136651	0
comp148493_c0_seq7	4918	tr	I3KB42	tr|I3KB42|I3KB42_ORENI Uncharacterized protein OS=Oreochromis niloticus GN=LOC100710961 PE=4 SV=1	905	195	2876	1	901	901	721	0.439812932	0
comp148629_c0_seq1	6676	tr	F1RAC6	tr|F1RAC6|F1RAC6_DANRE Uncharacterized protein (Fragment) OS=Danio rerio GN=syne2b PE=4 SV=1	1153	5294	2163	96	1153	1079	721	0.323996405	0
comp144539_c0_seq13	2952	tr	F6WQP9	tr|F6WQP9|F6WQP9_MONDO Uncharacterized protein OS=Monodelphis domestica GN=KCNQ2 PE=4 SV=2	874	250	2931	1	873	909	720	0.731707317	0
comp134488_c0_seq1	3067	tr	M3XH38	tr|M3XH38|M3XH38_LATCH Uncharacterized protein OS=Latimeria chalumnae PE=4 SV=1	1339	261	3032	25	948	945	720	0.704271275	0
comp143973_c0_seq1	3402	tr	I3KD68	tr|I3KD68|I3KD68_ORENI Uncharacterized protein OS=Oreochromis niloticus GN=ipo11 PE=4 SV=1	975	263	2668	1	802	802	720	0.634920635	0
comp149354_c0_seq1	4434	tr	I3KPF5	tr|I3KPF5|I3KPF5_ORENI Uncharacterized protein (Fragment) OS=Oreochromis niloticus GN=evpl PE=4 SV=1	1997	1	3924	682	1980	1308	720	0.48714479	0
comp148218_c1_seq3	5267	tr	F1PXC1	tr|F1PXC1|F1PXC1_CANFA Ubiquitin carboxyl-terminal hydrolase OS=Canis familiaris GN=USP28 PE=3 SV=2	1121	277	3642	1	1120	1133	720	0.410100627	0
comp133347_c0_seq11	3529	tr	H3AFB6	tr|H3AFB6|H3AFB6_LATCH Uncharacterized protein OS=Latimeria chalumnae PE=4 SV=1	912	3409	743	1	886	895	719	0.611221309	0
comp147924_c1_seq3	4976	tr	H3AVR4	tr|H3AVR4|H3AVR4_LATCH Uncharacterized protein OS=Latimeria chalumnae PE=4 SV=1	955	4916	2070	1	955	958	719	0.433480707	0
comp147859_c0_seq3	5032	tr	E9QI21	tr|E9QI21|E9QI21_DANRE Uncharacterized protein OS=Danio rerio GN=sh3tc2 PE=4 SV=1	1397	4647	754	43	1297	1304	719	0.428656598	0
comp138077_c0_seq3	2627	tr	G3N8C1	tr|G3N8C1|G3N8C1_GASAC Uncharacterized protein OS=Gasterosteus aculeatus PE=4 SV=1	1071	2	2482	251	1070	827	718	0.819946707	0
comp141820_c0_seq1	3378	tr	G1KSB8	tr|G1KSB8|G1KSB8_ANOCA Uncharacterized protein OS=Anolis carolinensis GN=TAF4 PE=4 SV=2	1129	3318	274	1	1129	1145	718	0.637655417	0
comp138506_c0_seq2	4996	tr	I3KFG8	tr|I3KFG8|I3KFG8_ORENI Uncharacterized protein OS=Oreochromis niloticus GN=pigg PE=4 SV=1	967	4639	1742	1	964	970	718	0.431144916	0
comp132898_c0_seq1	5472	tr	S7ND36	tr|S7ND36|S7ND36_MYOBR InaD-like protein OS=Myotis brandtii GN=D623_10021403 PE=4 SV=1	1966	19	3738	711	1966	1312	718	0.393640351	0
comp137003_c0_seq1	3998	tr	I3KGP8	tr|I3KGP8|I3KGP8_ORENI Uncharacterized protein OS=Oreochromis niloticus GN=LOC100706931 PE=4 SV=1	962	255	3080	1	939	945	717	0.53801901	0
comp148053_c0_seq1	4657	tr	F1NP23	tr|F1NP23|F1NP23_CHICK Uncharacterized protein OS=Gallus gallus GN=NID1 PE=4 SV=2	1251	263	3991	29	1251	1256	717	0.461885334	0
comp148839_c0_seq10	4755	tr	H3BHQ6	tr|H3BHQ6|H3BHQ6_LATCH Uncharacterized protein (Fragment) OS=Latimeria chalumnae PE=4 SV=1	998	1735	4515	1	985	991	717	0.452365931	0
comp146981_c0_seq3	4879	tr	H2ZZN1	tr|H2ZZN1|H2ZZN1_LATCH Uncharacterized protein (Fragment) OS=Latimeria chalumnae PE=4 SV=1	1096	4560	1450	28	1085	1059	717	0.440869031	0
comp149213_c0_seq2	5847	tr	G3NJQ6	tr|G3NJQ6|G3NJQ6_GASAC Uncharacterized protein OS=Gasterosteus aculeatus GN=COL20A1 PE=4 SV=1	1813	109	3846	305	1573	1286	717	0.367880965	0
comp142290_c0_seq1	2652	tr	I3K346	tr|I3K346|I3K346_ORENI Uncharacterized protein OS=Oreochromis niloticus GN=LOC100703289 PE=4 SV=1	1177	148	2625	1	827	827	716	0.809954751	0
comp146351_c0_seq2	3269	tr	G1KNF2	tr|G1KNF2|G1KNF2_ANOCA Uncharacterized protein OS=Anolis carolinensis GN=WDR65 PE=4 SV=2	1303	214	3267	1	1043	1045	716	0.657081676	0
comp138843_c0_seq2	3326	tr	M4A1J5	tr|M4A1J5|M4A1J5_XIPMA E3 ubiquitin-protein ligase OS=Xiphophorus maculatus PE=4 SV=1	770	682	2994	1	770	776	716	0.645820806	0
comp141870_c0_seq1	4045	tr	G1S2A4	tr|G1S2A4|G1S2A4_NOMLE Uncharacterized protein OS=Nomascus leucogenys GN=NDST4 PE=4 SV=1	872	861	3479	1	872	873	716	0.531025958	0
comp149068_c0_seq1	7607	tr	H3A998	tr|H3A998|H3A998_LATCH Uncharacterized protein OS=Latimeria chalumnae PE=4 SV=1	795	165	2546	1	795	795	716	0.2823715	0
comp149426_c0_seq8	10422	tr	K7G5G7	tr|K7G5G7|K7G5G7_PELSI Uncharacterized protein (Fragment) OS=Pelodiscus sinensis GN=POLQ PE=4 SV=1	2567	4528	668	1263	2567	1355	716	0.206102476	0
comp133504_c0_seq1	2577	tr	H9GKM1	tr|H9GKM1|H9GKM1_ANOCA Uncharacterized protein OS=Anolis carolinensis PE=4 SV=2	1099	150	2576	2	848	847	715	0.832363213	0
comp147034_c0_seq3	3958	tr	K7FKL2	tr|K7FKL2|K7FKL2_PELSI Uncharacterized protein OS=Pelodiscus sinensis GN=IGSF10 PE=4 SV=1	2659	3595	395	1595	2659	1067	715	0.541940374	0
comp145150_c2_seq1	3404	tr	H3B712	tr|H3B712|H3B712_LATCH Uncharacterized protein OS=Latimeria chalumnae PE=4 SV=1	1313	3404	444	327	1313	997	714	0.629259694	0
comp142949_c1_seq2	2536	tr	F7ACF9	tr|F7ACF9|F7ACF9_ORNAN Uncharacterized protein OS=Ornithorhynchus anatinus PE=4 SV=2	1985	2	2515	272	1108	838	713	0.843454259	0
comp144849_c0_seq2	3586	sp	Q7SZE5	sp|Q7SZE5|SC23A_DANRE Protein transport protein Sec23A OS=Danio rerio GN=sec23a PE=2 SV=1	765	3299	1026	1	758	758	713	0.596486336	0
comp142727_c0_seq1	2738	tr	H2LG57	tr|H2LG57|H2LG57_ORYLA Signal transducer and activator of transcription (Fragment) OS=Oryzias latipes GN=LOC101163082 PE=3 SV=1	792	2442	97	1	789	789	712	0.780131483	0
comp123958_c0_seq1	3415	tr	H3A8B1	tr|H3A8B1|H3A8B1_LATCH Uncharacterized protein OS=Latimeria chalumnae GN=FBXO10 PE=4 SV=2	968	408	3275	1	968	972	712	0.625475842	0
comp140783_c0_seq3	4243	tr	I3IS25	tr|I3IS25|I3IS25_DANRE Uncharacterized protein OS=Danio rerio GN=trpm4 PE=4 SV=1	1260	363	3980	3	1245	1259	712	0.503417393	0
comp144399_c0_seq1	4278	tr	H3A134	tr|H3A134|H3A134_LATCH Uncharacterized protein (Fragment) OS=Latimeria chalumnae PE=4 SV=1	1152	177	3380	1	1124	1134	712	0.499298738	0
comp131733_c0_seq1	3798	tr	I3KFS1	tr|I3KFS1|I3KFS1_ORENI Ubiquitin carboxyl-terminal hydrolase OS=Oreochromis niloticus GN=usp25 PE=3 SV=1	1169	3671	1110	1	895	895	711	0.561611374	0
comp149165_c0_seq1	3845	tr	M7BWI9	tr|M7BWI9|M7BWI9_CHEMY Sterile alpha motif domain-containing protein 9-like protein OS=Chelonia mydas GN=UY3_02587 PE=4 SV=1	3289	253	3843	1688	2944	1262	711	0.554746424	0
comp140470_c0_seq6	3971	tr	M3XKB5	tr|M3XKB5|M3XKB5_LATCH Uncharacterized protein OS=Latimeria chalumnae PE=4 SV=1	903	194	2761	1	852	856	711	0.537144296	0
comp149008_c2_seq1	4053	tr	F1SBX6	tr|F1SBX6|F1SBX6_PIG Uncharacterized protein OS=Sus scrofa GN=KIAA1324L PE=4 SV=2	1029	3743	780	35	1029	996	711	0.526276832	0
comp145688_c0_seq1	4375	tr	M7C8X2	tr|M7C8X2|M7C8X2_CHEMY Myb-binding protein 1A-like protein OS=Chelonia mydas GN=UY3_01677 PE=4 SV=1	1246	3832	344	24	1179	1190	711	0.487542857	0
comp145556_c0_seq1	5399	tr	I3KAV1	tr|I3KAV1|I3KAV1_ORENI Uncharacterized protein OS=Oreochromis niloticus GN=LOC100706682 PE=4 SV=1	762	4811	2541	1	762	763	711	0.395073162	0
comp137084_c0_seq1	2805	tr	H3AHL0	tr|H3AHL0|H3AHL0_LATCH Uncharacterized protein OS=Latimeria chalumnae PE=4 SV=1	803	2622	223	1	801	801	710	0.759358289	0
comp124739_c0_seq1	3313	tr	K7GAB6	tr|K7GAB6|K7GAB6_PELSI Uncharacterized protein (Fragment) OS=Pelodiscus sinensis GN=TRPM1 PE=4 SV=1	1639	55	3048	628	1639	1035	710	0.642921823	0
comp148445_c0_seq1	4062	tr	I3IUR1	tr|I3IUR1|I3IUR1_ORENI Uncharacterized protein OS=Oreochromis niloticus GN=smg7 PE=4 SV=1	1141	3785	768	1	993	1037	710	0.52437223	0
comp147660_c0_seq2	5050	tr	M3ZKC2	tr|M3ZKC2|M3ZKC2_XIPMA Uncharacterized protein (Fragment) OS=Xiphophorus maculatus PE=4 SV=1	803	4621	2249	5	803	799	710	0.421782178	0
comp140074_c1_seq2	5142	tr	H2Q6N6	tr|H2Q6N6|H2Q6N6_PANTR Uncharacterized protein OS=Pan troglodytes GN=C12orf55 PE=4 SV=1	3096	5078	3	54	1732	1737	710	0.414235706	0
comp142709_c0_seq1	5477	tr	I3K2T4	tr|I3K2T4|I3K2T4_ORENI Uncharacterized protein OS=Oreochromis niloticus GN=LOC100708710 PE=3 SV=1	1014	5300	2283	4	1013	1017	710	0.388899032	0
comp147526_c0_seq1	5842	tr	G3WHW5	tr|G3WHW5|G3WHW5_SARHA Uncharacterized protein OS=Sarcophilus harrisii GN=AKAP13 PE=4 SV=1	2801	4842	1303	1534	2752	1238	710	0.364601164	0
comp146759_c0_seq6	3816	tr	F1Q6Y5	tr|F1Q6Y5|F1Q6Y5_DANRE Uncharacterized protein OS=Danio rerio GN=hmha1 PE=2 SV=1	1126	226	3225	1	993	1021	709	0.557389937	0
comp147175_c1_seq1	3843	tr	F1QBS0	tr|F1QBS0|F1QBS0_DANRE Tyrosine-protein kinase OS=Danio rerio GN=fer PE=3 SV=1	822	3366	898	1	822	823	709	0.553473849	0
comp142642_c0_seq6	4197	tr	H3AH75	tr|H3AH75|H3AH75_LATCH Uncharacterized protein OS=Latimeria chalumnae PE=4 SV=1	846	3972	1504	23	846	824	709	0.506790565	0
comp148257_c0_seq1	4729	tr	H3AWW5	tr|H3AWW5|H3AWW5_LATCH Uncharacterized protein (Fragment) OS=Latimeria chalumnae PE=4 SV=1	1422	319	4551	8	1422	1443	709	0.449777966	0
comp145514_c0_seq1	4770	tr	G3SVI3	tr|G3SVI3|G3SVI3_LOXAF Uncharacterized protein OS=Loxodonta africana GN=TBC1D1 PE=4 SV=1	1167	4459	1310	136	1160	1060	709	0.44591195	0
comp149115_c0_seq1	8734	tr	Q58QC3	tr|Q58QC3|Q58QC3_XENLA Nephrin OS=Xenopus laevis GN=nphs1 PE=2 SV=1	1238	4440	8198	24	1238	1259	709	0.243531028	0
comp145809_c0_seq2	3805	tr	Q800Q6	tr|Q800Q6|Q800Q6_MORSA Class IIIB myosin short isoform OS=Morone saxatilis PE=2 SV=1	1310	3805	1148	419	1306	903	708	0.558212878	0
comp149511_c1_seq1	4888	tr	M7BWH7	tr|M7BWH7|M7BWH7_CHEMY Nucleosome-remodeling factor subunit BPTF (Fragment) OS=Chelonia mydas GN=UY3_02577 PE=4 SV=1	3048	755	3952	46	1099	1073	708	0.434533552	0
comp148765_c0_seq2	6912	tr	E7F5R3	tr|E7F5R3|E7F5R3_DANRE Uncharacterized protein OS=Danio rerio PE=4 SV=1	2820	3354	6872	837	1979	1186	708	0.307291667	0
comp140393_c2_seq1	3194	tr	E7FGL0	tr|E7FGL0|E7FGL0_DANRE Uncharacterized protein OS=Danio rerio GN=timeless PE=4 SV=1	1278	263	3172	1	960	972	707	0.664057608	0
comp66775_c1_seq1	3574	tr	T1G9D6	tr|T1G9D6|T1G9D6_HELRO Uncharacterized protein OS=Helobdella robusta PE=4 SV=1	1004	118	2673	1	852	852	707	0.593452714	0
comp70511_c0_seq1	2748	tr	T1EFU7	tr|T1EFU7|T1EFU7_HELRO Uncharacterized protein OS=Helobdella robusta PE=4 SV=1	1077	2647	2	1	891	892	706	0.770742358	0
comp127344_c0_seq3	2757	tr	F1NYI8	tr|F1NYI8|F1NYI8_CHICK Lon protease homolog 2, peroxisomal OS=Gallus gallus GN=LONP2 PE=3 SV=2	852	132	2690	1	852	859	706	0.768226333	0
comp141877_c0_seq3	3014	tr	K7FGB9	tr|K7FGB9|K7FGB9_PELSI Uncharacterized protein OS=Pelodiscus sinensis GN=PDE8A PE=3 SV=1	855	250	2772	1	846	850	706	0.702720637	0
comp142908_c0_seq1	3855	tr	F1NBB4	tr|F1NBB4|F1NBB4_CHICK Probable cation-transporting ATPase 13A4 OS=Gallus gallus GN=ATP13A4 PE=3 SV=1	1205	273	3746	7	1176	1175	706	0.549416342	0
comp119270_c0_seq1	3897	tr	H2ZSL5	tr|H2ZSL5|H2ZSL5_LATCH Uncharacterized protein (Fragment) OS=Latimeria chalumnae PE=4 SV=1	1282	181	3804	13	1211	1213	706	0.543494996	0
comp147698_c0_seq14	4052	tr	F6VVG0	tr|F6VVG0|F6VVG0_MONDO Uncharacterized protein OS=Monodelphis domestica GN=MCF2L PE=4 SV=2	1209	446	3361	11	986	978	706	0.522704837	0
comp149101_c0_seq4	5085	tr	H3B1S9	tr|H3B1S9|H3B1S9_LATCH Uncharacterized protein OS=Latimeria chalumnae PE=4 SV=1	1325	4957	1082	1	1317	1340	706	0.416519174	0
comp119940_c0_seq1	2288	tr	T1FRD7	tr|T1FRD7|T1FRD7_HELRO Clathrin heavy chain OS=Helobdella robusta PE=3 SV=1	1820	2286	1	207	1002	796	705	0.924388112	0
comp145180_c1_seq4	3565	tr	E7EZB5	tr|E7EZB5|E7EZB5_DANRE Uncharacterized protein OS=Danio rerio GN=klhl29 PE=4 SV=1	869	415	3033	1	869	876	705	0.593267882	0
comp144942_c0_seq2	4245	tr	K7G685	tr|K7G685|K7G685_PELSI Uncharacterized protein OS=Pelodiscus sinensis GN=CEP120 PE=4 SV=1	988	258	3326	1	986	1028	705	0.498233216	0
comp148449_c0_seq1	4444	tr	R0JAT3	tr|R0JAT3|R0JAT3_ANAPL Ring finger and CCCH-type zinc finger domain-containing protein 2 (Fragment) OS=Anas platyrhynchos GN=RC3H2 PE=4 SV=1	1191	2	3088	140	1189	1056	705	0.475922592	0
comp145674_c0_seq1	4768	tr	B8A5D8	tr|B8A5D8|B8A5D8_DANRE Uncharacterized protein OS=Danio rerio GN=dna2 PE=4 SV=2	1374	3388	218	315	1374	1062	705	0.443582215	0
comp149280_c0_seq6	6726	tr	E1C8X0	tr|E1C8X0|E1C8X0_CHICK Uncharacterized protein OS=Gallus gallus GN=ARHGAP42 PE=4 SV=2	874	353	3019	1	874	891	705	0.314451383	0
comp149442_c0_seq1	2604	tr	K7AV78	tr|K7AV78|K7AV78_PANTR Slit homolog 2 OS=Pan troglodytes GN=SLIT2 PE=2 SV=1	1529	235	2604	25	821	801	704	0.811059908	0
comp143605_c0_seq1	3079	tr	D2X2G8	tr|D2X2G8|D2X2G8_TAKRU Neuroligin 2b OS=Takifugu rubripes GN=nlgn2b PE=2 SV=1	836	523	2943	29	836	812	704	0.685936993	0
comp121759_c0_seq1	3524	tr	C3ZZI8	tr|C3ZZI8|C3ZZI8_BRAFL Putative uncharacterized protein OS=Branchiostoma floridae GN=BRAFLDRAFT_255626 PE=3 SV=1	1057	3461	345	13	1056	1047	704	0.599318956	0
comp129585_c1_seq2	3623	tr	C0HAT2	tr|C0HAT2|C0HAT2_SALSA Intraflagellar transport protein 88 homolog OS=Salmo salar GN=IFT88 PE=2 SV=1	845	181	2661	1	834	835	704	0.582942313	0
comp147764_c0_seq1	3909	tr	C6K2H9	tr|C6K2H9|C6K2H9_DANRE Cellular trafficking protein OS=Danio rerio GN=snx25 PE=2 SV=1	961	630	3335	38	937	902	704	0.540291635	0
comp133452_c0_seq3	4012	tr	C0H9I6	tr|C0H9I6|C0H9I6_SALSA Periodic tryptophan protein 2 homolog OS=Salmo salar GN=PWP2 PE=2 SV=1	907	272	2929	1	883	889	704	0.526420738	0
comp123012_c0_seq1	2968	sp	Q9Y210	sp|Q9Y210|TRPC6_HUMAN Short transient receptor potential channel 6 OS=Homo sapiens GN=TRPC6 PE=1 SV=1	931	211	2721	27	914	889	703	0.710579515	0
comp146261_c0_seq1	3253	tr	K7F6X7	tr|K7F6X7|K7F6X7_PELSI Uncharacterized protein OS=Pelodiscus sinensis GN=CMIP PE=4 SV=1	772	2836	479	1	772	788	703	0.648324623	0
comp139037_c2_seq16	3632	tr	F1Q5Q6	tr|F1Q5Q6|F1Q5Q6_DANRE Metabotropic glutamate receptor 6a OS=Danio rerio GN=grm6a PE=2 SV=1	908	3523	992	24	871	848	703	0.580671806	0
comp149361_c0_seq1	3907	tr	K7FT58	tr|K7FT58|K7FT58_PELSI Uncharacterized protein OS=Pelodiscus sinensis GN=PPFIBP1 PE=4 SV=1	983	3559	659	14	983	982	703	0.539800358	0
comp138279_c2_seq3	3925	tr	H2QED0	tr|H2QED0|H2QED0_PANTR Oxysterol-binding protein OS=Pan troglodytes GN=OSBPL1A PE=2 SV=1	950	402	3284	1	950	961	703	0.537324841	0
comp148745_c0_seq2	4367	tr	R0K2C2	tr|R0K2C2|R0K2C2_ANAPL Bifunctional heparan sulfate N-deacetylase/N-sulfotransferase 2 (Fragment) OS=Anas platyrhynchos GN=NDST2 PE=4 SV=1	879	466	3117	1	875	884	703	0.482940234	0
comp124907_c1_seq1	2907	tr	F1QPV6	tr|F1QPV6|F1QPV6_DANRE Uncharacterized protein (Fragment) OS=Danio rerio GN=slitrk5 PE=4 SV=1	871	297	2897	4	871	869	702	0.724458204	0
comp146284_c0_seq1	3174	tr	H3AF86	tr|H3AF86|H3AF86_LATCH E3 ubiquitin-protein ligase OS=Latimeria chalumnae PE=4 SV=1	883	174	2789	13	883	875	702	0.663516068	0
comp146892_c0_seq2	3327	tr	H3A922	tr|H3A922|H3A922_LATCH Uncharacterized protein OS=Latimeria chalumnae PE=3 SV=1	911	249	2939	1	911	911	702	0.633002705	0
comp148830_c0_seq2	3531	tr	G1KEV3	tr|G1KEV3|G1KEV3_ANOCA Uncharacterized protein OS=Anolis carolinensis GN=LOC100566016 PE=4 SV=1	796	3377	969	1	796	803	702	0.596431606	0
comp145038_c1_seq1	3757	tr	H3AIZ5	tr|H3AIZ5|H3AIZ5_LATCH Uncharacterized protein (Fragment) OS=Latimeria chalumnae PE=4 SV=1	959	3546	733	1	938	938	702	0.560553633	0
comp148944_c1_seq3	4354	tr	I3JHP3	tr|I3JHP3|I3JHP3_ORENI Uncharacterized protein OS=Oreochromis niloticus GN=sema6d PE=4 SV=1	1089	3940	929	1	1089	1101	702	0.483693156	0
comp148325_c0_seq1	5033	tr	H3A5K1	tr|H3A5K1|H3A5K1_LATCH Uncharacterized protein (Fragment) OS=Latimeria chalumnae PE=4 SV=1	890	4197	1636	39	890	857	702	0.418438307	0
comp146990_c0_seq4	3465	tr	H9GX91	tr|H9GX91|H9GX91_DANRE Uncharacterized protein OS=Danio rerio GN=capn7 PE=4 SV=1	815	3049	611	1	815	815	701	0.606926407	0
comp142283_c0_seq16	4163	tr	F7B7S0	tr|F7B7S0|F7B7S0_XENTR Uncharacterized protein OS=Xenopus tropicalis GN=dagla PE=4 SV=1	1031	2948	33	1	930	981	701	0.505164545	0
comp145561_c2_seq3	4476	tr	G3P3N6	tr|G3P3N6|G3P3N6_GASAC Uncharacterized protein OS=Gasterosteus aculeatus PE=4 SV=1	1078	541	3768	23	1076	1082	701	0.469839142	0
comp133548_c0_seq1	3104	tr	U3JHY3	tr|U3JHY3|U3JHY3_FICAL Uncharacterized protein (Fragment) OS=Ficedula albicollis GN=CSMD3 PE=4 SV=1	3649	3102	517	2788	3649	862	700	0.676546392	0
comp147307_c0_seq2	3499	tr	Q1LYG2	tr|Q1LYG2|Q1LYG2_DANRE Uncharacterized protein OS=Danio rerio GN=braf PE=4 SV=1	817	112	2445	1	817	820	700	0.600171478	0
comp131330_c0_seq1	3602	tr	B0JZH4	tr|B0JZH4|B0JZH4_XENTR LOC100145211 protein OS=Xenopus tropicalis GN=mthfd1l PE=2 SV=1	955	257	2986	40	955	921	700	0.583009439	0
comp143692_c0_seq1	3672	tr	F6ZM50	tr|F6ZM50|F6ZM50_MONDO Uncharacterized protein OS=Monodelphis domestica GN=CHD2 PE=4 SV=2	1836	3	2735	884	1810	934	700	0.571895425	0
comp149002_c0_seq1	3817	tr	Q4RW85	tr|Q4RW85|Q4RW85_TETNG Chromosome 9 SCAF14991, whole genome shotgun sequence. (Fragment) OS=Tetraodon nigroviridis GN=GSTENG00027977001 PE=3 SV=1	1062	1	2445	245	1062	820	700	0.550170291	0
comp143378_c0_seq1	4173	tr	Q9PUU5	tr|Q9PUU5|Q9PUU5_DANRE Mitotic kinesin-like protein 1 OS=Danio rerio GN=kif23 PE=2 SV=1	867	263	2911	1	867	883	700	0.503235083	0
comp146864_c0_seq10	4351	tr	F1QJC2	tr|F1QJC2|F1QJC2_DANRE Uncharacterized protein OS=Danio rerio GN=pde10a PE=4 SV=1	843	755	3073	1	773	774	700	0.482647667	0
comp149095_c0_seq1	5758	tr	H3A353	tr|H3A353|H3A353_LATCH Uncharacterized protein OS=Latimeria chalumnae PE=4 SV=1	1009	158	3190	1	1009	1012	700	0.364709969	0
comp149323_c1_seq7	7595	tr	H3A4H1	tr|H3A4H1|H3A4H1_LATCH Uncharacterized protein OS=Latimeria chalumnae PE=4 SV=1	929	881	3637	11	929	925	700	0.276497696	0
comp142014_c0_seq13	3492	tr	F7G3Z6	tr|F7G3Z6|F7G3Z6_MONDO Uncharacterized protein OS=Monodelphis domestica GN=GRAMD1B PE=4 SV=2	883	475	3150	6	883	899	699	0.600515464	0
comp146657_c0_seq1	4245	tr	I3KSR7	tr|I3KSR7|I3KSR7_ORENI Uncharacterized protein OS=Oreochromis niloticus GN=ect2 PE=4 SV=1	911	3913	1181	1	909	915	699	0.493992933	0
comp148290_c0_seq3	5393	tr	H3B0W1	tr|H3B0W1|H3B0W1_LATCH Uncharacterized protein OS=Latimeria chalumnae PE=4 SV=1	1024	5088	2116	35	1024	1006	699	0.388837382	0
comp149188_c0_seq4	7046	tr	E7FAH9	tr|E7FAH9|E7FAH9_DANRE Uncharacterized protein OS=Danio rerio GN=arhgef4 PE=2 SV=1	3063	3902	180	1864	3063	1266	699	0.297615668	0
comp128928_c0_seq4	2333	tr	E7CCB3	tr|E7CCB3|E7CCB3_CTEID Acetyl-CoA carboxylase alpha OS=Ctenopharyngodon idella GN=ACACA PE=2 SV=1	2390	2331	1	170	939	777	698	0.897556794	0
comp144247_c0_seq1	3042	tr	I3KPR5	tr|I3KPR5|I3KPR5_ORENI Uncharacterized protein OS=Oreochromis niloticus GN=LOC100707820 PE=4 SV=1	855	2726	162	1	855	855	698	0.688362919	0
comp145101_c0_seq1	3372	tr	H3ALM5	tr|H3ALM5|H3ALM5_LATCH Uncharacterized protein OS=Latimeria chalumnae PE=3 SV=1	826	2933	453	1	826	828	698	0.620996441	0
comp146392_c0_seq8	4267	tr	H3AIC8	tr|H3AIC8|H3AIC8_LATCH Uncharacterized protein OS=Latimeria chalumnae PE=4 SV=1	767	324	2621	1	767	767	698	0.490742911	0
comp141161_c0_seq1	4445	tr	I3KWN1	tr|I3KWN1|I3KWN1_ORENI Uncharacterized protein OS=Oreochromis niloticus GN=CNTN6 PE=4 SV=1	1031	4199	1248	14	997	986	698	0.471091114	0
comp140336_c1_seq1	7814	tr	H2ZW79	tr|H2ZW79|H2ZW79_LATCH Uncharacterized protein (Fragment) OS=Latimeria chalumnae PE=4 SV=1	2340	3672	184	1178	2340	1177	698	0.267980548	0
comp145709_c0_seq5	3574	tr	J3SCJ6	tr|J3SCJ6|J3SCJ6_CROAD Leucine-rich repeat-containing protein 8D-like OS=Crotalus adamanteus PE=2 SV=1	858	743	3301	1	856	860	697	0.585058758	0
comp146670_c2_seq8	3592	tr	E7F887	tr|E7F887|E7F887_DANRE Uncharacterized protein OS=Danio rerio GN=ttll7 PE=4 SV=1	917	369	3095	1	917	933	697	0.582126949	0
comp149046_c0_seq1	3804	tr	I3IWK3	tr|I3IWK3|I3IWK3_ORENI Uncharacterized protein OS=Oreochromis niloticus GN=LOC100703115 PE=4 SV=1	1891	46	3804	187	1437	1268	697	0.549684543	0
comp134097_c0_seq1	2705	tr	I3KH85	tr|I3KH85|I3KH85_ORENI Uncharacterized protein OS=Oreochromis niloticus GN=LOC100707824 PE=4 SV=1	1348	2517	1	1	841	848	696	0.771903882	0
comp122288_c0_seq1	3225	tr	F1R814	tr|F1R814|F1R814_DANRE Uncharacterized protein OS=Danio rerio GN=slitrk4 PE=4 SV=1	825	2814	310	1	825	837	696	0.64744186	0
comp128036_c0_seq1	3335	tr	Q90W12	tr|Q90W12|Q90W12_ONCMY Vitellogenin receptor (Precursor) OS=Oncorhynchus mykiss GN=vtg receptor PE=2 SV=1	847	3082	521	1	839	855	696	0.626086957	0
comp133970_c1_seq1	4117	tr	H3ARD8	tr|H3ARD8|H3ARD8_LATCH Uncharacterized protein (Fragment) OS=Latimeria chalumnae PE=4 SV=1	2003	3777	64	1	1254	1286	696	0.507165412	0
comp142249_c2_seq1	3032	tr	I3K9K9	tr|I3K9K9|I3K9K9_ORENI Uncharacterized protein OS=Oreochromis niloticus GN=LOC100699288 PE=4 SV=1	1601	453	3032	58	951	895	695	0.687664908	0
comp148907_c0_seq1	3245	tr	H3BFE6	tr|H3BFE6|H3BFE6_LATCH Uncharacterized protein OS=Latimeria chalumnae PE=4 SV=1	1445	1	3243	126	1261	1136	695	0.642526965	0
comp147599_c0_seq10	4342	tr	H2N9Y0	tr|H2N9Y0|H2N9Y0_PONAB Uncharacterized protein OS=Pongo abelii GN=MLLT10 PE=4 SV=1	1038	253	3474	1	1038	1106	695	0.480193459	0
comp145672_c0_seq2	4914	tr	Q5RGI2	tr|Q5RGI2|Q5RGI2_DANRE Uncharacterized protein OS=Danio rerio GN=nup107 PE=4 SV=1	919	338	3085	1	918	921	695	0.424297924	0
comp145036_c0_seq1	2883	tr	K7FRZ9	tr|K7FRZ9|K7FRZ9_PELSI Uncharacterized protein OS=Pelodiscus sinensis GN=WWC2 PE=4 SV=1	1203	210	2882	1	910	911	694	0.722164412	0
comp130433_c0_seq1	3044	tr	M3XI17	tr|M3XI17|M3XI17_LATCH Uncharacterized protein OS=Latimeria chalumnae PE=4 SV=1	873	3020	399	1	873	876	694	0.683968463	0
comp146969_c0_seq1	3901	tr	G1KC08	tr|G1KC08|G1KC08_ANOCA Uncharacterized protein OS=Anolis carolinensis GN=CLSTN2 PE=4 SV=2	957	225	3020	9	957	954	694	0.533709305	0
comp138373_c0_seq1	4442	tr	K7FYH7	tr|K7FYH7|K7FYH7_PELSI Uncharacterized protein OS=Pelodiscus sinensis GN=THADA PE=4 SV=1	1932	22	3909	611	1920	1330	694	0.468707789	0
comp144529_c0_seq2	2497	tr	H2UPW5	tr|H2UPW5|H2UPW5_TAKRU Uncharacterized protein OS=Takifugu rubripes GN=LOC101073831 PE=4 SV=1	4974	2334	1	1	787	788	693	0.832599119	0
comp118019_c0_seq1	2730	tr	F1R685	tr|F1R685|F1R685_DANRE TFIIH basal transcription factor complex helicase XPB subunit OS=Danio rerio GN=ercc3 PE=4 SV=1	782	253	2514	28	782	755	693	0.761538462	0
comp139641_c0_seq15	4034	tr	H3B189	tr|H3B189|H3B189_LATCH Anoctamin (Fragment) OS=Latimeria chalumnae PE=3 SV=1	843	672	3194	1	842	844	693	0.51536936	0
comp142246_c0_seq1	4111	tr	G3S9H0	tr|G3S9H0|G3S9H0_GORGO Uncharacterized protein (Fragment) OS=Gorilla gorilla gorilla GN=101139808 PE=3 SV=1	1184	980	3844	224	1178	971	693	0.505716371	0
comp145835_c0_seq1	3425	tr	M3XWZ9	tr|M3XWZ9|M3XWZ9_MUSPF Uncharacterized protein OS=Mustela putorius furo GN=PCNX PE=4 SV=1	2372	240	3425	1	1079	1136	692	0.606131387	0
comp146940_c0_seq1	3452	tr	H3BGM4	tr|H3BGM4|H3BGM4_LATCH Uncharacterized protein OS=Latimeria chalumnae PE=4 SV=2	986	3264	337	7	986	986	692	0.601390498	0
comp149540_c2_seq1	4106	tr	C0H9J8	tr|C0H9J8|C0H9J8_SALSA SAPS domain family member 3 OS=Salmo salar GN=SAPS3 PE=2 SV=1	909	3666	877	1	909	940	692	0.505601559	0
comp144803_c0_seq1	4341	sp	F1NBT0	sp|F1NBT0|STK10_CHICK Serine/threonine-protein kinase 10 OS=Gallus gallus GN=STK10 PE=3 SV=2	969	3902	912	1	966	999	692	0.478230822	0
comp140475_c1_seq2	2770	tr	U3I6F0	tr|U3I6F0|U3I6F0_ANAPL Uncharacterized protein OS=Anas platyrhynchos GN=SALL1 PE=4 SV=1	1309	2712	1	245	1156	922	691	0.748375451	0
comp127017_c0_seq1	2809	tr	F1QK57	tr|F1QK57|F1QK57_DANRE Uncharacterized protein (Fragment) OS=Danio rerio GN=tecta PE=4 SV=1	2153	2763	298	1301	2120	822	691	0.737985048	0
comp146339_c1_seq4	3690	tr	E7F9V7	tr|E7F9V7|E7F9V7_DANRE Uncharacterized protein OS=Danio rerio PE=4 SV=1	1149	3443	240	12	1149	1164	691	0.561788618	0
comp146084_c1_seq2	5011	tr	B2GUN8	tr|B2GUN8|B2GUN8_XENTR LOC100158626 protein (Fragment) OS=Xenopus tropicalis GN=LOC100158626 PE=2 SV=1	1541	4697	282	60	1541	1498	691	0.413689882	0
comp147977_c0_seq41	6498	tr	U3J252	tr|U3J252|U3J252_ANAPL Uncharacterized protein (Fragment) OS=Anas platyrhynchos GN=MPDZ PE=4 SV=1	1819	2664	5939	579	1654	1140	691	0.319021237	0
comp144488_c1_seq1	2365	tr	O93599	tr|O93599|O93599_DANRE Signal transducer and activator of transcription OS=Danio rerio GN=stat3 PE=2 SV=1	806	3	2270	31	788	759	690	0.875264271	0
comp140691_c1_seq1	2381	tr	I3J8W0	tr|I3J8W0|I3J8W0_ORENI Uncharacterized protein (Fragment) OS=Oreochromis niloticus GN=LOC100709873 PE=3 SV=1	1295	2380	2	32	832	801	690	0.869382612	0
comp142059_c0_seq2	3220	tr	F1NSD7	tr|F1NSD7|F1NSD7_CHICK Uncharacterized protein OS=Gallus gallus GN=SEMA5B PE=4 SV=2	1066	2579	3	1	861	863	690	0.642857143	0
comp148094_c1_seq3	4015	sp	E7FBU4	sp|E7FBU4|MMS19_DANRE MMS19 nucleotide excision repair protein homolog OS=Danio rerio GN=mms19 PE=3 SV=1	1043	3430	365	1	1042	1043	690	0.515566625	0
comp147815_c0_seq2	4140	tr	F1QIW8	tr|F1QIW8|F1QIW8_DANRE Uncharacterized protein OS=Danio rerio GN=LOC565702 PE=4 SV=1	807	262	2679	1	807	808	690	0.5	0
comp148077_c0_seq8	4241	tr	I3KCM5	tr|I3KCM5|I3KCM5_ORENI Uncharacterized protein OS=Oreochromis niloticus GN=LOC100694094 PE=4 SV=1	761	3785	1503	1	761	761	690	0.488092431	0
comp147458_c0_seq8	4739	tr	K7F4H4	tr|K7F4H4|K7F4H4_PELSI Uncharacterized protein OS=Pelodiscus sinensis GN=EGF PE=4 SV=1	1184	467	3979	2	1172	1181	690	0.436801013	0
comp148623_c0_seq3	5117	tr	I3KL47	tr|I3KL47|I3KL47_ORENI Uncharacterized protein OS=Oreochromis niloticus GN=LOC100692465 PE=4 SV=1	945	998	3652	34	938	908	690	0.404533907	0
comp148670_c0_seq3	5529	tr	F1QAJ3	tr|F1QAJ3|F1QAJ3_DANRE Uncharacterized protein OS=Danio rerio GN=gabbr1b PE=4 SV=1	994	864	3329	162	991	845	690	0.374389582	0
comp115355_c0_seq1	2888	tr	R7V605	tr|R7V605|R7V605_CAPTE Coatomer subunit gamma OS=Capitella teleta GN=CAPTEDRAFT_162815 PE=3 SV=1	869	75	2693	2	869	874	689	0.715720222	0
comp148001_c0_seq1	2994	tr	G1LRF3	tr|G1LRF3|G1LRF3_AILME E3 ubiquitin-protein ligase (Fragment) OS=Ailuropoda melanoleuca GN=ITCH PE=4 SV=1	873	2779	125	1	873	890	689	0.690380762	0
comp147560_c0_seq5	3336	tr	U3IR23	tr|U3IR23|U3IR23_ANAPL Uncharacterized protein OS=Anas platyrhynchos GN=PTPN3 PE=4 SV=1	926	3124	305	1	926	941	689	0.619604317	0
comp145260_c0_seq1	3429	tr	M7AKN2	tr|M7AKN2|M7AKN2_CHEMY Tyrosine-protein kinase OS=Chelonia mydas GN=UY3_17936 PE=3 SV=1	1526	3427	221	435	1519	1099	689	0.60279965	0
comp148392_c0_seq2	3980	tr	E6ZI66	tr|E6ZI66|E6ZI66_DICLA Neuropilin-1a OS=Dicentrarchus labrax GN=NRP1A PE=4 SV=1	924	740	3487	1	924	929	689	0.519346734	0
comp140571_c0_seq5	4178	tr	F7BAQ4	tr|F7BAQ4|F7BAQ4_MONDO Uncharacterized protein OS=Monodelphis domestica GN=ULK4 PE=4 SV=2	1276	3308	177	226	1274	1063	689	0.494734323	0
comp148410_c0_seq1	4299	tr	D3ZDP9	tr|D3ZDP9|D3ZDP9_RAT Protein Zbtb11 OS=Rattus norvegicus GN=Zbtb11 PE=4 SV=1	1052	309	3578	1	1052	1098	689	0.480809491	0
comp135180_c0_seq2	2749	tr	I3JLJ9	tr|I3JLJ9|I3JLJ9_ORENI Uncharacterized protein OS=Oreochromis niloticus GN=LOC100706962 PE=4 SV=1	760	159	2435	1	759	759	688	0.750818479	0
comp140963_c0_seq1	3083	tr	H3A217	tr|H3A217|H3A217_LATCH DNA ligase OS=Latimeria chalumnae PE=3 SV=1	911	2834	102	1	911	912	688	0.669477781	0
comp149169_c2_seq2	3248	tr	I3KVM0	tr|I3KVM0|I3KVM0_ORENI Uncharacterized protein OS=Oreochromis niloticus GN=LOC100698541 PE=4 SV=1	788	2887	521	1	788	793	688	0.63546798	0
comp115633_c0_seq1	3434	tr	H3AK48	tr|H3AK48|H3AK48_LATCH Uncharacterized protein OS=Latimeria chalumnae PE=4 SV=1	841	3233	762	1	839	840	688	0.60104834	0
comp141574_c0_seq1	3822	tr	K7FCM6	tr|K7FCM6|K7FCM6_PELSI Uncharacterized protein OS=Pelodiscus sinensis GN=ZRANB3 PE=4 SV=1	1119	3733	410	14	1112	1130	688	0.540031397	0
comp145535_c0_seq10	3864	tr	G1MTC8	tr|G1MTC8|G1MTC8_MELGA Uncharacterized protein (Fragment) OS=Meleagris gallopavo GN=RECK PE=4 SV=2	942	247	2970	5	915	917	688	0.534161491	0
comp147386_c0_seq4	4153	tr	H2ZU50	tr|H2ZU50|H2ZU50_LATCH Uncharacterized protein OS=Latimeria chalumnae PE=4 SV=1	1554	2415	100	1	767	773	688	0.496990128	0
comp145061_c1_seq2	4179	tr	H3A8R4	tr|H3A8R4|H3A8R4_LATCH Uncharacterized protein (Fragment) OS=Latimeria chalumnae PE=4 SV=1	934	214	3030	1	933	944	688	0.493898062	0
comp149187_c0_seq2	5776	tr	H3B2X6	tr|H3B2X6|H3B2X6_LATCH Uncharacterized protein OS=Latimeria chalumnae PE=4 SV=1	863	5705	3165	1	863	866	688	0.35734072	0
comp140356_c0_seq5	2788	tr	E1BSN8	tr|E1BSN8|E1BSN8_CHICK Uncharacterized protein OS=Gallus gallus GN=Gga.31055 PE=4 SV=1	803	2461	53	1	803	804	687	0.739239598	0
comp106567_c0_seq1	2864	tr	T1ED33	tr|T1ED33|T1ED33_HELRO Coatomer subunit beta OS=Helobdella robusta PE=3 SV=1	958	2	2527	111	953	844	687	0.719622905	0
comp148225_c0_seq1	3207	tr	I3KIM3	tr|I3KIM3|I3KIM3_ORENI Uncharacterized protein OS=Oreochromis niloticus GN=LOC100710907 PE=4 SV=1	1901	757	3207	38	858	821	687	0.642656688	0
comp146472_c1_seq1	3452	tr	E7FFF0	tr|E7FFF0|E7FFF0_DANRE Uncharacterized protein OS=Danio rerio GN=LOC555294 PE=4 SV=1	1261	3451	515	217	1214	1021	687	0.597045191	0
comp146157_c0_seq8	3674	tr	K7FNH9	tr|K7FNH9|K7FNH9_PELSI Uncharacterized protein OS=Pelodiscus sinensis GN=EVI5 PE=4 SV=1	901	250	2862	42	901	871	687	0.560968971	0
comp149098_c2_seq4	3680	tr	E7F3H9	tr|E7F3H9|E7F3H9_DANRE Uncharacterized protein OS=Danio rerio GN=csde1 PE=2 SV=1	817	3588	1138	1	817	837	687	0.560054348	0
comp148934_c0_seq1	3748	tr	H3BCX8	tr|H3BCX8|H3BCX8_LATCH Uncharacterized protein (Fragment) OS=Latimeria chalumnae PE=4 SV=1	1366	2	3103	389	1366	1053	687	0.549893276	0
comp146749_c0_seq1	4075	tr	E6ZF25	tr|E6ZF25|E6ZF25_DICLA Serine/threonine-protein phosphatase 4 regulatory subunit 1-like OS=Dicentrarchus labrax GN=PPP4R1L PE=4 SV=1	1002	4032	1234	14	1002	997	687	0.505766871	0
comp139342_c0_seq1	4163	tr	H3BA63	tr|H3BA63|H3BA63_LATCH Uncharacterized protein (Fragment) OS=Latimeria chalumnae PE=4 SV=1	1128	307	3558	1	1102	1104	687	0.495075667	0
comp146601_c2_seq3	4357	tr	I3KH72	tr|I3KH72|I3KH72_ORENI Uncharacterized protein (Fragment) OS=Oreochromis niloticus PE=4 SV=1	1677	1039	4257	2	1003	1077	687	0.473031903	0
comp146628_c0_seq4	4952	tr	F1QWT9	tr|F1QWT9|F1QWT9_DANRE Uncharacterized protein OS=Danio rerio GN=stox2a PE=2 SV=2	1059	4208	1443	1	993	996	687	0.416195477	0
comp147966_c0_seq3	5556	tr	F6PGA8	tr|F6PGA8|F6PGA8_MONDO Uncharacterized protein OS=Monodelphis domestica GN=TLK1 PE=4 SV=1	769	3945	1663	1	769	774	687	0.370950324	0
comp145889_c0_seq1	5601	tr	M4A6S4	tr|M4A6S4|M4A6S4_XIPMA Uncharacterized protein (Fragment) OS=Xiphophorus maculatus GN=ZNF335 PE=4 SV=1	1308	1553	4741	250	1308	1098	687	0.367970005	0
comp146978_c0_seq6	5772	tr	I3JE40	tr|I3JE40|I3JE40_ORENI Uncharacterized protein OS=Oreochromis niloticus GN=itga11 PE=3 SV=1	1192	5659	2768	1	964	968	687	0.357068607	0
comp145759_c0_seq1	2873	tr	K7FG25	tr|K7FG25|K7FG25_PELSI Uncharacterized protein OS=Pelodiscus sinensis GN=FSTL5 PE=4 SV=1	1022	265	2784	183	1022	840	686	0.7163244	0
comp144306_c0_seq3	3558	tr	F1PM17	tr|F1PM17|F1PM17_CANFA Homeobox protein cut-like 1 (Fragment) OS=Canis familiaris GN=CUX1 PE=3 SV=2	1499	3558	661	396	1353	1011	686	0.57841484	0
comp147568_c1_seq1	4101	tr	H3A109	tr|H3A109|H3A109_LATCH Uncharacterized protein (Fragment) OS=Latimeria chalumnae PE=4 SV=1	976	902	3811	5	976	984	686	0.501828822	0
comp147770_c0_seq8	4704	tr	E1C853	tr|E1C853|E1C853_CHICK Uncharacterized protein OS=Gallus gallus GN=ERC2 PE=4 SV=2	975	4704	2158	186	975	871	686	0.4375	0
comp141014_c0_seq2	2456	tr	G1P6B0	tr|G1P6B0|G1P6B0_MYOLU Uncharacterized protein (Fragment) OS=Myotis lucifugus PE=4 SV=1	744	252	2390	32	744	713	685	0.836726384	0
comp129374_c0_seq1	3056	tr	E7FF39	tr|E7FF39|E7FF39_DANRE Uncharacterized protein OS=Danio rerio GN=myo15aa PE=4 SV=1	1558	2943	259	665	1558	896	685	0.672447644	0
comp143788_c1_seq1	3442	tr	Q6QAF3	tr|Q6QAF3|Q6QAF3_DANRE Integrin alpha 5 OS=Danio rerio GN=itga5 PE=2 SV=1	1035	351	3419	16	1035	1029	685	0.597036607	0
comp143795_c0_seq1	4009	tr	E7FGK1	tr|E7FGK1|E7FGK1_DANRE Uncharacterized protein OS=Danio rerio GN=eml3 PE=4 SV=1	976	443	3637	1	958	1072	685	0.512596658	0
comp145930_c0_seq1	4133	tr	I3JTG4	tr|I3JTG4|I3JTG4_ORENI Uncharacterized protein OS=Oreochromis niloticus GN=dsp PE=4 SV=1	2714	3975	40	1	1331	1365	685	0.497217518	0
comp148227_c0_seq7	4249	tr	E7F8D0	tr|E7F8D0|E7F8D0_DANRE Uncharacterized protein OS=Danio rerio GN=si:ch211-208h7.4 PE=4 SV=1	1546	26	4240	41	1423	1434	685	0.48364321	0
comp140821_c1_seq2	4404	tr	E7F959	tr|E7F959|E7F959_DANRE Uncharacterized protein OS=Danio rerio GN=trim3b PE=4 SV=1	772	4056	1750	1	772	772	685	0.466621253	0
comp147942_c0_seq13	5597	tr	H3B9U6	tr|H3B9U6|H3B9U6_LATCH Uncharacterized protein OS=Latimeria chalumnae PE=4 SV=1	869	4893	2332	1	869	871	685	0.367160979	0
comp149277_c0_seq1	5650	tr	A0M8U5	tr|A0M8U5|A0M8U5_CHICK Cortactin-binding protein 2 OS=Gallus gallus GN=CORTBP2 PE=4 SV=1	1630	5391	2053	1	1144	1163	685	0.363716814	0
comp145821_c0_seq12	8054	tr	I3KN27	tr|I3KN27|I3KN27_ORENI Uncharacterized protein (Fragment) OS=Oreochromis niloticus GN=frmpd3 PE=4 SV=1	1711	1776	5336	507	1708	1244	685	0.255152719	0
comp142842_c0_seq1	3267	tr	K7F3K7	tr|K7F3K7|K7F3K7_PELSI Uncharacterized protein OS=Pelodiscus sinensis GN=CDH8 PE=3 SV=1	799	2884	488	1	799	799	684	0.628099174	0
comp146805_c0_seq3	3528	sp	Q66L58	sp|Q66L58|VAC14_DANRE Protein VAC14 homolog OS=Danio rerio GN=vac14 PE=2 SV=1	771	2699	360	1	771	783	684	0.581632653	0
comp143761_c0_seq1	3658	tr	Q5BN39	tr|Q5BN39|Q5BN39_COLLI Potassium voltage-gated channel subfamily Q member 5 OS=Columba livia GN=KCNQ5 PE=2 SV=1	915	3566	801	3	915	927	684	0.560962274	0
comp140055_c0_seq1	5332	tr	K7FB62	tr|K7FB62|K7FB62_PELSI Uncharacterized protein OS=Pelodiscus sinensis GN=KIAA0319 PE=4 SV=1	1083	4707	1504	1	1083	1102	684	0.384846212	0
comp129739_c0_seq1	2557	tr	E7FEU6	tr|E7FEU6|E7FEU6_DANRE Uncharacterized protein OS=Danio rerio GN=adcy2a PE=3 SV=1	1155	2556	283	398	1155	758	683	0.801329683	0
comp137962_c0_seq1	2638	tr	A9JRY6	tr|A9JRY6|A9JRY6_DANRE Unc5a protein OS=Danio rerio GN=unc5a PE=2 SV=1	860	2606	81	3	860	858	683	0.776724792	0
comp142920_c1_seq1	3288	tr	H3A1Y6	tr|H3A1Y6|H3A1Y6_LATCH Uncharacterized protein OS=Latimeria chalumnae PE=4 SV=1	3610	235	3198	2534	3604	1105	683	0.623175182	0
comp140346_c0_seq1	3661	tr	H2ZYP1	tr|H2ZYP1|H2ZYP1_LATCH Uncharacterized protein OS=Latimeria chalumnae PE=4 SV=1	2403	3659	885	1465	2402	938	683	0.559683147	0
comp141760_c0_seq1	4993	tr	M3XK92	tr|M3XK92|M3XK92_LATCH Uncharacterized protein OS=Latimeria chalumnae PE=4 SV=1	851	4833	2425	48	851	804	683	0.410374524	0
comp149321_c0_seq9	5310	tr	F1NQI4	tr|F1NQI4|F1NQI4_CHICK Uncharacterized protein OS=Gallus gallus GN=PLEKHM2 PE=4 SV=2	1011	842	3814	1	1006	1018	683	0.385875706	0
comp142378_c0_seq1	2844	tr	Q6P296	tr|Q6P296|Q6P296_DANRE Carbohydrate (Chondroitin) synthase 1 OS=Danio rerio GN=chsy1 PE=2 SV=1	801	2470	68	1	800	810	682	0.719409283	0
comp144059_c0_seq2	2882	tr	U3K0N0	tr|U3K0N0|U3K0N0_FICAL Uncharacterized protein OS=Ficedula albicollis GN=MCF2L2 PE=4 SV=1	1272	2568	1	8	861	857	682	0.709923664	0
comp132935_c0_seq2	3342	tr	B4F6U9	tr|B4F6U9|B4F6U9_XENTR Uncharacterized protein (Fragment) OS=Xenopus tropicalis PE=2 SV=1	824	2895	454	8	824	818	682	0.612208259	0
comp147972_c0_seq1	4296	tr	H3B0G7	tr|H3B0G7|H3B0G7_LATCH Uncharacterized protein OS=Latimeria chalumnae PE=3 SV=2	1059	233	3427	1	1059	1067	682	0.476256983	0
comp148967_c0_seq1	4324	tr	E7F471	tr|E7F471|E7F471_DANRE Uncharacterized protein OS=Danio rerio GN=pank4 PE=4 SV=1	774	4267	1961	1	769	769	682	0.473172988	0
comp142419_c0_seq2	4658	tr	H3A6W5	tr|H3A6W5|H3A6W5_LATCH Uncharacterized protein OS=Latimeria chalumnae PE=4 SV=1	918	3274	554	1	916	924	682	0.439244311	0
comp145951_c1_seq1	2255	tr	F1NSY1	tr|F1NSY1|F1NSY1_CHICK Sodium/potassium-transporting ATPase subunit alpha-1 (Fragment) OS=Gallus gallus GN=ATP1A1 PE=2 SV=2	1017	2252	3	173	922	750	681	0.905986696	0
comp144698_c1_seq6	3489	tr	Q800E7	tr|Q800E7|Q800E7_DANRE Uncharacterized protein OS=Danio rerio GN=pde6a PE=4 SV=1	858	2998	557	3	817	815	681	0.5855546	0
comp145757_c0_seq2	3744	tr	H3AIA9	tr|H3AIA9|H3AIA9_LATCH Uncharacterized protein OS=Latimeria chalumnae PE=4 SV=1	877	3187	629	28	877	854	681	0.545673077	0
comp146259_c1_seq9	3811	tr	G3PF87	tr|G3PF87|G3PF87_GASAC Uncharacterized protein (Fragment) OS=Gasterosteus aculeatus GN=ADAM22 PE=4 SV=1	933	326	3079	1	931	931	681	0.536079769	0
comp148331_c0_seq2	4827	tr	I3JIE5	tr|I3JIE5|I3JIE5_ORENI Uncharacterized protein OS=Oreochromis niloticus GN=LOC100696308 PE=4 SV=1	845	222	2654	21	843	826	681	0.423244251	0
comp148186_c0_seq13	5142	tr	H3A1F7	tr|H3A1F7|H3A1F7_LATCH Uncharacterized protein OS=Latimeria chalumnae PE=4 SV=1	1320	349	3726	6	1181	1203	681	0.397316219	0
comp130887_c0_seq1	2676	tr	I3JNV6	tr|I3JNV6|I3JNV6_ORENI Uncharacterized protein OS=Oreochromis niloticus GN=jakmip2 PE=4 SV=1	822	262	2676	1	806	806	680	0.762331839	0
comp140517_c0_seq2	3341	tr	K7GAW8	tr|K7GAW8|K7GAW8_PELSI Uncharacterized protein OS=Pelodiscus sinensis GN=BAI1 PE=3 SV=1	1538	656	3340	32	937	916	680	0.61059563	0
comp141468_c0_seq2	3784	tr	M4AN88	tr|M4AN88|M4AN88_XIPMA Uncharacterized protein OS=Xiphophorus maculatus PE=4 SV=1	2360	2	3088	1326	2360	1045	680	0.539112051	0
comp147266_c0_seq2	4607	tr	G3P1I9	tr|G3P1I9|G3P1I9_GASAC Uncharacterized protein OS=Gasterosteus aculeatus PE=4 SV=1	849	656	3205	1	849	851	680	0.442804428	0
comp145424_c2_seq7	5795	tr	K7EXH9	tr|K7EXH9|K7EXH9_PELSI Uncharacterized protein OS=Pelodiscus sinensis PE=4 SV=1	1440	1589	5740	86	1412	1397	680	0.35202761	0
comp143186_c0_seq1	6067	sp	O35242	sp|O35242|FAN_MOUSE Protein FAN OS=Mus musculus GN=Nsmaf PE=2 SV=2	920	5951	3210	1	920	922	680	0.336245261	0
comp142911_c1_seq2	2240	tr	H2UW69	tr|H2UW69|H2UW69_TAKRU Uncharacterized protein (Fragment) OS=Takifugu rubripes GN=LOC101068251 PE=4 SV=1	1892	2240	3	120	865	746	679	0.909375	0
comp145291_c0_seq2	3020	tr	H3AIY0	tr|H3AIY0|H3AIY0_LATCH Uncharacterized protein OS=Latimeria chalumnae PE=4 SV=1	1033	2739	82	1	883	895	679	0.674503311	0
comp135653_c1_seq1	3353	tr	M3XKD5	tr|M3XKD5|M3XKD5_LATCH Uncharacterized protein OS=Latimeria chalumnae GN=TMEM67 PE=4 SV=1	987	41	2995	1	987	990	679	0.607515658	0
comp139589_c0_seq2	3551	tr	F7DJU0	tr|F7DJU0|F7DJU0_XENTR Uncharacterized protein OS=Xenopus tropicalis GN=dmgdh PE=3 SV=1	870	3264	733	30	868	844	679	0.573641228	0
comp144829_c0_seq1	3580	tr	M4APQ6	tr|M4APQ6|M4APQ6_XIPMA Uncharacterized protein OS=Xiphophorus maculatus PE=3 SV=1	1134	469	3543	1	1026	1050	679	0.568994413	0
comp148867_c0_seq1	4909	tr	S7P8I8	tr|S7P8I8|S7P8I8_MYOBR Trafficking kinesin-binding protein 1 OS=Myotis brandtii GN=D623_10018791 PE=4 SV=1	939	3771	967	38	939	945	679	0.414952129	0
comp138231_c0_seq12	5125	tr	L7N048	tr|L7N048|L7N048_CANFA Uncharacterized protein OS=Canis familiaris GN=ADGB PE=4 SV=1	1653	4915	914	1	1370	1406	679	0.397463415	0
comp149042_c1_seq1	5305	tr	H3BHH9	tr|H3BHH9|H3BHH9_LATCH Uncharacterized protein OS=Latimeria chalumnae PE=4 SV=1	910	603	3353	1	910	919	679	0.38397738	0
comp148976_c0_seq3	5444	tr	H3AKL5	tr|H3AKL5|H3AKL5_LATCH Uncharacterized protein OS=Latimeria chalumnae PE=4 SV=1	1099	190	3396	1	1099	1105	679	0.374173402	0
comp147229_c0_seq4	4615	tr	H0YT27	tr|H0YT27|H0YT27_TAEGU Uncharacterized protein (Fragment) OS=Taeniopygia guttata GN=TEK PE=4 SV=1	1128	309	3686	2	1128	1140	678	0.440736728	0
comp130951_c0_seq2	4803	tr	K7G2K4	tr|K7G2K4|K7G2K4_PELSI Uncharacterized protein OS=Pelodiscus sinensis GN=COG5 PE=4 SV=1	819	4674	2233	1	819	819	678	0.423485322	0
comp145615_c1_seq2	5563	tr	E1BWS6	tr|E1BWS6|E1BWS6_CHICK Uncharacterized protein OS=Gallus gallus PE=4 SV=2	1191	168	3329	103	1191	1100	678	0.365630056	0
comp145717_c0_seq1	3149	sp	B0R0T1	sp|B0R0T1|VWA8_DANRE von Willebrand factor A domain-containing protein 8 OS=Danio rerio GN=si:dkey-18l1.1 PE=4 SV=1	1896	3149	555	1031	1896	866	677	0.644966656	0
comp143984_c0_seq2	3750	tr	I3K2F2	tr|I3K2F2|I3K2F2_ORENI Uncharacterized protein OS=Oreochromis niloticus PE=4 SV=1	1463	709	3645	4	977	982	677	0.5416	0
comp147603_c0_seq1	4098	tr	G3NUB1	tr|G3NUB1|G3NUB1_GASAC Uncharacterized protein (Fragment) OS=Gasterosteus aculeatus PE=4 SV=1	1114	2	2677	217	1114	899	677	0.495607613	0
comp142278_c0_seq3	4332	tr	F1QQ58	tr|F1QQ58|F1QQ58_DANRE Histone-lysine N-methyltransferase EZH2 OS=Danio rerio GN=ezh2 PE=2 SV=1	760	346	2619	1	760	761	677	0.468836565	0
comp149289_c0_seq1	5143	tr	A9JRI2	tr|A9JRI2|A9JRI2_DANRE LOC796833 protein (Fragment) OS=Danio rerio GN=sidt2 PE=2 SV=1	841	4384	1916	3	841	847	677	0.394905697	0
comp147851_c0_seq7	5595	tr	I3KGQ4	tr|I3KGQ4|I3KGQ4_ORENI Uncharacterized protein OS=Oreochromis niloticus GN=LOC100698300 PE=4 SV=1	871	5335	2729	1	871	871	677	0.363002681	0
comp148646_c0_seq1	6375	tr	U3K5T2	tr|U3K5T2|U3K5T2_FICAL Uncharacterized protein OS=Ficedula albicollis GN=KMT2A PE=4 SV=1	3776	3103	6375	2564	3706	1175	677	0.318588235	0
comp143441_c0_seq1	2685	tr	I3K1S2	tr|I3K1S2|I3K1S2_ORENI Uncharacterized protein OS=Oreochromis niloticus GN=LOC100691377 PE=4 SV=1	779	2643	448	36	779	745	676	0.755307263	0
comp141050_c2_seq2	2852	tr	H3AAU2	tr|H3AAU2|H3AAU2_LATCH Guanylate cyclase (Fragment) OS=Latimeria chalumnae PE=3 SV=1	1062	23	2851	2	934	949	676	0.711079944	0
comp144115_c1_seq1	3258	tr	H3B0U3	tr|H3B0U3|H3B0U3_LATCH Uncharacterized protein (Fragment) OS=Latimeria chalumnae PE=4 SV=1	1221	3217	791	383	1221	846	676	0.622467772	0
comp139211_c0_seq7	3343	tr	F1P3D1	tr|F1P3D1|F1P3D1_CHICK Neurobeachin OS=Gallus gallus GN=NBEA PE=4 SV=2	2965	3343	1178	2066	2786	722	676	0.606640742	0
comp147387_c0_seq2	3896	tr	E7F7I3	tr|E7F7I3|E7F7I3_DANRE Uncharacterized protein OS=Danio rerio GN=pkn3 PE=4 SV=1	940	3607	788	1	940	951	676	0.520533881	0
comp143379_c0_seq3	4075	tr	M3XK29	tr|M3XK29|M3XK29_LATCH Uncharacterized protein OS=Latimeria chalumnae PE=4 SV=1	867	3603	1024	1	867	870	676	0.497668712	0
comp146848_c0_seq5	4294	tr	H3AT86	tr|H3AT86|H3AT86_LATCH Uncharacterized protein OS=Latimeria chalumnae PE=4 SV=1	1081	3722	573	32	1081	1058	676	0.472286912	0
comp144883_c0_seq1	2664	tr	G3NX29	tr|G3NX29|G3NX29_GASAC Uncharacterized protein (Fragment) OS=Gasterosteus aculeatus PE=3 SV=1	1527	2277	1	4	765	762	675	0.760135135	0
comp149032_c0_seq1	4601	tr	I3K7K8	tr|I3K7K8|I3K7K8_ORENI Uncharacterized protein OS=Oreochromis niloticus GN=LOC100712128 PE=4 SV=1	825	590	3037	4	819	825	675	0.440121713	0
comp149307_c0_seq1	7247	tr	M9MMA4	tr|M9MMA4|M9MMA4_DANRE Uncharacterized protein OS=Danio rerio GN=si:ch211-247j6.1 PE=4 SV=1	1042	5624	2571	16	1042	1030	675	0.279425969	0
comp142173_c1_seq1	2827	tr	H3APN7	tr|H3APN7|H3APN7_LATCH Uncharacterized protein OS=Latimeria chalumnae PE=4 SV=1	880	485	2827	1	782	782	674	0.715245844	0
comp139004_c1_seq11	2901	tr	H2TYP9	tr|H2TYP9|H2TYP9_TAKRU Uncharacterized protein (Fragment) OS=Takifugu rubripes GN=LOC101070523 PE=4 SV=1	728	293	2488	7	728	733	674	0.697001034	0
comp148217_c0_seq2	3818	tr	H3A392	tr|H3A392|H3A392_LATCH Uncharacterized protein (Fragment) OS=Latimeria chalumnae PE=4 SV=1	976	3603	709	7	969	970	674	0.529596647	0
comp148119_c0_seq1	3867	tr	U3IVK5	tr|U3IVK5|U3IVK5_ANAPL Uncharacterized protein (Fragment) OS=Anas platyrhynchos GN=TMEM132C PE=4 SV=1	1081	3261	31	1	1079	1097	674	0.522885958	0
comp147735_c1_seq3	3917	tr	U3I2H5	tr|U3I2H5|U3I2H5_ANAPL Uncharacterized protein (Fragment) OS=Anas platyrhynchos GN=TRIM2 PE=4 SV=1	756	251	2500	6	756	751	674	0.516211386	0
comp145989_c0_seq2	4213	tr	E7F383	tr|E7F383|E7F383_DANRE Uncharacterized protein OS=Danio rerio GN=usp54a PE=4 SV=1	1497	3012	319	1	902	917	674	0.479943033	0
comp143766_c0_seq2	4454	tr	H3AGQ2	tr|H3AGQ2|H3AGQ2_LATCH Uncharacterized protein (Fragment) OS=Latimeria chalumnae PE=4 SV=1	1104	3989	573	1	1104	1168	674	0.453973956	0
comp148519_c0_seq1	4470	sp	E7FAM5	sp|E7FAM5|LIN41_DANRE E3 ubiquitin-protein ligase TRIM71 OS=Danio rerio GN=trim71 PE=2 SV=1	824	1180	3594	12	824	814	674	0.452348993	0
comp148296_c2_seq1	2032	tr	H2UUP5	tr|H2UUP5|H2UUP5_TAKRU Uncharacterized protein OS=Takifugu rubripes GN=LOC101075969 PE=4 SV=1	2338	1	2031	1574	2250	677	673	0.993602362	0
comp144960_c0_seq8	3381	tr	G3PK16	tr|G3PK16|G3PK16_GASAC Uncharacterized protein OS=Gasterosteus aculeatus PE=4 SV=1	1599	261	2849	1	853	883	673	0.597160603	0
comp139293_c0_seq1	3381	tr	H3B138	tr|H3B138|H3B138_LATCH Uncharacterized protein OS=Latimeria chalumnae PE=4 SV=1	949	377	3202	6	949	949	673	0.597160603	0
comp147731_c0_seq10	3398	tr	H3BD90	tr|H3BD90|H3BD90_LATCH Uncharacterized protein OS=Latimeria chalumnae PE=4 SV=2	952	3305	444	1	952	954	673	0.594173043	0
comp140913_c0_seq1	3555	tr	H2ZUP5	tr|H2ZUP5|H2ZUP5_LATCH Uncharacterized protein OS=Latimeria chalumnae PE=4 SV=1	956	3324	520	4	956	955	673	0.567932489	0
comp139967_c0_seq1	3915	tr	H3B2E9	tr|H3B2E9|H3B2E9_LATCH Uncharacterized protein OS=Latimeria chalumnae PE=4 SV=1	883	148	2787	1	881	881	673	0.515708812	0
comp149484_c1_seq1	4056	tr	F1M3L5	tr|F1M3L5|F1M3L5_RAT Protein Etl4 (Fragment) OS=Rattus norvegicus GN=Etl4 PE=4 SV=2	1330	289	4050	101	1273	1264	673	0.497781065	0
comp142654_c0_seq2	4077	sp	P0DM44	sp|P0DM44|LGR6_DANRE Leucine-rich repeat-containing G-protein coupled receptor 6 OS=Danio rerio GN=lgr6 PE=2 SV=1	962	64	2871	1	935	943	673	0.495217071	0
comp146617_c0_seq9	4165	tr	G3W583	tr|G3W583|G3W583_SARHA Uncharacterized protein OS=Sarcophilus harrisii GN=NFATC1 PE=4 SV=1	950	4072	1295	10	950	959	673	0.484753902	0
comp141941_c0_seq1	4273	tr	G1LUR6	tr|G1LUR6|G1LUR6_AILME Uncharacterized protein (Fragment) OS=Ailuropoda melanoleuca GN=LOC100479472 PE=4 SV=1	1026	24	3041	11	1023	1039	673	0.472501755	0
comp143136_c0_seq4	4362	tr	H3AN08	tr|H3AN08|H3AN08_LATCH Uncharacterized protein OS=Latimeria chalumnae PE=4 SV=1	853	3821	1176	1	853	890	673	0.462861073	0
comp148887_c0_seq1	4744	tr	I3J6A9	tr|I3J6A9|I3J6A9_ORENI Uncharacterized protein OS=Oreochromis niloticus PE=4 SV=1	1015	228	3206	1	1011	1024	673	0.425590219	0
comp149233_c0_seq1	6355	tr	H3AXY6	tr|H3AXY6|H3AXY6_LATCH Uncharacterized protein OS=Latimeria chalumnae PE=4 SV=1	1118	346	3171	143	1118	980	673	0.317702596	0
comp131232_c0_seq1	2532	tr	Q90ZF3	tr|Q90ZF3|Q90ZF3_ONCMA Bifunctional metabotropic receptor for extracellular calcium and glutamate OS=Oncorhynchus masou GN=sBimR PE=2 SV=1	1218	145	2532	7	806	800	672	0.796208531	0
comp138897_c1_seq5	3090	tr	I3JNH6	tr|I3JNH6|I3JNH6_ORENI Anoctamin OS=Oreochromis niloticus GN=LOC100690910 PE=3 SV=1	911	2888	129	1	911	934	672	0.652427184	0
comp142931_c0_seq1	3264	tr	H2RQT9	tr|H2RQT9|H2RQT9_TAKRU Uncharacterized protein (Fragment) OS=Takifugu rubripes GN=LOC101061432 PE=4 SV=1	1366	2514	1	1	841	850	672	0.617647059	0
comp141337_c0_seq6	3352	tr	M3XK78	tr|M3XK78|M3XK78_LATCH Uncharacterized protein OS=Latimeria chalumnae PE=4 SV=1	978	287	3064	19	978	978	671	0.600536993	0
comp140643_c0_seq2	3724	tr	G1NGN0	tr|G1NGN0|G1NGN0_MELGA Uncharacterized protein (Fragment) OS=Meleagris gallopavo PE=4 SV=2	2825	2	2386	2036	2825	795	671	0.540547798	0
comp148822_c0_seq1	5124	tr	K7GK28	tr|K7GK28|K7GK28_PELSI Uncharacterized protein (Fragment) OS=Pelodiscus sinensis GN=TNIK PE=4 SV=1	1320	467	2956	458	1314	863	671	0.392857143	0
comp149380_c0_seq1	10669	tr	A4ZZ90	tr|A4ZZ90|A4ZZ90_XENTR BRCA2 (Fragment) OS=Xenopus tropicalis GN=brca2 PE=2 SV=1	3219	5575	890	1677	3156	1619	671	0.188677477	0
comp131380_c1_seq1	3432	tr	R7UMK0	tr|R7UMK0|R7UMK0_CAPTE Uncharacterized protein OS=Capitella teleta GN=CAPTEDRAFT_152289 PE=4 SV=1	853	102	2681	1	853	862	670	0.585664336	0
comp110079_c2_seq1	2616	tr	T1ED45	tr|T1ED45|T1ED45_HELRO Uncharacterized protein OS=Helobdella robusta PE=4 SV=1	876	2614	116	42	874	833	669	0.767201835	0
comp146964_c0_seq1	2655	tr	M3XK93	tr|M3XK93|M3XK93_LATCH Uncharacterized protein OS=Latimeria chalumnae PE=4 SV=1	1565	1	2652	453	1353	901	669	0.755932203	0
comp121037_c1_seq1	2660	tr	M1ZML6	tr|M1ZML6|M1ZML6_LEPOC Aldehyde oxidase alpha OS=Lepisosteus oculatus PE=2 SV=1	1331	2	2599	383	1259	881	669	0.754511278	0
comp146534_c1_seq2	3319	tr	M3ZU35	tr|M3ZU35|M3ZU35_XIPMA Uncharacterized protein OS=Xiphophorus maculatus PE=4 SV=1	858	2637	268	1	857	858	669	0.604700211	0
comp142390_c0_seq6	3835	tr	G1TEE3	tr|G1TEE3|G1TEE3_RABIT Uncharacterized protein OS=Oryctolagus cuniculus GN=SMEK1 PE=4 SV=2	820	814	2970	8	719	719	669	0.523337679	0
comp125336_c0_seq1	3930	tr	Q9PTN6	tr|Q9PTN6|Q9PTN6_CYPCA Tyrosine-protein kinase OS=Cyprinus carpio PE=2 SV=1	1126	3929	801	69	1104	1045	669	0.510687023	0
comp147149_c0_seq9	3998	sp	E7FDW8	sp|E7FDW8|TRD7B_DANRE Tudor domain-containing protein 7B OS=Danio rerio GN=tdrd7b PE=2 SV=2	1085	258	3467	1	1085	1096	669	0.502001001	0
comp141451_c1_seq1	2733	tr	F7GIW9	tr|F7GIW9|F7GIW9_MONDO Uncharacterized protein OS=Monodelphis domestica GN=SLC7A14 PE=4 SV=2	772	2425	95	1	772	779	668	0.733260154	0
comp133075_c1_seq2	2942	tr	I3KJI9	tr|I3KJI9|I3KJI9_ORENI Uncharacterized protein OS=Oreochromis niloticus GN=LOC100706439 PE=3 SV=1	1114	445	2922	3	815	828	668	0.681169273	0
comp137680_c0_seq1	3072	tr	U3JH93	tr|U3JH93|U3JH93_FICAL Uncharacterized protein OS=Ficedula albicollis GN=PRDM15 PE=4 SV=1	1183	1	2928	146	1149	1018	668	0.65234375	0
comp144151_c1_seq1	3356	tr	M3WD97	tr|M3WD97|M3WD97_FELCA Uncharacterized protein (Fragment) OS=Felis catus GN=ZEB1 PE=3 SV=1	1107	42	2726	72	969	907	668	0.597139452	0
comp143280_c0_seq4	3376	tr	H3BHT6	tr|H3BHT6|H3BHT6_LATCH Uncharacterized protein OS=Latimeria chalumnae PE=3 SV=1	905	294	3038	1	905	918	668	0.593601896	0
comp147882_c0_seq3	3387	tr	H3AQ51	tr|H3AQ51|H3AQ51_LATCH Uncharacterized protein OS=Latimeria chalumnae PE=4 SV=1	835	2873	357	1	835	840	668	0.591674048	0
comp147989_c1_seq3	4001	tr	H3B589	tr|H3B589|H3B589_LATCH Uncharacterized protein OS=Latimeria chalumnae PE=4 SV=1	1509	4001	1635	719	1509	791	668	0.500874781	0
comp72582_c0_seq1	4370	tr	N6UGN3	tr|N6UGN3|N6UGN3_DENPD Uncharacterized protein (Fragment) OS=Dendroctonus ponderosae GN=YQE_02693 PE=4 SV=1	1639	4368	190	282	1639	1420	668	0.458581236	0
comp148579_c0_seq3	5055	tr	K7GJQ3	tr|K7GJQ3|K7GJQ3_PELSI Uncharacterized protein OS=Pelodiscus sinensis GN=SYNE2 PE=4 SV=1	4990	4970	6	2296	3926	1664	668	0.396439169	0
comp148398_c0_seq4	5460	tr	E7F224	tr|E7F224|E7F224_DANRE Uncharacterized protein OS=Danio rerio GN=si:dkey-174k18.1 PE=4 SV=1	1795	5301	1630	1	1223	1247	668	0.367032967	0
comp149338_c0_seq1	5529	tr	E7F532	tr|E7F532|E7F532_DANRE Uncharacterized protein OS=Danio rerio PE=4 SV=1	1520	3575	3	11	1161	1194	668	0.362452523	0
comp148288_c0_seq6	5966	tr	F8W4B7	tr|F8W4B7|F8W4B7_DANRE Uncharacterized protein OS=Danio rerio GN=hdac6 PE=2 SV=1	1081	311	3592	27	1077	1098	668	0.335903453	0
comp145651_c0_seq1	2909	tr	H3BCN2	tr|H3BCN2|H3BCN2_LATCH Uncharacterized protein OS=Latimeria chalumnae PE=4 SV=1	739	2712	505	1	739	740	667	0.687865246	0
comp140556_c0_seq1	3091	tr	H2ZW97	tr|H2ZW97|H2ZW97_LATCH Uncharacterized protein OS=Latimeria chalumnae PE=4 SV=1	948	3090	448	65	948	884	667	0.647363313	0
comp127920_c0_seq1	3347	tr	F1QCK2	tr|F1QCK2|F1QCK2_DANRE Uncharacterized protein OS=Danio rerio GN=abcb6a PE=4 SV=1	851	3072	523	1	851	851	667	0.59784882	0
comp146937_c0_seq5	4048	tr	F6VVP6	tr|F6VVP6|F6VVP6_MONDO Uncharacterized protein OS=Monodelphis domestica GN=EXT1 PE=4 SV=1	746	768	3002	1	746	747	667	0.494318182	0
comp137610_c0_seq2	6209	tr	E6ZGK7	tr|E6ZGK7|E6ZGK7_DICLA Pol polyprotein OS=Dicentrarchus labrax GN=POL PE=4 SV=1	1650	6073	1139	34	1549	1680	667	0.322274118	0
comp140366_c0_seq3	3851	tr	E7FE35	tr|E7FE35|E7FE35_DANRE Uncharacterized protein OS=Danio rerio GN=gpr158a PE=4 SV=1	1364	1	3228	245	1364	1134	666	0.518826279	0
comp136256_c0_seq2	4452	tr	F1QMM1	tr|F1QMM1|F1QMM1_DANRE Uncharacterized protein OS=Danio rerio GN=mdn1 PE=4 SV=2	5523	3505	185	3735	4824	1115	666	0.448787062	0
comp147559_c0_seq25	5295	tr	M4AEU1	tr|M4AEU1|M4AEU1_XIPMA Uncharacterized protein OS=Xiphophorus maculatus GN=EDEM3 PE=4 SV=1	903	1179	3662	20	903	891	666	0.37733711	0
comp148237_c0_seq3	5811	tr	F1Q8S5	tr|F1Q8S5|F1Q8S5_DANRE Uncharacterized protein (Fragment) OS=Danio rerio GN=col4a1 PE=4 SV=2	1583	3870	961	617	1583	970	666	0.343830666	0
comp149361_c1_seq1	2466	tr	M3ZHG7	tr|M3ZHG7|M3ZHG7_XIPMA Ubiquitin carboxyl-terminal hydrolase OS=Xiphophorus maculatus PE=3 SV=1	1183	2184	1	14	756	744	665	0.809002433	0
comp138905_c0_seq3	3326	tr	I3KP60	tr|I3KP60|I3KP60_ORENI Uncharacterized protein OS=Oreochromis niloticus GN=LOC100697259 PE=4 SV=1	856	383	2959	1	856	870	665	0.599819603	0
comp148338_c0_seq7	3774	tr	F1NVA7	tr|F1NVA7|F1NVA7_CHICK Uncharacterized protein OS=Gallus gallus GN=FNIP2 PE=4 SV=2	1135	145	3342	14	1135	1147	665	0.528616852	0
comp136776_c1_seq1	3781	tr	H3AJD9	tr|H3AJD9|H3AJD9_LATCH Uncharacterized protein OS=Latimeria chalumnae PE=4 SV=1	765	3249	1006	1	756	760	665	0.527638191	0
comp146044_c0_seq2	4209	tr	H3A4Y8	tr|H3A4Y8|H3A4Y8_LATCH Uncharacterized protein OS=Latimeria chalumnae PE=4 SV=1	811	374	2812	1	811	815	665	0.473984319	0
comp143552_c0_seq3	3262	tr	H2SXS6	tr|H2SXS6|H2SXS6_TAKRU Uncharacterized protein OS=Takifugu rubripes GN=LOC101076373 PE=4 SV=1	725	3055	881	1	725	727	664	0.610668302	0
comp141737_c0_seq6	3439	tr	H3B5Y6	tr|H3B5Y6|H3B5Y6_LATCH Uncharacterized protein (Fragment) OS=Latimeria chalumnae PE=3 SV=1	833	159	2609	13	833	823	664	0.579238151	0
comp143507_c0_seq3	3444	tr	K7GCH5	tr|K7GCH5|K7GCH5_PELSI Uncharacterized protein OS=Pelodiscus sinensis GN=ENPP2 PE=4 SV=1	860	3079	446	1	860	882	664	0.578397213	0
comp136435_c0_seq1	3492	tr	M9MM98	tr|M9MM98|M9MM98_DANRE Uncharacterized protein OS=Danio rerio GN=ighmbp2 PE=4 SV=1	997	260	3247	1	995	1016	664	0.570446735	0
comp135786_c0_seq3	4028	tr	H3AA39	tr|H3AA39|H3AA39_LATCH Uncharacterized protein OS=Latimeria chalumnae PE=4 SV=1	1024	3916	821	1	1021	1043	664	0.494538232	0
comp138566_c1_seq4	4679	tr	I3KKZ8	tr|I3KKZ8|I3KKZ8_ORENI Uncharacterized protein (Fragment) OS=Oreochromis niloticus PE=4 SV=1	914	4198	1754	105	914	815	664	0.425731994	0
comp140151_c0_seq3	4738	tr	E7F7T8	tr|E7F7T8|E7F7T8_DANRE Uncharacterized protein OS=Danio rerio PE=3 SV=1	832	3760	1352	1	832	832	664	0.420430561	0
comp148744_c0_seq9	5290	tr	M7APX7	tr|M7APX7|M7APX7_CHEMY Transmembrane protein 63C OS=Chelonia mydas GN=UY3_15594 PE=4 SV=1	838	243	2717	10	838	834	664	0.376559546	0
comp138869_c1_seq1	2838	tr	K7FQ05	tr|K7FQ05|K7FQ05_PELSI Uncharacterized protein OS=Pelodiscus sinensis GN=CSTF3 PE=4 SV=1	718	225	2375	1	718	718	663	0.700845666	0
comp145058_c0_seq1	3532	tr	H2ZWY3	tr|H2ZWY3|H2ZWY3_LATCH Uncharacterized protein OS=Latimeria chalumnae PE=4 SV=1	883	3294	643	1	883	886	663	0.563137033	0
comp136554_c0_seq1	3814	tr	F1QFR0	tr|F1QFR0|F1QFR0_DANRE Uncharacterized protein OS=Danio rerio GN=tg PE=4 SV=1	2733	3813	223	1547	2733	1201	663	0.521499738	0
comp144882_c3_seq1	4039	tr	F6WIX5	tr|F6WIX5|F6WIX5_ORNAN Uncharacterized protein OS=Ornithorhynchus anatinus GN=COL6A1 PE=3 SV=1	1022	234	3263	1	1021	1024	663	0.492448626	0
comp142395_c1_seq1	4261	tr	I3KUS9	tr|I3KUS9|I3KUS9_ORENI Uncharacterized protein OS=Oreochromis niloticus GN=LOC100702955 PE=4 SV=1	899	3941	1284	1	892	893	663	0.466791833	0
comp130214_c0_seq1	4546	tr	A2TGR4	tr|A2TGR4|A2TGR4_9BIVA Polyprotein OS=Azumapecten farreri PE=4 SV=1	1348	4107	358	3	1288	1290	663	0.437527497	0
comp149459_c0_seq7	4651	tr	K7FA59	tr|K7FA59|K7FA59_PELSI Uncharacterized protein OS=Pelodiscus sinensis GN=DENND1A PE=4 SV=1	1052	166	3258	8	1052	1096	663	0.427649968	0
comp148914_c0_seq1	5078	tr	F1R5J3	tr|F1R5J3|F1R5J3_DANRE Zinc finger protein ZFPM1 OS=Danio rerio GN=zfpm1 PE=4 SV=1	1191	520	4131	1	1191	1262	663	0.391689642	0
comp140209_c1_seq2	2391	tr	H0YPU7	tr|H0YPU7|H0YPU7_TAEGU Uncharacterized protein OS=Taeniopygia guttata GN=AP3D1 PE=4 SV=1	1209	238	2391	1	720	720	662	0.830614806	0
comp143878_c0_seq3	2641	tr	E7F0P4	tr|E7F0P4|E7F0P4_DANRE Uncharacterized protein OS=Danio rerio GN=BX511086.1 PE=3 SV=1	3838	2603	132	2657	3483	832	662	0.751987883	0
comp138610_c1_seq2	3027	tr	B5LZ08	tr|B5LZ08|B5LZ08_DANRE G-protein coupled receptor kinase 2/3 OS=Danio rerio GN=adrbk2 PE=2 SV=1	688	385	2448	1	688	688	662	0.656095144	0
comp141698_c0_seq1	4561	tr	E7F3M1	tr|E7F3M1|E7F3M1_DANRE Uncharacterized protein OS=Danio rerio GN=CABZ01072018.1 PE=4 SV=1	991	230	3517	1	991	1103	662	0.435430827	0
comp143554_c0_seq1	3214	tr	M3XKD7	tr|M3XKD7|M3XKD7_LATCH Uncharacterized protein OS=Latimeria chalumnae PE=4 SV=1	979	302	3178	1	976	976	661	0.616988177	0
comp146552_c0_seq2	3256	tr	H2UND5	tr|H2UND5|H2UND5_TAKRU Uncharacterized protein (Fragment) OS=Takifugu rubripes GN=LOC101076379 PE=4 SV=1	849	555	3002	22	847	827	661	0.609029484	0
comp140365_c1_seq1	3384	tr	E9NMF2	tr|E9NMF2|E9NMF2_ACIBE T-box transcription factor TBX3 OS=Acipenser baerii GN=tbx3 PE=2 SV=1	671	2590	599	1	664	664	661	0.585992908	0
comp146142_c0_seq6	3563	sp	Q66PG1	sp|Q66PG1|LARG2_DANRE Glycosyltransferase-like protein LARGE2 OS=Danio rerio GN=gyltl1b PE=2 SV=1	750	661	2898	1	750	750	661	0.556553466	0
comp148041_c0_seq15	4405	tr	F1Q675	tr|F1Q675|F1Q675_DANRE Uncharacterized protein OS=Danio rerio GN=anln PE=2 SV=1	1171	4174	641	1	1171	1249	661	0.450170261	0
comp149173_c0_seq1	5922	tr	F1NF84	tr|F1NF84|F1NF84_CHICK Uncharacterized protein (Fragment) OS=Gallus gallus GN=GOLGA2 PE=4 SV=2	1025	169	3270	8	1025	1058	661	0.33485309	0
comp145393_c0_seq5	7235	tr	F1QKQ2	tr|F1QKQ2|F1QKQ2_DANRE Uncharacterized protein (Fragment) OS=Danio rerio GN=col7a1l PE=4 SV=1	1722	1274	4822	213	1393	1216	661	0.274084312	0
comp140819_c1_seq2	2884	tr	F7EDR3	tr|F7EDR3|F7EDR3_MONDO Uncharacterized protein OS=Monodelphis domestica GN=NELL1 PE=4 SV=2	808	2765	342	1	808	808	660	0.686546463	0
comp144932_c1_seq3	3524	tr	M3ZEF7	tr|M3ZEF7|M3ZEF7_XIPMA Uncharacterized protein (Fragment) OS=Xiphophorus maculatus GN=KSR1 PE=4 SV=1	948	448	3147	27	947	942	660	0.561861521	0
comp137668_c0_seq1	3544	tr	S5K297	tr|S5K297|S5K297_PERFL Mineralocorticoid receptor OS=Perca fluviatilis PE=2 SV=1	995	3229	302	1	995	1016	660	0.558690745	0
comp147449_c0_seq2	3589	tr	H3AYG2	tr|H3AYG2|H3AYG2_LATCH Uncharacterized protein OS=Latimeria chalumnae PE=4 SV=2	906	272	2959	1	905	906	660	0.551685706	0
comp147202_c1_seq1	4480	tr	H3B0E3	tr|H3B0E3|H3B0E3_LATCH Uncharacterized protein (Fragment) OS=Latimeria chalumnae PE=3 SV=1	1129	328	3510	1	1064	1068	660	0.441964286	0
comp145401_c1_seq1	6437	tr	S7PCH2	tr|S7PCH2|S7PCH2_MYOBR L-fucose kinase OS=Myotis brandtii GN=D623_10035472 PE=4 SV=1	1099	6260	3015	20	1097	1091	660	0.307596707	0
comp147194_c1_seq1	2190	tr	G1LPC1	tr|G1LPC1|G1LPC1_AILME Transcription elongation factor SPT5 OS=Ailuropoda melanoleuca GN=SUPT5H PE=3 SV=1	1087	43	2190	71	783	716	659	0.902739726	0
comp139013_c0_seq1	2875	tr	I3K4W8	tr|I3K4W8|I3K4W8_ORENI Uncharacterized protein OS=Oreochromis niloticus PE=4 SV=1	1133	2511	1	1	836	840	659	0.687652174	0
comp144889_c1_seq8	2906	tr	F8W2B0	tr|F8W2B0|F8W2B0_DANRE Uncharacterized protein OS=Danio rerio GN=atp11a PE=4 SV=1	1177	2	2260	368	1127	763	659	0.680316586	0
comp145327_c1_seq1	3112	tr	I3K531	tr|I3K531|I3K531_ORENI Uncharacterized protein OS=Oreochromis niloticus GN=LOC100703840 PE=3 SV=1	846	2726	180	1	846	852	659	0.635282776	0
comp133562_c2_seq2	3187	tr	I3KJV2	tr|I3KJV2|I3KJV2_ORENI Uncharacterized protein OS=Oreochromis niloticus GN=GRM4 (1 of 2) PE=4 SV=1	917	2388	1	1	796	796	659	0.620332601	0
comp133570_c0_seq1	3192	tr	H1A8Z0	tr|H1A8Z0|H1A8Z0_TAKOB Solute carrier family 4, sodium borate transporter, member 11B OS=Takifugu obscurus GN=Slc4a11B PE=2 SV=1	844	187	2700	1	844	848	659	0.619360902	0
comp133320_c0_seq18	3551	tr	H9GPI9	tr|H9GPI9|H9GPI9_ANOCA Uncharacterized protein OS=Anolis carolinensis GN=MYRF PE=4 SV=2	1203	279	3422	1	1202	1221	659	0.556744579	0
comp148981_c0_seq1	4006	tr	K7FD94	tr|K7FD94|K7FD94_PELSI Uncharacterized protein OS=Pelodiscus sinensis GN=SIPA1L2 PE=4 SV=1	1717	4005	1354	841	1716	905	659	0.493509735	0
comp141700_c0_seq4	4879	tr	F6ZLM7	tr|F6ZLM7|F6ZLM7_XENTR Uncharacterized protein OS=Xenopus tropicalis GN=dgkq PE=4 SV=1	956	3728	1080	73	953	884	659	0.405205985	0
comp149443_c0_seq1	6431	tr	I3J1H3	tr|I3J1H3|I3J1H3_ORENI Uncharacterized protein OS=Oreochromis niloticus GN=LOC100690216 PE=4 SV=1	1811	661	5244	1	1485	1595	659	0.307417198	0
comp143692_c1_seq1	2495	tr	Q71N53	tr|Q71N53|Q71N53_ONCMY Hyperpolarization-activated cyclic nucleotide-gated cation channel 1 OS=Oncorhynchus mykiss GN=HCN1 PE=2 SV=1	938	279	2462	18	764	747	658	0.791182365	0
comp138738_c0_seq1	3093	tr	G3Q4R9	tr|G3Q4R9|G3Q4R9_GASAC Anoctamin (Fragment) OS=Gasterosteus aculeatus PE=3 SV=1	846	2792	294	1	838	843	658	0.638215325	0
comp137484_c0_seq4	2683	tr	F1QJE6	tr|F1QJE6|F1QJE6_DANRE Uncharacterized protein (Fragment) OS=Danio rerio GN=si:ch211-167m1.4 PE=4 SV=1	1157	245	2683	1	815	815	657	0.734625419	0
comp145739_c2_seq6	2771	tr	I3JFZ6	tr|I3JFZ6|I3JFZ6_ORENI Uncharacterized protein OS=Oreochromis niloticus GN=LOC100695641 PE=4 SV=1	719	2508	352	1	719	719	657	0.711295561	0
comp134605_c0_seq1	3206	tr	I3J4J6	tr|I3J4J6|I3J4J6_ORENI Uncharacterized protein OS=Oreochromis niloticus GN=LOC100707281 PE=3 SV=1	808	170	2563	1	786	800	657	0.614784779	0
comp147128_c1_seq7	3668	tr	R7VVI1	tr|R7VVI1|R7VVI1_COLLI Single-minded like protein 1 OS=Columba livia GN=A306_10246 PE=4 SV=1	766	704	3022	1	766	773	657	0.537350055	0
comp145575_c0_seq1	3985	tr	F7EHN2	tr|F7EHN2|F7EHN2_MONDO Uncharacterized protein OS=Monodelphis domestica GN=SPON1 PE=4 SV=2	802	421	2835	1	802	805	657	0.494604768	0
comp142983_c1_seq1	4026	tr	E7F4Q2	tr|E7F4Q2|E7F4Q2_DANRE Uncharacterized protein OS=Danio rerio GN=zmiz2 PE=4 SV=1	888	587	3358	1	888	941	657	0.489567809	0
comp145741_c0_seq1	2873	tr	A5D6T0	tr|A5D6T0|A5D6T0_DANRE MGC162584 protein OS=Danio rerio GN=MGC162584 PE=2 SV=1	835	2712	202	1	835	837	656	0.68499826	0
comp135833_c0_seq2	2946	sp	A1XQX8	sp|A1XQX8|NR3AA_DANRE Neurexin-3a OS=Danio rerio GN=nrxn3a PE=2 SV=1	1697	2269	2	1	771	771	656	0.66802444	0
comp135059_c2_seq2	3077	tr	H0ZNQ6	tr|H0ZNQ6|H0ZNQ6_TAEGU Uncharacterized protein OS=Taeniopygia guttata GN=DCLK1 PE=4 SV=1	729	260	2452	1	729	731	656	0.63958401	0
comp141039_c0_seq3	3095	tr	F7E4W8	tr|F7E4W8|F7E4W8_MONDO Uncharacterized protein OS=Monodelphis domestica GN=NAA35 PE=4 SV=1	726	2883	712	1	726	727	656	0.635864297	0
comp147206_c0_seq1	3390	tr	G1KID2	tr|G1KID2|G1KID2_ANOCA 6-phosphofructokinase OS=Anolis carolinensis GN=LOC100563919 PE=3 SV=2	787	234	2564	11	787	777	656	0.580530973	0
comp142639_c0_seq2	4567	tr	I3KR13	tr|I3KR13|I3KR13_ORENI Uncharacterized protein OS=Oreochromis niloticus GN=LOC100705683 PE=4 SV=1	1133	4193	1170	105	1099	1016	656	0.430917451	0
comp148166_c0_seq1	5548	tr	E7F8Z1	tr|E7F8Z1|E7F8Z1_DANRE Uncharacterized protein OS=Danio rerio GN=wu:fi86h10 PE=4 SV=1	1294	1607	4354	367	1294	941	656	0.354722422	0
comp148556_c0_seq4	6264	tr	F7FIA2	tr|F7FIA2|F7FIA2_ORNAN Uncharacterized protein OS=Ornithorhynchus anatinus GN=ZNF407 PE=4 SV=2	2192	2075	5557	905	2141	1277	656	0.314176245	0
comp131543_c0_seq2	2330	tr	H3B7G7	tr|H3B7G7|H3B7G7_LATCH Uncharacterized protein (Fragment) OS=Latimeria chalumnae PE=4 SV=1	2567	2329	2	1529	2307	779	655	0.843347639	0
comp139488_c2_seq2	2930	tr	J7H8P1	tr|J7H8P1|J7H8P1_9TELE Piwi-like 1 OS=triploid hybrids of tetraploid male x Carassius cuvieri PE=2 SV=1	858	312	2846	16	858	845	655	0.670648464	0
comp137376_c0_seq1	3342	tr	M4ADD4	tr|M4ADD4|M4ADD4_XIPMA Uncharacterized protein OS=Xiphophorus maculatus PE=4 SV=1	946	2702	261	123	946	829	655	0.587971275	0
comp147127_c0_seq2	3426	tr	H2ZTV0	tr|H2ZTV0|H2ZTV0_LATCH Chordin (Fragment) OS=Latimeria chalumnae PE=3 SV=1	948	388	3135	13	928	921	655	0.573555166	0
comp137285_c0_seq5	3673	tr	E1BWZ7	tr|E1BWZ7|E1BWZ7_CHICK Protein FAM65B OS=Gallus gallus GN=FAM65B PE=4 SV=2	1047	259	3300	21	1047	1033	655	0.534985026	0
comp140849_c0_seq2	4367	sp	F6RIX4	sp|F6RIX4|MCM9_XENTR DNA helicase MCM9 OS=Xenopus tropicalis GN=mcm9 PE=3 SV=1	1117	4199	1047	1	1111	1172	655	0.449965651	0
comp147691_c0_seq33	4725	tr	F1NCU6	tr|F1NCU6|F1NCU6_CHICK Uncharacterized protein OS=Gallus gallus PE=4 SV=2	960	4296	1279	1	960	1016	655	0.415873016	0
comp143185_c0_seq2	4748	tr	H3AEV0	tr|H3AEV0|H3AEV0_LATCH Uncharacterized protein (Fragment) OS=Latimeria chalumnae PE=4 SV=1	1067	4550	1335	2	1067	1091	655	0.413858467	0
comp133292_c0_seq1	3182	tr	U3JYQ3	tr|U3JYQ3|U3JYQ3_FICAL Uncharacterized protein OS=Ficedula albicollis GN=NSF PE=4 SV=1	742	126	2336	1	737	737	654	0.616593338	0
comp147480_c0_seq1	3447	tr	M3XKH6	tr|M3XKH6|M3XKH6_LATCH Uncharacterized protein OS=Latimeria chalumnae PE=4 SV=1	789	3226	872	1	789	799	654	0.569190601	0
comp148399_c0_seq2	3929	tr	F1P5N4	tr|F1P5N4|F1P5N4_CHICK Uncharacterized protein OS=Gallus gallus PE=4 SV=2	978	3715	767	31	978	1020	654	0.499363706	0
comp148989_c1_seq3	4132	tr	G1KEG3	tr|G1KEG3|G1KEG3_ANOCA Uncharacterized protein OS=Anolis carolinensis GN=LOC100563191 PE=4 SV=2	1493	185	3454	382	1484	1118	654	0.474830591	0
comp128821_c1_seq1	4306	tr	I1EWG8	tr|I1EWG8|I1EWG8_AMPQE Uncharacterized protein OS=Amphimedon queenslandica GN=LOC100636849 PE=4 SV=1	1325	4283	567	1	1263	1273	653	0.454946586	0
comp102654_c0_seq1	4355	tr	H3A251	tr|H3A251|H3A251_LATCH Uncharacterized protein (Fragment) OS=Latimeria chalumnae PE=4 SV=1	1051	3007	2	1	930	1010	653	0.449827784	0
comp149336_c1_seq1	4360	tr	I3JRQ0	tr|I3JRQ0|I3JRQ0_ORENI Uncharacterized protein OS=Oreochromis niloticus GN=HDAC7 (2 of 2) PE=4 SV=1	988	990	3821	1	944	971	653	0.449311927	0
comp137204_c0_seq2	4522	tr	I3K8M2	tr|I3K8M2|I3K8M2_ORENI Uncharacterized protein OS=Oreochromis niloticus GN=LOC100712008 PE=4 SV=1	940	4184	1311	6	935	961	653	0.433215391	0
comp148536_c0_seq2	5818	tr	E7F532	tr|E7F532|E7F532_DANRE Uncharacterized protein OS=Danio rerio PE=4 SV=1	1520	36	3644	315	1509	1218	653	0.336713647	0
comp140652_c0_seq4	6063	tr	F1R3C5	tr|F1R3C5|F1R3C5_DANRE Uncharacterized protein OS=Danio rerio GN=rnf17 PE=2 SV=2	1521	6020	1275	8	1521	1601	653	0.323107373	0
comp149190_c0_seq1	6142	tr	H9GLI0	tr|H9GLI0|H9GLI0_ANOCA Uncharacterized protein OS=Anolis carolinensis GN=KIAA0586 PE=4 SV=2	1573	5131	359	19	1573	1661	653	0.318951482	0
comp149412_c0_seq1	6823	tr	E7F5T8	tr|E7F5T8|E7F5T8_DANRE Uncharacterized protein OS=Danio rerio GN=pcdh12 PE=4 SV=1	1174	6527	2991	12	1171	1189	653	0.287117104	0
comp135576_c3_seq1	2664	tr	I3J4H5	tr|I3J4H5|I3J4H5_ORENI Tyrosine-protein kinase receptor OS=Oreochromis niloticus GN=NTRK3 (2 of 2) PE=3 SV=1	813	2548	32	1	813	839	652	0.734234234	0
comp145942_c0_seq3	3159	tr	F1QVH4	tr|F1QVH4|F1QVH4_DANRE Aryl hydrocarbon receptor nuclear translocator 2 OS=Danio rerio GN=arnt2 PE=2 SV=1	738	406	2559	1	738	738	652	0.619183286	0
comp141724_c0_seq1	3209	tr	G3I556	tr|G3I556|G3I556_CRIGR BR serine/threonine-protein kinase 1 OS=Cricetulus griseus GN=I79_018600 PE=4 SV=1	836	340	2682	13	765	784	652	0.609535681	0
comp145692_c2_seq4	3266	tr	M3ZU54	tr|M3ZU54|M3ZU54_XIPMA Uncharacterized protein OS=Xiphophorus maculatus PE=4 SV=1	809	271	2571	1	766	770	652	0.598897734	0
comp126254_c0_seq1	3440	tr	I3J550	tr|I3J550|I3J550_ORENI Uncharacterized protein OS=Oreochromis niloticus GN=LOC100701706 PE=4 SV=1	1014	3338	357	1	1009	1018	652	0.568604651	0
comp145457_c0_seq1	3465	tr	H2ZWM5	tr|H2ZWM5|H2ZWM5_LATCH Uncharacterized protein (Fragment) OS=Latimeria chalumnae PE=4 SV=1	2721	3464	741	1814	2721	908	652	0.564502165	0
comp138520_c0_seq1	3728	tr	F1QEX3	tr|F1QEX3|F1QEX3_DANRE Uncharacterized protein OS=Danio rerio GN=chsy3 PE=4 SV=1	821	2913	454	1	819	820	652	0.524678112	0
comp148244_c0_seq1	3974	tr	I3KF32	tr|I3KF32|I3KF32_ORENI Uncharacterized protein OS=Oreochromis niloticus GN=LOC100705263 PE=4 SV=1	801	175	2547	1	801	803	652	0.492199295	0
comp142285_c0_seq1	4008	tr	H3BHP3	tr|H3BHP3|H3BHP3_LATCH Uncharacterized protein OS=Latimeria chalumnae PE=4 SV=1	904	3920	1278	1	903	940	652	0.488023952	0
comp147798_c0_seq6	4369	tr	I3KLY9	tr|I3KLY9|I3KLY9_ORENI Uncharacterized protein OS=Oreochromis niloticus GN=LOC100708454 PE=4 SV=1	844	4165	1592	1	844	858	652	0.447699702	0
comp145194_c0_seq1	4506	tr	H3BFY4	tr|H3BFY4|H3BFY4_LATCH Uncharacterized protein OS=Latimeria chalumnae PE=4 SV=1	962	1203	4049	1	945	965	652	0.434087883	0
comp147035_c0_seq1	4564	tr	K7GJX6	tr|K7GJX6|K7GJX6_PELSI Uncharacterized protein OS=Pelodiscus sinensis GN=FTSJD2 PE=4 SV=1	834	3964	1472	7	833	831	652	0.428571429	0
comp141857_c0_seq1	4634	tr	H3AAQ4	tr|H3AAQ4|H3AAQ4_LATCH Uncharacterized protein OS=Latimeria chalumnae PE=4 SV=1	768	3982	1652	1	768	780	652	0.42209754	0
comp148164_c1_seq9	3157	tr	F1REJ0	tr|F1REJ0|F1REJ0_DANRE Uncharacterized protein OS=Danio rerio GN=mybpc1 PE=4 SV=1	1168	2510	3	25	861	838	651	0.618625277	0
comp133958_c0_seq1	4161	tr	I3JM52	tr|I3JM52|I3JM52_ORENI Uncharacterized protein (Fragment) OS=Oreochromis niloticus PE=4 SV=1	2808	2908	293	1935	2808	874	651	0.469358327	0
comp148069_c0_seq3	4632	tr	H2ZXE6	tr|H2ZXE6|H2ZXE6_LATCH Uncharacterized protein OS=Latimeria chalumnae PE=4 SV=1	964	4271	1320	16	964	992	651	0.421632124	0
comp148501_c0_seq5	5618	tr	H3BD40	tr|H3BD40|H3BD40_LATCH Uncharacterized protein (Fragment) OS=Latimeria chalumnae PE=4 SV=1	959	3256	398	18	959	961	651	0.347632609	0
comp147325_c1_seq2	3007	tr	K7F7E3	tr|K7F7E3|K7F7E3_PELSI Uncharacterized protein OS=Pelodiscus sinensis GN=NRXN2 PE=4 SV=1	1713	745	3006	5	790	786	650	0.648486864	0
comp146494_c1_seq12	3121	tr	U3J8S8	tr|U3J8S8|U3J8S8_ANAPL Uncharacterized protein OS=Anas platyrhynchos GN=DTNA PE=4 SV=1	747	267	2492	1	746	748	650	0.624799744	0
comp139470_c0_seq1	3549	tr	K7F8T7	tr|K7F8T7|K7F8T7_PELSI Uncharacterized protein (Fragment) OS=Pelodiscus sinensis GN=KIF3B PE=3 SV=1	742	3197	957	2	742	747	650	0.549450549	0
comp147696_c1_seq1	3973	tr	K7FDB0	tr|K7FDB0|K7FDB0_PELSI Uncharacterized protein OS=Pelodiscus sinensis GN=NRDE2 PE=4 SV=1	1170	3444	394	152	1160	1025	650	0.490812988	0
comp148022_c0_seq3	4972	tr	F1P4S5	tr|F1P4S5|F1P4S5_CHICK Uncharacterized protein OS=Gallus gallus GN=SFMBT2 PE=4 SV=2	893	219	2894	11	893	895	650	0.392196299	0
comp149192_c0_seq1	5675	tr	B0S6D0	tr|B0S6D0|B0S6D0_DANRE Neuropilin 2b OS=Danio rerio GN=nrp2b PE=2 SV=1	920	5025	2257	19	920	928	650	0.343612335	0
comp148860_c1_seq1	3914	tr	F7H2B6	tr|F7H2B6|F7H2B6_MACMU Activity-dependent neuroprotective protein OS=Macaca mulatta GN=ADNP PE=2 SV=1	1103	153	2915	1	935	945	649	0.497445069	0
comp143342_c0_seq8	4021	tr	H3ASU0	tr|H3ASU0|H3ASU0_LATCH Uncharacterized protein OS=Latimeria chalumnae PE=4 SV=1	1368	33	2612	509	1368	860	649	0.484207908	0
comp147488_c0_seq3	4480	tr	H3B2M7	tr|H3B2M7|H3B2M7_LATCH Uncharacterized protein OS=Latimeria chalumnae PE=4 SV=1	1135	395	3376	1	995	1022	649	0.434598214	0
comp148389_c1_seq1	4542	tr	U3I6H6	tr|U3I6H6|U3I6H6_ANAPL Uncharacterized protein (Fragment) OS=Anas platyrhynchos GN=FAM208A PE=4 SV=1	1647	4114	83	42	1451	1444	649	0.428665786	0
comp148746_c1_seq1	2864	tr	F1QVH5	tr|F1QVH5|F1QVH5_DANRE 6-phosphofructokinase OS=Danio rerio GN=pfkmb PE=3 SV=1	899	188	2485	131	896	766	648	0.67877095	0
comp146523_c1_seq1	3168	tr	I3K2F6	tr|I3K2F6|I3K2F6_ORENI Uncharacterized protein OS=Oreochromis niloticus GN=adamts5 PE=4 SV=1	967	2623	32	36	952	926	648	0.613636364	0
comp146131_c3_seq2	3538	tr	F1R125	tr|F1R125|F1R125_DANRE cGMP-dependent protein kinase OS=Danio rerio GN=prkg1b PE=3 SV=1	684	230	2287	1	684	686	648	0.549462973	0
comp141974_c0_seq11	5365	tr	K7B8S8	tr|K7B8S8|K7B8S8_PANTR Ca++-dependent secretion activator 2 OS=Pan troglodytes GN=CADPS2 PE=2 SV=1	1255	3272	855	467	1253	806	648	0.362348555	0
comp142910_c1_seq3	5707	tr	I3KK70	tr|I3KK70|I3KK70_ORENI Uncharacterized protein OS=Oreochromis niloticus PE=4 SV=1	1882	1960	5271	811	1879	1134	648	0.340634309	0
comp144613_c1_seq1	3359	tr	B7ZDD5	tr|B7ZDD5|B7ZDD5_DANRE Uncharacterized protein OS=Danio rerio GN=brip1 PE=4 SV=1	1216	267	3011	1	923	929	647	0.577850551	0
comp138491_c1_seq1	3410	tr	I3K8G9	tr|I3K8G9|I3K8G9_ORENI Uncharacterized protein (Fragment) OS=Oreochromis niloticus GN=kdm1b PE=4 SV=1	820	3102	718	15	820	806	647	0.569208211	0
comp149088_c0_seq2	6386	tr	G1KHG2	tr|G1KHG2|G1KHG2_ANOCA Uncharacterized protein OS=Anolis carolinensis GN=zfyve9 PE=4 SV=1	1420	4289	1683	541	1420	890	647	0.303946132	0
comp146385_c0_seq2	3009	tr	I3JRC8	tr|I3JRC8|I3JRC8_ORENI Mitogen-activated protein kinase kinase kinase OS=Oreochromis niloticus GN=LOC100711574 PE=3 SV=1	1015	2660	3	6	919	937	646	0.644067797	0
comp128356_c0_seq1	3052	tr	G3VZE2	tr|G3VZE2|G3VZE2_SARHA Uncharacterized protein OS=Sarcophilus harrisii GN=CDH18 PE=3 SV=1	790	2534	186	1	783	783	646	0.634993447	0
comp144478_c0_seq4	3594	tr	K7FRZ5	tr|K7FRZ5|K7FRZ5_PELSI Uncharacterized protein OS=Pelodiscus sinensis GN=DUSP27 PE=4 SV=1	1166	204	3467	9	1106	1122	646	0.539232053	0
comp147936_c0_seq1	3625	tr	F6Y258	tr|F6Y258|F6Y258_CANFA Uncharacterized protein OS=Canis familiaris GN=GTF2I PE=4 SV=1	999	294	3161	1	999	1025	646	0.53462069	0
comp143977_c0_seq4	3808	tr	I3IWA5	tr|I3IWA5|I3IWA5_ORENI Uncharacterized protein OS=Oreochromis niloticus GN=LOC100702614 PE=4 SV=1	1214	84	2597	345	1208	867	646	0.508928571	0
comp146331_c0_seq1	4053	tr	F1QF84	tr|F1QF84|F1QF84_DANRE Uncharacterized protein OS=Danio rerio GN=tmtc1 PE=4 SV=1	872	145	2739	1	871	871	646	0.478164323	0
comp146511_c0_seq7	5247	tr	E6ZFM8	tr|E6ZFM8|E6ZFM8_DICLA FERM domain-containing protein 4B OS=Dicentrarchus labrax GN=FRMD4B PE=4 SV=1	1015	4835	1986	54	977	954	646	0.369353917	0
comp147124_c0_seq14	5321	tr	H0Z6G9	tr|H0Z6G9|H0Z6G9_TAEGU Uncharacterized protein (Fragment) OS=Taeniopygia guttata GN=NISCH PE=4 SV=1	1455	268	3546	4	1141	1159	646	0.364217252	0
comp148238_c0_seq9	6044	tr	Q08BE3	tr|Q08BE3|Q08BE3_DANRE Uncharacterized protein OS=Danio rerio GN=slmapa PE=2 SV=1	823	4680	2146	1	822	845	646	0.320648577	0
comp142027_c2_seq1	2044	tr	F6T584	tr|F6T584|F6T584_MONDO Uncharacterized protein OS=Monodelphis domestica GN=CUL1 PE=3 SV=2	776	1983	1	1	656	661	645	0.94667319	0
comp148236_c0_seq1	2563	tr	H2MDI4	tr|H2MDI4|H2MDI4_ORYLA Uncharacterized protein OS=Oryzias latipes GN=LOC101155069 PE=4 SV=1	684	551	2563	1	670	671	645	0.754974639	0
comp146253_c2_seq1	3059	tr	H2ZU96	tr|H2ZU96|H2ZU96_LATCH Uncharacterized protein (Fragment) OS=Latimeria chalumnae PE=4 SV=1	1008	13	2694	73	1008	940	645	0.63255966	0
comp132022_c0_seq1	3111	tr	B1WB62	tr|B1WB62|B1WB62_XENTR LOC100145752 protein OS=Xenopus tropicalis GN=rab3gap2 PE=2 SV=1	1408	2922	91	1	975	975	645	0.6219865	0
comp143227_c1_seq7	3237	tr	K7GJ52	tr|K7GJ52|K7GJ52_PELSI Uncharacterized protein OS=Pelodiscus sinensis GN=MCM8 PE=3 SV=1	825	3093	751	43	825	783	645	0.597775718	0
comp143101_c0_seq1	3343	tr	H3A308	tr|H3A308|H3A308_LATCH Sodium/hydrogen exchanger (Fragment) OS=Latimeria chalumnae PE=3 SV=1	842	646	3156	1	842	843	645	0.578821418	0
comp147726_c1_seq7	3709	tr	R0LQD5	tr|R0LQD5|R0LQD5_ANAPL Lipin-1 (Fragment) OS=Anas platyrhynchos GN=Anapl_14284 PE=4 SV=1	943	875	3646	3	943	945	645	0.521703963	0
comp143113_c0_seq3	3925	tr	E9QB71	tr|E9QB71|E9QB71_DANRE Uncharacterized protein OS=Danio rerio GN=kif3a PE=3 SV=1	701	3668	1551	1	701	706	645	0.492993631	0
comp140409_c1_seq1	3960	tr	D4A4A8	tr|D4A4A8|D4A4A8_RAT Protein Invs (Fragment) OS=Rattus norvegicus GN=Invs PE=4 SV=2	1028	507	3515	3	1028	1061	645	0.488636364	0
comp149220_c0_seq2	4442	tr	H3AS04	tr|H3AS04|H3AS04_LATCH Uncharacterized protein (Fragment) OS=Latimeria chalumnae PE=4 SV=1	1233	935	4441	9	1163	1200	645	0.435614588	0
comp129602_c1_seq1	2449	tr	M4AJV3	tr|M4AJV3|M4AJV3_XIPMA Uncharacterized protein OS=Xiphophorus maculatus GN=GRIK3 PE=4 SV=1	918	2218	2	1	738	740	644	0.788893426	0
comp148264_c0_seq2	3807	tr	H3AVU9	tr|H3AVU9|H3AVU9_LATCH Uncharacterized protein (Fragment) OS=Latimeria chalumnae PE=4 SV=1	1255	3627	169	2	1236	1252	644	0.50748621	0
comp136185_c0_seq5	3988	tr	H3AVA6	tr|H3AVA6|H3AVA6_LATCH Uncharacterized protein (Fragment) OS=Latimeria chalumnae PE=4 SV=1	1046	408	3512	8	1046	1064	644	0.48445336	0
comp147201_c0_seq9	4301	tr	E7FE04	tr|E7FE04|E7FE04_DANRE Uncharacterized protein OS=Danio rerio GN=si:ch211-267e7.3 PE=4 SV=1	963	4051	1094	17	963	996	644	0.449197861	0
comp148248_c0_seq1	3178	tr	H3A4P5	tr|H3A4P5|H3A4P5_LATCH Uncharacterized protein OS=Latimeria chalumnae PE=3 SV=1	1092	247	3177	12	1028	1022	643	0.606985525	0
comp146234_c0_seq2	3528	tr	H3A4D3	tr|H3A4D3|H3A4D3_LATCH Uncharacterized protein (Fragment) OS=Latimeria chalumnae PE=4 SV=1	821	190	2598	2	804	805	643	0.546768707	0
comp149006_c0_seq5	5232	tr	Q1MSX8	tr|Q1MSX8|Q1MSX8_DANRE Integrin beta OS=Danio rerio GN=itgb5 PE=3 SV=1	823	4636	2255	31	823	796	643	0.368692661	0
comp144008_c0_seq2	3697	tr	H3BA91	tr|H3BA91|H3BA91_LATCH Uncharacterized protein OS=Latimeria chalumnae PE=3 SV=1	845	331	2841	1	845	846	642	0.520962943	0
comp144302_c1_seq2	4452	tr	H0ZMI9	tr|H0ZMI9|H0ZMI9_TAEGU Uncharacterized protein (Fragment) OS=Taeniopygia guttata GN=ZRANB1 PE=4 SV=1	711	372	2465	3	700	700	642	0.432614555	0
comp142531_c0_seq7	4724	sp	Q0WYX8	sp|Q0WYX8|MDGA1_CHICK MAM domain-containing glycosylphosphatidylinositol anchor protein 1 OS=Gallus gallus GN=MDGA1 PE=1 SV=1	949	3913	1121	1	925	933	642	0.407705334	0
comp148742_c1_seq5	4837	tr	E7F1R4	tr|E7F1R4|E7F1R4_DANRE Uncharacterized protein OS=Danio rerio GN=gtf2ird1 PE=4 SV=1	973	589	3480	1	973	986	642	0.398180691	0
comp142507_c0_seq1	2601	tr	H3ANR0	tr|H3ANR0|H3ANR0_LATCH Uncharacterized protein OS=Latimeria chalumnae PE=4 SV=1	1027	2340	1	1	786	787	641	0.739331027	0
comp144385_c1_seq2	2610	tr	G1SCF4	tr|G1SCF4|G1SCF4_RABIT Uncharacterized protein OS=Oryctolagus cuniculus GN=DNM1L PE=3 SV=2	736	2460	301	1	736	736	641	0.736781609	0
comp147564_c3_seq1	2969	tr	H3AXX8	tr|H3AXX8|H3AXX8_LATCH Non-lysosomal glucosylceramidase OS=Latimeria chalumnae PE=3 SV=1	855	357	2861	1	838	840	641	0.647692826	0
comp144730_c0_seq2	3238	tr	Q5W8I5	tr|Q5W8I5|Q5W8I5_DANRE Transporter OS=Danio rerio GN=slc6a5 PE=2 SV=1	786	255	2642	1	785	810	641	0.593885114	0
comp144446_c1_seq8	3383	tr	F1R2E5	tr|F1R2E5|F1R2E5_DANRE Oxysterol-binding protein OS=Danio rerio GN=si:dkey-15j7.2 PE=3 SV=2	882	523	3165	1	882	889	641	0.568430387	0
comp138507_c0_seq1	3612	tr	M7BQF7	tr|M7BQF7|M7BQF7_CHEMY Leucine-rich repeat and fibronectin type-III domain-containing protein 5 OS=Chelonia mydas GN=UY3_12518 PE=4 SV=1	776	2727	391	1	776	779	641	0.532392027	0
comp144695_c1_seq3	3947	tr	H9ESL9	tr|H9ESL9|H9ESL9_MACMU Vacuolar protein sorting-associated protein 8 homolog isoform a OS=Macaca mulatta GN=VPS8 PE=2 SV=1	1428	94	3906	17	1288	1286	641	0.487205473	0
comp137363_c0_seq2	4755	tr	U3IF40	tr|U3IF40|U3IF40_ANAPL Uncharacterized protein (Fragment) OS=Anas platyrhynchos GN=SH3RF1 PE=4 SV=1	896	445	3078	24	896	888	641	0.404416404	0
comp135630_c0_seq1	2224	tr	F1QQA2	tr|F1QQA2|F1QQA2_DANRE DNA-directed RNA polymerase (Fragment) OS=Danio rerio GN=polr3b PE=3 SV=1	1129	2046	1	3	680	682	640	0.863309353	0
comp148861_c0_seq1	2364	tr	I3JF79	tr|I3JF79|I3JF79_ORENI Ubiquitin carboxyl-terminal hydrolase OS=Oreochromis niloticus GN=usp47 PE=3 SV=1	1386	2169	4	1	748	749	640	0.812182741	0
comp148388_c2_seq1	2546	tr	E7EXP6	tr|E7EXP6|E7EXP6_DANRE Uncharacterized protein OS=Danio rerio GN=pan3 PE=4 SV=1	799	122	2395	1	761	773	640	0.754124116	0
comp146241_c0_seq1	2697	tr	M9NZ74	tr|M9NZ74|M9NZ74_SPAAU 94 kDa glucose-regulated protein OS=Sparus aurata GN=GRP-94 PE=2 SV=1	807	241	2439	19	753	735	640	0.711902113	0
comp147550_c0_seq1	3460	tr	E7F6M7	tr|E7F6M7|E7F6M7_DANRE Uncharacterized protein OS=Danio rerio GN=gpam PE=4 SV=1	826	3147	682	5	826	825	640	0.554913295	0
comp137851_c0_seq2	3757	tr	H3BBG2	tr|H3BBG2|H3BBG2_LATCH Uncharacterized protein OS=Latimeria chalumnae PE=4 SV=1	960	3284	429	1	960	966	640	0.511046047	0
comp148210_c0_seq19	4194	tr	I3KJ27	tr|I3KJ27|I3KJ27_ORENI Uncharacterized protein (Fragment) OS=Oreochromis niloticus GN=LOC100705956 PE=4 SV=1	2011	4178	1938	1255	2011	757	640	0.457796853	0
comp149378_c1_seq2	6726	tr	F1QAF9	tr|F1QAF9|F1QAF9_DANRE Uncharacterized protein OS=Danio rerio GN=LOC100148704 PE=4 SV=1	1578	1426	6432	12	1576	1674	640	0.285459411	0
comp143705_c0_seq1	7051	tr	H3I2U8	tr|H3I2U8|H3I2U8_STRPU Uncharacterized protein OS=Strongylocentrotus purpuratus PE=4 SV=1	1697	2203	5892	297	1485	1248	640	0.272301801	0
comp142839_c0_seq1	2563	tr	H2LHG8	tr|H2LHG8|H2LHG8_ORYLA Uncharacterized protein (Fragment) OS=Oryzias latipes GN=LOC101159526 PE=4 SV=1	788	2492	168	1	778	779	639	0.747951619	0
comp144255_c4_seq1	4006	tr	M3XLC8	tr|M3XLC8|M3XLC8_LATCH Uncharacterized protein OS=Latimeria chalumnae PE=4 SV=1	955	3629	1092	98	944	847	639	0.478532202	0
comp143988_c3_seq4	4512	tr	F1Q915	tr|F1Q915|F1Q915_DANRE Uncharacterized protein (Fragment) OS=Danio rerio PE=4 SV=1	1431	4321	1433	6	957	983	639	0.424867021	0
comp146038_c0_seq2	4588	tr	K7FTI6	tr|K7FTI6|K7FTI6_PELSI Uncharacterized protein OS=Pelodiscus sinensis GN=MYT1 PE=4 SV=1	1211	4403	2037	385	1211	832	639	0.417829119	0
comp132664_c0_seq3	4623	tr	I3KCY4	tr|I3KCY4|I3KCY4_ORENI Uncharacterized protein (Fragment) OS=Oreochromis niloticus PE=4 SV=1	2725	2823	184	1849	2725	885	639	0.414665801	0
comp149216_c0_seq6	4896	tr	I3IVI7	tr|I3IVI7|I3IVI7_ORENI Uncharacterized protein OS=Oreochromis niloticus GN=ADAM12 (2 of 2) PE=4 SV=1	961	143	2875	7	915	917	639	0.391544118	0
comp146873_c1_seq2	2363	tr	M3Y8A5	tr|M3Y8A5|M3Y8A5_MUSPF Uncharacterized protein OS=Mustela putorius furo GN=CPSF2 PE=4 SV=1	801	2204	3	15	739	734	638	0.809987304	0
comp142358_c0_seq1	2521	tr	Q90ZL7	tr|Q90ZL7|Q90ZL7_DANRE Prospero-related homeodomain protein 1 OS=Danio rerio GN=prox1a PE=2 SV=1	739	2246	48	1	735	738	638	0.759222531	0
comp140912_c0_seq1	2867	tr	F1DAU2	tr|F1DAU2|F1DAU2_ACIFU Epithelial calcium channel OS=Acipenser fulvescens GN=ECaC PE=2 SV=1	683	2264	318	1	649	649	638	0.667596791	0
comp143383_c0_seq1	2875	tr	F1RAV5	tr|F1RAV5|F1RAV5_DANRE Ribosomal protein S6 kinase OS=Danio rerio GN=rps6ka1 PE=2 SV=1	755	2702	504	1	755	755	638	0.66573913	0
comp144173_c0_seq8	3655	tr	H3AR77	tr|H3AR77|H3AR77_LATCH Uncharacterized protein OS=Latimeria chalumnae PE=4 SV=1	1348	3504	1	1	1131	1190	638	0.523666211	0
comp129571_c1_seq4	3733	tr	B5X145	tr|B5X145|B5X145_SALSA Unc-13 homolog D OS=Salmo salar GN=UN13D PE=2 SV=1	1112	293	3490	31	1097	1080	638	0.51272435	0
comp148181_c0_seq1	3973	tr	H3B5R2	tr|H3B5R2|H3B5R2_LATCH Uncharacterized protein OS=Latimeria chalumnae PE=4 SV=1	785	3437	1152	1	785	785	638	0.481751825	0
comp149333_c1_seq2	4313	tr	F1RVE2	tr|F1RVE2|F1RVE2_PIG Uncharacterized protein OS=Sus scrofa GN=HELQ PE=4 SV=2	1103	1268	4303	90	1094	1055	638	0.443774635	0
comp143686_c0_seq1	4628	tr	Q58EM3	tr|Q58EM3|Q58EM3_DANRE Zgc:110815 OS=Danio rerio GN=man2b1 PE=2 SV=1	982	1238	4141	21	981	976	638	0.413569576	0
comp148319_c0_seq4	6902	tr	U3I267	tr|U3I267|U3I267_ANAPL Uncharacterized protein (Fragment) OS=Anas platyrhynchos GN=TLK2 PE=4 SV=1	718	4734	2677	1	706	706	638	0.277310924	0
comp141723_c0_seq3	2389	tr	I3IVQ7	tr|I3IVQ7|I3IVQ7_ORENI Uncharacterized protein OS=Oreochromis niloticus GN=LOC100702886 PE=4 SV=1	728	158	2377	1	717	740	637	0.799916283	0
comp61948_c0_seq1	2444	tr	T1FTG3	tr|T1FTG3|T1FTG3_HELRO Uncharacterized protein OS=Helobdella robusta PE=4 SV=1	719	2219	180	38	717	680	637	0.781914894	0
comp120273_c0_seq1	2653	tr	R7TST9	tr|R7TST9|R7TST9_CAPTE Uncharacterized protein OS=Capitella teleta GN=CAPTEDRAFT_148581 PE=4 SV=1	2338	47	2653	501	1369	869	637	0.720316623	0
comp135120_c0_seq1	2871	tr	I3KP49	tr|I3KP49|I3KP49_ORENI Uncharacterized protein OS=Oreochromis niloticus GN=MGAT5B (1 of 2) PE=4 SV=1	805	2384	30	7	805	799	637	0.665621735	0
comp141519_c1_seq1	3029	tr	F1RCY7	tr|F1RCY7|F1RCY7_DANRE Uncharacterized protein (Fragment) OS=Danio rerio GN=rbm15 PE=4 SV=1	855	230	2776	1	855	870	637	0.630901288	0
comp147755_c0_seq1	3220	tr	H2TR39	tr|H2TR39|H2TR39_TAKRU Uncharacterized protein OS=Takifugu rubripes GN=LOC101061183 PE=4 SV=1	941	431	3214	3	936	941	637	0.593478261	0
comp146697_c0_seq2	3564	tr	H2ZXQ2	tr|H2ZXQ2|H2ZXQ2_LATCH Uncharacterized protein OS=Latimeria chalumnae PE=3 SV=1	1059	3399	343	41	1059	1022	637	0.536195286	0
comp137379_c0_seq1	4075	tr	F1NAW1	tr|F1NAW1|F1NAW1_CHICK Uncharacterized protein OS=Gallus gallus GN=KCNB2 PE=4 SV=2	913	369	3068	1	913	914	637	0.468957055	0
comp136336_c0_seq1	6210	tr	H3AU06	tr|H3AU06|H3AU06_LATCH Uncharacterized protein OS=Latimeria chalumnae PE=4 SV=1	1015	5933	2994	24	1011	999	637	0.307729469	0
comp147737_c0_seq1	6514	tr	K7FUY7	tr|K7FUY7|K7FUY7_PELSI Uncharacterized protein OS=Pelodiscus sinensis GN=RERE PE=4 SV=1	905	3158	5377	29	773	753	637	0.29336813	0
comp126944_c0_seq1	2392	tr	I3KLZ3	tr|I3KLZ3|I3KLZ3_ORENI Uncharacterized protein OS=Oreochromis niloticus GN=fbxo41 PE=4 SV=1	833	2392	107	62	833	775	636	0.797658863	0
comp137393_c0_seq3	3155	tr	H3BDZ0	tr|H3BDZ0|H3BDZ0_LATCH Uncharacterized protein OS=Latimeria chalumnae PE=4 SV=1	814	495	2777	21	812	794	636	0.604754358	0
comp134407_c0_seq1	3341	tr	A5D6S3	tr|A5D6S3|A5D6S3_DANRE Mut protein OS=Danio rerio GN=mut PE=2 SV=1	757	3126	886	10	757	751	636	0.571086501	0
comp136247_c0_seq1	3345	tr	I3JCE2	tr|I3JCE2|I3JCE2_ORENI Coronin OS=Oreochromis niloticus GN=LOC100704978 PE=3 SV=1	932	112	2907	1	925	941	636	0.570403587	0
comp145416_c0_seq1	3447	tr	G3X2L4	tr|G3X2L4|G3X2L4_SARHA Uncharacterized protein OS=Sarcophilus harrisii GN=ADAMTSL3 PE=4 SV=1	2019	646	3303	315	1202	895	636	0.553524804	0
comp143388_c0_seq1	3648	tr	E7F6B2	tr|E7F6B2|E7F6B2_DANRE Uncharacterized protein OS=Danio rerio GN=samd11 PE=4 SV=1	874	2835	205	1	874	887	636	0.523026316	0
comp146051_c0_seq1	3735	tr	F1QCU2	tr|F1QCU2|F1QCU2_DANRE Uncharacterized protein OS=Danio rerio GN=msh3 PE=4 SV=1	1083	127	2928	146	1064	937	636	0.510843373	0
comp148270_c1_seq1	4448	tr	F1QKZ5	tr|F1QKZ5|F1QKZ5_DANRE Axin-1 OS=Danio rerio GN=axin1 PE=4 SV=1	835	23	2458	1	835	843	636	0.428956835	0
comp149279_c1_seq1	5210	tr	H3A4W2	tr|H3A4W2|H3A4W2_LATCH Uncharacterized protein OS=Latimeria chalumnae PE=4 SV=1	1042	5174	2823	257	1042	786	636	0.36621881	0
comp112203_c0_seq1	2109	tr	F1NDI5	tr|F1NDI5|F1NDI5_CHICK Uncharacterized protein OS=Gallus gallus GN=ADCY1 PE=3 SV=2	1142	29	2104	1	712	712	635	0.903271693	0
comp120521_c0_seq1	2686	tr	Q009X7	tr|Q009X7|Q009X7_ONCMY Multidrug resistance associated protein 2 OS=Oncorhynchus mykiss GN=Mrp2 PE=2 SV=2	1579	2	2500	740	1569	834	635	0.70923306	0
comp140037_c0_seq3	3138	tr	G1SFC5	tr|G1SFC5|G1SFC5_RABIT Uncharacterized protein OS=Oryctolagus cuniculus GN=HOOK3 PE=4 SV=2	1030	2606	435	1	724	726	635	0.60707457	0
comp138941_c1_seq3	3766	tr	R0LN03	tr|R0LN03|R0LN03_ANAPL Cysteine-rich protein 2-binding protein (Fragment) OS=Anas platyrhynchos GN=CSRP2BP PE=4 SV=1	782	3079	734	1	782	788	635	0.505841742	0
comp149195_c0_seq2	4627	tr	U3IU11	tr|U3IU11|U3IU11_ANAPL Uncharacterized protein (Fragment) OS=Anas platyrhynchos GN=CDAN1 PE=4 SV=1	1223	4604	1233	59	1207	1170	635	0.411713853	0
comp142551_c1_seq1	2453	tr	M7BZJ7	tr|M7BZJ7|M7BZJ7_CHEMY Chromodomain-helicase-DNA-binding protein 9 OS=Chelonia mydas GN=UY3_01516 PE=4 SV=1	1903	2	2389	1025	1810	802	634	0.775377089	0
comp123631_c0_seq1	3322	tr	I3IXE6	tr|I3IXE6|I3IXE6_ORENI Uncharacterized protein OS=Oreochromis niloticus GN=LOC100703423 PE=3 SV=1	765	3127	836	1	765	766	634	0.572546659	0
comp145073_c0_seq3	3715	tr	B0UYE9	tr|B0UYE9|B0UYE9_DANRE Uncharacterized protein OS=Danio rerio GN=gripap1 PE=4 SV=1	867	230	2869	1	867	881	634	0.511978466	0
comp141514_c0_seq9	5376	tr	I3ISH9	tr|I3ISH9|I3ISH9_DANRE Uncharacterized protein OS=Danio rerio GN=sash1a PE=2 SV=1	876	3933	1375	3	862	865	634	0.353794643	0
comp148826_c0_seq2	6155	tr	H3A7R5	tr|H3A7R5|H3A7R5_LATCH Uncharacterized protein OS=Latimeria chalumnae PE=4 SV=1	743	639	2825	1	732	734	634	0.309017059	0
comp149379_c0_seq3	7459	tr	M5BFV8	tr|M5BFV8|M5BFV8_DANRE Collagen type XXII alpha 1 chain OS=Danio rerio GN=col22a1 PE=2 SV=1	1622	7040	4230	25	965	942	634	0.254993967	0
comp140265_c0_seq2	2651	tr	G1N5F7	tr|G1N5F7|G1N5F7_MELGA Uncharacterized protein (Fragment) OS=Meleagris gallopavo GN=GNE PE=4 SV=1	748	2429	195	6	748	748	633	0.716333459	0
comp147564_c0_seq1	2859	tr	G1TCU4	tr|G1TCU4|G1TCU4_RABIT Uncharacterized protein OS=Oryctolagus cuniculus GN=CDH11 PE=3 SV=2	796	254	2587	17	795	783	633	0.664218258	0
comp149554_c0_seq1	2881	tr	H3BCX4	tr|H3BCX4|H3BCX4_LATCH Uncharacterized protein (Fragment) OS=Latimeria chalumnae PE=3 SV=1	2952	369	2879	18	838	842	633	0.65914613	0
comp146099_c1_seq13	3243	tr	K7FQM7	tr|K7FQM7|K7FQM7_PELSI Uncharacterized protein OS=Pelodiscus sinensis GN=ARPP21 PE=4 SV=1	852	436	3021	1	852	871	633	0.585568918	0
comp140786_c0_seq1	3462	tr	B5ATN8	tr|B5ATN8|B5ATN8_PAROL Phospholipase D2 OS=Paralichthys olivaceus PE=2 SV=1	957	3111	271	4	957	960	633	0.548526863	0
comp149252_c0_seq2	3860	tr	B3DJE0	tr|B3DJE0|B3DJE0_DANRE SRY-box containing gene 5 OS=Danio rerio GN=sox5 PE=2 SV=1	759	150	2456	1	757	773	633	0.491968912	0
comp144575_c1_seq3	4533	tr	H3A1B9	tr|H3A1B9|H3A1B9_LATCH Uncharacterized protein (Fragment) OS=Latimeria chalumnae PE=4 SV=1	1052	3470	477	13	1052	1070	633	0.418927862	0
comp139829_c0_seq4	2724	tr	M7CBP5	tr|M7CBP5|M7CBP5_CHEMY Protein zer-1 like protein OS=Chelonia mydas GN=UY3_04710 PE=4 SV=1	810	74	2431	33	810	786	632	0.696035242	0
comp140798_c2_seq2	3264	tr	G1KTB7	tr|G1KTB7|G1KTB7_ANOCA Uncharacterized protein OS=Anolis carolinensis GN=PKN1 PE=4 SV=2	943	2487	1	1	815	832	632	0.580882353	0
comp146283_c0_seq8	3741	tr	U3IBP0	tr|U3IBP0|U3IBP0_ANAPL Uncharacterized protein (Fragment) OS=Anas platyrhynchos GN=EIF4G3 PE=4 SV=1	1669	678	3740	1	1024	1070	632	0.506816359	0
comp142116_c0_seq1	3981	tr	F8W5X3	tr|F8W5X3|F8W5X3_DANRE Uncharacterized protein OS=Danio rerio GN=kl PE=3 SV=1	990	223	3153	8	985	981	632	0.476262246	0
comp136778_c0_seq1	4105	tr	H2ZYM6	tr|H2ZYM6|H2ZYM6_LATCH Uncharacterized protein OS=Latimeria chalumnae PE=4 SV=1	908	3671	1185	81	907	830	632	0.461875761	0
comp144970_c1_seq4	5775	tr	F6S508	tr|F6S508|F6S508_HORSE Uncharacterized protein OS=Equus caballus GN=YEATS2 PE=4 SV=1	1408	261	3134	1	989	1010	632	0.328311688	0
comp140056_c1_seq1	2483	tr	C0H8X3	tr|C0H8X3|C0H8X3_SALSA Exocyst complex component 5 OS=Salmo salar GN=EXOC5 PE=2 SV=1	708	207	2330	1	708	708	631	0.762384213	0
comp141567_c0_seq5	2623	tr	F7GE34	tr|F7GE34|F7GE34_ORNAN Uncharacterized protein OS=Ornithorhynchus anatinus GN=MARK1 PE=4 SV=1	793	2133	1	1	707	715	631	0.721692718	0
comp147688_c1_seq1	4750	tr	K7FSH9	tr|K7FSH9|K7FSH9_PELSI Uncharacterized protein OS=Pelodiscus sinensis GN=NELL2 PE=4 SV=1	816	4061	1653	13	815	803	631	0.398526316	0
comp136682_c0_seq3	5177	tr	G3UQM5	tr|G3UQM5|G3UQM5_MELGA Uncharacterized protein (Fragment) OS=Meleagris gallopavo PE=4 SV=1	1322	3859	647	272	1319	1107	631	0.365655785	0
comp148365_c0_seq11	6594	tr	H3AB98	tr|H3AB98|H3AB98_LATCH Uncharacterized protein OS=Latimeria chalumnae PE=4 SV=1	909	196	2865	7	907	903	631	0.287079163	0
comp146372_c0_seq2	7216	tr	H3I3A9	tr|H3I3A9|H3I3A9_STRPU Uncharacterized protein OS=Strongylocentrotus purpuratus PE=4 SV=1	1810	5296	1361	349	1638	1339	631	0.262333703	0
comp144782_c0_seq2	7263	tr	H3HUK7	tr|H3HUK7|H3HUK7_STRPU Uncharacterized protein OS=Strongylocentrotus purpuratus PE=4 SV=1	1972	5580	1702	443	1730	1343	631	0.260636101	0
comp140341_c1_seq3	2416	tr	T1FMA9	tr|T1FMA9|T1FMA9_HELRO Uncharacterized protein OS=Helobdella robusta PE=4 SV=1	842	2416	338	150	842	693	630	0.782284768	0
comp130699_c1_seq3	3334	tr	H3AUC5	tr|H3AUC5|H3AUC5_LATCH Uncharacterized protein (Fragment) OS=Latimeria chalumnae PE=4 SV=1	1812	2759	3	59	1008	957	630	0.566886623	0
comp149114_c1_seq2	3353	tr	G1KNK6	tr|G1KNK6|G1KNK6_ANOCA Uncharacterized protein OS=Anolis carolinensis GN=LOC100551736 PE=4 SV=2	1030	204	3275	1	1030	1067	630	0.563674322	0
comp141507_c1_seq1	3684	tr	K7FVT7	tr|K7FVT7|K7FVT7_PELSI Uncharacterized protein (Fragment) OS=Pelodiscus sinensis GN=PIEZO2 PE=4 SV=1	2705	2	2398	1903	2705	807	630	0.513029316	0
comp147459_c0_seq2	3794	tr	H3A7X8	tr|H3A7X8|H3A7X8_LATCH Uncharacterized protein OS=Latimeria chalumnae PE=3 SV=1	1027	136	3063	30	1005	980	630	0.498154982	0
comp145616_c0_seq1	4187	tr	H3B4M8	tr|H3B4M8|H3B4M8_LATCH Uncharacterized protein OS=Latimeria chalumnae PE=4 SV=1	1112	733	4035	16	1112	1132	630	0.451397182	0
comp148060_c0_seq4	4206	tr	F1QSW0	tr|F1QSW0|F1QSW0_DANRE Uncharacterized protein OS=Danio rerio GN=vars2 PE=3 SV=1	1057	3783	733	35	1050	1027	630	0.44935806	0
comp145153_c0_seq6	4735	tr	H3A2I5	tr|H3A2I5|H3A2I5_LATCH Uncharacterized protein OS=Latimeria chalumnae GN=SNCAIP PE=4 SV=2	891	346	2943	3	891	895	630	0.399155227	0
comp145223_c0_seq14	5045	tr	K7FPQ7	tr|K7FPQ7|K7FPQ7_PELSI Uncharacterized protein OS=Pelodiscus sinensis GN=CEP128 PE=4 SV=1	1027	4909	1835	1	1025	1034	630	0.374628345	0
comp148574_c3_seq1	2122	tr	B5DE37	tr|B5DE37|B5DE37_DANRE Uncharacterized protein (Fragment) OS=Danio rerio GN=gcn1l1 PE=2 SV=1	2668	2119	5	1688	2392	705	629	0.889255419	0
comp124423_c0_seq2	2366	tr	U3K224	tr|U3K224|U3K224_FICAL Uncharacterized protein (Fragment) OS=Ficedula albicollis GN=CACNA1D PE=4 SV=1	2160	2259	25	25	767	745	629	0.797548605	0
comp140859_c0_seq2	2440	tr	H3AV15	tr|H3AV15|H3AV15_LATCH Uncharacterized protein (Fragment) OS=Latimeria chalumnae PE=4 SV=1	1491	2440	98	527	1303	786	629	0.773360656	0
comp145554_c0_seq10	3488	tr	H3BAN3	tr|H3BAN3|H3BAN3_LATCH Uncharacterized protein OS=Latimeria chalumnae PE=4 SV=1	928	712	2808	1	704	704	629	0.540997706	0
comp146442_c0_seq2	3549	tr	K7G8V3	tr|K7G8V3|K7G8V3_PELSI Uncharacterized protein OS=Pelodiscus sinensis GN=ARHGAP26 PE=4 SV=1	760	433	2757	1	760	780	629	0.53169907	0
comp145119_c1_seq2	4053	tr	H3JQA5	tr|H3JQA5|H3JQA5_STRPU Uncharacterized protein OS=Strongylocentrotus purpuratus PE=4 SV=1	1338	50	3928	3	1290	1324	629	0.465581051	0
comp132151_c0_seq8	4165	tr	M3XH86	tr|M3XH86|M3XH86_LATCH Uncharacterized protein OS=Latimeria chalumnae PE=4 SV=1	1442	4099	470	1	1207	1251	629	0.453061224	0
comp145646_c0_seq1	4416	tr	M7B6D0	tr|M7B6D0|M7B6D0_CHEMY Stonustoxin subunit alpha OS=Chelonia mydas GN=UY3_15198 PE=3 SV=1	1306	4204	485	1	1278	1295	629	0.427309783	0
comp148078_c0_seq7	4528	tr	E7F2S5	tr|E7F2S5|E7F2S5_DANRE Uncharacterized protein OS=Danio rerio GN=BX890577.2 PE=4 SV=1	1374	2	3322	330	1374	1125	629	0.416740283	0
comp129791_c0_seq1	3577	tr	E7F3S7	tr|E7F3S7|E7F3S7_DANRE Uncharacterized protein OS=Danio rerio GN=CU184872.1 PE=4 SV=1	897	404	3085	1	897	903	628	0.526698351	0
comp140673_c2_seq4	4000	tr	H3BBF1	tr|H3BBF1|H3BBF1_LATCH Uncharacterized protein OS=Latimeria chalumnae PE=4 SV=1	973	704	3679	5	973	1011	628	0.471	0
comp145609_c1_seq2	4035	tr	K7EVT8	tr|K7EVT8|K7EVT8_PONAB Uncharacterized protein OS=Pongo abelii GN=ROBO2 PE=4 SV=1	1384	4034	1602	582	1384	816	628	0.466914498	0
comp144809_c0_seq2	4235	tr	H3CQL2	tr|H3CQL2|H3CQL2_TETNG Uncharacterized protein OS=Tetraodon nigroviridis GN=GFM1 PE=3 SV=1	748	164	2407	1	748	748	628	0.444864227	0
comp148095_c1_seq1	2610	tr	H3AE96	tr|H3AE96|H3AE96_LATCH Uncharacterized protein OS=Latimeria chalumnae PE=4 SV=1	1137	2476	14	1	815	825	627	0.720689655	0
comp140845_c0_seq1	2705	tr	G1KLZ0	tr|G1KLZ0|G1KLZ0_ANOCA Uncharacterized protein OS=Anolis carolinensis PE=4 SV=1	1873	2660	111	51	888	863	627	0.695378928	0
comp139990_c0_seq1	2867	tr	M4A4P7	tr|M4A4P7|M4A4P7_XIPMA Uncharacterized protein OS=Xiphophorus maculatus PE=4 SV=1	751	219	2477	3	751	754	627	0.656086502	0
comp143334_c0_seq1	2908	tr	I3J9T0	tr|I3J9T0|I3J9T0_ORENI Uncharacterized protein (Fragment) OS=Oreochromis niloticus GN=LOC100709054 PE=4 SV=1	751	629	2758	39	750	712	627	0.646836314	0
comp147837_c1_seq1	3106	tr	H3ARJ6	tr|H3ARJ6|H3ARJ6_LATCH Uncharacterized protein (Fragment) OS=Latimeria chalumnae PE=4 SV=1	929	2957	189	3	927	935	627	0.605602061	0
comp148546_c0_seq1	3149	tr	H3A407	tr|H3A407|H3A407_LATCH Uncharacterized protein (Fragment) OS=Latimeria chalumnae PE=4 SV=1	1740	2590	119	2	818	833	627	0.597332487	0
comp144821_c0_seq6	3441	tr	H3BHH5	tr|H3BHH5|H3BHH5_LATCH Uncharacterized protein OS=Latimeria chalumnae PE=3 SV=1	772	3270	949	1	772	774	627	0.546643418	0
comp146535_c1_seq8	4224	tr	I3IYP2	tr|I3IYP2|I3IYP2_ORENI Uncharacterized protein OS=Oreochromis niloticus GN=zc3h7a PE=4 SV=1	994	3954	1003	1	993	1023	627	0.4453125	0
comp147943_c0_seq8	4588	tr	K7EYY2	tr|K7EYY2|K7EYY2_PELSI Uncharacterized protein OS=Pelodiscus sinensis PE=4 SV=1	1373	232	4452	35	1371	1435	627	0.409982563	0
comp148920_c1_seq3	6250	tr	D2HT73	tr|D2HT73|D2HT73_AILME Putative uncharacterized protein (Fragment) OS=Ailuropoda melanoleuca GN=PANDA_015330 PE=4 SV=1	2163	467	4048	1	1199	1261	627	0.30096	0
comp140598_c0_seq1	2570	tr	H3A9R5	tr|H3A9R5|H3A9R5_LATCH Uncharacterized protein OS=Latimeria chalumnae PE=3 SV=1	769	183	2492	3	769	773	626	0.7307393	0
comp144639_c0_seq1	2621	tr	B8JLW8	tr|B8JLW8|B8JLW8_DANRE Uncharacterized protein OS=Danio rerio GN=gmps PE=2 SV=1	692	2440	365	1	692	692	626	0.716520412	0
comp145743_c0_seq2	3275	sp	F1REV3	sp|F1REV3|KRIT1_DANRE Krev interaction trapped protein 1 OS=Danio rerio GN=krit1 PE=1 SV=1	740	379	2604	1	740	743	626	0.573435115	0
comp148157_c1_seq4	3951	tr	G3UTV3	tr|G3UTV3|G3UTV3_MELGA Uncharacterized protein OS=Meleagris gallopavo GN=LOC100547016 PE=4 SV=1	2126	88	2748	1249	2126	894	626	0.475322703	0
comp148004_c0_seq2	4102	tr	M3XJ52	tr|M3XJ52|M3XJ52_LATCH Uncharacterized protein OS=Latimeria chalumnae PE=4 SV=1	1264	3827	237	1	1261	1278	626	0.457825451	0
comp130291_c0_seq1	4987	tr	I3IW04	tr|I3IW04|I3IW04_ORENI Uncharacterized protein OS=Oreochromis niloticus GN=LOC100705580 PE=4 SV=1	1089	463	3726	1	1088	1094	626	0.376579106	0
comp131643_c0_seq2	3159	tr	I3KJX6	tr|I3KJX6|I3KJX6_ORENI Uncharacterized protein OS=Oreochromis niloticus PE=4 SV=1	786	86	2500	1	786	805	625	0.59354226	0
comp126468_c0_seq1	3866	tr	R7V5P9	tr|R7V5P9|R7V5P9_CAPTE Uncharacterized protein OS=Capitella teleta GN=CAPTEDRAFT_179664 PE=4 SV=1	775	8	2299	2	762	764	625	0.484997413	0
comp146416_c0_seq8	3993	tr	H3ANS7	tr|H3ANS7|H3ANS7_LATCH Uncharacterized protein OS=Latimeria chalumnae PE=4 SV=2	1024	238	3255	11	1024	1023	625	0.469571751	0
comp148621_c0_seq4	4903	tr	E7FE66	tr|E7FE66|E7FE66_DANRE Uncharacterized protein OS=Danio rerio GN=LOC100331590 PE=4 SV=1	1193	562	3792	1	1025	1133	625	0.382418927	0
comp147822_c0_seq1	5088	tr	I3JYJ0	tr|I3JYJ0|I3JYJ0_ORENI Uncharacterized protein OS=Oreochromis niloticus GN=LOC100695409 PE=4 SV=1	2484	2	2791	858	1756	948	625	0.368514151	0
comp142918_c0_seq2	5148	tr	I3MTC4	tr|I3MTC4|I3MTC4_SPETR Uncharacterized protein OS=Spermophilus tridecemlineatus GN=CUL5 PE=3 SV=1	854	5026	3119	74	709	636	625	0.364219114	0
comp148779_c1_seq2	5609	tr	E7FH66	tr|E7FH66|E7FH66_DANRE Uncharacterized protein OS=Danio rerio GN=tenc1a PE=4 SV=1	1606	5251	2333	1	1012	1059	625	0.334284186	0
comp134242_c0_seq1	3020	tr	B5X1A0	tr|B5X1A0|B5X1A0_SALSA Cleavage and polyadenylation specificity factor subunit 3 OS=Salmo salar GN=CPSF3 PE=2 SV=1	690	247	2319	1	690	691	624	0.61986755	0
comp146772_c0_seq6	3943	tr	U3JLS6	tr|U3JLS6|U3JLS6_FICAL Uncharacterized protein OS=Ficedula albicollis GN=TRAF7 PE=4 SV=1	670	3296	1287	5	670	670	624	0.474765407	0
comp120273_c1_seq2	4227	tr	T1ED35	tr|T1ED35|T1ED35_HELRO Uncharacterized protein OS=Helobdella robusta PE=4 SV=1	2300	4226	1359	1374	2300	966	624	0.442867282	0
comp146166_c0_seq4	4448	tr	H3B8T1	tr|H3B8T1|H3B8T1_LATCH Uncharacterized protein OS=Latimeria chalumnae PE=4 SV=1	1136	3097	509	276	1136	866	624	0.420863309	0
comp148758_c0_seq2	5137	tr	M7AVQ5	tr|M7AVQ5|M7AVQ5_CHEMY Transforming growth factor-beta receptor-associated protein 1 OS=Chelonia mydas GN=UY3_15729 PE=4 SV=1	902	1410	3971	1	899	900	624	0.364415028	0
comp148775_c0_seq1	5416	tr	H3ARU1	tr|H3ARU1|H3ARU1_LATCH Uncharacterized protein (Fragment) OS=Latimeria chalumnae PE=4 SV=1	928	5264	2514	11	928	930	624	0.345642541	0
comp147571_c1_seq1	9720	tr	H3BAQ1	tr|H3BAQ1|H3BAQ1_LATCH Uncharacterized protein OS=Latimeria chalumnae PE=4 SV=1	910	3850	1163	5	910	915	624	0.192592593	0
comp139544_c0_seq1	2761	tr	I3IUK0	tr|I3IUK0|I3IUK0_ORENI Uncharacterized protein OS=Oreochromis niloticus GN=LOC100699613 PE=4 SV=1	844	2614	98	1	844	849	623	0.676928649	0
comp146887_c0_seq2	3056	tr	I3JWL2	tr|I3JWL2|I3JWL2_ORENI Uncharacterized protein OS=Oreochromis niloticus GN=LOC100694364 PE=4 SV=1	895	291	2798	1	872	884	623	0.61158377	0
comp140506_c2_seq2	3254	tr	E6ZFS1	tr|E6ZFS1|E6ZFS1_DICLA Trp4-associated protein Tap1A OS=Dicentrarchus labrax GN=TRPC4APA PE=4 SV=1	774	322	2628	53	774	771	623	0.574370006	0
comp144721_c1_seq6	4552	tr	I3JP86	tr|I3JP86|I3JP86_ORENI Uncharacterized protein OS=Oreochromis niloticus PE=4 SV=1	1375	503	4273	127	1374	1267	623	0.410588752	0
comp143407_c0_seq1	2212	tr	M3Y5E7	tr|M3Y5E7|M3Y5E7_MUSPF Uncharacterized protein OS=Mustela putorius furo GN=CDH2 PE=3 SV=1	906	2196	1	120	858	739	622	0.84358047	0
comp106450_c1_seq1	2679	tr	I3JIA2	tr|I3JIA2|I3JIA2_ORENI Uncharacterized protein OS=Oreochromis niloticus GN=LOC100693381 PE=3 SV=1	805	2678	438	57	805	751	622	0.696528555	0
comp149043_c1_seq1	3262	sp	P14381	sp|P14381|YTX2_XENLA Transposon TX1 uncharacterized 149 kDa protein OS=Xenopus laevis PE=4 SV=1	1308	217	3204	5	1002	999	622	0.572041692	0
comp137504_c1_seq3	3372	tr	K7GAR5	tr|K7GAR5|K7GAR5_PELSI Uncharacterized protein OS=Pelodiscus sinensis GN=ATP6V0A4 PE=4 SV=1	839	228	2717	2	839	840	622	0.553380783	0
comp144449_c0_seq4	3810	tr	F1SGF0	tr|F1SGF0|F1SGF0_PIG Uncharacterized protein (Fragment) OS=Sus scrofa GN=PRICKLE2 PE=4 SV=1	858	640	3177	1	855	862	622	0.48976378	0
comp148869_c0_seq2	4124	tr	M7B6D0	tr|M7B6D0|M7B6D0_CHEMY Stonustoxin subunit alpha OS=Chelonia mydas GN=UY3_15198 PE=3 SV=1	1306	3858	199	2	1284	1293	622	0.452473327	0
comp149398_c1_seq1	2751	tr	I3JDG6	tr|I3JDG6|I3JDG6_ORENI Uncharacterized protein OS=Oreochromis niloticus GN=atm PE=4 SV=1	3076	2	2428	2270	3076	814	621	0.677208288	0
comp137247_c0_seq6	2877	tr	G5BRA6	tr|G5BRA6|G5BRA6_HETGA Rho GTPase-activating protein RICH2 OS=Heterocephalus glaber GN=GW7_19617 PE=4 SV=1	814	309	2702	1	801	817	621	0.647549531	0
comp145798_c0_seq1	3326	tr	B3GQ72	tr|B3GQ72|B3GQ72_DANRE NtA agrin OS=Danio rerio GN=agrn PE=2 SV=1	2028	316	3102	1	931	932	621	0.560132291	0
comp146159_c0_seq4	4135	tr	G3WQ74	tr|G3WQ74|G3WQ74_SARHA Uncharacterized protein OS=Sarcophilus harrisii GN=CPEB4 PE=4 SV=1	733	710	2878	1	733	739	621	0.450544135	0
comp146293_c1_seq1	4611	tr	B0S6F1	tr|B0S6F1|B0S6F1_DANRE Uncharacterized protein OS=Danio rerio GN=adamts10 PE=4 SV=1	1108	4441	2192	1	751	756	621	0.404033832	0
comp148205_c0_seq1	4659	tr	G1SVH9	tr|G1SVH9|G1SVH9_RABIT Uncharacterized protein OS=Oryctolagus cuniculus GN=KIAA1324 PE=4 SV=1	1013	445	3315	40	1013	976	621	0.399871217	0
comp146903_c2_seq4	4815	sp	A4UMC5	sp|A4UMC5|TFP11_RABIT Tuftelin-interacting protein 11 OS=Oryctolagus cuniculus GN=TFIP11 PE=2 SV=1	837	2180	4702	1	837	853	621	0.386915888	0
comp146827_c0_seq1	2905	tr	F6NIQ0	tr|F6NIQ0|F6NIQ0_DANRE Uncharacterized protein OS=Danio rerio GN=obsl1b PE=4 SV=1	798	584	2905	1	774	775	620	0.640275387	0
comp142494_c0_seq5	2940	tr	E7FAZ2	tr|E7FAZ2|E7FAZ2_DANRE Uncharacterized protein OS=Danio rerio GN=LOC568935 PE=4 SV=1	752	2691	466	1	752	765	620	0.632653061	0
comp148810_c1_seq1	3262	tr	B3DIU9	tr|B3DIU9|B3DIU9_DANRE Tubulin, gamma complex associated protein 4 OS=Danio rerio GN=tubgcp4 PE=2 SV=1	668	2545	542	1	668	668	620	0.57020233	0
comp144274_c0_seq1	3481	tr	U3JLL1	tr|U3JLL1|U3JLL1_FICAL Uncharacterized protein (Fragment) OS=Ficedula albicollis GN=SFMBT1 PE=4 SV=1	858	307	2838	1	858	858	620	0.534329216	0
comp144283_c1_seq6	4001	tr	H3ALQ1	tr|H3ALQ1|H3ALQ1_LATCH Uncharacterized protein OS=Latimeria chalumnae PE=3 SV=1	722	3482	1311	1	722	724	620	0.464883779	0
comp146445_c0_seq5	7396	tr	H3AX41	tr|H3AX41|H3AX41_LATCH Uncharacterized protein OS=Latimeria chalumnae PE=4 SV=1	1783	7112	1812	1	1783	1861	620	0.25148729	1.00E-167
comp138442_c0_seq1	3221	sp	Q90600	sp|Q90600|RB_CHICK Retinoblastoma-associated protein OS=Gallus gallus GN=RB1 PE=1 SV=1	921	270	3041	1	921	939	619	0.576529028	0
comp146604_c0_seq2	3669	tr	I3JCE4	tr|I3JCE4|I3JCE4_ORENI Uncharacterized protein OS=Oreochromis niloticus GN=klhl4 PE=4 SV=1	731	318	2459	1	724	726	619	0.506132461	0
comp142434_c0_seq4	4166	tr	H2UUR9	tr|H2UUR9|H2UUR9_TAKRU Uncharacterized protein OS=Takifugu rubripes GN=LOC101074362 PE=4 SV=1	754	144	2318	1	725	728	619	0.44575132	0
comp143002_c0_seq1	5642	tr	M3YZM5	tr|M3YZM5|M3YZM5_MUSPF Uncharacterized protein OS=Mustela putorius furo GN=C10orf76 PE=4 SV=1	732	65	2221	15	732	719	619	0.329138603	0
comp144825_c0_seq4	3178	tr	F1NG02	tr|F1NG02|F1NG02_CHICK Uncharacterized protein OS=Gallus gallus GN=SYNE1 PE=4 SV=2	8805	2	2368	8022	8805	789	618	0.583385777	0
comp142375_c0_seq1	3361	tr	I3K2D4	tr|I3K2D4|I3K2D4_ORENI Uncharacterized protein OS=Oreochromis niloticus PE=4 SV=1	937	273	2984	17	920	911	618	0.551621541	0
comp139815_c0_seq1	3524	tr	F6VR88	tr|F6VR88|F6VR88_XENTR Uncharacterized protein (Fragment) OS=Xenopus tropicalis GN=chtf18 PE=4 SV=1	977	485	3244	58	977	935	618	0.526106697	0
comp135029_c0_seq2	4623	tr	H3B2D8	tr|H3B2D8|H3B2D8_LATCH Uncharacterized protein OS=Latimeria chalumnae PE=4 SV=1	845	4359	1843	4	842	839	618	0.401038287	0
comp149511_c0_seq8	4897	tr	F7CV81	tr|F7CV81|F7CV81_ORNAN Uncharacterized protein OS=Ornithorhynchus anatinus GN=BPTF PE=4 SV=2	3001	4869	2164	1330	2226	917	618	0.378599142	0
comp142385_c2_seq3	2282	tr	U3JDN1	tr|U3JDN1|U3JDN1_FICAL Uncharacterized protein OS=Ficedula albicollis GN=SEC14L1 PE=4 SV=1	715	162	2282	1	697	707	617	0.811130587	0
comp136244_c0_seq2	2972	tr	A2BGG2	tr|A2BGG2|A2BGG2_DANRE Zinc finger RNA-binding protein OS=Danio rerio GN=zfr PE=2 SV=1	1074	2908	623	296	1054	765	617	0.622812921	0
comp146503_c0_seq9	3632	tr	H3B8Z3	tr|H3B8Z3|H3B8Z3_LATCH Uncharacterized protein OS=Latimeria chalumnae GN=PLK4 PE=4 SV=2	982	3363	451	1	980	994	617	0.509636564	0
comp143016_c2_seq9	3903	tr	G3PYV5	tr|G3PYV5|G3PYV5_GASAC Uncharacterized protein OS=Gasterosteus aculeatus PE=4 SV=1	921	612	3257	28	921	905	617	0.474250576	0
comp146434_c2_seq1	4051	tr	K7FDK8	tr|K7FDK8|K7FDK8_PELSI Uncharacterized protein OS=Pelodiscus sinensis GN=CGN PE=4 SV=1	1323	3729	1	10	1317	1342	617	0.456924216	0
comp148491_c1_seq2	4128	tr	E7F350	tr|E7F350|E7F350_DANRE Uncharacterized protein OS=Danio rerio GN=dis3l2 PE=2 SV=1	995	792	4028	10	991	1083	617	0.448401163	0
[truncated: 55,347 more rows]
[truncated: 2 more columns]
