# Supplementary material for: Transcriptome Sequencing, De Novo Assembly and Differential Gene Expression Analysis of the Early Development of Acipenser baeri
Source: PLoS One. 2015 Sep 11;10(9):e0137450. doi: 10.1371/journal.pone.0137450 (PMC4567377; doi:10.1371/journal.pone.0137450)
Supplement: S3 File — (XLS) [file pone.0137450.s006.xls]

Tax	Num_of_seq
Capitella teleta	6315
Latimeria chalumnae	5940
Danio rerio	4943
Helobdella robusta	4591
Oreochromis niloticus	2325
Crassostrea gigas	2113
Pelodiscus sinensis	1559
Saprolegnia diclina VS20	1191
Branchiostoma floridae	1168
Xiphophorus maculatus	1049
Strongylocentrotus purpuratus	1036
Tetraodon nigroviridis	1021
Salmo salar	985
Gasterosteus aculeatus	910
Xenopus tropicalis	907
Oryzias latipes	905
Takifugu rubripes	875
Chelonia mydas	858
Anolis carolinensis	711
Gallus gallus	614
Strigamia maritima	498
Anas platyrhynchos	488
Monodelphis domestica	453
Ficedula albicollis	446
Xenopus laevis	427
Xanthomonas campestris pv. campestris	392
Sarcophilus harrisii	370
Mus musculus	361
Nematostella vectensis	357
Amphimedon queenslandica	336
Rhipicephalus pulchellus	311
Ornithorhynchus anatinus	306
Taeniopygia guttata	286
Homo sapiens	259
Acyrthosiphon pisum	240
Meleagris gallopavo	221
Dicentrarchus labrax	214
Daphnia pulex	210
Petromyzon marinus	203
Ixodes scapularis	199
Oncorhynchus mykiss	182
Mustela putorius furo	178
Callithrix jacchus	178
Oryctolagus cuniculus	171
Loxodonta africana	168
Rattus norvegicus	162
Ailuropoda melanoleuca	160
Macaca mulatta	160
Bos taurus	157
Osmerus mordax	156
Tribolium castaneum	154
Canis familiaris	144
Cavia porcellus	144
Equus caballus	142
Otolemur garnettii	139
Ciona savignyi	136
Nasonia vitripennis	132
Heterocephalus glaber	128
Sus scrofa	128
Ciona intestinalis	124
Myotis lucifugus	121
Felis catus	121
Xanthomonas campestris pv. raphani 756C	120
Spermophilus tridecemlineatus	118
Pediculus humanus subsp. corporis	115
Pteropus alecto	107
Desmodus rotundus	106
Rhodnius prolixus	104
Tetranychus urticae	102
Pongo abelii	102
Dendroctonus ponderosae	99
Cricetulus griseus	96
Ictalurus punctatus	94
Bos grunniens mutus	93
Camponotus floridanus	93
Gorilla gorilla gorilla	90
Amblyomma maculatum	90
Pan troglodytes	90
Esox lucius	90
Nomascus leucogenys	86
Tupaia chinensis	86
Myotis brandtii	85
Bombyx mori	84
Callorhynchus milii	84
Harpegnathos saltator	83
Tetrahymena thermophila	79
Anguilla japonica	76
Hydra vulgaris	73
Camelus ferus	73
Aedes aegypti	70
Trichoplax adhaerens	69
Culex quinquefasciatus	65
Danaus plexippus	64
Myotis davidii	63
Apis mellifera	61
Crotalus adamanteus	60
Ictalurus furcatus	57
Trichinella spiralis	56
Acipenser baerii	54
Columba livia	54
Acipenser sinensis	53
Micrurus fulvius	52
Crotalus horridus	51
Macaca fascicularis	50
Schistosoma japonicum	48
Solenopsis invicta	45
Schistosoma mansoni	45
Paralichthys olivaceus	44
Anopheles gambiae	43
Atta cephalotes	43
Clonorchis sinensis	42
Corethrella appendiculata	42
Eisenia foetida	40
Lumbricus terrestris	40
Acromyrmex echinatior	40
Lumbricus rubellus	40
Platynereis dumerilii	39
Ascaris suum	39
Musca domestica	36
Cyprinus carpio	34
Pararge aegeria	34
Aplysia californica	32
Enchytraeus japonensis	32
Hirudo medicinalis	30
Polyodon spathula	30
Drosophila mojavensis	29
Epinephelus coioides	29
Anoplopoma fimbria	28
Capsaspora owczarzaki	27
Drosophila willistoni	27
Anopheles darlingi	27
Drosophila grimshawi	27
Drosophila melanogaster	26
Drosophila ananassae	24
Tubifex tubifex	24
Haliotis discus discus	23
Arenicola marina	23
Ctenopharyngodon idella	23
Saccoglossus kowalevskii	22
Carassius auratus	22
Curvibacter putative symbiont of Hydra magnipapillata	22
Loa loa	22
Ectocarpus siliculosus	21
Drosophila virilis	21
Pristionchus pacificus	20
Lymnaea stagnalis	20
Azumapecten farreri	19
Xanthomonas oryzae pv. oryzae	19
Anopheles aquasalis	19
Acipenser schrenckii	18
Xanthomonas gardneri ATCC 19865	18
Caenorhabditis japonica	18
Clarias batrachus	18
Lithobates catesbeiana	18
Pinctada fucata	17
Megaselia scalaris	17
Pythium ultimum	16
Chlamydomonas reinhardtii	16
Caenorhabditis elegans	16
Salpingoeca rosetta	16
Ichthyophthirius multifiliis	16
Caenorhabditis remanei	15
Drosophila persimilis	15
Thalassiosira oceanica	15
Oikopleura dioica	15
Branchiostoma belcheri tsingtauense	15
Drosophila yakuba	14
Drosophila pseudoobscura pseudoobscura	14
Rhigophila dearborni	14
Psorophora albipes	14
Lepeophtheirus salmonis	14
Mytilus galloprovincialis	14
Rhizopus delemar	13
Pleuronectes platessa	13
Oxytricha trifallax	13
Riptortus pedestris	13
Caenorhabditis briggsae	13
Acipenser transmontanus	13
Anguilla anguilla	13
Marine RNA virus SF-1	12
Phytophthora ramorum	12
Aureococcus anophagefferens	12
Mesocricetus auratus	12
Acanthamoeba castellanii str. Neff	12
Kryptolebias marmoratus	12
Polypterus senegalus	11
Tonoscolex birmanicus	11
Caligus rogercresseyi	11
Monosiga brevicollis	11
Fundulus heteroclitus	11
Coccomyxa subellipsoidea C-169	11
Phytophthora sojae	10
Drosophila erecta	10
Drosophila sechellia	10
Nedicistrovirus TFN-2012	10
Phaeodactylum tricornutum	10
Haliotis diversicolor	10
Eisenia andrei	10
Caenorhabditis brenneri	10
Chondrus crispus	10
Hordeum vulgare var. distichum	10
Polysphondylium pallidum	10
Pagrus major	9
Sparus aurata	9
Rheinheimera sp. A13L	9
Marine RNA virus JP-B	9
Xanthomonas vesicatoria ATCC 35937	9
Cupiennius salei	9
Albugo laibachii Nc14	9
Acipenser ruthenus	9
Phytophthora infestans	9
Ostrea edulis	9
Arabidopsis thaliana	9
Oryza sativa subsp. japonica	9
Brugia malayi	9
Coptotermes formosanus	8
Patiria pectinifera	8
Emiliania huxleyi CCMP1516	8
Biomphalaria glabrata	8
Venerupis philippinarum	8
Mizuhopecten yessoensis	8
Oplegnathus fasciatus	7
Solea senegalensis	7
Xanthomonas campestris pv. vesicatoria	7
Epinephelus bruneus	7
Amblyomma variegatum	7
Glossina morsitans morsitans	7
Doryteuthis pealeii	7
Caligus clemensi	7
Acipenser gueldenstaedtii	7
Thalassiosira pseudonana	7
Guillardia theta CCMP2712	7
Papilio xuthus	7
Dictyostelium fasciculatum	6
Prunus persica	6
Nereis aibuhitensis	6
Litopenaeus vannamei	6
Enchytraeus buchholzi	6
Lampetra japonica	6
Physcomitrella patens subsp. patens	6
Gadus morhua	6
Medicago truncatula	6
Marine RNA virus JP-A	6
mine drainage metagenome	6
Cristaria plicata	6
Dictyostelium purpureum	6
Riftia pachyptila	6
Latimeria menadoensis	6
Perkinsus marinus	6
Chlorella variabilis	6
Ovis aries	6
Wuchereria bancrofti	6
Volvox carteri	5
Marssonina brunnea f. sp. multigermtubi	5
Euphaedusa tau	5
Eurythoe complanata	5
Alvinella pompejana	5
Perionyx excavatus	5
Oreochromis mossambicus	5
Glycine max	5
Lumbriculus sp. YSL-2003	5
Tetrahymena pyriformis	5
Xanthomonas fuscans subsp. aurantifolii str. ICPB 10535	5
Perca flavescens	5
Zonotrichia albicollis	5
Penaeus monodon	5
Crassostrea ariakensis	5
Paramecium tetraurelia	5
Lumbricus bimastus	5
Selaginella moellendorffii	5
Xanthomonas fragariae LMG 25863	5
Musa acuminata subsp. malaccensis	5
Haplochromis burtoni	5
Argopecten irradians	5
Nannochloropsis gaditana CCMP526	5
Pectinaria gouldii	5
Labeo rohita	5
Batrachochytrium dendrobatidis	5
Rhipicephalus sanguineus	5
Lineus viridis	5
Trichomonas vaginalis	5
Hirudo verbana	5
Dendrobaena veneta	4
Brachypodium distachyon	4
Lymphocystis disease virus - isolate China	4
Patella vulgata	4
Holothuria glaberrima	4
Zea mays	4
Plasmodium cynomolgi strain B	4
Trypanosoma vivax	4
Plecoglossus altivelis	4
Xanthomonas axonopodis pv. citri	4
Desulfomonile tiedjei	4
Trichosporon asahii var. asahii	4
Brassica rapa subsp. pekinensis	4
Anadara broughtonii	4
Coturnix coturnix japonica	4
Euprymna scolopes	4
Capsella rubella	4
Xanthomonas axonopodis pv. citrumelo F1	4
Hippoglossus hippoglossus	4
Lepisosteus oculatus	4
Monopterus albus	4
Phragmatopoma lapidosa	4
Spisula solidissima	4
Rana pipiens	4
Dictyostelium discoideum	4
Fenneropenaeus chinensis	4
Solanum tuberosum	4
Lotus japonicus	4
Picea sitchensis	4
Xanthomonas citri subsp. citri Aw12879	4
Thanatephorus cucumeris	4
Bacillus cereus HuA3-9	4
Oncorhynchus keta	4
Aster yellows phytoplasma	4
Urechis caupo	4
Chaetopterus variopedatus	4
Gryllus bimaculatus	4
Vitis vinifera	4
Sycon ciliatum	4
Hypocrea atroviridis	4
Seriola quinqueradiata	4
Agaricus bisporus var. bisporus	4
Artemia franciscana	4
Sporisorium reilianum	4
Crassostrea virginica	4
Misgurnus anguillicaudatus	4
Acipenser naccarii	4
Dugesia japonica	4
Pseudozyma antarctica	4
Carassius carassius	3
Cynops pyrrhogaster	3
Trypanosoma congolense	3
Melampsora larici-populina	3
Salmo trutta	3
Bacillus amyloliquefaciens subsp. plantarum AS43.3	3
Oncorhynchus masou	3
Bufo gargarizans	3
Rachycentron canadum	3
Cyanidioschyzon merolae strain 10D	3
Pimephales promelas	3
Xanthomonas axonopodis pv. malvacearum str. GSPB1386	3
uncultured bacterium	3
Suberites domuncula	3
Heterodontus francisci	3
Trachemys scripta	3
Xanthomonas axonopodis pv. malvacearum str. GSPB2388	3
Cricket paralysis virus	3
Pseudoalteromonas agarivorans S816	3
Ephydatia fluviatilis	3
Pyronema omphalodes CBS 100304	3
Acutodesmus obliquus	3
Galdieria sulphuraria	3
Novocrania anomala	3
Hyaloperonospora arabidopsidis	3
Heterosigma akashiwo RNA virus	3
Oryza sativa subsp. indica	3
Schistocerca gregaria	3
Rhinolophus ferrumequinum	3
Protopterus annectens	3
Haliotis discus hannai	3
Mytilus edulis	3
Sipunculus nudus	3
Eptatretus stoutii	3
Cerebratulus lacteus	3
Helobdella sp. Austin	3
Todarodes pacificus	3
Bacillus amyloliquefaciens subsp. plantarum CAU B946	3
Cotesia congregata	3
Larimichthys crocea	3
Hemibarbus mylodon	3
Takifugu obscurus	3
Chaetoceros tenuissimus RNA virus 01	3
Entamoeba invadens IP1	3
Genlisea aurea	3
Hymenochirus curtipes	3
Echinococcus multilocularis	3
Chlorocebus aethiops	3
Magnetospirillum gryphiswaldense	3
Terebratalia transversa	3
Rhizosolenia setigera RNA virus 01	3
Psetta maxima	3
Fusarium oxysporum f. sp. cubense	3
Oryzias melastigma	3
Collimonas fungivorans	3
Reishia clavigera	3
Ranid herpesvirus 2	3
Branchiostoma belcheri	3
Carassius gibelio	3
Xanthomonas citri pv. mangiferaeindicae LMG 941	3
Haplochromis chilotes	3
Rhodanobacter sp. 2APBS1	3
Setaria italica	3
Locusta migratoria	3
Squalus acanthias	3
Hyriopsis cumingii	3
Scyliorhinus canicula	3
Blattella germanica	3
Placopecten magellanicus	3
Cynoglossus semilaevis	3
Xanthomonas oryzae pv. oryzicola BLS256	3
Sorghum bicolor	3
Locusta migratoria manilensis	2
Amia calva	2
Neoceratodus forsteri	2
Protopterus dolloi	2
Perinereis nuntia	2
Chinemys reevesii	2
Ictalurid herpesvirus 1	2
Parachlamydia acanthamoebae str. Hall's coccus	2
Haemaphysalis longicornis	2
Limax flavus	2
Spodoptera frugiperda	2
Solen grandis	2
Huso huso	2
Xanthomonas fuscans subsp. aurantifolii str. ICPB 11122	2
Cryptosporidium parvum	2
Raja eglanteria	2
Solen marginatus	2
Daphnia magna	2
Penaeus japonicus	2
Labrenzia aggregata IAM 12614	2
Leptolyngbya sp. PCC 7376	2
Paracoccidioides brasiliensis	2
Bactrocera dorsalis	2
Dissostichus mawsoni	2
Nycticebus coucang	2
Acetabularia acetabulum	2
Loligo bleekeri	2
Rickettsia prowazekii str. Cairo 3	2
Saccharomyces cerevisiae	2
Propionibacterium acnes HL059PA1	2
Triakis scyllium	2
Gecko japonicus	2
Callicebus moloch	2
Pomacea canaliculata	2
Muraenesox cinereus	2
Morone saxatilis	2
Alishewanella agri BL06	2
Astyanax fasciatus	2
Rhodospirillum photometricum DSM 122	2
Bacteroides uniformis ATCC 8492	2
Clarias gariepinus	2
Chlorokybus atmophyticus	2
Macropus eugenii	2
Plasmodium vivax	2
Talaromyces stipitatus	2
Trypanosoma cruzi	2
Scylla paramamosain	2
Israeli acute paralysis virus	2
Fasciola hepatica	2
Naegleria gruberi	2
Lepisosteus platyrhincus	2
Podospora anserina	2
Ostrinia furnacalis	2
Glyptapanteles indiensis	2
Calothrix sp. PCC 7507	2
Papio anubis	2
Schizosaccharomyces octosporus	2
Lactococcus phage 949	2
Pseudogymnoascus destructans	2
Fomitopsis pinicola	2
Mycosphaerella fijiensis	2
Endocarpon pusillum Z07020	2
Helobdella sp. SJC-2010	2
Branchiostoma lanceolatum	2
Lepisosteus osseus	2
Teredinibacter turnerae	2
Ostreococcus tauri	2
Rhodosporidium toruloides	2
Arabidopsis lyrata subsp. lyrata	2
Mus musculus domesticus	2
Lateolabrax japonicus	2
Helicobacter pylori Hp P-4	2
Branchiura sowerbyi	2
Sphaerechinus granularis	2
uncultured marine virus	2
Sepiella maindroni	2
Mus musculus musculus	2
Trachemys scripta elegans	2
Plasmodium knowlesi	2
Lepomis macrochirus	2
Halocynthia roretzi	2
Gryllus veletis	2
Mucor circinelloides f. circinelloides	2
Schiedea verticillata	2
Dreissena polymorpha	2
Acipenser sturio	2
Puccinia graminis f. sp. tritici	2
Pleurodeles waltl	2
Eleutherodactylus coqui	2
Nothobranchius furzeri	2
Ancylostoma caninum	2
Didelphis virginiana	2
Theileria annulata	2
Haliotis rufescens	2
Sinonovacula constricta	2
Cyanothece sp.	2
Monosiga ovata	2
Acropora millepora	2
Aplysia kurodai	2
Grosmannia clavigera	2
Laccaria bicolor	2
Auricularia delicata	2
Enchytraeus albidus	2
Panonychus citri	2
Ginglymostoma cirratum	2
Polypterus endlicherii	2
Hypophthalmichthys molitrix	2
Arthrobotrys oligospora	2
Coprinopsis cinerea	2
Aporrectodea caliginosa	2
Bacillus amyloliquefaciens subsp. plantarum M27	2
Apteronotus leptorhynchus	2
Aspergillus niger	2
Thunnus orientalis	2
Hypocrea virens	2
Araneus ventricosus	2
Streptococcus agalactiae CCUG 38383	2
Perinereis vancaurica tetradentata	2
Euplotes octocarinatus	2
Triops longicaudatus	2
Aporrectodea molleri	2
Procambarus clarkii	2
Rheinheimera nanhaiensis E407-8	2
Megalobrama amblycephala	2
Polypterus sp. IMCB-2001	2
Scomber japonicus	2
Hylemonella gracilis ATCC 19624	2
Xanthomonas axonopodis pv. punicae str. LMG 859	2
Bathycoccus prasinos	2
Bacillus thuringiensis subsp. finitimus	2
Lactobacillus crispatus	2
Aegilops tauschii	2
Glarea lozoyensis	2
Siniperca chuatsi	2
Suberites ficus	2
Leishmania mexicana	2
Helobdella sp. DHK-2009	2
Botryotinia fuckeliana	2
Oryza brachyantha	2
Alicycliphilus denitrificans	2
Populus trichocarpa	2
Rhipicephalus microplus	2
Triticum urartu	2
Plasmodium chabaudi	2
Turbo cornutus	2
Lactobacillus jensenii 269-3	2
Kashmir bee virus	2
Carassius auratus langsdorfii	2
Barentsia elongata	2
Aurantiochytrium single-stranded RNA virus 01	2
Pennahia argentata	2
Streptococcus equi subsp. zooepidemicus	2
Salvelinus alpinus	2
Torulaspora delbrueckii	1
Protochlamydia amoebophila	1
Decapterus maruadsi	1
Scotophilus heathi	1
Bacillus stratosphericus LAMA 585	1
Echidna delicatula	1
Nucella lapillus	1
Lates calcarifer	1
Xanthomonas translucens pv. translucens DSM 18974	1
Macrostomum lignano	1
Lolium perenne	1
Haliotis asinina	1
Leptolegnia chapmanii	1
Indicator maculatus	1
Edwardsiella tarda ATCC 23685	1
Rubrivivax gelatinosus	1
uncultured beta proteobacterium CBNPD1 BAC clone 578	1
Rhodopseudomonas palustris	1
Salivirus A	1
Xanthomonas perforans 91-118	1
Latrodectus hesperus	1
Bos mutus grunniens	1
Haemophilus parasuis SW140	1
Colwellia psychrerythraea	1
Mus sp.	1
Amycolatopsis lactamdurans	1
Postandrilus majorcanus	1
Candida parapsilosis	1
Pinctada margaritifera	1
uncultured Rhodospirillales bacterium HF0500_23A22	1
Ambystoma mexicanum	1
Ochlerotatus taeniorhynchus	1
Leptospira interrogans serovar Icterohaemorrhagiae str. Verdun LP	1
Coturnix coturnix	1
Theromyzon tessulatum	1
Clostridium beijerinckii	1
Alcanivorax pacificus W11-5	1
Lepisosteus platostomus	1
Elaeis guineensis var. tenera	1
Lycoris longituba	1
Hylobates lar	1
Streptomyces sviceus ATCC 29083	1
Ruminococcus gnavus ATCC 29149	1
Brugia pahangi	1
Clostridium leptum DSM 753	1
Stenopsyche marmorata	1
Solanum lycopersicum	1
Acinetobacter gerneri MTCC 9824	1
Synechococcus sp. RS9916	1
Brevicoryne brassicae picorna-like virus	1
Hippocampus comes	1
Ehrlichia canis	1
Zunongwangia profunda	1
Enterococcus haemoperoxidus ATCC BAA-382	1
Heliocidaris crassispina	1
Pseudomonas syringae pv. tomato T1	1
Ankistrodesmus convolutus	1
Mesorhizobium alhagi CCNWXJ12-2	1
Lytechinus variegatus	1
Prochlorococcus marinus	1
Myxococcus sp.	1
Human spumaretrovirus	1
Anacanthocoris striicornis	1
Plagiodera versicolora	1
Neurigona sp. 1 SNK-2009	1
Ecnomus sp. EI2	1
Bacillus licheniformis 9945A	1
Doryteuthis opalescens	1
Fibroporia radiculosa	1
Callitrichine herpesvirus 3	1
Gryllus rubens	1
Pogonomyrmex subdentatus	1
Pandalus borealis	1
Kazachstania africana	1
Streptococcus pneumoniae GA60132	1
Osteoglossum bicirrhosum	1
Chlamydomonas incerta	1
Axis porcinus	1
Babesia bovis	1
Modiolus modiolus	1
Uromastyx hardwickii	1
Equine foamy virus	1
Bacillus amyloliquefaciens IT-45	1
Entemnotrochus adansonianus	1
Terebellides stroemii	1
Myodes glareolus	1
Bacteroides stercoris CC31F	1
Nuchequula nuchalis	1
Oncorhynchus masou formosanus	1
Sclerotinia sclerotiorum	1
Nilaparvata lugens	1
Lampsilis cardium	1
Chlorobaculum tepidum	1
Spondyliosoma cantharus	1
Enterobacteria phage Hgal1	1
Mayetiola destructor	1
Ixodes pacificus	1
Rhodopirellula sallentina SM41	1
Kribbella flavida	1
Mus spretus	1
Bacillus azotoformans LMG 9581	1
Boulengerula taitana	1
Metarhizium anisopliae	1
Staphylococcus aureus subsp. aureus MN8	1
Rhodospirillum centenum	1
Xanthomonas axonopodis pv. alfalfae	1
Pecten maximus	1
Hydrogenophaga sp. PBC	1
Chaetomium globosum	1
Pelobates cultripes	1
Thomomys umbrinus nelsoni	1
Oscillatoria acuminata PCC 6304	1
Streptococcus pneumoniae GA04175	1
Pseudomonas stutzeri	1
Loligo forbesi	1
Tetrasphaera elongata Lp2	1
Spodoptera exigua multiple nucleopolyhedrovirus	1
Xiphophorus helleri	1
Neisseria meningitidis 80179	1
Ananas comosus	1
Poeciliopsis lucida	1
Clupea pallasii	1
Walleye dermal sarcoma virus	1
Lemna gibba	1
Delftia acidovorans	1
Xanthomonas fuscans subsp. fuscans	1
Chiloscyllium plagiosum	1
Sminthopsis crassicaudata	1
Microbacterium laevaniformans OR221	1
Perca fluviatilis	1
Winogradskyella psychrotolerans RS-3	1
Prokoenenia wheeleri	1
Conger myriaster	1
Eremothecium cymbalariae	1
Galaxea fascicularis	1
Eubacterium ventriosum ATCC 27560	1
Aromatoleum aromaticum	1
Dasyatis sabina	1
Oncomelania hupensis hupensis	1
Conus eburneus	1
uncultured alpha proteobacterium HF0070_14E07	1
Bubalus bubalis	1
Hypocrea jecorina	1
Bacteroides plebeius	1
Tetrapisispora blattae	1
Bombina variegata	1
Scaphiopus couchii	1
Trachidermus fasciatus	1
Micromonospora sp. ATCC 39149	1
Odontesthes bonariensis	1
Reclinomonas americana ATCC 50284	1
Thermomicrobium roseum	1
Burkholderia sp. Ch1-1	1
Phaseolus vulgaris	1
Nectria haematococca	1
Hahella chejuensis	1
Monias benschi	1
Pedosphaera parvula Ellin514	1
Anopheles gambiae str. PEST	1
Chaoborus americanus	1
Coprococcus sp. CAG:131	1
Mycosphaerella graminicola	1
Fervidobacterium pennivorans	1
Escherichia sp. 3_2_53FAA	1
Macrobrachium rosenbergii	1
Nosema ceranae	1
Ilyanassa obsoleta	1
Corynebacterium diphtheriae DSM 43988	1
Saccharothrix espanaensis	1
Cyclobacterium qasimii M12-11B	1
Amazona albifrons	1
Siganus canaliculatus	1
Aspergillus flavus	1
Morone americana	1
Placozoa sp. H4	1
Cystobacter fuscus DSM 2262	1
Schiedea laui	1
Mouse Mosavirus	1
Euperipatoides rowelli	1
Malassezia globosa	1
Trichuris trichiura	1
Macacine herpesvirus 4	1
Tegillarca granosa	1
Bythograea vrijenhoeki	1
Clostridium sp. CAG:505	1
Cryptosporidium muris	1
Loxodes striatus	1
Scoloplos armiger	1
Pleurocapsa sp. PCC 7327	1
Labidochromis caeruleus	1
Asterionella glacialis	1
Dudgeonea sp. Dudg	1
Thermococcus barophilus	1
Thermofilum pendens	1
Favia fragum	1
Aureoumbra lagunensis	1
Cancer borealis	1
Prosadenoporus floridensis	1
Tenebrio molitor	1
Methylobacterium sp. GXF4	1
Misgurnus mizolepis	1
Micromonas sp.	1
Ranid herpesvirus 1	1
Cotesia congregata bracovirus	1
Ralstonia sp. GA3-3	1
Halomonas titanicae BH1	1
Chelydra serpentina	1
Araschnia levana	1
Paroctopus digueti	1
Misgurnus fossilis	1
Saprolegnia monoica	1
Caldalkalibacillus thermarum TA2.A1	1
Moorea producens 3L	1
Gallionella capsiferriformans	1
Ophiocordyceps sinensis CO18	1
Ignatius tetrasporus	1
Bordetella petrii	1
Acipenser fulvescens	1
Myocastor coypus	1
Scaphechinus mirabilis	1
Cordyceps militaris	1
Anthopleura japonicus	1
Mercenaria mercenaria	1
Clostridium difficile Y270	1
Rhopalosiphum padi virus	1
Bacillus cereus R309803	1
Neisseria meningitidis NM140	1
Mycobacterium phage Timshel	1
Acidovorax avenae	1
Coregonus sp. HwBa	1
Adineta vaga	1
Salvelinus fontinalis	1
Mytilus californianus	1
uncultured bacterium A1Q1_fos_493	1
Frankliniella occidentalis	1
Wolbachia endosymbiont of Drosophila simulans wHa	1
Maize chlorotic dwarf virus	1
Sphingobium sp. SYK-6	1
Valenciennellus tripunctulatus	1
Chlorobium phaeobacteroides	1
Helobdella stagnalis	1
Galloisiana yuasai	1
Silurus lanzhouensis	1
Colletotrichum higginsianum	1
Bacillus cereus BAG4X12-1	1
Kytococcus sedentarius	1
Hirschia baltica	1
Ornithodoros parkeri	1
Torpedo marmorata	1
Bacillus amyloliquefaciens	1
Stercorarius maccormicki	1
Rhea americana	1
Aiptasia pallida	1
Haliplanella lineata	1
Soft-shelled turtle iridovirus	1
Dactylellina haptotyla	1
Saccharopolyspora erythraea	1
uncultured Flavobacteriia bacterium	1
Saccostrea kegaki	1
Homalodisca vitripennis	1
Spalax golani	1
Bacillus cereus AH1273	1
Bacillus cereus HuB13-1	1
Dichomitus squalens	1
Clostridium sp. CAG:678	1
Ricinus communis	1
uncultured gamma proteobacterium	1
Coprococcus sp. HPP0074	1
Hutchinsoniella macracantha	1
Taphrina deformans	1
Grus americana	1
Plesiomonas shigelloides 302-73	1
Oscillatoria sp. PCC 6506	1
Polyandrocarpa misakiensis	1
Shewanella halifaxensis	1
Entamoeba dispar	1
Xenopus sp. LG7	1
Pseudogulbenkiania sp.	1
Nephtys sp. 'San Juan Island' YV-2008	1
Entamoeba histolytica HM-3:IMSS	1
Erysipelotrichaceae bacterium CAG:64	1
Flavobacterium branchiophilum	1
Staphylococcus epidermidis 14.1.R1.SE	1
Scincella reevesii	1
Chitinophaga pinensis	1
Dusona egregia	1
Holdemania filiformis DSM 12042	1
uncultured candidate division OP1 bacterium	1
Rhabdosargus sarba	1
triploid hybrids of tetraploid male x Carassius cuvieri	1
Salmonid herpesvirus 2	1
Aquilegia formosa	1
Leptothrix cholodnii	1
Meretrix meretrix	1
Plutella xylostella	1
Xanthomonas axonopodis Xac29-1	1
Anser anser	1
Amblyomma sp. 'Amb2'	1
Achromobacter xylosoxidans	1
Tetraselmis sp. RG-15	1
Bombyx mandarina	1
Pan troglodytes troglodytes	1
Sceloporus undulatus	1
Tanichthys albonubes	1
Metaphire posthuma	1
Lilium longiflorum	1
Corbicula japonica	1
Acinetobacter baumannii EGD-HP18	1
Trichosurus vulpecula	1
Uta stansburiana	1
Astyanax altiparanae	1
Laternula elliptica	1
Meyerozyma guilliermondii	1
Pisaster ochraceus	1
Canarypox virus	1
Clostridium intestinale URNW	1
Prymnesium parvum	1
Heteropneustes fossilis	1
Oncorhynchus nerka	1
Amphiprion melanopus	1
Isotricha intestinalis	1
Petrochromis polyodon	1
Pseudomonas plecoglossicida NB2011	1
Lodderomyces elongisporus	1
Sander vitreus vitreus	1
Dromaius novaehollandiae	1
Erysipelotrichaceae bacterium 3_1_53	1
Mallomonas rasilis	1
Ustilago maydis	1
Cyprinus carpio 'color'	1
Hypomesus transpacificus	1
Dendrocoelum lacteum	1
Thermosinus carboxydivorans Nor1	1
Opisthorchis viverrini	1
Microtus ochrogaster	1
Isoodon macrourus	1
Ochromonas danica	1
Callinectes sapidus	1
Spirobranchus lamarcki	1
Haemopis marmorata	1
Robiginitalea biformata	1
Xanthomonas gardneri	1
Segonzacia mesatlantica	1
Branchiostoma japonicum	1
Microcystis aeruginosa	1
Tineola bisselliella	1
Marinobacter manganoxydans MnI7-9	1
Cervus nippon	1
Branchiobdella balcanica	1
Pseudovibrio sp. JE062	1
Drosophila phaeopleura	1
Schizosaccharomyces pombe	1
Lactobacillus rhamnosus	1
Grateloupia subpectinata	1
Paleosuchus palpebrosus	1
Sphingobium sp. AP49	1
Thermus thermophilus	1
Vibrio natriegens NBRC 15636	1
Bacteroides caccae ATCC 43185	1
Brachionus manjavacas	1
Circulifer tenellus	1
Shigella flexneri	1
Philodina roseola	1
Gloeophyllum trabeum	1
Cerastes cerastes	1
Feline foamy virus	1
Maribacter sp.	1
Moina rectirostris	1
Drosophila silvestris	1
Mus musculus castaneus	1
Dacryopinax sp.	1
Plectorhinchus mediterraneus	1
Odocoileus hemionus	1
Perodicticus potto	1
Streptomyces cattleya	1
Capra hircus	1
Chlamydomonas sp. ICE-L	1
Sphaerulina musiva	1
Streptomyces lividans TK24	1
Paenibacillus alvei DSM 29	1
Mimachlamys nobilis	1
Lubomirskia baicalensis	1
Herpetosiphon aurantiacus	1
Parabirojimia multinucleata	1
Galathealinum brachiosum	1
Acipenser sp. IMCB-2001	1
Pseudoxanthomonas spadix	1
Duck hepatitis A virus 1	1
Angomonas deanei	1
Acinetobacter baumannii NCGM 237	1
Galleria mellonella	1
Candida dubliniensis	1
Colletotrichum orbiculare	1
Bacillus phage phiNIT1	1
Apis cerana	1
Giardia intestinalis	1
Pneumocystis murina	1
Nitrosospira multiformis	1
Gordonia paraffinivorans NBRC 108238	1
Bovine viral diarrhea virus	1
Iguana iguana	1
Bacillus cereus VD184	1
Leptochiton sp. SJB-2006	1
Claviceps purpurea	1
Priapulus caudatus	1
Mycobacterium vanbaalenii	1
Microcystis aeruginosa PCC 9806	1
Saprolegnia parasitica	1
Tadarida insignis	1
Streptomyces clavuligerus	1
Rhodobacteraceae bacterium KLH11	1
Isochrysis galbana	1
Mastomys natalensis	1
Plathemis lydia	1
Cnaphalocrocis medinalis	1
Tetmemena pustulata	1
Polaromonas sp. CF318	1
Branchiura sp.	1
Vibrio cholerae 1587	1
Tetraopes tetrophthalmus	1
Aphid lethal paralysis virus	1
uncultured actinobacterium HF0500_35G12	1
Rhipicephalus appendiculatus	1
Pasteurella haemolytica	1
Ceriporiopsis subvermispora	1
Comamonas testosteroni S44	1
Novosphingobium sp. AP12	1
Chironomus tentans	1
Opsanus tau	1
Variovorax paradoxus	1
Acidovorax sp. NO-1	1
Himetobi P virus	1
Pseudomonas phage JBD25	1
Paramecium bursaria Chlorella virus CVA-1	1
Asterias rubens	1
Miichthys miiuy	1
Heterocapsa rotundata	1
Taenia pisiformis	1
Pseudomonas syringae pv. oryzae str. 1_6	1
Hyphomicrobium denitrificans 1NES1	1
Actinoplanes sp.	1
Diplobatis ommata	1
Triatoma infestans	1
Streptomyces himastatinicus ATCC 53653	1
Heterorhabditis bacteriophora	1
Helcococcus kunzii ATCC 51366	1
Emericella nidulans	1
Hermotimus sp. MRB218	1
Condylura cristata	1
Drilaster axillaris	1
Catenibacterium mitsuokai DSM 15897	1
Botryllus primigenus	1
Carcinoscorpius rotundicauda	1
Psychrobacter sp. G	1
Lawsonia intracellularis	1
Sorex araneus	1
Heliocidaris erythrogramma	1
Streptomyces sp. AA4	1
Desulfovibrio africanus PCS	1
Theileria parva	1
Tachysurus fulvidraco	1
Drosophila simulans	1
Dermacentor variabilis	1
Phytophthora cinnamomi	1
Acipenser nudiventris	1
uncultured delta proteobacterium HF0770_45N15	1
Clostridium sp. CAG:628	1
Parabathymyrus macrophthalmus	1
Cylindrotheca fusiformis	1
Leptolyngbya sp. PCC 6406	1
Cowpox virus	1
Pichia sorbitophila	1
Toxoplasma gondii	1
Dasypus novemcinctus	1
Alishewanella jeotgali KCTC 22429	1
Colletotrichum gloeosporioides	1
Charpentieria itala albopustulata	1
Frankia symbiont subsp. Datisca glomerata	1
Dasycottus setiger	1
Treron vernans	1
Malus hupehensis	1
Menidia beryllina	1
Aiptasia pulchella	1
Crocosphaera watsonii WH 0003	1
Leptosphaeria maculans	1
Oryza sativa	1
Gallus lafayetii	1
Stramenopile sp. ex Nuclearia delicatula CCAP1552/1	1
Clostridium hathewayi 12489931	1
Bacillus thuringiensis HD-789	1
Siniperca scherzeri	1
Galanthus nivalis	1
Oryza glaberrima	1
Blattabacterium sp. str. MADAR	1
Haladaptatus paucihalophilus DX253	1
Plotosus lineatus	1
Brevibacillus laterosporus GI-9	1
Paenibacillus mucilaginosus	1
Carassius auratus ssp. 'Pengze'	1
Bacteriovorax marinus	1
Streptococcus mutans N3209	1
Chlamydia psittaci 10_1398_11	1
Bos indicus	1
Pongo pygmaeus	1
Methylobacterium sp.	1
Pyrenophora teres f. teres	1
Selenomonas flueggei ATCC 43531	1
Pardosa pseudoannulata	1
Dunaliella viridis	1
Mauremys mutica	1
Solibacter usitatus	1
Mastigamoeba balamuthi	1
Culter alburnus	1
Taura syndrome virus	1
Dactylococcopsis salina PCC 8305	1
Tursiops truncatus	1
Microbotryum violaceum p1A1 Lamole	1
Gemella morbillorum M424	1
Amborella trichopoda	1
Enterobacter lignolyticus	1
Protaspis grandis	1
Octopus tankahkeei	1
Ilumatobacter coccineus YM16-304	1
Lottia gigantea	1
Erpobdellid sp. IRT-2002	1
Phascolosoma esculenta	1
Centropus viridis	1
Lobophyllia corymbosa	1
Neurospora tetrasperma	1
Ashbya gossypii FDAG1	1
Struthio camelus	1
Boulengerochromis microlepis	1
Gerbillus nigeriae	1
Phaeobacter gallaeciensis	1
Emiliania huxleyi virus 207	1
Myxococcus stipitatus	1
Fusarium oxysporum f. sp. lycopersici	1
marine gamma proteobacterium HTCC2143	1
Labeo fimbriatus	1
Acanthochelys spixii	1
Salmo sp.	1
Acanthaster planci	1
Acidovorax sp. KKS102	1
Channa punctata	1
Pseudonaja textilis	1
Bacillus cereus	1
Bacteroidetes oral taxon 274 str. F0058	1
Alcanivorax sp. DG881	1
Pinctada martensi	1
Asterochloris sp. DA2	1
Laeonereis acuta	1
Wolbachia endosymbiont of Culex pipiens	1
Ctenella chagius	1
Rana lessonae	1
Alishewanella aestuarii B11	1
FBR murine osteosarcoma virus	1
Streptomyces fimbriatus	1
Taricha granulosa	1
Haemonchus contortus	1
Wolbachia endosymbiont of Drosophila yakuba	1
Ostreococcus lucimarinus	1
Actinobacillus pleuropneumoniae serotype 7	1
Eubacterium limosum	1
Acipenser ruthenus x Huso huso	1
gamma proteobacterium HIMB55	1
Saccharina japonica	1
Acidovorax sp. TP4	1
Aotine herpesvirus 1	1
Leptocybe invasa	1
Stenotrophomonas maltophilia Ab55555	1
Desulfovibrio fructosivorans JJ	1
Fomitiporia mediterranea	1
Vibrio cholerae CT 5369-93	1
Escherichia coli UMEA 3052-1	1
Leiobunum verrucosum	1
Acute bee paralysis virus	1
Acipenser brevirostrum	1
Candida tenuis	1
Acinetobacter calcoaceticus RUH2202	1
Candida orthopsilosis	1
Plecoglossus altivelis altivelis	1
Vibrio furnissii CIP 102972	1
Xanthomonas axonopodis pv. punicae	1
Marenzelleria viridis	1
Platichthys flesus	1
Cydia pomonella	1
Anopheles albimanus	1
Saguinus labiatus	1
Chlorella pyrenoidosa	1
Synechococcus sp. PCC 7335	1
Cotesia sesamiae Mombasa bracovirus	1
Bacillus cereus VDM019	1
Koribacter versatilis	1
Rhodospirillum rubrum	1
Noctiluca scintillans	1
Enterococcus gallinarum EGD-AAK12	1
Snakehead retrovirus	1
Marinobacter lipolyticus SM19	1
Ia io	1
Streptomyces sp. SPB78	1
Beggiatoa sp. SS	1
Hyriopsis schlegelii	1
Bacillus cereus VD131	1
Rhodomicrobium vannielii	1
Tragulus javanicus	1
Maeota sp. Manabi	1
Moritella sp. PE36	1
Acipenser medirostris	1
Phaeosphaeria nodorum	1
Mussa angulosa	1
Thielavia terrestris	1
Rice tungro spherical virus	1
Cervus elaphus	1
Xenopus borealis	1
Postandrilus palmensis	1
Treponema denticola ATCC 33521	1
Simiduia agarivorans	1
Helicobacter pylori Aklavik117	1
Heterodera glycines	1
Agaricus bisporus var. burnettii	1
Pteria penguin	1
Chaetoceros socialis f. radians RNA virus 01	1
Culicoides variipennis	1
Chaenea sp. QZ-2012	1
Bacillus cereus VD118	1
Stenotrophomonas maltophilia SKK35	1
Staphylococcus epidermidis NIH04008	1
Entamoeba histolytica KU27	1
Manis pentadactyla	1
Haliotis diversicolor supertexta	1
Veillonella sp. 3_1_44	1
Blastomussa wellsi	1
Rhinichthys cataractae	1
Xanthomonas albilineans	1
Kazachstania naganishii	1
Escherichia coli	1
Pacifastacus leniusculus	1
Pseudomonas putida	1
Bactrocera oleae	1
Thauera linaloolentis 47Lol	1
Paraleonnates uschakovi	1
Spathidium sp.	1
Chthoniobacter flavus Ellin428	1
Aporrectodea morenoe	1
Desulfitobacterium hafniense	1
Borrelia bissettii	1
Waddlia chondrophila	1
Aporrectodea tuberculata	1
Protopterus aethiopicus	1
Amphiuma means	1
Rana esculenta	1
Micropogonias undulatus	1
Ephemerella inconstans	1
Anabaena sp. 90	1
Planctomyces brasiliensis	1
Debaryomyces hansenii	1
Anabaena variabilis	1
Mycoplasma arthritidis	1
Scaphirhynchus platorynchus	1
Schiedea viscosa	1
Saccharum hybrid cultivar R570	1
Geobacillus sp.	1
Sarcophaga peregrina	1
Teleopsis thaii	1
Rattus leucopus	1
Geobacillus virus E2	1
Lysiphlebus testaceipes	1
Macrobrachium nipponense	1
Phytophthora nicotianae	1
Spodoptera exigua	1
Emticicia oligotrophica	1
Amynthas sp. 7 ssp. 2 QZ-2013	1
Pseudomonas fluorescens BRIP34879	1
Puccinia triticina	1
Orchesella villosa	1
Marivirga tractuosa	1
Haementeria ghilianii	1
Balistoides conspicillum	1
Synechococcus phage S-CBS4	1
Staphylococcus epidermidis NIHLM031	1
Asticcacaulis biprosthecum C19	1
Conus betulinus	1
Trichoplusia ni	1
Onthophagus binodis	1
Rothia dentocariosa M567	1
Siniperca obscura	1
Ixodes ricinus	1
Megavirus courdo11	1
Phreatichthys andruzzii	1
Kineococcus radiotolerans	1
Protaetia brevitarsis seulensis	1
Mycosphaerella pini	1
Bufo marinus	1
Lagopus lagopus scotica	1
Streptomyces coelicoflavus ZG0656	1
Papilio polytes	1
Botryosphaeria parva	1
Heliconius melpomene	1
Nereis vexillosa	1
Mesorhizobium sp. STM 4661	1
Ancyla asiatica	1
uncultured bacterium 4050020-J15	1
Vibrio cholerae 2740-80	1
Chaetomium thermophilum	1
Corbicula fluminea	1
Acipenser sp.	1
Octopus vulgaris	1
Paramecium bursaria Chlorella virus CVR-1	1
Metarhizium acridum	1
Midichloria mitochondrii	1
Phengaris teleius	1
Eubacterium dolichum DSM 3991	1
Tetrapisispora phaffii	1
Odorrana andersonii	1
Human parechovirus 1	1
Pyrenomonas helgolandii	1
Clostridium sp. DL-VIII	1
Mesenchytraeus solifugus	1
Paracentrotus lividus	1
Entamoeba nuttalli	1
Achlya klebsiana	1
Corchorus olitorius	1
Pythium oligandrum	1
Pangasianodon hypophthalmus	1
Chroomonas mesostigmatica CCMP1168	1
Nocardia cyriacigeorgica	1
Cronobacter malonaticus 681	1
Perina nuda virus	1
Octopus bimaculoides	1
Schizophyllum commune	1
Rhodanobacter spathiphylli B39	1
Bacillus cereus AH1134	1
Bacillus cereus W	1
Mya arenaria	1
Helicoverpa armigera	1
Cronobacter universalis NCTC 9529	1
Cycleptus elongatus	1
Barbel circovirus	1
Escherichia coli O104:H4 str. Ec11-5604	1
Ajellomyces capsulata	1
Molgula tectiformis	1
Leucosolenia complicata	1
Pristina leidyi	1
Xanthomonas translucens pv. graminis ART-Xtg29	1
Psychroflexus torquis	1
Sphingobium sp. HDIP04	1
Plantago maxima	1
Leptospira kirschneri str. H1	1
Asparagus officinalis	1
Culicoides sonorensis	1
Gobiocypris rarus	1
Carcinus maenas	1
Azorhizobium caulinodans	1
Scaphirhynchus albus	1
Bothus lunatus	1
Trematocara unimaculatum	1
