# Supplementary material for: Transcriptome Sequencing, De Novo Assembly and Differential Gene Expression Analysis of the Early Development of Acipenser baeri
Source: PLoS One. 2015 Sep 11;10(9):e0137450. doi: 10.1371/journal.pone.0137450 (PMC4567377; doi:10.1371/journal.pone.0137450)
Supplement: S5 File — (XLS) [file pone.0137450.s008.xls]

Pathway_id	Pathway_name	Pathway_class	Num_of_seqids	Seq_ids	Num_of_KOs	KOs
ko00510	N-Glycan biosynthesis	Glycan biosynthesis and metabolism	77	comp8125_c0_seq1,comp146060_c0_seq5,comp159537_c0_seq2,comp234718_c0_seq1,comp126468_c0_seq1,comp276421_c0_seq1,comp258346_c0_seq1,comp126746_c0_seq2,comp173992_c0_seq1,comp132030_c2_seq1,comp142725_c0_seq4,comp145372_c0_seq1,comp140017_c0_seq1,comp103392_c0_seq1,comp133121_c0_seq1,comp147809_c0_seq2,comp143695_c0_seq2,comp120251_c0_seq1,comp198171_c0_seq1,comp141530_c1_seq1,comp139846_c2_seq4,co…	39	K07441,K00738,K07252,K12669,K07151,K03842,K01231,K12670,K07151,K07252,K01230,K03845,K01001,K12670,K03846,K00744,K00717,K12666,K03843,K07968,K00726,K12667,K05546,K01231,K03850,K13748,K07968,K03844,K01230,K12666,K00721,K00729,K03844,K03845,K01228,K12668,K00744,K00737,K03849,K00779,K12667,K00721,K06316,K12670,K01228,K12667,K05546,K07967,K03848,K07151,K12666,K03847,K13748,K00738,K07151,K00778,K07432,…
ko00909	Sesquiterpenoid and triterpenoid biosynthesis	Metabolism of terpenoids and polyketides	3	comp192464_c0_seq1,comp127474_c0_seq2,comp146520_c3_seq1	2	K00801,K00801,K00511
ko05166	HTLV-I infection	Infectious diseases Viral	315	comp203954_c0_seq1,comp146768_c0_seq5,comp145344_c1_seq4,comp133470_c5_seq1,comp231849_c0_seq1,comp144313_c0_seq1,comp134711_c0_seq1,comp115337_c0_seq1,comp60964_c0_seq1,comp148340_c0_seq3,comp135705_c0_seq1,comp149398_c1_seq1,comp140026_c2_seq3,comp147049_c1_seq13,comp123671_c0_seq1,comp134818_c0_seq1,comp146574_c1_seq1,comp142793_c1_seq1,comp139995_c0_seq2,comp70202_c0_seq1,comp232086_c0_seq1,c…	145	K15040,K03209,K15307,K13375,K02353,K02375,K04469,K00408,K06618,K02085,K04448,K04728,K04348,K00312,K03120,K06451,K04503,K08054,K04456,K15304,K14290,K07936,K08054,K16334,K04802,K04570,K05870,K03083,K05468,K03350,K02180,K02085,K08048,K06271,K05863,K04450,K06271,K02432,K04498,K02376,K03504,K15040,K02842,K04430,K00312,K06640,K08049,K15305,K00444,K08065,K12496,K09421,K02327,K03351,K04802,K04501,K04375,…
ko04745	Phototransduction - fly	Sensory system	39	comp127144_c0_seq19,comp124539_c2_seq2,comp51338_c0_seq1,comp147258_c1_seq1,comp129730_c1_seq1,comp267643_c0_seq1,comp141186_c0_seq10,comp145809_c0_seq2,comp113540_c1_seq1,comp52264_c0_seq1,comp145077_c0_seq3,comp198608_c0_seq1,comp125422_c1_seq1,comp125194_c0_seq4,comp128519_c0_seq2,comp143018_c1_seq1,comp141934_c0_seq1,comp130304_c1_seq1,comp151256_c0_seq1,comp144227_c0_seq1,comp145383_c0_seq1,…	11	K04515,K02677,K02183,K05858,K04634,K04958,K04515,K08834,K05692,K02183,K08834,K00910,K13807,K05692,K02183,K05858,K02677,K04515,K02183,K04958,K05858,K00910,K02677,K02183,K04634,K08834,K04515,K02183,K13807,K05692,K05858,K02183,K04547,K05692,K02677,K02183,K04515,K05692,K04958
ko00523	Polyketide sugar unit biosynthesis	Metabolism of terpenoids and polyketides	3	comp293563_c0_seq1,comp111520_c0_seq2,comp20484_c0_seq1	2	K00973,K01710,K01710
ko04064	NF-kappa B signaling pathway	Signal transduction	93	comp141508_c0_seq1,comp149469_c0_seq1,comp149211_c0_seq1,comp134711_c0_seq1,comp149398_c1_seq1,comp66404_c0_seq1,comp143145_c0_seq6,comp141414_c0_seq2,comp137995_c1_seq1,comp118929_c0_seq2,comp132008_c1_seq1,comp174522_c0_seq1,comp138865_c0_seq9,comp142869_c0_seq3,comp180250_c0_seq1,comp195937_c0_seq1,comp142282_c0_seq1,comp182692_c0_seq1,comp48504_c0_seq1,comp130597_c2_seq3,comp137824_c1_seq1,co…	54	K03172,K01116,K05859,K04469,K04728,K04730,K01348,K10652,K04570,K05468,K03115,K16060,K02161,K03172,K03174,K16060,K11987,K03115,K10577,K04404,K03097,K12646,K05477,K07369,K04403,K12793,K04728,K04386,K07368,K16065,K03115,K16060,K07369,K04729,K06527,K12646,K03156,K05842,K04467,K03174,K03097,K05399,K07371,K07209,K11859,K05403,K03174,K04730,K09253,K12964,K03097,K11859,K07370,K10652,K02161,K04404,K07371,…
ko04012	ErbB signaling pathway	Signal transduction	106	comp149469_c0_seq1,comp133022_c1_seq1,comp149211_c0_seq1,comp135705_c0_seq1,comp128696_c0_seq2,comp147458_c0_seq8,comp139995_c0_seq2,comp127144_c0_seq19,comp92607_c0_seq1,comp148124_c0_seq4,comp124539_c2_seq2,comp134444_c0_seq1,comp217396_c0_seq1,comp146781_c2_seq4,comp149452_c0_seq7,comp2147_c0_seq1,comp130622_c0_seq1,comp147831_c0_seq1,comp143097_c1_seq4,comp137576_c3_seq1,comp137292_c1_seq3,co…	49	K01116,K08887,K05859,K04448,K04431,K04357,K04456,K04515,K03083,K05456,K02677,K04707,K04361,K04430,K06619,K07205,K04375,K05083,K03083,K07205,K05704,K04707,K02649,K05455,K00922,K04375,K05734,K07203,K04438,K04377,K04361,K04438,K09783,K04515,K04707,K06279,K04410,K07365,K03099,K04364,K11224,K03099,K07205,K04365,K04448,K07203,K06279,K05457,K05083,K04688,K11224,K00922,K02649,K03083,K04364,K07365,K02677,…
ko00944	Flavone and flavonol biosynthesis	Biosynthesis of other secondary metabolites	1	comp143947_c0_seq2	1	K01195
ko01100	Metabolic pathways	Metabolism	2010	comp140219_c0_seq9,comp59092_c0_seq1,comp28912_c0_seq1,comp8125_c0_seq1,comp127685_c0_seq1,comp130842_c0_seq1,comp143854_c0_seq1,comp147948_c2_seq6,comp149469_c0_seq1,comp131625_c0_seq1,comp97204_c0_seq1,comp12863_c1_seq1,comp144953_c1_seq1,comp92813_c0_seq1,comp151626_c0_seq1,comp146060_c0_seq5,comp278376_c0_seq1,comp125945_c0_seq1,comp136373_c0_seq1,comp21535_c1_seq1,comp13932_c1_seq1,comp14161…	786	K10158,K05291,K01611,K07441,K00939,K16860,K00710,K01047,K01116,K01613,K07509,K03013,K04710,K00108,K02137,K00738,K05286,K02137,K00789,K01679,K01908,K00505,K02153,K11351,K00457,K05349,K09479,K01895,K03937,K00746,K01969,K15728,K02262,K13421,K00643,K03939,K00710,K00850,K00544,K00901,K02377,K00164,K00911,K01197,K01896,K00022,K00688,K01834,K00497,K02126,K01596,K01803,K14454,K01965,K01251,K01784,K03334,…
ko05146	Amoebiasis	Infectious diseases Parasitic	104	comp133470_c5_seq1,comp202922_c0_seq1,comp126959_c3_seq1,comp149392_c0_seq1,comp122997_c1_seq3,comp162100_c0_seq1,comp129664_c1_seq1,comp136609_c0_seq1,comp149547_c1_seq4,comp149290_c0_seq1,comp124539_c2_seq2,comp149547_c0_seq1,comp149487_c0_seq1,comp108527_c0_seq1,comp115506_c0_seq1,comp141961_c1_seq4,comp118811_c0_seq1,comp262503_c0_seq1,comp147258_c1_seq1,comp202923_c0_seq1,comp95382_c0_seq1,c…	42	K13375,K07897,K06236,K05636,K01476,K08570,K05637,K06236,K06240,K06237,K02677,K06240,K05717,K13963,K02187,K05699,K10955,K07897,K05858,K05700,K07888,K04345,K02649,K13963,K06237,K00922,K07897,K04634,K04386,K06246,K06236,K05700,K13376,K06243,K06244,K03156,K05699,K04637,K01476,K07889,K10955,K07897,K02187,K06237,K04345,K05700,K05637,K00922,K02649,K06237,K04633,K06236,K04632,K05858,K06236,K02677,K07897,…
ko05218	Melanoma	Cancers Specific types	62	comp289116_c0_seq1,comp144577_c0_seq5,comp60964_c0_seq1,comp197288_c0_seq1,comp147458_c0_seq8,comp146574_c1_seq1,comp139995_c0_seq2,comp217396_c0_seq1,comp144685_c0_seq11,comp143577_c2_seq1,comp148716_c1_seq1,comp247795_c0_seq1,comp138077_c1_seq2,comp149254_c0_seq4,comp218173_c0_seq1,comp130358_c0_seq3,comp60964_c2_seq1,comp120842_c0_seq6,comp130563_c2_seq2,comp135957_c0_seq1,comp206350_c0_seq1,c…	29	K09455,K04358,K06618,K01110,K04357,K04503,K04456,K04361,K04358,K04358,K06643,K02649,K00922,K05099,K04361,K04358,K06618,K05459,K04358,K04358,K04365,K05689,K09455,K00922,K02649,K04358,K04358,K04358,K04358,K00922,K04451,K05450,K07828,K06621,K04358,K00922,K01110,K04456,K04358,K04371,K04365,K02649,K04358,K00922,K04361,K00922,K08845,K02649,K02649,K05689,K02649,K04456,K06618,K04368,K02089,K09389,K06625,…
ko04115	p53 signaling pathway	Cell growth and death	77	comp137258_c0_seq1,comp149398_c1_seq1,comp197288_c0_seq1,comp146574_c1_seq1,comp140796_c2_seq2,comp133496_c2_seq1,comp127056_c0_seq1,comp144164_c0_seq1,comp136050_c1_seq1,comp6881_c0_seq1,comp136054_c2_seq5,comp115506_c0_seq1,comp215637_c0_seq1,comp51109_c0_seq1,comp130140_c0_seq1,comp145576_c0_seq1,comp135615_c0_seq4,comp148716_c1_seq1,comp110041_c1_seq1,comp148421_c0_seq1,comp279561_c0_seq1,com…	42	K04398,K04728,K01110,K04503,K10808,K10148,K10133,K10141,K06626,K10147,K10127,K02187,K06640,K04506,K10808,K05868,K04398,K06643,K08738,K10145,K10143,K04402,K10148,K04728,K05868,K10151,K05868,K04398,K04402,K05459,K04506,K02187,K02087,K05868,K04399,K10144,K10137,K04398,K10141,K04451,K06626,K02087,K10140,K06621,K10128,K08738,K10136,K01110,K04506,K08738,K02187,K02159,K10142,K08738,K10133,K10144,K10151,…
ko00030	Pentose phosphate pathway	Carbohydrate metabolism	72	comp142743_c0_seq11,comp134791_c1_seq2,comp121940_c0_seq1,comp2331_c0_seq1,comp116272_c0_seq1,comp126040_c0_seq1,comp176325_c0_seq1,comp130821_c0_seq1,comp136335_c0_seq1,comp171353_c0_seq1,comp245004_c0_seq1,comp111590_c0_seq1,comp23249_c0_seq1,comp252208_c0_seq1,comp116604_c0_seq1,comp166824_c0_seq1,comp274102_c0_seq1,comp13144_c0_seq1,comp25481_c0_seq1,comp132198_c1_seq2,comp270718_c0_seq1,comp…	20	K00850,K01835,K01053,K01624,K01623,K01807,K00852,K01057,K00615,K00850,K00851,K01623,K00616,K03841,K00615,K01835,K01623,K01835,K03841,K01623,K01783,K01053,K00850,K00033,K00850,K00850,K01810,K00615,K00616,K01619,K00616,K00948,K01623,K03841,K00615,K00036,K01623,K00850,K01810,K00616,K01619,K01835,K00036,K03841,K13937,K00033,K00616,K00615,K00036,K01619,K01783,K00033,K00615,K01835,K01810,K00850,K00615,…
ko04270	Vascular smooth muscle contraction	Circulatory system	110	comp120904_c0_seq1,comp147948_c2_seq6,comp141050_c2_seq2,comp79598_c0_seq1,comp149525_c0_seq1,comp144545_c0_seq1,comp147956_c0_seq3,comp145915_c1_seq7,comp91175_c0_seq1,comp9979_c0_seq1,comp124539_c2_seq2,comp38897_c0_seq1,comp73846_c0_seq1,comp141632_c0_seq2,comp51338_c0_seq1,comp148721_c0_seq5,comp150216_c0_seq1,comp213773_c0_seq1,comp147258_c1_seq1,comp147058_c1_seq1,comp148130_c0_seq1,comp137…	52	K04851,K01047,K12323,K12751,K04959,K00907,K04936,K12329,K04853,K16342,K02677,K08048,K04166,K00907,K02183,K08049,K06269,K04939,K05858,K04345,K08042,K12328,K07532,K06269,K12751,K01047,K04634,K04850,K04958,K08447,K08042,K04513,K04960,K04266,K12319,K04850,K06269,K07532,K04197,K00907,K07532,K04263,K06269,K04166,K02183,K06270,K04365,K04345,K08042,K04936,K04226,K04577,K04857,K12319,K01047,K04632,K04136,…
ko01120	Microbial metabolism in diverse environments	Metabolism	417	comp97204_c0_seq1,comp21535_c1_seq1,comp146556_c0_seq12,comp142743_c0_seq11,comp148710_c2_seq6,comp118856_c2_seq1,comp262634_c0_seq1,comp133818_c0_seq1,comp293764_c0_seq1,comp99800_c0_seq1,comp132341_c0_seq1,comp134791_c1_seq2,comp216464_c0_seq1,comp274491_c0_seq1,comp121940_c0_seq1,comp2331_c0_seq1,comp188395_c0_seq1,comp127963_c0_seq3,comp116272_c0_seq1,comp128418_c0_seq1,comp214040_c0_seq1,com…	122	K07509,K01679,K01895,K00850,K00164,K00022,K01834,K01596,K01803,K03737,K01965,K01835,K01082,K01082,K01053,K01624,K01900,K01966,K01623,K00830,K01915,K01948,K00164,K01807,K00002,K07424,K00626,K00029,K01915,K00030,K01681,K00031,K00814,K01785,K01648,K00161,K01966,K01953,K00134,K00106,K01647,K13811,K01689,K01555,K01800,K00627,K01500,K07509,K01057,K00264,K01681,K01070,K00029,K01915,K00016,K08726,K01425,…
ko04621	NOD-like receptor signaling pathway	Immune system	66	comp127099_c1_seq1,comp137258_c0_seq1,comp144228_c2_seq2,comp174522_c0_seq1,comp136820_c0_seq5,comp123110_c0_seq1,comp195937_c0_seq1,comp135615_c0_seq4,comp146241_c0_seq1,comp130597_c2_seq3,comp239213_c0_seq1,comp172296_c0_seq1,comp135961_c0_seq1,comp136040_c2_seq3,comp141513_c0_seq1,comp142239_c0_seq3,comp292875_c0_seq1,comp123922_c0_seq1,comp133894_c0_seq7,comp136854_c0_seq2,comp55068_c0_seq1,c…	30	K04079,K04398,K04441,K16060,K12803,K12800,K16060,K04398,K09487,K04404,K12800,K04441,K04403,K12799,K12793,K12795,K04398,K12800,K01370,K04079,K16060,K01370,K03156,K04467,K09487,K07209,K11859,K10165,K11859,K08727,K04079,K12795,K04441,K09487,K04398,K12799,K04404,K04403,K12800,K16060,K04079,K03175,K04079,K04441,K04371,K12794,K07210,K03175,K12804,K16060,K12800,K04441,K08846,K02580,K03175,K04441,K04079,…
ko00310	Lysine degradation	Amino acid metabolism	105	comp147406_c0_seq1,comp118838_c0_seq1,comp148710_c2_seq6,comp118856_c2_seq1,comp280744_c0_seq1,comp147752_c0_seq1,comp61363_c0_seq1,comp9488_c1_seq1,comp130791_c0_seq1,comp142876_c1_seq1,comp149126_c1_seq1,comp131160_c0_seq2,comp274049_c0_seq1,comp37561_c0_seq1,comp147028_c3_seq1,comp118856_c1_seq1,comp94363_c0_seq1,comp143500_c0_seq1,comp129063_c0_seq2,comp242905_c0_seq1,comp135053_c0_seq1,comp1…	38	K15588,K06101,K00164,K00022,K09188,K11427,K09189,K00471,K00164,K00626,K09187,K14085,K13645,K00128,K00252,K00022,K07515,K11428,K00164,K00471,K14959,K11420,K11422,K00626,K09189,K11421,K07511,K11423,K11427,K00825,K14157,K11422,K07511,K13645,K11419,K15588,K00164,K00128,K06101,K00473,K11422,K09187,K00658,K00471,K07514,K11423,K07515,K09188,K11429,K00252,K00164,K00658,K11425,K14157,K13646,K09186,K07511,…
ko00196	Photosynthesis - antenna proteins	Energy metabolism	7	comp290776_c0_seq1,comp224646_c0_seq1,comp237865_c0_seq1,comp55345_c0_seq1,comp185140_c0_seq1,comp277488_c0_seq1,comp35604_c0_seq1	4	K08910,K08912,K08913,K08913,K08912,K08909,K08912
ko00511	Other glycan degradation	Glycan biosynthesis and metabolism	37	comp290581_c0_seq1,comp137945_c0_seq2,comp285723_c0_seq1,comp297757_c0_seq1,comp135588_c0_seq1,comp136977_c0_seq2,comp46696_c0_seq1,comp132454_c0_seq1,comp229841_c0_seq1,comp141054_c1_seq6,comp134667_c0_seq1,comp27813_c0_seq1,comp132090_c0_seq2,comp65406_c0_seq1,comp188941_c0_seq1,comp81258_c2_seq1,comp11671_c0_seq1,comp283221_c0_seq1,comp277856_c0_seq1,comp73419_c0_seq1,comp139552_c0_seq1,comp59…	14	K01192,K12357,K01191,K01444,K12373,K01206,K01206,K01444,K01191,K14459,K01227,K01191,K01206,K12311,K12309,K12373,K01190,K12311,K12311,K01206,K01186,K14459,K01201,K12312,K01206,K01444,K01191,K14459,K12373,K12309,K01191,K01206,K12311,K12309,K01206,K12373,K01206
ko04260	Cardiac muscle contraction	Circulatory system	113	comp120904_c0_seq1,comp30732_c0_seq1,comp152079_c0_seq1,comp129199_c0_seq2,comp127277_c0_seq1,comp121128_c0_seq1,comp91175_c0_seq1,comp111917_c1_seq1,comp132917_c1_seq1,comp123764_c0_seq1,comp137908_c3_seq2,comp295192_c0_seq1,comp135421_c1_seq1,comp150286_c0_seq1,comp142881_c2_seq5,comp150326_c0_seq1,comp52644_c0_seq1,comp119209_c0_seq1,comp69081_c0_seq1,comp176351_c0_seq1,comp88511_c0_seq1,comp1…	46	K04851,K02262,K02262,K05865,K04962,K01538,K04853,K01539,K00411,K00413,K10375,K04863,K12045,K02261,K00415,K00419,K00412,K00413,K00412,K01539,K00420,K04962,K04861,K02267,K04859,K10373,K10373,K02268,K02266,K04850,K04870,K01540,K02272,K02263,K04863,K02270,K12045,K01539,K04850,K02272,K02266,K10373,K04860,K00417,K02265,K10373,K00412,K02262,K02273,K01539,K02262,K02266,K02267,K04857,K04866,K00417,K01540,…
ko05414	Dilated cardiomyopathy	Cardiovascular diseases	100	comp120904_c0_seq1,comp133470_c5_seq1,comp129199_c0_seq2,comp127277_c0_seq1,comp142509_c0_seq2,comp146978_c0_seq6,comp196401_c0_seq1,comp91175_c0_seq1,comp149539_c1_seq1,comp137908_c3_seq2,comp144788_c2_seq3,comp295192_c0_seq1,comp135421_c1_seq1,comp38897_c0_seq1,comp146431_c1_seq1,comp142562_c0_seq1,comp148721_c0_seq5,comp149558_c0_seq1,comp144835_c0_seq1,comp119934_c0_seq1,comp140079_c0_seq1,co…	62	K04851,K13375,K05865,K04962,K06586,K06587,K06590,K04853,K12567,K10375,K06583,K04863,K12045,K08048,K06487,K05719,K08049,K12567,K04962,K04861,K12567,K04345,K04859,K08042,K10373,K10373,K12641,K04850,K04870,K08042,K13376,K04863,K12045,K04850,K06588,K03156,K10373,K05459,K04860,K10373,K06525,K05692,K04345,K08042,K04141,K10351,K12567,K06585,K04857,K04866,K04632,K05692,K09290,K05719,K10373,K12565,K06525,…
ko00360	Phenylalanine metabolism	Amino acid metabolism	32	comp130553_c0_seq1,comp112316_c0_seq1,comp112112_c0_seq1,comp146475_c0_seq9,comp139695_c0_seq1,comp146997_c1_seq1,comp112112_c1_seq1,comp240557_c0_seq1,comp244990_c0_seq1,comp17447_c1_seq1,comp157294_c0_seq1,comp114443_c0_seq1,comp130973_c0_seq1,comp274052_c0_seq1,comp143604_c1_seq2,comp23566_c1_seq1,comp22378_c0_seq1,comp31209_c0_seq1,comp133358_c0_seq2,comp268314_c0_seq1,comp50528_c0_seq1,comp1…	15	K00457,K14454,K03334,K00815,K00500,K10437,K03334,K14454,K00815,K00500,K00274,K07253,K14455,K00274,K03334,K00129,K01904,K07253,K00129,K03782,K14455,K00500,K11188,K14454,K00274,K00457,K11188,K01593,K14454,K00274,K00588,K14455
ko00020	Citrate cycle (TCA cycle)	Carbohydrate metabolism	94	comp21535_c1_seq1,comp148710_c2_seq6,comp188395_c0_seq1,comp130791_c0_seq1,comp231852_c0_seq1,comp135188_c0_seq1,comp63829_c0_seq1,comp237466_c0_seq1,comp148367_c0_seq1,comp150964_c0_seq1,comp132602_c0_seq1,comp218493_c0_seq1,comp193494_c0_seq1,comp144023_c0_seq1,comp127853_c0_seq1,comp60712_c1_seq1,comp62839_c1_seq1,comp175660_c0_seq1,comp129063_c0_seq2,comp281143_c0_seq1,comp124315_c0_seq1,comp…	24	K01679,K00164,K01900,K00164,K00234,K00030,K01681,K00031,K01648,K00161,K01647,K00627,K01681,K01900,K00236,K01958,K00031,K01958,K00164,K01679,K00627,K01681,K00234,K01681,K00382,K01681,K01647,K00164,K00025,K01676,K01681,K00658,K01958,K00235,K01648,K00237,K00164,K01647,K00658,K01681,K01900,K01681,K00162,K00234,K00382,K00030,K00162,K00161,K01681,K00031,K00026,K00031,K01648,K01681,K01903,K01958,K00164,…
ko00601	Glycosphingolipid biosynthesis - lacto and neolacto series	Glycan biosynthesis and metabolism	23	comp108670_c0_seq2,comp131879_c0_seq1,comp142355_c0_seq1,comp128245_c0_seq7,comp141530_c1_seq1,comp120722_c1_seq1,comp143200_c0_seq1,comp147257_c1_seq2,comp118435_c0_seq2,comp137535_c1_seq1,comp15869_c0_seq1,comp146533_c0_seq7,comp144174_c0_seq1,comp224607_c0_seq1,comp146382_c0_seq1,comp122740_c0_seq1,comp137309_c0_seq2,comp138106_c0_seq5,comp131879_c1_seq1,comp42386_c0_seq1,comp137535_c2_seq3,co…	15	K03663,K03766,K00741,K03792,K07968,K00709,K07968,K00718,K00742,K00781,K03663,K07967,K07819,K07632,K00741,K07819,K07820,K07966,K03766,K07968,K00781,K00741,K00743
ko01210	2-Oxocarboxylic acid metabolism	Metabolism	47	comp112316_c0_seq1,comp5855_c0_seq1,comp147176_c0_seq5,comp135188_c0_seq1,comp63829_c0_seq1,comp237466_c0_seq1,comp123470_c1_seq1,comp132602_c0_seq1,comp193494_c0_seq1,comp62839_c1_seq1,comp180127_c0_seq1,comp135716_c0_seq1,comp240557_c0_seq1,comp143290_c0_seq4,comp122402_c0_seq1,comp126353_c0_seq3,comp17655_c0_seq1,comp227991_c0_seq1,comp128926_c0_seq2,comp130973_c0_seq1,comp139963_c1_seq1,comp1…	13	K14454,K01438,K00826,K00030,K01681,K00031,K00814,K01647,K01681,K00031,K00814,K11067,K14454,K14677,K01681,K00825,K01681,K01681,K01647,K14455,K00826,K01681,K00814,K01647,K01681,K01681,K00826,K14455,K00030,K01681,K00031,K14454,K00031,K01681,K01687,K00814,K00031,K01681,K00031,K14677,K00814,K14454,K01681,K00826,K00031,K01647,K14455
ko04013	MAPK signaling pathway - fly	Signal transduction	22	comp217396_c0_seq1,comp167933_c0_seq1,comp129999_c1_seq2,comp218173_c0_seq1,comp229288_c0_seq1,comp136281_c0_seq5,comp45997_c0_seq1,comp133545_c1_seq1,comp55368_c0_seq1,comp134068_c0_seq2,comp133821_c1_seq1,comp43849_c0_seq1,comp148360_c0_seq1,comp177210_c0_seq1,comp130523_c1_seq1,comp135904_c0_seq28,comp161659_c0_seq1,comp250682_c0_seq1,comp126927_c0_seq1,comp143672_c0_seq1,comp148459_c0_seq2,co…	10	K04361,K02678,K02678,K04361,K03099,K04364,K03099,K07293,K04364,K07293,K03099,K04371,K04361,K07827,K02678,K03211,K04364,K04364,K04368,K03211,K03099,K12380
ko00603	Glycosphingolipid biosynthesis - globo series	Glycan biosynthesis and metabolism	18	comp145367_c1_seq2,comp108670_c0_seq2,comp135588_c0_seq1,comp210041_c0_seq1,comp129956_c0_seq2,comp143293_c3_seq1,comp147257_c1_seq2,comp81258_c2_seq1,comp268159_c0_seq1,comp162866_c0_seq1,comp15869_c0_seq1,comp80634_c0_seq1,comp44246_c0_seq1,comp202428_c0_seq1,comp130993_c0_seq1,comp138859_c0_seq1,comp139595_c0_seq18,comp6369_c0_seq1	7	K03368,K03663,K12373,K01189,K01204,K01189,K00718,K12373,K01189,K01204,K03663,K01204,K12373,K01189,K01204,K01204,K00780,K12373
ko04660	T cell receptor signaling pathway	Immune system	106	comp149469_c0_seq1,comp135705_c0_seq1,comp140026_c2_seq3,comp144228_c2_seq2,comp128696_c0_seq2,comp134818_c0_seq1,comp139995_c0_seq2,comp118871_c0_seq1,comp134444_c0_seq1,comp147721_c0_seq3,comp144993_c1_seq2,comp208276_c0_seq1,comp247795_c0_seq1,comp138077_c1_seq2,comp172296_c0_seq1,comp167510_c0_seq1,comp144514_c0_seq1,comp143338_c1_seq2,comp145754_c0_seq3,comp55180_c0_seq1,comp127482_c0_seq1,c…	54	K01116,K04448,K04348,K04441,K04431,K06451,K04456,K04393,K04707,K05703,K04350,K04707,K02649,K00922,K04441,K12076,K07369,K05734,K07368,K06538,K04513,K05730,K04393,K07369,K03156,K05703,K04707,K04467,K04410,K07365,K03099,K04364,K07209,K03099,K04448,K04393,K04348,K04348,K05730,K00922,K02649,K04364,K07365,K07364,K04441,K04415,K05697,K06538,K05872,K04409,K04379,K00922,K04513,K06268,K07828,K04379,K07360,…
ko04146	Peroxisome	Transport and catabolism	137	comp269636_c0_seq1,comp148029_c1_seq1,comp128418_c0_seq1,comp194862_c0_seq1,comp237466_c0_seq1,comp146191_c0_seq4,comp196688_c0_seq1,comp168027_c0_seq1,comp93401_c0_seq1,comp245826_c0_seq1,comp21868_c0_seq1,comp38839_c0_seq1,comp133710_c0_seq1,comp295406_c0_seq1,comp63286_c0_seq1,comp248417_c0_seq1,comp62839_c1_seq1,comp142020_c0_seq1,comp226588_c0_seq1,comp136553_c0_seq1,comp194772_c0_seq1,comp1…	60	K13344,K13337,K00830,K03781,K00031,K00624,K08764,K00106,K00803,K05678,K00308,K04564,K08726,K13343,K12663,K12405,K00031,K08764,K05676,K13343,K13279,K13349,K13299,K00624,K08726,K00232,K13335,K00273,K13356,K01897,K08746,K03781,K07753,K13348,K11187,K01897,K08746,K08764,K05675,K13353,K13299,K13356,K12663,K07514,K13342,K01796,K13350,K00477,K00649,K12405,K00272,K13239,K04564,K13345,K00232,K01578,K00803,…
ko03013	RNA transport	Translation	313	comp245047_c0_seq1,comp128859_c0_seq1,comp45815_c0_seq1,comp1329_c0_seq1,comp237185_c0_seq1,comp69041_c0_seq2,comp22733_c0_seq1,comp141966_c2_seq1,comp133842_c1_seq2,comp149010_c0_seq1,comp122682_c0_seq1,comp114927_c0_seq2,comp88428_c0_seq1,comp107410_c0_seq1,comp64379_c0_seq1,comp241717_c0_seq1,comp124983_c0_seq1,comp135084_c0_seq1,comp100742_c0_seq1,comp149119_c0_seq1,comp144201_c1_seq1,comp132…	114	K14304,K13129,K13175,K12877,K14326,K14323,K03253,K14295,K13025,K14311,K12877,K03250,K03252,K14289,K14325,K03260,K03113,K03260,K14309,K14312,K13133,K03236,K03252,K14290,K14288,K03538,K05749,K14302,K03239,K03238,K14297,K07936,K12172,K07562,K03251,K03257,K03231,K14310,K14303,K03252,K03680,K03260,K12882,K14324,K14317,K03243,K12812,K12160,K14314,K14307,K14319,K09291,K03258,K14293,K14298,K12882,K14326,…
ko05416	Viral myocarditis	Cardiovascular diseases	67	comp133022_c1_seq1,comp137258_c0_seq1,comp241717_c0_seq1,comp146574_c1_seq1,comp135084_c0_seq1,comp146283_c1_seq1,comp147721_c0_seq3,comp289027_c0_seq1,comp149452_c0_seq7,comp115506_c0_seq1,comp204090_c0_seq1,comp144934_c0_seq8,comp135615_c0_seq4,comp110041_c1_seq1,comp207505_c0_seq1,comp55647_c1_seq1,comp146140_c0_seq4,comp136229_c1_seq1,comp128050_c0_seq1,comp131919_c1_seq3,comp292875_c0_seq1,c…	21	K08887,K04398,K03260,K04503,K03260,K03260,K05703,K03260,K06619,K02187,K03260,K04392,K04398,K08738,K03260,K10352,K06751,K10352,K06751,K06751,K04398,K10352,K03260,K10352,K05703,K02187,K05692,K04399,K03260,K03260,K03260,K05692,K04398,K06751,K12565,K10352,K08738,K03260,K06265,K08738,K02187,K06751,K04392,K10352,K03260,K08738,K10352,K06752,K10352,K10352,K04398,K05692,K10352,K10352,K07818,K12563,K06751,…
ko05144	Malaria	Infectious diseases Parasitic	28	comp133470_c5_seq1,comp111501_c1_seq1,comp111830_c0_seq1,comp111830_c1_seq1,comp211350_c0_seq1,comp149254_c0_seq4,comp146368_c0_seq8,comp142104_c2_seq3,comp132361_c1_seq3,comp133975_c0_seq3,comp140026_c1_seq1,comp135266_c0_seq1,comp145928_c2_seq1,comp147058_c2_seq2,comp112131_c0_seq1,comp144293_c0_seq1,comp133619_c0_seq4,comp175099_c0_seq1,comp133107_c0_seq1,comp132121_c1_seq3,comp53838_c0_seq1,c…	17	K13375,K13822,K10161,K10161,K13822,K05099,K13376,K04729,K06527,K03156,K06576,K04550,K04659,K06508,K13837,K04659,K06527,K10161,K04659,K10159,K13822,K04659,K06259,K04550,K10159,K05460,K13822,K06464
ko05110	Vibrio cholerae infection	Infectious diseases Bacterial	106	comp149469_c0_seq1,comp128514_c1_seq1,comp149211_c0_seq1,comp277447_c0_seq1,comp284566_c0_seq1,comp292168_c0_seq1,comp24414_c0_seq1,comp144355_c1_seq6,comp184643_c0_seq1,comp141229_c0_seq2,comp124539_c2_seq2,comp20301_c0_seq1,comp57513_c1_seq1,comp176244_c0_seq1,comp15581_c1_seq1,comp38609_c0_seq1,comp291146_c0_seq1,comp141843_c0_seq1,comp148721_c0_seq5,comp118811_c0_seq1,comp137045_c0_seq18,comp…	33	K01116,K02153,K05859,K02144,K07342,K02149,K07937,K02151,K02154,K09582,K02677,K02150,K02147,K02146,K02145,K02151,K02148,K06098,K08049,K10955,K03661,K04345,K02150,K02154,K02147,K02145,K10950,K02155,K07937,K02148,K03661,K02146,K02152,K02150,K02154,K02152,K02155,K10955,K02149,K03662,K02153,K05692,K07342,K05031,K04345,K02151,K02145,K02145,K02155,K02152,K02152,K02154,K04632,K02147,K05692,K02144,K07937,…
ko04144	Endocytosis	Transport and catabolism	279	comp146774_c0_seq10,comp133757_c0_seq2,comp79903_c0_seq1,comp126053_c0_seq1,comp285294_c0_seq1,comp55783_c0_seq1,comp173893_c0_seq1,comp127365_c0_seq2,comp133470_c5_seq1,comp136389_c0_seq1,comp202922_c0_seq1,comp137603_c0_seq1,comp149517_c0_seq2,comp140049_c2_seq1,comp148592_c1_seq2,comp147058_c0_seq2,comp163183_c0_seq1,comp139072_c3_seq1,comp147458_c0_seq8,comp127877_c0_seq2,comp139072_c0_seq2,c…	113	K12493,K04439,K12191,K11981,K12484,K12197,K12192,K12185,K13375,K04439,K07897,K03914,K12478,K08291,K12470,K06503,K12188,K01528,K04357,K13649,K01528,K12489,K12494,K04646,K12485,K12200,K12194,K12198,K03283,K12486,K04705,K12194,K05098,K12479,K12491,K09526,K11825,K04393,K04679,K04707,K12191,K04361,K05633,K12494,K03283,K05094,K06093,K12489,K12469,K07897,K12200,K05090,K04678,K06643,K08291,K07888,K07941,…
ko00072	Synthesis and degradation of ketone bodies	Lipid metabolism	21	comp142876_c1_seq1,comp31440_c0_seq1,comp127874_c0_seq1,comp194218_c0_seq1,comp31440_c1_seq1,comp282010_c0_seq1,comp172065_c0_seq1,comp136158_c0_seq1,comp241985_c0_seq1,comp15243_c0_seq1,comp125837_c0_seq1,comp80629_c1_seq1,comp73966_c1_seq1,comp297087_c0_seq1,comp21750_c0_seq1,comp285643_c0_seq1,comp231755_c0_seq1,comp138984_c0_seq2,comp80629_c0_seq1,comp116459_c0_seq1,comp73966_c0_seq1	6	K00626,K01027,K00626,K00019,K01027,K00019,K01027,K01641,K01640,K00626,K00019,K01027,K01641,K01028,K00626,K01640,K01641,K01027,K01028,K00019,K01641
ko05211	Renal cell carcinoma	Cancers Specific types	97	comp131073_c0_seq9,comp21535_c1_seq1,comp133470_c5_seq1,comp71517_c0_seq1,comp141126_c0_seq1,comp135705_c0_seq1,comp128803_c2_seq1,comp130751_c1_seq1,comp139995_c0_seq2,comp87869_c0_seq3,comp118871_c0_seq1,comp222905_c0_seq1,comp22996_c0_seq1,comp144934_c0_seq8,comp139703_c0_seq1,comp144531_c0_seq3,comp281143_c0_seq1,comp247795_c0_seq1,comp166758_c0_seq1,comp138077_c1_seq2,comp143338_c1_seq2,comp…	43	K05448,K01679,K13375,K09097,K03870,K04448,K08268,K07836,K04456,K03872,K04393,K04498,K03870,K04392,K04498,K09095,K01679,K02649,K04498,K00922,K05734,K04438,K04498,K05099,K04438,K13376,K04393,K03872,K09097,K03873,K04410,K04498,K03099,K04364,K03099,K08268,K03873,K04365,K04448,K04498,K09592,K07293,K08268,K04393,K07299,K09097,K04498,K00922,K07299,K02649,K04364,K04498,K03872,K04409,K00922,K04438,K07293,…
ko05168	Herpes simplex infection	Infectious diseases Viral	245	comp141508_c0_seq1,comp1945_c0_seq1,comp245457_c0_seq1,comp137258_c0_seq1,comp55670_c0_seq1,comp135705_c0_seq1,comp153345_c0_seq1,comp123671_c0_seq1,comp146693_c1_seq4,comp111712_c0_seq1,comp142754_c0_seq4,comp155519_c0_seq1,comp126757_c0_seq1,comp214370_c0_seq1,comp208628_c0_seq1,comp92377_c0_seq1,comp118929_c0_seq2,comp159927_c0_seq1,comp92691_c0_seq1,comp132008_c1_seq1,comp219549_c0_seq1,comp5…	95	K03172,K03133,K03990,K04398,K12892,K04448,K12886,K03120,K11220,K14966,K11674,K12890,K05410,K03129,K12647,K14216,K05468,K03094,K03347,K03115,K04389,K12896,K03006,K04498,K12896,K03172,K03174,K02187,K03990,K05130,K15414,K06269,K10161,K12893,K02223,K04398,K12896,K12893,K05152,K03094,K05653,K04498,K03115,K12890,K08738,K15414,K03131,K04404,K14966,K15410,K12896,K03097,K12896,K10161,K12646,K06269,K04498,…
ko00053	Ascorbate and aldarate metabolism	Carbohydrate metabolism	17	comp121940_c0_seq1,comp279555_c0_seq1,comp131160_c0_seq2,comp37561_c0_seq1,comp73589_c0_seq1,comp130370_c0_seq2,comp215557_c0_seq1,comp137213_c1_seq13,comp224445_c0_seq1,comp145296_c0_seq1,comp209665_c0_seq1,comp181819_c0_seq1,comp132334_c0_seq2,comp193150_c0_seq1,comp93946_c0_seq1,comp97810_c0_seq1,comp188404_c0_seq1	8	K01053,K00699,K14085,K00128,K00012,K00128,K01053,K16190,K00012,K00128,K00423,K00699,K00103,K14085,K00128,K00128,K14085
ko04970	Salivary secretion	Digestive system	98	comp250420_c0_seq1,comp145844_c0_seq1,comp149525_c0_seq1,comp147956_c0_seq3,comp172730_c0_seq1,comp121128_c0_seq1,comp111917_c1_seq1,comp144998_c3_seq4,comp127475_c0_seq2,comp129651_c2_seq2,comp124539_c2_seq2,comp38897_c0_seq1,comp176351_c0_seq1,comp51338_c0_seq1,comp148721_c0_seq5,comp174424_c0_seq1,comp147258_c1_seq1,comp66468_c0_seq1,comp147058_c1_seq1,comp148130_c0_seq1,comp123207_c0_seq1,com…	40	K13879,K05742,K04959,K04936,K07376,K01538,K01539,K05850,K13908,K13504,K02677,K08048,K01539,K02183,K08049,K13879,K05858,K05850,K04345,K08042,K13240,K13504,K04634,K13915,K01540,K04958,K08042,K04960,K12319,K01539,K13240,K04963,K13504,K07376,K02183,K04345,K08042,K04936,K04141,K01539,K12319,K04632,K13240,K01540,K04136,K02183,K04142,K05858,K13504,K05850,K02677,K02183,K01539,K04958,K01540,K05858,K10951,…
ko05162	Measles	Infectious diseases Viral	126	comp143323_c0_seq3,comp146693_c1_seq4,comp66404_c0_seq1,comp134818_c0_seq1,comp140193_c0_seq4,comp146574_c1_seq1,comp133496_c2_seq1,comp139995_c0_seq2,comp138939_c1_seq2,comp208628_c0_seq1,comp136050_c1_seq1,comp92607_c0_seq1,comp92377_c0_seq1,comp132008_c1_seq1,comp219549_c0_seq1,comp147721_c0_seq3,comp144912_c0_seq1,comp267481_c0_seq1,comp128679_c0_seq1,comp137751_c3_seq2,comp111830_c0_seq1,com…	64	K04722,K11220,K04730,K06451,K14752,K04503,K10148,K04456,K03283,K12647,K06626,K03083,K14216,K03115,K04389,K05703,K14753,K07899,K03283,K05130,K10161,K03115,K04404,K03083,K03283,K03097,K10161,K12646,K02649,K07990,K00922,K16195,K16196,K07211,K10148,K10151,K03115,K04007,K04729,K12646,K05703,K04467,K05763,K03097,K08860,K06563,K11224,K11859,K04730,K06563,K03097,K11224,K03283,K04693,K10144,K00922,K11859,…
ko04350	TGF-beta signaling pathway	Signal transduction	88	comp140135_c0_seq2,comp133470_c5_seq1,comp145547_c4_seq3,comp138165_c0_seq1,comp70741_c0_seq1,comp159927_c0_seq1,comp92691_c0_seq1,comp146939_c0_seq1,comp267049_c0_seq1,comp134990_c0_seq1,comp227750_c0_seq1,comp222905_c0_seq1,comp144696_c0_seq12,comp62876_c0_seq1,comp118308_c0_seq1,comp143663_c0_seq2,comp138843_c0_seq2,comp139703_c0_seq1,comp130055_c0_seq1,comp124218_c0_seq2,comp145065_c0_seq1,co…	42	K04671,K13375,K04662,K16790,K04382,K03094,K03347,K04660,K04679,K04661,K13578,K04498,K04662,K13578,K03094,K04501,K04678,K04498,K04501,K04667,K04679,K04671,K04498,K04382,K16791,K04682,K04498,K13567,K04377,K04682,K04388,K04513,K13376,K04662,K04673,K03156,K04671,K04661,K04498,K04667,K04498,K04671,K04688,K04666,K04664,K04679,K04664,K04498,K03094,K03094,K04675,K04498,K16622,K04678,K03094,K03094,K04513,…
ko00380	Tryptophan metabolism	Amino acid metabolism	68	comp148710_c2_seq6,comp118856_c2_seq1,comp112112_c0_seq1,comp130791_c0_seq1,comp194862_c0_seq1,comp142876_c1_seq1,comp131160_c0_seq2,comp37561_c0_seq1,comp147028_c3_seq1,comp118856_c1_seq1,comp94363_c0_seq1,comp129063_c0_seq2,comp176789_c0_seq1,comp127874_c0_seq1,comp112112_c1_seq1,comp146997_c0_seq1,comp72476_c0_seq1,comp124478_c0_seq2,comp126353_c0_seq3,comp136150_c0_seq2,comp50789_c0_seq1,comp…	26	K00164,K00022,K03334,K00164,K03781,K00626,K14085,K00128,K00252,K00022,K07515,K00164,K00816,K00626,K03334,K07408,K07511,K01432,K00825,K07511,K03781,K00274,K00164,K00128,K00274,K03334,K07514,K07515,K00252,K00157,K00164,K03782,K00816,K07511,K00486,K00626,K00486,K00502,K00453,K00128,K00274,K00164,K00816,K00463,K00157,K07511,K00626,K00164,K00164,K01593,K00157,K00022,K14085,K03392,K07515,K00128,K00502,…
ko05322	Systemic lupus erythematosus	Immune diseases	56	comp103826_c0_seq3,comp17621_c0_seq1,comp245457_c0_seq1,comp127686_c0_seq1,comp166548_c0_seq1,comp114017_c1_seq1,comp141725_c0_seq1,comp136086_c5_seq1,comp214859_c0_seq1,comp141961_c1_seq4,comp189220_c0_seq1,comp167874_c0_seq1,comp287674_c0_seq1,comp142728_c0_seq7,comp244824_c0_seq1,comp116173_c0_seq1,comp138734_c0_seq1,comp149299_c0_seq1,comp152127_c0_seq1,comp133975_c0_seq3,comp94642_c0_seq1,co…	18	K11252,K11253,K03990,K11251,K03989,K01330,K11088,K11253,K03990,K05699,K11253,K11251,K11086,K11251,K11090,K11087,K01332,K03994,K11086,K03156,K05699,K11253,K11252,K11251,K11252,K11087,K11251,K11253,K11254,K11088,K03990,K11090,K05699,K11253,K11251,K11251,K11251,K11253,K03990,K03988,K06752,K11251,K01330,K11252,K05699,K11254,K11088,K05699,K03990,K03989,K03995,K11090,K01332,K11254,K11253,K11252
ko04630	Jak-STAT signaling pathway	Signal transduction	123	comp142164_c0_seq3,comp146693_c1_seq4,comp146574_c1_seq1,comp140568_c0_seq1,comp102526_c0_seq1,comp125596_c0_seq1,comp139995_c0_seq2,comp13545_c1_seq1,comp139381_c0_seq1,comp148714_c0_seq4,comp137995_c1_seq1,comp140042_c2_seq2,comp134444_c0_seq1,comp222905_c0_seq1,comp6542_c0_seq1,comp137751_c3_seq2,comp142676_c0_seq1,comp133766_c0_seq3,comp139703_c0_seq1,comp133819_c0_seq3,comp129017_c1_seq1,com…	63	K05136,K11220,K04503,K04695,K04702,K05444,K04456,K04705,K05080,K05058,K04570,K04703,K04707,K04498,K05444,K05130,K11222,K04699,K04498,K05072,K05437,K04704,K04707,K02649,K04498,K05079,K00922,K04706,K04698,K05421,K04498,K04703,K04377,K05075,K05139,K10151,K16065,K05060,K05080,K04707,K16063,K04702,K04696,K04498,K03099,K04698,K04364,K11224,K03099,K04498,K04694,K05060,K07293,K11224,K05135,K04693,K04498,…
ko00140	Steroid hormone biosynthesis	Lipid metabolism	30	comp119521_c0_seq1,comp122913_c0_seq2,comp135508_c0_seq1,comp134903_c0_seq2,comp279555_c0_seq1,comp277910_c0_seq1,comp268116_c0_seq1,comp134437_c1_seq2,comp146997_c0_seq1,comp139731_c2_seq1,comp129552_c0_seq2,comp121558_c0_seq1,comp144175_c0_seq2,comp121384_c0_seq1,comp216513_c0_seq1,comp137469_c0_seq3,comp133256_c0_seq1,comp135072_c0_seq3,comp195477_c0_seq1,comp193609_c0_seq1,comp121384_c1_seq1,…	21	K00497,K07434,K07424,K13370,K00699,K13368,K15680,K01015,K07408,K00070,K00512,K00497,K00251,K00545,K10251,K00513,K07430,K00498,K15680,K15680,K00545,K10251,K00071,K00699,K12345,K10251,K07424,K13373,K12344,K10251
ko00562	Inositol phosphate metabolism	Carbohydrate metabolism	88	comp149469_c0_seq1,comp128529_c0_seq2,comp293764_c0_seq1,comp149211_c0_seq1,comp144205_c0_seq2,comp197288_c0_seq1,comp144976_c0_seq1,comp142673_c1_seq3,comp121729_c0_seq2,comp172847_c0_seq1,comp138500_c2_seq1,comp148112_c0_seq2,comp92020_c0_seq1,comp147155_c0_seq2,comp280175_c0_seq1,comp149180_c0_seq4,comp149256_c0_seq1,comp147258_c1_seq1,comp298002_c0_seq1,comp145233_c0_seq4,comp149245_c0_seq3,c…	34	K01116,K00911,K01803,K05859,K00920,K01110,K00999,K01106,K05857,K01107,K00888,K00888,K00913,K01106,K00913,K05860,K00923,K05858,K00911,K01099,K01099,K01803,K15909,K00922,K00889,K03103,K01107,K13711,K00140,K01099,K00328,K00888,K01092,K00911,K15759,K00913,K13711,K00889,K00140,K00921,K01771,K01803,K00922,K10572,K01109,K00888,K01109,K00911,K05858,K01107,K00922,K01803,K05858,K00922,K01110,K03084,K15759,…
ko04742	Taste transduction	Sensory system	23	comp147346_c0_seq3,comp134941_c1_seq1,comp134402_c4_seq2,comp38897_c0_seq1,comp126010_c0_seq2,comp133562_c2_seq2,comp173906_c0_seq1,comp147058_c1_seq1,comp242450_c0_seq1,comp141340_c2_seq1,comp209320_c0_seq1,comp128491_c0_seq14,comp115087_c0_seq3,comp132542_c1_seq1,comp143980_c3_seq29,comp134006_c1_seq1,comp138996_c0_seq2,comp164807_c0_seq1,comp141340_c0_seq5,comp134941_c0_seq2,comp126181_c0_seq1…	14	K04624,K04980,K04849,K08048,K04885,K04607,K08474,K04345,K04536,K04344,K04345,K04624,K04540,K04632,K04344,K04536,K04345,K04536,K04849,K04980,K04828,K04345,K04547
ko00232	Caffeine metabolism	Biosynthesis of other secondary metabolites	7	comp168027_c0_seq1,comp136237_c0_seq7,comp131867_c1_seq1,comp122625_c0_seq1,comp196982_c0_seq1,comp48487_c0_seq1,comp192382_c0_seq1	5	K00106,K00622,K00106,K00365,K00106,K07411,K07409
ko03450	Non-homologous end-joining	Replication and repair	24	comp133623_c0_seq2,comp131943_c0_seq1,comp148427_c0_seq2,comp222339_c0_seq1,comp101525_c0_seq1,comp2771_c1_seq1,comp273248_c0_seq1,comp146771_c0_seq2,comp174973_c0_seq1,comp76651_c1_seq1,comp141708_c0_seq1,comp11384_c0_seq1,comp139591_c0_seq2,comp2771_c0_seq1,comp47071_c0_seq1,comp163035_c0_seq1,comp293631_c0_seq1,comp10511_c0_seq1,comp125215_c0_seq1,comp248960_c0_seq1,comp244473_c0_seq1,comp1351…	12	K10885,K04799,K06642,K10865,K10886,K00977,K10866,K10884,K10865,K10884,K10866,K04799,K03512,K00977,K10865,K10885,K03512,K10777,K10980,K04799,K10884,K03513,K10777,K04799
ko04950	Maturity onset diabetes of the young	Endocrine and metabolic diseases	22	comp132762_c0_seq2,comp136917_c0_seq1,comp144113_c2_seq1,comp139482_c1_seq1,comp141581_c0_seq2,comp121975_c0_seq6,comp186983_c0_seq1,comp135878_c0_seq1,comp197252_c0_seq1,comp130646_c0_seq1,comp126701_c0_seq1,comp144113_c1_seq1,comp131853_c0_seq3,comp133233_c0_seq2,comp124501_c0_seq1,comp122295_c1_seq1,comp140091_c0_seq2,comp133947_c0_seq1,comp140747_c0_seq1,comp145467_c3_seq1,comp294119_c0_seq1,…	16	K06054,K08033,K08026,K08037,K08034,K08031,K08027,K08024,K07595,K08040,K08027,K08026,K08029,K07595,K08028,K08025,K08025,K07593,K08030,K06054,K07593,K07594
ko00472	D-Arginine and D-ornithine metabolism	Metabolism of other amino acids	3	comp225038_c0_seq1,comp12600_c1_seq1,comp142259_c0_seq3	1	K00273,K00273,K00273
ko05330	Allograft rejection	Immune diseases	14	comp125004_c0_seq1,comp219549_c0_seq1,comp146140_c0_seq4,comp128050_c0_seq1,comp131919_c1_seq3,comp133975_c0_seq3,comp25705_c0_seq1,comp135118_c0_seq1,comp146167_c0_seq1,comp28554_c0_seq1,comp143616_c0_seq1,comp138861_c0_seq1,comp95071_c0_seq1,comp129386_c0_seq4	6	K01353,K04389,K06751,K06751,K06751,K03156,K01353,K04389,K06751,K06751,K06752,K07818,K06751,K06751
ko05223	Non-small cell lung cancer	Cancers Specific types	68	comp149469_c0_seq1,comp149211_c0_seq1,comp60964_c0_seq1,comp141500_c3_seq1,comp129189_c0_seq2,comp137066_c1_seq1,comp147458_c0_seq8,comp135936_c0_seq1,comp146574_c1_seq1,comp139995_c0_seq2,comp124539_c2_seq2,comp217396_c0_seq1,comp147831_c0_seq1,comp247795_c0_seq1,comp138077_c1_seq2,comp229947_c0_seq1,comp218173_c0_seq1,comp131997_c2_seq1,comp60964_c2_seq1,comp128908_c1_seq3,comp229288_c0_seq1,co…	34	K01116,K05859,K06618,K08525,K08015,K04411,K04357,K09408,K04503,K04456,K02677,K04361,K05083,K02649,K00922,K01522,K04361,K09408,K06618,K08524,K03099,K04364,K04399,K03099,K04365,K06276,K08528,K05083,K00922,K02649,K04364,K02677,K09850,K00922,K04451,K07828,K06621,K02677,K00922,K04456,K03099,K04371,K04365,K02649,K00922,K04361,K00922,K08015,K09408,K07827,K01116,K02649,K02649,K04364,K02649,K04364,K04456,…
ko04145	Phagosome	Transport and catabolism	211	comp118059_c0_seq2,comp144672_c0_seq1,comp128514_c1_seq1,comp202922_c0_seq1,comp245457_c0_seq1,comp149517_c0_seq2,comp277135_c0_seq1,comp277447_c0_seq1,comp147058_c0_seq2,comp284566_c0_seq1,comp292168_c0_seq1,comp142793_c1_seq1,comp144355_c1_seq6,comp114017_c1_seq1,comp149054_c1_seq4,comp24477_c0_seq1,comp184643_c0_seq1,comp147132_c1_seq1,comp118987_c0_seq1,comp20301_c0_seq1,comp138818_c0_seq1,co…	73	K10066,K08008,K02153,K07897,K03990,K12478,K08492,K02144,K06503,K07342,K02149,K08054,K02151,K01330,K06528,K07374,K02154,K08054,K07375,K02150,K10413,K01365,K02147,K02146,K06558,K02145,K06487,K02151,K07375,K06528,K02148,K03990,K07375,K05719,K10413,K13883,K07375,K04392,K07897,K07374,K05653,K03661,K07888,K02150,K13240,K02154,K06751,K02147,K07897,K08054,K02145,K10416,K08010,K08057,K02155,K06751,K10789,…
ko04320	Dorso-ventral axis formation	Development	40	comp130702_c0_seq1,comp128837_c0_seq1,comp130194_c0_seq5,comp217396_c0_seq1,comp203052_c0_seq1,comp143276_c0_seq4,comp139488_c2_seq2,comp148289_c0_seq2,comp167933_c0_seq1,comp133626_c0_seq1,comp129999_c1_seq2,comp218173_c0_seq1,comp123086_c1_seq1,comp147854_c0_seq2,comp277727_c0_seq1,comp79200_c0_seq1,comp229288_c0_seq1,comp136281_c0_seq5,comp45997_c0_seq1,comp55368_c0_seq1,comp71592_c0_seq1,comp…	14	K02156,K02184,K02098,K04361,K02602,K02602,K02156,K02599,K02678,K02184,K02678,K04361,K02156,K02599,K02602,K02098,K03099,K04364,K03099,K04364,K02156,K02156,K03099,K04371,K04361,K02599,K07827,K02098,K02678,K03211,K04364,K04364,K02602,K04368,K02098,K02599,K03211,K03102,K02156,K03099
ko04540	Gap junction	Cell communication	92	comp149525_c0_seq1,comp147458_c0_seq8,comp172730_c0_seq1,comp24477_c0_seq1,comp118987_c0_seq1,comp124539_c2_seq2,comp217396_c0_seq1,comp38897_c0_seq1,comp120897_c3_seq1,comp135714_c2_seq1,comp118987_c2_seq1,comp148721_c0_seq5,comp120020_c3_seq1,comp143327_c0_seq3,comp147258_c1_seq1,comp147058_c1_seq1,comp148130_c0_seq1,comp137292_c1_seq3,comp129730_c1_seq1,comp267643_c0_seq1,comp218173_c0_seq1,co…	41	K04959,K04357,K07376,K07374,K07375,K02677,K04361,K08048,K07375,K04604,K07375,K08049,K07375,K07374,K05858,K04345,K08042,K05704,K04634,K04958,K04361,K08042,K07375,K07375,K12319,K07373,K04157,K04630,K02087,K03099,K04364,K07375,K07376,K07375,K03099,K04345,K04464,K08042,K04141,K12319,K04364,K04632,K05858,K02677,K07375,K04958,K05858,K02087,K07375,K05450,K07828,K07375,K02677,K07372,K04634,K08959,K07376,…
ko00471	D-Glutamine and D-glutamate metabolism	Metabolism of other amino acids	4	comp173539_c0_seq1,comp16120_c1_seq1,comp143481_c0_seq3,comp143619_c0_seq5	1	K00261,K00261,K00261,K00261
ko05410	Hypertrophic cardiomyopathy (HCM)	Cardiovascular diseases	97	comp120904_c0_seq1,comp133470_c5_seq1,comp129199_c0_seq2,comp127277_c0_seq1,comp142509_c0_seq2,comp146978_c0_seq6,comp119959_c1_seq1,comp196401_c0_seq1,comp91175_c0_seq1,comp149539_c1_seq1,comp137908_c3_seq2,comp144788_c2_seq3,comp295192_c0_seq1,comp135421_c1_seq1,comp134965_c0_seq2,comp146431_c1_seq1,comp142562_c0_seq1,comp149558_c0_seq1,comp144835_c0_seq1,comp119934_c0_seq1,comp140079_c0_seq1,c…	58	K04851,K13375,K05865,K04962,K06586,K06587,K07200,K06590,K04853,K12567,K10375,K06583,K04863,K12045,K07199,K06487,K05719,K12567,K04962,K04861,K12567,K04859,K07199,K10373,K10373,K07200,K12641,K04850,K04870,K13376,K04863,K12045,K04850,K06588,K07199,K03156,K10373,K05459,K04860,K10373,K06525,K10351,K12567,K06585,K04857,K04866,K01283,K09290,K05719,K10373,K12565,K07199,K06525,K07198,K07200,K06483,K06480,…
ko04920	Adipocytokine signaling pathway	Endocrine system	84	comp133818_c0_seq1,comp149178_c1_seq4,comp141500_c3_seq1,comp119959_c1_seq1,comp139995_c0_seq2,comp220957_c0_seq1,comp147305_c0_seq1,comp144821_c0_seq6,comp134965_c0_seq2,comp140839_c1_seq1,comp141285_c2_seq2,comp125202_c0_seq1,comp38381_c0_seq1,comp144799_c0_seq1,comp140561_c0_seq2,comp167328_c0_seq1,comp127081_c0_seq1,comp285737_c0_seq1,comp148458_c0_seq15,comp143718_c0_seq2,comp163144_c0_seq1,…	36	K01596,K07297,K08525,K07200,K04456,K01084,K07187,K08765,K07199,K15013,K07298,K05232,K07199,K16172,K07297,K07200,K01596,K07203,K01897,K15013,K01897,K01596,K07199,K04467,K15013,K04696,K01084,K08524,K07209,K07203,K07293,K07299,K07202,K01084,K05141,K07299,K07294,K01897,K16172,K07297,K07297,K01596,K07199,K05872,K07198,K07200,K07203,K07293,K07296,K01596,K16172,K15013,K07198,K03158,K04447,K04456,K01897,…
ko00010	Glycolysis / Gluconeogenesis	Carbohydrate metabolism	147	comp146556_c0_seq12,comp142743_c0_seq11,comp262634_c0_seq1,comp133818_c0_seq1,comp293764_c0_seq1,comp134791_c1_seq2,comp2331_c0_seq1,comp116272_c0_seq1,comp52947_c0_seq1,comp220957_c0_seq1,comp136970_c1_seq27,comp150964_c0_seq1,comp132528_c0_seq1,comp126284_c3_seq1,comp218493_c0_seq1,comp119794_c0_seq1,comp111629_c0_seq1,comp131160_c0_seq2,comp157186_c0_seq1,comp37561_c0_seq1,comp146675_c0_seq3,c…	32	K01895,K00850,K01834,K01596,K01803,K01835,K01624,K01623,K00002,K01084,K01785,K00161,K00134,K01689,K00627,K00016,K00134,K14085,K00016,K00128,K01895,K00850,K00873,K00002,K01895,K00927,K00927,K00844,K01623,K00121,K00627,K01803,K01596,K00134,K03841,K01689,K00016,K00382,K00134,K00016,K01835,K00128,K01596,K01834,K01623,K00927,K00873,K00873,K01835,K03841,K00873,K00134,K00129,K01785,K00121,K01689,K01623,…
ko00534	Glycosaminoglycan biosynthesis - heparan sulfate / heparin	Glycan biosynthesis and metabolism	26	comp140219_c0_seq9,comp232112_c0_seq1,comp242484_c0_seq1,comp133779_c0_seq2,comp132364_c1_seq1,comp144868_c0_seq1,comp108843_c0_seq1,comp139047_c0_seq1,comp149127_c0_seq2,comp145895_c0_seq6,comp143245_c0_seq4,comp141006_c0_seq1,comp129209_c0_seq1,comp88892_c0_seq1,comp132364_c2_seq2,comp149008_c0_seq1,comp139842_c0_seq1,comp138114_c0_seq2,comp141870_c0_seq1,comp144491_c1_seq1,comp112518_c1_seq2,c…	19	K10158,K01793,K02370,K01024,K02576,K00734,K02366,K02514,K02366,K00771,K00771,K02370,K07808,K02366,K02576,K08102,K02513,K02369,K02579,K07809,K08103,K00733,K02367,K08103,K02577,K01024
ko04360	Axon guidance	Development	115	comp147992_c0_seq2,comp144237_c3_seq2,comp101427_c0_seq1,comp111531_c0_seq1,comp140026_c2_seq3,comp280980_c0_seq1,comp135797_c2_seq2,comp144883_c0_seq1,comp20116_c0_seq1,comp92607_c0_seq1,comp147254_c4_seq2,comp136995_c0_seq1,comp118871_c0_seq1,comp145792_c0_seq1,comp146193_c1_seq2,comp147721_c0_seq3,comp142156_c0_seq2,comp149452_c0_seq7,comp135364_c1_seq1,comp142562_c0_seq1,comp144934_c0_seq8,co…	61	K06755,K07529,K05765,K05765,K04348,K04352,K06820,K06838,K07526,K03083,K07520,K06843,K04393,K06521,K06529,K05703,K05104,K06619,K04352,K05719,K04392,K05463,K05108,K06521,K07526,K07528,K02090,K03083,K06821,K07532,K06820,K05734,K06840,K06845,K06521,K05099,K04513,K07525,K04393,K06754,K07528,K05107,K04630,K05703,K05106,K05765,K07532,K04410,K05743,K07532,K07526,K07531,K06838,K07527,K05765,K04393,K04348,…
ko04010	MAPK signaling pathway	Signal transduction	274	comp120904_c0_seq1,comp133757_c0_seq2,comp144577_c0_seq5,comp145950_c0_seq1,comp146936_c0_seq4,comp133470_c5_seq1,comp136389_c0_seq1,comp149417_c0_seq2,comp134711_c0_seq1,comp142931_c0_seq1,comp122341_c1_seq1,comp135705_c0_seq1,comp140026_c2_seq3,comp144228_c2_seq2,comp128696_c0_seq2,comp137066_c1_seq1,comp147458_c0_seq8,comp130751_c1_seq1,comp280980_c0_seq1,comp139995_c0_seq2,comp149203_c0_seq2,…	139	K04851,K04439,K04358,K04436,K04459,K13375,K04439,K04437,K04469,K04426,K04381,K04448,K04348,K04441,K04431,K04411,K04357,K07836,K04352,K04456,K08018,K04853,K04454,K03283,K04863,K16342,K04849,K04856,K04393,K02677,K04389,K04361,K02582,K04459,K04358,K04442,K04450,K04458,K03283,K04430,K05094,K02187,K04352,K04453,K04367,K04392,K04428,K04358,K04861,K04426,K04375,K04414,K04854,K04345,K04859,K04404,K03283,…
ko05033	Nicotine addiction	Substance dependence	36	comp128513_c1_seq12,comp15277_c0_seq1,comp134402_c4_seq2,comp75009_c0_seq1,comp188124_c0_seq1,comp39840_c0_seq1,comp143425_c0_seq1,comp115732_c1_seq2,comp141340_c2_seq1,comp136954_c3_seq1,comp103941_c0_seq1,comp261915_c0_seq1,comp131951_c1_seq1,comp140014_c0_seq1,comp129914_c2_seq1,comp134960_c0_seq1,comp122698_c0_seq1,comp143980_c3_seq29,comp144564_c1_seq1,comp138319_c1_seq2,comp101259_c0_seq1,c…	19	K05181,K05211,K04849,K05189,K05213,K05212,K05175,K05186,K04344,K05214,K05190,K05208,K05175,K15015,K05184,K05198,K05175,K04344,K05186,K05175,K04809,K05199,K05175,K04809,K05186,K05213,K05198,K05199,K04849,K05175,K05212,K05210,K04809,K05214,K05211,K04813
ko05034	Alcoholism	Substance dependence	132	comp103826_c0_seq3,comp17621_c0_seq1,comp127686_c0_seq1,comp140607_c1_seq1,comp261720_c0_seq1,comp169080_c0_seq1,comp15277_c0_seq1,comp131765_c0_seq2,comp130270_c0_seq2,comp282144_c0_seq1,comp136086_c5_seq1,comp58737_c0_seq1,comp51338_c0_seq1,comp138073_c0_seq2,comp150216_c0_seq1,comp189220_c0_seq1,comp125202_c0_seq1,comp167874_c0_seq1,comp20868_c0_seq2,comp96846_c1_seq3,comp142728_c0_seq7,comp13…	61	K11252,K11253,K11251,K11406,K11303,K11404,K05211,K15840,K05870,K04450,K11253,K15494,K02183,K11406,K06269,K11253,K05232,K11251,K05870,K06269,K11251,K06067,K04548,K05213,K05212,K09047,K11409,K04536,K00274,K04534,K04266,K00274,K04630,K06269,K09048,K06279,K11253,K05214,K05870,K04542,K09049,K11252,K03099,K04364,K04544,K06269,K11406,K05208,K03099,K11251,K02183,K04365,K11252,K06279,K04542,K11251,K11253,…
ko00785	Lipoic acid metabolism	Metabolism of cofactors and vitamins	4	comp228828_c0_seq1,comp134186_c0_seq2,comp194636_c0_seq1,comp30552_c0_seq2	2	K03801,K03801,K03644,K03801
ko05200	Pathways in cancer	Cancers Overview	388	comp289116_c0_seq1,comp141508_c0_seq1,comp149469_c0_seq1,comp131073_c0_seq9,comp21535_c1_seq1,comp127099_c1_seq1,comp89284_c0_seq1,comp146768_c0_seq5,comp133470_c5_seq1,comp145547_c4_seq3,comp71517_c0_seq1,comp231849_c0_seq1,comp146008_c2_seq2,comp144313_c0_seq1,comp149211_c0_seq1,comp134711_c0_seq1,comp141126_c0_seq1,comp137258_c0_seq1,comp115337_c0_seq1,comp60964_c0_seq1,comp141500_c3_seq1,comp…	195	K09455,K03172,K01116,K05448,K01679,K04079,K04496,K03209,K13375,K04662,K09097,K02353,K08530,K02375,K05859,K04469,K03870,K04398,K00408,K06618,K08525,K02085,K08015,K04448,K01110,K08268,K00312,K11220,K04411,K04357,K04503,K05636,K04456,K08737,K03872,K05637,K16061,K06626,K04570,K03083,K06240,K09292,K04393,K04496,K06237,K10055,K02677,K02085,K04707,K04389,K06240,K16060,K05717,K04361,K09848,K02161,K09291,…
ko04520	Adherens junction	Cell communication	122	comp122198_c0_seq1,comp142955_c1_seq22,comp143154_c0_seq1,comp75011_c0_seq1,comp118871_c0_seq1,comp132008_c1_seq1,comp140580_c0_seq1,comp217396_c0_seq1,comp147721_c0_seq3,comp140604_c1_seq36,comp222905_c0_seq1,comp141961_c1_seq4,comp149331_c0_seq1,comp119916_c0_seq2,comp144934_c0_seq8,comp126759_c0_seq5,comp202923_c0_seq1,comp143663_c0_seq2,comp139703_c0_seq1,comp182692_c0_seq1,comp130055_c0_seq1…	48	K05706,K05627,K06593,K05747,K04393,K03115,K06083,K04361,K05703,K05694,K04498,K05699,K05695,K06084,K04392,K05747,K05700,K04501,K04498,K03115,K04501,K02105,K04492,K05083,K04490,K03097,K05704,K04468,K04498,K04498,K06083,K05099,K04361,K04388,K04468,K05700,K04513,K03115,K05698,K04393,K06083,K05706,K05747,K05747,K05703,K05699,K04237,K05691,K03097,K05705,K04498,K05692,K04498,K05689,K05696,K05700,K05083,…
ko00730	Thiamine metabolism	Metabolism of cofactors and vitamins	7	comp224685_c0_seq1,comp61144_c1_seq1,comp61144_c2_seq1,comp123879_c0_seq5,comp134678_c0_seq3,comp145931_c1_seq4,comp175777_c0_seq1	3	K04487,K04487,K04487,K05307,K00949,K04487,K04487
ko04917	Prolactin signaling pathway	Endocrine system	79	comp144228_c2_seq2,comp146693_c1_seq4,comp135936_c0_seq1,comp146574_c1_seq1,comp140568_c0_seq1,comp139995_c0_seq2,comp112629_c1_seq2,comp92607_c0_seq1,comp135506_c0_seq1,comp133766_c0_seq3,comp143097_c1_seq4,comp137292_c1_seq3,comp247795_c0_seq1,comp138077_c1_seq2,comp172296_c0_seq1,comp139950_c1_seq1,comp129552_c0_seq2,comp192770_c0_seq1,comp69681_c0_seq1,comp132748_c3_seq1,comp290242_c0_seq1,co…	37	K04441,K11220,K09408,K04503,K04695,K04456,K04248,K03083,K09444,K04699,K03083,K05704,K02649,K00922,K04441,K10322,K00512,K04698,K04248,K10151,K08550,K09408,K06279,K04696,K03099,K04698,K04364,K11224,K03099,K04694,K06279,K11224,K00922,K02649,K03083,K04364,K04441,K04379,K00922,K10322,K05439,K05147,K07828,K04379,K00922,K04447,K04456,K03099,K04441,K04692,K04371,K02649,K00922,K00922,K07593,K10151,K04441,…
ko00400	Phenylalanine, tyrosine and tryptophan biosynthesis	Amino acid metabolism	15	comp112316_c0_seq1,comp112112_c0_seq1,comp146475_c0_seq9,comp139695_c0_seq1,comp112112_c1_seq1,comp240557_c0_seq1,comp244990_c0_seq1,comp17447_c1_seq1,comp130973_c0_seq1,comp143604_c1_seq2,comp50528_c0_seq1,comp112481_c0_seq1,comp191164_c0_seq1,comp143065_c0_seq14,comp9943_c0_seq1	5	K14454,K03334,K00815,K00500,K03334,K14454,K00815,K00500,K14455,K03334,K14455,K00500,K14454,K14454,K14455
ko00592	alpha-Linolenic acid metabolism	Lipid metabolism	21	comp147948_c2_seq6,comp9979_c0_seq1,comp113520_c0_seq1,comp72485_c0_seq2,comp243620_c0_seq1,comp105435_c0_seq1,comp199139_c0_seq1,comp62056_c0_seq1,comp250253_c0_seq1,comp117666_c0_seq1,comp127901_c1_seq1,comp147826_c0_seq1,comp129257_c0_seq1,comp123960_c0_seq1,comp127938_c0_seq1,comp141778_c2_seq1,comp107734_c0_seq1,comp142228_c2_seq3,comp147069_c0_seq5,comp192947_c0_seq1,comp135217_c0_seq1	7	K01047,K16342,K14621,K01047,K00232,K16817,K00232,K01047,K07513,K16342,K16817,K14621,K01047,K01047,K07513,K10226,K10226,K16817,K00232,K07513,K14621
ko00960	Tropane, piperidine and pyridine alkaloid biosynthesis	Biosynthesis of other secondary metabolites	11	comp112316_c0_seq1,comp146475_c0_seq9,comp54819_c0_seq1,comp240557_c0_seq1,comp244990_c0_seq1,comp130973_c0_seq1,comp257230_c0_seq1,comp50528_c0_seq1,comp191164_c0_seq1,comp143065_c0_seq14,comp9943_c0_seq1	5	K14454,K00815,K01066,K14454,K00815,K14455,K08081,K14455,K14454,K14454,K14455
ko00930	Caprolactam degradation	Xenobiotics biodegradation and metabolism	19	comp118856_c2_seq1,comp121940_c0_seq1,comp52947_c0_seq1,comp118856_c1_seq1,comp94363_c0_seq1,comp128074_c0_seq1,comp72476_c0_seq1,comp136150_c0_seq2,comp144359_c0_seq2,comp152512_c0_seq1,comp215557_c0_seq1,comp246214_c0_seq1,comp249205_c0_seq1,comp61703_c0_seq1,comp109533_c0_seq1,comp123631_c0_seq1,comp76021_c0_seq1,comp289433_c0_seq1,comp105061_c0_seq1	6	K00022,K01053,K00002,K00022,K07515,K00002,K07511,K07511,K07514,K07515,K01053,K07511,K00002,K07511,K00022,K07515,K07515,K07514,K00002
ko00790	Folate biosynthesis	Metabolism of cofactors and vitamins	18	comp69077_c1_seq1,comp126324_c0_seq1,comp142693_c0_seq2,comp188747_c0_seq1,comp69077_c0_seq1,comp129671_c1_seq4,comp125533_c0_seq1,comp88822_c0_seq1,comp139497_c3_seq6,comp139007_c3_seq12,comp147306_c3_seq2,comp277786_c0_seq1,comp139593_c1_seq1,comp286846_c0_seq1,comp214668_c0_seq1,comp52443_c0_seq2,comp135935_c0_seq6,comp290713_c0_seq1	8	K01495,K01077,K01077,K00287,K01495,K03635,K01737,K00287,K01077,K01307,K01307,K01737,K01077,K00072,K00287,K00357,K01307,K03635
ko04623	Cytosolic DNA-sensing pathway	Immune system	59	comp12863_c1_seq1,comp126757_c0_seq1,comp135630_c1_seq1,comp42348_c0_seq1,comp250518_c0_seq1,comp229334_c0_seq1,comp147159_c2_seq1,comp136040_c2_seq3,comp146324_c0_seq1,comp135630_c0_seq1,comp133894_c0_seq7,comp134557_c0_seq1,comp139427_c0_seq1,comp128782_c0_seq1,comp117181_c0_seq2,comp129905_c0_seq1,comp126709_c0_seq1,comp143641_c0_seq3,comp238349_c0_seq1,comp202070_c0_seq1,comp214851_c0_seq1,co…	30	K03013,K05410,K03021,K03016,K03013,K12646,K07211,K12799,K03018,K03021,K01370,K01370,K12646,K04467,K03009,K03014,K12671,K07209,K14721,K03019,K03014,K03014,K12671,K12964,K03013,K03009,K12648,K03027,K12799,K12968,K12671,K14721,K03013,K05411,K03018,K03018,K03027,K03026,K03022,K07210,K03007,K05410,K03014,K03016,K05410,K03024,K14721,K02861,K02580,K12654,K03007,K03013,K05411,K04735,K03016,K03022,K03019,…
ko01230	Biosynthesis of amino acids	Metabolism	197	comp142743_c0_seq11,comp262634_c0_seq1,comp293764_c0_seq1,comp112316_c0_seq1,comp122669_c0_seq1,comp2331_c0_seq1,comp146475_c0_seq9,comp5855_c0_seq1,comp116272_c0_seq1,comp214040_c0_seq1,comp147176_c0_seq5,comp136118_c0_seq2,comp126040_c0_seq1,comp238144_c0_seq1,comp135188_c0_seq1,comp122997_c1_seq3,comp63829_c0_seq1,comp237466_c0_seq1,comp139820_c0_seq2,comp123470_c1_seq1,comp141631_c0_seq1,comp…	52	K00850,K01834,K01803,K14454,K01754,K01624,K00815,K01438,K01623,K01915,K00826,K01948,K01807,K01915,K00030,K01476,K01681,K00031,K00286,K00814,K00548,K00134,K01647,K01689,K01758,K00264,K01681,K01915,K00134,K00600,K01940,K00058,K00264,K14085,K00266,K00615,K01958,K01754,K00850,K01697,K00031,K01958,K00500,K00873,K12657,K00814,K00927,K01758,K00927,K11067,K00264,K01623,K14454,K01803,K14677,K01681,K00616,…
ko00330	Arginine and proline metabolism	Amino acid metabolism	115	comp28912_c0_seq1,comp112316_c0_seq1,comp5855_c0_seq1,comp219633_c0_seq1,comp214040_c0_seq1,comp137288_c1_seq5,comp136118_c0_seq2,comp238144_c0_seq1,comp122997_c1_seq3,comp147889_c0_seq1,comp146114_c0_seq1,comp139820_c0_seq2,comp135549_c0_seq1,comp240910_c0_seq1,comp135471_c0_seq1,comp92708_c0_seq1,comp276067_c0_seq1,comp131160_c0_seq2,comp199845_c0_seq1,comp37561_c0_seq1,comp90644_c0_seq1,comp12…	40	K01611,K14454,K01438,K00472,K01915,K00802,K01948,K01915,K01476,K14755,K00542,K00286,K00657,K01611,K01915,K01425,K01940,K14085,K01581,K00128,K00819,K00933,K00318,K00819,K12657,K08660,K11067,K13240,K00261,K00657,K14454,K14677,K00472,K00273,K14755,K01259,K00472,K00274,K00128,K14455,K00472,K00274,K13240,K01915,K08660,K00318,K01581,K01581,K01476,K00657,K14755,K00261,K01425,K00819,K00472,K00613,K00933,…
ko04640	Hematopoietic cell lineage	Immune system	43	comp147058_c0_seq2,comp134818_c0_seq1,comp2771_c1_seq1,comp131867_c0_seq3,comp148327_c0_seq1,comp133819_c0_seq3,comp129017_c1_seq1,comp144229_c1_seq1,comp211615_c0_seq1,comp146965_c0_seq5,comp136505_c0_seq16,comp132544_c0_seq2,comp133975_c0_seq3,comp286277_c0_seq1,comp257524_c0_seq1,comp131939_c0_seq4,comp145645_c1_seq2,comp2771_c0_seq1,comp80231_c0_seq1,comp148763_c0_seq2,comp144828_c1_seq1,comp…	37	K06503,K06451,K00977,K06460,K05090,K05072,K05437,K05079,K11140,K04386,K05092,K06256,K03156,K01389,K00431,K05066,K05056,K00977,K11140,K06483,K06480,K05417,K06476,K06458,K05071,K06485,K00431,K06474,K05067,K06262,K04387,K06460,K05055,K06484,K06468,K06450,K06259,K01389,K04387,K06260,K04008,K05061,K06482
ko04122	Sulfur relay system	Folding, sorting and degradation	14	comp148684_c0_seq1,comp139976_c0_seq2,comp212725_c0_seq1,comp224685_c0_seq1,comp168928_c0_seq1,comp129671_c1_seq4,comp61144_c1_seq1,comp147053_c1_seq5,comp61144_c2_seq1,comp132270_c0_seq1,comp145931_c1_seq4,comp211984_c0_seq1,comp290713_c0_seq1,comp175777_c0_seq1	7	K14168,K14169,K12161,K04487,K11996,K03635,K04487,K11996,K04487,K01011,K04487,K14168,K03635,K04487
ko03320	PPAR signaling pathway	Endocrine system	94	comp133818_c0_seq1,comp146008_c2_seq2,comp163214_c0_seq1,comp141500_c3_seq1,comp177752_c0_seq1,comp196688_c0_seq1,comp144821_c0_seq6,comp139955_c0_seq1,comp140405_c0_seq2,comp141590_c0_seq7,comp111140_c0_seq1,comp129965_c0_seq1,comp140839_c1_seq1,comp235650_c0_seq1,comp142020_c0_seq1,comp113301_c0_seq1,comp115682_c0_seq1,comp243620_c0_seq1,comp238894_c0_seq1,comp127081_c0_seq1,comp133723_c5_seq1,…	44	K01596,K08530,K00255,K08525,K00249,K08764,K08765,K08752,K08761,K08749,K08751,K00488,K15013,K08770,K08764,K08756,K08755,K00232,K00864,K01596,K08750,K08745,K01897,K08746,K15013,K01897,K08746,K08764,K01596,K15013,K07514,K00249,K08524,K08766,K06276,K08766,K01059,K00489,K06086,K04504,K00232,K00864,K07294,K08745,K01897,K08757,K08762,K08767,K01596,K07513,K08770,K00488,K07296,K01596,K08753,K08762,K15013,…
ko03022	Basal transcription factors	Transcription	68	comp1945_c0_seq1,comp118019_c0_seq1,comp123671_c0_seq1,comp205985_c0_seq1,comp274869_c0_seq1,comp214370_c0_seq1,comp133800_c2_seq5,comp148012_c0_seq3,comp146833_c0_seq14,comp210934_c0_seq1,comp141726_c0_seq3,comp20268_c0_seq1,comp284690_c0_seq1,comp147936_c0_seq1,comp16046_c0_seq1,comp156198_c0_seq1,comp135614_c1_seq1,comp143684_c0_seq1,comp280514_c0_seq1,comp152621_c0_seq1,comp144115_c0_seq1,com…	31	K03133,K10843,K03120,K10844,K03124,K03129,K03138,K03128,K03142,K03142,K03131,K03123,K10843,K03121,K03131,K03127,K03120,K14650,K10844,K03122,K03135,K03130,K03136,K03141,K03126,K03128,K14535,K03124,K03137,K03144,K14649,K03130,K03129,K03144,K03131,K10842,K03124,K03129,K03122,K03121,K03138,K03122,K03141,K03136,K03125,K03120,K10844,K03144,K03126,K03129,K03127,K03143,K03139,K02202,K03125,K10843,K03129,…
ko04672	Intestinal immune network for IgA production	Immune system	15	comp130021_c0_seq4,comp133470_c5_seq1,comp148308_c0_seq3,comp196401_c0_seq1,comp126777_c0_seq4,comp140335_c0_seq2,comp119517_c0_seq1,comp105206_c0_seq1,comp148763_c0_seq2,comp125713_c0_seq1,comp140228_c3_seq1,comp137464_c0_seq5,comp143616_c0_seq1,comp130532_c0_seq6,comp143010_c0_seq6	13	K05513,K13375,K06710,K06590,K05153,K04189,K05475,K10989,K06483,K05476,K04466,K06710,K06752,K10989,K04184
ko03015	mRNA surveillance pathway	Translation	158	comp1329_c0_seq1,comp237185_c0_seq1,comp127672_c0_seq1,comp70966_c0_seq1,comp69041_c0_seq2,comp133842_c1_seq2,comp122682_c0_seq1,comp73201_c0_seq1,comp64379_c0_seq1,comp13559_c1_seq1,comp70741_c0_seq1,comp149545_c0_seq1,comp291031_c0_seq1,comp18018_c0_seq1,comp145007_c0_seq2,comp147891_c0_seq68,comp168497_c0_seq1,comp79847_c0_seq1,comp50387_c0_seq1,comp139861_c1_seq5,comp15495_c1_seq1,comp144051_…	52	K12877,K14326,K04354,K03265,K14323,K13025,K12877,K11584,K14325,K13917,K04382,K08873,K11583,K14411,K12882,K14404,K14324,K12812,K11125,K14396,K12882,K14326,K13114,K14376,K14399,K12875,K03267,K06269,K14325,K14327,K15542,K14411,K13917,K06269,K14411,K04382,K11584,K14408,K04354,K13171,K14398,K14409,K14407,K06100,K12877,K11125,K14327,K12881,K14411,K03267,K06269,K12883,K13171,K14398,K12882,K14396,K14962,…
ko04620	Toll-like receptor signaling pathway	Immune system	97	comp137258_c0_seq1,comp135705_c0_seq1,comp144228_c2_seq2,comp146693_c1_seq4,comp128696_c0_seq2,comp235673_c0_seq1,comp66404_c0_seq1,comp139995_c0_seq2,comp126757_c0_seq1,comp180250_c0_seq1,comp146781_c2_seq4,comp137751_c3_seq2,comp111830_c0_seq1,comp144934_c0_seq8,comp135615_c0_seq4,comp130597_c2_seq3,comp111830_c1_seq1,comp247795_c0_seq1,comp138077_c1_seq2,comp172296_c0_seq1,comp147159_c2_seq1,c…	50	K04398,K04448,K04441,K11220,K04431,K10170,K04730,K04456,K05410,K03174,K04430,K05130,K10161,K04392,K04398,K04404,K10161,K02649,K00922,K04441,K07211,K04403,K05408,K04398,K04729,K05398,K03156,K05842,K04467,K02373,K03174,K05399,K12671,K07209,K04448,K05403,K03174,K04730,K12671,K12964,K05398,K10170,K05402,K00922,K02649,K04441,K04415,K04398,K04404,K12671,K04379,K00922,K04403,K04379,K05411,K03174,K04448,…
ko00624	Polycyclic aromatic hydrocarbon degradation	Xenobiotics biodegradation and metabolism	2	comp223310_c0_seq1,comp128181_c0_seq1	1	K00599,K00599
ko05030	Cocaine addiction	Substance dependence	51	comp135705_c0_seq1,comp15277_c0_seq1,comp131765_c0_seq2,comp130270_c0_seq2,comp125358_c0_seq1,comp282144_c0_seq1,comp58737_c0_seq1,comp147058_c1_seq1,comp141129_c0_seq3,comp20868_c0_seq2,comp188124_c0_seq1,comp39840_c0_seq1,comp135886_c1_seq7,comp157294_c0_seq1,comp142173_c1_seq1,comp274052_c0_seq1,comp135414_c1_seq1,comp26633_c0_seq1,comp136954_c3_seq1,comp193969_c0_seq1,comp139095_c2_seq3,comp2…	30	K04448,K05211,K15840,K05870,K11828,K04450,K15494,K04345,K02090,K05870,K05213,K05212,K09047,K00274,K04605,K00274,K04630,K09048,K05214,K05870,K09049,K05208,K04448,K04345,K05198,K09048,K04632,K09048,K00274,K04345,K04448,K09029,K04450,K05213,K02580,K04374,K05198,K04145,K01593,K08155,K13765,K04630,K05212,K05210,K00274,K04345,K04735,K05214,K05211,K05870,K09048
ko00500	Starch and sucrose metabolism	Carbohydrate metabolism	82	comp59822_c0_seq1,comp279281_c0_seq1,comp134791_c1_seq2,comp111841_c0_seq1,comp145598_c0_seq1,comp142684_c0_seq1,comp220957_c0_seq1,comp31235_c0_seq1,comp261493_c0_seq1,comp279555_c0_seq1,comp231713_c0_seq1,comp295202_c0_seq1,comp181240_c0_seq1,comp59027_c0_seq1,comp208571_c0_seq1,comp137190_c0_seq1,comp278966_c0_seq1,comp73589_c0_seq1,comp166824_c0_seq1,comp154248_c0_seq1,comp44595_c0_seq2,comp1…	30	K05349,K00688,K01835,K01210,K08678,K11809,K01084,K00700,K06044,K00699,K01196,K05343,K00844,K00693,K00688,K01513,K12316,K00012,K01835,K00688,K08679,K01176,K00688,K01835,K12047,K15920,K01513,K11809,K01196,K01084,K00845,K00844,K01195,K00844,K01810,K00697,K01084,K01196,K01196,K05350,K00700,K00012,K00688,K12316,K00844,K01810,K01176,K01835,K12316,K00688,K00700,K11809,K00693,K00844,K00963,K01196,K15920,…
ko00260	Glycine, serine and threonine metabolism	Amino acid metabolism	74	comp92813_c0_seq1,comp144518_c0_seq1,comp138435_c1_seq1,comp262634_c0_seq1,comp122669_c0_seq1,comp129645_c0_seq3,comp128418_c0_seq1,comp254572_c0_seq1,comp146114_c0_seq1,comp137303_c1_seq1,comp232006_c0_seq1,comp145553_c2_seq1,comp247237_c0_seq1,comp131160_c0_seq2,comp14180_c0_seq1,comp141779_c0_seq3,comp25600_c0_seq1,comp70454_c0_seq1,comp138435_c0_seq1,comp193545_c0_seq1,comp139589_c0_seq2,comp…	28	K00108,K00643,K00544,K01834,K01754,K00049,K00830,K00108,K00542,K00281,K01758,K00600,K00058,K14085,K00108,K00314,K01754,K01697,K00544,K01758,K00315,K00273,K00382,K00274,K01754,K15789,K00274,K01834,K00281,K15788,K00643,K00058,K00613,K00314,K00639,K01620,K01697,K01834,K00382,K01754,K00544,K00552,K00108,K15789,K00643,K00273,K00281,K00274,K00830,K01697,K00605,K01754,K00273,K00552,K00600,K01754,K01697,…
ko00980	Metabolism of xenobiotics by cytochrome P450	Xenobiotics biodegradation and metabolism	57	comp141488_c2_seq2,comp247965_c0_seq1,comp79405_c0_seq1,comp135508_c0_seq1,comp124547_c0_seq2,comp279555_c0_seq1,comp127838_c0_seq1,comp132287_c0_seq3,comp71957_c0_seq1,comp18817_c0_seq1,comp131621_c0_seq2,comp268116_c0_seq1,comp163610_c0_seq1,comp146997_c0_seq1,comp46353_c0_seq1,comp40692_c0_seq1,comp132225_c1_seq7,comp128702_c0_seq1,comp111726_c0_seq1,comp271917_c0_seq1,comp129331_c1_seq1,comp1…	15	K00799,K00078,K07415,K07424,K00799,K00699,K00799,K00799,K00079,K00799,K00799,K15680,K00799,K07408,K13299,K00799,K00799,K00799,K00121,K00799,K01253,K00799,K13299,K00129,K00121,K00799,K00078,K00121,K00129,K00799,K15680,K00799,K00799,K00799,K15680,K13299,K00078,K00799,K00079,K00121,K00699,K00799,K00799,K00078,K00121,K00799,K15303,K00799,K07424,K00799,K07411,K07409,K00799,K00799,K00799,K00079,K00121
ko04666	Fc gamma R-mediated phagocytosis	Immune system	102	comp149469_c0_seq1,comp149211_c0_seq1,comp119891_c0_seq1,comp101427_c0_seq1,comp111531_c0_seq1,comp97379_c0_seq1,comp139664_c0_seq1,comp139995_c0_seq2,comp2180_c0_seq1,comp75011_c0_seq1,comp231024_c0_seq1,comp118871_c0_seq1,comp140580_c0_seq1,comp144934_c0_seq8,comp126759_c0_seq5,comp136164_c3_seq1,comp144910_c1_seq2,comp134484_c0_seq1,comp145139_c3_seq1,comp225575_c0_seq1,comp148045_c0_seq27,com…	39	K01116,K05859,K05768,K05765,K05765,K05758,K05754,K04456,K05757,K05747,K12562,K04393,K06083,K04392,K05747,K01080,K12367,K05757,K05755,K07941,K12488,K02649,K15909,K00922,K00889,K04438,K06083,K04438,K05730,K07941,K04393,K06083,K05768,K05747,K05747,K05758,K08091,K05765,K01080,K12559,K01115,K12488,K05743,K00889,K05765,K04393,K05753,K04688,K01080,K05730,K00922,K05757,K02649,K04718,K05768,K04409,K00922,…
ko00643	Styrene degradation	Xenobiotics biodegradation and metabolism	12	comp136982_c1_seq1,comp294682_c0_seq1,comp146997_c1_seq1,comp133301_c0_seq3,comp122854_c0_seq1,comp60493_c0_seq1,comp190413_c0_seq1,comp295963_c0_seq1,comp77856_c0_seq1,comp136982_c0_seq1,comp134384_c0_seq1,comp167286_c0_seq1	4	K01555,K01800,K10437,K00451,K00451,K00451,K00451,K00451,K00451,K01555,K01800,K00451
ko04962	Vasopressin-regulated water reabsorption	Excretory system	63	comp225719_c0_seq1,comp182695_c0_seq1,comp211429_c0_seq1,comp120192_c0_seq1,comp129651_c2_seq2,comp130270_c0_seq2,comp138818_c0_seq1,comp133292_c0_seq1,comp148721_c0_seq5,comp147709_c0_seq1,comp210396_c0_seq1,comp245962_c0_seq1,comp95382_c0_seq1,comp147058_c1_seq1,comp27063_c0_seq1,comp20868_c0_seq2,comp125117_c0_seq1,comp137127_c0_seq1,comp135886_c1_seq7,comp124649_c0_seq1,comp119770_c0_seq1,com…	27	K04648,K10417,K09866,K12462,K13504,K05870,K10413,K06027,K08049,K10413,K10426,K04648,K07888,K04345,K09866,K05870,K05242,K13504,K09047,K10416,K10413,K10424,K07904,K10416,K05242,K09048,K07889,K09876,K10427,K05870,K07904,K13504,K04345,K09866,K04648,K10428,K06027,K09048,K04632,K13504,K09048,K04648,K04345,K06027,K12462,K10415,K13504,K09866,K10415,K08043,K12462,K13504,K04648,K07904,K10424,K10424,K10414,…
ko05212	Pancreatic cancer	Cancers Specific types	69	comp131073_c0_seq9,comp133470_c5_seq1,comp60964_c0_seq1,comp146693_c1_seq4,comp147458_c0_seq8,comp139995_c0_seq2,comp137995_c1_seq1,comp118871_c0_seq1,comp217396_c0_seq1,comp86228_c0_seq1,comp145704_c1_seq1,comp144934_c0_seq8,comp98855_c0_seq2,comp143663_c0_seq2,comp130055_c0_seq1,comp147831_c0_seq1,comp247795_c0_seq1,comp138077_c1_seq2,comp109072_c1_seq1,comp218173_c0_seq1,comp138949_c0_seq2,com…	41	K05448,K13375,K06618,K11220,K04357,K04456,K04570,K04393,K04361,K05729,K08732,K04392,K04482,K04501,K04501,K05083,K02649,K00922,K08773,K04361,K04388,K13376,K04393,K04467,K06618,K07209,K04399,K08732,K04365,K05083,K04393,K00922,K02649,K00922,K04451,K06621,K00922,K04456,K04692,K04371,K04365,K02649,K04674,K07210,K00922,K04361,K04392,K00922,K02580,K07827,K04482,K08845,K02649,K02649,K08732,K04388,K02649,…
ko00521	Streptomycin biosynthesis	Biosynthesis of other secondary metabolites	21	comp134791_c1_seq2,comp293563_c0_seq1,comp181240_c0_seq1,comp166824_c0_seq1,comp178337_c0_seq1,comp13144_c0_seq1,comp280410_c0_seq1,comp148494_c0_seq2,comp125604_c0_seq1,comp111520_c0_seq2,comp131511_c1_seq1,comp20484_c0_seq1,comp24510_c0_seq1,comp149414_c0_seq1,comp133957_c0_seq1,comp142052_c0_seq2,comp189797_c0_seq1,comp185557_c0_seq1,comp64481_c0_seq1,comp142052_c1_seq2,comp136670_c0_seq27	8	K01835,K00973,K00844,K01835,K01092,K01835,K00845,K00844,K00844,K01710,K00844,K01710,K01835,K00844,K01092,K00844,K01835,K01858,K00844,K00844,K00010
ko00983	Drug metabolism - other enzymes	Xenobiotics biodegradation and metabolism	50	comp132021_c0_seq1,comp137413_c2_seq1,comp143853_c0_seq1,comp135508_c0_seq1,comp49130_c0_seq1,comp138011_c0_seq1,comp168027_c0_seq1,comp279555_c0_seq1,comp144639_c0_seq1,comp129823_c1_seq2,comp142508_c0_seq1,comp277444_c0_seq1,comp182244_c0_seq1,comp286183_c0_seq1,comp210892_c0_seq1,comp15279_c1_seq1,comp146183_c0_seq2,comp129823_c0_seq1,comp136237_c0_seq7,comp132276_c1_seq6,comp24413_c0_seq1,com…	19	K13421,K00857,K00757,K07424,K00857,K00876,K00106,K00699,K01951,K00757,K00088,K00207,K00876,K00760,K01044,K00088,K01431,K00757,K00622,K01489,K00088,K00758,K00876,K00088,K01519,K01464,K00106,K01464,K01951,K01951,K01464,K00207,K00699,K00760,K13421,K00760,K00106,K01951,K01951,K01951,K07424,K00876,K07411,K13421,K01951,K00088,K00760,K00207,K00088,K00207
ko04112	Cell cycle - Caulobacter	Cell growth and death	8	comp238137_c0_seq1,comp239445_c0_seq1,comp143313_c1_seq1,comp137481_c1_seq18,comp298260_c0_seq1,comp100446_c0_seq1,comp262507_c0_seq1,comp127344_c0_seq3	5	K01338,K01358,K03544,K01358,K02313,K03544,K02314,K01338
ko04723	Retrograde endocannabinoid signaling	Nervous system	102	comp120904_c0_seq1,comp138656_c0_seq1,comp264026_c0_seq1,comp144228_c2_seq2,comp149525_c0_seq1,comp91175_c0_seq1,comp128513_c1_seq12,comp134402_c4_seq2,comp124539_c2_seq2,comp38897_c0_seq1,comp135714_c2_seq1,comp148721_c0_seq5,comp147258_c1_seq1,comp142282_c0_seq1,comp240260_c0_seq1,comp147058_c1_seq1,comp142283_c0_seq16,comp148130_c0_seq1,comp75009_c0_seq1,comp99195_c0_seq1,comp172296_c0_seq1,co…	54	K04851,K05002,K13985,K04441,K04959,K04853,K05181,K04849,K02677,K08048,K04604,K08049,K05858,K11987,K01054,K04345,K13806,K08042,K05189,K04548,K04441,K04634,K05175,K04850,K04958,K05186,K04536,K04277,K08042,K04960,K04534,K04850,K04344,K04630,K05190,K04542,K04997,K12302,K04544,K05175,K04345,K04542,K08042,K15015,K05184,K12302,K04857,K04540,K04347,K05198,K04441,K05175,K05858,K02677,K04344,K04539,K05186,…
ko00401	Novobiocin biosynthesis	Biosynthesis of other secondary metabolites	2	comp146475_c0_seq9,comp244990_c0_seq1	1	K00815,K00815
ko03030	DNA replication	Replication and repair	83	comp137150_c1_seq1,comp223710_c0_seq1,comp1574_c0_seq1,comp21770_c0_seq1,comp147502_c0_seq1,comp131943_c0_seq1,comp98676_c2_seq1,comp165888_c0_seq1,comp146510_c5_seq1,comp215504_c0_seq1,comp161234_c0_seq1,comp21770_c1_seq1,comp142174_c0_seq10,comp142915_c1_seq1,comp92148_c0_seq1,comp142915_c0_seq1,comp94804_c1_seq1,comp149278_c0_seq1,comp254162_c0_seq1,comp51166_c0_seq1,comp144399_c0_seq1,comp606…	31	K02541,K07466,K10744,K03469,K02540,K04799,K02542,K10754,K04802,K10754,K03504,K03469,K10739,K02327,K04802,K02327,K02210,K02324,K02325,K02320,K10754,K10754,K02541,K04802,K02328,K02685,K10742,K10740,K10740,K10745,K02542,K10755,K02540,K02684,K02327,K02212,K03469,K10756,K07466,K04799,K10755,K10744,K02684,K10747,K02328,K02542,K02321,K02540,K02335,K02542,K02210,K02327,K02212,K02320,K10756,K04802,K07466,…
ko05014	Amyotrophic lateral sclerosis (ALS)	Neurodegenerative diseases	71	comp142931_c0_seq1,comp140026_c2_seq3,comp144228_c2_seq2,comp129334_c0_seq1,comp212087_c0_seq1,comp194862_c0_seq1,comp149423_c0_seq3,comp137995_c1_seq1,comp15277_c0_seq1,comp138865_c0_seq9,comp20531_c1_seq1,comp115506_c0_seq1,comp144934_c0_seq8,comp148439_c0_seq1,comp293899_c0_seq1,comp110041_c1_seq1,comp123207_c0_seq1,comp172296_c0_seq1,comp128924_c0_seq1,comp39840_c0_seq1,comp50789_c0_seq1,comp…	36	K04426,K04348,K04441,K04572,K04569,K03781,K04575,K04570,K05211,K02161,K05613,K02187,K04392,K04426,K04575,K08738,K13240,K04441,K07607,K05212,K03781,K11518,K01370,K04572,K13240,K01370,K03156,K04574,K11519,K02187,K04399,K05208,K04569,K04348,K05141,K04348,K05198,K04565,K04441,K13240,K04573,K02161,K04451,K05613,K06268,K04565,K04573,K08738,K03158,K08738,K04441,K02187,K04565,K02159,K04392,K08738,K04441,…
ko03420	Nucleotide excision repair	Replication and repair	84	comp177760_c0_seq1,comp223710_c0_seq1,comp118019_c0_seq1,comp205985_c0_seq1,comp147867_c0_seq15,comp165888_c0_seq1,comp146510_c5_seq1,comp73181_c0_seq1,comp215504_c0_seq1,comp146833_c0_seq14,comp161234_c0_seq1,comp140157_c0_seq1,comp141192_c0_seq1,comp144144_c0_seq1,comp210934_c0_seq1,comp142174_c0_seq10,comp142915_c1_seq1,comp92148_c0_seq1,comp123146_c0_seq2,comp142915_c0_seq1,comp284690_c0_seq1…	38	K10847,K07466,K10843,K10844,K10841,K10754,K04802,K10609,K10754,K03142,K03504,K10609,K10846,K10846,K03142,K10739,K02327,K04802,K10847,K02327,K10843,K02324,K02325,K10754,K10754,K10844,K04802,K02328,K10610,K03141,K10840,K10740,K10609,K10740,K03144,K10610,K10755,K02327,K03144,K10756,K07466,K10842,K10609,K10755,K10747,K02328,K02335,K10839,K10140,K03141,K10844,K02327,K03144,K10609,K10839,K03143,K10756,…
ko00627	Aminobenzoate degradation	Xenobiotics biodegradation and metabolism	20	comp135508_c0_seq1,comp94363_c0_seq1,comp126324_c0_seq1,comp169525_c0_seq1,comp72476_c0_seq1,comp142693_c0_seq2,comp136150_c0_seq2,comp144359_c0_seq2,comp152512_c0_seq1,comp246214_c0_seq1,comp139497_c3_seq6,comp139593_c1_seq1,comp136253_c0_seq2,comp61703_c0_seq1,comp112784_c0_seq2,comp123631_c0_seq1,comp77899_c1_seq1,comp76021_c0_seq1,comp289433_c0_seq1,comp55317_c0_seq1	7	K07424,K07515,K01077,K01512,K07511,K01077,K07511,K07514,K07515,K07511,K01077,K01077,K01045,K07511,K01512,K07515,K07424,K07515,K07514,K01045
ko05340	Primary immunodeficiency	Immune diseases	26	comp119124_c0_seq2,comp146838_c1_seq2,comp134818_c0_seq1,comp139466_c0_seq3,comp130703_c0_seq1,comp133819_c0_seq3,comp99672_c2_seq1,comp144700_c0_seq3,comp131470_c0_seq1,comp162805_c0_seq1,comp146024_c1_seq1,comp132641_c0_seq6,comp125952_c0_seq3,comp185483_c0_seq1,comp136095_c3_seq1,comp105206_c0_seq1,comp134115_c1_seq1,comp134098_c0_seq1,comp123872_c0_seq2,comp143420_c0_seq1,comp147840_c0_seq5,c…	23	K06506,K08063,K06451,K08061,K05653,K05072,K10988,K08060,K08062,K10628,K05654,K07371,K07370,K10603,K07371,K10989,K05070,K07360,K06458,K07210,K03648,K07371,K06450,K10989,K06478,K05856
ko05216	Thyroid cancer	Cancers Specific types	32	comp146008_c2_seq2,comp141500_c3_seq1,comp146574_c1_seq1,comp272229_c0_seq1,comp149275_c1_seq1,comp148359_c1_seq4,comp13507_c0_seq1,comp143627_c0_seq1,comp132038_c0_seq1,comp231168_c0_seq1,comp128908_c1_seq3,comp206350_c0_seq1,comp142126_c2_seq1,comp145703_c1_seq1,comp61281_c0_seq1,comp64116_c0_seq1,comp141588_c0_seq2,comp130537_c0_seq2,comp141755_c1_seq2,comp143627_c1_seq1,comp43849_c0_seq1,comp…	22	K08530,K08525,K04503,K09292,K09291,K09289,K02105,K04490,K04377,K09291,K08524,K04365,K05689,K03176,K09290,K02105,K04451,K07828,K09292,K04490,K04371,K04365,K02105,K02105,K09293,K07827,K05689,K02105,K04368,K04491,K08524,K05126
ko04120	Ubiquitin mediated proteolysis	Folding, sorting and degradation	257	comp4568_c0_seq1,comp80489_c0_seq1,comp143886_c0_seq2,comp112063_c0_seq1,comp141126_c0_seq1,comp194211_c0_seq1,comp14011_c0_seq1,comp69711_c0_seq1,comp60536_c0_seq1,comp20213_c0_seq1,comp231679_c0_seq1,comp9978_c0_seq1,comp92737_c0_seq1,comp17346_c0_seq1,comp142361_c0_seq1,comp87869_c0_seq3,comp145174_c0_seq2,comp291482_c0_seq1,comp168127_c0_seq1,comp247785_c0_seq1,comp224027_c0_seq1,comp178858_c…	102	K03178,K10699,K09561,K10611,K03870,K10601,K10573,K06689,K04552,K10686,K10594,K10592,K10581,K10575,K03362,K03872,K10607,K10578,K10602,K10687,K10579,K16061,K03094,K10601,K03347,K10611,K03350,K10593,K04707,K10609,K16060,K10604,K05633,K10590,K04649,K10609,K10264,K03870,K10685,K10585,K10615,K10573,K04506,K10576,K06689,K16060,K10699,K03094,K10579,K03351,K04678,K06643,K10577,K10595,K03869,K10143,K10597,…
ko03018	RNA degradation	Folding, sorting and degradation	144	comp149141_c2_seq1,comp128039_c0_seq1,comp108327_c0_seq1,comp93735_c0_seq1,comp19552_c1_seq1,comp147571_c1_seq1,comp94047_c0_seq1,comp132516_c0_seq1,comp170008_c0_seq1,comp192041_c0_seq1,comp141645_c1_seq1,comp279824_c0_seq1,comp210258_c0_seq1,comp41179_c0_seq1,comp276383_c0_seq1,comp64264_c3_seq1,comp139376_c0_seq2,comp126284_c3_seq1,comp105787_c0_seq2,comp62132_c0_seq1,comp24896_c1_seq1,comp145…	52	K12585,K03678,K03681,K12614,K12572,K12591,K04043,K12626,K12580,K12591,K12603,K12571,K12616,K12619,K12571,K12604,K12602,K01689,K12623,K12590,K12604,K12611,K04077,K12571,K12580,K12614,K14443,K12603,K12581,K12586,K12597,K12604,K00962,K12615,K07573,K12572,K12622,K14443,K12619,K12580,K12591,K12571,K12592,K12622,K04043,K01689,K12619,K12625,K14443,K12616,K12598,K12589,K12618,K12591,K12585,K12604,K12614,…
ko03020	RNA polymerase	Transcription	55	comp12863_c1_seq1,comp124074_c1_seq1,comp135630_c1_seq1,comp42348_c0_seq1,comp284705_c0_seq1,comp179754_c0_seq1,comp119594_c1_seq1,comp250518_c0_seq1,comp146324_c0_seq1,comp119594_c0_seq1,comp135630_c0_seq1,comp189023_c0_seq1,comp31658_c0_seq1,comp145700_c0_seq1,comp191973_c0_seq1,comp117181_c0_seq2,comp129905_c0_seq1,comp202070_c0_seq1,comp214851_c0_seq1,comp171758_c0_seq1,comp292370_c0_seq1,com…	26	K03013,K03008,K03021,K03016,K03006,K03012,K03010,K03013,K03018,K03010,K03021,K03012,K03004,K03006,K03044,K03009,K03014,K03019,K03014,K03014,K03013,K03005,K03009,K03027,K03013,K03011,K03006,K03018,K03018,K03027,K03026,K03002,K03006,K03022,K03007,K03014,K02999,K03016,K03024,K02999,K03017,K03043,K03007,K03017,K03010,K03013,K03006,K03010,K03016,K03006,K03000,K03046,K03002,K03022,K03019
ko05332	Graft-versus-host disease	Immune diseases	14	comp125004_c0_seq1,comp219549_c0_seq1,comp146140_c0_seq4,comp128050_c0_seq1,comp131919_c1_seq3,comp133975_c0_seq3,comp25705_c0_seq1,comp135118_c0_seq1,comp146167_c0_seq1,comp28554_c0_seq1,comp143616_c0_seq1,comp138861_c0_seq1,comp95071_c0_seq1,comp129386_c0_seq4	6	K01353,K04389,K06751,K06751,K06751,K03156,K01353,K04389,K06751,K06751,K06752,K07818,K06751,K06751
ko04940	Type I diabetes mellitus	Endocrine and metabolic diseases	27	comp144336_c0_seq7,comp125004_c0_seq1,comp219549_c0_seq1,comp179108_c0_seq1,comp146140_c0_seq4,comp128050_c0_seq1,comp131919_c1_seq3,comp146231_c0_seq1,comp133975_c0_seq3,comp244159_c0_seq1,comp25705_c0_seq1,comp135118_c0_seq1,comp35875_c0_seq1,comp146167_c0_seq1,comp285893_c0_seq1,comp136804_c0_seq8,comp129294_c0_seq2,comp28554_c0_seq1,comp135571_c0_seq1,comp143616_c0_seq1,comp143578_c0_seq2,com…	11	K01580,K01353,K04389,K04077,K06751,K06751,K06751,K01580,K03156,K07817,K01353,K04389,K04077,K06751,K01580,K01580,K04077,K06751,K01294,K06752,K07817,K04077,K07818,K06751,K06751,K04077,K05425
ko04210	Apoptosis	Cell growth and death	95	comp137258_c0_seq1,comp149398_c1_seq1,comp140026_c2_seq3,comp143323_c0_seq3,comp66404_c0_seq1,comp139995_c0_seq2,comp109306_c0_seq1,comp178858_c0_seq1,comp137995_c1_seq1,comp174522_c0_seq1,comp130984_c0_seq2,comp138865_c0_seq9,comp28510_c0_seq1,comp115506_c0_seq1,comp195937_c0_seq1,comp135615_c0_seq4,comp147058_c1_seq1,comp110041_c1_seq1,comp247795_c0_seq1,comp138077_c1_seq2,comp149398_c0_seq2,co…	44	K04398,K04728,K04348,K04722,K04730,K04456,K04727,K16061,K04570,K16060,K02582,K02161,K04397,K02187,K16060,K04398,K04345,K08738,K02649,K00922,K04728,K04386,K04398,K16060,K04397,K04729,K01367,K03156,K04467,K02373,K02187,K07209,K04399,K04732,K01367,K04345,K04739,K04730,K04348,K16061,K04348,K00922,K02649,K03176,K04398,K02161,K00922,K04451,K06268,K16060,K08738,K04345,K00922,K03158,K04456,K04466,K08738,…
ko00270	Cysteine and methionine metabolism	Amino acid metabolism	76	comp28912_c0_seq1,comp136373_c0_seq1,comp138435_c1_seq1,comp112316_c0_seq1,comp21890_c1_seq1,comp112112_c0_seq1,comp146475_c0_seq9,comp6167_c0_seq1,comp206549_c0_seq1,comp137288_c1_seq5,comp141631_c0_seq1,comp56915_c0_seq1,comp232006_c0_seq1,comp240910_c0_seq1,comp119794_c0_seq1,comp202280_c0_seq1,comp157186_c0_seq1,comp243765_c0_seq1,comp146841_c0_seq1,comp70454_c0_seq1,comp138435_c0_seq1,comp79…	23	K01611,K00789,K00544,K14454,K01251,K03334,K00815,K00772,K00558,K00802,K00548,K01251,K01758,K01611,K00016,K00789,K00016,K00547,K00558,K01697,K00544,K01251,K01758,K03334,K00789,K00789,K14454,K09880,K00772,K00016,K00016,K00815,K14455,K08964,K00789,K00772,K03334,K00456,K00558,K01251,K00789,K09880,K01697,K00016,K14455,K00544,K01251,K00558,K00456,K00802,K00797,K14454,K08967,K08963,K01697,K01011,K00016,…
ko05221	Acute myeloid leukemia	Cancers Specific types	68	comp146574_c1_seq1,comp102526_c0_seq1,comp139995_c0_seq2,comp112724_c0_seq2,comp2147_c0_seq1,comp138971_c1_seq13,comp143627_c0_seq1,comp137576_c3_seq1,comp247795_c0_seq1,comp138077_c1_seq2,comp136574_c2_seq1,comp285737_c0_seq1,comp132038_c0_seq1,comp136505_c0_seq16,comp139593_c0_seq1,comp128782_c0_seq1,comp244952_c0_seq1,comp130233_c2_seq1,comp136181_c0_seq1,comp229288_c0_seq1,comp136281_c0_seq5,…	36	K04503,K04702,K04456,K10055,K07205,K04492,K04490,K07205,K02649,K00922,K10054,K07203,K04377,K05092,K10056,K04467,K04702,K10053,K08367,K03099,K04364,K07209,K11224,K03099,K07205,K04365,K07203,K04688,K04504,K11224,K00922,K02649,K04364,K04702,K00922,K07203,K09438,K07828,K04490,K00922,K04456,K03099,K04692,K04371,K04365,K02649,K07210,K00922,K07203,K00922,K02580,K07827,K08367,K02649,K02649,K04702,K04364,…
ko00860	Porphyrin and chlorophyll metabolism	Metabolism of cofactors and vitamins	43	comp144518_c0_seq1,comp295275_c0_seq1,comp186716_c0_seq1,comp11189_c0_seq1,comp279555_c0_seq1,comp79303_c0_seq2,comp138149_c0_seq8,comp61748_c0_seq1,comp138528_c0_seq2,comp141770_c0_seq5,comp109679_c0_seq1,comp132904_c0_seq1,comp237782_c0_seq1,comp143947_c0_seq2,comp201863_c0_seq1,comp248834_c0_seq1,comp158074_c0_seq1,comp143237_c0_seq8,comp61748_c1_seq1,comp228150_c0_seq1,comp56534_c0_seq2,comp1…	18	K00643,K02495,K02259,K00522,K00699,K14163,K01764,K01885,K00231,K01599,K02259,K00643,K01885,K01195,K01698,K00231,K02259,K00228,K14163,K02495,K00643,K00510,K00522,K01599,K00228,K13624,K00699,K01599,K00510,K01885,K13625,K00214,K01885,K01764,K01772,K00522,K00522,K01885,K14163,K01698,K00522,K01885,K01599
ko04530	Tight junction	Cell communication	161	comp118838_c0_seq1,comp127672_c0_seq1,comp134897_c0_seq3,comp119632_c0_seq1,comp132281_c0_seq1,comp147899_c0_seq13,comp197288_c0_seq1,comp122779_c1_seq1,comp139995_c0_seq2,comp122675_c0_seq4,comp145373_c0_seq3,comp70741_c0_seq1,comp137262_c1_seq2,comp140261_c0_seq4,comp109812_c0_seq1,comp146712_c2_seq7,comp223343_c0_seq1,comp118871_c0_seq1,comp132008_c1_seq1,comp124539_c2_seq2,comp149324_c0_seq6,…	50	K06101,K04354,K06087,K06106,K06087,K06103,K01110,K06094,K04456,K12757,K06091,K04382,K06106,K06107,K06096,K06087,K06094,K04393,K03115,K02677,K05629,K06091,K06093,K06098,K05699,K06087,K03115,K02105,K06092,K06107,K03097,K05704,K10352,K04382,K10352,K06735,K04354,K06094,K05631,K06106,K06785,K06087,K04513,K10352,K03115,K04393,K06101,K06103,K06069,K06087,K10352,K06092,K06093,K04630,K06107,K06094,K05699,…
ko04062	Chemokine signaling pathway	Immune system	146	comp130021_c0_seq4,comp133757_c0_seq2,comp136389_c0_seq1,comp140049_c2_seq1,comp146693_c1_seq4,comp130751_c1_seq1,comp135936_c0_seq1,comp139995_c0_seq2,comp145834_c1_seq1,comp75011_c0_seq1,comp114746_c0_seq1,comp222115_c0_seq1,comp118871_c0_seq1,comp38897_c0_seq1,comp77957_c0_seq2,comp148721_c0_seq5,comp144934_c0_seq8,comp126759_c0_seq5,comp147258_c1_seq1,comp144910_c1_seq2,comp138543_c0_seq1,com…	75	K05513,K04439,K04439,K08291,K11220,K07836,K09408,K04456,K05726,K05747,K04188,K12366,K04393,K08048,K10029,K08049,K04392,K05747,K05858,K12367,K08291,K04345,K08042,K05704,K02649,K00922,K04548,K04188,K04438,K10033,K04536,K04438,K05408,K08042,K04513,K04439,K05730,K04393,K09408,K05747,K04630,K05747,K05050,K04467,K04237,K12366,K06279,K04542,K05731,K05760,K03099,K12671,K04364,K04544,K07209,K11224,K03099,…
ko05222	Small cell lung cancer	Cancers Specific types	109	comp141508_c0_seq1,comp60964_c0_seq1,comp141500_c3_seq1,comp197288_c0_seq1,comp146574_c1_seq1,comp149392_c0_seq1,comp139995_c0_seq2,comp129664_c1_seq1,comp178858_c0_seq1,comp136050_c1_seq1,comp137995_c1_seq1,comp149547_c1_seq4,comp149290_c0_seq1,comp149547_c0_seq1,comp174522_c0_seq1,comp149487_c0_seq1,comp140487_c0_seq2,comp138865_c0_seq9,comp146431_c1_seq1,comp142869_c0_seq3,comp180250_c0_seq1,c…	54	K03172,K06618,K08525,K01110,K04503,K05636,K04456,K05637,K16061,K06626,K04570,K06240,K06237,K06240,K16060,K05717,K09848,K02161,K06487,K03172,K03174,K02219,K05719,K04453,K16060,K11987,K08738,K02649,K06237,K00922,K04377,K01522,K06246,K04453,K16060,K06243,K06244,K04467,K16063,K06618,K03174,K08524,K07209,K04399,K06237,K08528,K03174,K02219,K05637,K16061,K00922,K02649,K06237,K02161,K05719,K05636,K00922,…
ko00561	Glycerolipid metabolism	Lipid metabolism	67	comp266458_c0_seq1,comp142196_c1_seq4,comp136747_c0_seq1,comp120158_c0_seq2,comp52947_c0_seq1,comp108953_c0_seq1,comp210041_c0_seq1,comp131160_c0_seq2,comp37561_c0_seq1,comp216489_c0_seq1,comp173999_c0_seq1,comp136164_c3_seq1,comp133239_c0_seq2,comp128074_c0_seq1,comp240260_c0_seq1,comp139887_c2_seq9,comp141429_c0_seq1,comp238894_c0_seq1,comp143293_c3_seq1,comp139956_c1_seq2,comp147449_c0_seq2,co…	27	K15728,K00901,K13517,K14073,K00002,K11155,K01189,K14085,K00128,K13513,K00901,K01080,K13509,K00002,K01054,K11155,K12298,K00864,K01189,K13517,K15728,K00901,K00901,K00128,K11160,K01080,K15788,K01046,K01189,K01059,K01080,K00864,K00901,K00863,K00629,K11155,K15728,K11155,K00128,K14074,K00002,K00901,K00864,K01189,K00629,K16816,K13506,K00011,K09881,K00901,K14073,K14085,K13523,K00901,K00128,K00901,K14073,…
ko00970	Aminoacyl-tRNA biosynthesis	Translation	135	comp190156_c0_seq1,comp146403_c0_seq1,comp239716_c0_seq1,comp14423_c0_seq1,comp193283_c0_seq1,comp133412_c1_seq4,comp34766_c0_seq1,comp140598_c0_seq1,comp69292_c0_seq1,comp149045_c4_seq1,comp277801_c0_seq1,comp279977_c0_seq1,comp142709_c0_seq1,comp137447_c0_seq1,comp79303_c0_seq2,comp135759_c0_seq3,comp21739_c1_seq1,comp145782_c0_seq1,comp137447_c1_seq1,comp130012_c0_seq1,comp209095_c0_seq1,comp6…	29	K01883,K01869,K03341,K01868,K01890,K01872,K01890,K01886,K01875,K01893,K01889,K01893,K01870,K01887,K14163,K02433,K01868,K01873,K01887,K01872,K01876,K01870,K01885,K01883,K01889,K01893,K04568,K01890,K04567,K01867,K04567,K01876,K01889,K01892,K01876,K01866,K01873,K01875,K01887,K01886,K01869,K01872,K01890,K01887,K01889,K01881,K01868,K01870,K01885,K01886,K01866,K01874,K01889,K01883,K01893,K01881,K01868,…
ko03070	Bacterial secretion system	Membrane transport	8	comp139112_c0_seq3,comp283051_c0_seq1,comp297466_c0_seq1,comp142831_c0_seq1,comp195702_c0_seq1,comp39073_c1_seq1,comp180737_c0_seq1,comp92041_c0_seq1	3	K03217,K03217,K03076,K03106,K03106,K03217,K03106,K03106
ko00563	Glycosylphosphatidylinositol(GPI)-anchor biosynthesis	Glycan biosynthesis and metabolism	33	comp59092_c0_seq1,comp278376_c0_seq1,comp30945_c0_seq1,comp131710_c0_seq2,comp133638_c1_seq2,comp233513_c0_seq1,comp139371_c0_seq3,comp279083_c0_seq1,comp145937_c0_seq1,comp296725_c0_seq1,comp122442_c0_seq1,comp241298_c0_seq1,comp141604_c0_seq3,comp139633_c0_seq2,comp140328_c0_seq3,comp248217_c0_seq1,comp234578_c0_seq1,comp59226_c0_seq1,comp138445_c0_seq9,comp168748_c0_seq1,comp62940_c0_seq1,comp…	19	K05291,K05286,K03859,K11001,K05293,K05290,K05287,K05289,K05290,K05284,K03859,K05286,K05292,K05286,K03858,K05284,K05284,K05292,K03857,K05289,K05291,K03434,K03859,K03861,K07542,K03861,K05283,K05292,K07541,K05284,K03858,K03860,K05294
ko00350	Tyrosine metabolism	Amino acid metabolism	55	comp141615_c1_seq1,comp130553_c0_seq1,comp112316_c0_seq1,comp112112_c0_seq1,comp146475_c0_seq9,comp134958_c0_seq2,comp136982_c1_seq1,comp294682_c0_seq1,comp208293_c0_seq1,comp112112_c1_seq1,comp240557_c0_seq1,comp111726_c0_seq1,comp133301_c0_seq3,comp244990_c0_seq1,comp157294_c0_seq1,comp114443_c0_seq1,comp130973_c0_seq1,comp274052_c0_seq1,comp121384_c0_seq1,comp143604_c1_seq2,comp23566_c1_seq1,c…	22	K00505,K00457,K14454,K03334,K00815,K01827,K01555,K01800,K01557,K03334,K14454,K00121,K00451,K00815,K00274,K07253,K14455,K00274,K00545,K03334,K00129,K00121,K00451,K07253,K00503,K00157,K00599,K00121,K00129,K00431,K00451,K14455,K14454,K00274,K00457,K00157,K00503,K00545,K00451,K00121,K00431,K00451,K01593,K00506,K00451,K00121,K14454,K00157,K01555,K01800,K00599,K00274,K00451,K14455,K00121
ko00710	Carbon fixation in photosynthetic organisms	Energy metabolism	71	comp293764_c0_seq1,comp112316_c0_seq1,comp2331_c0_seq1,comp116272_c0_seq1,comp126040_c0_seq1,comp247509_c0_seq1,comp123470_c1_seq1,comp243031_c0_seq1,comp136335_c0_seq1,comp285584_c0_seq1,comp252786_c0_seq1,comp86420_c0_seq1,comp180127_c0_seq1,comp205751_c0_seq1,comp10471_c0_seq1,comp111590_c0_seq1,comp240557_c0_seq1,comp127354_c0_seq1,comp145410_c1_seq28,comp252208_c0_seq1,comp116604_c0_seq1,com…	18	K01803,K14454,K01624,K01623,K01807,K00029,K00814,K00029,K00615,K00029,K05298,K00873,K00814,K00927,K00927,K01623,K14454,K01803,K11214,K03841,K00615,K01602,K00025,K14455,K01623,K00927,K00873,K00873,K03841,K00873,K00814,K01623,K01783,K00029,K00873,K00615,K01803,K14455,K01623,K03841,K00615,K01803,K01623,K00026,K14454,K00927,K00873,K03841,K00025,K00615,K00814,K01783,K00927,K00615,K00026,K00615,K00814,…
ko04510	Focal adhesion	Cell communication	256	comp131073_c0_seq9,comp126959_c3_seq1,comp149417_c0_seq2,comp142509_c0_seq2,comp135705_c0_seq1,comp197288_c0_seq1,comp147458_c0_seq8,comp130751_c1_seq1,comp146978_c0_seq6,comp144545_c0_seq1,comp146574_c1_seq1,comp149392_c0_seq1,comp139995_c0_seq2,comp122675_c0_seq4,comp142800_c0_seq8,comp196401_c0_seq1,comp145915_c1_seq7,comp144910_c0_seq4,comp146740_c0_seq1,comp129664_c1_seq1,comp148653_c0_seq2,…	108	K05448,K06236,K04437,K06586,K04448,K01110,K04357,K07836,K06587,K00907,K04503,K05636,K04456,K12757,K06238,K06590,K12329,K13708,K06252,K05637,K05098,K05726,K06583,K06236,K03083,K06240,K04393,K06237,K02677,K06240,K16060,K05717,K04361,K06271,K05703,K02161,K06271,K06487,K00907,K05719,K05699,K13708,K06269,K16060,K04392,K05740,K05700,K04375,K05732,K02105,K05083,K03083,K05704,K06269,K02649,K06237,K00922,…
ko00623	Toluene degradation	Xenobiotics biodegradation and metabolism	2	comp121642_c0_seq1,comp169442_c0_seq1	1	K01061,K01061
ko04964	Proximal tubule bicarbonate reclamation	Excretory system	32	comp140609_c0_seq1,comp121128_c0_seq1,comp111917_c1_seq1,comp92708_c0_seq1,comp176351_c0_seq1,comp173539_c0_seq1,comp66447_c0_seq1,comp91781_c2_seq1,comp80003_c1_seq1,comp16120_c1_seq1,comp144633_c0_seq1,comp129971_c0_seq1,comp111917_c0_seq1,comp190489_c0_seq1,comp133879_c0_seq1,comp119793_c0_seq1,comp36000_c0_seq1,comp91781_c1_seq2,comp273189_c0_seq1,comp291043_c0_seq1,comp251662_c0_seq1,comp143…	9	K13575,K01538,K01539,K01425,K01539,K00261,K01540,K00025,K01539,K00261,K01425,K09864,K01539,K01425,K01540,K01539,K01540,K00025,K01538,K01425,K01425,K00261,K01425,K01539,K13577,K01540,K13577,K00261,K00025,K09864,K01540,K01539
ko05214	Glioma	Cancers Specific types	75	comp149469_c0_seq1,comp149211_c0_seq1,comp60964_c0_seq1,comp197288_c0_seq1,comp147458_c0_seq8,comp146574_c1_seq1,comp139995_c0_seq2,comp127144_c0_seq19,comp124539_c2_seq2,comp217396_c0_seq1,comp51338_c0_seq1,comp148716_c1_seq1,comp247795_c0_seq1,comp138077_c1_seq2,comp285737_c0_seq1,comp218173_c0_seq1,comp141186_c0_seq10,comp60964_c2_seq1,comp120842_c0_seq6,comp146009_c0_seq12,comp229288_c0_seq1,…	31	K01116,K05859,K06618,K01110,K04357,K04503,K04456,K04515,K02677,K04361,K02183,K06643,K02649,K00922,K07203,K04361,K04515,K06618,K05459,K06279,K03099,K04364,K03099,K02183,K04365,K07203,K06279,K00922,K02649,K04364,K02183,K02677,K04515,K00922,K02183,K04451,K07203,K07828,K06621,K02677,K02183,K00922,K01110,K04456,K03099,K04371,K04365,K02649,K00922,K04361,K07203,K00922,K04515,K07827,K01116,K08845,K02649,…
ko05213	Endometrial cancer	Cancers Specific types	73	comp148340_c0_seq3,comp197288_c0_seq1,comp147458_c0_seq8,comp135936_c0_seq1,comp146574_c1_seq1,comp139995_c0_seq2,comp92607_c0_seq1,comp136261_c0_seq2,comp217396_c0_seq1,comp130622_c0_seq1,comp13507_c0_seq1,comp138971_c1_seq13,comp147831_c0_seq1,comp143097_c1_seq4,comp143627_c0_seq1,comp247795_c0_seq1,comp138077_c1_seq2,comp77450_c0_seq1,comp132038_c0_seq1,comp218173_c0_seq1,comp131997_c2_seq1,co…	32	K02085,K01110,K04357,K09408,K04503,K04456,K03083,K02085,K04361,K04375,K02105,K04492,K05083,K03083,K04490,K02649,K00922,K04375,K04377,K04361,K09408,K05691,K03099,K04364,K04399,K03099,K04365,K05689,K06276,K05083,K00922,K02649,K03083,K04364,K02105,K05691,K00922,K04451,K08734,K04375,K07828,K05691,K04490,K00922,K01110,K04456,K03099,K04371,K04365,K02649,K00922,K04361,K02105,K00922,K02105,K09408,K03083,…
ko00250	Alanine, aspartate and glutamate metabolism	Amino acid metabolism	96	comp112316_c0_seq1,comp112112_c0_seq1,comp138609_c0_seq4,comp128418_c0_seq1,comp214040_c0_seq1,comp136118_c0_seq2,comp144336_c0_seq7,comp238144_c0_seq1,comp189513_c0_seq1,comp123470_c1_seq1,comp134379_c0_seq2,comp259122_c0_seq1,comp235887_c0_seq1,comp217357_c0_seq1,comp91937_c0_seq1,comp13891_c1_seq1,comp135471_c0_seq1,comp92708_c0_seq1,comp276067_c0_seq1,comp13691_c0_seq1,comp74077_c3_seq1,comp1…	29	K14454,K03334,K13566,K00830,K01915,K01948,K01580,K01915,K00609,K00814,K01953,K01939,K00820,K00820,K01939,K00264,K01915,K01425,K01940,K00264,K00266,K01939,K00814,K00820,K03334,K01953,K00264,K13524,K00261,K14454,K11540,K01955,K00764,K00266,K14455,K01580,K03334,K01915,K00139,K01953,K00814,K00261,K01425,K00264,K00272,K00264,K01756,K00139,K01915,K01915,K00820,K01915,K01425,K14455,K13566,K01580,K14454,…
ko00460	Cyanoamino acid metabolism	Metabolism of other amino acids	15	comp59822_c0_seq1,comp148543_c0_seq1,comp145553_c2_seq1,comp219609_c0_seq1,comp274439_c0_seq1,comp136325_c0_seq2,comp241033_c0_seq1,comp161783_c0_seq1,comp92381_c0_seq1,comp92446_c0_seq1,comp148530_c0_seq3,comp133428_c2_seq1,comp138870_c0_seq4,comp145553_c3_seq1,comp229277_c0_seq1	4	K05349,K00681,K00600,K00681,K00681,K05350,K00681,K00681,K00600,K00600,K00681,K00681,K00600,K00600,K00681
ko05142	Chagas disease (American trypanosomiasis)	Infectious diseases Parasitic	105	comp127672_c0_seq1,comp133470_c5_seq1,comp245457_c0_seq1,comp137258_c0_seq1,comp135705_c0_seq1,comp144228_c2_seq2,comp66404_c0_seq1,comp134818_c0_seq1,comp139995_c0_seq2,comp70741_c0_seq1,comp219549_c0_seq1,comp146781_c2_seq4,comp214859_c0_seq1,comp111830_c0_seq1,comp135615_c0_seq4,comp147258_c1_seq1,comp128257_c0_seq3,comp111830_c1_seq1,comp247795_c0_seq1,comp60062_c0_seq1,comp138077_c1_seq2,com…	49	K04354,K13375,K03990,K04398,K04448,K04441,K04730,K06451,K04456,K04382,K04389,K04430,K03990,K10161,K04398,K05858,K03916,K10161,K02649,K04382,K00922,K04441,K04354,K04634,K08057,K05408,K04388,K04398,K13376,K04534,K04729,K04630,K03156,K05842,K04467,K04637,K02373,K07209,K04448,K04354,K04730,K00922,K08057,K02649,K04633,K04389,K04632,K04441,K04398,K01283,K05858,K03990,K04379,K00922,K05858,K04379,K04354,…
ko04151	PI3K-Akt signaling pathway	Signal transduction	347	comp143147_c0_seq11,comp144577_c0_seq5,comp138537_c0_seq1,comp148877_c0_seq2,comp131073_c0_seq9,comp127099_c1_seq1,comp127672_c0_seq1,comp137603_c0_seq1,comp133818_c0_seq1,comp126959_c3_seq1,comp142509_c0_seq2,comp197288_c0_seq1,comp73201_c0_seq1,comp147458_c0_seq8,comp146978_c0_seq6,comp135936_c0_seq1,comp146574_c1_seq1,comp149392_c0_seq1,comp139995_c0_seq2,comp142800_c0_seq8,comp220957_c0_seq1,…	168	K16198,K04358,K05466,K07204,K05448,K04079,K04354,K03914,K01596,K06236,K06586,K01110,K11584,K04357,K06587,K09408,K04503,K05636,K04456,K06238,K01084,K06590,K06252,K04382,K05637,K05098,K06583,K05080,K06236,K06626,K04570,K05870,K03083,K06240,K07208,K07208,K11583,K06071,K06237,K04389,K06240,K05717,K04361,K02582,K04130,K04358,K02161,K07298,K04450,K08266,K03258,K06487,K05094,K03259,K05130,K05719,K02991,…
ko00195	Photosynthesis	Energy metabolism	2	comp133994_c1_seq1,comp208826_c0_seq1	2	K02112,K02115
ko00040	Pentose and glucuronate interconversions	Carbohydrate metabolism	22	comp247965_c0_seq1,comp32849_c0_seq1,comp279555_c0_seq1,comp73589_c0_seq1,comp270718_c0_seq1,comp143947_c0_seq2,comp193127_c0_seq1,comp137213_c1_seq13,comp263773_c0_seq1,comp130357_c0_seq1,comp224445_c0_seq1,comp32366_c0_seq1,comp270200_c0_seq1,comp117201_c0_seq2,comp142116_c0_seq1,comp138600_c0_seq1,comp181819_c0_seq1,comp98661_c0_seq1,comp133896_c1_seq14,comp259599_c0_seq1,comp91652_c1_seq1,com…	13	K00078,K01805,K00699,K00012,K01783,K01195,K00078,K16190,K03331,K00854,K00012,K13247,K00078,K00963,K14756,K01783,K00699,K00011,K00078,K03331,K13247,K03331
ko04725	Cholinergic synapse	Nervous system	120	comp120904_c0_seq1,comp149525_c0_seq1,comp139995_c0_seq2,comp91175_c0_seq1,comp127144_c0_seq19,comp143761_c0_seq1,comp134402_c4_seq2,comp130270_c0_seq2,comp124539_c2_seq2,comp38897_c0_seq1,comp112350_c0_seq1,comp147721_c0_seq3,comp138865_c0_seq9,comp148721_c0_seq5,comp147258_c1_seq1,comp147058_c1_seq1,comp148130_c0_seq1,comp20868_c0_seq2,comp247795_c0_seq1,comp138077_c1_seq2,comp99195_c0_seq1,com…	62	K04851,K04959,K04456,K04853,K04515,K04930,K04849,K05870,K02677,K08048,K04130,K05703,K02161,K08049,K05858,K04345,K08042,K05870,K02649,K00922,K04548,K04634,K09047,K04850,K04958,K04536,K08042,K04960,K04534,K04515,K04996,K04850,K04344,K04630,K05703,K09048,K05870,K04542,K04997,K04544,K14636,K04345,K04542,K08042,K04857,K04540,K00922,K02649,K04347,K09048,K02161,K05858,K14387,K00623,K02677,K04344,K04515,…
ko00626	Naphthalene degradation	Xenobiotics biodegradation and metabolism	6	comp111726_c0_seq1,comp137097_c3_seq1,comp215712_c0_seq1,comp18679_c0_seq1,comp142017_c0_seq1,comp164194_c0_seq1	1	K00121,K00121,K00121,K00121,K00121,K00121
ko05143	African trypanosomiasis	Infectious diseases Parasitic	28	comp219549_c0_seq1,comp111501_c1_seq1,comp143987_c1_seq1,comp111830_c0_seq1,comp147258_c1_seq1,comp111830_c1_seq1,comp211350_c0_seq1,comp129730_c1_seq1,comp142104_c2_seq3,comp132361_c1_seq3,comp133975_c0_seq3,comp135118_c0_seq1,comp153500_c0_seq1,comp288735_c0_seq1,comp143018_c1_seq1,comp145383_c0_seq1,comp2205_c1_seq1,comp23204_c0_seq1,comp147298_c0_seq2,comp133619_c0_seq4,comp175099_c0_seq1,com…	14	K04389,K13822,K01392,K10161,K05858,K10161,K13822,K04634,K04729,K06527,K03156,K04389,K08757,K01392,K05858,K05858,K06241,K04634,K00463,K06527,K10161,K01392,K13822,K04234,K06241,K05858,K13822,K05425
ko05020	Prion diseases	Neurodegenerative diseases	30	comp147721_c0_seq3,comp130622_c0_seq1,comp147058_c1_seq1,comp77450_c0_seq1,comp149299_c0_seq1,comp224129_c0_seq1,comp295459_c0_seq1,comp234995_c0_seq1,comp209320_c0_seq1,comp126088_c0_seq2,comp131662_c0_seq1,comp146519_c0_seq7,comp157090_c0_seq1,comp94480_c0_seq1,comp138996_c0_seq2,comp25172_c0_seq1,comp43849_c0_seq1,comp88993_c0_seq1,comp62494_c0_seq1,comp131017_c0_seq1,comp133508_c0_seq1,comp17…	13	K05703,K04375,K04345,K04375,K03994,K05703,K09553,K09553,K04345,K04565,K09553,K04375,K06491,K04565,K04345,K09203,K04371,K04565,K09553,K02159,K03988,K09203,K09553,K06491,K04345,K04368,K04565,K03995,K05703,K09553
ko05152	Tuberculosis	Infectious diseases Bacterial	193	comp133470_c5_seq1,comp202922_c0_seq1,comp245457_c0_seq1,comp149517_c0_seq2,comp137258_c0_seq1,comp277447_c0_seq1,comp144932_c1_seq3,comp140026_c2_seq3,comp144228_c2_seq2,comp146693_c1_seq4,comp66404_c0_seq1,comp146838_c1_seq2,comp94047_c0_seq1,comp139995_c0_seq2,comp127144_c0_seq19,comp169170_c0_seq1,comp146847_c0_seq5,comp149054_c1_seq4,comp184643_c0_seq1,comp130270_c0_seq2,comp138865_c0_seq9,c…	83	K13375,K07897,K03990,K12478,K04398,K02144,K14958,K04348,K04441,K11220,K04730,K08063,K04043,K04456,K04515,K08066,K10059,K06528,K02154,K05870,K02161,K02146,K04498,K04077,K06528,K02187,K03990,K02183,K08065,K10161,K07897,K04398,K08061,K03661,K07888,K04498,K08738,K05870,K07532,K10161,K05704,K04498,K08060,K02154,K04441,K07897,K07369,K08539,K04043,K04498,K02155,K07368,K10048,K03661,K08062,K02146,K04398,…
ko00620	Pyruvate metabolism	Carbohydrate metabolism	95	comp146556_c0_seq12,comp133818_c0_seq1,comp129645_c0_seq3,comp142876_c1_seq1,comp247509_c0_seq1,comp150964_c0_seq1,comp218493_c0_seq1,comp243031_c0_seq1,comp119794_c0_seq1,comp131160_c0_seq2,comp157186_c0_seq1,comp37561_c0_seq1,comp146675_c0_seq3,comp60712_c1_seq1,comp285584_c0_seq1,comp175660_c0_seq1,comp86420_c0_seq1,comp129059_c0_seq1,comp296358_c0_seq1,comp127874_c0_seq1,comp169525_c0_seq1,co…	26	K01895,K01596,K00049,K00626,K00029,K00161,K00627,K00029,K00016,K14085,K00016,K00128,K01895,K01958,K00029,K01958,K00873,K00102,K01895,K00626,K01512,K11262,K00627,K01596,K00016,K00382,K00016,K01961,K00025,K00128,K11262,K01596,K11262,K00873,K00873,K00873,K01958,K00029,K00873,K01895,K11262,K00162,K00016,K00382,K01596,K00162,K01069,K03778,K00626,K00161,K00102,K00026,K01069,K00128,K00873,K01596,K01007,…
ko00903	Limonene and pinene degradation	Metabolism of terpenoids and polyketides	5	comp37561_c0_seq1,comp130370_c0_seq2,comp145296_c0_seq1,comp93946_c0_seq1,comp97810_c0_seq1	1	K00128,K00128,K00128,K00128,K00128
ko04710	Circadian rhythm	Environmental adaptation	52	comp119959_c1_seq1,comp142361_c0_seq1,comp130270_c0_seq2,comp134965_c0_seq2,comp159927_c0_seq1,comp92691_c0_seq1,comp134989_c0_seq2,comp137691_c0_seq6,comp118308_c0_seq1,comp38381_c0_seq1,comp20868_c0_seq2,comp167328_c0_seq1,comp295148_c0_seq1,comp130922_c0_seq1,comp210944_c0_seq1,comp121877_c1_seq1,comp193969_c0_seq1,comp143489_c1_seq5,comp144781_c0_seq7,comp117703_c0_seq1,comp117196_c0_seq1,com…	20	K07200,K03362,K05870,K07199,K03094,K03347,K09026,K02223,K03094,K07199,K05870,K07200,K10269,K02295,K03728,K07199,K05870,K03729,K02633,K02295,K03094,K03094,K07199,K07198,K03362,K07200,K03094,K03728,K03094,K08959,K02296,K07198,K03362,K07198,K07199,K03347,K03868,K02296,K08533,K07200,K03362,K08960,K10269,K08532,K07200,K03868,K08960,K03362,K10269,K03347,K02633,K05870
ko05323	Rheumatoid arthritis	Immune diseases	100	comp131073_c0_seq9,comp128514_c1_seq1,comp133470_c5_seq1,comp277447_c0_seq1,comp135705_c0_seq1,comp292168_c0_seq1,comp144355_c1_seq6,comp225527_c0_seq1,comp184643_c0_seq1,comp20301_c0_seq1,comp121206_c0_seq1,comp57513_c1_seq1,comp176244_c0_seq1,comp15581_c1_seq1,comp38609_c0_seq1,comp291146_c0_seq1,comp129648_c0_seq1,comp137045_c0_seq18,comp27005_c0_seq1,comp147266_c0_seq2,comp178582_c0_seq1,comp…	35	K05448,K02153,K13375,K02144,K04448,K02149,K02151,K14379,K02154,K02150,K01365,K02147,K02146,K02145,K02151,K02148,K01371,K03661,K02150,K02154,K02147,K02145,K02155,K02148,K03661,K05465,K02146,K02152,K05408,K13376,K02150,K02154,K01365,K01365,K02152,K03156,K02155,K01365,K02149,K03662,K02153,K14625,K04448,K02151,K02145,K02145,K02155,K02152,K02152,K02154,K02147,K02144,K05475,K02148,K04379,K02155,K02150,…
ko00940	Phenylpropanoid biosynthesis	Biosynthesis of other secondary metabolites	7	comp59822_c0_seq1,comp22378_c0_seq1,comp268314_c0_seq1,comp136325_c0_seq2,comp127852_c1_seq1,comp175951_c0_seq1,comp297287_c0_seq1	6	K05349,K01904,K03782,K05350,K11188,K11188,K00588
ko00512	Mucin type O-Glycan biosynthesis	Glycan biosynthesis and metabolism	20	comp143854_c0_seq1,comp147292_c0_seq4,comp144977_c0_seq1,comp145367_c1_seq2,comp5258_c0_seq1,comp147044_c0_seq4,comp130691_c0_seq1,comp141029_c0_seq4,comp142030_c0_seq1,comp108339_c0_seq1,comp142520_c0_seq12,comp114947_c0_seq1,comp148145_c1_seq1,comp130322_c0_seq6,comp139471_c0_seq3,comp136594_c1_seq1,comp139102_c0_seq38,comp233598_c0_seq1,comp139595_c0_seq18,comp146941_c0_seq7	6	K00710,K00710,K00710,K03368,K00731,K00710,K09662,K03479,K00710,K00731,K00710,K00710,K00710,K00710,K00710,K00710,K00710,K00731,K00780,K00710
ko04020	Calcium signaling pathway	Signal transduction	216	comp120904_c0_seq1,comp203954_c0_seq1,comp128619_c0_seq3,comp149469_c0_seq1,comp128529_c0_seq2,comp137603_c0_seq1,comp149211_c0_seq1,comp129199_c0_seq2,comp127277_c0_seq1,comp132337_c0_seq1,comp140026_c2_seq3,comp149525_c0_seq1,comp117261_c0_seq1,comp292785_c0_seq1,comp144545_c0_seq1,comp91175_c0_seq1,comp127144_c0_seq19,comp144998_c3_seq4,comp195246_c0_seq1,comp121729_c0_seq2,comp112629_c1_seq2,…	106	K04851,K15040,K04322,K01116,K00911,K03914,K05859,K05865,K04962,K05216,K04348,K04959,K13755,K05849,K00907,K04853,K04515,K05850,K04162,K05857,K04248,K05215,K05211,K04849,K04856,K02677,K04361,K08048,K05853,K04130,K05863,K04169,K04604,K15040,K04166,K00907,K05860,K02183,K08049,K05849,K04282,K05858,K05853,K04198,K04962,K05850,K04854,K04345,K03916,K08042,K15040,K05083,K00911,K13240,K05863,K07190,K04634,…
ko00590	Arachidonic acid metabolism	Lipid metabolism	65	comp147948_c2_seq6,comp130837_c1_seq10,comp136245_c0_seq1,comp79405_c0_seq1,comp203097_c0_seq1,comp147631_c1_seq2,comp89909_c0_seq2,comp9979_c0_seq1,comp113520_c0_seq1,comp288673_c0_seq1,comp148543_c0_seq1,comp133710_c0_seq1,comp164024_c0_seq1,comp139498_c0_seq1,comp71957_c0_seq1,comp142282_c0_seq1,comp279351_c0_seq1,comp219609_c0_seq1,comp13737_c0_seq2,comp94867_c0_seq1,comp72485_c0_seq2,comp291…	24	K01047,K07418,K00461,K07415,K01254,K00509,K01830,K16342,K14621,K05309,K00681,K08726,K00490,K00432,K00079,K11987,K01830,K00681,K01254,K08726,K01047,K00461,K00432,K16817,K01830,K01830,K08022,K07422,K00432,K00681,K00461,K15729,K15730,K00807,K07422,K01832,K00432,K01047,K16342,K07418,K16817,K00432,K01830,K01832,K00681,K00079,K14621,K00681,K07422,K00432,K01830,K01047,K00458,K01047,K00681,K00681,K05309,…
ko00565	Ether lipid metabolism	Lipid metabolism	42	comp130842_c0_seq1,comp147948_c2_seq6,comp121770_c1_seq1,comp11941_c1_seq1,comp281397_c0_seq1,comp9979_c0_seq1,comp113520_c0_seq1,comp93401_c0_seq1,comp136164_c3_seq1,comp142095_c0_seq1,comp72485_c0_seq2,comp141160_c0_seq1,comp137132_c0_seq1,comp142046_c0_seq4,comp105435_c0_seq1,comp148123_c0_seq1,comp258399_c0_seq1,comp136374_c0_seq1,comp200946_c0_seq1,comp142649_c0_seq4,comp62056_c0_seq1,comp55…	16	K16860,K01047,K00993,K16794,K13510,K16342,K14621,K00803,K01080,K13510,K01047,K16795,K00994,K16860,K16817,K13644,K16795,K01080,K01115,K01080,K01047,K00803,K16342,K01062,K16817,K13510,K16860,K16794,K01115,K14621,K01115,K01047,K01047,K16795,K13644,K01122,K00803,K13510,K00993,K16817,K14621,K16794
ko03008	Ribosome biogenesis in eukaryotes	Translation	147	comp259288_c0_seq1,comp232086_c0_seq1,comp271462_c0_seq1,comp41179_c0_seq1,comp2220_c0_seq1,comp140748_c0_seq1,comp274307_c0_seq1,comp278335_c0_seq1,comp144691_c1_seq2,comp264473_c0_seq1,comp234351_c0_seq1,comp205756_c0_seq1,comp146451_c0_seq4,comp210357_c0_seq1,comp132008_c1_seq1,comp132837_c0_seq2,comp137108_c0_seq1,comp142113_c1_seq1,comp92528_c1_seq1,comp140587_c0_seq1,comp218761_c0_seq1,comp…	60	K11131,K14290,K03538,K12619,K07936,K14556,K07562,K03685,K14563,K13288,K14550,K14569,K14570,K14568,K03115,K14554,K14521,K14572,K14564,K14544,K14569,K14559,K11130,K14572,K03115,K07179,K14546,K14556,K14568,K14563,K03097,K11108,K12619,K07562,K14290,K03538,K03537,K14546,K14573,K11128,K14574,K03115,K13288,K07178,K14560,K07936,K14539,K12619,K14530,K14567,K07562,K14557,K12618,K03537,K11131,K03097,K14556,…
ko00362	Benzoate degradation	Xenobiotics biodegradation and metabolism	21	comp97204_c0_seq1,comp142876_c1_seq1,comp133751_c0_seq1,comp94363_c0_seq1,comp132704_c0_seq1,comp127874_c0_seq1,comp72476_c0_seq1,comp136150_c0_seq2,comp144359_c0_seq2,comp152512_c0_seq1,comp246214_c0_seq1,comp233014_c0_seq1,comp250253_c0_seq1,comp15243_c0_seq1,comp61703_c0_seq1,comp21750_c0_seq1,comp127938_c0_seq1,comp123631_c0_seq1,comp76021_c0_seq1,comp289433_c0_seq1,comp192947_c0_seq1	7	K07509,K00626,K07509,K07515,K07508,K00626,K07511,K07511,K07514,K07515,K07511,K07508,K07513,K00626,K07511,K00626,K07513,K07515,K07515,K07514,K07513
ko00830	Retinol metabolism	Metabolism of cofactors and vitamins	40	comp140656_c3_seq1,comp139352_c1_seq8,comp282870_c0_seq1,comp135508_c0_seq1,comp108953_c0_seq1,comp279555_c0_seq1,comp99476_c0_seq1,comp139887_c2_seq9,comp146997_c0_seq1,comp111726_c0_seq1,comp110940_c0_seq1,comp137097_c3_seq1,comp135504_c0_seq1,comp215712_c0_seq1,comp123833_c1_seq2,comp189730_c0_seq1,comp136039_c2_seq2,comp17572_c0_seq1,comp111592_c1_seq1,comp158344_c0_seq1,comp73937_c0_seq1,com…	21	K00678,K11151,K11154,K07424,K11155,K00699,K09516,K11155,K07408,K00121,K00061,K00121,K00157,K00121,K15734,K11155,K00515,K11155,K00515,K00678,K11152,K11150,K00157,K11146,K00121,K00699,K11147,K09516,K00121,K00157,K15734,K07424,K07411,K07409,K11150,K11156,K07437,K11154,K15734,K00121
ko03460	Fanconi anemia pathway	Replication and repair	70	comp132762_c0_seq2,comp136756_c0_seq1,comp223710_c0_seq1,comp148280_c0_seq1,comp135078_c0_seq6,comp112972_c0_seq1,comp149079_c0_seq1,comp130810_c0_seq1,comp135858_c0_seq1,comp148121_c1_seq7,comp261626_c0_seq1,comp137189_c1_seq16,comp43078_c0_seq1,comp132328_c0_seq1,comp215637_c0_seq1,comp10200_c0_seq1,comp98855_c0_seq2,comp142174_c0_seq10,comp283365_c0_seq1,comp147441_c0_seq4,comp131828_c0_seq2,c…	37	K06054,K11137,K07466,K10901,K03165,K10898,K10891,K10895,K03165,K10905,K13960,K10896,K03511,K10882,K06640,K03509,K04482,K10739,K15362,K11832,K10893,K10858,K03165,K08991,K10891,K10897,K10740,K15361,K10740,K02350,K15362,K11832,K02350,K07466,K03509,K13960,K11511,K10896,K08991,K15360,K11832,K10898,K08734,K10890,K15361,K10891,K07466,K08991,K10739,K15365,K03165,K10848,K10891,K15361,K04482,K03165,K10606,…
ko04130	SNARE interactions in vesicular transport	Folding, sorting and degradation	39	comp277135_c0_seq1,comp129651_c2_seq2,comp71536_c0_seq1,comp133076_c2_seq1,comp133492_c0_seq1,comp133076_c0_seq1,comp113869_c0_seq1,comp201392_c0_seq1,comp137127_c0_seq1,comp129379_c0_seq2,comp9021_c0_seq1,comp138324_c0_seq2,comp17430_c0_seq1,comp212123_c0_seq1,comp118615_c0_seq2,comp39333_c0_seq1,comp146101_c0_seq2,comp142995_c2_seq1,comp32827_c0_seq1,comp179850_c0_seq1,comp131196_c1_seq4,comp11…	21	K08492,K13504,K08496,K08498,K08514,K08498,K08486,K08504,K13504,K08501,K08509,K08491,K08516,K08501,K13504,K08492,K08486,K04560,K08490,K13504,K08517,K08490,K08504,K08487,K13504,K08498,K08486,K13504,K08501,K08512,K08486,K08495,K08490,K08497,K08496,K08508,K13502,K08517,K08493
ko02010	ABC transporters	Membrane transport	53	comp230687_c0_seq1,comp231451_c0_seq1,comp144056_c1_seq1,comp97875_c0_seq1,comp245826_c0_seq1,comp237667_c0_seq1,comp247882_c0_seq1,comp141056_c1_seq13,comp130703_c0_seq1,comp226588_c0_seq1,comp149316_c1_seq2,comp149223_c0_seq1,comp148691_c0_seq1,comp139380_c0_seq2,comp134277_c0_seq1,comp136871_c0_seq1,comp137286_c3_seq2,comp143007_c1_seq1,comp147363_c1_seq1,comp265914_c0_seq1,comp120521_c1_seq1,…	34	K05680,K05642,K05033,K05641,K05678,K05660,K05658,K05667,K05653,K05676,K05642,K05665,K05673,K05683,K05664,K05658,K05657,K05675,K05668,K05681,K05666,K05668,K05654,K05031,K05679,K05642,K05658,K05684,K05674,K05644,K05662,K05644,K05679,K05658,K05641,K05668,K05642,K05648,K05678,K05672,K05032,K05658,K05681,K05677,K05664,K05680,K05678,K05676,K05656,K05655,K05681,K05643,K05661
ko04612	Antigen processing and presentation	Immune system	75	comp127099_c1_seq1,comp108827_c0_seq2,comp146838_c1_seq2,comp142793_c1_seq1,comp138939_c1_seq2,comp169170_c0_seq1,comp147132_c1_seq1,comp130270_c0_seq2,comp121206_c0_seq1,comp114745_c1_seq1,comp128679_c0_seq1,comp49410_c0_seq1,comp139466_c0_seq3,comp130703_c0_seq1,comp125902_c0_seq1,comp20868_c0_seq2,comp108110_c1_seq1,comp144700_c0_seq3,comp146140_c0_seq4,comp57023_c0_seq1,comp144468_c1_seq5,com…	30	K04079,K06698,K08063,K08054,K03283,K08066,K08054,K05870,K01365,K01369,K03283,K08065,K08061,K05653,K03283,K05870,K08056,K08060,K06751,K08054,K08057,K06751,K06751,K08062,K04079,K01365,K01365,K03156,K08054,K01365,K05654,K05870,K01363,K01369,K01363,K01368,K08054,K03283,K06698,K06505,K08057,K04079,K08058,K08055,K06696,K08056,K06751,K06458,K08054,K04079,K01365,K08056,K04079,K01363,K06751,K01369,K08055,…
ko05161	Hepatitis B	Infectious diseases Viral	164	comp133470_c5_seq1,comp137258_c0_seq1,comp60964_c0_seq1,comp135705_c0_seq1,comp146693_c1_seq4,comp146574_c1_seq1,comp139995_c0_seq2,comp126757_c0_seq1,comp146510_c5_seq1,comp90762_c0_seq1,comp149530_c0_seq1,comp208628_c0_seq1,comp136050_c1_seq1,comp130270_c0_seq2,comp124539_c2_seq2,comp219549_c0_seq1,comp138865_c0_seq9,comp75553_c0_seq1,comp282144_c0_seq1,comp222905_c0_seq1,comp117681_c0_seq1,com…	82	K13375,K04398,K06618,K04448,K11220,K04503,K04456,K05410,K04802,K06627,K06255,K12647,K06626,K05870,K02677,K04389,K02161,K12497,K04450,K04498,K08731,K04430,K02187,K06627,K05130,K12496,K11222,K04398,K04802,K04501,K04375,K04498,K08738,K04501,K16197,K16197,K05870,K05704,K12646,K02649,K04498,K00922,K16197,K04375,K09047,K07211,K04498,K04377,K16344,K04398,K13376,K04802,K04729,K10610,K12646,K03156,K05842,…
ko05203	Viral carcinogenesis	Cancers Overview	285	comp143147_c0_seq11,comp141508_c0_seq1,comp103826_c0_seq3,comp245457_c0_seq1,comp134711_c0_seq1,comp137258_c0_seq1,comp119891_c0_seq1,comp60964_c0_seq1,comp180885_c0_seq1,comp135705_c0_seq1,comp153345_c0_seq1,comp123671_c0_seq1,comp146574_c1_seq1,comp274869_c0_seq1,comp47579_c0_seq1,comp140607_c1_seq1,comp146203_c4_seq1,comp169080_c0_seq1,comp90762_c0_seq1,comp136050_c1_seq1,comp130270_c0_seq2,co…	106	K16198,K03172,K11252,K03990,K04469,K04398,K05768,K06618,K10691,K04448,K12886,K03120,K04503,K03124,K11643,K11406,K06063,K11404,K06627,K06626,K05870,K04393,K12497,K02146,K04450,K03142,K04498,K03172,K03174,K02187,K06627,K03990,K11406,K03142,K05699,K15305,K12496,K04392,K16175,K04398,K00873,K06643,K15979,K04498,K04345,K09254,K16197,K06063,K16197,K15306,K05870,K03123,K05704,K15306,K02649,K06067,K04498,…
ko05220	Chronic myeloid leukemia	Cancers Specific types	86	comp89284_c0_seq1,comp133470_c5_seq1,comp60964_c0_seq1,comp146574_c1_seq1,comp139995_c0_seq2,comp137995_c1_seq1,comp90633_c0_seq1,comp134444_c0_seq1,comp149452_c0_seq7,comp143663_c0_seq2,comp148716_c1_seq1,comp130055_c0_seq1,comp208276_c0_seq1,comp247795_c0_seq1,comp137600_c0_seq2,comp138077_c1_seq2,comp21916_c0_seq1,comp185144_c0_seq1,comp132038_c0_seq1,comp80479_c2_seq1,comp138949_c0_seq2,comp1…	42	K04496,K13375,K06618,K04503,K04456,K04570,K04496,K04707,K06619,K04501,K06643,K04501,K04707,K02649,K06067,K00922,K04496,K04438,K04377,K04438,K04388,K13376,K04496,K04707,K04467,K08091,K06618,K06279,K08367,K03099,K04364,K07209,K11224,K03099,K04365,K06279,K07293,K11224,K00922,K02649,K04364,K00922,K04451,K04438,K07293,K06621,K04707,K00922,K04496,K04456,K03099,K04371,K04365,K02649,K06067,K04674,K07210,…
ko04080	Neuroactive ligand-receptor interaction	Signaling molecules and interaction	234	comp128619_c0_seq3,comp245549_c0_seq1,comp136840_c0_seq1,comp137603_c0_seq1,comp148670_c0_seq3,comp41237_c0_seq1,comp132337_c0_seq1,comp53077_c0_seq1,comp114180_c0_seq1,comp143819_c0_seq1,comp115356_c0_seq1,comp60460_c0_seq1,comp15078_c0_seq1,comp115511_c1_seq1,comp136875_c0_seq1,comp115744_c0_seq1,comp195246_c0_seq1,comp112629_c1_seq2,comp128513_c1_seq12,comp139381_c0_seq1,comp126369_c0_seq1,com…	160	K04322,K04320,K04812,K03914,K04615,K04214,K05216,K05054,K04151,K04271,K04147,K04578,K04153,K05202,K04816,K04139,K04162,K04248,K05181,K05080,K04204,K05215,K05211,K04296,K04130,K04585,K04210,K04169,K04604,K04166,K04265,K04139,K05052,K04231,K08386,K04607,K04140,K04282,K04198,K03916,K04210,K04284,K05771,K05189,K04615,K05203,K04314,K04261,K04207,K05213,K05212,K04295,K05175,K04205,K05054,K04248,K04588,…
ko00440	Phosphonate and phosphinate metabolism	Metabolism of other amino acids	8	comp121770_c1_seq1,comp146651_c1_seq1,comp137132_c0_seq1,comp148123_c0_seq1,comp90916_c0_seq1,comp146268_c2_seq4,comp40479_c0_seq1,comp121770_c0_seq1	4	K00993,K00968,K00994,K13644,K00968,K00968,K13644,K00993
ko04140	Regulation of autophagy	Transport and catabolism	36	comp131085_c0_seq6,comp11070_c0_seq1,comp175358_c0_seq1,comp146538_c0_seq1,comp221835_c0_seq1,comp232306_c0_seq1,comp126896_c0_seq1,comp262543_c0_seq1,comp274236_c0_seq1,comp161259_c0_seq1,comp142611_c0_seq1,comp18226_c0_seq1,comp145200_c1_seq6,comp119986_c0_seq2,comp137634_c0_seq1,comp140448_c1_seq4,comp186550_c0_seq1,comp11105_c0_seq1,comp130300_c0_seq1,comp25546_c0_seq1,comp147835_c2_seq2,comp…	11	K08341,K08341,K08269,K08269,K08341,K08343,K08341,K08333,K08337,K08341,K08331,K08343,K08333,K08341,K08342,K08332,K08337,K08337,K08341,K08341,K08342,K08334,K08343,K08269,K08342,K08269,K08341,K08336,K08334,K08337,K00914,K08342,K08269,K08341,K08337,K00914
ko04975	Fat digestion and absorption	Digestive system	36	comp147948_c2_seq6,comp120158_c0_seq2,comp108953_c0_seq1,comp97875_c0_seq1,comp111140_c0_seq1,comp138783_c1_seq1,comp74859_c0_seq1,comp136164_c3_seq1,comp133239_c0_seq2,comp139887_c2_seq9,comp141429_c0_seq1,comp72485_c0_seq2,comp139380_c0_seq2,comp133723_c5_seq1,comp129822_c0_seq1,comp136374_c0_seq1,comp142649_c0_seq4,comp139710_c0_seq2,comp62056_c0_seq1,comp153500_c0_seq1,comp189730_c0_seq1,comp…	21	K01047,K14073,K11155,K05641,K08751,K08760,K14462,K01080,K13509,K11155,K12298,K01047,K05683,K08750,K11160,K01080,K01080,K05684,K01047,K08757,K11155,K14461,K11155,K14074,K14462,K05641,K01047,K01047,K14073,K14462,K13885,K14073,K06259,K14457,K08750,K14463
ko05320	Autoimmune thyroid disease	Immune diseases	22	comp108261_c0_seq4,comp125004_c0_seq1,comp219549_c0_seq1,comp146140_c0_seq4,comp136554_c0_seq1,comp128050_c0_seq1,comp131919_c1_seq3,comp55180_c0_seq1,comp181952_c0_seq1,comp25705_c0_seq1,comp257524_c0_seq1,comp135118_c0_seq1,comp136060_c0_seq7,comp146167_c0_seq1,comp28554_c0_seq1,comp212992_c0_seq1,comp143616_c0_seq1,comp277650_c0_seq1,comp118088_c0_seq1,comp138861_c0_seq1,comp95071_c0_seq1,comp…	10	K10809,K01353,K04389,K06751,K10809,K06751,K06751,K06538,K04249,K01353,K00431,K04389,K06538,K06751,K06751,K00431,K06752,K10809,K05251,K07818,K06751,K06751
ko03010	Ribosome	Translation	404	comp148331_c1_seq2,comp120220_c0_seq1,comp123944_c0_seq2,comp110385_c0_seq1,comp137070_c0_seq1,comp124208_c0_seq1,comp222157_c0_seq1,comp112365_c0_seq1,comp138181_c2_seq3,comp108905_c0_seq1,comp125516_c1_seq1,comp233434_c0_seq1,comp52634_c0_seq1,comp234808_c0_seq1,comp98135_c0_seq1,comp187684_c0_seq1,comp123817_c0_seq1,comp136921_c0_seq1,comp213569_c0_seq1,comp108864_c0_seq1,comp131866_c0_seq1,co…	118	K02874,K02973,K02954,K02979,K02964,K02875,K02998,K02917,K02906,K02883,K02877,K02896,K02971,K02943,K02951,K02995,K02934,K02879,K02990,K02980,K02960,K02978,K02866,K02975,K02923,K02953,K02987,K02886,K02895,K02976,K02930,K02974,K02926,K02957,K02984,K02898,K02927,K02981,K02903,K02981,K02978,K02896,K02864,K02906,K02925,K02946,K02940,K02870,K02880,K02867,K02911,K02895,K02875,K02891,K02917,K02953,K02894,…
ko04390	Hippo signaling pathway	Signal transduction	203	comp143147_c0_seq11,comp122198_c0_seq1,comp127672_c0_seq1,comp146768_c0_seq5,comp140135_c0_seq2,comp133470_c5_seq1,comp145547_c4_seq3,comp231849_c0_seq1,comp144313_c0_seq1,comp131778_c0_seq1,comp115337_c0_seq1,comp128687_c0_seq2,comp148340_c0_seq3,comp147049_c1_seq13,comp122779_c1_seq1,comp146574_c1_seq1,comp133496_c2_seq1,comp145373_c0_seq3,comp142361_c0_seq1,comp70741_c0_seq1,comp92607_c0_seq1,…	86	K16198,K05706,K04354,K03209,K04671,K13375,K04662,K02353,K02375,K12075,K00408,K16820,K02085,K00312,K06094,K04503,K10148,K06091,K03362,K04382,K03083,K06094,K16682,K11828,K02085,K13578,K02432,K02376,K16684,K06091,K08731,K16822,K02842,K06093,K00312,K00444,K06269,K04662,K13578,K16175,K04501,K00714,K04501,K02105,K04492,K16197,K03083,K06092,K04490,K16197,K04671,K00445,K06685,K06269,K04382,K16197,K12076,…
ko04060	Cytokine-cytokine receptor interaction	Signaling molecules and interaction	130	comp130021_c0_seq4,comp131073_c0_seq9,comp140135_c0_seq2,comp133470_c5_seq1,comp146215_c1_seq7,comp142164_c0_seq3,comp147458_c0_seq8,comp134726_c0_seq2,comp148653_c0_seq2,comp139381_c0_seq1,comp148714_c0_seq4,comp114746_c0_seq1,comp118929_c0_seq2,comp136518_c0_seq1,comp219549_c0_seq1,comp217396_c0_seq1,comp77957_c0_seq2,comp227750_c0_seq1,comp137751_c3_seq2,comp62876_c0_seq1,comp126777_c0_seq4,co…	99	K05513,K05448,K04671,K13375,K05163,K05136,K04357,K05165,K05098,K05080,K05058,K04188,K05468,K05156,K04389,K04361,K10029,K13578,K05130,K13578,K05153,K05152,K05090,K05072,K05437,K04671,K05079,K04188,K05477,K05148,K05421,K13567,K04386,K02583,K05099,K05075,K10033,K05157,K05139,K05152,K04361,K05408,K05060,K04388,K05092,K13376,K05164,K05080,K04673,K05155,K03156,K05050,K04671,K12671,K05449,K14625,K05160,…
ko00120	Primary bile acid biosynthesis	Lipid metabolism	16	comp155902_c0_seq1,comp196688_c0_seq1,comp129965_c0_seq1,comp248417_c0_seq1,comp142020_c0_seq1,comp144175_c0_seq2,comp4238_c0_seq1,comp133256_c0_seq1,comp223315_c0_seq1,comp63580_c1_seq1,comp145502_c0_seq1,comp143743_c3_seq6,comp192498_c0_seq1,comp137140_c1_seq3,comp97482_c0_seq1,comp240394_c0_seq1	8	K10223,K08764,K00488,K12405,K08764,K00251,K08764,K07430,K01796,K12405,K00489,K00488,K12405,K12405,K08764,K10223
ko00410	beta-Alanine metabolism	Metabolism of other amino acids	58	comp177752_c0_seq1,comp137288_c1_seq5,comp144336_c0_seq7,comp147889_c0_seq1,comp131160_c0_seq2,comp37561_c0_seq1,comp15362_c0_seq1,comp94363_c0_seq1,comp277444_c0_seq1,comp72476_c0_seq1,comp146346_c1_seq4,comp146898_c0_seq6,comp106365_c1_seq1,comp136150_c0_seq2,comp146183_c0_seq2,comp130370_c0_seq2,comp98804_c1_seq1,comp146231_c0_seq1,comp23566_c1_seq1,comp106365_c0_seq1,comp144359_c0_seq2,comp14…	20	K00249,K00802,K01580,K14755,K14085,K00128,K05605,K07515,K00207,K07511,K13524,K05604,K14755,K07511,K01431,K00128,K00140,K01580,K00129,K14755,K07514,K00249,K07515,K01918,K05605,K00140,K00129,K01578,K01464,K07511,K01580,K00802,K00797,K00128,K01464,K01580,K13524,K05605,K07511,K01464,K00207,K00249,K00249,K05605,K14085,K00140,K07515,K00128,K01578,K07515,K07514,K13524,K00207,K00207,K00128,K00249,K14755,…
ko00520	Amino sugar and nucleotide sugar metabolism	Carbohydrate metabolism	93	comp128338_c1_seq2,comp241286_c0_seq1,comp134791_c1_seq2,comp99312_c0_seq1,comp145598_c0_seq1,comp130756_c1_seq2,comp135588_c0_seq1,comp235887_c0_seq1,comp217357_c0_seq1,comp130231_c0_seq2,comp278909_c0_seq1,comp135709_c0_seq1,comp195442_c0_seq1,comp146432_c0_seq2,comp63011_c0_seq1,comp146823_c0_seq1,comp145401_c1_seq1,comp181240_c0_seq1,comp147971_c5_seq1,comp78030_c2_seq1,comp73589_c0_seq1,comp…	35	K02377,K01784,K01835,K01711,K08678,K00698,K12373,K00820,K00820,K01097,K00884,K01787,K01784,K02564,K00972,K00983,K05305,K00844,K00820,K00966,K00012,K01835,K00698,K00698,K00966,K08679,K01183,K01835,K15920,K01443,K00845,K00326,K00844,K01183,K12373,K00844,K01810,K16190,K01639,K01836,K00326,K00884,K00820,K01711,K01809,K00621,K00012,K01183,K01443,K02564,K00844,K00326,K01810,K00972,K00326,K01835,K05304,…
ko04972	Pancreatic secretion	Digestive system	110	comp147948_c2_seq6,comp140609_c0_seq1,comp142447_c0_seq1,comp145844_c0_seq1,comp127277_c0_seq1,comp149525_c0_seq1,comp130751_c1_seq1,comp147956_c0_seq3,comp120158_c0_seq2,comp124207_c0_seq1,comp121128_c0_seq1,comp111917_c1_seq1,comp144998_c3_seq4,comp124539_c2_seq2,comp38897_c0_seq1,comp121498_c1_seq3,comp121394_c0_seq2,comp176351_c0_seq1,comp148721_c0_seq5,comp147660_c0_seq2,comp238947_c0_seq1,c…	49	K01047,K13575,K14077,K05742,K04962,K04959,K07836,K04936,K14073,K08779,K01538,K01539,K05850,K02677,K08048,K05853,K05030,K01539,K08049,K04964,K07901,K05858,K05853,K04962,K05850,K08042,K12298,K01047,K01291,K04634,K01540,K01291,K04588,K04958,K08042,K04513,K04960,K01312,K01345,K05030,K01539,K01291,K07904,K04194,K05853,K07904,K07886,K05031,K08042,K04936,K01539,K01047,K01346,K05028,K05853,K04632,K01540,…
ko00600	Sphingolipid metabolism	Lipid metabolism	72	comp144953_c1_seq1,comp137945_c0_seq2,comp147421_c1_seq2,comp113422_c0_seq1,comp103595_c0_seq1,comp143503_c0_seq7,comp13667_c0_seq2,comp210041_c0_seq1,comp211317_c0_seq1,comp138602_c3_seq1,comp196767_c0_seq1,comp130957_c1_seq1,comp108842_c0_seq2,comp135827_c1_seq1,comp138985_c0_seq2,comp142272_c3_seq1,comp136164_c3_seq1,comp43654_c0_seq1,comp228931_c0_seq1,comp88580_c0_seq1,comp143059_c0_seq3,com…	29	K04710,K12357,K04716,K00720,K12348,K04715,K12353,K01189,K00654,K04711,K01202,K04712,K00654,K04717,K12351,K12352,K01080,K00654,K01202,K12351,K12353,K01189,K04712,K00654,K01634,K01080,K12309,K00720,K04710,K12350,K01189,K01080,K01190,K00654,K04718,K04710,K12350,K00720,K01202,K04628,K00654,K04712,K12352,K01186,K01201,K04711,K00654,K01634,K04708,K12352,K07553,K01189,K04712,K12309,K01202,K00720,K12348,…
ko04966	Collecting duct acid secretion	Excretory system	57	comp128514_c1_seq1,comp292168_c0_seq1,comp144355_c1_seq6,comp184643_c0_seq1,comp20301_c0_seq1,comp57513_c1_seq1,comp176244_c0_seq1,comp15581_c1_seq1,comp38609_c0_seq1,comp291146_c0_seq1,comp27005_c0_seq1,comp145147_c0_seq4,comp147266_c0_seq2,comp178582_c0_seq1,comp155712_c0_seq1,comp97433_c0_seq2,comp132745_c0_seq1,comp6035_c0_seq1,comp29725_c0_seq1,comp232207_c0_seq1,comp139618_c0_seq2,comp12436…	13	K02153,K02149,K02151,K02154,K02150,K02147,K02146,K02145,K02151,K02148,K02150,K13627,K02154,K02147,K02145,K02155,K02148,K02146,K02152,K02150,K02154,K02152,K02155,K02149,K01543,K02153,K02151,K02145,K02145,K02155,K02152,K02152,K02154,K02147,K02148,K02155,K02150,K02145,K02151,K02147,K02154,K02148,K02147,K02148,K02148,K02146,K02155,K02148,K02154,K02145,K02154,K02145,K02154,K02147,K02154,K02150,K02155
ko04512	ECM-receptor interaction	Signaling molecules and interaction	81	comp126959_c3_seq1,comp142509_c0_seq2,comp146978_c0_seq6,comp149392_c0_seq1,comp142800_c0_seq8,comp196401_c0_seq1,comp146740_c0_seq1,comp129664_c1_seq1,comp144788_c2_seq3,comp136609_c0_seq1,comp149530_c0_seq1,comp149547_c1_seq4,comp148407_c0_seq1,comp149290_c0_seq1,comp149547_c0_seq1,comp149487_c0_seq1,comp146431_c1_seq1,comp142562_c0_seq1,comp180499_c0_seq1,comp147153_c0_seq3,comp148626_c0_seq1,…	45	K06236,K06586,K06587,K05636,K06238,K06590,K06252,K05637,K06583,K06236,K06255,K06240,K06258,K06237,K06240,K05717,K06487,K05719,K06237,K06252,K06246,K06236,K06267,K06243,K06256,K06244,K06588,K06248,K06525,K06258,K06237,K06585,K05637,K04659,K06237,K06236,K06238,K06236,K05719,K06238,K06525,K05636,K06483,K06237,K06480,K06241,K06476,K04659,K06591,K06258,K06265,K06236,K06238,K06252,K06485,K06247,K06240,…
ko04974	Protein digestion and absorption	Digestive system	95	comp126959_c3_seq1,comp292785_c0_seq1,comp136174_c0_seq1,comp142800_c0_seq8,comp124207_c0_seq1,comp118700_c0_seq1,comp121128_c0_seq1,comp111917_c1_seq1,comp136609_c0_seq1,comp149290_c0_seq1,comp128904_c0_seq1,comp176351_c0_seq1,comp127693_c0_seq1,comp131837_c0_seq4,comp180499_c0_seq1,comp271557_c0_seq1,comp149063_c0_seq1,comp141739_c1_seq49,comp66447_c0_seq1,comp90526_c0_seq2,comp53481_c0_seq1,co…	40	K06236,K05849,K08606,K06238,K08779,K08131,K01538,K01539,K06236,K06237,K14206,K01539,K05849,K13867,K06237,K01291,K08133,K16617,K01540,K01291,K14206,K14206,K14206,K06236,K01285,K01312,K01345,K01539,K01291,K01278,K05849,K08135,K01389,K06237,K13781,K14207,K01539,K08133,K01395,K06237,K01346,K06236,K14210,K01540,K06238,K06236,K05616,K06238,K08779,K01539,K01540,K08131,K06237,K01278,K05612,K13868,K01300,…
ko04662	B cell receptor signaling pathway	Immune system	74	comp119124_c0_seq2,comp149211_c0_seq1,comp135705_c0_seq1,comp140026_c2_seq3,comp139995_c0_seq2,comp92607_c0_seq1,comp144934_c0_seq8,comp142882_c0_seq1,comp143097_c1_seq4,comp247795_c0_seq1,comp145187_c0_seq1,comp138077_c1_seq2,comp144514_c0_seq1,comp145754_c0_seq3,comp228120_c0_seq1,comp146400_c1_seq2,comp128782_c0_seq1,comp132641_c0_seq6,comp229288_c0_seq1,comp136281_c0_seq5,comp143641_c0_seq3,c…	37	K06506,K05859,K04448,K04348,K04456,K03083,K04392,K12230,K03083,K02649,K15909,K00922,K07369,K07368,K05730,K07369,K04467,K07371,K03099,K04364,K07209,K03099,K04448,K04348,K04348,K05730,K00922,K02649,K07370,K03083,K04364,K05697,K06508,K05872,K04379,K00922,K07371,K06268,K07828,K04379,K04448,K00922,K03084,K05730,K04456,K12230,K03099,K04371,K02649,K07210,K00922,K04392,K00922,K03083,K02580,K07827,K07371,…
ko04720	Long-term potentiation	Nervous system	89	comp140026_c2_seq3,comp149525_c0_seq1,comp130751_c1_seq1,comp145915_c1_seq7,comp127144_c0_seq19,comp15277_c0_seq1,comp124539_c2_seq2,comp38897_c0_seq1,comp222905_c0_seq1,comp135714_c2_seq1,comp51338_c0_seq1,comp150216_c0_seq1,comp147258_c1_seq1,comp139703_c0_seq1,comp147058_c1_seq1,comp96846_c1_seq3,comp166758_c0_seq1,comp129730_c1_seq1,comp39840_c0_seq1,comp154182_c0_seq1,comp293161_c0_seq1,comp…	36	K04348,K04959,K07836,K12329,K04515,K05211,K02677,K08048,K04498,K04604,K02183,K06269,K05858,K04498,K04345,K06269,K04498,K04634,K05212,K04850,K04498,K04958,K04515,K04850,K06269,K04498,K06269,K05208,K02183,K06270,K04365,K04498,K04345,K04348,K04348,K04498,K05198,K04498,K04373,K02183,K05858,K02677,K04515,K02183,K04958,K05858,K06268,K06269,K07828,K08050,K02677,K02183,K04634,K04345,K04373,K04371,K04365,…
ko00311	Penicillin and cephalosporin biosynthesis	Biosynthesis of other secondary metabolites	3	comp225038_c0_seq1,comp12600_c1_seq1,comp142259_c0_seq3	1	K00273,K00273,K00273
ko04960	Aldosterone-regulated sodium reabsorption	Excretory system	43	comp121128_c0_seq1,comp111917_c1_seq1,comp124539_c2_seq2,comp176351_c0_seq1,comp144799_c0_seq1,comp247795_c0_seq1,comp138077_c1_seq2,comp66447_c0_seq1,comp80003_c1_seq1,comp120842_c0_seq6,comp271007_c0_seq1,comp111917_c0_seq1,comp140368_c0_seq1,comp138077_c0_seq3,comp35624_c0_seq1,comp22069_c1_seq1,comp133879_c0_seq1,comp141934_c0_seq1,comp144132_c1_seq5,comp119793_c0_seq1,comp36000_c0_seq1,comp1…	16	K01538,K01539,K02677,K01539,K16172,K02649,K00922,K01540,K01539,K05459,K06276,K01539,K04995,K00922,K02649,K16172,K01540,K02677,K00922,K01539,K01540,K16172,K02677,K00922,K04995,K01538,K04527,K04371,K02649,K00922,K00922,K00071,K07827,K01539,K02649,K02649,K01540,K02649,K13305,K02677,K01540,K08555,K01539
ko03440	Homologous recombination	Replication and repair	51	comp223710_c0_seq1,comp148280_c0_seq1,comp135078_c0_seq6,comp135858_c0_seq1,comp222339_c0_seq1,comp132328_c0_seq1,comp161234_c0_seq1,comp273248_c0_seq1,comp216085_c0_seq1,comp98855_c0_seq2,comp142174_c0_seq10,comp142915_c1_seq1,comp142915_c0_seq1,comp148429_c0_seq1,comp212047_c0_seq1,comp221751_c0_seq1,comp270757_c0_seq1,comp145010_c0_seq1,comp141167_c0_seq4,comp75711_c0_seq1,comp174973_c0_seq1,c…	25	K07466,K10901,K03165,K03165,K10865,K10882,K03504,K10866,K10880,K04482,K10739,K02327,K02327,K10869,K03165,K08991,K02328,K10867,K10871,K10740,K10865,K10740,K10879,K10875,K10880,K02327,K07466,K10866,K10869,K08991,K02328,K02335,K10865,K02327,K07466,K02328,K08991,K10739,K03165,K02327,K10877,K03629,K04482,K03165,K10873,K03165,K10870,K02327,K10901,K04066,K03504
ko04668	TNF signaling pathway	Signal transduction	124	comp141508_c0_seq1,comp142931_c0_seq1,comp137258_c0_seq1,comp135705_c0_seq1,comp144228_c2_seq2,comp128696_c0_seq2,comp139995_c0_seq2,comp130270_c0_seq2,comp118929_c0_seq2,comp174522_c0_seq1,comp282144_c0_seq1,comp136257_c0_seq1,comp28510_c0_seq1,comp142869_c0_seq3,comp180250_c0_seq1,comp146781_c2_seq4,comp115506_c0_seq1,comp195937_c0_seq1,comp135615_c0_seq4,comp142282_c0_seq1,comp148439_c0_seq1,c…	63	K03172,K04426,K04398,K04448,K04441,K04431,K04456,K05870,K05468,K16060,K04450,K15637,K04397,K03172,K03174,K04430,K02187,K16060,K04398,K11987,K04426,K04404,K09258,K05870,K02649,K00922,K04441,K16366,K17065,K09047,K04403,K09028,K12793,K10048,K15637,K04398,K17072,K17065,K16060,K04397,K06527,K03156,K04445,K04467,K02373,K08849,K09048,K03174,K02187,K05870,K09049,K04696,K12671,K07209,K14625,K05632,K11859,…
ko01051	Biosynthesis of ansamycins	Metabolism of terpenoids and polyketides	7	comp136335_c0_seq1,comp116604_c0_seq1,comp184181_c0_seq1,comp290610_c0_seq1,comp141322_c0_seq1,comp102842_c0_seq1,comp35587_c0_seq1	1	K00615,K00615,K00615,K00615,K00615,K00615,K00615
ko01200	Carbon metabolism	Metabolism	256	comp21535_c1_seq1,comp146556_c0_seq12,comp142743_c0_seq11,comp148710_c2_seq6,comp262634_c0_seq1,comp293764_c0_seq1,comp99800_c0_seq1,comp132341_c0_seq1,comp122669_c0_seq1,comp2331_c0_seq1,comp188395_c0_seq1,comp127963_c0_seq3,comp116272_c0_seq1,comp128418_c0_seq1,comp136118_c0_seq2,comp130791_c0_seq1,comp126040_c0_seq1,comp231852_c0_seq1,comp142876_c1_seq1,comp135188_c0_seq1,comp63829_c0_seq1,com…	67	K01679,K01895,K00850,K00164,K01834,K01803,K03737,K01965,K01754,K01624,K01900,K01966,K01623,K00830,K01948,K00164,K01807,K00234,K00626,K00030,K01681,K00031,K00161,K01966,K00134,K01647,K01689,K00281,K00627,K01057,K01681,K01070,K00134,K00600,K00058,K01895,K00615,K01070,K01900,K00236,K01958,K01754,K00850,K05298,K00031,K01958,K00164,K05606,K00873,K01895,K01070,K00927,K00927,K00626,K00844,K01966,K01679,…
ko04740	Olfactory transduction	Sensory system	37	comp136690_c0_seq2,comp172730_c0_seq1,comp123131_c0_seq2,comp127144_c0_seq19,comp87893_c0_seq1,comp91732_c0_seq1,comp51338_c0_seq1,comp147058_c1_seq1,comp122937_c0_seq3,comp130154_c0_seq1,comp141186_c0_seq10,comp42026_c0_seq1,comp110236_c1_seq1,comp52264_c0_seq1,comp209320_c0_seq1,comp67109_c0_seq1,comp91284_c0_seq2,comp138374_c1_seq1,comp138300_c0_seq2,comp128519_c0_seq2,comp130304_c1_seq1,comp1…	11	K08328,K07376,K04950,K04515,K08328,K04257,K02183,K04345,K08328,K04952,K04515,K04257,K07376,K02183,K04345,K04257,K04257,K04633,K05028,K02183,K04515,K02183,K02183,K07376,K04345,K04257,K08328,K04515,K08043,K04257,K02183,K04345,K02183,K08328,K07376,K02183,K04515
ko04141	Protein processing in endoplasmic reticulum	Folding, sorting and degradation	308	comp14289_c0_seq1,comp127099_c1_seq1,comp143886_c0_seq2,comp254744_c0_seq1,comp142931_c0_seq1,comp194211_c0_seq1,comp69711_c0_seq1,comp191119_c0_seq1,comp130568_c0_seq1,comp104759_c0_seq1,comp130663_c0_seq1,comp147811_c0_seq4,comp284566_c0_seq1,comp128696_c0_seq2,comp234718_c0_seq1,comp142793_c1_seq1,comp14521_c0_seq1,comp126468_c0_seq1,comp17346_c0_seq1,comp143828_c1_seq1,comp142434_c0_seq4,comp…	115	K13989,K04079,K09561,K09523,K04426,K10601,K06689,K07953,K01456,K13251,K13525,K09518,K07342,K04431,K12669,K08054,K14006,K07151,K10575,K14011,K09540,K10578,K03283,K07953,K14007,K04523,K09556,K09502,K09485,K08054,K09503,K08653,K13719,K07953,K03094,K09582,K10601,K03347,K14015,K12670,K14009,K14026,K02161,K09540,K07151,K13525,K03283,K09523,K09502,K14026,K08288,K10085,K06689,K04523,K01230,K03094,K09487,…
ko04930	Type II diabetes mellitus	Endocrine and metabolic diseases	66	comp120904_c0_seq1,comp140568_c0_seq1,comp147305_c0_seq1,comp134402_c4_seq2,comp86420_c0_seq1,comp39475_c0_seq1,comp144799_c0_seq1,comp181240_c0_seq1,comp247795_c0_seq1,comp138077_c1_seq2,comp285737_c0_seq1,comp154182_c0_seq1,comp197252_c0_seq1,comp113680_c0_seq1,comp239182_c0_seq1,comp141340_c2_seq1,comp182598_c0_seq1,comp202976_c0_seq1,comp133975_c0_seq3,comp146776_c0_seq11,comp143641_c0_seq3,c…	25	K04851,K04695,K07187,K04849,K00873,K04854,K16172,K00844,K02649,K00922,K07203,K04850,K07595,K04850,K00873,K04344,K00873,K00873,K03156,K04696,K07209,K00844,K07203,K04694,K00844,K00873,K00922,K02649,K07595,K16172,K04344,K00844,K00922,K07203,K00873,K07296,K16172,K00922,K04852,K04851,K00844,K04527,K04371,K02649,K00922,K07203,K00922,K07593,K05004,K04850,K00844,K07187,K04854,K02649,K02649,K04849,K00844,…
ko00071	Fatty acid metabolism	Lipid metabolism	72	comp97204_c0_seq1,comp118856_c2_seq1,comp163214_c0_seq1,comp177752_c0_seq1,comp142876_c1_seq1,comp144821_c0_seq6,comp133751_c0_seq1,comp140839_c1_seq1,comp131160_c0_seq2,comp37561_c0_seq1,comp147028_c3_seq1,comp118856_c1_seq1,comp94363_c0_seq1,comp132704_c0_seq1,comp127874_c0_seq1,comp72476_c0_seq1,comp111726_c0_seq1,comp243620_c0_seq1,comp148458_c0_seq15,comp143718_c0_seq2,comp136150_c0_seq2,com…	23	K07509,K00022,K00255,K00249,K00626,K08765,K07509,K15013,K14085,K00128,K00252,K00022,K07515,K07508,K00626,K07511,K00121,K00232,K01897,K15013,K07511,K01897,K00128,K15013,K07514,K00121,K00249,K07515,K08766,K00252,K00121,K08766,K13239,K00232,K01897,K07511,K07508,K07513,K00626,K00128,K15013,K00255,K01897,K08765,K00121,K07511,K00626,K09478,K08765,K09478,K00249,K00249,K01897,K00121,K00022,K14085,K07513,…
ko04614	Renin-angiotensin system	Endocrine system	20	comp123804_c0_seq1,comp131806_c0_seq1,comp73846_c0_seq1,comp143987_c1_seq1,comp211615_c0_seq1,comp136385_c0_seq1,comp140620_c1_seq1,comp286277_c0_seq1,comp128016_c0_seq1,comp288735_c0_seq1,comp143526_c1_seq1,comp72645_c0_seq1,comp80231_c0_seq1,comp145598_c1_seq1,comp136691_c0_seq1,comp235873_c0_seq1,comp44999_c0_seq1,comp143112_c0_seq4,comp143526_c0_seq1,comp147838_c0_seq1	10	K13289,K09821,K04166,K01392,K11140,K13289,K01257,K01389,K04166,K01392,K11141,K01283,K11140,K13289,K01283,K01392,K13289,K01389,K11141,K09708
ko04728	Dopaminergic synapse	Nervous system	159	comp120904_c0_seq1,comp138656_c0_seq1,comp127672_c0_seq1,comp140026_c2_seq3,comp144228_c2_seq2,comp149525_c0_seq1,comp73201_c0_seq1,comp115356_c0_seq1,comp139995_c0_seq2,comp127144_c0_seq19,comp70741_c0_seq1,comp134402_c4_seq2,comp130270_c0_seq2,comp92607_c0_seq1,comp291031_c0_seq1,comp124539_c2_seq2,comp282144_c0_seq1,comp58737_c0_seq1,comp51338_c0_seq1,comp150216_c0_seq1,comp137691_c0_seq6,comp…	63	K04851,K05002,K04354,K04348,K04441,K04959,K11584,K04147,K04456,K04515,K04382,K04849,K05870,K03083,K11583,K02677,K04450,K15494,K02183,K06269,K02223,K05858,K04345,K03083,K05870,K06269,K04382,K04548,K04441,K11584,K04354,K04634,K09047,K04850,K04958,K04536,K00274,K10396,K04960,K04534,K04515,K00274,K00545,K04850,K04344,K04630,K06269,K09048,K05870,K04542,K09049,K04997,K04544,K11584,K06269,K02183,K04345,…
ko05169	Epstein-Barr virus infection	Infectious diseases Viral	312	comp143147_c0_seq11,comp141508_c0_seq1,comp149469_c0_seq1,comp12863_c1_seq1,comp112367_c1_seq1,comp149211_c0_seq1,comp134711_c0_seq1,comp60964_c0_seq1,comp135705_c0_seq1,comp234381_c0_seq1,comp144228_c2_seq2,comp123671_c0_seq1,comp128696_c0_seq2,comp66404_c0_seq1,comp124074_c1_seq1,comp185331_c0_seq1,comp274869_c0_seq1,comp139995_c0_seq2,comp140607_c1_seq1,comp232086_c0_seq1,comp138939_c1_seq2,co…	117	K16198,K03172,K01116,K03013,K03036,K05859,K04469,K06618,K04448,K03030,K04441,K03120,K04431,K04730,K03008,K03032,K03124,K04456,K11406,K14290,K03283,K05410,K06063,K03061,K07936,K03038,K03065,K06627,K03083,K03115,K03021,K14317,K03016,K03006,K02161,K04450,K03012,K04498,K03172,K03174,K03283,K04430,K06627,K03033,K11406,K03010,K03013,K06643,K03037,K15979,K04498,K03115,K04345,K03028,K04404,K16197,K03083,…
ko00073	Cutin, suberine and wax biosynthesis	Lipid metabolism	6	comp203080_c0_seq1,comp133365_c0_seq1,comp224384_c0_seq1,comp140191_c0_seq4,comp10005_c1_seq1,comp13004_c0_seq1	1	K13356,K13356,K13356,K13356,K13356,K13356
ko00760	Nicotinate and nicotinamide metabolism	Metabolism of cofactors and vitamins	44	comp21484_c1_seq1,comp144261_c0_seq3,comp143934_c0_seq5,comp249285_c0_seq1,comp38436_c0_seq1,comp25055_c0_seq1,comp276303_c0_seq1,comp143385_c0_seq1,comp38672_c0_seq1,comp137190_c0_seq1,comp135225_c0_seq3,comp198696_c0_seq1,comp131018_c0_seq1,comp145648_c1_seq3,comp135504_c0_seq1,comp128578_c0_seq6,comp137413_c4_seq1,comp145974_c0_seq4,comp46177_c0_seq1,comp136007_c0_seq1,comp142993_c0_seq1,comp2…	13	K00763,K01081,K01081,K00763,K01081,K03783,K00323,K00767,K00858,K01513,K01081,K01081,K00323,K01513,K00157,K03783,K01081,K00858,K01081,K10524,K00323,K01081,K03783,K00858,K06210,K01081,K00323,K00157,K03462,K00763,K03783,K01081,K01081,K01081,K01081,K00157,K00323,K03462,K00767,K01242,K03462,K01242,K10524,K01950
ko04727	GABAergic synapse	Nervous system	108	comp120904_c0_seq1,comp148670_c0_seq3,comp131085_c0_seq6,comp214040_c0_seq1,comp144336_c0_seq7,comp238144_c0_seq1,comp91175_c0_seq1,comp11070_c0_seq1,comp128513_c1_seq12,comp140833_c1_seq2,comp134402_c4_seq2,comp124539_c2_seq2,comp38897_c0_seq1,comp133292_c0_seq1,comp135471_c0_seq1,comp92708_c0_seq1,comp221835_c0_seq1,comp126896_c0_seq1,comp148721_c0_seq5,comp147058_c1_seq1,comp148130_c0_seq1,com…	46	K04851,K04615,K08341,K01915,K01580,K01915,K04853,K08341,K05181,K15376,K04849,K02677,K08048,K06027,K01915,K01425,K08341,K08341,K08049,K04345,K08042,K05189,K04615,K05034,K05704,K13524,K15376,K04548,K05175,K04850,K08341,K05186,K04536,K08042,K04534,K15375,K08341,K01580,K04850,K01915,K04344,K04630,K05190,K04542,K04544,K01425,K05175,K04345,K04542,K08042,K15015,K05184,K08341,K04857,K08341,K06027,K01915,…
ko04664	Fc epsilon RI signaling pathway	Immune system	57	comp149469_c0_seq1,comp149211_c0_seq1,comp144228_c2_seq2,comp128696_c0_seq2,comp139995_c0_seq2,comp9979_c0_seq1,comp147721_c0_seq3,comp146781_c2_seq4,comp144934_c0_seq8,comp247795_c0_seq1,comp138077_c1_seq2,comp172296_c0_seq1,comp228120_c0_seq1,comp133975_c0_seq3,comp224129_c0_seq1,comp138401_c0_seq5,comp229288_c0_seq1,comp136281_c0_seq5,comp45997_c0_seq1,comp139749_c2_seq2,comp138077_c0_seq3,com…	26	K01116,K05859,K04441,K04431,K04456,K16342,K05703,K04430,K04392,K02649,K00922,K04441,K05730,K03156,K05703,K08091,K03099,K04364,K03099,K05730,K00922,K02649,K07370,K04364,K04441,K16342,K00922,K07828,K00922,K03084,K05730,K04456,K07361,K03099,K04441,K04371,K02649,K00922,K04392,K00922,K07983,K04441,K07827,K01116,K04441,K02649,K02649,K05855,K04364,K02649,K04364,K04456,K01116,K04368,K04433,K05703,K03099
ko04910	Insulin signaling pathway	Endocrine system	213	comp148877_c0_seq2,comp279281_c0_seq1,comp133818_c0_seq1,comp119959_c1_seq1,comp140568_c0_seq1,comp139995_c0_seq2,comp220065_c0_seq1,comp220957_c0_seq1,comp93632_c0_seq1,comp147305_c0_seq1,comp92607_c0_seq1,comp134965_c0_seq2,comp93567_c1_seq1,comp286721_c0_seq1,comp134444_c0_seq1,comp141903_c4_seq1,comp51338_c0_seq1,comp114902_c1_seq1,comp150216_c0_seq1,comp149331_c0_seq1,comp128055_c0_seq2,comp…	63	K07204,K00688,K01596,K07200,K04695,K04456,K00665,K01084,K07189,K07187,K03083,K07199,K07208,K07208,K04707,K03259,K02183,K02991,K06269,K05695,K04372,K03259,K07205,K04375,K07189,K04345,K07199,K16172,K03083,K00844,K07205,K04707,K00693,K06269,K02649,K11262,K07190,K15909,K00922,K00688,K07200,K04375,K01596,K07203,K04438,K03841,K07195,K07197,K04438,K11262,K01596,K07195,K00688,K06069,K00688,K11262,K03841,…
ko04977	Vitamin digestion and absorption	Digestive system	26	comp140656_c3_seq1,comp120158_c0_seq2,comp112895_c1_seq1,comp3622_c0_seq1,comp127923_c0_seq1,comp138783_c1_seq1,comp74859_c0_seq1,comp137710_c0_seq1,comp134950_c0_seq1,comp149223_c0_seq1,comp127060_c0_seq1,comp111461_c0_seq1,comp238953_c0_seq1,comp153500_c0_seq1,comp158344_c0_seq1,comp149494_c1_seq1,comp147161_c0_seq3,comp125622_c0_seq1,comp137839_c0_seq1,comp149494_c0_seq1,comp135423_c1_seq7,com…	18	K00678,K14073,K14610,K14618,K14617,K08760,K14462,K14386,K14615,K05665,K01435,K14610,K14592,K08757,K00678,K14462,K14610,K14622,K14073,K14462,K14609,K13885,K14073,K11156,K14616,K14618
ko04114	Oocyte meiosis	Cell growth and death	151	comp143147_c0_seq11,comp140026_c2_seq3,comp149525_c0_seq1,comp73201_c0_seq1,comp142361_c0_seq1,comp127144_c0_seq19,comp70741_c0_seq1,comp136050_c1_seq1,comp190579_c0_seq1,comp159927_c0_seq1,comp92691_c0_seq1,comp177327_c0_seq1,comp38897_c0_seq1,comp203052_c0_seq1,comp51338_c0_seq1,comp148721_c0_seq5,comp150216_c0_seq1,comp113776_c0_seq1,comp143276_c0_seq4,comp118308_c0_seq1,comp130879_c0_seq1,com…	57	K16198,K04348,K04959,K11584,K03362,K04515,K04382,K06626,K06636,K03094,K03347,K03350,K08048,K02602,K02183,K08049,K06269,K04367,K02602,K03094,K03351,K04345,K08042,K16197,K06631,K16197,K06269,K04382,K16197,K11584,K06669,K06630,K03350,K03350,K03363,K04958,K03355,K03354,K06669,K11481,K13728,K08042,K06630,K04960,K04515,K02602,K06269,K06633,K06636,K05459,K06630,K02087,K11584,K06269,K16197,K02183,K04345,…
ko04721	Synaptic vesicle cycle	Nervous system	124	comp128514_c1_seq1,comp277447_c0_seq1,comp139072_c3_seq1,comp292168_c0_seq1,comp139072_c0_seq2,comp144355_c1_seq6,comp94558_c0_seq1,comp63086_c0_seq1,comp44453_c0_seq1,comp289006_c0_seq1,comp184643_c0_seq1,comp37639_c0_seq1,comp129954_c2_seq1,comp129651_c2_seq2,comp134402_c4_seq2,comp20301_c0_seq1,comp133292_c0_seq1,comp143329_c0_seq3,comp57513_c1_seq1,comp176244_c0_seq1,comp15581_c1_seq1,comp386…	35	K02153,K02144,K01528,K02149,K01528,K02151,K15295,K04646,K15296,K15293,K02154,K15290,K11825,K13504,K04849,K02150,K06027,K15292,K02147,K02146,K02145,K02151,K15293,K02148,K08486,K02150,K13504,K02154,K02147,K15296,K02145,K02155,K02148,K11824,K02146,K02152,K02150,K02154,K15293,K11827,K02152,K04344,K02155,K15292,K02149,K12302,K13504,K02153,K14636,K04646,K04644,K15015,K08486,K04560,K11826,K12302,K02151,…
ko00604	Glycosphingolipid biosynthesis - ganglio series	Glycan biosynthesis and metabolism	16	comp145367_c1_seq2,comp135588_c0_seq1,comp142569_c0_seq1,comp129719_c0_seq4,comp139053_c0_seq3,comp124638_c0_seq2,comp188941_c0_seq1,comp81258_c2_seq1,comp123298_c0_seq1,comp44246_c0_seq1,comp253540_c0_seq1,comp139595_c0_seq18,comp129284_c0_seq1,comp253991_c0_seq1,comp133829_c0_seq1,comp6369_c0_seq1	10	K03368,K12373,K03374,K03370,K03373,K03369,K12309,K12373,K00715,K12373,K12309,K00780,K12309,K03372,K00715,K12373
ko03050	Proteasome	Folding, sorting and degradation	103	comp112367_c1_seq1,comp117952_c0_seq1,comp158259_c0_seq1,comp234381_c0_seq1,comp108827_c0_seq2,comp185331_c0_seq1,comp144706_c2_seq1,comp56030_c0_seq1,comp133166_c1_seq1,comp106944_c0_seq1,comp131625_c1_seq1,comp151671_c0_seq1,comp150813_c0_seq1,comp11167_c1_seq1,comp30272_c0_seq1,comp134967_c1_seq2,comp100975_c0_seq1,comp131146_c0_seq1,comp31793_c0_seq1,comp123651_c0_seq2,comp118318_c0_seq1,comp…	39	K03036,K02725,K06700,K03030,K06698,K03032,K02730,K03061,K03038,K03065,K02737,K02728,K02739,K06699,K02731,K03033,K02729,K03037,K03028,K02737,K11599,K03032,K02728,K02735,K02736,K02730,K02731,K03038,K02736,K02738,K03064,K03039,K02730,K02725,K03033,K02735,K03037,K03420,K03029,K03038,K06700,K03061,K03030,K02739,K03033,K02729,K02734,K02731,K06698,K02727,K03065,K03063,K06696,K03063,K06699,K02736,K03038,…
ko04113	Meiosis - yeast	Cell growth and death	103	comp149102_c0_seq4,comp137150_c1_seq1,comp147502_c0_seq1,comp282244_c0_seq1,comp73201_c0_seq1,comp98676_c2_seq1,comp70741_c0_seq1,comp245617_c0_seq1,comp190579_c0_seq1,comp177327_c0_seq1,comp24822_c1_seq1,comp140288_c0_seq1,comp150216_c0_seq1,comp137317_c1_seq1,comp130879_c0_seq1,comp147058_c1_seq1,comp96846_c1_seq3,comp141395_c0_seq2,comp60062_c0_seq1,comp269572_c0_seq1,comp94804_c1_seq1,comp140…	39	K06662,K02541,K02540,K02214,K11584,K02542,K04382,K10878,K06636,K03350,K02606,K02213,K06269,K02608,K03351,K04345,K06269,K06671,K04382,K06662,K02210,K11584,K06669,K03350,K03350,K03363,K03355,K03354,K06669,K02541,K09468,K02607,K06269,K02606,K06636,K06671,K10872,K11584,K06269,K10878,K02542,K06628,K04345,K03358,K03350,K02537,K02540,K03348,K02212,K06636,K03363,K06669,K06636,K11584,K02542,K03358,K02540,…
ko04380	Osteoclast differentiation	Development	128	comp289116_c0_seq1,comp144672_c0_seq1,comp133470_c5_seq1,comp131215_c0_seq1,comp146008_c2_seq2,comp149211_c0_seq1,comp134711_c0_seq1,comp135705_c0_seq1,comp140026_c2_seq3,comp144228_c2_seq2,comp146693_c1_seq4,comp128696_c0_seq2,comp139995_c0_seq2,comp225527_c0_seq1,comp130270_c0_seq2,comp135090_c1_seq1,comp147721_c0_seq3,comp137751_c3_seq2,comp144934_c0_seq8,comp129648_c0_seq1,comp148327_c0_seq1,…	73	K09455,K08008,K13375,K08601,K08530,K05859,K04469,K04448,K04348,K04441,K11220,K04431,K04456,K14379,K05870,K14380,K05703,K05130,K04392,K01371,K05090,K04404,K05870,K08601,K02649,K00922,K04441,K05148,K04403,K09028,K08010,K04386,K04388,K08012,K13376,K04502,K03156,K05703,K04467,K08091,K05870,K04696,K07371,K04576,K04364,K07209,K09030,K04448,K04694,K09253,K04348,K09455,K04348,K04693,K00922,K02649,K07370,…
ko00770	Pantothenate and CoA biosynthesis	Metabolism of cofactors and vitamins	29	comp147176_c0_seq5,comp128476_c0_seq2,comp277444_c0_seq1,comp138175_c1_seq1,comp18806_c0_seq1,comp231998_c0_seq1,comp137190_c0_seq1,comp146183_c0_seq2,comp139963_c1_seq1,comp145648_c1_seq3,comp297744_c0_seq1,comp148350_c0_seq5,comp171856_c0_seq1,comp227048_c0_seq1,comp123947_c0_seq1,comp138175_c0_seq1,comp130314_c3_seq1,comp147240_c2_seq2,comp268078_c0_seq1,comp148967_c0_seq1,comp14835_c0_seq1,co…	13	K00826,K01598,K00207,K09680,K02318,K09680,K01513,K01431,K00826,K01513,K01918,K09680,K00826,K01464,K08069,K09680,K01464,K00859,K01687,K09680,K01464,K00207,K01922,K09680,K00826,K02318,K00207,K09680,K00207
ko00450	Selenocompound metabolism	Metabolism of other amino acids	29	comp239716_c0_seq1,comp87832_c0_seq1,comp141631_c0_seq1,comp285338_c0_seq1,comp232006_c0_seq1,comp151788_c0_seq1,comp176789_c0_seq1,comp136508_c0_seq1,comp193545_c0_seq1,comp57413_c0_seq1,comp113181_c0_seq1,comp137397_c1_seq3,comp146911_c0_seq1,comp140825_c0_seq3,comp143280_c0_seq4,comp231461_c0_seq1,comp206531_c0_seq1,comp13957_c0_seq2,comp134521_c0_seq1,comp202671_c0_seq1,comp141139_c0_seq1,com…	9	K03341,K00384,K00548,K13811,K01758,K01008,K00816,K13811,K01758,K01008,K00384,K01008,K01874,K00816,K01874,K13811,K01008,K00816,K10837,K00384,K13811,K13811,K03341,K13811,K01008,K13811,K00816,K01758,K00384
ko00660	C5-Branched dibasic acid metabolism	Carbohydrate metabolism	1	comp72354_c1_seq1	1	K01903
ko04340	Hedgehog signaling pathway	Signal transduction	61	comp168863_c0_seq1,comp146768_c0_seq5,comp145547_c4_seq3,comp115337_c0_seq1,comp147049_c1_seq13,comp143913_c0_seq1,comp12478_c0_seq1,comp142361_c0_seq1,comp92607_c0_seq1,comp61410_c0_seq1,comp137024_c1_seq6,comp144696_c0_seq12,comp141955_c0_seq2,comp147058_c1_seq1,comp143097_c1_seq4,comp144213_c0_seq8,comp137998_c0_seq1,comp140494_c0_seq1,comp140117_c2_seq2,comp130344_c0_seq1,comp121698_c0_seq1,c…	29	K08957,K03209,K04662,K00408,K00312,K06233,K08958,K03362,K03083,K00312,K00444,K04662,K00714,K04345,K03083,K00445,K16798,K04662,K08958,K01384,K01064,K04345,K08957,K06226,K01558,K00408,K03083,K06225,K08958,K01064,K03362,K06233,K06229,K00572,K08957,K08959,K04345,K03362,K06226,K11989,K08958,K00572,K03083,K06230,K01384,K06225,K00444,K00714,K03362,K08960,K00182,K03083,K06232,K04345,K08960,K06228,K03362,…
ko05100	Bacterial invasion of epithelial cells	Infectious diseases Bacterial	128	comp119632_c0_seq1,comp139072_c3_seq1,comp139072_c0_seq2,comp97379_c0_seq1,comp139664_c0_seq1,comp136430_c0_seq1,comp63086_c0_seq1,comp144910_c0_seq4,comp137262_c1_seq2,comp2180_c0_seq1,comp145834_c1_seq1,comp75011_c0_seq1,comp222115_c0_seq1,comp118871_c0_seq1,comp134444_c0_seq1,comp149487_c0_seq1,comp135995_c1_seq1,comp142562_c0_seq1,comp148568_c0_seq1,comp144934_c0_seq8,comp126759_c0_seq5,comp2…	44	K06106,K01528,K01528,K05758,K05754,K16938,K04646,K13708,K06106,K05757,K05726,K05747,K12366,K04393,K04707,K05717,K16942,K05719,K13708,K04392,K05747,K05700,K05757,K05755,K02105,K05704,K04707,K02649,K00922,K04438,K12958,K06106,K05099,K04438,K13728,K05700,K04513,K04393,K05747,K05747,K05758,K04707,K12366,K06279,K05691,K06106,K05760,K04646,K05692,K04644,K06279,K05689,K05700,K04393,K13738,K05753,K13708,…
ko05164	Influenza A	Infectious diseases Viral	172	comp254744_c0_seq1,comp135705_c0_seq1,comp143323_c0_seq3,comp144228_c2_seq2,comp146693_c1_seq4,comp128696_c0_seq2,comp6514_c0_seq1,comp139995_c0_seq2,comp149077_c0_seq2,comp232086_c0_seq1,comp138939_c1_seq2,comp126757_c0_seq1,comp5790_c0_seq1,comp141414_c0_seq2,comp208628_c0_seq1,comp92607_c0_seq1,comp92377_c0_seq1,comp147891_c0_seq68,comp219549_c0_seq1,comp79847_c0_seq1,comp139861_c1_seq5,comp28…	73	K09523,K04448,K04722,K04441,K11220,K04431,K15045,K04456,K12653,K14290,K03283,K05410,K14297,K10652,K12647,K03083,K14216,K14404,K04389,K12812,K14396,K04450,K04498,K12800,K14298,K03283,K04430,K09523,K05130,K04498,K08738,K03083,K03283,K12646,K02649,K14290,K04498,K15045,K12800,K08060,K00922,K14297,K04441,K16195,K10054,K16196,K07211,K12799,K14297,K04498,K12800,K01370,K15043,K01312,K04729,K01370,K12646,…
ko04610	Complement and coagulation cascades	Immune system	71	comp112355_c0_seq2,comp245457_c0_seq1,comp137603_c0_seq1,comp191086_c0_seq1,comp137992_c0_seq2,comp137695_c0_seq1,comp166548_c0_seq1,comp106439_c0_seq1,comp114017_c1_seq1,comp143145_c0_seq6,comp126943_c0_seq4,comp123418_c0_seq1,comp214859_c0_seq1,comp149182_c0_seq2,comp128257_c0_seq3,comp129394_c0_seq1,comp215067_c0_seq1,comp136985_c1_seq1,comp148497_c2_seq1,comp56155_c0_seq1,comp132246_c0_seq1,c…	42	K03910,K03990,K03914,K03909,K01334,K01334,K03989,K03911,K01330,K01348,K03898,K01321,K03990,K03899,K03916,K01333,K03905,K03901,K04002,K03909,K04007,K01332,K03902,K03994,K03898,K03905,K01335,K03907,K03984,K01335,K03906,K01314,K03901,K03990,K01315,K01335,K03898,K01323,K03909,K01300,K03902,K03992,K03990,K03984,K03898,K01321,K03992,K03988,K01335,K03908,K03900,K03905,K01313,K03991,K01330,K03910,K04002,…
ko04070	Phosphatidylinositol signaling system	Signal transduction	107	comp149469_c0_seq1,comp142196_c1_seq4,comp128529_c0_seq2,comp149211_c0_seq1,comp144205_c0_seq2,comp197288_c0_seq1,comp149525_c0_seq1,comp144976_c0_seq1,comp142673_c1_seq3,comp121729_c0_seq2,comp172847_c0_seq1,comp138500_c2_seq1,comp124539_c2_seq2,comp148112_c0_seq2,comp92020_c0_seq1,comp147155_c0_seq2,comp280175_c0_seq1,comp149180_c0_seq4,comp51338_c0_seq1,comp173999_c0_seq1,comp149256_c0_seq1,co…	34	K01116,K00901,K00911,K05859,K00920,K01110,K04959,K00999,K01106,K05857,K01107,K00888,K02677,K00888,K00913,K01106,K00913,K05860,K02183,K00901,K00923,K05858,K00911,K01099,K02649,K01099,K00922,K00889,K04958,K00901,K01107,K00901,K13711,K04960,K01099,K00888,K01092,K00981,K00911,K15759,K02183,K00913,K13711,K00889,K00921,K00922,K00901,K02649,K10572,K01109,K00888,K02183,K01109,K00911,K05858,K01107,K02677,…
ko00750	Vitamin B6 metabolism	Metabolism of cofactors and vitamins	7	comp135504_c0_seq1,comp121037_c1_seq1,comp140588_c1_seq1,comp137368_c0_seq3,comp121037_c0_seq1,comp119757_c0_seq1,comp172652_c0_seq1	4	K00157,K00157,K07758,K13248,K00157,K00868,K00868
ko00791	Atrazine degradation	Xenobiotics biodegradation and metabolism	1	comp113077_c0_seq1	1	K01500
ko04622	RIG-I-like receptor signaling pathway	Immune system	66	comp131215_c0_seq1,comp137258_c0_seq1,comp144228_c2_seq2,comp149077_c0_seq2,comp126757_c0_seq1,comp141414_c0_seq2,comp208628_c0_seq1,comp180250_c0_seq1,comp135615_c0_seq4,comp132608_c1_seq9,comp147717_c0_seq11,comp229334_c0_seq1,comp133971_c2_seq3,comp172296_c0_seq1,comp147159_c2_seq1,comp292875_c0_seq1,comp139427_c0_seq1,comp133975_c0_seq3,comp128782_c0_seq1,comp138858_c1_seq1,comp8660_c0_seq1,c…	35	K08601,K04398,K04441,K12653,K05410,K10652,K12647,K03174,K04398,K12652,K08601,K12646,K09578,K04441,K07211,K04398,K12646,K03156,K04467,K02373,K03174,K07209,K11594,K12650,K03174,K10652,K00863,K04441,K12648,K04398,K12655,K08601,K05411,K03174,K12651,K12656,K03175,K04441,K08336,K04416,K07210,K05410,K03175,K11594,K09578,K05410,K04441,K03173,K02861,K02580,K03175,K12654,K04441,K04398,K12647,K12655,K10652,…
ko04914	Progesterone-mediated oocyte maturation	Endocrine system	96	comp127099_c1_seq1,comp144228_c2_seq2,comp139995_c0_seq2,comp124654_c0_seq1,comp90762_c0_seq1,comp177327_c0_seq1,comp38897_c0_seq1,comp203052_c0_seq1,comp154449_c0_seq1,comp148721_c0_seq5,comp113776_c0_seq1,comp145576_c0_seq1,comp143276_c0_seq4,comp130879_c0_seq1,comp147058_c1_seq1,comp148130_c0_seq1,comp147558_c0_seq1,comp247795_c0_seq1,comp138077_c1_seq2,comp221144_c0_seq1,comp172296_c0_seq1,co…	41	K04079,K04441,K04456,K06645,K06627,K03350,K08048,K02602,K06627,K08049,K04367,K05868,K02602,K03351,K04345,K08042,K06631,K02649,K00922,K02178,K04441,K03350,K03350,K05868,K03355,K03354,K13728,K08042,K05868,K04079,K02602,K04630,K06633,K05459,K02087,K05868,K04365,K04345,K03358,K03350,K08042,K02537,K06631,K03348,K00922,K02649,K08556,K04079,K04441,K04373,K06627,K00922,K03358,K02087,K03350,K02178,K04079,…
ko00630	Glyoxylate and dicarboxylate metabolism	Carbohydrate metabolism	53	comp132341_c0_seq1,comp127963_c0_seq3,comp129645_c0_seq3,comp128418_c0_seq1,comp46088_c0_seq1,comp194862_c0_seq1,comp142876_c1_seq1,comp63829_c0_seq1,comp137382_c0_seq1,comp132602_c0_seq1,comp193494_c0_seq1,comp145553_c2_seq1,comp132128_c0_seq1,comp127874_c0_seq1,comp127963_c1_seq1,comp124478_c0_seq2,comp122402_c0_seq1,comp17655_c0_seq1,comp50789_c0_seq1,comp227991_c0_seq1,comp128926_c0_seq2,comp…	18	K01965,K01966,K00049,K00830,K02437,K03781,K00626,K01681,K01966,K01647,K01681,K00600,K05606,K00626,K01966,K01432,K01681,K01681,K03781,K01681,K01647,K01602,K00025,K01681,K15788,K01847,K01965,K01647,K01681,K01681,K00626,K01681,K00026,K01681,K01847,K00830,K00025,K00626,K01681,K00600,K00026,K00600,K11517,K01847,K03781,K01681,K05606,K00025,K15788,K00600,K00600,K00026,K01647
ko00945	Stilbenoid, diarylheptanoid and gingerol biosynthesis	Biosynthesis of other secondary metabolites	1	comp297287_c0_seq1	1	K00588
ko00364	Fluorobenzoate degradation	Xenobiotics biodegradation and metabolism	2	comp121642_c0_seq1,comp169442_c0_seq1	1	K01061,K01061
ko05133	Pertussis	Infectious diseases Bacterial	85	comp245457_c0_seq1,comp101427_c0_seq1,comp111531_c0_seq1,comp135705_c0_seq1,comp144228_c2_seq2,comp66404_c0_seq1,comp166548_c0_seq1,comp114017_c1_seq1,comp28510_c0_seq1,comp123110_c0_seq1,comp135506_c0_seq1,comp115506_c0_seq1,comp214859_c0_seq1,comp51338_c0_seq1,comp142562_c0_seq1,comp239213_c0_seq1,comp172296_c0_seq1,comp136040_c2_seq3,comp148497_c2_seq1,comp127482_c0_seq1,comp123922_c0_seq1,com…	37	K03990,K05765,K05765,K04448,K04441,K04730,K03989,K01330,K04397,K12800,K09444,K02187,K03990,K02183,K05719,K12800,K04441,K12799,K04002,K04513,K12800,K01370,K01332,K04397,K04729,K03994,K01370,K04630,K03156,K05842,K05765,K02187,K02183,K10155,K04448,K05403,K05765,K04730,K08727,K04441,K02183,K03990,K05719,K12799,K04379,K02183,K04513,K12800,K04379,K05411,K02183,K05765,K04448,K03175,K04441,K02187,K04371,…
ko00650	Butanoate metabolism	Carbohydrate metabolism	54	comp146406_c3_seq30,comp118856_c2_seq1,comp144336_c0_seq7,comp142876_c1_seq1,comp150964_c0_seq1,comp118856_c1_seq1,comp94363_c0_seq1,comp31440_c0_seq1,comp127874_c0_seq1,comp72476_c0_seq1,comp146346_c1_seq4,comp136150_c0_seq2,comp146231_c0_seq1,comp194218_c0_seq1,comp273651_c0_seq1,comp136684_c0_seq1,comp144359_c0_seq2,comp31440_c1_seq1,comp152512_c0_seq1,comp282010_c0_seq1,comp172065_c0_seq1,com…	19	K01896,K00022,K01580,K00626,K00161,K00022,K07515,K01027,K00626,K07511,K13524,K07511,K01580,K00019,K00139,K01907,K07514,K01027,K07515,K00019,K01027,K00139,K01641,K00162,K00109,K07511,K01640,K00162,K01580,K00626,K00161,K00019,K01027,K01641,K01580,K01028,K13524,K01907,K07511,K00626,K01640,K01641,K01027,K01028,K00022,K07515,K00019,K07515,K00161,K07514,K13524,K00162,K01641,K00248
ko00051	Fructose and mannose metabolism	Carbohydrate metabolism	61	comp142743_c0_seq11,comp128338_c1_seq2,comp293764_c0_seq1,comp2331_c0_seq1,comp99312_c0_seq1,comp32849_c0_seq1,comp116272_c0_seq1,comp142253_c0_seq5,comp171353_c0_seq1,comp145401_c1_seq1,comp181240_c0_seq1,comp111590_c0_seq1,comp78030_c2_seq1,comp127354_c0_seq1,comp252208_c0_seq1,comp129223_c0_seq3,comp78030_c1_seq1,comp274102_c0_seq1,comp25481_c0_seq1,comp247866_c0_seq1,comp132198_c1_seq2,comp14…	19	K00850,K02377,K01803,K01624,K01711,K01805,K01623,K01103,K00850,K05305,K00844,K01623,K00966,K01803,K03841,K01103,K00966,K01623,K03841,K01112,K01623,K14634,K00844,K00850,K00844,K00850,K00850,K01112,K00008,K01103,K01103,K01803,K01711,K01809,K01623,K03841,K00844,K01803,K01623,K00850,K00846,K01112,K03841,K00976,K01103,K00844,K00011,K00844,K00850,K01623,K00850,K01103,K00008,K00850,K00844,K01803,K03841,…
ko04150	mTOR signaling pathway	Signal transduction	94	comp148877_c0_seq2,comp131073_c0_seq9,comp197288_c0_seq1,comp128803_c2_seq1,comp139995_c0_seq2,comp175358_c0_seq1,comp146538_c0_seq1,comp93567_c1_seq1,comp286721_c0_seq1,comp13379_c0_seq1,comp124539_c2_seq2,comp141285_c2_seq2,comp192363_c0_seq1,comp1394_c0_seq1,comp137586_c1_seq1,comp141903_c4_seq1,comp114902_c1_seq1,comp44645_c0_seq1,comp2147_c0_seq1,comp283896_c0_seq1,comp144799_c0_seq1,comp137…	34	K07204,K05448,K01110,K08268,K04456,K08269,K08269,K07208,K07208,K08272,K02677,K07298,K08266,K16186,K03258,K03259,K02991,K03259,K07205,K16185,K16172,K07205,K02649,K08271,K00922,K08272,K07203,K03156,K05459,K08267,K08268,K07205,K04365,K07203,K06276,K16185,K16186,K08268,K04688,K00922,K02649,K07204,K16172,K04373,K07208,K08272,K02677,K07198,K08269,K00922,K07203,K16172,K02677,K08269,K16186,K00922,K01110,…
ko05131	Shigellosis	Infectious diseases Bacterial	95	comp119632_c0_seq1,comp144228_c2_seq2,comp97379_c0_seq1,comp139664_c0_seq1,comp142361_c0_seq1,comp144910_c0_seq4,comp137262_c1_seq2,comp2180_c0_seq1,comp75011_c0_seq1,comp222115_c0_seq1,comp118871_c0_seq1,comp149452_c0_seq7,comp142562_c0_seq1,comp148568_c0_seq1,comp144934_c0_seq8,comp148252_c0_seq2,comp126759_c0_seq5,comp202923_c0_seq1,comp89401_c1_seq1,comp134484_c0_seq1,comp145139_c3_seq1,comp1…	35	K06106,K04441,K05758,K05754,K03362,K13708,K06106,K05757,K05747,K12366,K04393,K06619,K05719,K13708,K04392,K05740,K05747,K05700,K05759,K05757,K05755,K05704,K05759,K04441,K04438,K06106,K04438,K13728,K05700,K04393,K05747,K05759,K05747,K05758,K04467,K12366,K06106,K07209,K05692,K05700,K04393,K05753,K13708,K10165,K05759,K05757,K07863,K08727,K04441,K05692,K05719,K03362,K04438,K13708,K05748,K05754,K05753,…
ko00061	Fatty acid biosynthesis	Lipid metabolism	18	comp220065_c0_seq1,comp149341_c0_seq6,comp276572_c0_seq1,comp128928_c3_seq1,comp135637_c0_seq1,comp24171_c0_seq1,comp76066_c1_seq1,comp149444_c0_seq1,comp257821_c0_seq1,comp216337_c0_seq1,comp139493_c0_seq2,comp5257_c0_seq1,comp76066_c0_seq1,comp128928_c1_seq2,comp179004_c0_seq1,comp289056_c0_seq1,comp229992_c0_seq1,comp128928_c2_seq3	6	K00665,K11262,K01961,K11262,K01071,K11262,K00645,K00665,K00645,K11262,K09458,K00665,K00645,K11262,K11262,K00665,K00645,K11262
ko04111	Cell cycle - yeast	Cell growth and death	134	comp127672_c0_seq1,comp149102_c0_seq4,comp137150_c1_seq1,comp145669_c0_seq1,comp186951_c0_seq1,comp147502_c0_seq1,comp282244_c0_seq1,comp98676_c2_seq1,comp70741_c0_seq1,comp190579_c0_seq1,comp159927_c0_seq1,comp92691_c0_seq1,comp177327_c0_seq1,comp239624_c0_seq1,comp24822_c1_seq1,comp164680_c0_seq1,comp182729_c0_seq1,comp140288_c0_seq1,comp218658_c0_seq1,comp134016_c1_seq1,comp157275_c0_seq1,comp…	50	K04354,K06662,K02541,K06678,K06670,K02540,K02214,K02542,K04382,K06636,K03094,K03347,K03350,K02180,K02606,K06674,K06672,K02213,K06672,K02219,K06675,K02608,K03094,K03351,K06685,K06671,K04382,K06662,K02210,K06669,K04354,K03350,K03350,K03363,K06675,K03355,K03354,K06669,K02541,K06678,K02607,K02606,K06636,K06671,K06672,K06676,K06685,K02542,K02516,K06628,K03358,K03350,K06675,K02537,K06672,K02540,K02219,…
ko00480	Glutathione metabolism	Metabolism of other amino acids	84	comp141488_c2_seq2,comp140796_c2_seq2,comp137288_c1_seq5,comp124547_c0_seq2,comp237466_c0_seq1,comp148543_c0_seq1,comp127838_c0_seq1,comp132287_c0_seq3,comp200567_c0_seq1,comp199845_c0_seq1,comp139498_c0_seq1,comp62839_c1_seq1,comp130140_c0_seq1,comp18817_c0_seq1,comp131621_c0_seq2,comp163610_c0_seq1,comp46353_c0_seq1,comp219609_c0_seq1,comp40692_c0_seq1,comp132225_c1_seq7,comp128702_c0_seq1,comp…	18	K00799,K10808,K00802,K00799,K00031,K00681,K00799,K00799,K01920,K01581,K00432,K00031,K10808,K00799,K00799,K00799,K13299,K00681,K00799,K00799,K00799,K11140,K00799,K00432,K00432,K00681,K00799,K13299,K01581,K01581,K00799,K00033,K10807,K11204,K00432,K00799,K00799,K00802,K00036,K11204,K10807,K00799,K00031,K00797,K00799,K11140,K00031,K13299,K00432,K00036,K00681,K00799,K00033,K00681,K00031,K10807,K11204,…
ko04918	Thyroid hormone synthesis	Endocrine system	89	comp108261_c0_seq4,comp149525_c0_seq1,comp142793_c1_seq1,comp143913_c0_seq1,comp121128_c0_seq1,comp111917_c1_seq1,comp147132_c1_seq1,comp130270_c0_seq2,comp141229_c0_seq2,comp124539_c2_seq2,comp38897_c0_seq1,comp282144_c0_seq1,comp176351_c0_seq1,comp148721_c0_seq5,comp139498_c0_seq1,comp147258_c1_seq1,comp146241_c0_seq1,comp147058_c1_seq1,comp148130_c0_seq1,comp20868_c0_seq2,comp146198_c0_seq2,co…	36	K10809,K04959,K08054,K06233,K01538,K01539,K08054,K05870,K09582,K02677,K08048,K04450,K01539,K08049,K00432,K05858,K09487,K04345,K08042,K05870,K15173,K08054,K04634,K09047,K10809,K01540,K00432,K04958,K08042,K04960,K01539,K00432,K09487,K08054,K09048,K14702,K05870,K09049,K04249,K04345,K08042,K01539,K08054,K00432,K00431,K09048,K04632,K01540,K09487,K05858,K02677,K09048,K01539,K06233,K04958,K01540,K05858,…
ko05205	Proteoglycans in cancer	Cancers Overview	293	comp144577_c0_seq5,comp149469_c0_seq1,comp131073_c0_seq9,comp103344_c0_seq1,comp146768_c0_seq5,comp95914_c0_seq1,comp133470_c5_seq1,comp132075_c0_seq4,comp149417_c0_seq2,comp144313_c0_seq1,comp149211_c0_seq1,comp119632_c0_seq1,comp145844_c0_seq1,comp115337_c0_seq1,comp128803_c2_seq1,comp144228_c2_seq2,comp147049_c1_seq13,comp149525_c0_seq1,comp146574_c1_seq1,comp148461_c0_seq1,comp277121_c0_seq1,…	125	K04358,K01116,K05448,K05762,K03209,K16865,K13375,K12823,K04437,K02375,K05859,K06106,K05742,K00408,K08268,K04441,K00312,K04959,K04503,K10380,K10380,K04456,K12329,K04515,K01348,K06106,K06497,K05098,K03685,K06255,K04660,K04393,K02677,K04707,K04389,K05717,K01365,K04361,K04358,K03258,K02432,K06487,K02376,K02842,K00312,K02187,K05860,K13769,K05719,K02991,K00444,K06269,K04392,K12823,K06497,K04358,K04375,…
ko00130	Ubiquinone and other terpenoid-quinone biosynthesis	Metabolism of cofactors and vitamins	19	comp130553_c0_seq1,comp146475_c0_seq9,comp139241_c0_seq7,comp209772_c0_seq1,comp123826_c0_seq2,comp222470_c0_seq1,comp136749_c0_seq1,comp244990_c0_seq1,comp20546_c1_seq1,comp22378_c0_seq1,comp235203_c0_seq1,comp139966_c0_seq5,comp142558_c1_seq1,comp237050_c0_seq1,comp229537_c0_seq1,comp66521_c0_seq1,comp20546_c0_seq1,comp78960_c1_seq1,comp294312_c0_seq1	9	K00457,K00815,K06125,K00591,K05357,K06134,K06126,K00815,K06127,K01904,K06126,K00457,K06127,K06126,K06134,K06134,K06127,K06125,K06126
ko00230	Purine metabolism	Nucleotide metabolism	286	comp146919_c0_seq5,comp127685_c0_seq1,comp12863_c1_seq1,comp141050_c2_seq2,comp76452_c1_seq1,comp134791_c1_seq2,comp117261_c0_seq1,comp133450_c1_seq1,comp124074_c1_seq1,comp125877_c1_seq7,comp140796_c2_seq2,comp272808_c0_seq1,comp144261_c0_seq3,comp211842_c0_seq1,comp142193_c1_seq1,comp200259_c0_seq1,comp143934_c0_seq5,comp144470_c1_seq2,comp38436_c0_seq1,comp145716_c0_seq1,comp197442_c0_seq1,com…	100	K01511,K00939,K03013,K12323,K13298,K01835,K13755,K01487,K03008,K13293,K10808,K00759,K01081,K00939,K13759,K00939,K01081,K01490,K01081,K01952,K01514,K03783,K00940,K01939,K00106,K13761,K00940,K13811,K01939,K03021,K00364,K08048,K03016,K00939,K08718,K03006,K03012,K01939,K03504,K00856,K13298,K08049,K00939,K01951,K10808,K00088,K01514,K03010,K00873,K12321,K03013,K02327,K00962,K08042,K13811,K13758,K00364,…
ko00281	Geraniol degradation	Metabolism of terpenoids and polyketides	4	comp118856_c2_seq1,comp118856_c1_seq1,comp9812_c0_seq1,comp109533_c0_seq1	2	K00022,K00022,K11731,K00022
ko00900	Terpenoid backbone biosynthesis	Metabolism of terpenoids and polyketides	37	comp142876_c1_seq1,comp11317_c0_seq1,comp136664_c0_seq1,comp297817_c0_seq1,comp127874_c0_seq1,comp138412_c0_seq2,comp195339_c0_seq1,comp134244_c0_seq1,comp20798_c1_seq1,comp148958_c1_seq1,comp127928_c0_seq1,comp137537_c1_seq3,comp136158_c0_seq1,comp80224_c1_seq1,comp127885_c0_seq2,comp245931_c0_seq1,comp15243_c0_seq1,comp137693_c1_seq3,comp70932_c0_seq1,comp205234_c0_seq1,comp142352_c0_seq2,comp7…	16	K00626,K12505,K11778,K01823,K00626,K05954,K01823,K12505,K00587,K00021,K00804,K05906,K01641,K12505,K13273,K05955,K00626,K00587,K12504,K00787,K08658,K01641,K05906,K12505,K00626,K13273,K00021,K01641,K00787,K12504,K01597,K00787,K00804,K01641,K01597,K05955,K05954
ko03060	Protein export	Folding, sorting and degradation	47	comp284566_c0_seq1,comp139112_c0_seq3,comp142434_c0_seq4,comp225073_c0_seq1,comp62967_c0_seq1,comp284037_c0_seq1,comp154497_c0_seq1,comp3465_c0_seq1,comp165898_c0_seq1,comp242629_c0_seq1,comp283051_c0_seq1,comp129770_c1_seq2,comp18261_c0_seq1,comp46629_c0_seq1,comp297466_c0_seq1,comp146444_c2_seq3,comp259823_c0_seq1,comp142831_c0_seq1,comp118303_c1_seq1,comp195702_c0_seq1,comp132060_c0_seq2,comp2…	21	K07342,K03217,K09540,K12272,K12947,K03107,K03109,K09540,K12948,K03107,K03217,K03108,K03104,K13431,K03076,K12275,K03107,K03106,K07342,K03106,K12947,K03108,K03217,K03105,K10956,K03107,K09647,K03106,K12946,K13280,K03106,K09490,K10956,K12946,K09481,K07342,K13431,K03108,K03109,K07342,K03104,K12946,K09490,K09481,K03107,K10956,K09490
ko00240	Pyrimidine metabolism	Nucleotide metabolism	192	comp146919_c0_seq5,comp12863_c1_seq1,comp132021_c0_seq1,comp137413_c2_seq1,comp87832_c0_seq1,comp143853_c0_seq1,comp124074_c1_seq1,comp140796_c2_seq2,comp144261_c0_seq3,comp49130_c0_seq1,comp143934_c0_seq5,comp38436_c0_seq1,comp189513_c0_seq1,comp25055_c0_seq1,comp135777_c1_seq1,comp138011_c0_seq1,comp130707_c1_seq1,comp130068_c0_seq3,comp135630_c1_seq1,comp42348_c0_seq1,comp284705_c0_seq1,comp17…	76	K01511,K03013,K13421,K00857,K00384,K00757,K03008,K10808,K01081,K00857,K01081,K01081,K00609,K03783,K00940,K00876,K16904,K00940,K03021,K03016,K03006,K03012,K03504,K01520,K10808,K00757,K03010,K00207,K03013,K02327,K00761,K00962,K00876,K13800,K00940,K02327,K02324,K11540,K02325,K00384,K03018,K02320,K03010,K01955,K01431,K12304,K03021,K03012,K00940,K01081,K03004,K01081,K00254,K00757,K02328,K03006,K03044,…
ko00513	Various types of N-glycan biosynthesis	Glycan biosynthesis and metabolism	58	comp8125_c0_seq1,comp146060_c0_seq5,comp234718_c0_seq1,comp126468_c0_seq1,comp276421_c0_seq1,comp258346_c0_seq1,comp126746_c0_seq2,comp257694_c0_seq1,comp173992_c0_seq1,comp142725_c0_seq4,comp145372_c0_seq1,comp103392_c0_seq1,comp141054_c1_seq6,comp133121_c0_seq1,comp143695_c0_seq2,comp120251_c0_seq1,comp198171_c0_seq1,comp141530_c1_seq1,comp139846_c2_seq4,comp10634_c0_seq1,comp257175_c0_seq1,com…	28	K07441,K00738,K12669,K07151,K03842,K01231,K12670,K00753,K07151,K01230,K03845,K12670,K14459,K03846,K00717,K12666,K03843,K07968,K00726,K12667,K01231,K13748,K07968,K03844,K09672,K01230,K12666,K09656,K03844,K03845,K12668,K00781,K12667,K12670,K14459,K12667,K07967,K07151,K12666,K03847,K13748,K14459,K00738,K07151,K07432,K12666,K07151,K00726,K07966,K00738,K12668,K07968,K12667,K03846,K03844,K01230,K00781,…
ko05145	Toxoplasmosis	Infectious diseases Parasitic	114	comp133470_c5_seq1,comp137258_c0_seq1,comp136245_c0_seq1,comp144228_c2_seq2,comp146693_c1_seq4,comp66404_c0_seq1,comp149392_c0_seq1,comp139995_c0_seq2,comp138939_c1_seq2,comp129664_c1_seq1,comp178858_c0_seq1,comp137995_c1_seq1,comp149547_c1_seq4,comp149547_c0_seq1,comp174522_c0_seq1,comp138865_c0_seq9,comp128679_c0_seq1,comp115506_c0_seq1,comp142562_c0_seq1,comp195937_c0_seq1,comp135615_c0_seq4,c…	56	K13375,K04398,K00461,K04441,K11220,K04730,K05636,K04456,K03283,K05637,K16061,K04570,K06240,K06240,K16060,K02161,K03283,K02187,K05719,K16060,K04398,K08738,K04404,K03283,K02649,K08060,K00922,K04441,K04403,K00461,K06246,K04398,K13376,K04534,K16060,K06243,K04729,K06244,K04630,K00461,K03156,K04467,K09565,K12473,K02187,K07209,K04399,K04694,K04730,K03283,K05637,K16061,K05135,K00922,K02649,K04441,K04398,…
ko00533	Glycosaminoglycan biosynthesis - keratan sulfate	Glycan biosynthesis and metabolism	16	comp145367_c1_seq2,comp142355_c0_seq1,comp143695_c0_seq2,comp141530_c1_seq1,comp143200_c0_seq1,comp136934_c0_seq10,comp137535_c1_seq1,comp146533_c0_seq7,comp146382_c0_seq1,comp139858_c0_seq1,comp138106_c0_seq5,comp139595_c0_seq18,comp42386_c0_seq1,comp141676_c0_seq1,comp137535_c2_seq3,comp142797_c0_seq8	11	K03368,K00741,K00717,K07968,K07968,K01022,K00781,K07967,K00741,K04745,K07966,K00780,K07968,K09671,K00781,K00741
ko04142	Lysosome	Transport and catabolism	236	comp90552_c0_seq1,comp213968_c0_seq1,comp290581_c0_seq1,comp83328_c0_seq1,comp136980_c0_seq1,comp56542_c1_seq1,comp229070_c0_seq1,comp277447_c0_seq1,comp139808_c1_seq1,comp144141_c0_seq5,comp141613_c0_seq2,comp232072_c0_seq1,comp103595_c0_seq1,comp231451_c0_seq1,comp63086_c0_seq1,comp297757_c0_seq1,comp135588_c0_seq1,comp120206_c0_seq1,comp129949_c0_seq1,comp149054_c1_seq4,comp184643_c0_seq1,comp…	84	K12301,K06129,K01192,K01275,K12393,K01158,K12386,K02144,K06501,K01074,K01135,K12384,K12348,K05642,K04646,K01444,K12373,K06497,K12392,K06528,K02154,K13289,K01189,K12400,K12391,K12396,K01365,K06562,K01202,K12388,K01132,K02146,K12401,K12385,K06528,K01369,K12398,K12388,K12391,K12386,K01371,K12385,K06497,K03661,K12404,K01275,K12387,K01444,K01382,K08239,K01202,K01204,K08568,K05642,K12397,K12383,K12396,…
ko05031	Amphetamine addiction	Substance dependence	87	comp120904_c0_seq1,comp140026_c2_seq3,comp127144_c0_seq19,comp15277_c0_seq1,comp131765_c0_seq2,comp130270_c0_seq2,comp124539_c2_seq2,comp282144_c0_seq1,comp58737_c0_seq1,comp51338_c0_seq1,comp150216_c0_seq1,comp147058_c1_seq1,comp20868_c0_seq2,comp96846_c1_seq3,comp4814_c0_seq1,comp188124_c0_seq1,comp39840_c0_seq1,comp135886_c1_seq7,comp154182_c0_seq1,comp157294_c0_seq1,comp149094_c1_seq1,comp141…	35	K04851,K04348,K04515,K05211,K15840,K05870,K02677,K04450,K15494,K02183,K06269,K04345,K05870,K06269,K15867,K05213,K05212,K09047,K04850,K00274,K11411,K04515,K00274,K04850,K06269,K09048,K05214,K05870,K09049,K06269,K05208,K02183,K04345,K04560,K04348,K04348,K05198,K09048,K04632,K02183,K02677,K04515,K04379,K02183,K11411,K09048,K06268,K06269,K04379,K00274,K02677,K02183,K04345,K09029,K05199,K04851,K15867,…
ko00910	Nitrogen metabolism	Energy metabolism	79	comp99800_c0_seq1,comp153756_c0_seq1,comp214040_c0_seq1,comp136118_c0_seq2,comp238144_c0_seq1,comp145420_c0_seq10,comp132917_c1_seq1,comp123764_c0_seq1,comp134379_c0_seq2,comp13891_c1_seq1,comp138934_c0_seq1,comp135471_c0_seq1,comp92708_c0_seq1,comp192844_c0_seq1,comp13691_c0_seq1,comp74077_c3_seq1,comp52644_c0_seq1,comp119209_c0_seq1,comp69081_c0_seq1,comp106533_c0_seq2,comp126504_c1_seq1,comp17…	19	K03737,K01672,K01915,K01948,K01915,K01672,K00411,K00413,K01953,K00264,K01672,K01915,K01425,K05601,K00264,K00266,K00412,K00413,K00412,K01672,K01672,K01953,K00264,K00371,K00261,K05601,K00266,K01672,K01915,K01953,K03522,K05601,K00261,K01425,K00264,K03521,K00412,K00264,K01915,K01915,K03522,K01672,K01915,K01425,K00413,K01672,K00412,K01672,K00412,K00411,K01672,K00605,K01672,K15371,K01425,K01425,K00264,…
ko00680	Methane metabolism	Energy metabolism	70	comp146556_c0_seq12,comp142743_c0_seq11,comp262634_c0_seq1,comp2331_c0_seq1,comp116272_c0_seq1,comp128418_c0_seq1,comp126284_c3_seq1,comp294396_c0_seq1,comp77020_c0_seq1,comp145553_c2_seq1,comp247237_c0_seq1,comp146675_c0_seq3,comp68781_c2_seq1,comp171353_c0_seq1,comp58966_c0_seq2,comp296358_c0_seq1,comp68781_c0_seq1,comp111590_c0_seq1,comp111726_c0_seq1,comp252208_c0_seq1,comp163515_c0_seq1,comp…	15	K01895,K00850,K01834,K01624,K01623,K00830,K01689,K01070,K00485,K00600,K00058,K01895,K01070,K00850,K00485,K01895,K01070,K01623,K00121,K03841,K01689,K01834,K01623,K03841,K00121,K01689,K01623,K00485,K00058,K00850,K00121,K00850,K00850,K01895,K00485,K01834,K00863,K01623,K03841,K01623,K00850,K01070,K01007,K00830,K01895,K03841,K00485,K00485,K01689,K01007,K00121,K00600,K00850,K00600,K01623,K00121,K00485,…
ko00062	Fatty acid elongation	Lipid metabolism	44	comp97204_c0_seq1,comp118856_c2_seq1,comp144141_c0_seq5,comp12909_c0_seq1,comp147048_c1_seq9,comp133751_c0_seq1,comp139535_c0_seq3,comp118856_c1_seq1,comp94363_c0_seq1,comp130169_c0_seq1,comp132704_c0_seq1,comp72476_c0_seq1,comp248354_c0_seq1,comp136269_c0_seq4,comp28475_c0_seq1,comp136150_c0_seq2,comp21066_c0_seq1,comp137156_c1_seq2,comp216513_c0_seq1,comp278424_c0_seq1,comp152512_c0_seq1,comp47…	16	K07509,K00022,K01074,K10249,K10247,K07509,K10249,K00022,K07515,K10703,K07508,K07511,K01074,K10258,K10703,K07511,K10249,K01074,K10251,K07512,K07515,K10250,K01068,K10258,K07512,K10203,K10250,K07511,K07508,K10205,K10249,K01074,K01074,K10251,K07511,K10251,K00022,K07512,K10203,K07515,K07515,K10251,K10203,K07512
ko00361	Chlorocyclohexane and chlorobenzene degradation	Xenobiotics biodegradation and metabolism	2	comp121642_c0_seq1,comp169442_c0_seq1	1	K01061,K01061
ko00532	Glycosaminoglycan biosynthesis - chondroitin sulfate / dermatan sulfate	Glycan biosynthesis and metabolism	22	comp140219_c0_seq9,comp128814_c0_seq1,comp144622_c2_seq4,comp143823_c0_seq1,comp144868_c0_seq1,comp138520_c0_seq1,comp142378_c0_seq1,comp145895_c0_seq6,comp116699_c0_seq2,comp143245_c0_seq4,comp161600_c0_seq1,comp116888_c0_seq1,comp142162_c1_seq3,comp145038_c1_seq1,comp143602_c0_seq1,comp147129_c0_seq4,comp216596_c0_seq1,comp142976_c0_seq5,comp143699_c0_seq2,comp128002_c0_seq1,comp212271_c0_seq1,…	15	K10158,K00746,K08106,K00747,K00734,K13499,K13499,K00771,K03193,K00771,K00747,K08106,K00746,K01794,K01020,K03419,K00746,K04743,K00733,K04742,K13499,K01017
ko05210	Colorectal cancer	Cancers Specific types	83	comp133470_c5_seq1,comp148340_c0_seq3,comp135705_c0_seq1,comp146574_c1_seq1,comp139995_c0_seq2,comp230899_c0_seq1,comp92607_c0_seq1,comp136261_c0_seq2,comp138865_c0_seq9,comp117681_c0_seq1,comp115506_c0_seq1,comp145704_c1_seq1,comp144934_c0_seq8,comp143663_c0_seq2,comp110041_c1_seq1,comp130055_c0_seq1,comp13507_c0_seq1,comp138971_c1_seq13,comp144374_c0_seq1,comp143097_c1_seq4,comp143627_c0_seq1,c…	40	K13375,K02085,K04448,K04503,K04456,K08737,K03083,K02085,K02161,K08731,K02187,K08732,K04392,K04501,K08738,K04501,K02105,K04492,K08733,K03083,K04490,K08735,K02649,K00922,K04377,K04513,K13376,K02187,K04399,K08732,K04365,K04448,K00922,K02649,K03083,K08736,K02161,K02105,K04379,K08731,K00922,K04451,K08734,K04513,K08733,K04379,K08738,K04490,K04448,K00922,K04456,K08738,K02187,K04371,K04365,K02649,K04674,…
ko04911	Insulin secretion	Endocrine system	105	comp120904_c0_seq1,comp127277_c0_seq1,comp147956_c0_seq3,comp148487_c0_seq6,comp121128_c0_seq1,comp91175_c0_seq1,comp111917_c1_seq1,comp127144_c0_seq19,comp129651_c2_seq2,comp109974_c0_seq2,comp130270_c0_seq2,comp147023_c0_seq5,comp124539_c2_seq2,comp38897_c0_seq1,comp282144_c0_seq1,comp126619_c3_seq2,comp176351_c0_seq1,comp148721_c0_seq5,comp213773_c0_seq1,comp147258_c1_seq1,comp144835_c0_seq1,c…	48	K04851,K04962,K04936,K16882,K01538,K04853,K01539,K04515,K13504,K05258,K05870,K04351,K02677,K08048,K04450,K04943,K01539,K08049,K04939,K05858,K04962,K04345,K08042,K05870,K13504,K04634,K09047,K04850,K01540,K05258,K08042,K04960,K04515,K01539,K04850,K04943,K09048,K04194,K05870,K09049,K13504,K05259,K04345,K08042,K04936,K01539,K04560,K04943,K07299,K04857,K16882,K07299,K09048,K04632,K01540,K05858,K13504,…
ko05160	Hepatitis C	Infectious diseases Viral	143	comp127672_c0_seq1,comp134897_c0_seq3,comp132281_c0_seq1,comp114927_c0_seq2,comp144228_c2_seq2,comp146693_c1_seq4,comp108827_c0_seq2,comp147458_c0_seq8,comp139995_c0_seq2,comp126757_c0_seq1,comp70741_c0_seq1,comp146712_c2_seq7,comp92607_c0_seq1,comp92377_c0_seq1,comp217396_c0_seq1,comp135506_c0_seq1,comp180250_c0_seq1,comp137751_c3_seq2,comp136121_c1_seq1,comp143097_c1_seq4,comp229334_c0_seq1,com…	60	K04354,K06087,K06087,K03250,K04441,K11220,K06698,K04357,K04456,K05410,K04382,K06087,K03083,K14216,K04361,K09444,K03174,K05130,K06087,K03083,K12646,K02649,K04382,K00922,K04441,K04706,K16195,K04354,K16196,K07211,K04361,K06087,K14217,K06087,K12646,K03156,K05842,K04467,K03250,K03174,K12473,K06087,K04696,K08524,K08860,K03099,K04364,K07209,K03099,K04365,K03250,K03174,K04354,K04693,K06698,K00922,K02649,…
ko04810	Regulation of actin cytoskeleton	Cell motility	243	comp144577_c0_seq5,comp142955_c1_seq22,comp103344_c0_seq1,comp137603_c0_seq1,comp145844_c0_seq1,comp119891_c0_seq1,comp101427_c0_seq1,comp111531_c0_seq1,comp142509_c0_seq2,comp148340_c0_seq3,comp144205_c0_seq2,comp147458_c0_seq8,comp146978_c0_seq6,comp144545_c0_seq1,comp143360_c0_seq1,comp142787_c0_seq1,comp97379_c0_seq1,comp139664_c0_seq1,comp122675_c0_seq4,comp196401_c0_seq1,comp145915_c1_seq7,…	109	K04358,K05627,K05762,K03914,K05742,K05768,K05765,K05765,K06586,K02085,K00920,K04357,K06587,K00907,K05750,K05720,K05758,K05754,K12757,K06590,K12329,K05766,K13708,K05749,K05766,K05757,K05726,K06583,K05747,K04393,K02085,K05717,K04361,K04130,K04358,K05729,K06487,K05094,K00907,K05719,K05699,K13708,K06269,K04367,K05086,K04392,K05740,K05747,K05700,K04358,K05759,K05757,K05766,K05732,K03916,K05755,K05746,…
ko04011	MAPK signaling pathway - yeast	Signal transduction	25	comp144228_c2_seq2,comp118871_c0_seq1,comp124539_c2_seq2,comp149275_c1_seq1,comp172296_c0_seq1,comp127482_c0_seq1,comp94526_c0_seq1,comp134835_c1_seq1,comp175525_c0_seq1,comp231168_c0_seq1,comp145501_c0_seq1,comp134875_c0_seq1,comp141976_c0_seq3,comp126807_c2_seq2,comp141934_c0_seq1,comp261306_c0_seq1,comp52728_c0_seq1,comp124539_c1_seq1,comp145341_c0_seq1,comp235225_c0_seq1,comp112843_c0_seq1,co…	10	K04441,K04393,K02677,K09291,K04441,K04513,K04393,K09468,K09448,K09291,K04464,K04393,K09448,K04441,K02677,K04409,K04513,K02677,K04441,K09468,K11240,K09448,K04441,K04441,K02677
ko01055	Biosynthesis of vancomycin group antibiotics	Metabolism of terpenoids and polyketides	2	comp111520_c0_seq2,comp20484_c0_seq1	1	K01710,K01710
ko02030	Bacterial chemotaxis	Cell motility	1	comp241213_c0_seq1	1	K03407
ko04066	HIF-1 signaling pathway	Signal transduction	148	comp149469_c0_seq1,comp138537_c0_seq1,comp144672_c0_seq1,comp131073_c0_seq9,comp71517_c0_seq1,comp149211_c0_seq1,comp141126_c0_seq1,comp147058_c0_seq2,comp128803_c2_seq1,comp147458_c0_seq8,comp139995_c0_seq2,comp87869_c0_seq3,comp127144_c0_seq19,comp150964_c0_seq1,comp132528_c0_seq1,comp126284_c3_seq1,comp124539_c2_seq2,comp142253_c0_seq5,comp217396_c0_seq1,comp111629_c0_seq1,comp138865_c0_seq9,c…	54	K01116,K05466,K08008,K05448,K09097,K05859,K03870,K06503,K08268,K04357,K04456,K03872,K04515,K00161,K00134,K01689,K02677,K01103,K04361,K00134,K02161,K04498,K03870,K03259,K02991,K04372,K03259,K07205,K04498,K14736,K05437,K05083,K00844,K07205,K02649,K04498,K00922,K16366,K00134,K07203,K04498,K01689,K00134,K04361,K05465,K01103,K04515,K03872,K09097,K03873,K00134,K05459,K01689,K04498,K00844,K12334,K08268,…
ko04670	Leukocyte transendothelial migration	Immune system	130	comp149469_c0_seq1,comp144672_c0_seq1,comp134897_c0_seq3,comp149211_c0_seq1,comp132281_c0_seq1,comp129189_c0_seq2,comp144228_c2_seq2,comp130751_c1_seq1,comp122675_c0_seq4,comp145834_c1_seq1,comp146712_c2_seq7,comp147023_c0_seq5,comp118871_c0_seq1,comp124539_c2_seq2,comp142562_c0_seq1,comp144934_c0_seq8,comp202923_c0_seq1,comp136121_c1_seq1,comp147562_c0_seq1,comp103915_c0_seq1,comp13507_c0_seq1,c…	52	K01116,K08008,K06087,K05859,K06087,K08015,K04441,K07836,K12757,K05726,K06087,K04351,K04393,K02677,K05719,K04392,K05700,K06087,K06533,K05732,K02105,K02649,K00922,K04441,K06735,K08010,K06785,K06087,K08012,K05700,K04513,K05730,K04393,K06087,K06527,K08016,K04630,K05763,K12757,K05691,K06087,K05760,K05732,K05692,K06089,K10351,K07293,K05700,K04393,K05730,K00922,K02649,K06088,K06087,K01398,K04189,K04441,…
ko05032	Morphine addiction	Substance dependence	74	comp138656_c0_seq1,comp76452_c1_seq1,comp140049_c2_seq1,comp148670_c0_seq3,comp117261_c0_seq1,comp128513_c1_seq12,comp134402_c4_seq2,comp124539_c2_seq2,comp38897_c0_seq1,comp109664_c0_seq1,comp91320_c0_seq1,comp148721_c0_seq5,comp138543_c0_seq1,comp147058_c1_seq1,comp148130_c0_seq1,comp75009_c0_seq1,comp142285_c1_seq1,comp99195_c0_seq1,comp143425_c0_seq1,comp115732_c1_seq2,comp242450_c0_seq1,comp…	40	K05002,K13298,K08291,K04615,K13755,K05181,K04849,K02677,K08048,K04265,K13298,K08049,K08291,K04345,K08042,K05189,K04615,K04548,K05175,K05186,K04536,K08042,K04534,K04215,K04344,K04630,K05190,K04542,K04997,K04544,K05175,K13755,K04345,K04542,K08042,K15015,K05184,K08291,K13298,K04540,K04347,K00910,K04632,K05175,K02677,K04344,K04539,K05186,K00910,K05175,K04537,K02677,K08291,K04536,K04345,K05175,K04549,…
ko00290	Valine, leucine and isoleucine biosynthesis	Amino acid metabolism	13	comp122669_c0_seq1,comp147176_c0_seq5,comp25600_c0_seq1,comp271083_c0_seq1,comp139963_c1_seq1,comp171856_c0_seq1,comp142286_c0_seq5,comp268078_c0_seq1,comp256566_c0_seq1,comp8546_c0_seq2,comp279707_c0_seq1,comp210643_c0_seq1,comp6544_c0_seq1	3	K01754,K00826,K01754,K01754,K00826,K00826,K01754,K01687,K01754,K01754,K01754,K01754,K00826
ko00100	Steroid biosynthesis	Lipid metabolism	23	comp141992_c3_seq1,comp58164_c0_seq2,comp142499_c0_seq2,comp202508_c0_seq1,comp141429_c0_seq1,comp146370_c1_seq10,comp124842_c0_seq1,comp142499_c1_seq1,comp162678_c0_seq1,comp100919_c2_seq1,comp239119_c0_seq1,comp66941_c0_seq1,comp243655_c0_seq1,comp137921_c0_seq1,comp213865_c0_seq1,comp138448_c0_seq2,comp244268_c0_seq1,comp137921_c2_seq1,comp144346_c1_seq3,comp145395_c0_seq3,comp146755_c0_seq2,c…	11	K00213,K00559,K01824,K07748,K12298,K09828,K07750,K01824,K07750,K07750,K07750,K00637,K09828,K00637,K00637,K00227,K07750,K00637,K05917,K07748,K13373,K07750,K00637
ko04391	Hippo signaling pathway - fly	Signal transduction	95	comp127672_c0_seq1,comp146768_c0_seq5,comp122779_c1_seq1,comp145373_c0_seq3,comp181047_c0_seq1,comp70741_c0_seq1,comp136050_c1_seq1,comp146322_c1_seq1,comp223343_c0_seq1,comp145733_c0_seq7,comp155774_c0_seq1,comp148122_c0_seq6,comp9500_c0_seq1,comp140537_c0_seq1,comp148754_c0_seq1,comp127561_c0_seq2,comp134638_c0_seq4,comp21773_c0_seq1,comp60062_c0_seq1,comp117296_c0_seq1,comp167510_c0_seq1,comp1…	34	K04354,K03209,K06094,K06091,K16675,K04382,K06626,K09236,K06094,K16682,K16673,K16684,K06091,K06093,K16175,K16197,K16197,K06685,K04382,K16197,K12076,K04354,K16507,K06630,K06094,K16685,K16682,K04377,K16687,K08791,K09851,K06630,K16175,K06069,K06093,K16682,K06094,K04237,K06630,K16674,K09448,K05692,K16197,K06685,K16687,K04354,K06630,K06630,K16681,K09448,K05692,K16197,K06685,K06626,K04354,K06069,K16676,…
ko00780	Biotin metabolism	Metabolism of cofactors and vitamins	3	comp127060_c0_seq1,comp139493_c0_seq2,comp147769_c0_seq1	3	K01435,K09458,K01942
ko05202	Transcriptional misregulation in cancer	Cancers Overview	148	comp141508_c0_seq1,comp17621_c0_seq1,comp132075_c0_seq4,comp146008_c2_seq2,comp147752_c0_seq1,comp141500_c3_seq1,comp121935_c0_seq16,comp149398_c1_seq1,comp137922_c0_seq11,comp138181_c1_seq3,comp148725_c0_seq2,comp145553_c0_seq1,comp196764_c0_seq1,comp125004_c0_seq1,comp196401_c0_seq1,comp115967_c0_seq1,comp143145_c0_seq6,comp137995_c1_seq1,comp112724_c0_seq2,comp136086_c5_seq1,comp142869_c0_seq3…	100	K03172,K11253,K12823,K08530,K11427,K08525,K09435,K04728,K11459,K15184,K13209,K02211,K15622,K01353,K06590,K04454,K01348,K04570,K10055,K11253,K03172,K15620,K04453,K11253,K12823,K13098,K05090,K06643,K09254,K09109,K00069,K00717,K14970,K06067,K11427,K10054,K04728,K15622,K09436,K04377,K02583,K10789,K10048,K05099,K06532,K10151,K06571,K04388,K11449,K04453,K05092,K08024,K15616,K15617,K09254,K10056,K05459,…
ko02020	Two-component system	Signal transduction	48	comp214040_c0_seq1,comp142876_c1_seq1,comp238144_c0_seq1,comp186716_c0_seq1,comp241213_c0_seq1,comp132917_c1_seq1,comp123764_c0_seq1,comp135471_c0_seq1,comp52644_c0_seq1,comp119209_c0_seq1,comp69081_c0_seq1,comp126324_c0_seq1,comp110041_c1_seq1,comp127874_c0_seq1,comp291266_c0_seq1,comp142693_c0_seq2,comp109679_c0_seq1,comp220074_c0_seq1,comp21693_c0_seq1,comp111514_c0_seq3,comp158074_c0_seq1,com…	16	K01915,K00626,K01915,K02259,K03407,K00411,K00413,K01915,K00412,K00413,K00412,K01077,K08738,K00626,K00371,K01077,K02259,K04751,K01915,K00412,K02259,K01915,K01915,K01915,K00413,K00426,K00626,K01077,K00412,K00412,K00411,K01077,K08738,K08738,K02313,K00626,K02658,K01915,K08738,K00411,K00413,K01915,K01915,K01915,K00411,K07660,K00027,K00412
ko04110	Cell cycle	Cell growth and death	200	comp143147_c0_seq11,comp137150_c1_seq1,comp133470_c5_seq1,comp144653_c0_seq2,comp60964_c0_seq1,comp186951_c0_seq1,comp147502_c0_seq1,comp282244_c0_seq1,comp149398_c1_seq1,comp146574_c1_seq1,comp148427_c0_seq2,comp98676_c2_seq1,comp124654_c0_seq1,comp146510_c5_seq1,comp90762_c0_seq1,comp142221_c0_seq3,comp136050_c1_seq1,comp190579_c0_seq1,comp92607_c0_seq1,comp159927_c0_seq1,comp92691_c0_seq1,comp…	88	K16198,K02541,K13375,K06632,K06618,K06670,K02540,K02214,K04728,K04503,K06642,K02542,K06645,K04802,K06627,K09392,K06626,K06636,K03083,K03094,K03347,K03350,K02180,K02606,K04498,K02213,K06619,K06627,K06640,K02608,K05868,K03094,K03351,K04802,K04501,K06643,K04498,K04501,K09392,K16197,K03083,K06631,K16197,K06067,K06671,K04498,K04402,K04682,K02210,K02178,K16197,K06669,K06630,K03350,K04728,K04498,K03350,…
ko01110	Biosynthesis of secondary metabolites	Metabolism	642	comp127685_c0_seq1,comp97204_c0_seq1,comp136373_c0_seq1,comp21535_c1_seq1,comp141615_c1_seq1,comp59822_c0_seq1,comp146556_c0_seq12,comp142743_c0_seq11,comp148710_c2_seq6,comp118856_c2_seq1,comp279281_c0_seq1,comp262634_c0_seq1,comp133818_c0_seq1,comp293764_c0_seq1,comp112316_c0_seq1,comp241286_c0_seq1,comp134791_c1_seq2,comp122669_c0_seq1,comp11546_c0_seq1,comp121940_c0_seq1,comp2331_c0_seq1,comp…	199	K00939,K07509,K00789,K01679,K00505,K05349,K01895,K00850,K00164,K00022,K00688,K01834,K01596,K01803,K14454,K01784,K01835,K01754,K08683,K01053,K01624,K01900,K00815,K00973,K02495,K01438,K01623,K06125,K00213,K00830,K01081,K02437,K00591,K00826,K00939,K00249,K00164,K01807,K00234,K00002,K03781,K01580,K00626,K00030,K00700,K00939,K01081,K01476,K02259,K01490,K01681,K00801,K00031,K12373,K00286,K01081,K00548,…
ko05204	Chemical carcinogenesis	Cancers Overview	62	comp71517_c0_seq1,comp141488_c2_seq2,comp79405_c0_seq1,comp135508_c0_seq1,comp124547_c0_seq2,comp279555_c0_seq1,comp127838_c0_seq1,comp132287_c0_seq3,comp71957_c0_seq1,comp18817_c0_seq1,comp131621_c0_seq2,comp115627_c0_seq1,comp142282_c0_seq1,comp176789_c0_seq1,comp268116_c0_seq1,comp163610_c0_seq1,comp146997_c0_seq1,comp46353_c0_seq1,comp40692_c0_seq1,comp132225_c1_seq7,comp128702_c0_seq1,comp11…	18	K09097,K00799,K07415,K07424,K00799,K00699,K00799,K00799,K00079,K00799,K00799,K01014,K11987,K00816,K15680,K00799,K07408,K13299,K00799,K00799,K00799,K00121,K00799,K01253,K09097,K00799,K13299,K00622,K00129,K00121,K00799,K00121,K00129,K09097,K00799,K00816,K15680,K00799,K00799,K00799,K15680,K13299,K00816,K00799,K00079,K00121,K00699,K00799,K00799,K00121,K00799,K00799,K07424,K00799,K07411,K07409,K00799,…
ko05120	Epithelial cell signaling in Helicobacter pylori infection	Infectious diseases Bacterial	115	comp149469_c0_seq1,comp128514_c1_seq1,comp291609_c0_seq1,comp149211_c0_seq1,comp277810_c0_seq1,comp277447_c0_seq1,comp135705_c0_seq1,comp144228_c2_seq2,comp292168_c0_seq1,comp144355_c1_seq6,comp184643_c0_seq1,comp175371_c0_seq1,comp118871_c0_seq1,comp20301_c0_seq1,comp217396_c0_seq1,comp57513_c1_seq1,comp176244_c0_seq1,comp15581_c1_seq1,comp38609_c0_seq1,comp146781_c2_seq4,comp115506_c0_seq1,comp…	44	K01116,K02153,K06059,K05859,K06059,K02144,K04448,K04441,K02149,K02151,K02154,K05728,K04393,K02150,K04361,K02147,K02146,K02145,K02151,K04430,K02187,K02148,K05728,K04392,K03661,K05704,K02150,K02154,K04441,K02147,K06735,K02145,K02155,K06785,K02148,K03661,K05099,K04361,K02146,K02152,K02150,K02154,K04393,K06059,K02152,K02155,K05050,K04467,K02187,K06786,K02149,K03662,K07209,K02153,K04448,K06089,K07293,…
ko04370	VEGF signaling pathway	Signal transduction	62	comp149469_c0_seq1,comp131073_c0_seq9,comp149211_c0_seq1,comp140026_c2_seq3,comp144228_c2_seq2,comp139995_c0_seq2,comp148653_c0_seq2,comp9979_c0_seq1,comp118871_c0_seq1,comp124539_c2_seq2,comp144934_c0_seq8,comp142282_c0_seq1,comp137292_c1_seq3,comp247795_c0_seq1,comp138077_c1_seq2,comp172296_c0_seq1,comp94526_c0_seq1,comp167251_c0_seq1,comp17121_c0_seq1,comp290784_c0_seq1,comp125608_c0_seq2,comp…	27	K01116,K05448,K05859,K04348,K04441,K04456,K05098,K16342,K04393,K02677,K04392,K11987,K05704,K02649,K00922,K04441,K04393,K08273,K04443,K05760,K04399,K04393,K04348,K04348,K00922,K02649,K04718,K04441,K02677,K16342,K00922,K06268,K07828,K02677,K00922,K04456,K04441,K04371,K02649,K05760,K00922,K04392,K00922,K04441,K07827,K01116,K04441,K05760,K02649,K02649,K04348,K02649,K04456,K04348,K01116,K04443,K04368,…
ko00430	Taurine and hypotaurine metabolism	Metabolism of other amino acids	19	comp144336_c0_seq7,comp148543_c0_seq1,comp219609_c0_seq1,comp146231_c0_seq1,comp274439_c0_seq1,comp128441_c2_seq1,comp268558_c0_seq1,comp44237_c0_seq1,comp285893_c0_seq1,comp137574_c0_seq1,comp136804_c0_seq8,comp241033_c0_seq1,comp161783_c0_seq1,comp148530_c0_seq3,comp246129_c0_seq1,comp291157_c0_seq1,comp133428_c2_seq1,comp144859_c0_seq1,comp229277_c0_seq1	5	K01580,K00681,K00681,K01580,K00681,K00456,K10712,K00456,K01580,K10712,K01580,K00681,K00681,K00681,K01594,K00456,K00681,K01594,K00681
ko00591	Linoleic acid metabolism	Lipid metabolism	20	comp147948_c2_seq6,comp130837_c1_seq10,comp79405_c0_seq1,comp135508_c0_seq1,comp9979_c0_seq1,comp113520_c0_seq1,comp72485_c0_seq2,comp105435_c0_seq1,comp62056_c0_seq1,comp117666_c0_seq1,comp151240_c0_seq1,comp127901_c1_seq1,comp147826_c0_seq1,comp129257_c0_seq1,comp123960_c0_seq1,comp77899_c1_seq1,comp192382_c0_seq1,comp142228_c2_seq3,comp29284_c0_seq1,comp135217_c0_seq1	8	K01047,K07418,K07415,K07424,K16342,K14621,K01047,K16817,K01047,K16342,K07418,K16817,K14621,K01047,K01047,K07424,K07409,K16817,K07418,K14621
ko05150	Staphylococcus aureus infection	Infectious diseases Bacterial	32	comp245457_c0_seq1,comp137992_c0_seq2,comp137695_c0_seq1,comp166548_c0_seq1,comp114017_c1_seq1,comp29983_c0_seq1,comp214859_c0_seq1,comp129394_c0_seq1,comp215067_c0_seq1,comp138734_c0_seq1,comp149299_c0_seq1,comp137361_c0_seq1,comp126613_c0_seq1,comp128959_c0_seq1,comp143047_c1_seq7,comp146227_c0_seq1,comp134213_c0_seq5,comp147926_c0_seq1,comp138651_c0_seq1,comp13218_c0_seq1,comp140810_c0_seq1,co…	17	K03990,K01334,K01334,K03989,K01330,K06496,K03990,K01333,K03905,K01332,K03994,K06496,K03905,K01335,K01335,K03990,K01315,K01335,K03992,K03990,K03992,K03988,K01335,K06752,K03905,K03991,K01330,K03990,K03989,K04010,K01332,K06464
ko04912	GnRH signaling pathway	Endocrine system	94	comp120904_c0_seq1,comp144228_c2_seq2,comp149525_c0_seq1,comp128696_c0_seq2,comp91175_c0_seq1,comp127144_c0_seq19,comp9979_c0_seq1,comp118871_c0_seq1,comp217396_c0_seq1,comp38897_c0_seq1,comp146781_c2_seq4,comp51338_c0_seq1,comp148721_c0_seq5,comp147258_c1_seq1,comp149200_c0_seq5,comp130622_c0_seq1,comp147058_c1_seq1,comp148130_c0_seq1,comp137292_c1_seq3,comp172296_c0_seq1,comp77450_c0_seq1,comp1…	46	K04851,K04441,K04959,K04431,K04853,K04515,K16342,K04393,K04361,K08048,K04430,K02183,K08049,K05858,K04428,K04375,K04345,K08042,K05704,K04441,K04375,K04634,K04850,K04958,K04361,K08042,K04960,K04515,K04393,K04850,K04421,K01115,K03099,K04364,K04280,K03099,K02183,K04345,K04464,K08042,K04393,K04857,K04364,K01398,K04632,K04441,K02183,K05858,K07763,K05252,K16342,K04515,K02183,K04958,K05858,K04375,K07763,…
ko00920	Sulfur metabolism	Energy metabolism	25	comp216464_c0_seq1,comp274491_c0_seq1,comp285338_c0_seq1,comp215187_c0_seq1,comp115627_c0_seq1,comp136508_c0_seq1,comp134437_c1_seq2,comp136618_c1_seq19,comp122108_c0_seq1,comp145561_c0_seq1,comp121059_c0_seq1,comp140050_c1_seq19,comp231461_c0_seq1,comp132270_c0_seq1,comp50739_c0_seq1,comp141139_c0_seq1,comp143452_c1_seq1,comp102115_c2_seq2,comp263536_c0_seq1,comp282055_c0_seq1,comp67190_c0_seq1,…	12	K01082,K01082,K13811,K17218,K01014,K13811,K01015,K16949,K15759,K01082,K00380,K17218,K13811,K01011,K15759,K13811,K13811,K15759,K00387,K13811,K17218,K00387,K04742,K13811,K01017
ko00625	Chloroalkane and chloroalkene degradation	Xenobiotics biodegradation and metabolism	13	comp133710_c0_seq1,comp37561_c0_seq1,comp111726_c0_seq1,comp94867_c0_seq1,comp130370_c0_seq2,comp137097_c3_seq1,comp215712_c0_seq1,comp145296_c0_seq1,comp18679_c0_seq1,comp142017_c0_seq1,comp93946_c0_seq1,comp97810_c0_seq1,comp164194_c0_seq1	3	K08726,K00128,K00121,K08726,K00128,K00121,K00121,K00128,K00121,K00121,K00128,K00128,K00121
ko00531	Glycosaminoglycan degradation	Glycan biosynthesis and metabolism	26	comp162507_c0_seq1,comp141613_c0_seq2,comp135588_c0_seq1,comp217361_c0_seq1,comp142012_c0_seq1,comp269219_c0_seq1,comp147682_c0_seq1,comp294423_c0_seq1,comp142883_c0_seq7,comp188941_c0_seq1,comp81258_c2_seq1,comp131376_c0_seq1,comp278878_c0_seq1,comp134524_c0_seq6,comp44246_c0_seq1,comp253540_c0_seq1,comp265030_c0_seq1,comp265969_c0_seq1,comp278209_c0_seq1,comp145248_c1_seq2,comp137673_c0_seq1,co…	10	K01197,K01135,K12373,K01132,K01197,K01132,K01137,K01132,K01197,K12309,K12373,K01197,K01565,K01217,K12373,K12309,K01136,K01137,K01132,K01197,K01197,K07965,K12309,K01197,K01136,K12373
ko04730	Long-term depression	Nervous system	59	comp149525_c0_seq1,comp60460_c0_seq1,comp172730_c0_seq1,comp70741_c0_seq1,comp9979_c0_seq1,comp124539_c2_seq2,comp147258_c1_seq1,comp123207_c0_seq1,comp60062_c0_seq1,comp129730_c1_seq1,comp267643_c0_seq1,comp138338_c0_seq3,comp24291_c0_seq1,comp119595_c1_seq1,comp141340_c2_seq1,comp135414_c1_seq1,comp120842_c0_seq6,comp110236_c1_seq1,comp206350_c0_seq1,comp149522_c0_seq1,comp140679_c0_seq3,comp13…	30	K04959,K04578,K07376,K04382,K16342,K02677,K05858,K13240,K04382,K04634,K04958,K04534,K12319,K13240,K04344,K04630,K05459,K07376,K04365,K04961,K12319,K05198,K04632,K13240,K05858,K02677,K04344,K16342,K04958,K05858,K07828,K02677,K04634,K07376,K05207,K05199,K04371,K04365,K04603,K03456,K07827,K05198,K08845,K05199,K04535,K12318,K04382,K04630,K03456,K04534,K05858,K03456,K04368,K07376,K04961,K04578,K02677,…
ko04713	Circadian entrainment	Environmental adaptation	117	comp120904_c0_seq1,comp138656_c0_seq1,comp127277_c0_seq1,comp172730_c0_seq1,comp127144_c0_seq19,comp15277_c0_seq1,comp130270_c0_seq2,comp159160_c0_seq1,comp124539_c2_seq2,comp38897_c0_seq1,comp132196_c0_seq4,comp51338_c0_seq1,comp148721_c0_seq5,comp147258_c1_seq1,comp122921_c0_seq1,comp144835_c0_seq1,comp39475_c0_seq1,comp147058_c1_seq1,comp148130_c0_seq1,comp20868_c0_seq2,comp123207_c0_seq1,comp…	57	K04851,K05002,K04962,K07376,K04515,K05211,K05870,K04856,K02677,K08048,K16513,K02183,K08049,K05858,K07843,K04962,K04854,K04345,K08042,K05870,K13240,K04548,K04634,K05212,K04850,K04958,K04536,K08042,K04960,K04534,K04515,K12319,K04850,K13240,K04855,K04630,K04445,K04963,K05870,K04542,K04997,K04544,K07376,K05208,K02183,K04345,K04542,K08042,K02633,K04961,K12319,K04540,K04347,K05198,K16513,K04632,K13240,…
ko04711	Circadian rhythm - fly	Environmental adaptation	11	comp92607_c0_seq1,comp137691_c0_seq6,comp143097_c1_seq4,comp146028_c1_seq1,comp137804_c0_seq1,comp181615_c0_seq1,comp169191_c0_seq1,comp143020_c0_seq2,comp46297_c0_seq1,comp268477_c0_seq1,comp24272_c0_seq1	5	K03083,K02223,K03083,K03083,K09057,K02296,K03083,K02296,K08960,K03083,K08960
ko00740	Riboflavin metabolism	Metabolism of cofactors and vitamins	16	comp141615_c1_seq1,comp115315_c0_seq1,comp225527_c0_seq1,comp143608_c0_seq7,comp195641_c0_seq1,comp137190_c0_seq1,comp145648_c1_seq3,comp50129_c0_seq1,comp133881_c0_seq1,comp139488_c0_seq1,comp136208_c0_seq1,comp247273_c0_seq1,comp241697_c0_seq1,comp114753_c0_seq2,comp147099_c0_seq2,comp166991_c0_seq1	9	K00505,K14394,K14379,K00953,K00861,K01513,K01513,K14394,K14395,K14410,K00861,K14410,K14410,K14379,K14379,K14655
ko00640	Propanoate metabolism	Carbohydrate metabolism	83	comp13932_c1_seq1,comp146556_c0_seq12,comp132341_c0_seq1,comp188395_c0_seq1,comp127963_c0_seq3,comp177752_c0_seq1,comp142876_c1_seq1,comp137382_c0_seq1,comp119794_c0_seq1,comp131160_c0_seq2,comp157186_c0_seq1,comp37561_c0_seq1,comp146675_c0_seq3,comp144023_c0_seq1,comp15362_c0_seq1,comp94363_c0_seq1,comp132128_c0_seq1,comp296358_c0_seq1,comp127874_c0_seq1,comp127963_c1_seq1,comp72476_c0_seq1,comp…	23	K01908,K01895,K01965,K01900,K01966,K00249,K00626,K01966,K00016,K14085,K00016,K00128,K01895,K01900,K05605,K07515,K05606,K01895,K00626,K01966,K07511,K13524,K11262,K00016,K07511,K00016,K01961,K00128,K11262,K00140,K11262,K07514,K00249,K07515,K01847,K01965,K05605,K00140,K01895,K01900,K11262,K01578,K00016,K07511,K00626,K00128,K01847,K01895,K01903,K00016,K13524,K11262,K05605,K01900,K07511,K00626,K01900,…
ko03430	Mismatch repair	Replication and repair	43	comp223710_c0_seq1,comp230899_c0_seq1,comp165888_c0_seq1,comp146510_c5_seq1,comp215504_c0_seq1,comp161234_c0_seq1,comp142174_c0_seq10,comp142915_c1_seq1,comp92148_c0_seq1,comp133759_c0_seq1,comp142915_c0_seq1,comp142619_c0_seq8,comp144399_c0_seq1,comp137167_c0_seq3,comp60605_c0_seq1,comp188938_c0_seq1,comp149721_c0_seq1,comp270757_c0_seq1,comp75711_c0_seq1,comp1647_c0_seq1,comp94663_c0_seq1,comp1…	18	K07466,K08737,K10754,K04802,K10754,K03504,K10739,K02327,K04802,K08735,K02327,K10858,K10754,K08739,K10754,K04802,K10746,K02328,K10740,K10740,K10755,K10746,K02327,K10756,K07466,K08736,K10755,K10747,K02328,K08734,K02327,K10756,K04802,K07466,K02328,K10739,K02327,K10747,K08735,K10755,K02327,K04802,K03504
ko05219	Bladder cancer	Cancers Specific types	36	comp131073_c0_seq9,comp60964_c0_seq1,comp147458_c0_seq8,comp146574_c1_seq1,comp217396_c0_seq1,comp148443_c0_seq1,comp142383_c0_seq3,comp148716_c1_seq1,comp147831_c0_seq1,comp132038_c0_seq1,comp218173_c0_seq1,comp138485_c0_seq1,comp211903_c0_seq1,comp60964_c2_seq1,comp206350_c0_seq1,comp142126_c2_seq1,comp147831_c1_seq1,comp90999_c0_seq1,comp143333_c0_seq3,comp143194_c0_seq1,comp141588_c0_seq2,com…	27	K05448,K06618,K04357,K04503,K04361,K08803,K05094,K06643,K05083,K04377,K04361,K05094,K04445,K06618,K04365,K05689,K05083,K00758,K01398,K09850,K04451,K06621,K01403,K04371,K04365,K04361,K07827,K08845,K08803,K05689,K06618,K04368,K02089,K09389,K06625,K06620
ko04514	Cell adhesion molecules (CAMs)	Signaling molecules and interaction	107	comp132416_c0_seq2,comp148308_c0_seq3,comp134897_c0_seq3,comp132281_c0_seq1,comp231924_c0_seq1,comp196401_c0_seq1,comp147947_c0_seq35,comp146712_c2_seq7,comp29983_c0_seq1,comp149230_c0_seq5,comp146634_c0_seq2,comp146431_c1_seq1,comp146881_c1_seq4,comp147325_c2_seq7,comp142562_c0_seq1,comp149331_c0_seq1,comp135161_c1_seq2,comp136121_c1_seq1,comp147562_c0_seq1,comp140202_c0_seq4,comp248809_c0_seq1,…	53	K16350,K06710,K06087,K06087,K06816,K06590,K06757,K06087,K06496,K06756,K06771,K06487,K06809,K07377,K05719,K05695,K07377,K06087,K06533,K06780,K06816,K06736,K07378,K16337,K06751,K06735,K06766,K06751,K06548,K06785,K06751,K06538,K06087,K06087,K06527,K06496,K06087,K07378,K07377,K06793,K06089,K05689,K07378,K06585,K06746,K06797,K06088,K06087,K06816,K06538,K06751,K05719,K06087,K06816,K06483,K06087,K06087,…
ko00524	Butirosin and neomycin biosynthesis	Biosynthesis of other secondary metabolites	9	comp181240_c0_seq1,comp280410_c0_seq1,comp148494_c0_seq2,comp125604_c0_seq1,comp131511_c1_seq1,comp149414_c0_seq1,comp142052_c0_seq2,comp64481_c0_seq1,comp142052_c1_seq2	2	K00844,K00845,K00844,K00844,K00844,K00844,K00844,K00844,K00844
ko04915	Estrogen signaling pathway	Endocrine system	121	comp138656_c0_seq1,comp127099_c1_seq1,comp148670_c0_seq3,comp135705_c0_seq1,comp149525_c0_seq1,comp139995_c0_seq2,comp138939_c1_seq2,comp130270_c0_seq2,comp217396_c0_seq1,comp38897_c0_seq1,comp282144_c0_seq1,comp98173_c0_seq1,comp128679_c0_seq1,comp51338_c0_seq1,comp148721_c0_seq5,comp147258_c1_seq1,comp146241_c0_seq1,comp147058_c1_seq1,comp148130_c0_seq1,comp125902_c0_seq1,comp142285_c1_seq1,com…	51	K05002,K04079,K04615,K04448,K04959,K04456,K03283,K05870,K04361,K08048,K04450,K09571,K03283,K02183,K08049,K05858,K09487,K04345,K08042,K03283,K04615,K05870,K05704,K02649,K09571,K00922,K04634,K09047,K04958,K04361,K08042,K04960,K04534,K08550,K04215,K04079,K04630,K09487,K09048,K06279,K05870,K09049,K04997,K03099,K04364,K03099,K02183,K04448,K04345,K06279,K08042,K03283,K04246,K09571,K00922,K02649,K04364,…
ko00965	Betalain biosynthesis	Biosynthesis of other secondary metabolites	4	comp141615_c1_seq1,comp121384_c0_seq1,comp121384_c1_seq1,comp135745_c0_seq1	3	K00505,K00545,K00545,K01593
ko04626	Plant-pathogen interaction	Environmental adaptation	29	comp127099_c1_seq1,comp138210_c4_seq1,comp51338_c0_seq1,comp146241_c0_seq1,comp238894_c0_seq1,comp142239_c0_seq3,comp136854_c0_seq2,comp93287_c0_seq1,comp52264_c0_seq1,comp232612_c0_seq1,comp142081_c0_seq5,comp144070_c1_seq1,comp239140_c0_seq1,comp91593_c1_seq1,comp90105_c0_seq1,comp128519_c0_seq2,comp151256_c0_seq1,comp126463_c0_seq1,comp136854_c3_seq2,comp118254_c0_seq1,comp288190_c0_seq1,comp8…	7	K04079,K02358,K02183,K09487,K00864,K12795,K04079,K09487,K02183,K02358,K00864,K04079,K02358,K12795,K09487,K02183,K02183,K02183,K04079,K04079,K00864,K02358,K02183,K04079,K12795,K02183,K04368,K02358,K02183
ko00540	Lipopolysaccharide biosynthesis	Glycan biosynthesis and metabolism	1	comp279932_c0_seq1	1	K01627
ko04650	Natural killer cell mediated cytotoxicity	Immune system	78	comp149469_c0_seq1,comp149211_c0_seq1,comp140026_c2_seq3,comp143323_c0_seq3,comp125004_c0_seq1,comp124539_c2_seq2,comp219549_c0_seq1,comp147721_c0_seq3,comp115506_c0_seq1,comp137751_c3_seq2,comp144934_c0_seq8,comp247795_c0_seq1,comp111323_c0_seq2,comp138077_c1_seq2,comp228120_c0_seq1,comp133975_c0_seq3,comp224129_c0_seq1,comp146009_c0_seq12,comp261792_c0_seq1,comp229288_c0_seq1,comp136281_c0_seq5…	39	K01116,K05859,K04348,K04722,K01353,K02677,K04389,K05703,K02187,K05130,K04392,K02649,K07990,K00922,K05730,K03156,K05703,K06279,K02187,K03099,K04364,K03099,K04365,K06279,K07293,K04348,K01353,K04348,K05730,K00922,K02649,K04364,K04389,K05697,K02677,K04409,K00922,K07293,K06268,K07984,K07828,K07360,K02677,K00922,K05730,K07361,K03099,K02187,K04371,K04365,K02649,K00922,K04392,K00922,K07983,K07827,K01116,…
ko04724	Glutamatergic synapse	Nervous system	132	comp120904_c0_seq1,comp140026_c2_seq3,comp149525_c0_seq1,comp148892_c1_seq1,comp214040_c0_seq1,comp115511_c1_seq1,comp238144_c0_seq1,comp9979_c0_seq1,comp15277_c0_seq1,comp125358_c0_seq1,comp124539_c2_seq2,comp38897_c0_seq1,comp135471_c0_seq1,comp92708_c0_seq1,comp135714_c2_seq1,comp20531_c1_seq1,comp148721_c0_seq5,comp147660_c0_seq2,comp133562_c2_seq2,comp147258_c1_seq1,comp147058_c1_seq1,comp14…	68	K04851,K04348,K04959,K05614,K01915,K05202,K01915,K16342,K05211,K11828,K02677,K08048,K01915,K01425,K04604,K05613,K08049,K04964,K04607,K05858,K04345,K08042,K05203,K04548,K05213,K04634,K05212,K04850,K04958,K04536,K08042,K04605,K04608,K04960,K04534,K04850,K01915,K04344,K04630,K04608,K05214,K01115,K15010,K04542,K04997,K12302,K04544,K01425,K05208,K05205,K04345,K04542,K08042,K14207,K04348,K12302,K04348,…
ko05130	Pathogenic Escherichia coli infection	Infectious diseases Bacterial	80	comp119632_c0_seq1,comp97379_c0_seq1,comp139664_c0_seq1,comp137262_c1_seq2,comp2180_c0_seq1,comp24477_c0_seq1,comp118987_c0_seq1,comp75011_c0_seq1,comp118871_c0_seq1,comp133434_c0_seq1,comp147721_c0_seq3,comp121001_c0_seq2,comp120897_c3_seq1,comp149452_c0_seq7,comp118987_c2_seq1,comp142562_c0_seq1,comp120020_c3_seq1,comp143327_c0_seq3,comp126759_c0_seq5,comp145092_c1_seq6,comp134484_c0_seq1,comp1…	22	K06106,K05758,K05754,K06106,K05757,K07374,K07375,K05747,K04393,K12791,K05703,K11294,K07375,K06619,K07375,K05719,K07375,K07374,K05747,K11294,K05757,K11294,K05755,K02105,K06106,K04513,K07375,K07375,K04393,K05747,K05747,K05758,K05703,K06106,K07365,K07375,K05692,K07375,K05689,K04393,K05757,K06088,K07365,K05692,K05719,K02105,K11294,K07375,K04513,K07375,K05754,K05758,K07375,K07375,K05754,K07374,K05757,…
ko04330	Notch signaling pathway	Signal transduction	89	comp132762_c0_seq2,comp89284_c0_seq1,comp291609_c0_seq1,comp231849_c0_seq1,comp277810_c0_seq1,comp142422_c1_seq30,comp238415_c0_seq1,comp230226_c0_seq1,comp169883_c0_seq1,comp146203_c4_seq1,comp143760_c0_seq11,comp90633_c0_seq1,comp147030_c0_seq2,comp222905_c0_seq1,comp140950_c0_seq1,comp148289_c0_seq2,comp139703_c0_seq1,comp184429_c0_seq1,comp236678_c0_seq1,comp139998_c0_seq2,comp137600_c0_seq2,…	24	K06054,K04496,K06059,K02353,K06059,K04522,K06170,K04505,K06058,K06063,K06066,K04496,K06052,K04498,K06061,K02599,K04498,K06057,K06063,K04497,K06067,K06170,K04498,K04496,K06065,K04498,K06058,K06061,K04496,K06059,K02599,K06058,K06062,K04498,K04505,K02353,K06066,K06057,K04498,K06172,K05948,K06058,K06063,K06059,K06053,K06062,K06061,K04498,K04498,K02353,K06061,K06058,K05948,K06172,K04496,K06058,K04505,…
ko05217	Basal cell carcinoma	Cancers Specific types	67	comp146768_c0_seq5,comp145547_c4_seq3,comp231849_c0_seq1,comp144313_c0_seq1,comp115337_c0_seq1,comp148340_c0_seq3,comp147049_c1_seq13,comp92607_c0_seq1,comp136261_c0_seq2,comp146016_c0_seq3,comp143613_c2_seq1,comp144677_c1_seq1,comp61410_c0_seq1,comp137024_c1_seq6,comp144696_c0_seq12,comp141955_c0_seq2,comp13507_c0_seq1,comp143097_c1_seq4,comp143627_c0_seq1,comp144213_c0_seq8,comp136933_c1_seq1,c…	35	K03209,K04662,K02353,K02375,K00408,K02085,K00312,K03083,K02085,K02432,K02376,K02842,K00312,K00444,K04662,K00714,K02105,K03083,K04490,K00445,K02842,K02354,K16798,K04662,K01384,K02432,K02353,K01064,K06226,K01558,K02375,K00408,K03083,K06225,K11988,K02329,K01064,K02353,K02105,K04451,K06229,K00572,K04490,K06226,K00572,K02105,K02105,K03083,K06230,K01384,K02157,K06225,K00444,K00714,K02235,K02085,K02105,…
ko04916	Melanogenesis	Endocrine system	120	comp289116_c0_seq1,comp141615_c1_seq1,comp146768_c0_seq5,comp231849_c0_seq1,comp144313_c0_seq1,comp115337_c0_seq1,comp147049_c1_seq13,comp134958_c0_seq2,comp127144_c0_seq19,comp130270_c0_seq2,comp92607_c0_seq1,comp124539_c2_seq2,comp38897_c0_seq1,comp146016_c0_seq3,comp222905_c0_seq1,comp143613_c2_seq1,comp116981_c0_seq3,comp144677_c1_seq1,comp61410_c0_seq1,comp51338_c0_seq1,comp148721_c0_seq5,co…	52	K09455,K00505,K03209,K02353,K02375,K00408,K00312,K01827,K04515,K05870,K03083,K02677,K08048,K02432,K04498,K02376,K08725,K02842,K00312,K02183,K08049,K00444,K05858,K04198,K04498,K00714,K04345,K08042,K02105,K04492,K03083,K04490,K05870,K00445,K04498,K04634,K04498,K02842,K08042,K02354,K04534,K04515,K04630,K09048,K01384,K05870,K02432,K04498,K02183,K02353,K01064,K04498,K04345,K08042,K01558,K09455,K02375,…
ko05140	Leishmaniasis	Infectious diseases Parasitic	54	comp133470_c5_seq1,comp245457_c0_seq1,comp135705_c0_seq1,comp144228_c2_seq2,comp146693_c1_seq4,comp66404_c0_seq1,comp214859_c0_seq1,comp142562_c0_seq1,comp142282_c0_seq1,comp130622_c0_seq1,comp130597_c2_seq3,comp172296_c0_seq1,comp77450_c0_seq1,comp135961_c0_seq1,comp145544_c0_seq1,comp141767_c0_seq3,comp146368_c0_seq8,comp142104_c2_seq3,comp133975_c0_seq3,comp122945_c0_seq3,comp125591_c0_seq1,co…	31	K13375,K03990,K04448,K04441,K11220,K04730,K03990,K05719,K11987,K04375,K04404,K04441,K04375,K04403,K08010,K08012,K13376,K04729,K03156,K04448,K04730,K04441,K05697,K03990,K05719,K04404,K04379,K04403,K06483,K08010,K04375,K04379,K04448,K04447,K03175,K04441,K04371,K03990,K03175,K04441,K02580,K06752,K03175,K08009,K04441,K10159,K03990,K04427,K10159,K04735,K05719,K11217,K06464,K05425
ko00363	Bisphenol degradation	Xenobiotics biodegradation and metabolism	3	comp54819_c0_seq1,comp136253_c0_seq2,comp55317_c0_seq1	2	K01066,K01045,K01045
ko04722	Neurotrophin signaling pathway	Nervous system	152	comp149469_c0_seq1,comp149211_c0_seq1,comp142931_c0_seq1,comp148938_c0_seq1,comp135705_c0_seq1,comp142422_c1_seq30,comp144228_c2_seq2,comp128696_c0_seq2,comp66404_c0_seq1,comp131516_c1_seq22,comp130751_c1_seq1,comp135936_c0_seq1,comp230226_c0_seq1,comp133496_c2_seq1,comp139995_c0_seq2,comp127144_c0_seq19,comp120192_c0_seq1,comp92607_c0_seq1,comp118871_c0_seq1,comp219549_c0_seq1,comp130984_c0_seq2…	69	K01116,K05859,K04426,K12460,K04448,K04522,K04441,K04431,K04730,K12459,K07836,K09408,K04505,K10148,K04456,K04515,K12462,K03083,K04393,K04389,K02582,K12388,K02161,K06619,K02183,K12388,K08888,K04392,K04426,K16172,K03083,K02649,K00922,K04441,K06630,K10148,K04438,K02583,K04438,K06630,K04513,K04515,K04393,K09408,K04445,K05101,K04421,K06630,K06279,K04443,K04505,K03099,K04364,K07209,K03099,K02183,K04365,…
ko03040	Spliceosome	Transcription	325	comp193130_c0_seq1,comp78959_c0_seq1,comp1329_c0_seq1,comp132075_c0_seq4,comp72915_c0_seq1,comp133842_c1_seq2,comp157419_c0_seq1,comp55670_c0_seq1,comp144300_c0_seq1,comp122682_c0_seq1,comp153345_c0_seq1,comp61933_c0_seq1,comp143008_c1_seq1,comp225314_c0_seq1,comp155519_c0_seq1,comp102453_c0_seq1,comp116263_c0_seq1,comp132516_c0_seq1,comp32650_c0_seq1,comp59727_c2_seq1,comp61948_c0_seq1,comp90724…	106	K12840,K12856,K12877,K12823,K12849,K13025,K12844,K12892,K12824,K12877,K12886,K11094,K12855,K12849,K12890,K12741,K11096,K12626,K12872,K12867,K12820,K12834,K03283,K06063,K12825,K12816,K12828,K12841,K12837,K12864,K12623,K11096,K12860,K12882,K09567,K12863,K11088,K12900,K12812,K11984,K12835,K12896,K12854,K12896,K12838,K12882,K12815,K03283,K12857,K11097,K12875,K12859,K12854,K12900,K12856,K12837,K12893,…
ko00253	Tetracycline biosynthesis	Metabolism of terpenoids and polyketides	1	comp276572_c0_seq1	1	K01961
ko05215	Prostate cancer	Cancers Specific types	114	comp127099_c1_seq1,comp60964_c0_seq1,comp197288_c0_seq1,comp147458_c0_seq8,comp146574_c1_seq1,comp139995_c0_seq2,comp136050_c1_seq1,comp130270_c0_seq2,comp92607_c0_seq1,comp217396_c0_seq1,comp138865_c0_seq9,comp222905_c0_seq1,comp145827_c0_seq2,comp146241_c0_seq1,comp148716_c1_seq1,comp139703_c0_seq1,comp13507_c0_seq1,comp138971_c1_seq13,comp147831_c0_seq1,comp143097_c1_seq4,comp143627_c0_seq1,co…	52	K04079,K06618,K01110,K04357,K04503,K04456,K06626,K05870,K03083,K04361,K02161,K04498,K05086,K09487,K06643,K04498,K02105,K04492,K05083,K03083,K04490,K05870,K02649,K04498,K00922,K09047,K07203,K04498,K04361,K04079,K04467,K09487,K06618,K05459,K09048,K05870,K04498,K03099,K04364,K07209,K04399,K03099,K04365,K04498,K07203,K06276,K08557,K05083,K04498,K00922,K02649,K03083,K04364,K04498,K09048,K04079,K09487,…
ko05132	Salmonella infection	Infectious diseases Bacterial	112	comp202922_c0_seq1,comp149417_c0_seq2,comp122863_c0_seq1,comp135705_c0_seq1,comp144228_c2_seq2,comp97379_c0_seq1,comp139664_c0_seq1,comp265626_c0_seq1,comp2180_c0_seq1,comp75011_c0_seq1,comp174772_c0_seq1,comp118871_c0_seq1,comp138818_c0_seq1,comp147709_c0_seq1,comp139714_c0_seq2,comp144934_c0_seq8,comp262503_c0_seq1,comp126759_c0_seq5,comp89401_c1_seq1,comp134484_c0_seq1,comp145139_c3_seq1,comp1…	36	K07897,K04437,K10407,K04448,K04441,K05758,K05754,K10407,K05757,K05747,K06071,K04393,K10413,K10413,K13883,K04392,K07897,K05747,K05759,K05757,K05755,K10407,K05759,K04441,K07897,K12799,K04437,K10416,K10413,K05408,K01370,K04393,K04437,K04729,K01370,K10416,K05747,K05759,K05747,K05758,K10407,K05399,K07897,K04437,K05692,K04437,K04437,K05916,K04448,K04393,K05753,K04437,K12964,K05759,K05757,K07863,K04441,…
ko04971	Gastric acid secretion	Digestive system	75	comp145844_c0_seq1,comp149525_c0_seq1,comp124951_c0_seq1,comp144545_c0_seq1,comp111917_c1_seq1,comp124539_c2_seq2,comp38897_c0_seq1,comp176351_c0_seq1,comp141632_c0_seq2,comp134977_c1_seq1,comp51338_c0_seq1,comp148721_c0_seq5,comp147258_c1_seq1,comp147058_c1_seq1,comp148130_c0_seq1,comp129730_c1_seq1,comp66447_c0_seq1,comp267643_c0_seq1,comp114664_c1_seq1,comp149313_c0_seq2,comp145343_c0_seq6,com…	34	K05742,K04959,K05003,K00907,K01539,K02677,K08048,K01539,K00907,K04920,K02183,K08049,K05858,K04345,K08042,K04634,K01540,K04958,K08042,K04960,K04996,K01539,K04630,K05008,K00907,K01543,K02183,K05031,K04345,K08042,K01539,K04995,K04632,K01540,K02183,K05858,K02677,K02183,K01539,K04958,K01540,K05858,K04896,K13855,K02677,K02183,K04634,K04345,K08042,K04995,K04131,K05742,K04913,K08043,K01539,K13855,K04926,…
ko00190	Oxidative phosphorylation	Energy metabolism	285	comp151626_c0_seq1,comp125945_c0_seq1,comp128514_c1_seq1,comp108692_c0_seq1,comp102294_c0_seq1,comp30732_c0_seq1,comp48704_c0_seq1,comp27358_c0_seq1,comp152079_c0_seq1,comp277447_c0_seq1,comp292168_c0_seq1,comp194057_c0_seq1,comp104924_c1_seq1,comp154748_c0_seq1,comp114503_c0_seq1,comp144355_c1_seq6,comp231852_c0_seq1,comp110860_c0_seq1,comp27248_c0_seq1,comp6911_c0_seq1,comp186716_c0_seq1,comp11…	98	K02137,K02137,K02153,K11351,K03937,K02262,K03939,K02126,K02262,K02144,K02149,K02126,K03934,K03879,K02128,K02151,K00234,K03962,K03942,K01507,K02259,K02138,K00411,K00413,K03939,K11725,K02154,K03881,K02131,K03963,K03952,K02261,K00415,K02150,K00419,K02147,K02146,K02145,K00412,K00413,K00412,K03963,K02151,K02133,K00236,K02148,K02112,K00420,K03939,K03953,K03881,K03935,K03949,K03661,K03964,K02267,K03883,…
ko00982	Drug metabolism - cytochrome P450	Xenobiotics biodegradation and metabolism	59	comp141488_c2_seq2,comp135508_c0_seq1,comp124547_c0_seq2,comp279555_c0_seq1,comp77020_c0_seq1,comp127838_c0_seq1,comp132287_c0_seq3,comp88656_c1_seq1,comp58966_c0_seq2,comp18817_c0_seq1,comp131621_c0_seq2,comp163610_c0_seq1,comp46353_c0_seq1,comp40692_c0_seq1,comp132225_c1_seq7,comp128702_c0_seq1,comp111726_c0_seq1,comp271917_c0_seq1,comp157294_c0_seq1,comp274052_c0_seq1,comp126518_c0_seq2,comp12…	12	K00799,K07424,K00799,K00699,K00485,K00799,K00799,K07414,K00485,K00799,K00799,K00799,K13299,K00799,K00799,K00799,K00121,K00799,K00274,K00274,K00799,K13299,K00129,K00121,K00799,K00485,K00157,K00121,K00129,K00485,K00799,K00799,K00799,K00799,K00274,K13299,K00485,K00485,K00157,K00799,K00121,K00699,K00799,K00799,K00121,K00485,K00157,K00799,K00799,K07424,K00799,K07411,K00274,K07409,K00799,K00799,K00799,…
ko04976	Bile secretion	Digestive system	83	comp140609_c0_seq1,comp145844_c0_seq1,comp121128_c0_seq1,comp111917_c1_seq1,comp211429_c0_seq1,comp140625_c0_seq1,comp38897_c0_seq1,comp247882_c0_seq1,comp141056_c1_seq13,comp136538_c0_seq1,comp126619_c3_seq2,comp176351_c0_seq1,comp148721_c0_seq5,comp131435_c0_seq1,comp147058_c1_seq1,comp148130_c0_seq1,comp27063_c0_seq1,comp173706_c0_seq1,comp148691_c0_seq1,comp139380_c0_seq2,comp132403_c1_seq1,c…	42	K13575,K05742,K01538,K01539,K09866,K08537,K08048,K05658,K05667,K14360,K04943,K01539,K08049,K09877,K04345,K08042,K09866,K08563,K05673,K05683,K14360,K01540,K01253,K04588,K05664,K05658,K08042,K01539,K04943,K05681,K05666,K00021,K12473,K08524,K05031,K04345,K09866,K08042,K05658,K09864,K01539,K00489,K04943,K07299,K05684,K07299,K04632,K01540,K01539,K01540,K13855,K14341,K04345,K05658,K08042,K05742,K01538,…
ko05412	Arrhythmogenic right ventricular cardiomyopathy (ARVC)	Cardiovascular diseases	85	comp120904_c0_seq1,comp127277_c0_seq1,comp142509_c0_seq2,comp146978_c0_seq6,comp141329_c0_seq2,comp145306_c1_seq3,comp196401_c0_seq1,comp91175_c0_seq1,comp144788_c2_seq3,comp295192_c0_seq1,comp146431_c1_seq1,comp142562_c0_seq1,comp141961_c1_seq4,comp144835_c0_seq1,comp119934_c0_seq1,comp149428_c0_seq3,comp13507_c0_seq1,comp138971_c1_seq13,comp143407_c2_seq1,comp143627_c0_seq1,comp147953_c1_seq1,c…	55	K04851,K04962,K06586,K06587,K07597,K07597,K06590,K04853,K06583,K04863,K06487,K05719,K05699,K04962,K04861,K04859,K02105,K04492,K06736,K04490,K12641,K04850,K04870,K04863,K04850,K10056,K06588,K05699,K05691,K04860,K10381,K06525,K05692,K06585,K04857,K04866,K05692,K05719,K10381,K12565,K02105,K06525,K05691,K05699,K06483,K06480,K06476,K04858,K05691,K06591,K04868,K04490,K06736,K06265,K04851,K06485,K04873,…
ko00564	Glycerophospholipid metabolism	Lipid metabolism	107	comp130842_c0_seq1,comp213968_c0_seq1,comp147948_c2_seq6,comp131625_c0_seq1,comp266458_c0_seq1,comp142196_c1_seq4,comp136747_c0_seq1,comp121770_c1_seq1,comp144976_c0_seq1,comp281397_c0_seq1,comp9979_c0_seq1,comp113520_c0_seq1,comp73558_c0_seq1,comp114887_c0_seq1,comp216489_c0_seq1,comp146651_c1_seq1,comp173999_c0_seq1,comp136164_c3_seq1,comp133239_c0_seq2,comp148378_c0_seq6,comp142095_c0_seq1,com…	45	K16860,K06129,K01047,K01613,K15728,K00901,K13517,K00993,K00999,K13510,K16342,K14621,K00006,K06130,K13513,K00968,K00901,K01080,K13509,K08730,K13510,K01047,K00111,K00994,K05929,K16860,K00006,K14676,K13517,K13515,K15728,K00894,K00894,K08730,K00901,K16817,K00901,K13644,K13516,K00006,K14676,K14156,K08744,K13514,K00981,K01080,K01115,K06124,K05929,K00111,K00649,K13511,K01080,K13516,K01047,K00901,K00006,…
ko04712	Circadian rhythm - plant	Environmental adaptation	13	comp132008_c1_seq1,comp182692_c0_seq1,comp279561_c0_seq1,comp137824_c1_seq1,comp248128_c0_seq1,comp146863_c0_seq1,comp1990_c0_seq1,comp134007_c1_seq5,comp72437_c0_seq1,comp57201_c0_seq1,comp137824_c0_seq1,comp69123_c1_seq1,comp287949_c0_seq1	3	K03115,K03115,K10143,K03097,K03115,K03097,K03097,K03097,K03097,K03115,K03097,K03115,K03097
ko00720	Carbon fixation pathways in prokaryotes	Energy metabolism	65	comp21535_c1_seq1,comp146556_c0_seq12,comp99800_c0_seq1,comp132341_c0_seq1,comp127963_c0_seq3,comp142876_c1_seq1,comp63829_c0_seq1,comp237466_c0_seq1,comp148367_c0_seq1,comp137382_c0_seq1,comp193494_c0_seq1,comp146675_c0_seq3,comp60712_c1_seq1,comp62839_c1_seq1,comp175660_c0_seq1,comp132128_c0_seq1,comp296358_c0_seq1,comp127874_c0_seq1,comp127963_c1_seq1,comp281143_c0_seq1,comp122402_c0_seq1,comp…	18	K01679,K01895,K03737,K01965,K01966,K00626,K01681,K00031,K01648,K01966,K01681,K01895,K01958,K00031,K01958,K05606,K01895,K00626,K01966,K01679,K01681,K01681,K01681,K01961,K01676,K01681,K01958,K01847,K01648,K01965,K01895,K01681,K01681,K00626,K01681,K00031,K00031,K01648,K01681,K01847,K01007,K01895,K01903,K01958,K01007,K00031,K00626,K01681,K01958,K00031,K01679,K01679,K03737,K01847,K01960,K01681,K05606,…
ko00950	Isoquinoline alkaloid biosynthesis	Biosynthesis of other secondary metabolites	18	comp141615_c1_seq1,comp112316_c0_seq1,comp112112_c0_seq1,comp146475_c0_seq9,comp112112_c1_seq1,comp240557_c0_seq1,comp244990_c0_seq1,comp157294_c0_seq1,comp130973_c0_seq1,comp274052_c0_seq1,comp143604_c1_seq2,comp50528_c0_seq1,comp191164_c0_seq1,comp215587_c0_seq1,comp135745_c0_seq1,comp143065_c0_seq14,comp137573_c0_seq4,comp9943_c0_seq1	7	K00505,K14454,K03334,K00815,K03334,K14454,K00815,K00274,K14455,K00274,K03334,K14455,K14454,K00274,K01593,K14454,K00274,K14455
ko00633	Nitrotoluene degradation	Xenobiotics biodegradation and metabolism	1	comp136237_c0_seq7	1	K00622
ko00052	Galactose metabolism	Carbohydrate metabolism	57	comp142743_c0_seq11,comp241286_c0_seq1,comp134791_c1_seq2,comp79860_c0_seq1,comp220957_c0_seq1,comp210041_c0_seq1,comp195442_c0_seq1,comp171353_c0_seq1,comp79860_c1_seq1,comp181240_c0_seq1,comp278966_c0_seq1,comp143293_c3_seq1,comp166824_c0_seq1,comp13144_c0_seq1,comp7506_c0_seq1,comp68510_c0_seq1,comp188941_c0_seq1,comp280410_c0_seq1,comp148494_c0_seq2,comp11502_c0_seq1,comp268159_c0_seq1,comp12…	20	K00850,K01784,K01835,K01229,K01084,K01189,K01784,K00850,K01229,K00844,K12316,K01189,K01835,K01835,K12047,K01084,K12309,K00845,K00844,K00850,K01189,K00844,K00850,K00850,K01190,K01084,K12316,K00844,K00850,K01684,K07967,K01835,K12316,K01189,K00844,K12309,K00963,K00849,K00011,K00844,K01084,K01835,K00850,K07966,K00850,K00850,K00844,K15779,K12047,K12309,K01084,K15779,K00844,K00850,K01784,K12317,K00849
ko00670	One carbon pool by folate	Metabolism of cofactors and vitamins	30	comp113944_c0_seq1,comp160674_c0_seq1,comp129493_c0_seq1,comp141631_c0_seq1,comp149025_c0_seq1,comp146103_c0_seq1,comp143582_c1_seq5,comp188747_c0_seq1,comp27346_c0_seq1,comp77780_c1_seq1,comp135296_c1_seq2,comp253114_c0_seq1,comp73152_c0_seq2,comp88822_c0_seq1,comp264827_c0_seq1,comp11713_c0_seq1,comp135296_c0_seq1,comp134181_c2_seq1,comp146103_c1_seq3,comp172480_c0_seq1,comp56985_c0_seq1,comp21…	13	K13990,K13403,K01934,K00548,K00289,K00602,K00288,K00287,K13402,K00602,K00560,K13990,K00288,K00287,K00288,K00288,K00560,K00605,K00602,K00604,K00604,K00287,K00602,K13402,K13403,K00289,K00288,K00560,K13403,K00297
ko00514	Other types of O-glycan biosynthesis	Glycan biosynthesis and metabolism	42	comp139900_c0_seq1,comp108670_c0_seq2,comp241651_c0_seq1,comp148526_c0_seq2,comp130265_c0_seq3,comp134570_c1_seq1,comp144121_c0_seq1,comp62910_c0_seq1,comp268419_c0_seq1,comp141530_c1_seq1,comp213034_c0_seq1,comp143200_c0_seq1,comp122748_c2_seq2,comp131789_c1_seq2,comp148663_c0_seq2,comp148526_c1_seq1,comp184987_c0_seq1,comp149206_c0_seq13,comp143288_c0_seq1,comp137535_c1_seq1,comp15869_c0_seq1,c…	23	K10157,K03663,K09666,K13675,K09674,K00735,K03691,K13667,K10967,K07968,K09666,K07968,K09667,K05948,K09667,K13675,K13646,K00779,K09666,K00781,K03663,K07967,K13646,K05948,K13676,K13646,K00778,K03691,K00778,K07632,K07966,K13676,K11703,K05948,K00735,K13676,K07968,K00735,K00728,K13667,K00781,K09661
ko04978	Mineral absorption	Digestive system	46	comp121128_c0_seq1,comp111917_c1_seq1,comp11189_c0_seq1,comp13136_c0_seq1,comp176351_c0_seq1,comp38533_c0_seq1,comp1888_c1_seq1,comp138473_c0_seq2,comp145002_c0_seq2,comp147193_c0_seq1,comp66447_c0_seq1,comp80003_c1_seq1,comp111917_c0_seq1,comp148525_c0_seq2,comp133879_c0_seq1,comp146313_c0_seq7,comp119793_c0_seq1,comp36000_c0_seq1,comp144795_c3_seq1,comp273189_c0_seq1,comp134713_c0_seq4,comp1418…	20	K01538,K01539,K00522,K14685,K01539,K14704,K14736,K14686,K14685,K08539,K01540,K01539,K01539,K14688,K01540,K04981,K01539,K01540,K00510,K01538,K00522,K14706,K14685,K00510,K08370,K13625,K01539,K14704,K01540,K14688,K14688,K00522,K14736,K00522,K14158,K14685,K14736,K14688,K05334,K01540,K14688,K00522,K14737,K04975,K01539,K14078
ko05310	Asthma	Immune diseases	3	comp127968_c0_seq5,comp134280_c0_seq1,comp143616_c0_seq1	3	K10786,K07983,K06752
ko05016	Huntington*s disease	Neurodegenerative diseases	349	comp203954_c0_seq1,comp12863_c1_seq1,comp151626_c0_seq1,comp139090_c0_seq1,comp125945_c0_seq1,comp108692_c0_seq1,comp102294_c0_seq1,comp30732_c0_seq1,comp48704_c0_seq1,comp27358_c0_seq1,comp146008_c2_seq2,comp152079_c0_seq1,comp137258_c0_seq1,comp225719_c0_seq1,comp123671_c0_seq1,comp194057_c0_seq1,comp217907_c0_seq1,comp104924_c1_seq1,comp124074_c1_seq1,comp114503_c0_seq1,comp231852_c0_seq1,comp…	131	K15040,K03013,K02137,K10408,K02137,K11351,K03937,K02262,K03939,K02126,K08530,K02262,K04398,K04648,K03120,K02126,K04638,K03934,K03008,K02128,K00234,K03962,K03942,K04646,K02138,K00411,K00413,K03129,K03939,K11825,K05870,K02131,K03963,K11828,K03952,K02261,K00415,K00419,K03016,K04564,K05863,K03006,K00412,K03012,K04498,K00413,K00412,K03963,K02133,K04604,K15040,K10412,K00236,K02187,K00420,K03939,K03953,…
ko00280	Valine, leucine and isoleucine degradation	Amino acid metabolism	108	comp97204_c0_seq1,comp126587_c0_seq1,comp118856_c2_seq1,comp132341_c0_seq1,comp112112_c0_seq1,comp11546_c0_seq1,comp127963_c0_seq3,comp72647_c0_seq2,comp147176_c0_seq5,comp177752_c0_seq1,comp142876_c1_seq1,comp137382_c0_seq1,comp133751_c0_seq1,comp131160_c0_seq2,comp37561_c0_seq1,comp118856_c1_seq1,comp15362_c0_seq1,comp94363_c0_seq1,comp135166_c0_seq1,comp132128_c0_seq1,comp132704_c0_seq1,comp31…	37	K07509,K01969,K00022,K01965,K03334,K08683,K01966,K00020,K00826,K00249,K00626,K01966,K07509,K14085,K00128,K00022,K05605,K07515,K11538,K05606,K07508,K01027,K00166,K00626,K01966,K03334,K07511,K13524,K01969,K00382,K07511,K00128,K01968,K00826,K00140,K03334,K00166,K07514,K00249,K01027,K07515,K01847,K00167,K00253,K00157,K01965,K05605,K00140,K01027,K01641,K00020,K00826,K05607,K00167,K00382,K07511,K07508,…
ko04973	Carbohydrate digestion and absorption	Digestive system	54	comp120904_c0_seq1,comp79860_c0_seq1,comp139995_c0_seq2,comp220957_c0_seq1,comp121128_c0_seq1,comp111917_c1_seq1,comp176351_c0_seq1,comp79860_c1_seq1,comp181240_c0_seq1,comp247795_c0_seq1,comp138077_c1_seq2,comp66447_c0_seq1,comp80003_c1_seq1,comp135770_c0_seq1,comp7506_c0_seq1,comp68510_c0_seq1,comp148494_c0_seq2,comp125604_c0_seq1,comp111917_c0_seq1,comp137070_c6_seq5,comp138077_c0_seq3,comp356…	15	K04851,K01229,K04456,K01084,K01538,K01539,K01539,K01229,K00844,K02649,K00922,K01540,K01539,K01176,K12047,K01084,K00844,K00844,K01539,K01084,K00922,K02649,K08171,K01540,K00844,K00922,K01539,K01540,K01176,K00922,K04456,K04851,K01538,K00844,K02649,K00922,K00922,K07593,K00844,K01084,K01539,K02649,K02649,K01540,K00844,K02649,K12047,K04456,K01084,K00844,K07593,K14158,K01540,K01539
ko04913	Ovarian steroidogenesis	Endocrine system	41	comp130837_c1_seq10,comp136245_c0_seq1,comp122913_c0_seq2,comp112629_c1_seq2,comp9979_c0_seq1,comp38897_c0_seq1,comp277910_c0_seq1,comp148721_c0_seq5,comp142282_c0_seq1,comp147058_c1_seq1,comp148130_c0_seq1,comp146997_c0_seq1,comp139731_c2_seq1,comp129552_c0_seq2,comp291310_c0_seq1,comp69681_c0_seq1,comp114664_c1_seq1,comp131117_c0_seq2,comp120842_c0_seq6,comp145628_c1_seq2,comp137401_c1_seq1,com…	25	K07418,K00461,K07434,K04248,K16342,K08048,K13368,K08049,K11987,K04345,K08042,K07408,K00070,K00512,K00461,K04248,K08042,K00461,K05459,K12473,K16931,K04345,K08042,K04632,K16931,K00498,K16342,K07418,K04345,K08042,K05250,K04527,K08043,K12473,K05498,K05498,K13373,K04345,K04248,K07418,K08521
ko04961	Endocrine and other factor-regulated calcium reabsorption	Excretory system	59	comp139072_c3_seq1,comp139072_c0_seq2,comp63086_c0_seq1,comp111917_c1_seq1,comp129954_c2_seq1,comp124539_c2_seq2,comp126062_c0_seq5,comp176351_c0_seq1,comp148721_c0_seq5,comp147258_c1_seq1,comp147058_c1_seq1,comp128257_c0_seq3,comp129730_c1_seq1,comp147193_c0_seq1,comp66447_c0_seq1,comp147496_c0_seq2,comp290242_c0_seq1,comp80003_c1_seq1,comp36869_c0_seq1,comp174105_c0_seq1,comp172696_c0_seq1,comp…	22	K01528,K01528,K04646,K01539,K11825,K02677,K04585,K01539,K08049,K05858,K04345,K03916,K04634,K08539,K01540,K11824,K08550,K01539,K11827,K07904,K07904,K04646,K04644,K04345,K01539,K14757,K11826,K04632,K01540,K04646,K11824,K05858,K02677,K01528,K01539,K01540,K05858,K02677,K04634,K04646,K04345,K11824,K01528,K14756,K11824,K04646,K01539,K01540,K07904,K11826,K05858,K04345,K11825,K11827,K11824,K11824,K02677,…
ko05010	Alzheimer*s disease	Neurodegenerative diseases	324	comp120904_c0_seq1,comp151626_c0_seq1,comp125945_c0_seq1,comp108692_c0_seq1,comp102294_c0_seq1,comp291609_c0_seq1,comp30732_c0_seq1,comp48704_c0_seq1,comp18455_c0_seq1,comp27358_c0_seq1,comp277810_c0_seq1,comp152079_c0_seq1,comp11546_c0_seq1,comp137258_c0_seq1,comp142422_c1_seq30,comp140026_c2_seq3,comp149525_c0_seq1,comp194057_c0_seq1,comp104924_c1_seq1,comp238415_c0_seq1,comp172591_c0_seq1,comp…	127	K04851,K02137,K02137,K11351,K03937,K06059,K02262,K03939,K04532,K02126,K06059,K02262,K08683,K04398,K04522,K04348,K04959,K02126,K03934,K06170,K04532,K02128,K04505,K00234,K03962,K03942,K04853,K02138,K00411,K00413,K03939,K04524,K00134,K05211,K01408,K03083,K02131,K03963,K03952,K02261,K00415,K00419,K05853,K00134,K00412,K00413,K00412,K04397,K03963,K02133,K00236,K02187,K02183,K00420,K03939,K03953,K04398,…
ko00340	Histidine metabolism	Amino acid metabolism	35	comp129186_c0_seq1,comp113944_c0_seq1,comp137661_c0_seq6,comp147889_c0_seq1,comp131160_c0_seq2,comp127231_c0_seq1,comp37561_c0_seq1,comp209749_c0_seq1,comp79545_c0_seq1,comp91721_c0_seq1,comp146898_c0_seq6,comp106365_c1_seq1,comp157294_c0_seq1,comp130370_c0_seq2,comp274052_c0_seq1,comp130975_c0_seq1,comp146279_c2_seq11,comp23566_c1_seq1,comp106365_c0_seq1,comp9895_c0_seq1,comp223310_c0_seq1,comp1…	14	K01712,K13990,K01745,K14755,K14085,K01590,K00128,K01745,K08660,K01712,K05604,K14755,K00274,K00128,K00274,K00546,K08660,K00129,K14755,K01712,K00599,K00129,K13990,K00128,K00274,K08660,K01593,K14085,K00128,K00599,K00274,K01712,K00128,K14755,K14085
ko00300	Lysine biosynthesis	Amino acid metabolism	6	comp131160_c0_seq2,comp126353_c0_seq3,comp67080_c0_seq1,comp87875_c0_seq1,comp193150_c0_seq1,comp188404_c0_seq1	4	K14085,K00825,K00293,K01586,K14085,K14085
ko00981	Insect hormone biosynthesis	Metabolism of terpenoids and polyketides	3	comp186462_c0_seq1,comp138243_c0_seq1,comp10252_c0_seq1	1	K14938,K14938,K14938
ko00908	Zeatin biosynthesis	Metabolism of terpenoids and polyketides	1	comp138305_c1_seq19	1	K00791
ko00941	Flavonoid biosynthesis	Biosynthesis of other secondary metabolites	1	comp297287_c0_seq1	1	K00588
ko04310	Wnt signaling pathway	Signal transduction	192	comp168863_c0_seq1,comp89284_c0_seq1,comp146768_c0_seq5,comp144296_c5_seq1,comp231849_c0_seq1,comp144313_c0_seq1,comp115337_c0_seq1,comp148340_c0_seq3,comp140959_c2_seq1,comp135705_c0_seq1,comp140026_c2_seq3,comp147049_c1_seq13,comp146574_c1_seq1,comp57176_c0_seq1,comp230226_c0_seq1,comp142361_c0_seq1,comp127144_c0_seq19,comp132811_c1_seq3,comp92607_c0_seq1,comp159927_c0_seq1,comp135434_c0_seq1,c…	82	K08957,K04496,K03209,K04507,K02353,K02375,K00408,K02085,K02166,K04448,K04348,K00312,K04503,K04499,K04505,K03362,K04515,K01645,K03083,K03094,K02165,K03347,K04496,K03115,K02677,K02085,K02432,K04498,K02376,K02842,K04494,K00312,K04511,K00444,K04506,K04392,K05858,K03094,K04501,K04498,K03115,K00714,K04345,K04501,K02105,K04492,K04510,K03083,K04490,K04497,K03097,K04508,K00445,K04468,K04498,K04507,K04496,…
ko05012	Parkinson*s disease	Neurodegenerative diseases	245	comp203954_c0_seq1,comp4568_c0_seq1,comp151626_c0_seq1,comp125945_c0_seq1,comp108692_c0_seq1,comp102294_c0_seq1,comp30732_c0_seq1,comp48704_c0_seq1,comp27358_c0_seq1,comp139423_c0_seq8,comp152079_c0_seq1,comp60536_c0_seq1,comp194057_c0_seq1,comp104924_c1_seq1,comp154748_c0_seq1,comp114503_c0_seq1,comp231852_c0_seq1,comp110860_c0_seq1,comp27248_c0_seq1,comp17346_c0_seq1,comp291482_c0_seq1,comp1194…	92	K15040,K03178,K02137,K02137,K11351,K03937,K02262,K03939,K02126,K05688,K02262,K04552,K02126,K03934,K03879,K02128,K00234,K03962,K03942,K10575,K10578,K02138,K00411,K00413,K03939,K03881,K02131,K03963,K03952,K02261,K00415,K00419,K05863,K00412,K00413,K00412,K03963,K02133,K15040,K00236,K02187,K00420,K03939,K03953,K04558,K03881,K03935,K03949,K03964,K02267,K03883,K08738,K03878,K15040,K03965,K02132,K02134,…
ko04726	Serotonergic synapse	Nervous system	114	comp120904_c0_seq1,comp138656_c0_seq1,comp130837_c1_seq10,comp136245_c0_seq1,comp149525_c0_seq1,comp15078_c0_seq1,comp147631_c1_seq2,comp91175_c0_seq1,comp195246_c0_seq1,comp9979_c0_seq1,comp134402_c4_seq2,comp124539_c2_seq2,comp126619_c3_seq2,comp88656_c1_seq1,comp119331_c0_seq13,comp115506_c0_seq1,comp147660_c0_seq2,comp126179_c0_seq2,comp112233_c0_seq1,comp147258_c1_seq1,comp75283_c0_seq1,comp…	63	K04851,K05002,K07418,K00461,K04959,K04153,K00509,K04853,K04162,K16342,K04849,K02677,K04943,K07414,K04819,K02187,K04964,K05037,K04892,K05858,K04520,K11987,K04345,K04548,K04634,K04850,K00461,K04161,K04958,K04161,K04536,K00274,K04960,K08022,K04534,K00274,K04850,K04157,K04344,K04943,K04630,K00461,K04153,K02187,K04542,K04819,K04997,K04544,K04365,K04153,K04345,K04542,K04160,K04943,K04520,K04857,K04540,…
ko03410	Base excision repair	Replication and repair	55	comp79507_c0_seq1,comp131943_c0_seq1,comp298429_c0_seq1,comp146510_c5_seq1,comp42682_c0_seq1,comp127403_c1_seq2,comp161234_c0_seq1,comp142915_c1_seq1,comp92148_c0_seq1,comp142915_c0_seq1,comp55618_c0_seq1,comp149278_c0_seq1,comp254162_c0_seq1,comp164705_c0_seq1,comp269673_c0_seq1,comp130633_c0_seq3,comp55618_c1_seq1,comp188938_c0_seq1,comp28112_c0_seq1,comp31081_c0_seq1,comp270757_c0_seq1,comp147…	21	K10802,K04799,K03649,K04802,K10803,K10771,K03504,K02327,K04802,K02327,K03660,K02324,K02325,K10798,K10776,K10800,K03660,K04802,K10772,K10798,K02328,K10776,K10803,K10798,K02327,K10772,K04799,K10798,K03512,K10747,K02328,K02335,K10776,K10798,K10803,K02327,K10771,K03649,K10802,K04802,K03648,K02328,K03512,K02327,K10747,K02324,K02325,K04799,K03506,K10802,K02327,K04802,K10802,K03504,K04799
ko01040	Biosynthesis of unsaturated fatty acids	Lipid metabolism	28	comp94363_c0_seq1,comp130169_c0_seq1,comp136269_c0_seq4,comp243620_c0_seq1,comp28475_c0_seq1,comp135325_c1_seq1,comp216513_c0_seq1,comp152512_c0_seq1,comp133293_c0_seq1,comp28456_c0_seq1,comp99479_c0_seq1,comp199139_c0_seq1,comp109354_c0_seq1,comp250253_c0_seq1,comp141353_c0_seq3,comp239689_c0_seq1,comp148249_c5_seq4,comp97388_c0_seq1,comp142260_c0_seq4,comp127938_c0_seq1,comp123631_c0_seq1,comp1…	13	K07515,K10703,K10258,K00232,K10703,K07753,K10251,K07515,K01068,K10258,K10203,K00232,K10257,K07513,K10205,K10256,K10251,K10251,K10203,K07513,K07515,K10226,K10226,K07515,K10251,K00232,K07513,K10203
ko04744	Phototransduction	Sensory system	33	comp133757_c0_seq2,comp136690_c0_seq2,comp136389_c0_seq1,comp142193_c1_seq1,comp87893_c0_seq1,comp144698_c1_seq6,comp75438_c0_seq1,comp122937_c0_seq3,comp99195_c0_seq1,comp130154_c0_seq1,comp242450_c0_seq1,comp133696_c0_seq3,comp138254_c2_seq6,comp125677_c0_seq1,comp113757_c0_seq2,comp27478_c0_seq1,comp142193_c0_seq55,comp132423_c0_seq1,comp292143_c0_seq1,comp134006_c1_seq1,comp119769_c0_seq1,com…	15	K04439,K08328,K04439,K13759,K08328,K08718,K12321,K08328,K04548,K04952,K04536,K04439,K00909,K00909,K13759,K13756,K13759,K13764,K04439,K04536,K00909,K04948,K08328,K13756,K13749,K12321,K04948,K04536,K13756,K04250,K13765,K08328,K04439
ko05134	Legionellosis	Infectious diseases Bacterial	85	comp245457_c0_seq1,comp134711_c0_seq1,comp137258_c0_seq1,comp191119_c0_seq1,comp130663_c0_seq1,comp24414_c0_seq1,comp138939_c1_seq2,comp122760_c1_seq1,comp115004_c1_seq1,comp137183_c1_seq1,comp179108_c0_seq1,comp28510_c0_seq1,comp134997_c0_seq1,comp128679_c0_seq1,comp115506_c0_seq1,comp214859_c0_seq1,comp119080_c0_seq1,comp135615_c0_seq4,comp110041_c1_seq1,comp135399_c0_seq1,comp145047_c0_seq4,co…	31	K03990,K04469,K04398,K07953,K13525,K07937,K03283,K07953,K07953,K03231,K04077,K04397,K13525,K03283,K02187,K03990,K03231,K04398,K08738,K03233,K15464,K03283,K09414,K12799,K07937,K04398,K01370,K04397,K04729,K01370,K15464,K03233,K03156,K07874,K02187,K03596,K13525,K04399,K03283,K04077,K04398,K03233,K07937,K03990,K12799,K03231,K08517,K08738,K04077,K09414,K08738,K07874,K02187,K07937,K03990,K14416,K03283,…
