# Supplementary material for: Transcriptome Sequencing, De Novo Assembly and Differential Gene Expression Analysis of the Early Development of Acipenser baeri
Source: PLoS One. 2015 Sep 11;10(9):e0137450. doi: 10.1371/journal.pone.0137450 (PMC4567377; doi:10.1371/journal.pone.0137450)
Supplement: S6 File — (XLS) [file pone.0137450.s009.xls]

Seqid	Seq_len	Sub_database	Sub_database_id	Description	Start	End	Computed_score	Interproscan_id	Interproscan_name
comp128779_c0_seq2:286-876(+)	196	PRINTS	PR01938	Interleukin-34 signature	31	50	6.8E-6	IPR020415	Interleukin-34
comp128779_c0_seq2:286-876(+)	196	PRINTS	PR01938	Interleukin-34 signature	55	73	6.8E-6	IPR020415	Interleukin-34
comp142483_c0_seq1:2-5398(+)	1798	SMART	SM00438		1425	1443	100.0	IPR000967	Zinc finger, NF-X1-type
comp142483_c0_seq1:2-5398(+)	1798	SMART	SM00438		1176	1202	8.9	IPR000967	Zinc finger, NF-X1-type
comp142483_c0_seq1:2-5398(+)	1798	SMART	SM00438		1350	1367	69.0	IPR000967	Zinc finger, NF-X1-type
comp142483_c0_seq1:2-5398(+)	1798	SMART	SM00438		1260	1278	270.0	IPR000967	Zinc finger, NF-X1-type
comp142483_c0_seq1:2-5398(+)	1798	SMART	SM00438		1233	1256	17.0	IPR000967	Zinc finger, NF-X1-type
comp142483_c0_seq1:2-5398(+)	1798	Pfam	PF13086	AAA domain	478	916	1.6E-26
comp142483_c0_seq1:2-5398(+)	1798	Coils	Coil		1627	1648	-
comp142483_c0_seq1:2-5398(+)	1798	Coils	Coil		685	718	-
comp142483_c0_seq1:2-5398(+)	1798	Pfam	PF13087	AAA domain	929	1112	6.3E-39
comp142483_c0_seq1:2-5398(+)	1798	SUPERFAMILY	SSF52540		477	596	4.24E-60	IPR027417	P-loop containing nucleoside triphosphate hydrolase
comp142483_c0_seq1:2-5398(+)	1798	SUPERFAMILY	SSF52540		836	1122	4.24E-60	IPR027417	P-loop containing nucleoside triphosphate hydrolase
comp142483_c0_seq1:2-5398(+)	1798	Gene3D	G3DSA:3.40.50.300		877	974	1.1E-56
comp142483_c0_seq1:2-5398(+)	1798	Gene3D	G3DSA:3.40.50.300		464	595	1.1E-56
comp142483_c0_seq1:2-5398(+)	1798	Coils	Coil		170	191	-
comp126347_c0_seq2:1081-3387(-)	768	SMART	SM00210	Thrombospondin N-terminal -like domains.	29	212	6.8E-39	IPR001791	Laminin G domain
comp126347_c0_seq2:1081-3387(-)	768	Pfam	PF13385	Concanavalin A-like lectin/glucanases superfamily	78	180	1.4E-6
comp126347_c0_seq2:1081-3387(-)	768	Gene3D	G3DSA:2.60.120.200		78	177	9.5E-5	IPR013320	Concanavalin A-like lectin/glucanase, subgroup
comp126347_c0_seq2:1081-3387(-)	768	SUPERFAMILY	SSF49899		29	221	2.43E-31	IPR008985	Concanavalin A-like lectin/glucanases superfamily
comp126347_c0_seq2:1081-3387(-)	768	Pfam	PF01391	Collagen triple helix repeat (20 copies)	439	494	1.0E-6	IPR008160	Collagen triple helix repeat
comp126347_c0_seq2:1081-3387(-)	768	Pfam	PF01391	Collagen triple helix repeat (20 copies)	371	428	1.4E-9	IPR008160	Collagen triple helix repeat
comp126347_c0_seq2:1081-3387(-)	768	Pfam	PF01391	Collagen triple helix repeat (20 copies)	686	736	5.2E-7	IPR008160	Collagen triple helix repeat
comp126347_c0_seq2:1081-3387(-)	768	Pfam	PF01391	Collagen triple helix repeat (20 copies)	535	584	4.6E-6	IPR008160	Collagen triple helix repeat
comp126347_c0_seq2:1081-3387(-)	768	Pfam	PF01391	Collagen triple helix repeat (20 copies)	247	302	1.4E-8	IPR008160	Collagen triple helix repeat
comp126347_c0_seq2:1081-3387(-)	768	Pfam	PF01391	Collagen triple helix repeat (20 copies)	627	684	6.8E-10	IPR008160	Collagen triple helix repeat
comp126347_c0_seq2:1081-3387(-)	768	Pfam	PF01391	Collagen triple helix repeat (20 copies)	481	538	4.3E-8	IPR008160	Collagen triple helix repeat
comp107704_c0_seq3:1-846(+)	282	Gene3D	G3DSA:4.10.110.10		9	63	4.0E-18	IPR000519	P-type trefoil
comp107704_c0_seq3:1-846(+)	282	Gene3D	G3DSA:4.10.110.10		155	198	2.5E-7	IPR000519	P-type trefoil
comp107704_c0_seq3:1-846(+)	282	PRINTS	PR00680	P-type trefoil domain signature	29	41	6.1E-8	IPR017994	P-type trefoil, chordata
comp107704_c0_seq3:1-846(+)	282	PRINTS	PR00680	P-type trefoil domain signature	41	53	6.1E-8	IPR017994	P-type trefoil, chordata
comp107704_c0_seq3:1-846(+)	282	PRINTS	PR00680	P-type trefoil domain signature	17	29	6.1E-8	IPR017994	P-type trefoil, chordata
comp107704_c0_seq3:1-846(+)	282	Gene3D	G3DSA:4.10.110.10		206	240	2.3E-7	IPR000519	P-type trefoil
comp107704_c0_seq3:1-846(+)	282	Pfam	PF00088	Trefoil (P-type) domain	157	193	3.0E-6	IPR000519	P-type trefoil
comp107704_c0_seq3:1-846(+)	282	Pfam	PF00088	Trefoil (P-type) domain	199	240	8.6E-7	IPR000519	P-type trefoil
comp107704_c0_seq3:1-846(+)	282	Pfam	PF00088	Trefoil (P-type) domain	12	53	1.8E-15	IPR000519	P-type trefoil
comp107704_c0_seq3:1-846(+)	282	ProSiteProfiles	PS51448	P-type 'Trefoil' domain profile.	155	196	10.629	IPR000519	P-type trefoil
comp107704_c0_seq3:1-846(+)	282	SUPERFAMILY	SSF57492		197	240	1.19E-6	IPR000519	P-type trefoil
comp107704_c0_seq3:1-846(+)	282	ProSiteProfiles	PS51448	P-type 'Trefoil' domain profile.	198	242	10.282	IPR000519	P-type trefoil
comp107704_c0_seq3:1-846(+)	282	SUPERFAMILY	SSF57492		157	195	9.29E-7	IPR000519	P-type trefoil
comp107704_c0_seq3:1-846(+)	282	SUPERFAMILY	SSF57492		8	57	2.22E-14	IPR000519	P-type trefoil
comp107704_c0_seq3:1-846(+)	282	SMART	SM00018	P or trefoil or TFF domain	155	199	0.014	IPR000519	P-type trefoil
comp107704_c0_seq3:1-846(+)	282	SMART	SM00018	P or trefoil or TFF domain	200	245	0.18	IPR000519	P-type trefoil
comp107704_c0_seq3:1-846(+)	282	SMART	SM00018	P or trefoil or TFF domain	11	57	2.4E-13	IPR000519	P-type trefoil
comp107704_c0_seq3:1-846(+)	282	ProSiteProfiles	PS51448	P-type 'Trefoil' domain profile.	11	54	16.798	IPR000519	P-type trefoil
comp141248_c0_seq1:844-2079(-)	411	Pfam	PF00684	DnaJ central domain	143	209	2.0E-15	IPR001305	Heat shock protein DnaJ, cysteine-rich domain
comp141248_c0_seq1:844-2079(-)	411	Hamap	MF_01152	Chaperone protein DnaJ [dnaJ].	5	376	28.038	IPR012724	Chaperone DnaJ
comp141248_c0_seq1:844-2079(-)	411	SUPERFAMILY	SSF49493		260	344	6.93E-23	IPR008971	HSP40/DnaJ peptide-binding
comp141248_c0_seq1:844-2079(-)	411	SMART	SM00271	DnaJ molecular chaperone homology domain	7	62	4.4E-29	IPR001623	DnaJ domain
comp141248_c0_seq1:844-2079(-)	411	SUPERFAMILY	SSF46565		5	103	8.77E-35	IPR001623	DnaJ domain
comp141248_c0_seq1:844-2079(-)	411	PRINTS	PR00625	DnaJ domain signature	28	43	1.1E-20	IPR001623	DnaJ domain
comp141248_c0_seq1:844-2079(-)	411	PRINTS	PR00625	DnaJ domain signature	10	28	1.1E-20	IPR001623	DnaJ domain
comp141248_c0_seq1:844-2079(-)	411	PRINTS	PR00625	DnaJ domain signature	62	81	1.1E-20	IPR001623	DnaJ domain
comp141248_c0_seq1:844-2079(-)	411	SUPERFAMILY	SSF57938		140	212	1.14E-18	IPR001305	Heat shock protein DnaJ, cysteine-rich domain
comp141248_c0_seq1:844-2079(-)	411	Gene3D	G3DSA:2.10.230.10		145	209	3.0E-19	IPR001305	Heat shock protein DnaJ, cysteine-rich domain
comp141248_c0_seq1:844-2079(-)	411	ProSiteProfiles	PS50076	dnaJ domain profile.	8	70	23.628	IPR001623	DnaJ domain
comp141248_c0_seq1:844-2079(-)	411	ProSiteProfiles	PS51188	Zinc finger CR-type profile.	130	214	23.502	IPR001305	Heat shock protein DnaJ, cysteine-rich domain
comp141248_c0_seq1:844-2079(-)	411	Gene3D	G3DSA:2.60.260.20		114	144	5.5E-26
comp141248_c0_seq1:844-2079(-)	411	Gene3D	G3DSA:2.60.260.20		211	256	5.5E-26
comp141248_c0_seq1:844-2079(-)	411	ProSitePatterns	PS00636	Nt-dnaJ domain signature.	47	66	-	IPR018253	DnaJ domain, conserved site
comp141248_c0_seq1:844-2079(-)	411	Pfam	PF00226	DnaJ domain	9	67	5.2E-26	IPR001623	DnaJ domain
comp141248_c0_seq1:844-2079(-)	411	Pfam	PF01556	DnaJ C terminal domain	266	340	5.9E-22	IPR002939	Chaperone DnaJ, C-terminal
comp141248_c0_seq1:844-2079(-)	411	Gene3D	G3DSA:2.60.260.20		260	338	1.8E-28
comp141248_c0_seq1:844-2079(-)	411	SUPERFAMILY	SSF49493		215	258	1.44E-16	IPR008971	HSP40/DnaJ peptide-binding
comp141248_c0_seq1:844-2079(-)	411	SUPERFAMILY	SSF49493		114	148	1.44E-16	IPR008971	HSP40/DnaJ peptide-binding
comp141248_c0_seq1:844-2079(-)	411	Gene3D	G3DSA:1.10.287.110		4	95	2.0E-34	IPR001623	DnaJ domain
comp13561_c1_seq1:287-607(+)	107	Pfam	PF00648	Calpain family cysteine protease	16	107	7.4E-26	IPR001300	Peptidase C2, calpain, catalytic domain
comp13561_c1_seq1:287-607(+)	107	ProSiteProfiles	PS50203	Cysteine proteinase, calpain-type, catalytic domain profile.	16	107	20.006	IPR001300	Peptidase C2, calpain, catalytic domain
comp13561_c1_seq1:287-607(+)	107	PRINTS	PR00704	Calpain cysteine protease (C2) family signature	45	67	2.6E-15	IPR022684	Peptidase C2, calpain family
comp13561_c1_seq1:287-607(+)	107	PRINTS	PR00704	Calpain cysteine protease (C2) family signature	69	85	2.6E-15	IPR022684	Peptidase C2, calpain family
comp13561_c1_seq1:287-607(+)	107	PRINTS	PR00704	Calpain cysteine protease (C2) family signature	1	24	2.6E-15	IPR022684	Peptidase C2, calpain family
comp13561_c1_seq1:287-607(+)	107	SUPERFAMILY	SSF54001		2	106	8.34E-23
comp13561_c1_seq1:287-607(+)	107	ProSitePatterns	PS00139	Eukaryotic thiol (cysteine) proteases cysteine active site.	69	80	-	IPR000169	Cysteine peptidase, cysteine active site
comp145194_c0_seq1:1203-4085(+)	960	ProSiteProfiles	PS50012	Regulator of chromosome condensation (RCC1) repeat profile.	608	660	11.187	IPR000408	Regulator of chromosome condensation, RCC1
comp145194_c0_seq1:1203-4085(+)	960	ProSitePatterns	PS00108	Serine/Threonine protein kinases active-site signature.	162	174	-	IPR008271	Serine/threonine-protein kinase, active site
comp145194_c0_seq1:1203-4085(+)	960	Gene3D	G3DSA:2.130.10.30		327	717	5.6E-89	IPR009091	Regulator of chromosome condensation 1/beta-lactamase-inhibitor protein II
comp145194_c0_seq1:1203-4085(+)	960	SMART	SM00220	Serine/Threonine protein kinases, catalytic domain	42	298	5.6E-79	IPR002290	Serine/threonine- / dual specificity protein kinase, catalytic domain
comp145194_c0_seq1:1203-4085(+)	960	ProSiteProfiles	PS50012	Regulator of chromosome condensation (RCC1) repeat profile.	661	717	10.645	IPR000408	Regulator of chromosome condensation, RCC1
comp145194_c0_seq1:1203-4085(+)	960	Coils	Coil		879	900	-
comp145194_c0_seq1:1203-4085(+)	960	Gene3D	G3DSA:1.10.510.10		151	300	2.5E-50
comp145194_c0_seq1:1203-4085(+)	960	ProSiteProfiles	PS50011	Protein kinase domain profile.	42	298	46.266	IPR000719	Protein kinase domain
comp145194_c0_seq1:1203-4085(+)	960	Coils	Coil		910	931	-
comp145194_c0_seq1:1203-4085(+)	960	ProSiteProfiles	PS50012	Regulator of chromosome condensation (RCC1) repeat profile.	378	434	10.826	IPR000408	Regulator of chromosome condensation, RCC1
comp145194_c0_seq1:1203-4085(+)	960	PRINTS	PR00633	Chromosome condensation regulator RCC1 signature	472	485	1.06E-10	IPR000408	Regulator of chromosome condensation, RCC1
comp145194_c0_seq1:1203-4085(+)	960	PRINTS	PR00633	Chromosome condensation regulator RCC1 signature	610	624	1.06E-10	IPR000408	Regulator of chromosome condensation, RCC1
comp145194_c0_seq1:1203-4085(+)	960	PRINTS	PR00633	Chromosome condensation regulator RCC1 signature	594	610	1.06E-10	IPR000408	Regulator of chromosome condensation, RCC1
comp145194_c0_seq1:1203-4085(+)	960	PRINTS	PR00633	Chromosome condensation regulator RCC1 signature	491	507	1.06E-10	IPR000408	Regulator of chromosome condensation, RCC1
comp145194_c0_seq1:1203-4085(+)	960	PRINTS	PR00633	Chromosome condensation regulator RCC1 signature	436	452	1.06E-10	IPR000408	Regulator of chromosome condensation, RCC1
comp145194_c0_seq1:1203-4085(+)	960	Pfam	PF00415	Regulator of chromosome condensation (RCC1) repeat	608	656	1.1E-9	IPR000408	Regulator of chromosome condensation, RCC1
comp145194_c0_seq1:1203-4085(+)	960	Pfam	PF00415	Regulator of chromosome condensation (RCC1) repeat	490	537	3.5E-12	IPR000408	Regulator of chromosome condensation, RCC1
comp145194_c0_seq1:1203-4085(+)	960	Pfam	PF00415	Regulator of chromosome condensation (RCC1) repeat	394	431	7.4E-8	IPR000408	Regulator of chromosome condensation, RCC1
comp145194_c0_seq1:1203-4085(+)	960	Pfam	PF00415	Regulator of chromosome condensation (RCC1) repeat	434	485	5.2E-9	IPR000408	Regulator of chromosome condensation, RCC1
comp145194_c0_seq1:1203-4085(+)	960	ProSiteProfiles	PS50012	Regulator of chromosome condensation (RCC1) repeat profile.	541	607	9.097	IPR000408	Regulator of chromosome condensation, RCC1
comp145194_c0_seq1:1203-4085(+)	960	ProSiteProfiles	PS50012	Regulator of chromosome condensation (RCC1) repeat profile.	435	488	13.559	IPR000408	Regulator of chromosome condensation, RCC1
comp145194_c0_seq1:1203-4085(+)	960	SUPERFAMILY	SSF50985		331	716	1.5E-83	IPR009091	Regulator of chromosome condensation 1/beta-lactamase-inhibitor protein II
comp145194_c0_seq1:1203-4085(+)	960	SUPERFAMILY	SSF56112		41	323	9.16E-83	IPR011009	Protein kinase-like domain
comp145194_c0_seq1:1203-4085(+)	960	Pfam	PF00069	Protein kinase domain	45	297	2.6E-64	IPR000719	Protein kinase domain
comp145194_c0_seq1:1203-4085(+)	960	Gene3D	G3DSA:3.30.200.20		39	150	3.9E-30
comp145194_c0_seq1:1203-4085(+)	960	ProSiteProfiles	PS50012	Regulator of chromosome condensation (RCC1) repeat profile.	489	540	14.464	IPR000408	Regulator of chromosome condensation, RCC1
comp112113_c0_seq1:2-1771(+)	590	SUPERFAMILY	SSF57535		457	516	1.89E-14	IPR000436	Sushi/SCR/CCP
comp112113_c0_seq1:2-1771(+)	590	Gene3D	G3DSA:2.10.70.10		457	512	1.4E-17
comp112113_c0_seq1:2-1771(+)	590	Gene3D	G3DSA:2.10.70.10		281	341	1.9E-16
comp112113_c0_seq1:2-1771(+)	590	ProSiteProfiles	PS01180	CUB domain profile.	343	451	22.997	IPR000859	CUB domain
comp112113_c0_seq1:2-1771(+)	590	ProSiteProfiles	PS50923	Sushi/CCP/SCR domain profile.	280	341	10.188	IPR000436	Sushi/SCR/CCP
comp112113_c0_seq1:2-1771(+)	590	Gene3D	G3DSA:2.60.120.290		342	451	3.3E-37	IPR000859	CUB domain
comp112113_c0_seq1:2-1771(+)	590	Gene3D	G3DSA:2.60.120.290		513	590	1.8E-20	IPR000859	CUB domain
comp112113_c0_seq1:2-1771(+)	590	ProSiteProfiles	PS01180	CUB domain profile.	1	107	17.291	IPR000859	CUB domain
comp112113_c0_seq1:2-1771(+)	590	Gene3D	G3DSA:2.60.120.290		2	107	7.3E-32	IPR000859	CUB domain
comp112113_c0_seq1:2-1771(+)	590	Gene3D	G3DSA:2.60.120.290		172	276	1.2E-33	IPR000859	CUB domain
comp112113_c0_seq1:2-1771(+)	590	SUPERFAMILY	SSF57535		282	350	1.53E-14	IPR000436	Sushi/SCR/CCP
comp112113_c0_seq1:2-1771(+)	590	Pfam	PF00431	CUB domain	515	589	1.1E-11	IPR000859	CUB domain
comp112113_c0_seq1:2-1771(+)	590	Pfam	PF00431	CUB domain	169	274	2.9E-24	IPR000859	CUB domain
comp112113_c0_seq1:2-1771(+)	590	Pfam	PF00431	CUB domain	343	448	7.2E-26	IPR000859	CUB domain
comp112113_c0_seq1:2-1771(+)	590	Pfam	PF00431	CUB domain	4	104	7.1E-19	IPR000859	CUB domain
comp112113_c0_seq1:2-1771(+)	590	ProSiteProfiles	PS50923	Sushi/CCP/SCR domain profile.	110	167	10.789	IPR000436	Sushi/SCR/CCP
comp112113_c0_seq1:2-1771(+)	590	SUPERFAMILY	SSF49854		336	451	2.22E-33	IPR000859	CUB domain
comp112113_c0_seq1:2-1771(+)	590	ProSiteProfiles	PS50923	Sushi/CCP/SCR domain profile.	456	513	10.374	IPR000436	Sushi/SCR/CCP
comp112113_c0_seq1:2-1771(+)	590	Gene3D	G3DSA:2.10.70.10		111	166	2.6E-16
comp112113_c0_seq1:2-1771(+)	590	ProSiteProfiles	PS01180	CUB domain profile.	169	277	22.729	IPR000859	CUB domain
comp112113_c0_seq1:2-1771(+)	590	ProSiteProfiles	PS01180	CUB domain profile.	515	590	17.178	IPR000859	CUB domain
comp112113_c0_seq1:2-1771(+)	590	SUPERFAMILY	SSF49854		2	106	1.11E-25	IPR000859	CUB domain
comp112113_c0_seq1:2-1771(+)	590	SMART	SM00042	Domain first found in C1r, C1s, uEGF, and bone morphogenetic protein.	1	107	5.8E-18	IPR000859	CUB domain
comp112113_c0_seq1:2-1771(+)	590	SMART	SM00042	Domain first found in C1r, C1s, uEGF, and bone morphogenetic protein.	169	277	1.8E-31	IPR000859	CUB domain
comp112113_c0_seq1:2-1771(+)	590	SMART	SM00042	Domain first found in C1r, C1s, uEGF, and bone morphogenetic protein.	343	451	8.1E-36	IPR000859	CUB domain
comp112113_c0_seq1:2-1771(+)	590	SMART	SM00042	Domain first found in C1r, C1s, uEGF, and bone morphogenetic protein.	515	590	0.0063	IPR000859	CUB domain
comp112113_c0_seq1:2-1771(+)	590	SUPERFAMILY	SSF49854		515	590	8.9E-20	IPR000859	CUB domain
comp112113_c0_seq1:2-1771(+)	590	SMART	SM00032	Domain abundant in complement control proteins; SUSHI repeat; short complement-like repeat (SCR)	112	165	5.6E-14	IPR000436	Sushi/SCR/CCP
comp112113_c0_seq1:2-1771(+)	590	SMART	SM00032	Domain abundant in complement control proteins; SUSHI repeat; short complement-like repeat (SCR)	282	339	6.3E-11	IPR000436	Sushi/SCR/CCP
comp112113_c0_seq1:2-1771(+)	590	SMART	SM00032	Domain abundant in complement control proteins; SUSHI repeat; short complement-like repeat (SCR)	458	511	4.5E-13	IPR000436	Sushi/SCR/CCP
comp112113_c0_seq1:2-1771(+)	590	SUPERFAMILY	SSF49854		168	277	2.75E-32	IPR000859	CUB domain
comp112113_c0_seq1:2-1771(+)	590	Pfam	PF00084	Sushi domain (SCR repeat)	282	339	9.0E-8	IPR000436	Sushi/SCR/CCP
comp112113_c0_seq1:2-1771(+)	590	Pfam	PF00084	Sushi domain (SCR repeat)	458	511	8.2E-8	IPR000436	Sushi/SCR/CCP
comp112113_c0_seq1:2-1771(+)	590	Pfam	PF00084	Sushi domain (SCR repeat)	112	165	5.3E-9	IPR000436	Sushi/SCR/CCP
comp112113_c0_seq1:2-1771(+)	590	SUPERFAMILY	SSF57535		111	170	9.17E-15	IPR000436	Sushi/SCR/CCP
comp116604_c0_seq1:2-1264(+)	420	SUPERFAMILY	SSF52518		104	279	1.11E-53
comp116604_c0_seq1:2-1264(+)	420	Gene3D	G3DSA:3.40.50.970		101	288	4.8E-60
comp116604_c0_seq1:2-1264(+)	420	SMART	SM00861	Transketolase, pyrimidine binding domain	113	277	2.2E-48	IPR005475	Transketolase-like, pyrimidine-binding domain
comp116604_c0_seq1:2-1264(+)	420	Pfam	PF02779	Transketolase, pyrimidine binding domain	112	275	2.2E-39	IPR005475	Transketolase-like, pyrimidine-binding domain
comp116604_c0_seq1:2-1264(+)	420	SUPERFAMILY	SSF52922		285	417	1.26E-29	IPR009014	Transketolase, C-terminal/Pyruvate-ferredoxin oxidoreductase, domain II
comp116604_c0_seq1:2-1264(+)	420	ProSitePatterns	PS00802	Transketolase signature 2.	220	236	-	IPR020826	Transketolase binding site
comp116604_c0_seq1:2-1264(+)	420	Gene3D	G3DSA:3.40.50.920		289	417	1.2E-35	IPR015941	Transketolase-like, C-terminal
comp116604_c0_seq1:2-1264(+)	420	Pfam	PF00456	Transketolase, thiamine diphosphate binding domain	1	60	2.9E-12	IPR005474	Transketolase, N-terminal
comp116604_c0_seq1:2-1264(+)	420	SUPERFAMILY	SSF52518		104	138	2.11E-17
comp116604_c0_seq1:2-1264(+)	420	SUPERFAMILY	SSF52518		1	76	2.11E-17
comp116604_c0_seq1:2-1264(+)	420	Gene3D	G3DSA:3.40.50.970		1	61	6.3E-17
comp116604_c0_seq1:2-1264(+)	420	Pfam	PF02780	Transketolase, C-terminal domain	290	410	2.1E-27	IPR005476	Transketolase, C-terminal
comp130536_c0_seq1:350-1240(+)	296	ProSiteProfiles	PS50026	EGF-like domain profile.	99	139	8.684	IPR000742	Epidermal growth factor-like domain
comp130536_c0_seq1:350-1240(+)	296	ProSitePatterns	PS01186	EGF-like domain signature 2.	123	138	-	IPR013032	EGF-like, conserved site
comp130536_c0_seq1:350-1240(+)	296	Gene3D	G3DSA:2.10.25.10		145	185	8.7E-11
comp130536_c0_seq1:350-1240(+)	296	ProSitePatterns	PS00022	EGF-like domain signature 1.	85	96	-	IPR013032	EGF-like, conserved site
comp130536_c0_seq1:350-1240(+)	296	ProSitePatterns	PS00010	Aspartic acid and asparagine hydroxylation site.	197	208	-	IPR000152	EGF-type aspartate/asparagine hydroxylation site
comp130536_c0_seq1:350-1240(+)	296	SMART	SM00181	Epidermal growth factor-like domain.	183	224	2.9	IPR000742	Epidermal growth factor-like domain
comp130536_c0_seq1:350-1240(+)	296	SMART	SM00181	Epidermal growth factor-like domain.	69	97	0.6	IPR000742	Epidermal growth factor-like domain
comp130536_c0_seq1:350-1240(+)	296	SMART	SM00181	Epidermal growth factor-like domain.	143	179	3.4	IPR000742	Epidermal growth factor-like domain
comp130536_c0_seq1:350-1240(+)	296	SMART	SM00181	Epidermal growth factor-like domain.	228	265	6.8E-4	IPR000742	Epidermal growth factor-like domain
comp130536_c0_seq1:350-1240(+)	296	SMART	SM00181	Epidermal growth factor-like domain.	102	139	0.0011	IPR000742	Epidermal growth factor-like domain
comp130536_c0_seq1:350-1240(+)	296	SMART	SM00179	Calcium-binding EGF-like domain	180	224	3.4E-7	IPR001881	EGF-like calcium-binding domain
comp130536_c0_seq1:350-1240(+)	296	SMART	SM00179	Calcium-binding EGF-like domain	225	265	1.6E-9	IPR001881	EGF-like calcium-binding domain
comp130536_c0_seq1:350-1240(+)	296	SMART	SM00179	Calcium-binding EGF-like domain	144	179	1.2	IPR001881	EGF-like calcium-binding domain
comp130536_c0_seq1:350-1240(+)	296	SMART	SM00179	Calcium-binding EGF-like domain	99	139	2.5E-9	IPR001881	EGF-like calcium-binding domain
comp130536_c0_seq1:350-1240(+)	296	ProSitePatterns	PS00010	Aspartic acid and asparagine hydroxylation site.	242	253	-	IPR000152	EGF-type aspartate/asparagine hydroxylation site
comp130536_c0_seq1:350-1240(+)	296	Pfam	PF07645	Calcium-binding EGF domain	225	264	3.9E-10	IPR001881	EGF-like calcium-binding domain
comp130536_c0_seq1:350-1240(+)	296	Pfam	PF07645	Calcium-binding EGF domain	180	213	1.2E-11	IPR001881	EGF-like calcium-binding domain
comp130536_c0_seq1:350-1240(+)	296	Pfam	PF07645	Calcium-binding EGF domain	99	138	3.2E-10	IPR001881	EGF-like calcium-binding domain
comp130536_c0_seq1:350-1240(+)	296	SUPERFAMILY	SSF57184		145	266	4.87E-12	IPR009030	Insulin-like growth factor binding protein, N-terminal
comp130536_c0_seq1:350-1240(+)	296	ProSiteProfiles	PS50026	EGF-like domain profile.	180	218	8.732	IPR000742	Epidermal growth factor-like domain
comp130536_c0_seq1:350-1240(+)	296	ProSitePatterns	PS01187	Calcium-binding EGF-like domain signature.	99	123	-	IPR018097	EGF-like calcium-binding, conserved site
comp130536_c0_seq1:350-1240(+)	296	Gene3D	G3DSA:2.10.25.10		186	229	4.7E-13
comp130536_c0_seq1:350-1240(+)	296	SUPERFAMILY	SSF57196		99	144	3.23E-11
comp130536_c0_seq1:350-1240(+)	296	ProSitePatterns	PS01186	EGF-like domain signature 2.	85	96	-	IPR013032	EGF-like, conserved site
comp130536_c0_seq1:350-1240(+)	296	Gene3D	G3DSA:2.10.25.10		99	139	1.0E-15
comp130536_c0_seq1:350-1240(+)	296	Gene3D	G3DSA:2.10.25.10		230	265	3.6E-11
comp130536_c0_seq1:350-1240(+)	296	ProSitePatterns	PS01187	Calcium-binding EGF-like domain signature.	225	251	-	IPR018097	EGF-like calcium-binding, conserved site
comp130536_c0_seq1:350-1240(+)	296	ProSiteProfiles	PS50026	EGF-like domain profile.	225	265	14.641	IPR000742	Epidermal growth factor-like domain
comp130536_c0_seq1:350-1240(+)	296	ProSitePatterns	PS00010	Aspartic acid and asparagine hydroxylation site.	114	125	-	IPR000152	EGF-type aspartate/asparagine hydroxylation site
comp130536_c0_seq1:350-1240(+)	296	ProSitePatterns	PS01187	Calcium-binding EGF-like domain signature.	180	206	-	IPR018097	EGF-like calcium-binding, conserved site
comp137826_c0_seq1:484-1899(-)	471	SUPERFAMILY	SSF46785		72	167	7.71E-43
comp137826_c0_seq1:484-1899(-)	471	PRINTS	PR00053	Fork head domain signature	73	86	6.7E-24	IPR001766	Transcription factor, fork head
comp137826_c0_seq1:484-1899(-)	471	PRINTS	PR00053	Fork head domain signature	94	111	6.7E-24	IPR001766	Transcription factor, fork head
comp137826_c0_seq1:484-1899(-)	471	PRINTS	PR00053	Fork head domain signature	117	134	6.7E-24	IPR001766	Transcription factor, fork head
comp137826_c0_seq1:484-1899(-)	471	ProSitePatterns	PS00657	Fork head domain signature 1.	73	86	-	IPR018122	Transcription factor, fork head, conserved site
comp137826_c0_seq1:484-1899(-)	471	Gene3D	G3DSA:1.10.10.10		66	160	3.4E-43	IPR011991	Winged helix-turn-helix DNA-binding domain
comp137826_c0_seq1:484-1899(-)	471	SMART	SM00339	FORKHEAD	71	161	1.4E-63	IPR001766	Transcription factor, fork head
comp137826_c0_seq1:484-1899(-)	471	Pfam	PF00250	Fork head domain	73	168	5.1E-46	IPR001766	Transcription factor, fork head
comp137826_c0_seq1:484-1899(-)	471	ProSiteProfiles	PS50039	Fork head domain profile.	73	167	42.192	IPR001766	Transcription factor, fork head
comp137826_c0_seq1:484-1899(-)	471	ProSitePatterns	PS00658	Fork head domain signature 2.	117	123	-	IPR018122	Transcription factor, fork head, conserved site
comp145796_c0_seq3:487-3141(-)	884	Gene3D	G3DSA:3.40.50.980		270	451	2.2E-33
comp145796_c0_seq3:487-3141(-)	884	SUPERFAMILY	SSF56801		265	553	6.93E-107
comp145796_c0_seq3:487-3141(-)	884	SUPERFAMILY	SSF56801		602	791	6.93E-107
comp145796_c0_seq3:487-3141(-)	884	SUPERFAMILY	SSF56801		824	883	6.93E-107
comp145796_c0_seq3:487-3141(-)	884	Gene3D	G3DSA:3.40.50.980		452	548	1.1E-26
comp145796_c0_seq3:487-3141(-)	884	Gene3D	G3DSA:3.40.50.980		599	649	1.1E-26
comp145796_c0_seq3:487-3141(-)	884	Pfam	PF00501	AMP-binding enzyme	275	737	1.1E-85	IPR000873	AMP-dependent synthetase/ligase
comp145796_c0_seq3:487-3141(-)	884	ProSitePatterns	PS00455	Putative AMP-binding domain signature.	445	456	-	IPR020845	AMP-binding, conserved site
comp145796_c0_seq3:487-3141(-)	884	Gene3D	G3DSA:2.30.38.10		662	731	2.5E-15
comp115073_c0_seq1:3-1535(-)	511	Gene3D	G3DSA:3.30.230.10		343	511	6.7E-72	IPR014721	Ribosomal protein S5 domain 2-type fold, subgroup
comp115073_c0_seq1:3-1535(-)	511	SUPERFAMILY	SSF54980		258	331	1.98E-17	IPR009022	Elongation factor G, III-V domain
comp115073_c0_seq1:3-1535(-)	511	SUPERFAMILY	SSF50447		113	241	2.99E-35	IPR009000	Translation elongation/initiation factor/Ribosomal, beta-barrel
comp115073_c0_seq1:3-1535(-)	511	Pfam	PF14492	Elongation Factor G, domain II	259	321	1.7E-6	IPR009022	Elongation factor G, III-V domain
comp115073_c0_seq1:3-1535(-)	511	Gene3D	G3DSA:3.90.1430.10		6	97	1.9E-29
comp115073_c0_seq1:3-1535(-)	511	SUPERFAMILY	SSF54211		333	501	8.34E-58	IPR020568	Ribosomal protein S5 domain 2-type fold
comp115073_c0_seq1:3-1535(-)	511	SMART	SM00889	Elongation factor G, domain IV	379	497	2.3E-19	IPR005517	Translation elongation factor EFG/EF2, domain IV
comp115073_c0_seq1:3-1535(-)	511	Gene3D	G3DSA:3.30.70.870		259	332	4.7E-19
comp115073_c0_seq1:3-1535(-)	511	SUPERFAMILY	SSF52540		6	112	2.07E-10	IPR027417	P-loop containing nucleoside triphosphate hydrolase
comp115073_c0_seq1:3-1535(-)	511	Pfam	PF03144	Elongation factor Tu domain 2	165	239	1.0E-12	IPR004161	Translation elongation factor EFTu/EF1A, domain 2
comp115073_c0_seq1:3-1535(-)	511	Gene3D	G3DSA:2.40.30.10		108	256	3.9E-44
comp115073_c0_seq1:3-1535(-)	511	Pfam	PF03764	Elongation factor G, domain IV	381	496	1.1E-26	IPR005517	Translation elongation factor EFG/EF2, domain IV
comp136855_c0_seq3:3-4823(+)	1606	Gene3D	G3DSA:2.30.30.190		977	1043	3.4E-25	IPR000938	CAP Gly-rich domain
comp136855_c0_seq3:3-4823(+)	1606	Pfam	PF01302	CAP-Gly domain	977	1041	3.8E-19	IPR000938	CAP Gly-rich domain
comp136855_c0_seq3:3-4823(+)	1606	SMART	SM01052		977	1042	1.6E-28	IPR000938	CAP Gly-rich domain
comp136855_c0_seq3:3-4823(+)	1606	ProSiteProfiles	PS50245	CAP-Gly domain profile.	995	1037	15.38	IPR000938	CAP Gly-rich domain
comp136855_c0_seq3:3-4823(+)	1606	Coils	Coil		510	550	-
comp136855_c0_seq3:3-4823(+)	1606	Coils	Coil		328	356	-
comp136855_c0_seq3:3-4823(+)	1606	Coils	Coil		203	248	-
comp136855_c0_seq3:3-4823(+)	1606	Coils	Coil		170	191	-
comp136855_c0_seq3:3-4823(+)	1606	SUPERFAMILY	SSF74924		966	1058	4.19E-30	IPR000938	CAP Gly-rich domain
comp136882_c0_seq1:2-1102(-)	367	Coils	Coil		105	126	-
comp131334_c0_seq1:1-840(+)	279	Gene3D	G3DSA:1.10.10.10		93	175	3.6E-16	IPR011991	Winged helix-turn-helix DNA-binding domain
comp131334_c0_seq1:1-840(+)	279	SUPERFAMILY	SSF46785		97	175	8.71E-11
comp131334_c0_seq1:1-840(+)	279	SMART	SM00526	Domain in histone families 1 and 5	94	160	1.3E-7	IPR005818	Linker histone H1/H5, domain H15
comp131334_c0_seq1:1-840(+)	279	ProSiteProfiles	PS51504	Linker histone H1/H5 globular (H15) domain profile.	97	170	15.881	IPR005818	Linker histone H1/H5, domain H15
comp131334_c0_seq1:1-840(+)	279	PRINTS	PR00624	Histone H5 signature	152	176	5.7E-17	IPR005819	Histone H5
comp131334_c0_seq1:1-840(+)	279	PRINTS	PR00624	Histone H5 signature	131	149	5.7E-17	IPR005819	Histone H5
comp131334_c0_seq1:1-840(+)	279	PRINTS	PR00624	Histone H5 signature	221	238	5.7E-17	IPR005819	Histone H5
comp131334_c0_seq1:1-840(+)	279	PRINTS	PR00624	Histone H5 signature	243	262	5.7E-17	IPR005819	Histone H5
comp131334_c0_seq1:1-840(+)	279	PRINTS	PR00624	Histone H5 signature	188	202	5.7E-17	IPR005819	Histone H5
comp131334_c0_seq1:1-840(+)	279	PRINTS	PR00624	Histone H5 signature	84	105	5.7E-17	IPR005819	Histone H5
comp131334_c0_seq1:1-840(+)	279	Pfam	PF00538	linker histone H1 and H5 family	100	170	5.5E-10	IPR005818	Linker histone H1/H5, domain H15
comp145286_c1_seq2:2460-3626(-)	388	Pfam	PF00104	Ligand-binding domain of nuclear hormone receptor	176	360	2.6E-39	IPR000536	Nuclear hormone receptor, ligand-binding, core
comp145286_c1_seq2:2460-3626(-)	388	SMART	SM00399	c4 zinc finger in nuclear hormone receptors	49	120	4.3E-37	IPR001628	Zinc finger, nuclear hormone receptor-type
comp145286_c1_seq2:2460-3626(-)	388	SMART	SM00430	Ligand binding domain of hormone receptors	188	348	3.8E-42	IPR000536	Nuclear hormone receptor, ligand-binding, core
comp145286_c1_seq2:2460-3626(-)	388	SUPERFAMILY	SSF48508		118	373	1.28E-66	IPR008946	Nuclear hormone receptor, ligand-binding
comp145286_c1_seq2:2460-3626(-)	388	SUPERFAMILY	SSF57716		50	129	2.75E-29
comp145286_c1_seq2:2460-3626(-)	388	ProSiteProfiles	PS51030	Nuclear hormone receptors DNA-binding domain profile.	49	124	20.55	IPR001628	Zinc finger, nuclear hormone receptor-type
comp145286_c1_seq2:2460-3626(-)	388	Gene3D	G3DSA:1.10.565.10		148	384	4.4E-93	IPR008946	Nuclear hormone receptor, ligand-binding
comp145286_c1_seq2:2460-3626(-)	388	Pfam	PF00105	Zinc finger, C4 type (two domains)	51	119	5.0E-32	IPR001628	Zinc finger, nuclear hormone receptor-type
comp145286_c1_seq2:2460-3626(-)	388	PRINTS	PR00398	Steroid hormone receptor signature	210	226	1.5E-28	IPR001723	Steroid hormone receptor
comp145286_c1_seq2:2460-3626(-)	388	PRINTS	PR00398	Steroid hormone receptor signature	189	210	1.5E-28	IPR001723	Steroid hormone receptor
comp145286_c1_seq2:2460-3626(-)	388	PRINTS	PR00398	Steroid hormone receptor signature	279	294	1.5E-28	IPR001723	Steroid hormone receptor
comp145286_c1_seq2:2460-3626(-)	388	PRINTS	PR00398	Steroid hormone receptor signature	336	353	1.5E-28	IPR001723	Steroid hormone receptor
comp145286_c1_seq2:2460-3626(-)	388	PRINTS	PR00398	Steroid hormone receptor signature	113	123	1.5E-28	IPR001723	Steroid hormone receptor
comp145286_c1_seq2:2460-3626(-)	388	Gene3D	G3DSA:3.30.50.10		51	126	3.8E-32	IPR013088	Zinc finger, NHR/GATA-type
comp145286_c1_seq2:2460-3626(-)	388	ProSitePatterns	PS00031	Nuclear hormones receptors DNA-binding region signature.	52	78	-	IPR001628	Zinc finger, nuclear hormone receptor-type
comp145286_c1_seq2:2460-3626(-)	388	PRINTS	PR01282	COUP transcription factor (2F nuclear receptor) family signature	120	132	5.8E-65	IPR003068	Transcription factor COUP
comp145286_c1_seq2:2460-3626(-)	388	PRINTS	PR01282	COUP transcription factor (2F nuclear receptor) family signature	295	307	5.8E-65	IPR003068	Transcription factor COUP
comp145286_c1_seq2:2460-3626(-)	388	PRINTS	PR01282	COUP transcription factor (2F nuclear receptor) family signature	373	386	5.8E-65	IPR003068	Transcription factor COUP
comp145286_c1_seq2:2460-3626(-)	388	PRINTS	PR01282	COUP transcription factor (2F nuclear receptor) family signature	362	373	5.8E-65	IPR003068	Transcription factor COUP
comp145286_c1_seq2:2460-3626(-)	388	PRINTS	PR01282	COUP transcription factor (2F nuclear receptor) family signature	256	270	5.8E-65	IPR003068	Transcription factor COUP
comp145286_c1_seq2:2460-3626(-)	388	PRINTS	PR01282	COUP transcription factor (2F nuclear receptor) family signature	150	165	5.8E-65	IPR003068	Transcription factor COUP
comp145286_c1_seq2:2460-3626(-)	388	PRINTS	PR01282	COUP transcription factor (2F nuclear receptor) family signature	236	254	5.8E-65	IPR003068	Transcription factor COUP
comp145286_c1_seq2:2460-3626(-)	388	PRINTS	PR01282	COUP transcription factor (2F nuclear receptor) family signature	182	198	5.8E-65	IPR003068	Transcription factor COUP
comp145286_c1_seq2:2460-3626(-)	388	PRINTS	PR01282	COUP transcription factor (2F nuclear receptor) family signature	342	355	5.8E-65	IPR003068	Transcription factor COUP
comp145286_c1_seq2:2460-3626(-)	388	PRINTS	PR00047	C4-type steroid receptor zinc finger signature	101	109	5.1E-19	IPR001628	Zinc finger, nuclear hormone receptor-type
comp145286_c1_seq2:2460-3626(-)	388	PRINTS	PR00047	C4-type steroid receptor zinc finger signature	52	68	5.1E-19	IPR001628	Zinc finger, nuclear hormone receptor-type
comp145286_c1_seq2:2460-3626(-)	388	PRINTS	PR00047	C4-type steroid receptor zinc finger signature	68	83	5.1E-19	IPR001628	Zinc finger, nuclear hormone receptor-type
comp145286_c1_seq2:2460-3626(-)	388	PRINTS	PR00047	C4-type steroid receptor zinc finger signature	109	117	5.1E-19	IPR001628	Zinc finger, nuclear hormone receptor-type
comp138309_c0_seq2:701-1141(+)	146	Pfam	PF10504	Protein of unknown function (DUF2452)	1	130	3.7E-71	IPR019534	Protein of unknown function DUF2452
comp139054_c0_seq1:562-1662(-)	366	SUPERFAMILY	SSF81271		285	365	2.09E-17	IPR012676	TGS-like
comp139054_c0_seq1:562-1662(-)	366	Pfam	PF01926	50S ribosome-binding GTPase	65	154	1.3E-16	IPR006073	GTP binding domain
comp139054_c0_seq1:562-1662(-)	366	Gene3D	G3DSA:3.40.50.300		240	304	5.2E-43
comp139054_c0_seq1:562-1662(-)	366	Gene3D	G3DSA:3.40.50.300		64	173	5.2E-43
comp139054_c0_seq1:562-1662(-)	366	TIGRFAM	TIGR00231	small_GTP: small GTP-binding protein domain	63	215	6.0E-31	IPR005225	Small GTP-binding protein domain
comp139054_c0_seq1:562-1662(-)	366	PRINTS	PR00326	GTP1/OBG GTP-binding protein family signature	87	105	5.3E-30	IPR006073	GTP binding domain
comp139054_c0_seq1:562-1662(-)	366	PRINTS	PR00326	GTP1/OBG GTP-binding protein family signature	131	149	5.3E-30	IPR006073	GTP binding domain
comp139054_c0_seq1:562-1662(-)	366	PRINTS	PR00326	GTP1/OBG GTP-binding protein family signature	66	86	5.3E-30	IPR006073	GTP binding domain
comp139054_c0_seq1:562-1662(-)	366	PRINTS	PR00326	GTP1/OBG GTP-binding protein family signature	114	129	5.3E-30	IPR006073	GTP binding domain
comp139054_c0_seq1:562-1662(-)	366	ProSitePatterns	PS00905	GTP1/OBG family signature.	116	129	-	IPR006074	GTP1/OBG, conserved site
comp139054_c0_seq1:562-1662(-)	366	SUPERFAMILY	SSF52540		65	303	4.46E-57	IPR027417	P-loop containing nucleoside triphosphate hydrolase
comp139054_c0_seq1:562-1662(-)	366	Pfam	PF02824	TGS domain	291	365	4.3E-23	IPR004095	TGS
comp116804_c0_seq1:60-800(-)	246	Pfam	PF00227	Proteasome subunit	35	220	3.8E-49	IPR001353	Proteasome, subunit alpha/beta
comp116804_c0_seq1:60-800(-)	246	SUPERFAMILY	SSF56235		8	245	2.85E-80
comp116804_c0_seq1:60-800(-)	246	SMART	SM00948	Proteasome subunit A N-terminal signature Add an annotation	9	31	6.6E-11	IPR000426	Proteasome, alpha-subunit, N-terminal domain
comp116804_c0_seq1:60-800(-)	246	Pfam	PF10584	Proteasome subunit A N-terminal signature	9	31	2.3E-14	IPR000426	Proteasome, alpha-subunit, N-terminal domain
comp116804_c0_seq1:60-800(-)	246	Gene3D	G3DSA:3.60.20.10		7	246	7.7E-90
comp116804_c0_seq1:60-800(-)	246	ProSitePatterns	PS00388	Proteasome A-type subunits signature.	9	31	-	IPR000426	Proteasome, alpha-subunit, N-terminal domain
comp116804_c0_seq1:60-800(-)	246	ProSiteProfiles	PS51475	Proteasome A-type subunit profile.	36	220	57.087	IPR023332	Proteasome A-type subunit
comp111646_c0_seq1:208-909(-)	233	SUPERFAMILY	SSF47616		27	86	1.17E-12	IPR010987	Glutathione S-transferase, C-terminal-like
comp111646_c0_seq1:208-909(-)	233	SMART	SM00888	EF-1 guanine nucleotide exchange domain	147	233	2.4E-45	IPR014038	Translation elongation factor EF1B, beta/delta subunit, guanine nucleotide exchange
comp111646_c0_seq1:208-909(-)	233	Gene3D	G3DSA:3.30.70.60		141	233	1.4E-42	IPR014717	Translation elongation factor EF1B/ribosomal protein S6
comp111646_c0_seq1:208-909(-)	233	SUPERFAMILY	SSF54984		145	233	5.49E-36	IPR014038	Translation elongation factor EF1B, beta/delta subunit, guanine nucleotide exchange
comp111646_c0_seq1:208-909(-)	233	Gene3D	G3DSA:1.20.1050.10		30	98	8.4E-9	IPR010987	Glutathione S-transferase, C-terminal-like
comp111646_c0_seq1:208-909(-)	233	Pfam	PF10587	Eukaryotic elongation factor 1 beta central acidic region	111	138	6.7E-12	IPR018940	Elongation factor 1 beta central acidic region, eukaryote
comp111646_c0_seq1:208-909(-)	233	ProSitePatterns	PS00825	Elongation factor 1 beta/beta'/delta chain signature 2.	222	233	-	IPR001326	Translation elongation factor EF1B, beta/delta chains, conserved site
comp111646_c0_seq1:208-909(-)	233	Pfam	PF00736	EF-1 guanine nucleotide exchange domain	147	233	6.6E-35	IPR014038	Translation elongation factor EF1B, beta/delta subunit, guanine nucleotide exchange
comp136862_c0_seq3:660-1442(-)	260	Gene3D	G3DSA:3.30.40.10		69	156	8.2E-18	IPR013083	Zinc finger, RING/FYVE/PHD-type
comp136862_c0_seq3:660-1442(-)	260	ProSiteProfiles	PS50089	Zinc finger RING-type profile.	87	130	12.268	IPR001841	Zinc finger, RING-type
comp136862_c0_seq3:660-1442(-)	260	Pfam	PF06803	Protein of unknown function (DUF1232)	205	241	5.8E-11	IPR010652	Protein of unknown function DUF1232
comp136862_c0_seq3:660-1442(-)	260	SUPERFAMILY	SSF57850		74	135	6.6E-18
comp136862_c0_seq3:660-1442(-)	260	ProSitePatterns	PS00518	Zinc finger RING-type signature.	102	111	-	IPR017907	Zinc finger, RING-type, conserved site
comp136862_c0_seq3:660-1442(-)	260	SMART	SM00184	Ring finger	87	129	5.5E-9	IPR001841	Zinc finger, RING-type
comp136862_c0_seq3:660-1442(-)	260	Pfam	PF00097	Zinc finger, C3HC4 type (RING finger)	87	129	4.5E-9	IPR018957	Zinc finger, C3HC4 RING-type
comp120337_c2_seq2:1-447(-)	149	Gene3D	G3DSA:3.30.420.40		123	149	1.2E-38
comp120337_c2_seq2:1-447(-)	149	Gene3D	G3DSA:3.30.420.40		5	54	1.2E-38
comp120337_c2_seq2:1-447(-)	149	Pfam	PF00012	Hsp70 protein	6	149	1.1E-66	IPR013126	Heat shock protein 70 family
comp120337_c2_seq2:1-447(-)	149	PRINTS	PR00301	70kDa heat shock protein signature	5	18	2.8E-23	IPR013126	Heat shock protein 70 family
comp120337_c2_seq2:1-447(-)	149	PRINTS	PR00301	70kDa heat shock protein signature	55	63	2.8E-23	IPR013126	Heat shock protein 70 family
comp120337_c2_seq2:1-447(-)	149	PRINTS	PR00301	70kDa heat shock protein signature	33	45	2.8E-23	IPR013126	Heat shock protein 70 family
comp120337_c2_seq2:1-447(-)	149	PRINTS	PR00301	70kDa heat shock protein signature	142	149	2.8E-23	IPR013126	Heat shock protein 70 family
comp120337_c2_seq2:1-447(-)	149	Gene3D	G3DSA:3.30.30.30		55	114	2.0E-40
comp120337_c2_seq2:1-447(-)	149	ProSitePatterns	PS00297	Heat shock hsp70 proteins family signature 1.	9	16	-	IPR018181	Heat shock protein 70, conserved site
comp120337_c2_seq2:1-447(-)	149	SUPERFAMILY	SSF53067		6	149	3.52E-51
comp145628_c0_seq2:1-1872(-)	624	PRINTS	PR00261	Low density lipoprotein (LDL) receptor signature	16	37	2.3E-10	IPR002172	Low-density lipoprotein (LDL) receptor class A repeat
comp145628_c0_seq2:1-1872(-)	624	PRINTS	PR00261	Low density lipoprotein (LDL) receptor signature	57	78	2.3E-10	IPR002172	Low-density lipoprotein (LDL) receptor class A repeat
comp145628_c0_seq2:1-1872(-)	624	Pfam	PF14670	Coagulation Factor Xa inhibitory site	441	481	2.6E-8
comp145628_c0_seq2:1-1872(-)	624	ProSiteProfiles	PS50068	LDL-receptor class A (LDLRA) domain profile.	5	41	13.113	IPR002172	Low-density lipoprotein (LDL) receptor class A repeat
comp145628_c0_seq2:1-1872(-)	624	SUPERFAMILY	SSF57424		1	41	6.54E-11	IPR002172	Low-density lipoprotein (LDL) receptor class A repeat
comp145628_c0_seq2:1-1872(-)	624	Pfam	PF07645	Calcium-binding EGF domain	124	162	8.2E-8	IPR001881	EGF-like calcium-binding domain
comp145628_c0_seq2:1-1872(-)	624	ProSitePatterns	PS00010	Aspartic acid and asparagine hydroxylation site.	99	110	-	IPR000152	EGF-type aspartate/asparagine hydroxylation site
comp145628_c0_seq2:1-1872(-)	624	Gene3D	G3DSA:4.10.400.10		1	40	5.6E-13	IPR002172	Low-density lipoprotein (LDL) receptor class A repeat
comp145628_c0_seq2:1-1872(-)	624	ProSitePatterns	PS01186	EGF-like domain signature 2.	108	122	-	IPR013032	EGF-like, conserved site
comp145628_c0_seq2:1-1872(-)	624	ProSiteProfiles	PS50026	EGF-like domain profile.	124	159	9.16	IPR000742	Epidermal growth factor-like domain
comp145628_c0_seq2:1-1872(-)	624	SUPERFAMILY	SSF57184		85	162	3.3E-19	IPR009030	Insulin-like growth factor binding protein, N-terminal
comp145628_c0_seq2:1-1872(-)	624	SUPERFAMILY	SSF57184		432	483	3.3E-19	IPR009030	Insulin-like growth factor binding protein, N-terminal
comp145628_c0_seq2:1-1872(-)	624	SMART	SM00135	Low-density lipoprotein-receptor YWTD domain	367	409	0.001	IPR000033	LDLR class B repeat
comp145628_c0_seq2:1-1872(-)	624	SMART	SM00135	Low-density lipoprotein-receptor YWTD domain	279	322	2.0E-12	IPR000033	LDLR class B repeat
comp145628_c0_seq2:1-1872(-)	624	SMART	SM00135	Low-density lipoprotein-receptor YWTD domain	323	365	2.3E-11	IPR000033	LDLR class B repeat
comp145628_c0_seq2:1-1872(-)	624	SMART	SM00135	Low-density lipoprotein-receptor YWTD domain	189	231	3.5E-4	IPR000033	LDLR class B repeat
comp145628_c0_seq2:1-1872(-)	624	SMART	SM00135	Low-density lipoprotein-receptor YWTD domain	236	278	1.9E-12	IPR000033	LDLR class B repeat
comp145628_c0_seq2:1-1872(-)	624	ProSiteProfiles	PS51120	LDL-receptor class B (LDLRB) repeat profile.	209	255	13.405	IPR000033	LDLR class B repeat
comp145628_c0_seq2:1-1872(-)	624	Gene3D	G3DSA:4.10.400.10		48	82	2.0E-10	IPR002172	Low-density lipoprotein (LDL) receptor class A repeat
comp145628_c0_seq2:1-1872(-)	624	SMART	SM00192	Low-density lipoprotein receptor domain class A	45	85	6.6E-10	IPR002172	Low-density lipoprotein (LDL) receptor class A repeat
comp145628_c0_seq2:1-1872(-)	624	SMART	SM00192	Low-density lipoprotein receptor domain class A	5	42	2.8E-12	IPR002172	Low-density lipoprotein (LDL) receptor class A repeat
comp145628_c0_seq2:1-1872(-)	624	ProSiteProfiles	PS51120	LDL-receptor class B (LDLRB) repeat profile.	256	298	15.354	IPR000033	LDLR class B repeat
comp145628_c0_seq2:1-1872(-)	624	ProSiteProfiles	PS51120	LDL-receptor class B (LDLRB) repeat profile.	299	342	14.658	IPR000033	LDLR class B repeat
comp145628_c0_seq2:1-1872(-)	624	SUPERFAMILY	SSF63825		169	432	6.93E-53
comp145628_c0_seq2:1-1872(-)	624	ProSitePatterns	PS00010	Aspartic acid and asparagine hydroxylation site.	138	149	-	IPR000152	EGF-type aspartate/asparagine hydroxylation site
comp145628_c0_seq2:1-1872(-)	624	ProSiteProfiles	PS51120	LDL-receptor class B (LDLRB) repeat profile.	388	428	5.863	IPR000033	LDLR class B repeat
comp145628_c0_seq2:1-1872(-)	624	ProSitePatterns	PS01187	Calcium-binding EGF-like domain signature.	124	147	-	IPR018097	EGF-like calcium-binding, conserved site
comp145628_c0_seq2:1-1872(-)	624	ProSiteProfiles	PS50068	LDL-receptor class A (LDLRA) domain profile.	45	84	12.35	IPR002172	Low-density lipoprotein (LDL) receptor class A repeat
comp145628_c0_seq2:1-1872(-)	624	Pfam	PF00057	Low-density lipoprotein receptor domain class A	5	40	6.8E-11	IPR002172	Low-density lipoprotein (LDL) receptor class A repeat
comp145628_c0_seq2:1-1872(-)	624	Pfam	PF00057	Low-density lipoprotein receptor domain class A	45	83	1.1E-10	IPR002172	Low-density lipoprotein (LDL) receptor class A repeat
comp145628_c0_seq2:1-1872(-)	624	SMART	SM00179	Calcium-binding EGF-like domain	84	123	8.6E-4	IPR001881	EGF-like calcium-binding domain
comp145628_c0_seq2:1-1872(-)	624	SMART	SM00179	Calcium-binding EGF-like domain	124	163	1.7E-9	IPR001881	EGF-like calcium-binding domain
comp145628_c0_seq2:1-1872(-)	624	ProSiteProfiles	PS51120	LDL-receptor class B (LDLRB) repeat profile.	343	387	12.685	IPR000033	LDLR class B repeat
comp145628_c0_seq2:1-1872(-)	624	Gene3D	G3DSA:2.10.25.10		87	126	3.2E-13
comp145628_c0_seq2:1-1872(-)	624	ProSitePatterns	PS01209	LDL-receptor class A (LDLRA) domain signature.	18	40	-	IPR023415	Low-density lipoprotein (LDL) receptor class A, conserved site
comp145628_c0_seq2:1-1872(-)	624	ProSitePatterns	PS01209	LDL-receptor class A (LDLRA) domain signature.	59	83	-	IPR023415	Low-density lipoprotein (LDL) receptor class A, conserved site
comp145628_c0_seq2:1-1872(-)	624	ProSiteProfiles	PS50026	EGF-like domain profile.	84	123	8.036	IPR000742	Epidermal growth factor-like domain
comp145628_c0_seq2:1-1872(-)	624	SMART	SM00181	Epidermal growth factor-like domain.	127	163	0.0095	IPR000742	Epidermal growth factor-like domain
comp145628_c0_seq2:1-1872(-)	624	SMART	SM00181	Epidermal growth factor-like domain.	436	482	0.76	IPR000742	Epidermal growth factor-like domain
comp145628_c0_seq2:1-1872(-)	624	SMART	SM00181	Epidermal growth factor-like domain.	87	123	1.0E-5	IPR000742	Epidermal growth factor-like domain
comp145628_c0_seq2:1-1872(-)	624	Gene3D	G3DSA:2.10.25.10		428	483	2.8E-15
comp145628_c0_seq2:1-1872(-)	624	SUPERFAMILY	SSF57424		45	80	2.88E-8	IPR002172	Low-density lipoprotein (LDL) receptor class A repeat
comp145628_c0_seq2:1-1872(-)	624	Pfam	PF00058	Low-density lipoprotein receptor repeat class B	209	253	5.0E-11	IPR000033	LDLR class B repeat
comp145628_c0_seq2:1-1872(-)	624	Pfam	PF00058	Low-density lipoprotein receptor repeat class B	256	296	7.4E-12	IPR000033	LDLR class B repeat
comp145628_c0_seq2:1-1872(-)	624	Pfam	PF00058	Low-density lipoprotein receptor repeat class B	387	426	1.2E-7	IPR000033	LDLR class B repeat
comp145628_c0_seq2:1-1872(-)	624	Pfam	PF00058	Low-density lipoprotein receptor repeat class B	343	384	1.7E-10	IPR000033	LDLR class B repeat
comp145628_c0_seq2:1-1872(-)	624	Pfam	PF00058	Low-density lipoprotein receptor repeat class B	299	339	4.3E-14	IPR000033	LDLR class B repeat
comp145628_c0_seq2:1-1872(-)	624	Gene3D	G3DSA:2.10.25.10		127	165	4.4E-14
comp145628_c0_seq2:1-1872(-)	624	ProSitePatterns	PS01186	EGF-like domain signature 2.	147	162	-	IPR013032	EGF-like, conserved site
comp145628_c0_seq2:1-1872(-)	624	Gene3D	G3DSA:2.120.10.30		170	427	1.2E-92	IPR011042	Six-bladed beta-propeller, TolB-like
comp134207_c0_seq1:569-985(+)	138	Gene3D	G3DSA:3.30.420.40		36	111	1.0E-18
comp134207_c0_seq1:569-985(+)	138	Pfam	PF00022	Actin	2	138	3.8E-40	IPR004000	Actin-related protein
comp134207_c0_seq1:569-985(+)	138	SUPERFAMILY	SSF53067		2	138	1.94E-38
comp134207_c0_seq1:569-985(+)	138	Gene3D	G3DSA:3.90.640.10		2	30	8.7E-11
comp138757_c1_seq2:673-2376(+)	567	PIRSF	PIRSF011018		1	566	0.0	IPR016574	Nicalin
comp138757_c1_seq2:673-2376(+)	567	Gene3D	G3DSA:3.40.630.10		160	428	2.7E-26
comp138757_c1_seq2:673-2376(+)	567	SUPERFAMILY	SSF53187		145	435	1.82E-28
comp138757_c1_seq2:673-2376(+)	567	Pfam	PF04389	Peptidase family M28	215	371	2.6E-11	IPR007484	Peptidase M28
comp130350_c0_seq1:185-1600(-)	471	Gene3D	G3DSA:3.30.70.330		163	255	2.3E-4	IPR012677	Nucleotide-binding, alpha-beta plait
comp130350_c0_seq1:185-1600(-)	471	ProSiteProfiles	PS50961	La-type HTH domain profile.	69	160	24.769	IPR006630	RNA-binding protein Lupus La
comp130350_c0_seq1:185-1600(-)	471	SUPERFAMILY	SSF46785		69	161	1.63E-25
comp130350_c0_seq1:185-1600(-)	471	PRINTS	PR00302	Lupus La protein signature	108	123	5.0E-7	IPR002344	Lupus La protein
comp130350_c0_seq1:185-1600(-)	471	PRINTS	PR00302	Lupus La protein signature	139	152	5.0E-7	IPR002344	Lupus La protein
comp130350_c0_seq1:185-1600(-)	471	PRINTS	PR00302	Lupus La protein signature	82	99	5.0E-7	IPR002344	Lupus La protein
comp130350_c0_seq1:185-1600(-)	471	SMART	SM00715	Domain in the RNA-binding Lupus La protein; unknown function	73	153	1.3E-31	IPR006630	RNA-binding protein Lupus La
comp130350_c0_seq1:185-1600(-)	471	Pfam	PF12901	SUZ-C motif	443	460	1.9E-5	IPR024642	SUZ-C domain
comp130350_c0_seq1:185-1600(-)	471	Gene3D	G3DSA:1.10.10.10		70	156	1.3E-28	IPR011991	Winged helix-turn-helix DNA-binding domain
comp130350_c0_seq1:185-1600(-)	471	Pfam	PF05383	La domain	80	138	3.2E-19	IPR006630	RNA-binding protein Lupus La
comp140305_c1_seq1:1-822(+)	273	SUPERFAMILY	SSF57667		104	147	1.63E-7
comp140305_c1_seq1:1-822(+)	273	ProSitePatterns	PS00028	Zinc finger C2H2 type domain signature.	252	272	-	IPR007087	Zinc finger, C2H2
comp140305_c1_seq1:1-822(+)	273	SUPERFAMILY	SSF57667		216	268	3.19E-18
comp140305_c1_seq1:1-822(+)	273	SMART	SM00355	zinc finger	250	272	5.9E-4	IPR015880	Zinc finger, C2H2-like
comp140305_c1_seq1:1-822(+)	273	SMART	SM00355	zinc finger	138	160	0.024	IPR015880	Zinc finger, C2H2-like
comp140305_c1_seq1:1-822(+)	273	SMART	SM00355	zinc finger	166	188	0.002	IPR015880	Zinc finger, C2H2-like
comp140305_c1_seq1:1-822(+)	273	SMART	SM00355	zinc finger	108	131	0.0099	IPR015880	Zinc finger, C2H2-like
comp140305_c1_seq1:1-822(+)	273	SMART	SM00355	zinc finger	222	244	0.0014	IPR015880	Zinc finger, C2H2-like
comp140305_c1_seq1:1-822(+)	273	SMART	SM00355	zinc finger	194	216	9.5E-4	IPR015880	Zinc finger, C2H2-like
comp140305_c1_seq1:1-822(+)	273	ProSitePatterns	PS00028	Zinc finger C2H2 type domain signature.	224	244	-	IPR007087	Zinc finger, C2H2
comp140305_c1_seq1:1-822(+)	273	Gene3D	G3DSA:3.30.160.60		135	158	2.2E-12	IPR013087	Zinc finger C2H2-type/integrase DNA-binding domain
comp140305_c1_seq1:1-822(+)	273	ProSiteProfiles	PS50157	Zinc finger C2H2 type domain profile.	138	165	15.625	IPR007087	Zinc finger, C2H2
comp140305_c1_seq1:1-822(+)	273	ProSiteProfiles	PS50157	Zinc finger C2H2 type domain profile.	250	273	13.401	IPR007087	Zinc finger, C2H2
comp140305_c1_seq1:1-822(+)	273	Gene3D	G3DSA:3.30.160.60		108	128	4.5E-4	IPR013087	Zinc finger C2H2-type/integrase DNA-binding domain
comp140305_c1_seq1:1-822(+)	273	ProSiteProfiles	PS50157	Zinc finger C2H2 type domain profile.	108	137	12.383	IPR007087	Zinc finger, C2H2
comp140305_c1_seq1:1-822(+)	273	ProSitePatterns	PS00028	Zinc finger C2H2 type domain signature.	196	216	-	IPR007087	Zinc finger, C2H2
comp140305_c1_seq1:1-822(+)	273	Pfam	PF00096	Zinc finger, C2H2 type	108	131	1.9E-4	IPR007087	Zinc finger, C2H2
comp140305_c1_seq1:1-822(+)	273	ProSitePatterns	PS00028	Zinc finger C2H2 type domain signature.	140	160	-	IPR007087	Zinc finger, C2H2
comp140305_c1_seq1:1-822(+)	273	Pfam	PF13465	Zinc-finger double domain	208	232	6.9E-6
comp140305_c1_seq1:1-822(+)	273	Pfam	PF13465	Zinc-finger double domain	181	204	3.3E-10
comp140305_c1_seq1:1-822(+)	273	Pfam	PF13465	Zinc-finger double domain	152	176	1.7E-7
comp140305_c1_seq1:1-822(+)	273	Pfam	PF13465	Zinc-finger double domain	236	261	1.8E-8
comp140305_c1_seq1:1-822(+)	273	ProSiteProfiles	PS50157	Zinc finger C2H2 type domain profile.	194	221	15.604	IPR007087	Zinc finger, C2H2
comp140305_c1_seq1:1-822(+)	273	ProSiteProfiles	PS50157	Zinc finger C2H2 type domain profile.	166	193	16.103	IPR007087	Zinc finger, C2H2
comp140305_c1_seq1:1-822(+)	273	SUPERFAMILY	SSF57667		136	188	1.24E-16
comp140305_c1_seq1:1-822(+)	273	ProSitePatterns	PS00028	Zinc finger C2H2 type domain signature.	168	188	-	IPR007087	Zinc finger, C2H2
comp140305_c1_seq1:1-822(+)	273	ProSitePatterns	PS00028	Zinc finger C2H2 type domain signature.	110	131	-	IPR007087	Zinc finger, C2H2
comp140305_c1_seq1:1-822(+)	273	Gene3D	G3DSA:3.30.160.60		242	272	1.1E-13	IPR013087	Zinc finger C2H2-type/integrase DNA-binding domain
comp140305_c1_seq1:1-822(+)	273	Gene3D	G3DSA:3.30.160.60		215	241	8.5E-13	IPR013087	Zinc finger C2H2-type/integrase DNA-binding domain
comp140305_c1_seq1:1-822(+)	273	Gene3D	G3DSA:3.30.160.60		187	214	5.8E-19	IPR013087	Zinc finger C2H2-type/integrase DNA-binding domain
comp140305_c1_seq1:1-822(+)	273	Gene3D	G3DSA:3.30.160.60		159	186	4.8E-17	IPR013087	Zinc finger C2H2-type/integrase DNA-binding domain
comp140305_c1_seq1:1-822(+)	273	SUPERFAMILY	SSF57667		175	231	1.84E-22
comp140305_c1_seq1:1-822(+)	273	ProSiteProfiles	PS50157	Zinc finger C2H2 type domain profile.	222	249	15.854	IPR007087	Zinc finger, C2H2
comp127553_c0_seq1:745-2328(+)	527	SUPERFAMILY	SSF54695		63	171	2.62E-28	IPR011333	BTB/POZ fold
comp127553_c0_seq1:745-2328(+)	527	PRINTS	PR00169	Potassium channel signature	372	395	1.8E-77	IPR003091	Voltage-dependent potassium channel
comp127553_c0_seq1:745-2328(+)	527	PRINTS	PR00169	Potassium channel signature	433	459	1.8E-77	IPR003091	Voltage-dependent potassium channel
comp127553_c0_seq1:745-2328(+)	527	PRINTS	PR00169	Potassium channel signature	343	369	1.8E-77	IPR003091	Voltage-dependent potassium channel
comp127553_c0_seq1:745-2328(+)	527	PRINTS	PR00169	Potassium channel signature	404	426	1.8E-77	IPR003091	Voltage-dependent potassium channel
comp127553_c0_seq1:745-2328(+)	527	PRINTS	PR00169	Potassium channel signature	292	312	1.8E-77	IPR003091	Voltage-dependent potassium channel
comp127553_c0_seq1:745-2328(+)	527	PRINTS	PR00169	Potassium channel signature	216	244	1.8E-77	IPR003091	Voltage-dependent potassium channel
comp127553_c0_seq1:745-2328(+)	527	PRINTS	PR00169	Potassium channel signature	266	289	1.8E-77	IPR003091	Voltage-dependent potassium channel
comp127553_c0_seq1:745-2328(+)	527	PRINTS	PR00169	Potassium channel signature	113	132	1.8E-77	IPR003091	Voltage-dependent potassium channel
comp127553_c0_seq1:745-2328(+)	527	PRINTS	PR01492	Kv6 potassium channel alpha subunit signature	460	474	3.3E-30	IPR003969	Potassium channel, voltage dependent, Kv6
comp127553_c0_seq1:745-2328(+)	527	PRINTS	PR01492	Kv6 potassium channel alpha subunit signature	133	149	3.3E-30	IPR003969	Potassium channel, voltage dependent, Kv6
comp127553_c0_seq1:745-2328(+)	527	PRINTS	PR01492	Kv6 potassium channel alpha subunit signature	98	110	3.3E-30	IPR003969	Potassium channel, voltage dependent, Kv6
comp127553_c0_seq1:745-2328(+)	527	PRINTS	PR01492	Kv6 potassium channel alpha subunit signature	152	167	3.3E-30	IPR003969	Potassium channel, voltage dependent, Kv6
comp127553_c0_seq1:745-2328(+)	527	PRINTS	PR01492	Kv6 potassium channel alpha subunit signature	202	214	3.3E-30	IPR003969	Potassium channel, voltage dependent, Kv6
comp127553_c0_seq1:745-2328(+)	527	Pfam	PF02214	BTB/POZ domain	64	163	5.3E-27	IPR003131	Potassium channel tetramerisation-type BTB domain
comp127553_c0_seq1:745-2328(+)	527	Coils	Coil		165	186	-
comp127553_c0_seq1:745-2328(+)	527	PRINTS	PR01491	Voltage-gated potassium channel family signature	444	455	1.3E-12	IPR003968	Potassium channel, voltage dependent, Kv
comp127553_c0_seq1:745-2328(+)	527	PRINTS	PR01491	Voltage-gated potassium channel family signature	372	386	1.3E-12	IPR003968	Potassium channel, voltage dependent, Kv
comp127553_c0_seq1:745-2328(+)	527	PRINTS	PR01491	Voltage-gated potassium channel family signature	348	356	1.3E-12	IPR003968	Potassium channel, voltage dependent, Kv
comp127553_c0_seq1:745-2328(+)	527	PRINTS	PR01491	Voltage-gated potassium channel family signature	113	123	1.3E-12	IPR003968	Potassium channel, voltage dependent, Kv
comp127553_c0_seq1:745-2328(+)	527	SUPERFAMILY	SSF81324		218	461	3.28E-50
comp127553_c0_seq1:745-2328(+)	527	Gene3D	G3DSA:1.20.120.350		207	354	5.8E-34	IPR027359	Voltage-dependent channel, four helix bundle domain
comp127553_c0_seq1:745-2328(+)	527	Gene3D	G3DSA:1.10.287.70		355	464	6.9E-24
comp127553_c0_seq1:745-2328(+)	527	Gene3D	G3DSA:3.30.710.10		62	178	1.0E-28	IPR011333	BTB/POZ fold
comp127553_c0_seq1:745-2328(+)	527	Pfam	PF00520	Ion transport protein	266	452	1.2E-27	IPR005821	Ion transport domain
comp140277_c0_seq1:2-1369(-)	456	SUPERFAMILY	SSF48726		295	382	1.54E-19
comp140277_c0_seq1:2-1369(-)	456	ProSiteProfiles	PS50835	Ig-like domain profile.	386	456	12.423	IPR007110	Immunoglobulin-like domain
comp140277_c0_seq1:2-1369(-)	456	ProSiteProfiles	PS50835	Ig-like domain profile.	296	376	12.695	IPR007110	Immunoglobulin-like domain
comp140277_c0_seq1:2-1369(-)	456	SUPERFAMILY	SSF48726		379	456	1.15E-15
comp140277_c0_seq1:2-1369(-)	456	Gene3D	G3DSA:2.60.40.10		385	456	7.9E-17	IPR013783	Immunoglobulin-like fold
comp140277_c0_seq1:2-1369(-)	456	Pfam	PF07679	Immunoglobulin I-set domain	390	456	7.0E-9	IPR013098	Immunoglobulin I-set
comp140277_c0_seq1:2-1369(-)	456	Pfam	PF07679	Immunoglobulin I-set domain	110	177	8.5E-10	IPR013098	Immunoglobulin I-set
comp140277_c0_seq1:2-1369(-)	456	Pfam	PF07679	Immunoglobulin I-set domain	304	382	5.0E-15	IPR013098	Immunoglobulin I-set
comp140277_c0_seq1:2-1369(-)	456	SMART	SM00409	Immunoglobulin	104	188	2.9	IPR003599	Immunoglobulin subtype
comp140277_c0_seq1:2-1369(-)	456	SMART	SM00409	Immunoglobulin	198	286	1.8E-5	IPR003599	Immunoglobulin subtype
comp140277_c0_seq1:2-1369(-)	456	SMART	SM00409	Immunoglobulin	303	383	1.1E-11	IPR003599	Immunoglobulin subtype
comp140277_c0_seq1:2-1369(-)	456	SUPERFAMILY	SSF48726		93	180	4.64E-16
comp140277_c0_seq1:2-1369(-)	456	ProSiteProfiles	PS50835	Ig-like domain profile.	95	180	11.805	IPR007110	Immunoglobulin-like domain
comp140277_c0_seq1:2-1369(-)	456	SMART	SM00408	Immunoglobulin C-2 Type	309	372	2.0E-17	IPR003598	Immunoglobulin subtype 2
comp140277_c0_seq1:2-1369(-)	456	SMART	SM00408	Immunoglobulin C-2 Type	204	272	1.9	IPR003598	Immunoglobulin subtype 2
comp140277_c0_seq1:2-1369(-)	456	SMART	SM00408	Immunoglobulin C-2 Type	110	176	1.8E-8	IPR003598	Immunoglobulin subtype 2
comp140277_c0_seq1:2-1369(-)	456	SMART	SM00408	Immunoglobulin C-2 Type	398	456	0.0013	IPR003598	Immunoglobulin subtype 2
comp140277_c0_seq1:2-1369(-)	456	ProSiteProfiles	PS50835	Ig-like domain profile.	203	278	10.698	IPR007110	Immunoglobulin-like domain
comp140277_c0_seq1:2-1369(-)	456	Gene3D	G3DSA:2.60.40.10		201	274	8.0E-14	IPR013783	Immunoglobulin-like fold
comp140277_c0_seq1:2-1369(-)	456	Gene3D	G3DSA:2.60.40.10		94	189	4.3E-20	IPR013783	Immunoglobulin-like fold
comp140277_c0_seq1:2-1369(-)	456	Gene3D	G3DSA:2.60.40.10		301	384	1.1E-19	IPR013783	Immunoglobulin-like fold
comp140277_c0_seq1:2-1369(-)	456	Pfam	PF13895	Immunoglobulin domain	201	274	2.7E-5
comp140277_c0_seq1:2-1369(-)	456	SUPERFAMILY	SSF48726		200	276	4.07E-15
comp143982_c1_seq4:386-2458(+)	690	Pfam	PF00621	RhoGEF domain	298	476	3.7E-35	IPR000219	Dbl homology (DH) domain
comp143982_c1_seq4:386-2458(+)	690	SUPERFAMILY	SSF48065		276	495	2.09E-58	IPR000219	Dbl homology (DH) domain
comp143982_c1_seq4:386-2458(+)	690	ProSiteProfiles	PS50003	PH domain profile.	510	630	8.557	IPR001849	Pleckstrin homology domain
comp143982_c1_seq4:386-2458(+)	690	Gene3D	G3DSA:1.20.900.10		280	495	1.1E-57	IPR000219	Dbl homology (DH) domain
comp143982_c1_seq4:386-2458(+)	690	Gene3D	G3DSA:2.30.29.30		501	627	2.7E-8	IPR011993	Pleckstrin homology-like domain
comp143982_c1_seq4:386-2458(+)	690	SUPERFAMILY	SSF50729		484	629	8.63E-16
comp143982_c1_seq4:386-2458(+)	690	ProSiteProfiles	PS50010	Dbl homology (DH) domain profile.	293	477	29.416	IPR000219	Dbl homology (DH) domain
comp143982_c1_seq4:386-2458(+)	690	SMART	SM00233	Pleckstrin homology domain.	511	632	1.1E-5	IPR001849	Pleckstrin homology domain
comp143982_c1_seq4:386-2458(+)	690	SMART	SM00325	Guanine nucleotide exchange factor for Rho/Rac/Cdc42-like GTPases	297	476	8.5E-44	IPR000219	Dbl homology (DH) domain
comp143982_c1_seq4:386-2458(+)	690	Pfam	PF00169	PH domain	528	627	1.2E-6	IPR001849	Pleckstrin homology domain
comp125011_c1_seq3:933-2999(-)	688	Coils	Coil		399	453	-
comp125011_c1_seq3:933-2999(-)	688	Coils	Coil		317	373	-
comp125011_c1_seq3:933-2999(-)	688	Coils	Coil		68	89	-
comp125011_c1_seq3:933-2999(-)	688	Coils	Coil		278	299	-
comp125011_c1_seq3:933-2999(-)	688	Coils	Coil		236	257	-
comp125011_c1_seq3:933-2999(-)	688	Coils	Coil		198	219	-
comp125011_c1_seq3:933-2999(-)	688	Coils	Coil		461	496	-
comp125011_c1_seq3:933-2999(-)	688	Coils	Coil		525	553	-
comp125011_c1_seq3:933-2999(-)	688	Coils	Coil		567	588	-
comp141968_c0_seq2:1589-2233(+)	214	Pfam	PF03798	TLC domain	3	156	3.9E-15	IPR006634	TRAM/LAG1/CLN8 homology domain
comp141968_c0_seq2:1589-2233(+)	214	ProSiteProfiles	PS50922	TLC domain profile.	1	166	10.079	IPR006634	TRAM/LAG1/CLN8 homology domain
comp141968_c0_seq2:1589-2233(+)	214	SMART	SM00724	TRAM, LAG1 and CLN8 homology domains.	1	166	9.4E-12	IPR006634	TRAM/LAG1/CLN8 homology domain
comp135656_c0_seq2:3-392(-)	130	Pfam	PF00581	Rhodanese-like domain	19	129	1.0E-12	IPR001763	Rhodanese-like domain
comp135656_c0_seq2:3-392(-)	130	Gene3D	G3DSA:3.40.250.10		9	130	1.4E-26	IPR001763	Rhodanese-like domain
comp135656_c0_seq2:3-392(-)	130	SMART	SM00450	Rhodanese Homology Domain	13	130	6.9E-6	IPR001763	Rhodanese-like domain
comp135656_c0_seq2:3-392(-)	130	SUPERFAMILY	SSF52821		10	129	9.95E-24	IPR001763	Rhodanese-like domain
comp135656_c0_seq2:3-392(-)	130	ProSiteProfiles	PS50206	Rhodanese domain profile.	23	130	11.962	IPR001763	Rhodanese-like domain
comp143051_c0_seq2:281-6031(+)	1916	SUPERFAMILY	SSF82895		1041	1096	1.83E-9	IPR000884	Thrombospondin, type 1 repeat
comp143051_c0_seq2:281-6031(+)	1916	ProSiteProfiles	PS50215	ADAM type metalloprotease domain profile.	278	487	24.201	IPR001590	Peptidase M12B, ADAM/reprolysin
comp143051_c0_seq2:281-6031(+)	1916	SUPERFAMILY	SSF82895		865	921	2.35E-6	IPR000884	Thrombospondin, type 1 repeat
comp143051_c0_seq2:281-6031(+)	1916	SUPERFAMILY	SSF82895		1094	1153	1.15E-9	IPR000884	Thrombospondin, type 1 repeat
comp143051_c0_seq2:281-6031(+)	1916	ProSiteProfiles	PS50092	Thrombospondin type-1 (TSP1) repeat profile.	576	631	13.148	IPR000884	Thrombospondin, type 1 repeat
comp143051_c0_seq2:281-6031(+)	1916	ProSiteProfiles	PS50092	Thrombospondin type-1 (TSP1) repeat profile.	1095	1154	11.471	IPR000884	Thrombospondin, type 1 repeat
comp143051_c0_seq2:281-6031(+)	1916	ProSiteProfiles	PS50092	Thrombospondin type-1 (TSP1) repeat profile.	1591	1655	10.509	IPR000884	Thrombospondin, type 1 repeat
comp143051_c0_seq2:281-6031(+)	1916	Pfam	PF01421	Reprolysin (M12B) family zinc metalloprotease	278	487	2.8E-28	IPR001590	Peptidase M12B, ADAM/reprolysin
comp143051_c0_seq2:281-6031(+)	1916	SUPERFAMILY	SSF82895		574	630	4.32E-14	IPR000884	Thrombospondin, type 1 repeat
comp143051_c0_seq2:281-6031(+)	1916	PRINTS	PR01857	ADAM-TS family signature	701	720	2.1E-20	IPR013273	Peptidase M12B, ADAM-TS
comp143051_c0_seq2:281-6031(+)	1916	PRINTS	PR01857	ADAM-TS family signature	721	740	2.1E-20	IPR013273	Peptidase M12B, ADAM-TS
comp143051_c0_seq2:281-6031(+)	1916	PRINTS	PR01857	ADAM-TS family signature	585	603	2.1E-20	IPR013273	Peptidase M12B, ADAM-TS
comp143051_c0_seq2:281-6031(+)	1916	ProSiteProfiles	PS50092	Thrombospondin type-1 (TSP1) repeat profile.	1360	1418	12.257	IPR000884	Thrombospondin, type 1 repeat
comp143051_c0_seq2:281-6031(+)	1916	Gene3D	G3DSA:3.40.390.10		272	510	9.9E-83	IPR024079	Metallopeptidase, catalytic domain
comp143051_c0_seq2:281-6031(+)	1916	SUPERFAMILY	SSF82895		1594	1654	9.68E-9	IPR000884	Thrombospondin, type 1 repeat
comp143051_c0_seq2:281-6031(+)	1916	SUPERFAMILY	SSF55486		275	486	6.85E-60
comp143051_c0_seq2:281-6031(+)	1916	ProSiteProfiles	PS51046	GON domain profile.	1713	1913	85.567	IPR012314	Peptidase M12B, GON-ADAMTSs
comp143051_c0_seq2:281-6031(+)	1916	ProSiteProfiles	PS50092	Thrombospondin type-1 (TSP1) repeat profile.	1171	1224	10.434	IPR000884	Thrombospondin, type 1 repeat
comp143051_c0_seq2:281-6031(+)	1916	ProSiteProfiles	PS50092	Thrombospondin type-1 (TSP1) repeat profile.	1656	1712	11.675	IPR000884	Thrombospondin, type 1 repeat
comp143051_c0_seq2:281-6031(+)	1916	SUPERFAMILY	SSF82895		1474	1532	5.62E-8	IPR000884	Thrombospondin, type 1 repeat
comp143051_c0_seq2:281-6031(+)	1916	Pfam	PF05986	ADAM-TS Spacer 1	741	859	4.8E-31	IPR010294	ADAM-TS Spacer 1
comp143051_c0_seq2:281-6031(+)	1916	ProSiteProfiles	PS50092	Thrombospondin type-1 (TSP1) repeat profile.	1306	1357	9.861	IPR000884	Thrombospondin, type 1 repeat
comp143051_c0_seq2:281-6031(+)	1916	SUPERFAMILY	SSF82895		980	1041	2.22E-9	IPR000884	Thrombospondin, type 1 repeat
comp143051_c0_seq2:281-6031(+)	1916	SUPERFAMILY	SSF82895		1172	1228	6.02E-10	IPR000884	Thrombospondin, type 1 repeat
comp143051_c0_seq2:281-6031(+)	1916	Pfam	PF00090	Thrombospondin type 1 domain	1178	1228	1.2E-5	IPR000884	Thrombospondin, type 1 repeat
comp143051_c0_seq2:281-6031(+)	1916	Pfam	PF00090	Thrombospondin type 1 domain	1597	1621	7.8E-4	IPR000884	Thrombospondin, type 1 repeat
comp143051_c0_seq2:281-6031(+)	1916	Pfam	PF00090	Thrombospondin type 1 domain	1541	1591	6.6E-5	IPR000884	Thrombospondin, type 1 repeat
comp143051_c0_seq2:281-6031(+)	1916	Pfam	PF00090	Thrombospondin type 1 domain	1367	1417	0.0011	IPR000884	Thrombospondin, type 1 repeat
comp143051_c0_seq2:281-6031(+)	1916	Pfam	PF00090	Thrombospondin type 1 domain	1481	1532	4.5E-4	IPR000884	Thrombospondin, type 1 repeat
comp143051_c0_seq2:281-6031(+)	1916	Pfam	PF00090	Thrombospondin type 1 domain	1663	1711	8.2E-4	IPR000884	Thrombospondin, type 1 repeat
comp143051_c0_seq2:281-6031(+)	1916	Pfam	PF00090	Thrombospondin type 1 domain	1234	1284	5.4E-4	IPR000884	Thrombospondin, type 1 repeat
comp143051_c0_seq2:281-6031(+)	1916	Pfam	PF00090	Thrombospondin type 1 domain	1313	1361	0.0016	IPR000884	Thrombospondin, type 1 repeat
comp143051_c0_seq2:281-6031(+)	1916	Pfam	PF00090	Thrombospondin type 1 domain	581	630	1.1E-7	IPR000884	Thrombospondin, type 1 repeat
comp143051_c0_seq2:281-6031(+)	1916	Pfam	PF00090	Thrombospondin type 1 domain	1424	1458	1.8E-4	IPR000884	Thrombospondin, type 1 repeat
comp143051_c0_seq2:281-6031(+)	1916	Pfam	PF00090	Thrombospondin type 1 domain	1046	1096	0.0026	IPR000884	Thrombospondin, type 1 repeat
comp143051_c0_seq2:281-6031(+)	1916	Pfam	PF00090	Thrombospondin type 1 domain	992	1041	4.8E-4	IPR000884	Thrombospondin, type 1 repeat
comp143051_c0_seq2:281-6031(+)	1916	Pfam	PF00090	Thrombospondin type 1 domain	1101	1153	4.1E-4	IPR000884	Thrombospondin, type 1 repeat
comp143051_c0_seq2:281-6031(+)	1916	ProSiteProfiles	PS50092	Thrombospondin type-1 (TSP1) repeat profile.	866	924	9.384	IPR000884	Thrombospondin, type 1 repeat
comp143051_c0_seq2:281-6031(+)	1916	SUPERFAMILY	SSF82895		1421	1476	1.44E-9	IPR000884	Thrombospondin, type 1 repeat
comp143051_c0_seq2:281-6031(+)	1916	Pfam	PF01562	Reprolysin family propeptide	45	198	2.1E-27	IPR002870	Peptidase M12B, propeptide
comp143051_c0_seq2:281-6031(+)	1916	ProSiteProfiles	PS50092	Thrombospondin type-1 (TSP1) repeat profile.	1534	1590	9.273	IPR000884	Thrombospondin, type 1 repeat
comp143051_c0_seq2:281-6031(+)	1916	SUPERFAMILY	SSF82895		1659	1711	3.4E-9	IPR000884	Thrombospondin, type 1 repeat
comp143051_c0_seq2:281-6031(+)	1916	Pfam	PF08685	GON domain	1714	1908	6.1E-83	IPR012314	Peptidase M12B, GON-ADAMTSs
comp143051_c0_seq2:281-6031(+)	1916	SMART	SM00209	Thrombospondin type 1 repeats	988	1042	3.2E-7	IPR000884	Thrombospondin, type 1 repeat
comp143051_c0_seq2:281-6031(+)	1916	SMART	SM00209	Thrombospondin type 1 repeats	1659	1712	1.7E-5	IPR000884	Thrombospondin, type 1 repeat
comp143051_c0_seq2:281-6031(+)	1916	SMART	SM00209	Thrombospondin type 1 repeats	1310	1362	4.2E-5	IPR000884	Thrombospondin, type 1 repeat
comp143051_c0_seq2:281-6031(+)	1916	SMART	SM00209	Thrombospondin type 1 repeats	926	985	2.9	IPR000884	Thrombospondin, type 1 repeat
comp143051_c0_seq2:281-6031(+)	1916	SMART	SM00209	Thrombospondin type 1 repeats	1422	1477	8.6E-7	IPR000884	Thrombospondin, type 1 repeat
comp143051_c0_seq2:281-6031(+)	1916	SMART	SM00209	Thrombospondin type 1 repeats	1537	1592	5.6E-7	IPR000884	Thrombospondin, type 1 repeat
comp143051_c0_seq2:281-6031(+)	1916	SMART	SM00209	Thrombospondin type 1 repeats	869	924	0.51	IPR000884	Thrombospondin, type 1 repeat
comp143051_c0_seq2:281-6031(+)	1916	SMART	SM00209	Thrombospondin type 1 repeats	1175	1224	4.3E-5	IPR000884	Thrombospondin, type 1 repeat
comp143051_c0_seq2:281-6031(+)	1916	SMART	SM00209	Thrombospondin type 1 repeats	1043	1097	0.0034	IPR000884	Thrombospondin, type 1 repeat
comp143051_c0_seq2:281-6031(+)	1916	SMART	SM00209	Thrombospondin type 1 repeats	1228	1285	3.9E-5	IPR000884	Thrombospondin, type 1 repeat
comp143051_c0_seq2:281-6031(+)	1916	SMART	SM00209	Thrombospondin type 1 repeats	1363	1418	2.8E-7	IPR000884	Thrombospondin, type 1 repeat
comp143051_c0_seq2:281-6031(+)	1916	SMART	SM00209	Thrombospondin type 1 repeats	1478	1533	0.0018	IPR000884	Thrombospondin, type 1 repeat
comp143051_c0_seq2:281-6031(+)	1916	SMART	SM00209	Thrombospondin type 1 repeats	579	631	1.6E-11	IPR000884	Thrombospondin, type 1 repeat
comp143051_c0_seq2:281-6031(+)	1916	SMART	SM00209	Thrombospondin type 1 repeats	1594	1655	0.0031	IPR000884	Thrombospondin, type 1 repeat
comp143051_c0_seq2:281-6031(+)	1916	SMART	SM00209	Thrombospondin type 1 repeats	1098	1154	1.2E-4	IPR000884	Thrombospondin, type 1 repeat
comp143051_c0_seq2:281-6031(+)	1916	ProSiteProfiles	PS50092	Thrombospondin type-1 (TSP1) repeat profile.	1479	1533	10.388	IPR000884	Thrombospondin, type 1 repeat
comp143051_c0_seq2:281-6031(+)	1916	ProSiteProfiles	PS50092	Thrombospondin type-1 (TSP1) repeat profile.	1419	1477	11.684	IPR000884	Thrombospondin, type 1 repeat
comp143051_c0_seq2:281-6031(+)	1916	SUPERFAMILY	SSF82895		1360	1417	3.01E-11	IPR000884	Thrombospondin, type 1 repeat
comp143051_c0_seq2:281-6031(+)	1916	ProSiteProfiles	PS50092	Thrombospondin type-1 (TSP1) repeat profile.	1043	1092	8.491	IPR000884	Thrombospondin, type 1 repeat
comp143051_c0_seq2:281-6031(+)	1916	ProSiteProfiles	PS50092	Thrombospondin type-1 (TSP1) repeat profile.	985	1042	10.998	IPR000884	Thrombospondin, type 1 repeat
comp143051_c0_seq2:281-6031(+)	1916	SUPERFAMILY	SSF82895		1536	1591	2.22E-10	IPR000884	Thrombospondin, type 1 repeat
comp143051_c0_seq2:281-6031(+)	1916	Gene3D	G3DSA:2.20.100.10		1538	1591	7.1E-7
comp143051_c0_seq2:281-6031(+)	1916	Gene3D	G3DSA:2.20.100.10		1479	1532	3.2E-4
comp143051_c0_seq2:281-6031(+)	1916	Gene3D	G3DSA:2.20.100.10		575	630	4.5E-19
comp143051_c0_seq2:281-6031(+)	1916	Gene3D	G3DSA:2.20.100.10		1044	1096	2.3E-5
comp143051_c0_seq2:281-6031(+)	1916	Gene3D	G3DSA:2.20.100.10		983	1041	2.4E-6
comp143051_c0_seq2:281-6031(+)	1916	Gene3D	G3DSA:2.20.100.10		1309	1361	5.6E-7
comp143051_c0_seq2:281-6031(+)	1916	Gene3D	G3DSA:2.20.100.10		1229	1284	7.2E-5
comp143051_c0_seq2:281-6031(+)	1916	Gene3D	G3DSA:2.20.100.10		1660	1711	7.3E-7
comp143051_c0_seq2:281-6031(+)	1916	Gene3D	G3DSA:2.20.100.10		1426	1476	7.7E-6
comp143051_c0_seq2:281-6031(+)	1916	Gene3D	G3DSA:2.20.100.10		1598	1654	2.5E-6
comp143051_c0_seq2:281-6031(+)	1916	Gene3D	G3DSA:2.20.100.10		1176	1228	6.0E-5
comp143051_c0_seq2:281-6031(+)	1916	Gene3D	G3DSA:2.20.100.10		1366	1417	6.9E-8
comp143051_c0_seq2:281-6031(+)	1916	Gene3D	G3DSA:2.20.100.10		1102	1153	2.7E-6
comp143051_c0_seq2:281-6031(+)	1916	SUPERFAMILY	SSF82895		1305	1361	7.32E-10	IPR000884	Thrombospondin, type 1 repeat
comp143051_c0_seq2:281-6031(+)	1916	ProSiteProfiles	PS50092	Thrombospondin type-1 (TSP1) repeat profile.	1227	1285	11.687	IPR000884	Thrombospondin, type 1 repeat
comp143051_c0_seq2:281-6031(+)	1916	SUPERFAMILY	SSF82895		1227	1284	1.24E-8	IPR000884	Thrombospondin, type 1 repeat
comp140185_c1_seq5:2079-3458(+)	459	ProSiteProfiles	PS50001	Src homology 2 (SH2) domain profile.	49	117	13.904	IPR000980	SH2 domain
comp140185_c1_seq5:2079-3458(+)	459	Gene3D	G3DSA:3.30.60.20		206	255	1.2E-20
comp140185_c1_seq5:2079-3458(+)	459	PRINTS	PR00008	Diacylglycerol/phorbol-ester binding signature	203	217	7.7E-9	IPR020454	Diacylglycerol/phorbol-ester binding
comp140185_c1_seq5:2079-3458(+)	459	PRINTS	PR00008	Diacylglycerol/phorbol-ester binding signature	244	256	7.7E-9	IPR020454	Diacylglycerol/phorbol-ester binding
comp140185_c1_seq5:2079-3458(+)	459	PRINTS	PR00008	Diacylglycerol/phorbol-ester binding signature	219	228	7.7E-9	IPR020454	Diacylglycerol/phorbol-ester binding
comp140185_c1_seq5:2079-3458(+)	459	PRINTS	PR00008	Diacylglycerol/phorbol-ester binding signature	232	243	7.7E-9	IPR020454	Diacylglycerol/phorbol-ester binding
comp140185_c1_seq5:2079-3458(+)	459	SMART	SM00324	GTPase-activator protein for Rho-like GTPases	279	456	4.7E-71	IPR000198	Rho GTPase-activating protein domain
comp140185_c1_seq5:2079-3458(+)	459	Gene3D	G3DSA:1.10.555.10		256	459	4.8E-62	IPR000198	Rho GTPase-activating protein domain
comp140185_c1_seq5:2079-3458(+)	459	Gene3D	G3DSA:3.30.505.10		36	118	3.8E-19	IPR000980	SH2 domain
comp140185_c1_seq5:2079-3458(+)	459	ProSiteProfiles	PS50081	Zinc finger phorbol-ester/DAG-type profile.	205	255	15.421	IPR002219	Protein kinase C-like, phorbol ester/diacylglycerol binding
comp140185_c1_seq5:2079-3458(+)	459	SUPERFAMILY	SSF55550		14	149	4.44E-27
comp140185_c1_seq5:2079-3458(+)	459	Pfam	PF00130	Phorbol esters/diacylglycerol binding domain (C1 domain)	206	257	5.6E-15	IPR002219	Protein kinase C-like, phorbol ester/diacylglycerol binding
comp140185_c1_seq5:2079-3458(+)	459	ProSitePatterns	PS00479	Zinc finger phorbol-ester/DAG-type signature.	206	255	-	IPR002219	Protein kinase C-like, phorbol ester/diacylglycerol binding
comp140185_c1_seq5:2079-3458(+)	459	SUPERFAMILY	SSF48350		264	459	1.16E-56	IPR008936	Rho GTPase activation protein
comp140185_c1_seq5:2079-3458(+)	459	ProSiteProfiles	PS50238	Rho GTPase-activating proteins domain profile.	268	459	48.594	IPR000198	Rho GTPase-activating protein domain
comp140185_c1_seq5:2079-3458(+)	459	SUPERFAMILY	SSF57889		194	258	2.54E-18
comp140185_c1_seq5:2079-3458(+)	459	SMART	SM00252	Src homology 2 domains	47	126	2.0E-14	IPR000980	SH2 domain
comp140185_c1_seq5:2079-3458(+)	459	Pfam	PF00017	SH2 domain	50	118	2.2E-13	IPR000980	SH2 domain
comp140185_c1_seq5:2079-3458(+)	459	SMART	SM00109	Protein kinase C conserved region 1 (C1) domains (Cysteine-rich domains)	206	255	1.0E-14	IPR002219	Protein kinase C-like, phorbol ester/diacylglycerol binding
comp140185_c1_seq5:2079-3458(+)	459	PIRSF	PIRSF038015		1	459	0.0	IPR017356	N-chimaerin
comp140185_c1_seq5:2079-3458(+)	459	Pfam	PF00620	RhoGAP domain	282	431	1.4E-48	IPR000198	Rho GTPase-activating protein domain
comp120758_c0_seq3:291-1154(-)	287	ProSiteProfiles	PS51225	MARVEL domain profile.	10	144	12.037	IPR008253	Marvel domain
comp120758_c0_seq3:291-1154(-)	287	ProSiteProfiles	PS51225	MARVEL domain profile.	149	284	11.236	IPR008253	Marvel domain
comp120758_c0_seq3:291-1154(-)	287	Pfam	PF01284	Membrane-associating domain	11	137	4.2E-8	IPR008253	Marvel domain
comp134176_c0_seq2:1-978(-)	326	Gene3D	G3DSA:2.10.110.10		270	326	2.6E-14	IPR001781	Zinc finger, LIM-type
comp134176_c0_seq2:1-978(-)	326	SUPERFAMILY	SSF57716		213	239	3.5E-10
comp134176_c0_seq2:1-978(-)	326	ProSiteProfiles	PS50023	LIM domain profile.	273	326	9.445	IPR001781	Zinc finger, LIM-type
comp134176_c0_seq2:1-978(-)	326	Gene3D	G3DSA:2.10.110.10		211	268	1.1E-16	IPR001781	Zinc finger, LIM-type
comp134176_c0_seq2:1-978(-)	326	SUPERFAMILY	SSF57716		298	326	4.22E-9
comp134176_c0_seq2:1-978(-)	326	SUPERFAMILY	SSF57716		241	302	4.4E-14
comp134176_c0_seq2:1-978(-)	326	SMART	SM00132	Zinc-binding domain present in Lin-11, Isl-1, Mec-3.	272	324	8.9E-14	IPR001781	Zinc finger, LIM-type
comp134176_c0_seq2:1-978(-)	326	SMART	SM00132	Zinc-binding domain present in Lin-11, Isl-1, Mec-3.	212	265	2.2E-16	IPR001781	Zinc finger, LIM-type
comp134176_c0_seq2:1-978(-)	326	ProSiteProfiles	PS50023	LIM domain profile.	211	272	13.246	IPR001781	Zinc finger, LIM-type
comp134176_c0_seq2:1-978(-)	326	ProSitePatterns	PS00478	LIM zinc-binding domain signature.	213	248	-	IPR001781	Zinc finger, LIM-type
comp134176_c0_seq2:1-978(-)	326	ProSitePatterns	PS00478	LIM zinc-binding domain signature.	273	306	-	IPR001781	Zinc finger, LIM-type
comp134176_c0_seq2:1-978(-)	326	Pfam	PF00412	LIM domain	273	326	1.1E-9	IPR001781	Zinc finger, LIM-type
comp134176_c0_seq2:1-978(-)	326	Pfam	PF00412	LIM domain	213	268	1.3E-12	IPR001781	Zinc finger, LIM-type
comp115682_c0_seq1:1-453(+)	150	ProSitePatterns	PS00214	Cytosolic fatty-acid binding proteins signature.	29	46	-	IPR000463	Cytosolic fatty-acid binding
comp115682_c0_seq1:1-453(+)	150	Pfam	PF14651	Lipocalin / cytosolic fatty-acid binding protein family	25	150	1.6E-56
comp115682_c0_seq1:1-453(+)	150	SUPERFAMILY	SSF50814		26	150	4.82E-40	IPR011038	Calycin-like
comp115682_c0_seq1:1-453(+)	150	Gene3D	G3DSA:2.40.128.20		24	150	1.5E-41	IPR012674	Calycin
comp115682_c0_seq1:1-453(+)	150	PRINTS	PR00178	Fatty acid-binding protein signature	129	149	1.6E-14	IPR000463	Cytosolic fatty-acid binding
comp115682_c0_seq1:1-453(+)	150	PRINTS	PR00178	Fatty acid-binding protein signature	86	102	1.6E-14	IPR000463	Cytosolic fatty-acid binding
comp115682_c0_seq1:1-453(+)	150	PRINTS	PR00178	Fatty acid-binding protein signature	27	49	1.6E-14	IPR000463	Cytosolic fatty-acid binding
comp122863_c3_seq5:224-589(-)	121	Pfam	PF13374	Tetratricopeptide repeat	39	77	2.1E-7
comp104359_c0_seq1:2-2101(-)	700	SUPERFAMILY	SSF50156		606	679	5.52E-17	IPR001478	PDZ domain
comp104359_c0_seq1:2-2101(-)	700	SMART	SM00228	Domain present in PSD-95, Dlg, and ZO-1/2.	416	494	2.4E-21	IPR001478	PDZ domain
comp104359_c0_seq1:2-2101(-)	700	SMART	SM00228	Domain present in PSD-95, Dlg, and ZO-1/2.	605	676	4.2E-14	IPR001478	PDZ domain
comp104359_c0_seq1:2-2101(-)	700	SMART	SM00228	Domain present in PSD-95, Dlg, and ZO-1/2.	250	322	2.0E-21	IPR001478	PDZ domain
comp104359_c0_seq1:2-2101(-)	700	SMART	SM00228	Domain present in PSD-95, Dlg, and ZO-1/2.	136	214	1.4E-22	IPR001478	PDZ domain
comp104359_c0_seq1:2-2101(-)	700	SMART	SM00569	domain in receptor targeting proteins Lin-2 and Lin-7	13	73	0.0035	IPR004172	L27
comp104359_c0_seq1:2-2101(-)	700	Pfam	PF09045	L27_2	13	70	4.2E-25	IPR015132	L27-2
comp104359_c0_seq1:2-2101(-)	700	SUPERFAMILY	SSF50156		125	213	5.13E-22	IPR001478	PDZ domain
comp104359_c0_seq1:2-2101(-)	700	ProSiteProfiles	PS50106	PDZ domain profile.	407	494	21.873	IPR001478	PDZ domain
comp104359_c0_seq1:2-2101(-)	700	SUPERFAMILY	SSF50156		220	323	3.29E-26	IPR001478	PDZ domain
comp104359_c0_seq1:2-2101(-)	700	SUPERFAMILY	SSF50156		382	495	9.07E-26	IPR001478	PDZ domain
comp104359_c0_seq1:2-2101(-)	700	Pfam	PF00595	PDZ domain (Also known as DHR or GLGF)	606	669	1.0E-6	IPR001478	PDZ domain
comp104359_c0_seq1:2-2101(-)	700	Pfam	PF00595	PDZ domain (Also known as DHR or GLGF)	248	318	1.8E-15	IPR001478	PDZ domain
comp104359_c0_seq1:2-2101(-)	700	Pfam	PF00595	PDZ domain (Also known as DHR or GLGF)	408	490	8.1E-15	IPR001478	PDZ domain
comp104359_c0_seq1:2-2101(-)	700	Pfam	PF00595	PDZ domain (Also known as DHR or GLGF)	128	210	7.9E-15	IPR001478	PDZ domain
comp104359_c0_seq1:2-2101(-)	700	Gene3D	G3DSA:2.30.42.10		117	213	3.4E-27
comp104359_c0_seq1:2-2101(-)	700	ProSiteProfiles	PS50106	PDZ domain profile.	127	214	21.089	IPR001478	PDZ domain
comp104359_c0_seq1:2-2101(-)	700	ProSiteProfiles	PS50106	PDZ domain profile.	590	676	14.757	IPR001478	PDZ domain
comp104359_c0_seq1:2-2101(-)	700	Gene3D	G3DSA:2.30.42.10		608	681	1.0E-16
comp104359_c0_seq1:2-2101(-)	700	Gene3D	G3DSA:2.30.42.10		232	326	5.6E-27
comp104359_c0_seq1:2-2101(-)	700	ProSiteProfiles	PS51022	L27 domain profile.	10	70	13.801	IPR004172	L27
comp104359_c0_seq1:2-2101(-)	700	SUPERFAMILY	SSF101288		11	70	8.24E-20
comp104359_c0_seq1:2-2101(-)	700	Gene3D	G3DSA:2.30.42.10		403	495	5.9E-29
comp104359_c0_seq1:2-2101(-)	700	ProSiteProfiles	PS50106	PDZ domain profile.	242	322	21.29	IPR001478	PDZ domain
comp143923_c0_seq5:707-2479(-)	590	Gene3D	G3DSA:1.25.40.10		198	283	3.8E-38	IPR011990	Tetratricopeptide-like helical
comp143923_c0_seq5:707-2479(-)	590	Gene3D	G3DSA:1.25.40.10		325	339	3.8E-38	IPR011990	Tetratricopeptide-like helical
comp143923_c0_seq5:707-2479(-)	590	SUPERFAMILY	SSF48452		199	289	7.82E-13
comp143923_c0_seq5:707-2479(-)	590	ProSiteProfiles	PS50005	TPR repeat profile.	241	274	8.142	IPR019734	Tetratricopeptide repeat
comp143923_c0_seq5:707-2479(-)	590	Pfam	PF03171	2OG-Fe(II) oxygenase superfamily	448	574	1.1E-10	IPR005123	Oxoglutarate/iron-dependent dioxygenase
comp143923_c0_seq5:707-2479(-)	590	ProSiteProfiles	PS51471	Fe(2+) 2-oxoglutarate dioxygenase domain profile.	447	575	11.78	IPR005123	Oxoglutarate/iron-dependent dioxygenase
comp143923_c0_seq5:707-2479(-)	590	SMART	SM00702	Prolyl 4-hydroxylase alpha subunit homologues.	371	574	1.1E-62	IPR006620	Prolyl 4-hydroxylase, alpha subunit
comp143923_c0_seq5:707-2479(-)	590	Pfam	PF08336	Prolyl 4-Hydroxylase alpha-subunit, N-terminal region	59	192	6.8E-43	IPR013547	Prolyl 4-hydroxylase alpha-subunit, N-terminal
comp117380_c0_seq2:216-1082(+)	289	SUPERFAMILY	SSF57667		183	240	1.0E-18
comp117380_c0_seq2:216-1082(+)	289	ProSiteProfiles	PS50157	Zinc finger C2H2 type domain profile.	147	174	13.692	IPR007087	Zinc finger, C2H2
comp117380_c0_seq2:216-1082(+)	289	Gene3D	G3DSA:3.30.160.60		63	83	2.7E-5	IPR013087	Zinc finger C2H2-type/integrase DNA-binding domain
comp117380_c0_seq2:216-1082(+)	289	ProSitePatterns	PS00028	Zinc finger C2H2 type domain signature.	205	225	-	IPR007087	Zinc finger, C2H2
comp117380_c0_seq2:216-1082(+)	289	ProSitePatterns	PS00028	Zinc finger C2H2 type domain signature.	92	113	-	IPR007087	Zinc finger, C2H2
comp117380_c0_seq2:216-1082(+)	289	Gene3D	G3DSA:3.30.160.60		249	279	7.2E-9	IPR013087	Zinc finger C2H2-type/integrase DNA-binding domain
comp117380_c0_seq2:216-1082(+)	289	Gene3D	G3DSA:3.30.160.60		84	114	4.5E-4	IPR013087	Zinc finger C2H2-type/integrase DNA-binding domain
comp117380_c0_seq2:216-1082(+)	289	ProSitePatterns	PS00028	Zinc finger C2H2 type domain signature.	233	253	-	IPR007087	Zinc finger, C2H2
comp117380_c0_seq2:216-1082(+)	289	Gene3D	G3DSA:3.30.160.60		233	248	8.8E-11	IPR013087	Zinc finger C2H2-type/integrase DNA-binding domain
comp117380_c0_seq2:216-1082(+)	289	ProSiteProfiles	PS50157	Zinc finger C2H2 type domain profile.	175	202	13.775	IPR007087	Zinc finger, C2H2
comp117380_c0_seq2:216-1082(+)	289	ProSitePatterns	PS00028	Zinc finger C2H2 type domain signature.	64	85	-	IPR007087	Zinc finger, C2H2
comp117380_c0_seq2:216-1082(+)	289	ProSiteProfiles	PS50157	Zinc finger C2H2 type domain profile.	91	118	9.598	IPR007087	Zinc finger, C2H2
comp117380_c0_seq2:216-1082(+)	289	ProSiteProfiles	PS50157	Zinc finger C2H2 type domain profile.	63	90	13.63	IPR007087	Zinc finger, C2H2
comp117380_c0_seq2:216-1082(+)	289	SMART	SM00355	zinc finger	259	282	0.094	IPR015880	Zinc finger, C2H2-like
comp117380_c0_seq2:216-1082(+)	289	SMART	SM00355	zinc finger	91	113	0.79	IPR015880	Zinc finger, C2H2-like
comp117380_c0_seq2:216-1082(+)	289	SMART	SM00355	zinc finger	203	225	2.5E-4	IPR015880	Zinc finger, C2H2-like
comp117380_c0_seq2:216-1082(+)	289	SMART	SM00355	zinc finger	175	197	0.0056	IPR015880	Zinc finger, C2H2-like
comp117380_c0_seq2:216-1082(+)	289	SMART	SM00355	zinc finger	63	85	0.4	IPR015880	Zinc finger, C2H2-like
comp117380_c0_seq2:216-1082(+)	289	SMART	SM00355	zinc finger	147	169	0.041	IPR015880	Zinc finger, C2H2-like
comp117380_c0_seq2:216-1082(+)	289	SMART	SM00355	zinc finger	120	141	0.39	IPR015880	Zinc finger, C2H2-like
comp117380_c0_seq2:216-1082(+)	289	SMART	SM00355	zinc finger	231	253	0.0077	IPR015880	Zinc finger, C2H2-like
comp117380_c0_seq2:216-1082(+)	289	ProSiteProfiles	PS50157	Zinc finger C2H2 type domain profile.	231	258	15.604	IPR007087	Zinc finger, C2H2
comp117380_c0_seq2:216-1082(+)	289	SUPERFAMILY	SSF57667		34	74	2.78E-5
comp117380_c0_seq2:216-1082(+)	289	Gene3D	G3DSA:3.30.160.60		205	232	7.0E-14	IPR013087	Zinc finger C2H2-type/integrase DNA-binding domain
comp117380_c0_seq2:216-1082(+)	289	Gene3D	G3DSA:3.30.160.60		149	176	2.9E-12	IPR013087	Zinc finger C2H2-type/integrase DNA-binding domain
comp117380_c0_seq2:216-1082(+)	289	Gene3D	G3DSA:3.30.160.60		121	148	1.9E-12	IPR013087	Zinc finger C2H2-type/integrase DNA-binding domain
comp117380_c0_seq2:216-1082(+)	289	Gene3D	G3DSA:3.30.160.60		177	204	3.8E-12	IPR013087	Zinc finger C2H2-type/integrase DNA-binding domain
comp117380_c0_seq2:216-1082(+)	289	ProSiteProfiles	PS50157	Zinc finger C2H2 type domain profile.	203	230	15.563	IPR007087	Zinc finger, C2H2
comp117380_c0_seq2:216-1082(+)	289	Pfam	PF13894	C2H2-type zinc finger	92	113	0.086
comp117380_c0_seq2:216-1082(+)	289	Pfam	PF13894	C2H2-type zinc finger	63	85	0.022
comp117380_c0_seq2:216-1082(+)	289	Pfam	PF00096	Zinc finger, C2H2 type	259	282	0.013	IPR007087	Zinc finger, C2H2
comp117380_c0_seq2:216-1082(+)	289	Pfam	PF00096	Zinc finger, C2H2 type	203	225	1.8E-6	IPR007087	Zinc finger, C2H2
comp117380_c0_seq2:216-1082(+)	289	Pfam	PF00096	Zinc finger, C2H2 type	231	253	1.1E-4	IPR007087	Zinc finger, C2H2
comp117380_c0_seq2:216-1082(+)	289	SUPERFAMILY	SSF57667		131	184	1.58E-20
comp117380_c0_seq2:216-1082(+)	289	ProSitePatterns	PS00028	Zinc finger C2H2 type domain signature.	261	282	-	IPR007087	Zinc finger, C2H2
comp117380_c0_seq2:216-1082(+)	289	SUPERFAMILY	SSF57667		225	277	5.4E-16
comp117380_c0_seq2:216-1082(+)	289	ProSitePatterns	PS00028	Zinc finger C2H2 type domain signature.	177	197	-	IPR007087	Zinc finger, C2H2
comp117380_c0_seq2:216-1082(+)	289	ProSitePatterns	PS00028	Zinc finger C2H2 type domain signature.	149	169	-	IPR007087	Zinc finger, C2H2
comp117380_c0_seq2:216-1082(+)	289	Pfam	PF13465	Zinc-finger double domain	133	157	2.8E-9
comp117380_c0_seq2:216-1082(+)	289	Pfam	PF13465	Zinc-finger double domain	162	185	9.6E-6
comp117380_c0_seq2:216-1082(+)	289	ProSiteProfiles	PS50157	Zinc finger C2H2 type domain profile.	120	146	12.196	IPR007087	Zinc finger, C2H2
comp117380_c0_seq2:216-1082(+)	289	ProSiteProfiles	PS50157	Zinc finger C2H2 type domain profile.	259	287	11.323	IPR007087	Zinc finger, C2H2
comp117380_c0_seq2:216-1082(+)	289	SUPERFAMILY	SSF57667		63	113	2.6E-10
comp137852_c0_seq1:269-1690(+)	473	Pfam	PF03129	Anticodon binding domain	369	469	7.0E-8	IPR004154	Anticodon-binding
comp137852_c0_seq1:269-1690(+)	473	ProSiteProfiles	PS50862	Aminoacyl-transfer RNA synthetases class-II family profile.	97	367	16.531	IPR006195	Aminoacyl-tRNA synthetase, class II
comp137852_c0_seq1:269-1690(+)	473	Pfam	PF00587	tRNA synthetase class II core domain (G, H, P, S and T)	97	262	1.4E-33	IPR002314	Aminoacyl-tRNA synthetase, class II (G/ H/ P/ S), conserved domain
comp137852_c0_seq1:269-1690(+)	473	SUPERFAMILY	SSF52954		359	470	1.96E-18	IPR004154	Anticodon-binding
comp137852_c0_seq1:269-1690(+)	473	Gene3D	G3DSA:3.30.930.10		67	351	9.9E-85
comp137852_c0_seq1:269-1690(+)	473	Gene3D	G3DSA:3.40.50.800		365	468	8.1E-14	IPR004154	Anticodon-binding
comp137852_c0_seq1:269-1690(+)	473	SUPERFAMILY	SSF55681		65	372	2.49E-85
comp137852_c0_seq1:269-1690(+)	473	PRINTS	PR01046	Prolyl-tRNA synthetase signature	114	132	4.0E-15	IPR002316	Proline-tRNA ligase, class IIa
comp137852_c0_seq1:269-1690(+)	473	PRINTS	PR01046	Prolyl-tRNA synthetase signature	181	189	4.0E-15	IPR002316	Proline-tRNA ligase, class IIa
comp137852_c0_seq1:269-1690(+)	473	PRINTS	PR01046	Prolyl-tRNA synthetase signature	191	202	4.0E-15	IPR002316	Proline-tRNA ligase, class IIa
comp137852_c0_seq1:269-1690(+)	473	PRINTS	PR01046	Prolyl-tRNA synthetase signature	150	161	4.0E-15	IPR002316	Proline-tRNA ligase, class IIa
comp129563_c0_seq1:511-2073(+)	520	PRINTS	PR00463	E-class P450 group I signature	377	395	8.6E-31	IPR002401	Cytochrome P450, E-class, group I
comp129563_c0_seq1:511-2073(+)	520	PRINTS	PR00463	E-class P450 group I signature	452	462	8.6E-31	IPR002401	Cytochrome P450, E-class, group I
comp129563_c0_seq1:511-2073(+)	520	PRINTS	PR00463	E-class P450 group I signature	313	330	8.6E-31	IPR002401	Cytochrome P450, E-class, group I
comp129563_c0_seq1:511-2073(+)	520	PRINTS	PR00463	E-class P450 group I signature	417	441	8.6E-31	IPR002401	Cytochrome P450, E-class, group I
comp129563_c0_seq1:511-2073(+)	520	PRINTS	PR00463	E-class P450 group I signature	76	95	8.6E-31	IPR002401	Cytochrome P450, E-class, group I
comp129563_c0_seq1:511-2073(+)	520	PRINTS	PR00463	E-class P450 group I signature	462	485	8.6E-31	IPR002401	Cytochrome P450, E-class, group I
comp129563_c0_seq1:511-2073(+)	520	PRINTS	PR00463	E-class P450 group I signature	333	359	8.6E-31	IPR002401	Cytochrome P450, E-class, group I
comp129563_c0_seq1:511-2073(+)	520	Pfam	PF00067	Cytochrome P450	44	510	7.3E-122	IPR001128	Cytochrome P450
comp129563_c0_seq1:511-2073(+)	520	Gene3D	G3DSA:1.10.630.10		41	517	1.8E-146	IPR001128	Cytochrome P450
comp129563_c0_seq1:511-2073(+)	520	SUPERFAMILY	SSF48264		44	515	1.96E-129	IPR001128	Cytochrome P450
comp129563_c0_seq1:511-2073(+)	520	PRINTS	PR00385	P450 superfamily signature	324	341	3.2E-12	IPR001128	Cytochrome P450
comp129563_c0_seq1:511-2073(+)	520	PRINTS	PR00385	P450 superfamily signature	378	389	3.2E-12	IPR001128	Cytochrome P450
comp129563_c0_seq1:511-2073(+)	520	PRINTS	PR00385	P450 superfamily signature	453	462	3.2E-12	IPR001128	Cytochrome P450
comp129563_c0_seq1:511-2073(+)	520	PRINTS	PR00385	P450 superfamily signature	462	473	3.2E-12	IPR001128	Cytochrome P450
comp129563_c0_seq1:511-2073(+)	520	ProSitePatterns	PS00086	Cytochrome P450 cysteine heme-iron ligand signature.	455	464	-	IPR017972	Cytochrome P450, conserved site
comp134262_c4_seq3:582-3860(-)	1092	ProSiteProfiles	PS50878	Reverse transcriptase (RT) catalytic domain profile.	253	432	15.948	IPR000477	Reverse transcriptase
comp134262_c4_seq3:582-3860(-)	1092	ProSiteProfiles	PS50994	Integrase catalytic domain profile.	799	957	20.652	IPR001584	Integrase, catalytic core
comp134262_c4_seq3:582-3860(-)	1092	Pfam	PF00078	Reverse transcriptase (RNA-dependent DNA polymerase)	272	432	2.6E-24	IPR000477	Reverse transcriptase
comp134262_c4_seq3:582-3860(-)	1092	Gene3D	G3DSA:3.30.420.10		797	950	3.6E-36
comp134262_c4_seq3:582-3860(-)	1092	SUPERFAMILY	SSF53098		799	951	6.2E-40	IPR012337	Ribonuclease H-like domain
comp134262_c4_seq3:582-3860(-)	1092	SUPERFAMILY	SSF50630		17	119	4.13E-7	IPR021109	Aspartic peptidase
comp134262_c4_seq3:582-3860(-)	1092	SUPERFAMILY	SSF56672		205	630	1.63E-160
comp134262_c4_seq3:582-3860(-)	1092	Gene3D	G3DSA:3.10.10.10		227	351	2.5E-29
comp134262_c4_seq3:582-3860(-)	1092	Pfam	PF00665	Integrase core domain	800	915	2.7E-20	IPR001584	Integrase, catalytic core
comp134262_c4_seq3:582-3860(-)	1092	Gene3D	G3DSA:3.30.70.270		352	433	1.4E-10
comp140033_c0_seq1:3-1199(+)	398	ProSiteProfiles	PS50157	Zinc finger C2H2 type domain profile.	150	177	17.08	IPR007087	Zinc finger, C2H2
comp140033_c0_seq1:3-1199(+)	398	SUPERFAMILY	SSF57667		103	159	3.79E-21
comp140033_c0_seq1:3-1199(+)	398	ProSitePatterns	PS00028	Zinc finger C2H2 type domain signature.	95	116	-	IPR007087	Zinc finger, C2H2
comp140033_c0_seq1:3-1199(+)	398	ProSitePatterns	PS00028	Zinc finger C2H2 type domain signature.	209	230	-	IPR007087	Zinc finger, C2H2
comp140033_c0_seq1:3-1199(+)	398	ProSitePatterns	PS00028	Zinc finger C2H2 type domain signature.	266	286	-	IPR007087	Zinc finger, C2H2
comp140033_c0_seq1:3-1199(+)	398	Pfam	PF13465	Zinc-finger double domain	362	387	7.6E-8
comp140033_c0_seq1:3-1199(+)	398	Pfam	PF13465	Zinc-finger double domain	139	160	3.9E-5
comp140033_c0_seq1:3-1199(+)	398	Pfam	PF13465	Zinc-finger double domain	222	246	2.6E-7
comp140033_c0_seq1:3-1199(+)	398	Pfam	PF13465	Zinc-finger double domain	192	219	1.6E-5
comp140033_c0_seq1:3-1199(+)	398	Pfam	PF13465	Zinc-finger double domain	335	358	1.6E-7
comp140033_c0_seq1:3-1199(+)	398	Pfam	PF13465	Zinc-finger double domain	81	104	5.5E-7
comp140033_c0_seq1:3-1199(+)	398	Pfam	PF13465	Zinc-finger double domain	250	273	6.6E-7
comp140033_c0_seq1:3-1199(+)	398	Pfam	PF13465	Zinc-finger double domain	306	329	7.8E-9
comp140033_c0_seq1:3-1199(+)	398	Pfam	PF13465	Zinc-finger double domain	278	302	1.5E-5
comp140033_c0_seq1:3-1199(+)	398	Pfam	PF13465	Zinc-finger double domain	165	189	4.2E-9
comp140033_c0_seq1:3-1199(+)	398	Pfam	PF13465	Zinc-finger double domain	108	131	7.4E-10
comp140033_c0_seq1:3-1199(+)	398	ProSiteProfiles	PS50157	Zinc finger C2H2 type domain profile.	236	263	15.999	IPR007087	Zinc finger, C2H2
comp140033_c0_seq1:3-1199(+)	398	ProSiteProfiles	PS50157	Zinc finger C2H2 type domain profile.	122	149	15.043	IPR007087	Zinc finger, C2H2
comp140033_c0_seq1:3-1199(+)	398	ProSiteProfiles	PS50157	Zinc finger C2H2 type domain profile.	292	319	15.48	IPR007087	Zinc finger, C2H2
comp140033_c0_seq1:3-1199(+)	398	ProSitePatterns	PS00028	Zinc finger C2H2 type domain signature.	152	172	-	IPR007087	Zinc finger, C2H2
comp140033_c0_seq1:3-1199(+)	398	ProSitePatterns	PS00028	Zinc finger C2H2 type domain signature.	238	258	-	IPR007087	Zinc finger, C2H2
comp140033_c0_seq1:3-1199(+)	398	SUPERFAMILY	SSF57667		144	196	4.5E-18
comp140033_c0_seq1:3-1199(+)	398	ProSiteProfiles	PS50157	Zinc finger C2H2 type domain profile.	178	205	13.568	IPR007087	Zinc finger, C2H2
comp140033_c0_seq1:3-1199(+)	398	ProSiteProfiles	PS50157	Zinc finger C2H2 type domain profile.	320	347	16.976	IPR007087	Zinc finger, C2H2
comp140033_c0_seq1:3-1199(+)	398	Gene3D	G3DSA:3.30.160.60		230	254	2.2E-15	IPR013087	Zinc finger C2H2-type/integrase DNA-binding domain
comp140033_c0_seq1:3-1199(+)	398	Gene3D	G3DSA:3.30.160.60		116	142	1.5E-16	IPR013087	Zinc finger C2H2-type/integrase DNA-binding domain
comp140033_c0_seq1:3-1199(+)	398	Gene3D	G3DSA:3.30.160.60		255	284	8.1E-17	IPR013087	Zinc finger C2H2-type/integrase DNA-binding domain
comp140033_c0_seq1:3-1199(+)	398	Gene3D	G3DSA:3.30.160.60		341	368	4.8E-15	IPR013087	Zinc finger C2H2-type/integrase DNA-binding domain
comp140033_c0_seq1:3-1199(+)	398	Gene3D	G3DSA:3.30.160.60		143	169	7.9E-14	IPR013087	Zinc finger C2H2-type/integrase DNA-binding domain
comp140033_c0_seq1:3-1199(+)	398	Gene3D	G3DSA:3.30.160.60		285	311	7.5E-14	IPR013087	Zinc finger C2H2-type/integrase DNA-binding domain
comp140033_c0_seq1:3-1199(+)	398	Gene3D	G3DSA:3.30.160.60		369	394	2.4E-9	IPR013087	Zinc finger C2H2-type/integrase DNA-binding domain
comp140033_c0_seq1:3-1199(+)	398	Gene3D	G3DSA:3.30.160.60		170	201	3.5E-14	IPR013087	Zinc finger C2H2-type/integrase DNA-binding domain
comp140033_c0_seq1:3-1199(+)	398	Gene3D	G3DSA:3.30.160.60		312	340	3.7E-14	IPR013087	Zinc finger C2H2-type/integrase DNA-binding domain
comp140033_c0_seq1:3-1199(+)	398	ProSiteProfiles	PS50157	Zinc finger C2H2 type domain profile.	208	235	16.56	IPR007087	Zinc finger, C2H2
comp140033_c0_seq1:3-1199(+)	398	SUPERFAMILY	SSF57667		245	301	1.37E-19
comp140033_c0_seq1:3-1199(+)	398	ProSitePatterns	PS00028	Zinc finger C2H2 type domain signature.	322	342	-	IPR007087	Zinc finger, C2H2
comp140033_c0_seq1:3-1199(+)	398	ProSiteProfiles	PS50157	Zinc finger C2H2 type domain profile.	66	93	15.563	IPR007087	Zinc finger, C2H2
comp140033_c0_seq1:3-1199(+)	398	SUPERFAMILY	SSF57667		65	116	7.32E-16
comp140033_c0_seq1:3-1199(+)	398	ProSitePatterns	PS00028	Zinc finger C2H2 type domain signature.	124	144	-	IPR007087	Zinc finger, C2H2
comp140033_c0_seq1:3-1199(+)	398	ProSitePatterns	PS00028	Zinc finger C2H2 type domain signature.	294	314	-	IPR007087	Zinc finger, C2H2
comp140033_c0_seq1:3-1199(+)	398	SUPERFAMILY	SSF57667		300	357	2.52E-19
comp140033_c0_seq1:3-1199(+)	398	ProSiteProfiles	PS50157	Zinc finger C2H2 type domain profile.	264	291	16.207	IPR007087	Zinc finger, C2H2
comp140033_c0_seq1:3-1199(+)	398	SMART	SM00355	zinc finger	94	116	4.4E-4	IPR015880	Zinc finger, C2H2-like
comp140033_c0_seq1:3-1199(+)	398	SMART	SM00355	zinc finger	348	370	0.0012	IPR015880	Zinc finger, C2H2-like
comp140033_c0_seq1:3-1199(+)	398	SMART	SM00355	zinc finger	66	88	0.0021	IPR015880	Zinc finger, C2H2-like
comp140033_c0_seq1:3-1199(+)	398	SMART	SM00355	zinc finger	178	200	9.1E-6	IPR015880	Zinc finger, C2H2-like
comp140033_c0_seq1:3-1199(+)	398	SMART	SM00355	zinc finger	122	144	0.02	IPR015880	Zinc finger, C2H2-like
comp140033_c0_seq1:3-1199(+)	398	SMART	SM00355	zinc finger	376	396	260.0	IPR015880	Zinc finger, C2H2-like
comp140033_c0_seq1:3-1199(+)	398	SMART	SM00355	zinc finger	264	286	0.0053	IPR015880	Zinc finger, C2H2-like
comp140033_c0_seq1:3-1199(+)	398	SMART	SM00355	zinc finger	208	230	0.0014	IPR015880	Zinc finger, C2H2-like
comp140033_c0_seq1:3-1199(+)	398	SMART	SM00355	zinc finger	150	172	0.0066	IPR015880	Zinc finger, C2H2-like
comp140033_c0_seq1:3-1199(+)	398	SMART	SM00355	zinc finger	292	314	2.2E-4	IPR015880	Zinc finger, C2H2-like
comp140033_c0_seq1:3-1199(+)	398	SMART	SM00355	zinc finger	320	342	1.7E-4	IPR015880	Zinc finger, C2H2-like
comp140033_c0_seq1:3-1199(+)	398	SMART	SM00355	zinc finger	236	258	0.013	IPR015880	Zinc finger, C2H2-like
comp140033_c0_seq1:3-1199(+)	398	Pfam	PF13912	C2H2-type zinc finger	65	76	1.3
comp140033_c0_seq1:3-1199(+)	398	ProSitePatterns	PS00028	Zinc finger C2H2 type domain signature.	180	200	-	IPR007087	Zinc finger, C2H2
comp140033_c0_seq1:3-1199(+)	398	Gene3D	G3DSA:3.30.160.60		207	229	1.8E-12	IPR013087	Zinc finger C2H2-type/integrase DNA-binding domain
comp140033_c0_seq1:3-1199(+)	398	Gene3D	G3DSA:3.30.160.60		94	115	9.2E-15	IPR013087	Zinc finger C2H2-type/integrase DNA-binding domain
comp140033_c0_seq1:3-1199(+)	398	Gene3D	G3DSA:3.30.160.60		66	93	7.5E-12	IPR013087	Zinc finger C2H2-type/integrase DNA-binding domain
comp140033_c0_seq1:3-1199(+)	398	ProSiteProfiles	PS50157	Zinc finger C2H2 type domain profile.	348	375	15.521	IPR007087	Zinc finger, C2H2
comp140033_c0_seq1:3-1199(+)	398	SUPERFAMILY	SSF57667		342	394	9.94E-16
comp140033_c0_seq1:3-1199(+)	398	ProSitePatterns	PS00028	Zinc finger C2H2 type domain signature.	68	88	-	IPR007087	Zinc finger, C2H2
comp140033_c0_seq1:3-1199(+)	398	ProSitePatterns	PS00028	Zinc finger C2H2 type domain signature.	350	370	-	IPR007087	Zinc finger, C2H2
comp140033_c0_seq1:3-1199(+)	398	SUPERFAMILY	SSF57667		204	254	2.5E-16
comp140033_c0_seq1:3-1199(+)	398	ProSiteProfiles	PS50157	Zinc finger C2H2 type domain profile.	94	121	17.537	IPR007087	Zinc finger, C2H2
comp129640_c1_seq2:47-487(+)	147	Pfam	PF11969	Scavenger mRNA decapping enzyme C-term binding	68	143	1.1E-16
comp129640_c1_seq2:47-487(+)	147	ProSiteProfiles	PS51084	HIT domain profile.	69	147	10.068	IPR011146	HIT-like domain
comp129640_c1_seq2:47-487(+)	147	SUPERFAMILY	SSF54197		60	146	1.7E-21	IPR011146	HIT-like domain
comp129640_c1_seq2:47-487(+)	147	Gene3D	G3DSA:3.30.428.10		58	147	8.5E-24	IPR011146	HIT-like domain
comp129640_c1_seq2:47-487(+)	147	PRINTS	PR00332	Histidine triad family signature	90	108	1.3E-11	IPR001310	Histidine triad (HIT) protein
comp129640_c1_seq2:47-487(+)	147	PRINTS	PR00332	Histidine triad family signature	69	85	1.3E-11	IPR001310	Histidine triad (HIT) protein
comp100059_c0_seq1:59-655(-)	198	PRINTS	PR00237	Rhodopsin-like GPCR superfamily signature	99	123	1.0E-12	IPR000276	G protein-coupled receptor, rhodopsin-like
comp100059_c0_seq1:59-655(-)	198	PRINTS	PR00237	Rhodopsin-like GPCR superfamily signature	59	82	1.0E-12	IPR000276	G protein-coupled receptor, rhodopsin-like
comp100059_c0_seq1:59-655(-)	198	PRINTS	PR00237	Rhodopsin-like GPCR superfamily signature	9	30	1.0E-12	IPR000276	G protein-coupled receptor, rhodopsin-like
comp100059_c0_seq1:59-655(-)	198	PRINTS	PR00237	Rhodopsin-like GPCR superfamily signature	145	171	1.0E-12	IPR000276	G protein-coupled receptor, rhodopsin-like
comp100059_c0_seq1:59-655(-)	198	Pfam	PF00001	7 transmembrane receptor (rhodopsin family)	7	163	8.7E-17	IPR000276	G protein-coupled receptor, rhodopsin-like
comp100059_c0_seq1:59-655(-)	198	SUPERFAMILY	SSF81321		5	188	1.1E-22
comp100059_c0_seq1:59-655(-)	198	Gene3D	G3DSA:1.20.1070.10		5	178	1.1E-25
comp100059_c0_seq1:59-655(-)	198	ProSiteProfiles	PS50262	G-protein coupled receptors family 1 profile.	1	163	18.646	IPR017452	GPCR, rhodopsin-like, 7TM
comp144687_c0_seq4:693-2426(+)	577	SMART	SM00133	Extension to Ser/Thr-type protein kinases	165	226	3.3E-17	IPR000961	AGC-kinase, C-terminal
comp144687_c0_seq4:693-2426(+)	577	ProSiteProfiles	PS50011	Protein kinase domain profile.	1	164	37.093	IPR000719	Protein kinase domain
comp144687_c0_seq4:693-2426(+)	577	SMART	SM00220	Serine/Threonine protein kinases, catalytic domain	1	164	4.3E-29	IPR002290	Serine/threonine- / dual specificity protein kinase, catalytic domain
comp144687_c0_seq4:693-2426(+)	577	SMART	SM00220	Serine/Threonine protein kinases, catalytic domain	258	515	3.4E-97	IPR002290	Serine/threonine- / dual specificity protein kinase, catalytic domain
comp144687_c0_seq4:693-2426(+)	577	Pfam	PF00433	Protein kinase C terminal domain	188	227	4.7E-6	IPR017892	Protein kinase, C-terminal
comp144687_c0_seq4:693-2426(+)	577	SUPERFAMILY	SSF56112		2	231	1.35E-63	IPR011009	Protein kinase-like domain
comp144687_c0_seq4:693-2426(+)	577	ProSitePatterns	PS00107	Protein kinases ATP-binding region signature.	264	287	-	IPR017441	Protein kinase, ATP binding site
comp144687_c0_seq4:693-2426(+)	577	Gene3D	G3DSA:3.30.200.20		247	347	1.7E-24
comp144687_c0_seq4:693-2426(+)	577	ProSiteProfiles	PS50011	Protein kinase domain profile.	258	515	47.227	IPR000719	Protein kinase domain
comp144687_c0_seq4:693-2426(+)	577	Pfam	PF00069	Protein kinase domain	2	164	7.5E-47	IPR000719	Protein kinase domain
comp144687_c0_seq4:693-2426(+)	577	Pfam	PF00069	Protein kinase domain	258	515	3.0E-69	IPR000719	Protein kinase domain
comp144687_c0_seq4:693-2426(+)	577	Gene3D	G3DSA:1.10.510.10		348	534	1.6E-59
comp144687_c0_seq4:693-2426(+)	577	Gene3D	G3DSA:1.10.510.10		2	215	3.1E-65
comp144687_c0_seq4:693-2426(+)	577	SUPERFAMILY	SSF56112		242	539	1.19E-78	IPR011009	Protein kinase-like domain
comp144687_c0_seq4:693-2426(+)	577	ProSitePatterns	PS00108	Serine/Threonine protein kinases active-site signature.	371	383	-	IPR008271	Serine/threonine-protein kinase, active site
comp144687_c0_seq4:693-2426(+)	577	ProSiteProfiles	PS51285	AGC-kinase C-terminal domain profile.	165	234	15.284	IPR000961	AGC-kinase, C-terminal
comp144687_c0_seq4:693-2426(+)	577	ProSitePatterns	PS00108	Serine/Threonine protein kinases active-site signature.	26	38	-	IPR008271	Serine/threonine-protein kinase, active site
comp121992_c0_seq4:835-1941(-)	368	SMART	SM00458	Ricin-type beta-trefoil	74	200	1.1E-12	IPR000772	Ricin B lectin domain
comp121992_c0_seq4:835-1941(-)	368	SMART	SM00458	Ricin-type beta-trefoil	240	366	8.1E-22	IPR000772	Ricin B lectin domain
comp121992_c0_seq4:835-1941(-)	368	ProSiteProfiles	PS50231	Lectin domain of ricin B chain profile.	240	366	15.977	IPR000772	Ricin B lectin domain
comp121992_c0_seq4:835-1941(-)	368	Pfam	PF00652	Ricin-type beta-trefoil lectin domain	245	363	1.3E-19	IPR000772	Ricin B lectin domain
comp121992_c0_seq4:835-1941(-)	368	Pfam	PF00652	Ricin-type beta-trefoil lectin domain	78	195	1.8E-14	IPR000772	Ricin B lectin domain
comp121992_c0_seq4:835-1941(-)	368	ProSiteProfiles	PS50231	Lectin domain of ricin B chain profile.	68	200	10.086	IPR000772	Ricin B lectin domain
comp121992_c0_seq4:835-1941(-)	368	SUPERFAMILY	SSF50370		74	199	3.71E-26	IPR000772	Ricin B lectin domain
comp121992_c0_seq4:835-1941(-)	368	SUPERFAMILY	SSF50370		242	366	6.16E-30	IPR000772	Ricin B lectin domain
comp121992_c0_seq4:835-1941(-)	368	Gene3D	G3DSA:2.80.10.50		74	202	1.2E-17
comp121992_c0_seq4:835-1941(-)	368	Gene3D	G3DSA:2.80.10.50		244	366	6.2E-24
comp115262_c1_seq1:1-2061(-)	687	ProSiteProfiles	PS50835	Ig-like domain profile.	240	328	11.479	IPR007110	Immunoglobulin-like domain
comp115262_c1_seq1:1-2061(-)	687	Gene3D	G3DSA:2.60.40.10		332	442	5.1E-13	IPR013783	Immunoglobulin-like fold
comp115262_c1_seq1:1-2061(-)	687	Gene3D	G3DSA:2.60.40.10		237	331	3.7E-21	IPR013783	Immunoglobulin-like fold
comp115262_c1_seq1:1-2061(-)	687	ProSiteProfiles	PS50835	Ig-like domain profile.	440	541	8.956	IPR007110	Immunoglobulin-like domain
comp115262_c1_seq1:1-2061(-)	687	Gene3D	G3DSA:2.60.40.10		31	101	4.8E-18	IPR013783	Immunoglobulin-like fold
comp115262_c1_seq1:1-2061(-)	687	Pfam	PF07679	Immunoglobulin I-set domain	250	327	1.9E-11	IPR013098	Immunoglobulin I-set
comp115262_c1_seq1:1-2061(-)	687	Pfam	PF07679	Immunoglobulin I-set domain	337	399	1.8E-6	IPR013098	Immunoglobulin I-set
comp115262_c1_seq1:1-2061(-)	687	Pfam	PF07679	Immunoglobulin I-set domain	42	113	1.8E-10	IPR013098	Immunoglobulin I-set
comp115262_c1_seq1:1-2061(-)	687	ProSiteProfiles	PS50835	Ig-like domain profile.	34	116	12.477	IPR007110	Immunoglobulin-like domain
comp115262_c1_seq1:1-2061(-)	687	SUPERFAMILY	SSF48726		238	333	1.71E-20
comp115262_c1_seq1:1-2061(-)	687	SMART	SM00409	Immunoglobulin	133	229	88.0	IPR003599	Immunoglobulin subtype
comp115262_c1_seq1:1-2061(-)	687	SMART	SM00409	Immunoglobulin	340	439	5.9	IPR003599	Immunoglobulin subtype
comp115262_c1_seq1:1-2061(-)	687	SMART	SM00409	Immunoglobulin	41	121	0.072	IPR003599	Immunoglobulin subtype
comp115262_c1_seq1:1-2061(-)	687	SMART	SM00409	Immunoglobulin	247	328	8.4E-12	IPR003599	Immunoglobulin subtype
comp115262_c1_seq1:1-2061(-)	687	SMART	SM00409	Immunoglobulin	443	543	8.6	IPR003599	Immunoglobulin subtype
comp115262_c1_seq1:1-2061(-)	687	Pfam	PF13882	Bravo-like intracellular region	588	671	1.7E-12	IPR026966	Neurofascin/L1/NrCAM, C-terminal domain
comp115262_c1_seq1:1-2061(-)	687	SUPERFAMILY	SSF48726		31	116	1.76E-17
comp115262_c1_seq1:1-2061(-)	687	Gene3D	G3DSA:2.60.40.10		102	232	1.0E-8	IPR013783	Immunoglobulin-like fold
comp115262_c1_seq1:1-2061(-)	687	SMART	SM00408	Immunoglobulin C-2 Type	346	420	0.59	IPR003598	Immunoglobulin subtype 2
comp115262_c1_seq1:1-2061(-)	687	SMART	SM00408	Immunoglobulin C-2 Type	253	317	5.3E-14	IPR003598	Immunoglobulin subtype 2
comp115262_c1_seq1:1-2061(-)	687	SMART	SM00408	Immunoglobulin C-2 Type	47	112	1.8E-13	IPR003598	Immunoglobulin subtype 2
comp115262_c1_seq1:1-2061(-)	687	ProSiteProfiles	PS50835	Ig-like domain profile.	331	429	9.228	IPR007110	Immunoglobulin-like domain
comp115262_c1_seq1:1-2061(-)	687	Pfam	PF13895	Immunoglobulin domain	441	542	2.5E-4
comp115262_c1_seq1:1-2061(-)	687	SUPERFAMILY	SSF48726		448	550	5.1E-7
comp115262_c1_seq1:1-2061(-)	687	SUPERFAMILY	SSF48726		324	431	8.16E-12
comp115262_c1_seq1:1-2061(-)	687	Gene3D	G3DSA:2.60.40.10		444	549	1.2E-8	IPR013783	Immunoglobulin-like fold
comp137491_c0_seq16:324-1700(+)	458	SUPERFAMILY	SSF54791		106	201	1.67E-21
comp137491_c0_seq16:324-1700(+)	458	SUPERFAMILY	SSF54791		21	95	3.8E-18
comp137491_c0_seq16:324-1700(+)	458	ProSiteProfiles	PS50084	Type-1 KH domain profile.	110	175	18.072	IPR004088	K Homology domain, type 1
comp137491_c0_seq16:324-1700(+)	458	SMART	SM00322	K homology RNA-binding domain	274	344	8.6E-18	IPR004087	K Homology domain
comp137491_c0_seq16:324-1700(+)	458	SMART	SM00322	K homology RNA-binding domain	25	93	6.3E-17	IPR004087	K Homology domain
comp137491_c0_seq16:324-1700(+)	458	SMART	SM00322	K homology RNA-binding domain	109	180	1.2E-13	IPR004087	K Homology domain
comp137491_c0_seq16:324-1700(+)	458	SUPERFAMILY	SSF54791		270	343	1.75E-19
comp137491_c0_seq16:324-1700(+)	458	Pfam	PF00013	KH domain	279	339	5.3E-17	IPR004088	K Homology domain, type 1
comp137491_c0_seq16:324-1700(+)	458	Pfam	PF00013	KH domain	28	88	9.0E-16	IPR004088	K Homology domain, type 1
comp137491_c0_seq16:324-1700(+)	458	Pfam	PF00013	KH domain	112	175	7.4E-17	IPR004088	K Homology domain, type 1
comp137491_c0_seq16:324-1700(+)	458	Gene3D	G3DSA:3.30.1370.10		26	98	2.6E-32
comp137491_c0_seq16:324-1700(+)	458	Gene3D	G3DSA:3.30.1370.10		273	347	2.1E-25
comp137491_c0_seq16:324-1700(+)	458	ProSiteProfiles	PS50084	Type-1 KH domain profile.	26	88	17.59	IPR004088	K Homology domain, type 1
comp137491_c0_seq16:324-1700(+)	458	Gene3D	G3DSA:3.30.1370.10		108	181	1.0E-32
comp137491_c0_seq16:324-1700(+)	458	ProSiteProfiles	PS50084	Type-1 KH domain profile.	275	339	18.219	IPR004088	K Homology domain, type 1
comp145416_c0_seq1:655-3447(+)	931	SUPERFAMILY	SSF82895		766	797	4.32E-8	IPR000884	Thrombospondin, type 1 repeat
comp145416_c0_seq1:655-3447(+)	931	SUPERFAMILY	SSF82895		707	766	1.22E-10	IPR000884	Thrombospondin, type 1 repeat
comp145416_c0_seq1:655-3447(+)	931	ProSiteProfiles	PS50092	Thrombospondin type-1 (TSP1) repeat profile.	480	537	11.914	IPR000884	Thrombospondin, type 1 repeat
comp145416_c0_seq1:655-3447(+)	931	Pfam	PF00090	Thrombospondin type 1 domain	488	509	5.0E-5	IPR000884	Thrombospondin, type 1 repeat
comp145416_c0_seq1:655-3447(+)	931	Pfam	PF00090	Thrombospondin type 1 domain	710	766	7.7E-4	IPR000884	Thrombospondin, type 1 repeat
comp145416_c0_seq1:655-3447(+)	931	Pfam	PF00090	Thrombospondin type 1 domain	427	454	8.4E-6	IPR000884	Thrombospondin, type 1 repeat
comp145416_c0_seq1:655-3447(+)	931	Pfam	PF00090	Thrombospondin type 1 domain	773	805	1.8E-5	IPR000884	Thrombospondin, type 1 repeat
comp145416_c0_seq1:655-3447(+)	931	Pfam	PF00090	Thrombospondin type 1 domain	82	125	2.0E-5	IPR000884	Thrombospondin, type 1 repeat
comp145416_c0_seq1:655-3447(+)	931	Pfam	PF00090	Thrombospondin type 1 domain	833	882	7.3E-9	IPR000884	Thrombospondin, type 1 repeat
comp145416_c0_seq1:655-3447(+)	931	Pfam	PF00090	Thrombospondin type 1 domain	574	610	3.2E-6	IPR000884	Thrombospondin, type 1 repeat
comp145416_c0_seq1:655-3447(+)	931	SUPERFAMILY	SSF82895		822	882	3.92E-11	IPR000884	Thrombospondin, type 1 repeat
comp145416_c0_seq1:655-3447(+)	931	SMART	SM00209	Thrombospondin type 1 repeats	830	883	2.0E-6	IPR000884	Thrombospondin, type 1 repeat
comp145416_c0_seq1:655-3447(+)	931	SMART	SM00209	Thrombospondin type 1 repeats	769	817	0.035	IPR000884	Thrombospondin, type 1 repeat
comp145416_c0_seq1:655-3447(+)	931	SMART	SM00209	Thrombospondin type 1 repeats	484	537	0.0037	IPR000884	Thrombospondin, type 1 repeat
comp145416_c0_seq1:655-3447(+)	931	SMART	SM00209	Thrombospondin type 1 repeats	80	126	1.8E-6	IPR000884	Thrombospondin, type 1 repeat
comp145416_c0_seq1:655-3447(+)	931	SMART	SM00209	Thrombospondin type 1 repeats	569	628	3.2E-4	IPR000884	Thrombospondin, type 1 repeat
comp145416_c0_seq1:655-3447(+)	931	SMART	SM00209	Thrombospondin type 1 repeats	345	404	0.075	IPR000884	Thrombospondin, type 1 repeat
comp145416_c0_seq1:655-3447(+)	931	SMART	SM00209	Thrombospondin type 1 repeats	707	762	1.3E-6	IPR000884	Thrombospondin, type 1 repeat
comp145416_c0_seq1:655-3447(+)	931	SMART	SM00209	Thrombospondin type 1 repeats	648	705	7.8E-4	IPR000884	Thrombospondin, type 1 repeat
comp145416_c0_seq1:655-3447(+)	931	SMART	SM00209	Thrombospondin type 1 repeats	423	482	5.0E-4	IPR000884	Thrombospondin, type 1 repeat
comp145416_c0_seq1:655-3447(+)	931	ProSiteProfiles	PS50092	Thrombospondin type-1 (TSP1) repeat profile.	420	470	9.539	IPR000884	Thrombospondin, type 1 repeat
comp145416_c0_seq1:655-3447(+)	931	ProSiteProfiles	PS50092	Thrombospondin type-1 (TSP1) repeat profile.	826	883	10.566	IPR000884	Thrombospondin, type 1 repeat
comp145416_c0_seq1:655-3447(+)	931	ProSiteProfiles	PS50092	Thrombospondin type-1 (TSP1) repeat profile.	566	628	10.362	IPR000884	Thrombospondin, type 1 repeat
comp145416_c0_seq1:655-3447(+)	931	SUPERFAMILY	SSF82895		572	627	3.4E-10	IPR000884	Thrombospondin, type 1 repeat
comp145416_c0_seq1:655-3447(+)	931	SUPERFAMILY	SSF82895		476	533	2.22E-9	IPR000884	Thrombospondin, type 1 repeat
comp145416_c0_seq1:655-3447(+)	931	PRINTS	PR01857	ADAM-TS family signature	190	209	4.2E-22	IPR013273	Peptidase M12B, ADAM-TS
comp145416_c0_seq1:655-3447(+)	931	PRINTS	PR01857	ADAM-TS family signature	86	104	4.2E-22	IPR013273	Peptidase M12B, ADAM-TS
comp145416_c0_seq1:655-3447(+)	931	PRINTS	PR01857	ADAM-TS family signature	210	229	4.2E-22	IPR013273	Peptidase M12B, ADAM-TS
comp145416_c0_seq1:655-3447(+)	931	SUPERFAMILY	SSF82895		421	481	2.49E-10	IPR000884	Thrombospondin, type 1 repeat
comp145416_c0_seq1:655-3447(+)	931	SUPERFAMILY	SSF82895		339	403	5.75E-7	IPR000884	Thrombospondin, type 1 repeat
comp145416_c0_seq1:655-3447(+)	931	SUPERFAMILY	SSF82895		647	704	8.63E-9	IPR000884	Thrombospondin, type 1 repeat
comp145416_c0_seq1:655-3447(+)	931	ProSiteProfiles	PS50092	Thrombospondin type-1 (TSP1) repeat profile.	704	767	11.064	IPR000884	Thrombospondin, type 1 repeat
comp145416_c0_seq1:655-3447(+)	931	SUPERFAMILY	SSF82895		77	125	1.2E-8	IPR000884	Thrombospondin, type 1 repeat
comp145416_c0_seq1:655-3447(+)	931	Gene3D	G3DSA:2.20.100.10		650	704	1.6E-6
comp145416_c0_seq1:655-3447(+)	931	Gene3D	G3DSA:2.20.100.10		574	627	5.7E-8
comp145416_c0_seq1:655-3447(+)	931	Gene3D	G3DSA:2.20.100.10		78	125	5.1E-10
comp145416_c0_seq1:655-3447(+)	931	Gene3D	G3DSA:2.20.100.10		711	766	6.5E-8
comp145416_c0_seq1:655-3447(+)	931	Gene3D	G3DSA:2.20.100.10		833	882	2.0E-9
comp145416_c0_seq1:655-3447(+)	931	Gene3D	G3DSA:2.20.100.10		488	530	2.0E-6
comp145416_c0_seq1:655-3447(+)	931	Gene3D	G3DSA:2.20.100.10		427	481	8.7E-7
comp145416_c0_seq1:655-3447(+)	931	Gene3D	G3DSA:2.20.100.10		774	797	1.3E-6
comp145416_c0_seq1:655-3447(+)	931	Gene3D	G3DSA:2.20.100.10		348	403	5.6E-4
comp145416_c0_seq1:655-3447(+)	931	ProSiteProfiles	PS50092	Thrombospondin type-1 (TSP1) repeat profile.	77	126	11.8	IPR000884	Thrombospondin, type 1 repeat
comp145416_c0_seq1:655-3447(+)	931	ProSiteProfiles	PS50092	Thrombospondin type-1 (TSP1) repeat profile.	645	703	8.861	IPR000884	Thrombospondin, type 1 repeat
comp145384_c0_seq1:229-1824(+)	531	ProSiteProfiles	PS50190	SEC7 domain profile.	51	221	23.92	IPR000904	SEC7-like
comp145384_c0_seq1:229-1824(+)	531	PRINTS	PR00683	Spectrin pleckstrin homology domain signature	359	377	1.6E-6	IPR001605	Pleckstrin homology domain, spectrin-type
comp145384_c0_seq1:229-1824(+)	531	PRINTS	PR00683	Spectrin pleckstrin homology domain signature	339	356	1.6E-6	IPR001605	Pleckstrin homology domain, spectrin-type
comp145384_c0_seq1:229-1824(+)	531	PRINTS	PR00683	Spectrin pleckstrin homology domain signature	274	293	1.6E-6	IPR001605	Pleckstrin homology domain, spectrin-type
comp145384_c0_seq1:229-1824(+)	531	Gene3D	G3DSA:1.10.1000.11		114	231	1.0E-41	IPR023394	SEC7-like, alpha orthogonal bundle
comp145384_c0_seq1:229-1824(+)	531	SUPERFAMILY	SSF50729		274	407	2.19E-27
comp145384_c0_seq1:229-1824(+)	531	SUPERFAMILY	SSF48425		56	227	2.35E-58	IPR000904	SEC7-like
comp145384_c0_seq1:229-1824(+)	531	ProSiteProfiles	PS50003	PH domain profile.	271	384	12.916	IPR001849	Pleckstrin homology domain
comp145384_c0_seq1:229-1824(+)	531	Coils	Coil		412	440	-
comp145384_c0_seq1:229-1824(+)	531	SMART	SM00233	Pleckstrin homology domain.	272	386	2.5E-15	IPR001849	Pleckstrin homology domain
comp145384_c0_seq1:229-1824(+)	531	Coils	Coil		471	492	-
comp145384_c0_seq1:229-1824(+)	531	SMART	SM00222	Sec7 domain	34	223	3.5E-57	IPR000904	SEC7-like
comp145384_c0_seq1:229-1824(+)	531	Pfam	PF15410	Pleckstrin homology domain	273	384	3.2E-37
comp145384_c0_seq1:229-1824(+)	531	Gene3D	G3DSA:2.30.29.30		274	380	5.2E-25	IPR011993	Pleckstrin homology-like domain
comp145384_c0_seq1:229-1824(+)	531	Pfam	PF01369	Sec7 domain	56	222	7.3E-50	IPR000904	SEC7-like
comp140613_c0_seq1:281-2203(-)	640	ProSiteProfiles	PS51450	Leucine-rich repeat profile.	463	483	5.779	IPR001611	Leucine-rich repeat
comp140613_c0_seq1:281-2203(-)	640	ProSiteProfiles	PS51450	Leucine-rich repeat profile.	558	579	6.349	IPR001611	Leucine-rich repeat
comp140613_c0_seq1:281-2203(-)	640	ProSiteProfiles	PS51450	Leucine-rich repeat profile.	439	460	6.98	IPR001611	Leucine-rich repeat
comp140613_c0_seq1:281-2203(-)	640	ProSiteProfiles	PS51450	Leucine-rich repeat profile.	489	509	5.533	IPR001611	Leucine-rich repeat
comp140613_c0_seq1:281-2203(-)	640	Pfam	PF13504	Leucine rich repeat	323	335	3.1
comp140613_c0_seq1:281-2203(-)	640	ProSiteProfiles	PS51450	Leucine-rich repeat profile.	510	531	7.204	IPR001611	Leucine-rich repeat
comp140613_c0_seq1:281-2203(-)	640	SUPERFAMILY	SSF52058		273	620	2.38E-48
comp140613_c0_seq1:281-2203(-)	640	Gene3D	G3DSA:3.80.10.10		270	420	3.7E-32
comp140613_c0_seq1:281-2203(-)	640	Gene3D	G3DSA:3.80.10.10		421	629	3.0E-38
comp140613_c0_seq1:281-2203(-)	640	ProSiteProfiles	PS51450	Leucine-rich repeat profile.	347	368	6.688	IPR001611	Leucine-rich repeat
comp140613_c0_seq1:281-2203(-)	640	ProSiteProfiles	PS51450	Leucine-rich repeat profile.	369	389	5.163	IPR001611	Leucine-rich repeat
comp140613_c0_seq1:281-2203(-)	640	ProSiteProfiles	PS51450	Leucine-rich repeat profile.	418	438	6.434	IPR001611	Leucine-rich repeat
comp140613_c0_seq1:281-2203(-)	640	ProSiteProfiles	PS51450	Leucine-rich repeat profile.	580	600	5.148	IPR001611	Leucine-rich repeat
comp140613_c0_seq1:281-2203(-)	640	SMART	SM00369	Leucine-rich repeats, typical (most populated) subfamily	487	510	30.0	IPR003591	Leucine-rich repeat, typical subtype
comp140613_c0_seq1:281-2203(-)	640	SMART	SM00369	Leucine-rich repeats, typical (most populated) subfamily	556	579	39.0	IPR003591	Leucine-rich repeat, typical subtype
comp140613_c0_seq1:281-2203(-)	640	SMART	SM00369	Leucine-rich repeats, typical (most populated) subfamily	532	555	0.013	IPR003591	Leucine-rich repeat, typical subtype
comp140613_c0_seq1:281-2203(-)	640	SMART	SM00369	Leucine-rich repeats, typical (most populated) subfamily	461	486	260.0	IPR003591	Leucine-rich repeat, typical subtype
comp140613_c0_seq1:281-2203(-)	640	SMART	SM00369	Leucine-rich repeats, typical (most populated) subfamily	580	600	330.0	IPR003591	Leucine-rich repeat, typical subtype
comp140613_c0_seq1:281-2203(-)	640	SMART	SM00369	Leucine-rich repeats, typical (most populated) subfamily	416	439	0.21	IPR003591	Leucine-rich repeat, typical subtype
comp140613_c0_seq1:281-2203(-)	640	SMART	SM00369	Leucine-rich repeats, typical (most populated) subfamily	369	389	240.0	IPR003591	Leucine-rich repeat, typical subtype
comp140613_c0_seq1:281-2203(-)	640	SMART	SM00369	Leucine-rich repeats, typical (most populated) subfamily	321	344	160.0	IPR003591	Leucine-rich repeat, typical subtype
comp140613_c0_seq1:281-2203(-)	640	SMART	SM00369	Leucine-rich repeats, typical (most populated) subfamily	440	460	39.0	IPR003591	Leucine-rich repeat, typical subtype
comp140613_c0_seq1:281-2203(-)	640	SMART	SM00369	Leucine-rich repeats, typical (most populated) subfamily	345	368	27.0	IPR003591	Leucine-rich repeat, typical subtype
comp140613_c0_seq1:281-2203(-)	640	SMART	SM00369	Leucine-rich repeats, typical (most populated) subfamily	605	630	58.0	IPR003591	Leucine-rich repeat, typical subtype
comp140613_c0_seq1:281-2203(-)	640	SMART	SM00013	Leucine rich repeat N-terminal domain	269	301	1.1E-7	IPR000372	Leucine-rich repeat-containing N-terminal
comp140613_c0_seq1:281-2203(-)	640	ProSiteProfiles	PS51450	Leucine-rich repeat profile.	534	555	6.372	IPR001611	Leucine-rich repeat
comp140613_c0_seq1:281-2203(-)	640	Pfam	PF13855	Leucine rich repeat	511	569	9.5E-14
comp140613_c0_seq1:281-2203(-)	640	Pfam	PF13855	Leucine rich repeat	438	500	3.8E-10
comp140613_c0_seq1:281-2203(-)	640	Pfam	PF13855	Leucine rich repeat	367	429	6.6E-10
comp140613_c0_seq1:281-2203(-)	640	ProSiteProfiles	PS51450	Leucine-rich repeat profile.	322	343	5.587	IPR001611	Leucine-rich repeat
comp140613_c0_seq1:281-2203(-)	640	Pfam	PF01462	Leucine rich repeat N-terminal domain	270	296	5.6E-7	IPR000372	Leucine-rich repeat-containing N-terminal
comp140063_c0_seq1:1036-1779(-)	247	SMART	SM00207	Tumour necrosis factor family.	94	241	7.8E-28	IPR006052	Tumour necrosis factor
comp140063_c0_seq1:1036-1779(-)	247	Pfam	PF00229	TNF(Tumour Necrosis Factor) family	116	241	2.0E-33	IPR006052	Tumour necrosis factor
comp140063_c0_seq1:1036-1779(-)	247	Gene3D	G3DSA:2.60.120.40		89	241	1.6E-41	IPR008983	Tumour necrosis factor-like domain
comp140063_c0_seq1:1036-1779(-)	247	ProSiteProfiles	PS50049	TNF family profile.	96	241	28.437	IPR006052	Tumour necrosis factor
comp140063_c0_seq1:1036-1779(-)	247	PRINTS	PR01234	Tumour necrosis factor family signature	118	136	6.1E-11	IPR006053	Tumour necrosis factor alpha/beta/c
comp140063_c0_seq1:1036-1779(-)	247	PRINTS	PR01234	Tumour necrosis factor family signature	198	221	6.1E-11	IPR006053	Tumour necrosis factor alpha/beta/c
comp140063_c0_seq1:1036-1779(-)	247	PRINTS	PR01234	Tumour necrosis factor family signature	229	240	6.1E-11	IPR006053	Tumour necrosis factor alpha/beta/c
comp140063_c0_seq1:1036-1779(-)	247	SUPERFAMILY	SSF49842		95	241	2.68E-35	IPR008983	Tumour necrosis factor-like domain
comp127624_c0_seq2:1-1269(-)	423	Gene3D	G3DSA:2.20.100.10		36	82	5.3E-10
comp127624_c0_seq2:1-1269(-)	423	Gene3D	G3DSA:2.20.100.10		384	408	1.8E-6
comp127624_c0_seq2:1-1269(-)	423	Gene3D	G3DSA:2.20.100.10		305	360	7.7E-5
comp127624_c0_seq2:1-1269(-)	423	SUPERFAMILY	SSF82895		34	82	5.1E-9	IPR000884	Thrombospondin, type 1 repeat
comp127624_c0_seq2:1-1269(-)	423	ProSiteProfiles	PS50092	Thrombospondin type-1 (TSP1) repeat profile.	34	83	11.969	IPR000884	Thrombospondin, type 1 repeat
comp127624_c0_seq2:1-1269(-)	423	SMART	SM00209	Thrombospondin type 1 repeats	380	422	1.4	IPR000884	Thrombospondin, type 1 repeat
comp127624_c0_seq2:1-1269(-)	423	SMART	SM00209	Thrombospondin type 1 repeats	302	361	0.043	IPR000884	Thrombospondin, type 1 repeat
comp127624_c0_seq2:1-1269(-)	423	SMART	SM00209	Thrombospondin type 1 repeats	37	83	7.0E-7	IPR000884	Thrombospondin, type 1 repeat
comp127624_c0_seq2:1-1269(-)	423	ProSiteProfiles	PS50092	Thrombospondin type-1 (TSP1) repeat profile.	377	423	9.274	IPR000884	Thrombospondin, type 1 repeat
comp127624_c0_seq2:1-1269(-)	423	Pfam	PF00090	Thrombospondin type 1 domain	39	82	8.0E-7	IPR000884	Thrombospondin, type 1 repeat
comp127624_c0_seq2:1-1269(-)	423	Pfam	PF00090	Thrombospondin type 1 domain	383	407	7.9E-5	IPR000884	Thrombospondin, type 1 repeat
comp127624_c0_seq2:1-1269(-)	423	PRINTS	PR01857	ADAM-TS family signature	43	61	6.0E-23	IPR013273	Peptidase M12B, ADAM-TS
comp127624_c0_seq2:1-1269(-)	423	PRINTS	PR01857	ADAM-TS family signature	167	186	6.0E-23	IPR013273	Peptidase M12B, ADAM-TS
comp127624_c0_seq2:1-1269(-)	423	PRINTS	PR01857	ADAM-TS family signature	147	166	6.0E-23	IPR013273	Peptidase M12B, ADAM-TS
comp127624_c0_seq2:1-1269(-)	423	SUPERFAMILY	SSF82895		377	408	1.14E-8	IPR000884	Thrombospondin, type 1 repeat
comp127624_c0_seq2:1-1269(-)	423	SUPERFAMILY	SSF82895		297	360	5.75E-8	IPR000884	Thrombospondin, type 1 repeat
comp130652_c0_seq1:58-2433(-)	791	ProSiteProfiles	PS50005	TPR repeat profile.	101	134	9.647	IPR019734	Tetratricopeptide repeat
comp130652_c0_seq1:58-2433(-)	791	Gene3D	G3DSA:3.30.420.40		315	396	5.3E-65
comp130652_c0_seq1:58-2433(-)	791	Gene3D	G3DSA:3.30.420.40		197	245	5.3E-65
comp130652_c0_seq1:58-2433(-)	791	ProSitePatterns	PS00329	Heat shock hsp70 proteins family signature 2.	392	405	-	IPR018181	Heat shock protein 70, conserved site
comp130652_c0_seq1:58-2433(-)	791	Coils	Coil		134	162	-
comp130652_c0_seq1:58-2433(-)	791	SUPERFAMILY	SSF53067		196	379	2.92E-68
comp130652_c0_seq1:58-2433(-)	791	Pfam	PF00012	Hsp70 protein	197	788	6.3E-237	IPR013126	Heat shock protein 70 family
comp130652_c0_seq1:58-2433(-)	791	Gene3D	G3DSA:3.30.420.40		512	555	1.4E-35
comp130652_c0_seq1:58-2433(-)	791	Gene3D	G3DSA:3.30.420.40		397	425	1.4E-35
comp130652_c0_seq1:58-2433(-)	791	SUPERFAMILY	SSF53067		388	576	5.77E-60
comp130652_c0_seq1:58-2433(-)	791	SUPERFAMILY	SSF48452		34	145	5.8E-34
comp130652_c0_seq1:58-2433(-)	791	Coils	Coil		169	190	-
comp130652_c0_seq1:58-2433(-)	791	Gene3D	G3DSA:3.30.30.30		246	307	2.3E-31
comp130652_c0_seq1:58-2433(-)	791	Gene3D	G3DSA:3.90.640.10		426	508	2.5E-29
comp130652_c0_seq1:58-2433(-)	791	ProSiteProfiles	PS50005	TPR repeat profile.	67	100	5.133	IPR019734	Tetratricopeptide repeat
comp130652_c0_seq1:58-2433(-)	791	Pfam	PF00515	Tetratricopeptide repeat	102	133	1.7E-4	IPR001440	Tetratricopeptide TPR-1
comp130652_c0_seq1:58-2433(-)	791	Pfam	PF13414	TPR repeat	35	97	6.5E-14
comp130652_c0_seq1:58-2433(-)	791	Coils	Coil		711	732	-
comp130652_c0_seq1:58-2433(-)	791	ProSiteProfiles	PS50005	TPR repeat profile.	33	66	8.172	IPR019734	Tetratricopeptide repeat
comp130652_c0_seq1:58-2433(-)	791	ProSitePatterns	PS00297	Heat shock hsp70 proteins family signature 1.	200	207	-	IPR018181	Heat shock protein 70, conserved site
comp130652_c0_seq1:58-2433(-)	791	SUPERFAMILY	SSF100920		585	739	2.09E-55
comp130652_c0_seq1:58-2433(-)	791	PRINTS	PR00301	70kDa heat shock protein signature	246	254	1.9E-76	IPR013126	Heat shock protein 70 family
comp130652_c0_seq1:58-2433(-)	791	PRINTS	PR00301	70kDa heat shock protein signature	527	543	1.9E-76	IPR013126	Heat shock protein 70 family
comp130652_c0_seq1:58-2433(-)	791	PRINTS	PR00301	70kDa heat shock protein signature	667	683	1.9E-76	IPR013126	Heat shock protein 70 family
comp130652_c0_seq1:58-2433(-)	791	PRINTS	PR00301	70kDa heat shock protein signature	398	408	1.9E-76	IPR013126	Heat shock protein 70 family
comp130652_c0_seq1:58-2433(-)	791	PRINTS	PR00301	70kDa heat shock protein signature	196	209	1.9E-76	IPR013126	Heat shock protein 70 family
comp130652_c0_seq1:58-2433(-)	791	PRINTS	PR00301	70kDa heat shock protein signature	224	236	1.9E-76	IPR013126	Heat shock protein 70 family
comp130652_c0_seq1:58-2433(-)	791	PRINTS	PR00301	70kDa heat shock protein signature	586	605	1.9E-76	IPR013126	Heat shock protein 70 family
comp130652_c0_seq1:58-2433(-)	791	PRINTS	PR00301	70kDa heat shock protein signature	334	354	1.9E-76	IPR013126	Heat shock protein 70 family
comp130652_c0_seq1:58-2433(-)	791	PRINTS	PR00301	70kDa heat shock protein signature	559	579	1.9E-76	IPR013126	Heat shock protein 70 family
comp130652_c0_seq1:58-2433(-)	791	Gene3D	G3DSA:2.60.34.10		565	756	1.5E-71
comp130652_c0_seq1:58-2433(-)	791	Gene3D	G3DSA:1.25.40.10		35	141	1.2E-32	IPR011990	Tetratricopeptide-like helical
comp130652_c0_seq1:58-2433(-)	791	SUPERFAMILY	SSF100934		733	790	1.75E-5
comp130652_c0_seq1:58-2433(-)	791	ProSiteProfiles	PS50293	TPR repeat region circular profile.	33	134	18.726	IPR013026	Tetratricopeptide repeat-containing domain
comp130652_c0_seq1:58-2433(-)	791	Coils	Coil		769	790	-
comp130652_c0_seq1:58-2433(-)	791	SMART	SM00028	Tetratricopeptide repeats	67	100	15.0	IPR019734	Tetratricopeptide repeat
comp130652_c0_seq1:58-2433(-)	791	SMART	SM00028	Tetratricopeptide repeats	101	134	0.0021	IPR019734	Tetratricopeptide repeat
comp130652_c0_seq1:58-2433(-)	791	SMART	SM00028	Tetratricopeptide repeats	33	66	0.89	IPR019734	Tetratricopeptide repeat
comp128741_c0_seq1:245-1528(+)	427	Gene3D	G3DSA:3.40.50.300		32	254	5.1E-75
comp128741_c0_seq1:245-1528(+)	427	SMART	SM00487	DEAD-like helicases superfamily	63	264	2.7E-54	IPR014001	Helicase, superfamily 1/2, ATP-binding domain
comp128741_c0_seq1:245-1528(+)	427	ProSiteProfiles	PS51194	Superfamilies 1 and 2 helicase C-terminal domain profile.	276	421	21.23	IPR001650	Helicase, C-terminal
comp128741_c0_seq1:245-1528(+)	427	Gene3D	G3DSA:3.40.50.300		255	412	8.1E-46
comp128741_c0_seq1:245-1528(+)	427	Pfam	PF00271	Helicase conserved C-terminal domain	305	381	1.8E-21	IPR001650	Helicase, C-terminal
comp128741_c0_seq1:245-1528(+)	427	ProSiteProfiles	PS51195	DEAD-box RNA helicase Q motif profile.	44	72	9.458	IPR014014	RNA helicase, DEAD-box type, Q motif
comp128741_c0_seq1:245-1528(+)	427	ProSiteProfiles	PS51192	Superfamilies 1 and 2 helicase ATP-binding type-1 domain profile.	75	248	27.542	IPR014001	Helicase, superfamily 1/2, ATP-binding domain
comp128741_c0_seq1:245-1528(+)	427	Pfam	PF00270	DEAD/DEAH box helicase	69	234	1.5E-37	IPR011545	DNA/RNA helicase, DEAD/DEAH box type, N-terminal
comp128741_c0_seq1:245-1528(+)	427	SUPERFAMILY	SSF52540		113	396	4.53E-64	IPR027417	P-loop containing nucleoside triphosphate hydrolase
comp128741_c0_seq1:245-1528(+)	427	SMART	SM00490	helicase superfamily c-terminal domain	300	381	2.2E-24	IPR001650	Helicase, C-terminal
comp145548_c1_seq2:2-1171(-)	390	Pfam	PF00400	WD domain, G-beta repeat	6	37	0.024	IPR001680	WD40 repeat
comp145548_c1_seq2:2-1171(-)	390	Pfam	PF00400	WD domain, G-beta repeat	151	187	4.1E-4	IPR001680	WD40 repeat
comp145548_c1_seq2:2-1171(-)	390	Pfam	PF00400	WD domain, G-beta repeat	116	147	2.4E-7	IPR001680	WD40 repeat
comp145548_c1_seq2:2-1171(-)	390	ProSitePatterns	PS00678	Trp-Asp (WD) repeats signature.	24	38	-	IPR019775	WD40 repeat, conserved site
comp145548_c1_seq2:2-1171(-)	390	ProSiteProfiles	PS50082	Trp-Asp (WD) repeats profile.	11	46	9.038	IPR001680	WD40 repeat
comp145548_c1_seq2:2-1171(-)	390	SUPERFAMILY	SSF50978		12	290	1.72E-43	IPR017986	WD40-repeat-containing domain
comp145548_c1_seq2:2-1171(-)	390	Gene3D	G3DSA:2.130.10.10		11	295	3.7E-43	IPR015943	WD40/YVTN repeat-like-containing domain
comp145548_c1_seq2:2-1171(-)	390	ProSiteProfiles	PS50082	Trp-Asp (WD) repeats profile.	115	156	12.28	IPR001680	WD40 repeat
comp145548_c1_seq2:2-1171(-)	390	SMART	SM00320	WD40 repeats	107	147	2.9E-7	IPR001680	WD40 repeat
comp145548_c1_seq2:2-1171(-)	390	SMART	SM00320	WD40 repeats	5	37	8.3	IPR001680	WD40 repeat
comp145548_c1_seq2:2-1171(-)	390	SMART	SM00320	WD40 repeats	190	238	12.0	IPR001680	WD40 repeat
comp145548_c1_seq2:2-1171(-)	390	SMART	SM00320	WD40 repeats	150	187	3.5E-5	IPR001680	WD40 repeat
comp145548_c1_seq2:2-1171(-)	390	ProSiteProfiles	PS50294	Trp-Asp (WD) repeats circular profile.	115	247	17.429	IPR017986	WD40-repeat-containing domain
comp145548_c1_seq2:2-1171(-)	390	ProSiteProfiles	PS50294	Trp-Asp (WD) repeats circular profile.	4	46	8.967	IPR017986	WD40-repeat-containing domain
comp129022_c1_seq3:2-964(-)	321	Pfam	PF13873	Myb/SANT-like DNA-binding domain	25	99	1.9E-12	IPR028002	Myb/SANT-like DNA-binding domain
comp140180_c2_seq2:213-1175(+)	321	Gene3D	G3DSA:3.50.50.60		241	319	6.6E-20
comp140180_c2_seq2:213-1175(+)	321	PRINTS	PR00368	FAD-dependent pyridine nucleotide reductase signature	277	295	2.7E-13	IPR013027	FAD-dependent pyridine nucleotide-disulphide oxidoreductase
comp140180_c2_seq2:213-1175(+)	321	PRINTS	PR00368	FAD-dependent pyridine nucleotide reductase signature	140	159	2.7E-13	IPR013027	FAD-dependent pyridine nucleotide-disulphide oxidoreductase
comp140180_c2_seq2:213-1175(+)	321	PRINTS	PR00368	FAD-dependent pyridine nucleotide reductase signature	233	251	2.7E-13	IPR013027	FAD-dependent pyridine nucleotide-disulphide oxidoreductase
comp140180_c2_seq2:213-1175(+)	321	SUPERFAMILY	SSF50022		19	116	7.86E-28	IPR017941	Rieske [2Fe-2S] iron-sulphur domain
comp140180_c2_seq2:213-1175(+)	321	SUPERFAMILY	SSF51905		139	313	2.1E-36
comp140180_c2_seq2:213-1175(+)	321	Pfam	PF00070	Pyridine nucleotide-disulphide oxidoreductase	277	316	8.2E-5	IPR001327	Pyridine nucleotide-disulphide oxidoreductase, NAD-binding domain
comp140180_c2_seq2:213-1175(+)	321	Pfam	PF00355	Rieske [2Fe-2S] domain	19	108	1.1E-16	IPR017941	Rieske [2Fe-2S] iron-sulphur domain
comp140180_c2_seq2:213-1175(+)	321	Pfam	PF07992	Pyridine nucleotide-disulphide oxidoreductase	140	287	1.1E-20	IPR023753	Pyridine nucleotide-disulphide oxidoreductase, FAD/NAD(P)-binding domain
comp140180_c2_seq2:213-1175(+)	321	Gene3D	G3DSA:2.102.10.10		19	120	2.2E-31	IPR017941	Rieske [2Fe-2S] iron-sulphur domain
comp140180_c2_seq2:213-1175(+)	321	ProSiteProfiles	PS51296	Rieske [2Fe-2S] iron-sulfur domain profile.	18	113	27.247	IPR017941	Rieske [2Fe-2S] iron-sulphur domain
comp140180_c2_seq2:213-1175(+)	321	PRINTS	PR00469	Pyridine nucleotide disulphide reductase class-II signature	234	242	5.6E-6	IPR000103	Pyridine nucleotide-disulphide oxidoreductase, class-II
comp140180_c2_seq2:213-1175(+)	321	PRINTS	PR00469	Pyridine nucleotide disulphide reductase class-II signature	139	161	5.6E-6	IPR000103	Pyridine nucleotide-disulphide oxidoreductase, class-II
comp140180_c2_seq2:213-1175(+)	321	PRINTS	PR00469	Pyridine nucleotide disulphide reductase class-II signature	273	297	5.6E-6	IPR000103	Pyridine nucleotide-disulphide oxidoreductase, class-II
comp140180_c2_seq2:213-1175(+)	321	Gene3D	G3DSA:3.50.50.60		139	240	4.2E-24
comp134509_c0_seq2:3143-4912(+)	589	Coils	Coil		224	245	-
comp134509_c0_seq2:3143-4912(+)	589	SUPERFAMILY	SSF56672		40	218	1.6E-11
comp134509_c0_seq2:3143-4912(+)	589	Coils	Coil		390	411	-
comp134509_c0_seq2:3143-4912(+)	589	ProSiteProfiles	PS50878	Reverse transcriptase (RT) catalytic domain profile.	1	205	15.435	IPR000477	Reverse transcriptase
comp134509_c0_seq2:3143-4912(+)	589	Pfam	PF00078	Reverse transcriptase (RNA-dependent DNA polymerase)	38	215	2.9E-31	IPR000477	Reverse transcriptase
comp144674_c4_seq2:298-1743(-)	481	Pfam	PF07690	Major Facilitator Superfamily	26	333	1.4E-24	IPR011701	Major facilitator superfamily
comp144674_c4_seq2:298-1743(-)	481	ProSiteProfiles	PS50850	Major facilitator superfamily (MFS) profile.	17	442	15.589	IPR020846	Major facilitator superfamily domain
comp144674_c4_seq2:298-1743(-)	481	ProSiteProfiles	PS51257	Prokaryotic membrane lipoprotein lipid attachment site profile.	1	25	5.0
comp144674_c4_seq2:298-1743(-)	481	SUPERFAMILY	SSF103473		241	437	3.79E-54	IPR016196	Major facilitator superfamily domain, general substrate transporter
comp144674_c4_seq2:298-1743(-)	481	SUPERFAMILY	SSF103473		11	200	3.79E-54	IPR016196	Major facilitator superfamily domain, general substrate transporter
comp144674_c4_seq2:298-1743(-)	481	Gene3D	G3DSA:1.20.1250.20		19	197	7.8E-43
comp144674_c4_seq2:298-1743(-)	481	Gene3D	G3DSA:1.20.1250.20		258	437	1.4E-21
comp117313_c1_seq1:1-867(-)	289	ProSitePatterns	PS00022	EGF-like domain signature 1.	139	150	-	IPR013032	EGF-like, conserved site
comp117313_c1_seq1:1-867(-)	289	Gene3D	G3DSA:2.10.25.10		117	150	2.3E-10
comp117313_c1_seq1:1-867(-)	289	ProSitePatterns	PS00022	EGF-like domain signature 1.	257	268	-	IPR013032	EGF-like, conserved site
comp117313_c1_seq1:1-867(-)	289	PRINTS	PR00010	Type II EGF-like signature	153	164	1.6E-6
comp117313_c1_seq1:1-867(-)	289	PRINTS	PR00010	Type II EGF-like signature	253	263	1.6E-6
comp117313_c1_seq1:1-867(-)	289	PRINTS	PR00010	Type II EGF-like signature	264	270	1.6E-6
comp117313_c1_seq1:1-867(-)	289	PRINTS	PR00010	Type II EGF-like signature	245	252	1.6E-6
comp117313_c1_seq1:1-867(-)	289	Gene3D	G3DSA:2.10.25.10		151	188	3.6E-17
comp117313_c1_seq1:1-867(-)	289	Gene3D	G3DSA:2.10.25.10		229	266	3.3E-17
comp117313_c1_seq1:1-867(-)	289	Gene3D	G3DSA:2.10.25.10		267	285	0.001
comp117313_c1_seq1:1-867(-)	289	ProSitePatterns	PS01186	EGF-like domain signature 2.	179	190	-	IPR013032	EGF-like, conserved site
comp117313_c1_seq1:1-867(-)	289	ProSiteProfiles	PS50026	EGF-like domain profile.	193	231	21.798	IPR000742	Epidermal growth factor-like domain
comp117313_c1_seq1:1-867(-)	289	ProSitePatterns	PS00022	EGF-like domain signature 1.	219	230	-	IPR013032	EGF-like, conserved site
comp117313_c1_seq1:1-867(-)	289	SUPERFAMILY	SSF57196		236	276	2.72E-10
comp117313_c1_seq1:1-867(-)	289	ProSitePatterns	PS00010	Aspartic acid and asparagine hydroxylation site.	248	259	-	IPR000152	EGF-type aspartate/asparagine hydroxylation site
comp117313_c1_seq1:1-867(-)	289	ProSiteProfiles	PS50026	EGF-like domain profile.	153	191	22.983	IPR000742	Epidermal growth factor-like domain
comp117313_c1_seq1:1-867(-)	289	SUPERFAMILY	SSF57196		194	232	2.14E-9
comp117313_c1_seq1:1-867(-)	289	ProSitePatterns	PS01186	EGF-like domain signature 2.	219	230	-	IPR013032	EGF-like, conserved site
comp117313_c1_seq1:1-867(-)	289	SUPERFAMILY	SSF57196		119	152	2.55E-6
comp117313_c1_seq1:1-867(-)	289	SMART	SM00181	Epidermal growth factor-like domain.	156	191	3.1E-7	IPR000742	Epidermal growth factor-like domain
comp117313_c1_seq1:1-867(-)	289	SMART	SM00181	Epidermal growth factor-like domain.	119	151	2.9E-5	IPR000742	Epidermal growth factor-like domain
comp117313_c1_seq1:1-867(-)	289	SMART	SM00181	Epidermal growth factor-like domain.	236	269	2.5E-7	IPR000742	Epidermal growth factor-like domain
comp117313_c1_seq1:1-867(-)	289	SMART	SM00181	Epidermal growth factor-like domain.	196	231	5.5E-7	IPR000742	Epidermal growth factor-like domain
comp117313_c1_seq1:1-867(-)	289	Gene3D	G3DSA:2.10.25.10		189	228	3.0E-17
comp117313_c1_seq1:1-867(-)	289	SMART	SM00179	Calcium-binding EGF-like domain	193	231	0.0055	IPR001881	EGF-like calcium-binding domain
comp117313_c1_seq1:1-867(-)	289	SMART	SM00179	Calcium-binding EGF-like domain	237	269	1.6E-4	IPR001881	EGF-like calcium-binding domain
comp117313_c1_seq1:1-867(-)	289	SMART	SM00179	Calcium-binding EGF-like domain	153	191	0.0014	IPR001881	EGF-like calcium-binding domain
comp117313_c1_seq1:1-867(-)	289	SMART	SM00179	Calcium-binding EGF-like domain	120	151	0.0081	IPR001881	EGF-like calcium-binding domain
comp117313_c1_seq1:1-867(-)	289	Pfam	PF00008	EGF-like domain	157	189	5.9E-9	IPR000742	Epidermal growth factor-like domain
comp117313_c1_seq1:1-867(-)	289	Pfam	PF00008	EGF-like domain	197	229	1.2E-9	IPR000742	Epidermal growth factor-like domain
comp117313_c1_seq1:1-867(-)	289	Pfam	PF00008	EGF-like domain	120	147	2.4E-6	IPR000742	Epidermal growth factor-like domain
comp117313_c1_seq1:1-867(-)	289	Pfam	PF00008	EGF-like domain	237	265	2.7E-9	IPR000742	Epidermal growth factor-like domain
comp117313_c1_seq1:1-867(-)	289	SUPERFAMILY	SSF57196		152	197	4.89E-10
comp117313_c1_seq1:1-867(-)	289	ProSitePatterns	PS01186	EGF-like domain signature 2.	257	268	-	IPR013032	EGF-like, conserved site
comp117313_c1_seq1:1-867(-)	289	ProSitePatterns	PS00022	EGF-like domain signature 1.	179	190	-	IPR013032	EGF-like, conserved site
comp117313_c1_seq1:1-867(-)	289	ProSiteProfiles	PS50026	EGF-like domain profile.	121	151	10.09	IPR000742	Epidermal growth factor-like domain
comp117313_c1_seq1:1-867(-)	289	ProSiteProfiles	PS50026	EGF-like domain profile.	233	269	21.987	IPR000742	Epidermal growth factor-like domain
comp117313_c1_seq1:1-867(-)	289	ProSitePatterns	PS01186	EGF-like domain signature 2.	139	150	-	IPR013032	EGF-like, conserved site
comp142220_c1_seq1:166-2568(+)	801	Gene3D	G3DSA:2.60.40.60		512	620	8.3E-21	IPR002126	Cadherin
comp142220_c1_seq1:166-2568(+)	801	Gene3D	G3DSA:2.60.40.60		282	397	1.1E-33	IPR002126	Cadherin
comp142220_c1_seq1:166-2568(+)	801	Gene3D	G3DSA:2.60.40.60		185	281	1.3E-17	IPR002126	Cadherin
comp142220_c1_seq1:166-2568(+)	801	Pfam	PF00028	Cadherin domain	627	716	2.7E-10	IPR002126	Cadherin
comp142220_c1_seq1:166-2568(+)	801	Pfam	PF00028	Cadherin domain	184	274	1.9E-12	IPR002126	Cadherin
comp142220_c1_seq1:166-2568(+)	801	Pfam	PF00028	Cadherin domain	406	506	1.1E-16	IPR002126	Cadherin
comp142220_c1_seq1:166-2568(+)	801	Pfam	PF00028	Cadherin domain	522	612	9.6E-17	IPR002126	Cadherin
comp142220_c1_seq1:166-2568(+)	801	Pfam	PF00028	Cadherin domain	290	391	1.9E-21	IPR002126	Cadherin
comp142220_c1_seq1:166-2568(+)	801	ProSitePatterns	PS00232	Cadherin domain signature.	273	283	-	IPR020894	Cadherin conserved site
comp142220_c1_seq1:166-2568(+)	801	ProSiteProfiles	PS50268	Cadherins domain profile.	286	400	29.666	IPR002126	Cadherin
comp142220_c1_seq1:166-2568(+)	801	SUPERFAMILY	SSF49313		504	630	1.7E-25	IPR015919	Cadherin-like
comp142220_c1_seq1:166-2568(+)	801	Pfam	PF08758	Cadherin prodomain like	30	126	5.1E-26	IPR014868	Cadherin prodomain
comp142220_c1_seq1:166-2568(+)	801	ProSiteProfiles	PS50268	Cadherins domain profile.	622	727	12.589	IPR002126	Cadherin
comp142220_c1_seq1:166-2568(+)	801	SUPERFAMILY	SSF49313		393	509	8.64E-20	IPR015919	Cadherin-like
comp142220_c1_seq1:166-2568(+)	801	SUPERFAMILY	SSF49313		182	277	2.0E-16	IPR015919	Cadherin-like
comp142220_c1_seq1:166-2568(+)	801	ProSiteProfiles	PS50268	Cadherins domain profile.	178	285	22.015	IPR002126	Cadherin
comp142220_c1_seq1:166-2568(+)	801	ProSitePatterns	PS00232	Cadherin domain signature.	611	621	-	IPR020894	Cadherin conserved site
comp142220_c1_seq1:166-2568(+)	801	SMART	SM01055	Cadherin prodomain like	30	129	2.8E-33	IPR014868	Cadherin prodomain
comp142220_c1_seq1:166-2568(+)	801	SUPERFAMILY	SSF49313		273	413	6.54E-29	IPR015919	Cadherin-like
comp142220_c1_seq1:166-2568(+)	801	SUPERFAMILY	SSF49313		31	127	6.59E-19	IPR015919	Cadherin-like
comp142220_c1_seq1:166-2568(+)	801	SUPERFAMILY	SSF49313		161	197	6.59E-19	IPR015919	Cadherin-like
comp142220_c1_seq1:166-2568(+)	801	ProSiteProfiles	PS50268	Cadherins domain profile.	401	515	21.884	IPR002126	Cadherin
comp142220_c1_seq1:166-2568(+)	801	Pfam	PF01049	Cadherin cytoplasmic region	763	801	4.6E-8	IPR000233	Cadherin, cytoplasmic domain
comp142220_c1_seq1:166-2568(+)	801	Gene3D	G3DSA:2.60.40.60		621	725	5.1E-17	IPR002126	Cadherin
comp142220_c1_seq1:166-2568(+)	801	Gene3D	G3DSA:2.60.40.60		398	511	3.1E-23	IPR002126	Cadherin
comp142220_c1_seq1:166-2568(+)	801	SMART	SM00112	Cadherin repeats.	421	514	5.2E-14	IPR002126	Cadherin
comp142220_c1_seq1:166-2568(+)	801	SMART	SM00112	Cadherin repeats.	641	723	1.4E-4	IPR002126	Cadherin
comp142220_c1_seq1:166-2568(+)	801	SMART	SM00112	Cadherin repeats.	307	398	1.5E-28	IPR002126	Cadherin
comp142220_c1_seq1:166-2568(+)	801	SMART	SM00112	Cadherin repeats.	200	283	3.3E-16	IPR002126	Cadherin
comp142220_c1_seq1:166-2568(+)	801	SMART	SM00112	Cadherin repeats.	537	621	7.8E-22	IPR002126	Cadherin
comp142220_c1_seq1:166-2568(+)	801	ProSitePatterns	PS00232	Cadherin domain signature.	388	398	-	IPR020894	Cadherin conserved site
comp142220_c1_seq1:166-2568(+)	801	SUPERFAMILY	SSF49313		617	721	6.57E-14	IPR015919	Cadherin-like
comp142220_c1_seq1:166-2568(+)	801	ProSiteProfiles	PS50268	Cadherins domain profile.	516	623	24.317	IPR002126	Cadherin
comp142220_c1_seq1:166-2568(+)	801	PRINTS	PR01820	Desmocollin signature	709	727	6.9E-6	IPR009124	Cadherin/Desmocollin
comp142220_c1_seq1:166-2568(+)	801	PRINTS	PR01820	Desmocollin signature	547	566	6.9E-6	IPR009124	Cadherin/Desmocollin
comp142220_c1_seq1:166-2568(+)	801	PRINTS	PR01820	Desmocollin signature	774	796	6.9E-6	IPR009124	Cadherin/Desmocollin
comp142220_c1_seq1:166-2568(+)	801	Gene3D	G3DSA:2.60.40.60		33	127	1.6E-23	IPR002126	Cadherin
comp142220_c1_seq1:166-2568(+)	801	PRINTS	PR00205	Cadherin signature	605	622	1.7E-43	IPR002126	Cadherin
comp142220_c1_seq1:166-2568(+)	801	PRINTS	PR00205	Cadherin signature	285	314	1.7E-43	IPR002126	Cadherin
comp142220_c1_seq1:166-2568(+)	801	PRINTS	PR00205	Cadherin signature	458	484	1.7E-43	IPR002126	Cadherin
comp142220_c1_seq1:166-2568(+)	801	PRINTS	PR00205	Cadherin signature	226	245	1.7E-43	IPR002126	Cadherin
comp142220_c1_seq1:166-2568(+)	801	PRINTS	PR00205	Cadherin signature	398	411	1.7E-43	IPR002126	Cadherin
comp142220_c1_seq1:166-2568(+)	801	PRINTS	PR00205	Cadherin signature	362	374	1.7E-43	IPR002126	Cadherin
comp142220_c1_seq1:166-2568(+)	801	PRINTS	PR00205	Cadherin signature	379	398	1.7E-43	IPR002126	Cadherin
comp112233_c0_seq1:3-1139(-)	379	PRINTS	PR01497	Shal voltage-gated K+ channel family signature	317	336	2.8E-50	IPR003975	Potassium channel, voltage dependent, Kv4
comp112233_c0_seq1:3-1139(-)	379	PRINTS	PR01497	Shal voltage-gated K+ channel family signature	142	158	2.8E-50	IPR003975	Potassium channel, voltage dependent, Kv4
comp112233_c0_seq1:3-1139(-)	379	PRINTS	PR01497	Shal voltage-gated K+ channel family signature	160	174	2.8E-50	IPR003975	Potassium channel, voltage dependent, Kv4
comp112233_c0_seq1:3-1139(-)	379	PRINTS	PR01497	Shal voltage-gated K+ channel family signature	219	235	2.8E-50	IPR003975	Potassium channel, voltage dependent, Kv4
comp112233_c0_seq1:3-1139(-)	379	PRINTS	PR01497	Shal voltage-gated K+ channel family signature	179	193	2.8E-50	IPR003975	Potassium channel, voltage dependent, Kv4
comp112233_c0_seq1:3-1139(-)	379	PRINTS	PR01497	Shal voltage-gated K+ channel family signature	67	80	2.8E-50	IPR003975	Potassium channel, voltage dependent, Kv4
comp112233_c0_seq1:3-1139(-)	379	Gene3D	G3DSA:1.20.120.350		166	299	5.2E-35	IPR027359	Voltage-dependent channel, four helix bundle domain
comp112233_c0_seq1:3-1139(-)	379	PRINTS	PR00169	Potassium channel signature	353	375	9.7E-79	IPR003091	Voltage-dependent potassium channel
comp112233_c0_seq1:3-1139(-)	379	PRINTS	PR00169	Potassium channel signature	322	345	9.7E-79	IPR003091	Voltage-dependent potassium channel
comp112233_c0_seq1:3-1139(-)	379	PRINTS	PR00169	Potassium channel signature	293	319	9.7E-79	IPR003091	Voltage-dependent potassium channel
comp112233_c0_seq1:3-1139(-)	379	PRINTS	PR00169	Potassium channel signature	81	100	9.7E-79	IPR003091	Voltage-dependent potassium channel
comp112233_c0_seq1:3-1139(-)	379	PRINTS	PR00169	Potassium channel signature	230	253	9.7E-79	IPR003091	Voltage-dependent potassium channel
comp112233_c0_seq1:3-1139(-)	379	PRINTS	PR00169	Potassium channel signature	256	276	9.7E-79	IPR003091	Voltage-dependent potassium channel
comp112233_c0_seq1:3-1139(-)	379	PRINTS	PR00169	Potassium channel signature	177	205	9.7E-79	IPR003091	Voltage-dependent potassium channel
comp112233_c0_seq1:3-1139(-)	379	Pfam	PF00520	Ion transport protein	230	378	1.1E-25	IPR005821	Ion transport domain
comp112233_c0_seq1:3-1139(-)	379	PRINTS	PR01491	Voltage-gated potassium channel family signature	81	91	1.5E-12	IPR003968	Potassium channel, voltage dependent, Kv
comp112233_c0_seq1:3-1139(-)	379	PRINTS	PR01491	Voltage-gated potassium channel family signature	298	306	1.5E-12	IPR003968	Potassium channel, voltage dependent, Kv
comp112233_c0_seq1:3-1139(-)	379	PRINTS	PR01491	Voltage-gated potassium channel family signature	322	336	1.5E-12	IPR003968	Potassium channel, voltage dependent, Kv
comp112233_c0_seq1:3-1139(-)	379	SMART	SM00225	Broad-Complex, Tramtrack and Bric a brac	40	139	6.8E-18	IPR000210	BTB/POZ-like
comp112233_c0_seq1:3-1139(-)	379	Pfam	PF11601	Shal-type voltage-gated potassium channels	3	31	4.3E-14	IPR021645	Shal-type voltage-gated potassium channels
comp112233_c0_seq1:3-1139(-)	379	Pfam	PF02214	BTB/POZ domain	42	131	1.4E-28	IPR003131	Potassium channel tetramerisation-type BTB domain
comp112233_c0_seq1:3-1139(-)	379	Gene3D	G3DSA:3.30.710.10		39	146	4.7E-38	IPR011333	BTB/POZ fold
comp112233_c0_seq1:3-1139(-)	379	Coils	Coil		137	158	-
comp112233_c0_seq1:3-1139(-)	379	Gene3D	G3DSA:1.10.287.70		300	379	7.6E-21
comp112233_c0_seq1:3-1139(-)	379	SUPERFAMILY	SSF81324		180	379	2.09E-45
comp112233_c0_seq1:3-1139(-)	379	SUPERFAMILY	SSF54695		40	144	3.14E-32	IPR011333	BTB/POZ fold
comp126566_c0_seq1:1106-2131(-)	341	Gene3D	G3DSA:2.60.40.670		81	118	1.7E-8	IPR000601	PKD domain
comp126566_c0_seq1:1106-2131(-)	341	SUPERFAMILY	SSF49299		80	119	2.88E-8	IPR000601	PKD domain
comp126566_c0_seq1:1106-2131(-)	341	ProSiteProfiles	PS50093	Polycystic kidney disease (PKD) domain profile.	83	117	12.151	IPR000601	PKD domain
comp145041_c1_seq3:2-793(-)	264	SUPERFAMILY	SSF49785		20	179	4.51E-47	IPR008979	Galactose-binding domain-like
comp145041_c1_seq3:2-793(-)	264	ProSitePatterns	PS01286	Coagulation factors 5/8 type C domain (FA58C) signature 2.	159	176	-	IPR000421	Coagulation factor 5/8 C-terminal type domain
comp145041_c1_seq3:2-793(-)	264	ProSitePatterns	PS01285	Coagulation factors 5/8 type C domain (FA58C) signature 1.	63	95	-	IPR000421	Coagulation factor 5/8 C-terminal type domain
comp145041_c1_seq3:2-793(-)	264	SMART	SM00231	Coagulation factor 5/8 C-terminal domain, discoidin domain	21	176	7.7E-35	IPR000421	Coagulation factor 5/8 C-terminal type domain
comp145041_c1_seq3:2-793(-)	264	ProSiteProfiles	PS50022	Coagulation factors 5/8 type C domain (FA58C) profile.	22	176	42.554	IPR000421	Coagulation factor 5/8 C-terminal type domain
comp145041_c1_seq3:2-793(-)	264	Pfam	PF00754	F5/8 type C domain	38	173	9.2E-22	IPR000421	Coagulation factor 5/8 C-terminal type domain
comp145041_c1_seq3:2-793(-)	264	Gene3D	G3DSA:2.60.120.260		19	179	2.5E-48	IPR008979	Galactose-binding domain-like
comp137262_c1_seq2:220-1770(+)	516	Coils	Coil		322	364	-
comp137262_c1_seq2:220-1770(+)	516	Pfam	PF14604	Variant SH3 domain	463	512	1.1E-15
comp137262_c1_seq2:220-1770(+)	516	ProSiteProfiles	PS51090	Cortactin repeat profile.	227	263	20.393	IPR003134	Hs1/Cortactin
comp137262_c1_seq2:220-1770(+)	516	SUPERFAMILY	SSF50044		458	515	2.49E-22	IPR001452	Src homology-3 domain
comp137262_c1_seq2:220-1770(+)	516	SMART	SM00326	Src homology 3 domains	459	515	3.6E-23	IPR001452	Src homology-3 domain
comp137262_c1_seq2:220-1770(+)	516	ProSiteProfiles	PS51090	Cortactin repeat profile.	190	226	20.966	IPR003134	Hs1/Cortactin
comp137262_c1_seq2:220-1770(+)	516	PRINTS	PR00452	SH3 domain signature	502	514	1.5E-8	IPR001452	Src homology-3 domain
comp137262_c1_seq2:220-1770(+)	516	PRINTS	PR00452	SH3 domain signature	459	469	1.5E-8	IPR001452	Src homology-3 domain
comp137262_c1_seq2:220-1770(+)	516	PRINTS	PR00452	SH3 domain signature	490	499	1.5E-8	IPR001452	Src homology-3 domain
comp137262_c1_seq2:220-1770(+)	516	PRINTS	PR00452	SH3 domain signature	473	488	1.5E-8	IPR001452	Src homology-3 domain
comp137262_c1_seq2:220-1770(+)	516	ProSiteProfiles	PS51090	Cortactin repeat profile.	79	115	19.135	IPR003134	Hs1/Cortactin
comp137262_c1_seq2:220-1770(+)	516	ProSiteProfiles	PS51090	Cortactin repeat profile.	153	189	20.942	IPR003134	Hs1/Cortactin
comp137262_c1_seq2:220-1770(+)	516	ProSiteProfiles	PS51090	Cortactin repeat profile.	264	286	12.33	IPR003134	Hs1/Cortactin
comp137262_c1_seq2:220-1770(+)	516	Coils	Coil		54	75	-
comp137262_c1_seq2:220-1770(+)	516	ProSiteProfiles	PS50002	Src homology 3 (SH3) domain profile.	456	516	16.61	IPR001452	Src homology-3 domain
comp137262_c1_seq2:220-1770(+)	516	Pfam	PF02218	Repeat in HS1/Cortactin	119	155	2.8E-21	IPR003134	Hs1/Cortactin
comp137262_c1_seq2:220-1770(+)	516	Pfam	PF02218	Repeat in HS1/Cortactin	230	266	1.2E-21	IPR003134	Hs1/Cortactin
comp137262_c1_seq2:220-1770(+)	516	Pfam	PF02218	Repeat in HS1/Cortactin	156	192	8.6E-22	IPR003134	Hs1/Cortactin
comp137262_c1_seq2:220-1770(+)	516	Pfam	PF02218	Repeat in HS1/Cortactin	267	287	2.8E-8	IPR003134	Hs1/Cortactin
comp137262_c1_seq2:220-1770(+)	516	Pfam	PF02218	Repeat in HS1/Cortactin	193	229	3.1E-21	IPR003134	Hs1/Cortactin
comp137262_c1_seq2:220-1770(+)	516	Pfam	PF02218	Repeat in HS1/Cortactin	82	118	1.1E-19	IPR003134	Hs1/Cortactin
comp137262_c1_seq2:220-1770(+)	516	Gene3D	G3DSA:2.30.30.40		459	515	8.4E-23
comp137262_c1_seq2:220-1770(+)	516	ProSiteProfiles	PS51090	Cortactin repeat profile.	116	152	19.758	IPR003134	Hs1/Cortactin
comp145959_c0_seq6:1844-2812(-)	322	SUPERFAMILY	SSF50978		16	300	1.14E-62	IPR017986	WD40-repeat-containing domain
comp145959_c0_seq6:1844-2812(-)	322	Pfam	PF07676	WD40-like Beta Propeller Repeat	109	128	0.019	IPR011659	WD40-like Beta Propeller
comp145959_c0_seq6:1844-2812(-)	322	PRINTS	PR00320	G protein beta WD-40 repeat signature	210	224	5.3E-5	IPR020472	G-protein beta WD-40 repeat
comp145959_c0_seq6:1844-2812(-)	322	PRINTS	PR00320	G protein beta WD-40 repeat signature	41	55	5.3E-5	IPR020472	G-protein beta WD-40 repeat
comp145959_c0_seq6:1844-2812(-)	322	PRINTS	PR00320	G protein beta WD-40 repeat signature	86	100	5.3E-5	IPR020472	G-protein beta WD-40 repeat
comp145959_c0_seq6:1844-2812(-)	322	Gene3D	G3DSA:2.130.10.10		133	300	1.0E-36	IPR015943	WD40/YVTN repeat-like-containing domain
comp145959_c0_seq6:1844-2812(-)	322	Gene3D	G3DSA:2.130.10.10		16	132	5.4E-32	IPR015943	WD40/YVTN repeat-like-containing domain
comp145959_c0_seq6:1844-2812(-)	322	Pfam	PF00400	WD domain, G-beta repeat	66	99	6.8E-9	IPR001680	WD40 repeat
comp145959_c0_seq6:1844-2812(-)	322	Pfam	PF00400	WD domain, G-beta repeat	20	52	1.7E-7	IPR001680	WD40 repeat
comp145959_c0_seq6:1844-2812(-)	322	Pfam	PF00400	WD domain, G-beta repeat	239	261	7.3E-4	IPR001680	WD40 repeat
comp145959_c0_seq6:1844-2812(-)	322	Pfam	PF00400	WD domain, G-beta repeat	186	223	8.2E-9	IPR001680	WD40 repeat
comp145959_c0_seq6:1844-2812(-)	322	ProSiteProfiles	PS50082	Trp-Asp (WD) repeats profile.	66	108	15.354	IPR001680	WD40 repeat
comp145959_c0_seq6:1844-2812(-)	322	ProSiteProfiles	PS50294	Trp-Asp (WD) repeats circular profile.	22	274	28.766	IPR017986	WD40-repeat-containing domain
comp145959_c0_seq6:1844-2812(-)	322	ProSiteProfiles	PS50082	Trp-Asp (WD) repeats profile.	22	63	10.375	IPR001680	WD40 repeat
comp145959_c0_seq6:1844-2812(-)	322	SMART	SM00320	WD40 repeats	184	223	1.2E-7	IPR001680	WD40 repeat
comp145959_c0_seq6:1844-2812(-)	322	SMART	SM00320	WD40 repeats	102	140	0.46	IPR001680	WD40 repeat
comp145959_c0_seq6:1844-2812(-)	322	SMART	SM00320	WD40 repeats	268	317	240.0	IPR001680	WD40 repeat
comp145959_c0_seq6:1844-2812(-)	322	SMART	SM00320	WD40 repeats	59	99	6.8E-9	IPR001680	WD40 repeat
comp145959_c0_seq6:1844-2812(-)	322	SMART	SM00320	WD40 repeats	15	54	3.4E-6	IPR001680	WD40 repeat
comp145959_c0_seq6:1844-2812(-)	322	SMART	SM00320	WD40 repeats	226	265	0.29	IPR001680	WD40 repeat
comp145959_c0_seq6:1844-2812(-)	322	ProSiteProfiles	PS50082	Trp-Asp (WD) repeats profile.	191	225	12.714	IPR001680	WD40 repeat
comp106554_c1_seq1:84-671(+)	196	ProSiteProfiles	PS50082	Trp-Asp (WD) repeats profile.	47	88	13.583	IPR001680	WD40 repeat
comp106554_c1_seq1:84-671(+)	196	PRINTS	PR00320	G protein beta WD-40 repeat signature	150	164	7.4E-7	IPR020472	G-protein beta WD-40 repeat
comp106554_c1_seq1:84-671(+)	196	PRINTS	PR00320	G protein beta WD-40 repeat signature	66	80	7.4E-7	IPR020472	G-protein beta WD-40 repeat
comp106554_c1_seq1:84-671(+)	196	PRINTS	PR00320	G protein beta WD-40 repeat signature	108	122	7.4E-7	IPR020472	G-protein beta WD-40 repeat
comp106554_c1_seq1:84-671(+)	196	Gene3D	G3DSA:2.130.10.10		4	172	6.6E-53	IPR015943	WD40/YVTN repeat-like-containing domain
comp106554_c1_seq1:84-671(+)	196	SUPERFAMILY	SSF50978		4	172	9.34E-48	IPR017986	WD40-repeat-containing domain
comp106554_c1_seq1:84-671(+)	196	SMART	SM00320	WD40 repeats	124	163	4.9E-11	IPR001680	WD40 repeat
comp106554_c1_seq1:84-671(+)	196	SMART	SM00320	WD40 repeats	2	37	73.0	IPR001680	WD40 repeat
comp106554_c1_seq1:84-671(+)	196	SMART	SM00320	WD40 repeats	82	121	1.8E-7	IPR001680	WD40 repeat
comp106554_c1_seq1:84-671(+)	196	SMART	SM00320	WD40 repeats	40	79	7.8E-6	IPR001680	WD40 repeat
comp106554_c1_seq1:84-671(+)	196	Pfam	PF00400	WD domain, G-beta repeat	84	121	1.3E-9	IPR001680	WD40 repeat
comp106554_c1_seq1:84-671(+)	196	Pfam	PF00400	WD domain, G-beta repeat	46	79	1.2E-8	IPR001680	WD40 repeat
comp106554_c1_seq1:84-671(+)	196	Pfam	PF00400	WD domain, G-beta repeat	126	163	7.4E-12	IPR001680	WD40 repeat
comp106554_c1_seq1:84-671(+)	196	ProSiteProfiles	PS50082	Trp-Asp (WD) repeats profile.	89	130	12.012	IPR001680	WD40 repeat
comp106554_c1_seq1:84-671(+)	196	ProSitePatterns	PS00678	Trp-Asp (WD) repeats signature.	150	164	-	IPR019775	WD40 repeat, conserved site
comp106554_c1_seq1:84-671(+)	196	ProSiteProfiles	PS50082	Trp-Asp (WD) repeats profile.	131	165	15.254	IPR001680	WD40 repeat
comp106554_c1_seq1:84-671(+)	196	ProSiteProfiles	PS50294	Trp-Asp (WD) repeats circular profile.	5	172	34.46	IPR017986	WD40-repeat-containing domain
comp136435_c0_seq1:260-3250(+)	996	SUPERFAMILY	SSF52540		186	625	7.49E-71	IPR027417	P-loop containing nucleoside triphosphate hydrolase
comp136435_c0_seq1:260-3250(+)	996	Coils	Coil		314	335	-
comp136435_c0_seq1:260-3250(+)	996	Pfam	PF01428	AN1-like Zinc finger	902	944	4.3E-7	IPR000058	Zinc finger, AN1-type
comp136435_c0_seq1:260-3250(+)	996	ProSiteProfiles	PS51039	Zinc finger AN1-type profile.	899	945	8.507	IPR000058	Zinc finger, AN1-type
comp136435_c0_seq1:260-3250(+)	996	Pfam	PF13087	AAA domain	417	612	2.8E-53
comp136435_c0_seq1:260-3250(+)	996	SMART	SM00393	Putative single-stranded nucleic acids-binding domain	699	779	6.9E-11	IPR001374	Single-stranded nucleic acid binding R3H
comp136435_c0_seq1:260-3250(+)	996	Coils	Coil		291	312	-
comp136435_c0_seq1:260-3250(+)	996	Coils	Coil		975	996	-
comp136435_c0_seq1:260-3250(+)	996	SMART	SM00154	AN1-like Zinc finger	902	942	9.0E-8	IPR000058	Zinc finger, AN1-type
comp136435_c0_seq1:260-3250(+)	996	Pfam	PF01424	R3H domain	725	778	2.8E-13	IPR001374	Single-stranded nucleic acid binding R3H
comp136435_c0_seq1:260-3250(+)	996	Gene3D	G3DSA:3.40.50.300		174	299	1.1E-60
comp136435_c0_seq1:260-3250(+)	996	Gene3D	G3DSA:3.40.50.300		366	450	1.1E-60
comp136435_c0_seq1:260-3250(+)	996	Gene3D	G3DSA:4.10.1110.10		892	956	2.4E-11	IPR000058	Zinc finger, AN1-type
comp136435_c0_seq1:260-3250(+)	996	SMART	SM00382	ATPases associated with a variety of cellular activities	204	373	5.0E-5	IPR003593	AAA+ ATPase domain
comp136435_c0_seq1:260-3250(+)	996	Pfam	PF13086	AAA domain	190	408	9.3E-59
comp136435_c0_seq1:260-3250(+)	996	Gene3D	G3DSA:3.40.50.300		451	623	2.4E-8
comp136435_c0_seq1:260-3250(+)	996	SMART	SM00487	DEAD-like helicases superfamily	186	449	0.0016	IPR014001	Helicase, superfamily 1/2, ATP-binding domain
comp136435_c0_seq1:260-3250(+)	996	ProSiteProfiles	PS51061	R3H domain profile.	716	780	16.757	IPR001374	Single-stranded nucleic acid binding R3H
comp136435_c0_seq1:260-3250(+)	996	TIGRFAM	TIGR00376	TIGR00376: putative DNA helicase	16	638	2.1E-227	IPR004483	DNA helicase, putative
comp136435_c0_seq1:260-3250(+)	996	SUPERFAMILY	SSF82708		721	782	9.68E-15
comp136435_c0_seq1:260-3250(+)	996	Coils	Coil		11	32	-
comp136435_c0_seq1:260-3250(+)	996	Gene3D	G3DSA:3.30.1370.50		722	781	8.7E-22
comp136435_c0_seq1:260-3250(+)	996	SUPERFAMILY	SSF118310		888	957	1.44E-15
comp137111_c1_seq1:382-840(-)	152	Gene3D	G3DSA:2.60.40.1170		2	111	5.4E-41
comp137111_c1_seq1:382-840(-)	152	PRINTS	PR00314	Clathrin coat assembly protein signature	69	80	1.2E-6	IPR001392	Clathrin adaptor, mu subunit
comp137111_c1_seq1:382-840(-)	152	PRINTS	PR00314	Clathrin coat assembly protein signature	29	44	1.2E-6	IPR001392	Clathrin adaptor, mu subunit
comp137111_c1_seq1:382-840(-)	152	SUPERFAMILY	SSF49447		2	151	2.09E-39	IPR008968	Clathrin adaptor, mu subunit, C-terminal
comp137111_c1_seq1:382-840(-)	152	Pfam	PF00928	Adaptor complexes medium subunit family	2	152	2.9E-33	IPR008968	Clathrin adaptor, mu subunit, C-terminal
comp137111_c1_seq1:382-840(-)	152	ProSiteProfiles	PS51072	Mu homology domain (MHD) profile.	1	152	49.095	IPR008968	Clathrin adaptor, mu subunit, C-terminal
comp140225_c0_seq1:857-1978(-)	373	ProSitePatterns	PS00036	Basic-leucine zipper (bZIP) domain signature.	128	142	-	IPR004827	Basic-leucine zipper domain
comp140225_c0_seq1:857-1978(-)	373	SUPERFAMILY	SSF57959		124	182	7.88E-20
comp140225_c0_seq1:857-1978(-)	373	SMART	SM00338	basic region leucin zipper	120	184	3.4E-13	IPR004827	Basic-leucine zipper domain
comp140225_c0_seq1:857-1978(-)	373	ProSiteProfiles	PS50217	Basic-leucine zipper (bZIP) domain profile.	122	185	12.093	IPR004827	Basic-leucine zipper domain
comp140225_c0_seq1:857-1978(-)	373	PRINTS	PR00042	Fos transforming protein signature	150	171	3.8E-47	IPR000837	Fos transforming protein
comp140225_c0_seq1:857-1978(-)	373	PRINTS	PR00042	Fos transforming protein signature	60	77	3.8E-47	IPR000837	Fos transforming protein
comp140225_c0_seq1:857-1978(-)	373	PRINTS	PR00042	Fos transforming protein signature	132	148	3.8E-47	IPR000837	Fos transforming protein
comp140225_c0_seq1:857-1978(-)	373	PRINTS	PR00042	Fos transforming protein signature	171	194	3.8E-47	IPR000837	Fos transforming protein
comp140225_c0_seq1:857-1978(-)	373	PRINTS	PR00042	Fos transforming protein signature	115	131	3.8E-47	IPR000837	Fos transforming protein
comp140225_c0_seq1:857-1978(-)	373	Pfam	PF00170	bZIP transcription factor	120	179	2.9E-8	IPR004827	Basic-leucine zipper domain
comp140225_c0_seq1:857-1978(-)	373	Coils	Coil		120	182	-
comp140225_c0_seq1:857-1978(-)	373	Gene3D	G3DSA:1.20.5.170		114	187	3.5E-21
comp138502_c0_seq1:796-1377(-)	193	SMART	SM00365	Leucine-rich repeat, SDS22-like subfamily	47	68	19.0
comp138502_c0_seq1:796-1377(-)	193	SMART	SM00365	Leucine-rich repeat, SDS22-like subfamily	69	90	1.1
comp138502_c0_seq1:796-1377(-)	193	SMART	SM00365	Leucine-rich repeat, SDS22-like subfamily	92	113	6.7
comp138502_c0_seq1:796-1377(-)	193	SMART	SM00365	Leucine-rich repeat, SDS22-like subfamily	114	135	270.0
comp138502_c0_seq1:796-1377(-)	193	ProSiteProfiles	PS51450	Leucine-rich repeat profile.	116	137	6.849	IPR001611	Leucine-rich repeat
comp138502_c0_seq1:796-1377(-)	193	ProSiteProfiles	PS51450	Leucine-rich repeat profile.	49	70	7.958	IPR001611	Leucine-rich repeat
comp138502_c0_seq1:796-1377(-)	193	ProSiteProfiles	PS51450	Leucine-rich repeat profile.	71	92	7.881	IPR001611	Leucine-rich repeat
comp138502_c0_seq1:796-1377(-)	193	ProSiteProfiles	PS51450	Leucine-rich repeat profile.	94	115	7.627	IPR001611	Leucine-rich repeat
comp138502_c0_seq1:796-1377(-)	193	Gene3D	G3DSA:3.80.10.10		36	187	1.8E-33
comp138502_c0_seq1:796-1377(-)	193	SUPERFAMILY	SSF52058		36	184	1.12E-35
comp138502_c0_seq1:796-1377(-)	193	Pfam	PF12799	Leucine Rich repeats (2 copies)	94	130	3.1E-8	IPR025875	Leucine rich repeat 4
comp126927_c0_seq1:294-1478(+)	394	ProSitePatterns	PS00107	Protein kinases ATP-binding region signature.	74	97	-	IPR017441	Protein kinase, ATP binding site
comp126927_c0_seq1:294-1478(+)	394	Gene3D	G3DSA:3.30.200.20		63	131	1.9E-29
comp126927_c0_seq1:294-1478(+)	394	Pfam	PF00069	Protein kinase domain	69	362	2.0E-62	IPR000719	Protein kinase domain
comp126927_c0_seq1:294-1478(+)	394	Coils	Coil		23	51	-
comp126927_c0_seq1:294-1478(+)	394	ProSitePatterns	PS00108	Serine/Threonine protein kinases active-site signature.	186	198	-	IPR008271	Serine/threonine-protein kinase, active site
comp126927_c0_seq1:294-1478(+)	394	SUPERFAMILY	SSF56112		60	367	1.16E-77	IPR011009	Protein kinase-like domain
comp126927_c0_seq1:294-1478(+)	394	ProSiteProfiles	PS50011	Protein kinase domain profile.	68	362	45.389	IPR000719	Protein kinase domain
comp126927_c0_seq1:294-1478(+)	394	Gene3D	G3DSA:1.10.510.10		309	369	5.1E-57
comp126927_c0_seq1:294-1478(+)	394	Gene3D	G3DSA:1.10.510.10		132	264	5.1E-57
comp126927_c0_seq1:294-1478(+)	394	SMART	SM00220	Serine/Threonine protein kinases, catalytic domain	68	362	4.0E-81	IPR002290	Serine/threonine- / dual specificity protein kinase, catalytic domain
comp135921_c2_seq1:1-3303(-)	1101	Pfam	PF02210	Laminin G domain	109	222	8.7E-12	IPR001791	Laminin G domain
comp135921_c2_seq1:1-3303(-)	1101	Pfam	PF01391	Collagen triple helix repeat (20 copies)	534	582	8.2E-9	IPR008160	Collagen triple helix repeat
comp135921_c2_seq1:1-3303(-)	1101	Pfam	PF01391	Collagen triple helix repeat (20 copies)	834	892	3.3E-8	IPR008160	Collagen triple helix repeat
comp135921_c2_seq1:1-3303(-)	1101	Pfam	PF01391	Collagen triple helix repeat (20 copies)	667	724	4.8E-7	IPR008160	Collagen triple helix repeat
comp135921_c2_seq1:1-3303(-)	1101	Pfam	PF01391	Collagen triple helix repeat (20 copies)	1047	1101	6.0E-8	IPR008160	Collagen triple helix repeat
comp135921_c2_seq1:1-3303(-)	1101	Pfam	PF01391	Collagen triple helix repeat (20 copies)	870	927	3.4E-8	IPR008160	Collagen triple helix repeat
comp135921_c2_seq1:1-3303(-)	1101	Pfam	PF01391	Collagen triple helix repeat (20 copies)	625	682	1.1E-8	IPR008160	Collagen triple helix repeat
comp135921_c2_seq1:1-3303(-)	1101	SUPERFAMILY	SSF51161		347	418	4.99E-5	IPR011004	Trimeric LpxA-like
comp135921_c2_seq1:1-3303(-)	1101	Gene3D	G3DSA:2.60.120.200		95	226	3.3E-8	IPR013320	Concanavalin A-like lectin/glucanase, subgroup
comp135921_c2_seq1:1-3303(-)	1101	Gene3D	G3DSA:2.160.10.10		356	416	6.9E-6
comp135921_c2_seq1:1-3303(-)	1101	SMART	SM00282	Laminin G domain	95	226	1.5E-4	IPR001791	Laminin G domain
comp135921_c2_seq1:1-3303(-)	1101	SUPERFAMILY	SSF49899		36	241	2.42E-40	IPR008985	Concanavalin A-like lectin/glucanases superfamily
comp135921_c2_seq1:1-3303(-)	1101	SMART	SM00210	Thrombospondin N-terminal -like domains.	36	227	7.5E-75	IPR001791	Laminin G domain
comp136177_c1_seq15:1396-2889(-)	497	ProSitePatterns	PS00714	Sodium:dicarboxylate symporter family signature 2.	414	437	-	IPR018107	Sodium:dicarboxylate symporter, conserved site
comp136177_c1_seq15:1396-2889(-)	497	ProSitePatterns	PS00713	Sodium:dicarboxylate symporter family signature 1.	96	110	-	IPR018107	Sodium:dicarboxylate symporter, conserved site
comp136177_c1_seq15:1396-2889(-)	497	Gene3D	G3DSA:1.10.3860.10		53	202	3.5E-163
comp136177_c1_seq15:1396-2889(-)	497	Gene3D	G3DSA:1.10.3860.10		264	497	3.5E-163
comp136177_c1_seq15:1396-2889(-)	497	Pfam	PF00375	Sodium:dicarboxylate symporter family	62	497	5.4E-126	IPR001991	Sodium:dicarboxylate symporter
comp136177_c1_seq15:1396-2889(-)	497	SUPERFAMILY	SSF118215		62	199	3.14E-106
comp136177_c1_seq15:1396-2889(-)	497	SUPERFAMILY	SSF118215		260	497	3.14E-106
comp136177_c1_seq15:1396-2889(-)	497	PRINTS	PR00173	Glutamate-aspartate symporter signature	473	493	2.6E-119	IPR001991	Sodium:dicarboxylate symporter
comp136177_c1_seq15:1396-2889(-)	497	PRINTS	PR00173	Glutamate-aspartate symporter signature	60	80	2.6E-119	IPR001991	Sodium:dicarboxylate symporter
comp136177_c1_seq15:1396-2889(-)	497	PRINTS	PR00173	Glutamate-aspartate symporter signature	446	465	2.6E-119	IPR001991	Sodium:dicarboxylate symporter
comp136177_c1_seq15:1396-2889(-)	497	PRINTS	PR00173	Glutamate-aspartate symporter signature	103	123	2.6E-119	IPR001991	Sodium:dicarboxylate symporter
comp136177_c1_seq15:1396-2889(-)	497	PRINTS	PR00173	Glutamate-aspartate symporter signature	344	363	2.6E-119	IPR001991	Sodium:dicarboxylate symporter
comp136177_c1_seq15:1396-2889(-)	497	PRINTS	PR00173	Glutamate-aspartate symporter signature	132	157	2.6E-119	IPR001991	Sodium:dicarboxylate symporter
comp136177_c1_seq15:1396-2889(-)	497	PRINTS	PR00173	Glutamate-aspartate symporter signature	260	282	2.6E-119	IPR001991	Sodium:dicarboxylate symporter
comp136177_c1_seq15:1396-2889(-)	497	PRINTS	PR00173	Glutamate-aspartate symporter signature	411	437	2.6E-119	IPR001991	Sodium:dicarboxylate symporter
comp136177_c1_seq15:1396-2889(-)	497	PRINTS	PR00173	Glutamate-aspartate symporter signature	307	326	2.6E-119	IPR001991	Sodium:dicarboxylate symporter
comp132715_c0_seq2:662-1714(+)	350	ProSitePatterns	PS00652	TNFR/NGFR family cysteine-rich region signature.	22	60	-	IPR001368	TNFR/NGFR cysteine-rich region
comp132715_c0_seq2:662-1714(+)	350	Pfam	PF00020	TNFR/NGFR cysteine-rich region	63	102	7.9E-5	IPR001368	TNFR/NGFR cysteine-rich region
comp132715_c0_seq2:662-1714(+)	350	PRINTS	PR01969	Tumour necrosis factor receptor 19 signature	229	249	5.2E-30	IPR022342	Tumour necrosis factor receptor 19
comp132715_c0_seq2:662-1714(+)	350	PRINTS	PR01969	Tumour necrosis factor receptor 19 signature	135	158	5.2E-30	IPR022342	Tumour necrosis factor receptor 19
comp132715_c0_seq2:662-1714(+)	350	PRINTS	PR01969	Tumour necrosis factor receptor 19 signature	11	31	5.2E-30	IPR022342	Tumour necrosis factor receptor 19
comp132715_c0_seq2:662-1714(+)	350	PRINTS	PR01969	Tumour necrosis factor receptor 19 signature	187	214	5.2E-30	IPR022342	Tumour necrosis factor receptor 19
comp132715_c0_seq2:662-1714(+)	350	ProSiteProfiles	PS50050	TNFR/NGFR family cysteine-rich region domain profile.	21	60	8.696	IPR001368	TNFR/NGFR cysteine-rich region
comp132715_c0_seq2:662-1714(+)	350	ProSiteProfiles	PS50050	TNFR/NGFR family cysteine-rich region domain profile.	62	102	9.381	IPR001368	TNFR/NGFR cysteine-rich region
comp132715_c0_seq2:662-1714(+)	350	SMART	SM00208	Tumor necrosis factor receptor / nerve growth factor receptor repeats.	63	102	2.5	IPR001368	TNFR/NGFR cysteine-rich region
comp132715_c0_seq2:662-1714(+)	350	SMART	SM00208	Tumor necrosis factor receptor / nerve growth factor receptor repeats.	22	60	0.09	IPR001368	TNFR/NGFR cysteine-rich region
comp132715_c0_seq2:662-1714(+)	350	Gene3D	G3DSA:2.10.50.10		21	102	1.7E-12
comp132715_c0_seq2:662-1714(+)	350	ProSitePatterns	PS00652	TNFR/NGFR family cysteine-rich region signature.	63	102	-	IPR001368	TNFR/NGFR cysteine-rich region
comp138643_c0_seq3:675-1820(-)	381	ProSiteProfiles	PS50868	Post-SET domain profile.	365	381	9.986	IPR003616	Post-SET domain
comp138643_c0_seq3:675-1820(-)	381	Pfam	PF05965	F/Y rich C-terminus	77	163	6.8E-24	IPR003889	FY-rich, C-terminal
comp138643_c0_seq3:675-1820(-)	381	ProSiteProfiles	PS51543	FYR domain FYRC motif profile.	76	161	26.827	IPR003889	FY-rich, C-terminal
comp138643_c0_seq3:675-1820(-)	381	SMART	SM00508	Cysteine-rich motif following a subset of SET domains	365	381	2.5E-6	IPR003616	Post-SET domain
comp138643_c0_seq3:675-1820(-)	381	Gene3D	G3DSA:2.170.270.10		228	380	3.3E-47
comp138643_c0_seq3:675-1820(-)	381	SMART	SM00542	FY-rich domain, C-terminal region	80	167	7.0E-27	IPR003889	FY-rich, C-terminal
comp138643_c0_seq3:675-1820(-)	381	ProSiteProfiles	PS51542	FYR domain FYRN motif profile.	15	75	29.082	IPR003888	FY-rich, N-terminal
comp138643_c0_seq3:675-1820(-)	381	SUPERFAMILY	SSF82199		223	381	6.41E-47
comp138643_c0_seq3:675-1820(-)	381	Pfam	PF00856	SET domain	252	356	4.0E-23	IPR001214	SET domain
comp138643_c0_seq3:675-1820(-)	381	SMART	SM00541	FY-rich domain, N-terminal region	31	74	6.8E-21	IPR003888	FY-rich, N-terminal
comp138643_c0_seq3:675-1820(-)	381	SMART	SM00317	SET (Su(var)3-9, Enhancer-of-zeste, Trithorax) domain	241	363	3.5E-29	IPR001214	SET domain
comp138643_c0_seq3:675-1820(-)	381	Pfam	PF05964	F/Y-rich N-terminus	20	72	1.5E-22	IPR003888	FY-rich, N-terminal
comp138643_c0_seq3:675-1820(-)	381	ProSiteProfiles	PS50280	SET domain profile.	240	361	31.446	IPR001214	SET domain
comp137324_c0_seq1:539-1171(-)	210	Pfam	PF01462	Leucine rich repeat N-terminal domain	25	53	1.6E-7	IPR000372	Leucine-rich repeat-containing N-terminal
comp137324_c0_seq1:539-1171(-)	210	SUPERFAMILY	SSF52058		57	121	1.63E-14
comp137324_c0_seq1:539-1171(-)	210	SMART	SM00082	Leucine rich repeat C-terminal domain	88	139	2.0E-10	IPR000483	Cysteine-rich flanking region, C-terminal
comp137324_c0_seq1:539-1171(-)	210	SMART	SM00013	Leucine rich repeat N-terminal domain	24	58	2.6E-5	IPR000372	Leucine-rich repeat-containing N-terminal
comp137324_c0_seq1:539-1171(-)	210	Gene3D	G3DSA:3.80.10.10		58	128	1.4E-17
comp125929_c0_seq1:601-1275(-)	224	ProSitePatterns	PS01346	Claudin family signature.	49	64	-	IPR017974	Claudin, conserved site
comp125929_c0_seq1:601-1275(-)	224	Pfam	PF00822	PMP-22/EMP/MP20/Claudin family	6	181	4.4E-29	IPR004031	PMP-22/EMP/MP20/Claudin superfamily
comp125929_c0_seq1:601-1275(-)	224	PRINTS	PR01077	Claudin family signature	116	137	1.0E-22	IPR006187	Claudin
comp125929_c0_seq1:601-1275(-)	224	PRINTS	PR01077	Claudin family signature	82	104	1.0E-22	IPR006187	Claudin
comp125929_c0_seq1:601-1275(-)	224	PRINTS	PR01077	Claudin family signature	158	182	1.0E-22	IPR006187	Claudin
comp12523_c0_seq1:2-748(-)	249	Coils	Coil		118	146	-
comp12523_c0_seq1:2-748(-)	249	Coils	Coil		83	111	-
comp12523_c0_seq1:2-748(-)	249	Gene3D	G3DSA:1.10.287.950		115	189	9.9E-4
comp12523_c0_seq1:2-748(-)	249	Pfam	PF01576	Myosin tail	3	249	3.0E-74	IPR002928	Myosin tail
comp12523_c0_seq1:2-748(-)	249	SUPERFAMILY	SSF90257		71	180	1.83E-11
comp12523_c0_seq1:2-748(-)	249	Coils	Coil		27	76	-
comp12523_c0_seq1:2-748(-)	249	Coils	Coil		153	227	-
comp124385_c0_seq1:807-2165(+)	452	SUPERFAMILY	SSF46934		225	268	7.65E-7	IPR009060	UBA-like
comp124385_c0_seq1:807-2165(+)	452	ProSiteProfiles	PS50809	DM DNA-binding domain profile.	28	75	14.318	IPR001275	DM DNA-binding domain
comp124385_c0_seq1:807-2165(+)	452	SUPERFAMILY	SSF82927		21	70	6.93E-19	IPR001275	DM DNA-binding domain
comp124385_c0_seq1:807-2165(+)	452	Gene3D	G3DSA:4.10.1040.10		23	70	1.1E-27	IPR001275	DM DNA-binding domain
comp124385_c0_seq1:807-2165(+)	452	ProSitePatterns	PS40000	DM DNA-binding domain signature.	28	57	-	IPR001275	DM DNA-binding domain
comp124385_c0_seq1:807-2165(+)	452	SMART	SM00301	Doublesex DNA-binding motif	24	77	6.9E-29	IPR001275	DM DNA-binding domain
comp124385_c0_seq1:807-2165(+)	452	Pfam	PF03474	DMRTA motif	228	266	1.3E-17	IPR005173	DMRTA motif
comp124385_c0_seq1:807-2165(+)	452	Pfam	PF00751	DM DNA binding domain	24	70	3.3E-24	IPR001275	DM DNA-binding domain
comp132787_c0_seq1:500-1738(+)	412	ProSiteProfiles	PS50012	Regulator of chromosome condensation (RCC1) repeat profile.	188	252	12.092	IPR000408	Regulator of chromosome condensation, RCC1
comp132787_c0_seq1:500-1738(+)	412	SUPERFAMILY	SSF50985		22	411	4.71E-103	IPR009091	Regulator of chromosome condensation 1/beta-lactamase-inhibitor protein II
comp132787_c0_seq1:500-1738(+)	412	ProSiteProfiles	PS50012	Regulator of chromosome condensation (RCC1) repeat profile.	358	411	16.856	IPR000408	Regulator of chromosome condensation, RCC1
comp132787_c0_seq1:500-1738(+)	412	ProSiteProfiles	PS50012	Regulator of chromosome condensation (RCC1) repeat profile.	83	134	17.097	IPR000408	Regulator of chromosome condensation, RCC1
comp132787_c0_seq1:500-1738(+)	412	Gene3D	G3DSA:2.130.10.30		32	411	2.4E-101	IPR009091	Regulator of chromosome condensation 1/beta-lactamase-inhibitor protein II
comp132787_c0_seq1:500-1738(+)	412	ProSiteProfiles	PS50012	Regulator of chromosome condensation (RCC1) repeat profile.	307	357	14.263	IPR000408	Regulator of chromosome condensation, RCC1
comp132787_c0_seq1:500-1738(+)	412	ProSitePatterns	PS00626	Regulator of chromosome condensation (RCC1) signature 2.	398	408	-	IPR000408	Regulator of chromosome condensation, RCC1
comp132787_c0_seq1:500-1738(+)	412	ProSitePatterns	PS00626	Regulator of chromosome condensation (RCC1) signature 2.	121	131	-	IPR000408	Regulator of chromosome condensation, RCC1
comp132787_c0_seq1:500-1738(+)	412	ProSiteProfiles	PS50012	Regulator of chromosome condensation (RCC1) repeat profile.	32	82	12.735	IPR000408	Regulator of chromosome condensation, RCC1
comp132787_c0_seq1:500-1738(+)	412	Pfam	PF00415	Regulator of chromosome condensation (RCC1) repeat	82	131	4.8E-14	IPR000408	Regulator of chromosome condensation, RCC1
comp132787_c0_seq1:500-1738(+)	412	Pfam	PF00415	Regulator of chromosome condensation (RCC1) repeat	252	303	1.3E-6	IPR000408	Regulator of chromosome condensation, RCC1
comp132787_c0_seq1:500-1738(+)	412	Pfam	PF00415	Regulator of chromosome condensation (RCC1) repeat	357	408	4.6E-12	IPR000408	Regulator of chromosome condensation, RCC1
comp132787_c0_seq1:500-1738(+)	412	Pfam	PF00415	Regulator of chromosome condensation (RCC1) repeat	188	247	3.5E-10	IPR000408	Regulator of chromosome condensation, RCC1
comp132787_c0_seq1:500-1738(+)	412	Pfam	PF00415	Regulator of chromosome condensation (RCC1) repeat	306	354	2.2E-10	IPR000408	Regulator of chromosome condensation, RCC1
comp132787_c0_seq1:500-1738(+)	412	Pfam	PF00415	Regulator of chromosome condensation (RCC1) repeat	32	79	3.2E-7	IPR000408	Regulator of chromosome condensation, RCC1
comp132787_c0_seq1:500-1738(+)	412	ProSiteProfiles	PS50012	Regulator of chromosome condensation (RCC1) repeat profile.	135	187	11.75	IPR000408	Regulator of chromosome condensation, RCC1
comp132787_c0_seq1:500-1738(+)	412	ProSiteProfiles	PS50012	Regulator of chromosome condensation (RCC1) repeat profile.	253	306	9.7	IPR000408	Regulator of chromosome condensation, RCC1
comp132787_c0_seq1:500-1738(+)	412	ProSitePatterns	PS00625	Regulator of chromosome condensation (RCC1) signature 1.	89	100	-	IPR000408	Regulator of chromosome condensation, RCC1
comp132787_c0_seq1:500-1738(+)	412	ProSitePatterns	PS00626	Regulator of chromosome condensation (RCC1) signature 2.	293	303	-	IPR000408	Regulator of chromosome condensation, RCC1
comp132787_c0_seq1:500-1738(+)	412	PRINTS	PR00633	Chromosome condensation regulator RCC1 signature	135	151	5.8E-75	IPR000408	Regulator of chromosome condensation, RCC1
comp132787_c0_seq1:500-1738(+)	412	PRINTS	PR00633	Chromosome condensation regulator RCC1 signature	174	190	5.8E-75	IPR000408	Regulator of chromosome condensation, RCC1
comp132787_c0_seq1:500-1738(+)	412	PRINTS	PR00633	Chromosome condensation regulator RCC1 signature	353	374	5.8E-75	IPR000408	Regulator of chromosome condensation, RCC1
comp132787_c0_seq1:500-1738(+)	412	PRINTS	PR00633	Chromosome condensation regulator RCC1 signature	33	49	5.8E-75	IPR000408	Regulator of chromosome condensation, RCC1
comp132787_c0_seq1:500-1738(+)	412	PRINTS	PR00633	Chromosome condensation regulator RCC1 signature	296	314	5.8E-75	IPR000408	Regulator of chromosome condensation, RCC1
comp132787_c0_seq1:500-1738(+)	412	PRINTS	PR00633	Chromosome condensation regulator RCC1 signature	66	79	5.8E-75	IPR000408	Regulator of chromosome condensation, RCC1
comp132787_c0_seq1:500-1738(+)	412	PRINTS	PR00633	Chromosome condensation regulator RCC1 signature	190	204	5.8E-75	IPR000408	Regulator of chromosome condensation, RCC1
comp132787_c0_seq1:500-1738(+)	412	PRINTS	PR00633	Chromosome condensation regulator RCC1 signature	85	101	5.8E-75	IPR000408	Regulator of chromosome condensation, RCC1
comp113450_c0_seq1:3-560(+)	185	ProSiteProfiles	PS50157	Zinc finger C2H2 type domain profile.	114	141	13.152	IPR007087	Zinc finger, C2H2
comp113450_c0_seq1:3-560(+)	185	ProSitePatterns	PS00028	Zinc finger C2H2 type domain signature.	60	80	-	IPR007087	Zinc finger, C2H2
comp113450_c0_seq1:3-560(+)	185	ProSitePatterns	PS00028	Zinc finger C2H2 type domain signature.	116	136	-	IPR007087	Zinc finger, C2H2
comp113450_c0_seq1:3-560(+)	185	Gene3D	G3DSA:3.30.160.60		106	140	6.9E-17	IPR013087	Zinc finger C2H2-type/integrase DNA-binding domain
comp113450_c0_seq1:3-560(+)	185	ProSiteProfiles	PS50157	Zinc finger C2H2 type domain profile.	86	113	16.747	IPR007087	Zinc finger, C2H2
comp113450_c0_seq1:3-560(+)	185	ProSitePatterns	PS00028	Zinc finger C2H2 type domain signature.	32	52	-	IPR007087	Zinc finger, C2H2
comp113450_c0_seq1:3-560(+)	185	ProSiteProfiles	PS50157	Zinc finger C2H2 type domain profile.	30	57	12.902	IPR007087	Zinc finger, C2H2
comp113450_c0_seq1:3-560(+)	185	ProSiteProfiles	PS50157	Zinc finger C2H2 type domain profile.	58	85	13.921	IPR007087	Zinc finger, C2H2
comp113450_c0_seq1:3-560(+)	185	ProSitePatterns	PS00028	Zinc finger C2H2 type domain signature.	88	108	-	IPR007087	Zinc finger, C2H2
comp113450_c0_seq1:3-560(+)	185	Pfam	PF13465	Zinc-finger double domain	44	69	4.6E-6
comp113450_c0_seq1:3-560(+)	185	Pfam	PF13465	Zinc-finger double domain	73	95	7.1E-5
comp113450_c0_seq1:3-560(+)	185	Pfam	PF13465	Zinc-finger double domain	101	124	1.5E-9
comp113450_c0_seq1:3-560(+)	185	Gene3D	G3DSA:3.30.160.60		30	59	1.4E-8	IPR013087	Zinc finger C2H2-type/integrase DNA-binding domain
comp113450_c0_seq1:3-560(+)	185	Gene3D	G3DSA:3.30.160.60		60	86	1.5E-10	IPR013087	Zinc finger C2H2-type/integrase DNA-binding domain
comp113450_c0_seq1:3-560(+)	185	Gene3D	G3DSA:3.30.160.60		87	105	1.8E-12	IPR013087	Zinc finger C2H2-type/integrase DNA-binding domain
comp113450_c0_seq1:3-560(+)	185	SMART	SM00355	zinc finger	30	52	1.8	IPR015880	Zinc finger, C2H2-like
comp113450_c0_seq1:3-560(+)	185	SMART	SM00355	zinc finger	58	80	0.0012	IPR015880	Zinc finger, C2H2-like
comp113450_c0_seq1:3-560(+)	185	SMART	SM00355	zinc finger	114	136	0.0016	IPR015880	Zinc finger, C2H2-like
comp113450_c0_seq1:3-560(+)	185	SMART	SM00355	zinc finger	86	108	0.0082	IPR015880	Zinc finger, C2H2-like
comp113450_c0_seq1:3-560(+)	185	SUPERFAMILY	SSF57667		67	123	1.18E-19
comp113450_c0_seq1:3-560(+)	185	SUPERFAMILY	SSF57667		30	80	2.6E-12
comp133212_c1_seq1:514-2661(-)	715	PRINTS	PR00258	Speract receptor signature	237	247	9.1E-7	IPR001190	SRCR domain
comp133212_c1_seq1:514-2661(-)	715	PRINTS	PR00258	Speract receptor signature	268	282	9.1E-7	IPR001190	SRCR domain
comp133212_c1_seq1:514-2661(-)	715	PRINTS	PR00258	Speract receptor signature	203	219	9.1E-7	IPR001190	SRCR domain
comp133212_c1_seq1:514-2661(-)	715	PRINTS	PR00258	Speract receptor signature	222	233	9.1E-7	IPR001190	SRCR domain
comp133212_c1_seq1:514-2661(-)	715	SUPERFAMILY	SSF56487		202	301	2.88E-24	IPR017448	Speract/scavenger receptor-related
comp133212_c1_seq1:514-2661(-)	715	SUPERFAMILY	SSF56496		297	357	1.02E-5	IPR002181	Fibrinogen, alpha/beta/gamma chain, C-terminal globular domain
comp133212_c1_seq1:514-2661(-)	715	ProSiteProfiles	PS50287	SRCR domain profile.	203	301	21.937	IPR001190	SRCR domain
comp133212_c1_seq1:514-2661(-)	715	SUPERFAMILY	SSF56496		507	560	1.2E-6	IPR002181	Fibrinogen, alpha/beta/gamma chain, C-terminal globular domain
comp133212_c1_seq1:514-2661(-)	715	Pfam	PF00431	CUB domain	81	190	6.3E-30	IPR000859	CUB domain
comp133212_c1_seq1:514-2661(-)	715	Gene3D	G3DSA:3.90.215.10		497	561	1.1E-5	IPR014716	Fibrinogen, alpha/beta/gamma chain, C-terminal globular, subdomain 1
comp133212_c1_seq1:514-2661(-)	715	Gene3D	G3DSA:3.90.215.10		294	358	6.1E-5	IPR014716	Fibrinogen, alpha/beta/gamma chain, C-terminal globular, subdomain 1
comp133212_c1_seq1:514-2661(-)	715	SMART	SM00042	Domain first found in C1r, C1s, uEGF, and bone morphogenetic protein.	81	193	6.7E-42	IPR000859	CUB domain
comp133212_c1_seq1:514-2661(-)	715	ProSiteProfiles	PS01180	CUB domain profile.	81	193	28.365	IPR000859	CUB domain
comp133212_c1_seq1:514-2661(-)	715	Gene3D	G3DSA:3.10.250.10		201	293	2.4E-21
comp133212_c1_seq1:514-2661(-)	715	SUPERFAMILY	SSF49854		80	193	2.49E-36	IPR000859	CUB domain
comp133212_c1_seq1:514-2661(-)	715	Pfam	PF00530	Scavenger receptor cysteine-rich domain	207	301	6.8E-20	IPR001190	SRCR domain
comp133212_c1_seq1:514-2661(-)	715	Gene3D	G3DSA:2.60.120.290		75	192	8.8E-38	IPR000859	CUB domain
comp133212_c1_seq1:514-2661(-)	715	SMART	SM00202	Scavenger receptor Cys-rich	203	301	8.6E-23	IPR017448	Speract/scavenger receptor-related
comp142770_c1_seq1:194-4882(+)	1563	ProSitePatterns	PS01209	LDL-receptor class A (LDLRA) domain signature.	1300	1322	-	IPR023415	Low-density lipoprotein (LDL) receptor class A, conserved site
comp142770_c1_seq1:194-4882(+)	1563	ProSiteProfiles	PS51120	LDL-receptor class B (LDLRB) repeat profile.	760	802	12.036	IPR000033	LDLR class B repeat
comp142770_c1_seq1:194-4882(+)	1563	ProSiteProfiles	PS51120	LDL-receptor class B (LDLRB) repeat profile.	803	839	9.738	IPR000033	LDLR class B repeat
comp142770_c1_seq1:194-4882(+)	1563	ProSiteProfiles	PS51120	LDL-receptor class B (LDLRB) repeat profile.	674	716	15.261	IPR000033	LDLR class B repeat
comp142770_c1_seq1:194-4882(+)	1563	ProSiteProfiles	PS51120	LDL-receptor class B (LDLRB) repeat profile.	458	501	16.677	IPR000033	LDLR class B repeat
comp142770_c1_seq1:194-4882(+)	1563	Gene3D	G3DSA:4.10.400.10		1325	1360	8.6E-12	IPR002172	Low-density lipoprotein (LDL) receptor class A repeat
comp142770_c1_seq1:194-4882(+)	1563	ProSitePatterns	PS01209	LDL-receptor class A (LDLRA) domain signature.	1263	1288	-	IPR023415	Low-density lipoprotein (LDL) receptor class A, conserved site
comp142770_c1_seq1:194-4882(+)	1563	PRINTS	PR00261	Low density lipoprotein (LDL) receptor signature	1336	1357	3.6E-16	IPR002172	Low-density lipoprotein (LDL) receptor class A repeat
comp142770_c1_seq1:194-4882(+)	1563	PRINTS	PR00261	Low density lipoprotein (LDL) receptor signature	1261	1282	3.6E-16	IPR002172	Low-density lipoprotein (LDL) receptor class A repeat
comp142770_c1_seq1:194-4882(+)	1563	PRINTS	PR00261	Low density lipoprotein (LDL) receptor signature	1298	1319	3.6E-16	IPR002172	Low-density lipoprotein (LDL) receptor class A repeat
comp142770_c1_seq1:194-4882(+)	1563	ProSiteProfiles	PS51120	LDL-receptor class B (LDLRB) repeat profile.	545	584	6.699	IPR000033	LDLR class B repeat
comp142770_c1_seq1:194-4882(+)	1563	SUPERFAMILY	SSF57424		1246	1286	1.07E-9	IPR002172	Low-density lipoprotein (LDL) receptor class A repeat
comp142770_c1_seq1:194-4882(+)	1563	SUPERFAMILY	SSF63825		331	568	6.41E-51
comp142770_c1_seq1:194-4882(+)	1563	SMART	SM00135	Low-density lipoprotein-receptor YWTD domain	43	85	1.1	IPR000033	LDLR class B repeat
comp142770_c1_seq1:194-4882(+)	1563	SMART	SM00135	Low-density lipoprotein-receptor YWTD domain	1005	1048	2.2	IPR000033	LDLR class B repeat
comp142770_c1_seq1:194-4882(+)	1563	SMART	SM00135	Low-density lipoprotein-receptor YWTD domain	174	216	8.8E-12	IPR000033	LDLR class B repeat
comp142770_c1_seq1:194-4882(+)	1563	SMART	SM00135	Low-density lipoprotein-receptor YWTD domain	654	696	2.7E-7	IPR000033	LDLR class B repeat
comp142770_c1_seq1:194-4882(+)	1563	SMART	SM00135	Low-density lipoprotein-receptor YWTD domain	395	437	1.6E-15	IPR000033	LDLR class B repeat
comp142770_c1_seq1:194-4882(+)	1563	SMART	SM00135	Low-density lipoprotein-receptor YWTD domain	697	739	2.1E-14	IPR000033	LDLR class B repeat
comp142770_c1_seq1:194-4882(+)	1563	SMART	SM00135	Low-density lipoprotein-receptor YWTD domain	87	129	1.2E-11	IPR000033	LDLR class B repeat
comp142770_c1_seq1:194-4882(+)	1563	SMART	SM00135	Low-density lipoprotein-receptor YWTD domain	827	865	0.026	IPR000033	LDLR class B repeat
comp142770_c1_seq1:194-4882(+)	1563	SMART	SM00135	Low-density lipoprotein-receptor YWTD domain	1049	1093	5.3E-7	IPR000033	LDLR class B repeat
comp142770_c1_seq1:194-4882(+)	1563	SMART	SM00135	Low-density lipoprotein-receptor YWTD domain	957	999	3.5E-5	IPR000033	LDLR class B repeat
comp142770_c1_seq1:194-4882(+)	1563	SMART	SM00135	Low-density lipoprotein-receptor YWTD domain	785	825	1.4E-5	IPR000033	LDLR class B repeat
comp142770_c1_seq1:194-4882(+)	1563	SMART	SM00135	Low-density lipoprotein-receptor YWTD domain	1137	1177	0.8	IPR000033	LDLR class B repeat
comp142770_c1_seq1:194-4882(+)	1563	SMART	SM00135	Low-density lipoprotein-receptor YWTD domain	352	394	2.1E-7	IPR000033	LDLR class B repeat
comp142770_c1_seq1:194-4882(+)	1563	SMART	SM00135	Low-density lipoprotein-receptor YWTD domain	482	524	2.0E-15	IPR000033	LDLR class B repeat
comp142770_c1_seq1:194-4882(+)	1563	SMART	SM00135	Low-density lipoprotein-receptor YWTD domain	1094	1136	1.3E-6	IPR000033	LDLR class B repeat
comp142770_c1_seq1:194-4882(+)	1563	SMART	SM00135	Low-density lipoprotein-receptor YWTD domain	525	565	5.5E-6	IPR000033	LDLR class B repeat
comp142770_c1_seq1:194-4882(+)	1563	SMART	SM00135	Low-density lipoprotein-receptor YWTD domain	130	173	4.8E-13	IPR000033	LDLR class B repeat
comp142770_c1_seq1:194-4882(+)	1563	SMART	SM00135	Low-density lipoprotein-receptor YWTD domain	217	258	5.6E-6	IPR000033	LDLR class B repeat
comp142770_c1_seq1:194-4882(+)	1563	SMART	SM00135	Low-density lipoprotein-receptor YWTD domain	438	481	1.3E-15	IPR000033	LDLR class B repeat
comp142770_c1_seq1:194-4882(+)	1563	SMART	SM00135	Low-density lipoprotein-receptor YWTD domain	740	783	3.3E-12	IPR000033	LDLR class B repeat
comp142770_c1_seq1:194-4882(+)	1563	ProSiteProfiles	PS50068	LDL-receptor class A (LDLRA) domain profile.	1248	1286	13.238	IPR002172	Low-density lipoprotein (LDL) receptor class A repeat
comp142770_c1_seq1:194-4882(+)	1563	ProSiteProfiles	PS51120	LDL-receptor class B (LDLRB) repeat profile.	107	149	16.073	IPR000033	LDLR class B repeat
comp142770_c1_seq1:194-4882(+)	1563	ProSitePatterns	PS01209	LDL-receptor class A (LDLRA) domain signature.	1338	1360	-	IPR023415	Low-density lipoprotein (LDL) receptor class A, conserved site
comp142770_c1_seq1:194-4882(+)	1563	Gene3D	G3DSA:2.10.25.10		1213	1251	2.4E-8
comp142770_c1_seq1:194-4882(+)	1563	ProSiteProfiles	PS51120	LDL-receptor class B (LDLRB) repeat profile.	843	885	11.456	IPR000033	LDLR class B repeat
comp142770_c1_seq1:194-4882(+)	1563	SUPERFAMILY	SSF57196		285	326	5.24E-7
comp142770_c1_seq1:194-4882(+)	1563	ProSiteProfiles	PS50068	LDL-receptor class A (LDLRA) domain profile.	1287	1323	12.637	IPR002172	Low-density lipoprotein (LDL) receptor class A repeat
comp142770_c1_seq1:194-4882(+)	1563	ProSiteProfiles	PS51120	LDL-receptor class B (LDLRB) repeat profile.	415	457	16.793	IPR000033	LDLR class B repeat
comp142770_c1_seq1:194-4882(+)	1563	Gene3D	G3DSA:2.120.10.30		934	1212	2.3E-75	IPR011042	Six-bladed beta-propeller, TolB-like
comp142770_c1_seq1:194-4882(+)	1563	Gene3D	G3DSA:2.120.10.30		632	895	6.1E-104	IPR011042	Six-bladed beta-propeller, TolB-like
comp142770_c1_seq1:194-4882(+)	1563	Gene3D	G3DSA:2.120.10.30		21	287	1.4E-99	IPR011042	Six-bladed beta-propeller, TolB-like
comp142770_c1_seq1:194-4882(+)	1563	Gene3D	G3DSA:2.120.10.30		329	593	2.7E-106	IPR011042	Six-bladed beta-propeller, TolB-like
comp142770_c1_seq1:194-4882(+)	1563	ProSiteProfiles	PS51120	LDL-receptor class B (LDLRB) repeat profile.	1114	1156	12.593	IPR000033	LDLR class B repeat
comp142770_c1_seq1:194-4882(+)	1563	ProSiteProfiles	PS51120	LDL-receptor class B (LDLRB) repeat profile.	717	759	16.839	IPR000033	LDLR class B repeat
comp142770_c1_seq1:194-4882(+)	1563	ProSiteProfiles	PS51120	LDL-receptor class B (LDLRB) repeat profile.	237	277	5.77	IPR000033	LDLR class B repeat
comp142770_c1_seq1:194-4882(+)	1563	Pfam	PF00058	Low-density lipoprotein receptor repeat class B	108	147	1.6E-10	IPR000033	LDLR class B repeat
comp142770_c1_seq1:194-4882(+)	1563	Pfam	PF00058	Low-density lipoprotein receptor repeat class B	674	714	5.0E-6	IPR000033	LDLR class B repeat
comp142770_c1_seq1:194-4882(+)	1563	Pfam	PF00058	Low-density lipoprotein receptor repeat class B	458	499	8.6E-13	IPR000033	LDLR class B repeat
comp142770_c1_seq1:194-4882(+)	1563	Pfam	PF00058	Low-density lipoprotein receptor repeat class B	760	800	8.3E-5	IPR000033	LDLR class B repeat
comp142770_c1_seq1:194-4882(+)	1563	Pfam	PF00058	Low-density lipoprotein receptor repeat class B	150	191	2.2E-14	IPR000033	LDLR class B repeat
comp142770_c1_seq1:194-4882(+)	1563	Pfam	PF00058	Low-density lipoprotein receptor repeat class B	1114	1153	8.8E-6	IPR000033	LDLR class B repeat
comp142770_c1_seq1:194-4882(+)	1563	Pfam	PF00058	Low-density lipoprotein receptor repeat class B	63	104	1.9E-4	IPR000033	LDLR class B repeat
comp142770_c1_seq1:194-4882(+)	1563	Pfam	PF00058	Low-density lipoprotein receptor repeat class B	1069	1110	6.7E-5	IPR000033	LDLR class B repeat
comp142770_c1_seq1:194-4882(+)	1563	Pfam	PF00058	Low-density lipoprotein receptor repeat class B	502	533	1.2E-4	IPR000033	LDLR class B repeat
comp142770_c1_seq1:194-4882(+)	1563	Pfam	PF00058	Low-density lipoprotein receptor repeat class B	415	455	2.3E-12	IPR000033	LDLR class B repeat
comp142770_c1_seq1:194-4882(+)	1563	Pfam	PF00058	Low-density lipoprotein receptor repeat class B	372	412	1.5E-7	IPR000033	LDLR class B repeat
comp142770_c1_seq1:194-4882(+)	1563	Pfam	PF00058	Low-density lipoprotein receptor repeat class B	718	757	2.2E-9	IPR000033	LDLR class B repeat
comp142770_c1_seq1:194-4882(+)	1563	Pfam	PF00058	Low-density lipoprotein receptor repeat class B	194	233	3.8E-5	IPR000033	LDLR class B repeat
comp142770_c1_seq1:194-4882(+)	1563	Pfam	PF00058	Low-density lipoprotein receptor repeat class B	843	874	9.3E-5	IPR000033	LDLR class B repeat
comp142770_c1_seq1:194-4882(+)	1563	SUPERFAMILY	SSF63825		935	1194	7.72E-40
comp142770_c1_seq1:194-4882(+)	1563	SUPERFAMILY	SSF63825		632	887	1.02E-54
comp142770_c1_seq1:194-4882(+)	1563	SUPERFAMILY	SSF57424		1287	1322	1.31E-8	IPR002172	Low-density lipoprotein (LDL) receptor class A repeat
comp142770_c1_seq1:194-4882(+)	1563	SUPERFAMILY	SSF57424		1325	1363	8.38E-10	IPR002172	Low-density lipoprotein (LDL) receptor class A repeat
comp142770_c1_seq1:194-4882(+)	1563	PIRSF	PIRSF036314		1	1563	0.0	IPR017049	Low density lipoprotein receptor-related protein, 5/6
comp142770_c1_seq1:194-4882(+)	1563	ProSiteProfiles	PS50068	LDL-receptor class A (LDLRA) domain profile.	1325	1361	12.75	IPR002172	Low-density lipoprotein (LDL) receptor class A repeat
comp142770_c1_seq1:194-4882(+)	1563	ProSiteProfiles	PS51120	LDL-receptor class B (LDLRB) repeat profile.	63	106	11.386	IPR000033	LDLR class B repeat
comp142770_c1_seq1:194-4882(+)	1563	SUPERFAMILY	SSF63825		21	280	1.7E-53
comp142770_c1_seq1:194-4882(+)	1563	ProSiteProfiles	PS51120	LDL-receptor class B (LDLRB) repeat profile.	1157	1171	4.308	IPR000033	LDLR class B repeat
comp142770_c1_seq1:194-4882(+)	1563	SUPERFAMILY	SSF57196		1204	1256	1.91E-5
comp142770_c1_seq1:194-4882(+)	1563	Pfam	PF14670	Coagulation Factor Xa inhibitory site	592	627	4.5E-12
comp142770_c1_seq1:194-4882(+)	1563	Pfam	PF14670	Coagulation Factor Xa inhibitory site	286	323	1.7E-11
comp142770_c1_seq1:194-4882(+)	1563	Pfam	PF14670	Coagulation Factor Xa inhibitory site	1207	1243	2.7E-8
comp142770_c1_seq1:194-4882(+)	1563	Pfam	PF14670	Coagulation Factor Xa inhibitory site	893	929	1.7E-10
comp142770_c1_seq1:194-4882(+)	1563	ProSiteProfiles	PS51120	LDL-receptor class B (LDLRB) repeat profile.	502	544	12.894	IPR000033	LDLR class B repeat
comp142770_c1_seq1:194-4882(+)	1563	ProSiteProfiles	PS51120	LDL-receptor class B (LDLRB) repeat profile.	372	414	16.189	IPR000033	LDLR class B repeat
comp142770_c1_seq1:194-4882(+)	1563	SUPERFAMILY	SSF57196		587	634	5.13E-9
comp142770_c1_seq1:194-4882(+)	1563	SMART	SM00192	Low-density lipoprotein receptor domain class A	1288	1324	2.9E-8	IPR002172	Low-density lipoprotein (LDL) receptor class A repeat
comp142770_c1_seq1:194-4882(+)	1563	SMART	SM00192	Low-density lipoprotein receptor domain class A	1248	1287	4.6E-14	IPR002172	Low-density lipoprotein (LDL) receptor class A repeat
comp142770_c1_seq1:194-4882(+)	1563	SMART	SM00192	Low-density lipoprotein receptor domain class A	1325	1362	1.4E-10	IPR002172	Low-density lipoprotein (LDL) receptor class A repeat
comp142770_c1_seq1:194-4882(+)	1563	ProSiteProfiles	PS51120	LDL-receptor class B (LDLRB) repeat profile.	1026	1068	10.597	IPR000033	LDLR class B repeat
comp142770_c1_seq1:194-4882(+)	1563	ProSiteProfiles	PS51120	LDL-receptor class B (LDLRB) repeat profile.	977	1025	10.156	IPR000033	LDLR class B repeat
comp142770_c1_seq1:194-4882(+)	1563	Gene3D	G3DSA:2.10.25.10		288	325	6.2E-14
comp142770_c1_seq1:194-4882(+)	1563	Gene3D	G3DSA:2.10.25.10		594	628	1.6E-14
comp142770_c1_seq1:194-4882(+)	1563	Gene3D	G3DSA:2.10.25.10		896	929	2.9E-13
comp142770_c1_seq1:194-4882(+)	1563	ProSiteProfiles	PS51120	LDL-receptor class B (LDLRB) repeat profile.	1069	1113	11.548	IPR000033	LDLR class B repeat
comp142770_c1_seq1:194-4882(+)	1563	Pfam	PF00057	Low-density lipoprotein receptor domain class A	1286	1322	5.6E-10	IPR002172	Low-density lipoprotein (LDL) receptor class A repeat
comp142770_c1_seq1:194-4882(+)	1563	Pfam	PF00057	Low-density lipoprotein receptor domain class A	1247	1285	1.2E-12	IPR002172	Low-density lipoprotein (LDL) receptor class A repeat
comp142770_c1_seq1:194-4882(+)	1563	Pfam	PF00057	Low-density lipoprotein receptor domain class A	1325	1360	3.6E-9	IPR002172	Low-density lipoprotein (LDL) receptor class A repeat
comp142770_c1_seq1:194-4882(+)	1563	ProSiteProfiles	PS51120	LDL-receptor class B (LDLRB) repeat profile.	150	193	16.236	IPR000033	LDLR class B repeat
comp142770_c1_seq1:194-4882(+)	1563	SUPERFAMILY	SSF57196		890	937	2.12E-9
comp142770_c1_seq1:194-4882(+)	1563	Gene3D	G3DSA:4.10.400.10		1287	1322	9.5E-11	IPR002172	Low-density lipoprotein (LDL) receptor class A repeat
comp142770_c1_seq1:194-4882(+)	1563	Gene3D	G3DSA:4.10.400.10		1252	1286	3.8E-14	IPR002172	Low-density lipoprotein (LDL) receptor class A repeat
comp142770_c1_seq1:194-4882(+)	1563	ProSiteProfiles	PS51120	LDL-receptor class B (LDLRB) repeat profile.	194	236	13.776	IPR000033	LDLR class B repeat
comp142770_c1_seq1:194-4882(+)	1563	SMART	SM00181	Epidermal growth factor-like domain.	1206	1250	21.0	IPR000742	Epidermal growth factor-like domain
comp142770_c1_seq1:194-4882(+)	1563	SMART	SM00181	Epidermal growth factor-like domain.	892	930	0.003	IPR000742	Epidermal growth factor-like domain
comp142770_c1_seq1:194-4882(+)	1563	SMART	SM00181	Epidermal growth factor-like domain.	591	628	0.014	IPR000742	Epidermal growth factor-like domain
comp142770_c1_seq1:194-4882(+)	1563	SMART	SM00181	Epidermal growth factor-like domain.	285	324	0.39	IPR000742	Epidermal growth factor-like domain
comp114607_c0_seq1:1-648(+)	216	SMART	SM00355	zinc finger	144	167	0.0029	IPR015880	Zinc finger, C2H2-like
comp114607_c0_seq1:1-648(+)	216	Pfam	PF14051	N-terminal domain of DPF2/REQ.	1	32	2.0E-11	IPR025750	Requiem/DPF N-terminal domain
comp114607_c0_seq1:1-648(+)	216	SUPERFAMILY	SSF57667		140	168	5.62E-6
comp114607_c0_seq1:1-648(+)	216	ProSiteProfiles	PS50157	Zinc finger C2H2 type domain profile.	144	172	10.97	IPR007087	Zinc finger, C2H2
comp114607_c0_seq1:1-648(+)	216	ProSitePatterns	PS00028	Zinc finger C2H2 type domain signature.	146	167	-	IPR007087	Zinc finger, C2H2
comp114607_c0_seq1:1-648(+)	216	Gene3D	G3DSA:3.30.160.60		140	166	3.2E-5	IPR013087	Zinc finger C2H2-type/integrase DNA-binding domain
comp132582_c0_seq1:512-1441(+)	309	SMART	SM00156	Protein phosphatase 2A homologues, catalytic domain.	23	293	7.4E-155	IPR006186	Serine/threonine-specific protein phosphatase/bis(5-nucleosyl)-tetraphosphatase
comp132582_c0_seq1:512-1441(+)	309	Gene3D	G3DSA:3.60.21.10		2	305	7.9E-149
comp132582_c0_seq1:512-1441(+)	309	ProSitePatterns	PS00125	Serine/threonine specific protein phosphatases signature.	114	119	-	IPR006186	Serine/threonine-specific protein phosphatase/bis(5-nucleosyl)-tetraphosphatase
comp132582_c0_seq1:512-1441(+)	309	SUPERFAMILY	SSF56300		9	294	1.12E-119
comp132582_c0_seq1:512-1441(+)	309	Pfam	PF00149	Calcineurin-like phosphoesterase	51	243	3.5E-41	IPR004843	Phosphoesterase domain
comp132582_c0_seq1:512-1441(+)	309	PRINTS	PR00114	Serine/threonine phosphatase family signature	51	78	1.7E-91	IPR006186	Serine/threonine-specific protein phosphatase/bis(5-nucleosyl)-tetraphosphatase
comp132582_c0_seq1:512-1441(+)	309	PRINTS	PR00114	Serine/threonine phosphatase family signature	233	253	1.7E-91	IPR006186	Serine/threonine-specific protein phosphatase/bis(5-nucleosyl)-tetraphosphatase
comp132582_c0_seq1:512-1441(+)	309	PRINTS	PR00114	Serine/threonine phosphatase family signature	255	271	1.7E-91	IPR006186	Serine/threonine-specific protein phosphatase/bis(5-nucleosyl)-tetraphosphatase
comp132582_c0_seq1:512-1441(+)	309	PRINTS	PR00114	Serine/threonine phosphatase family signature	113	137	1.7E-91	IPR006186	Serine/threonine-specific protein phosphatase/bis(5-nucleosyl)-tetraphosphatase
comp132582_c0_seq1:512-1441(+)	309	PRINTS	PR00114	Serine/threonine phosphatase family signature	148	174	1.7E-91	IPR006186	Serine/threonine-specific protein phosphatase/bis(5-nucleosyl)-tetraphosphatase
comp132582_c0_seq1:512-1441(+)	309	PRINTS	PR00114	Serine/threonine phosphatase family signature	177	204	1.7E-91	IPR006186	Serine/threonine-specific protein phosphatase/bis(5-nucleosyl)-tetraphosphatase
comp132582_c0_seq1:512-1441(+)	309	PRINTS	PR00114	Serine/threonine phosphatase family signature	80	107	1.7E-91	IPR006186	Serine/threonine-specific protein phosphatase/bis(5-nucleosyl)-tetraphosphatase
comp140798_c2_seq2:1-2487(-)	829	SUPERFAMILY	SSF49562		317	342	2.18E-10	IPR008973	C2 calcium/lipid-binding domain, CaLB
comp140798_c2_seq2:1-2487(-)	829	SUPERFAMILY	SSF49562		386	476	2.18E-10	IPR008973	C2 calcium/lipid-binding domain, CaLB
comp140798_c2_seq2:1-2487(-)	829	ProSitePatterns	PS00108	Serine/Threonine protein kinases active-site signature.	751	763	-	IPR008271	Serine/threonine-protein kinase, active site
comp140798_c2_seq2:1-2487(-)	829	Gene3D	G3DSA:2.60.40.150		386	476	3.0E-12
comp140798_c2_seq2:1-2487(-)	829	Gene3D	G3DSA:2.60.40.150		317	339	3.0E-12
comp140798_c2_seq2:1-2487(-)	829	Pfam	PF00069	Protein kinase domain	631	829	8.6E-55	IPR000719	Protein kinase domain
comp140798_c2_seq2:1-2487(-)	829	ProSiteProfiles	PS50011	Protein kinase domain profile.	630	829	43.34	IPR000719	Protein kinase domain
comp140798_c2_seq2:1-2487(-)	829	Pfam	PF02185	Hr1 repeat	40	103	3.4E-18	IPR011072	HR1 rho-binding repeat
comp140798_c2_seq2:1-2487(-)	829	Pfam	PF02185	Hr1 repeat	210	280	2.4E-15	IPR011072	HR1 rho-binding repeat
comp140798_c2_seq2:1-2487(-)	829	Pfam	PF02185	Hr1 repeat	124	185	8.2E-17	IPR011072	HR1 rho-binding repeat
comp140798_c2_seq2:1-2487(-)	829	SMART	SM00220	Serine/Threonine protein kinases, catalytic domain	630	828	3.9E-54	IPR002290	Serine/threonine- / dual specificity protein kinase, catalytic domain
comp140798_c2_seq2:1-2487(-)	829	SUPERFAMILY	SSF46585		207	280	2.09E-23	IPR011072	HR1 rho-binding repeat
comp140798_c2_seq2:1-2487(-)	829	SUPERFAMILY	SSF46585		18	97	1.31E-22	IPR011072	HR1 rho-binding repeat
comp140798_c2_seq2:1-2487(-)	829	Coils	Coil		33	98	-
comp140798_c2_seq2:1-2487(-)	829	SUPERFAMILY	SSF56112		627	829	2.73E-68	IPR011009	Protein kinase-like domain
comp140798_c2_seq2:1-2487(-)	829	SMART	SM00742	Rho effector or protein kinase C-related kinase homology region 1 homologues	209	277	1.9E-20	IPR011072	HR1 rho-binding repeat
comp140798_c2_seq2:1-2487(-)	829	SMART	SM00742	Rho effector or protein kinase C-related kinase homology region 1 homologues	124	192	6.4E-19	IPR011072	HR1 rho-binding repeat
comp140798_c2_seq2:1-2487(-)	829	SMART	SM00742	Rho effector or protein kinase C-related kinase homology region 1 homologues	38	101	5.9E-20	IPR011072	HR1 rho-binding repeat
comp140798_c2_seq2:1-2487(-)	829	SUPERFAMILY	SSF46585		120	194	1.96E-24	IPR011072	HR1 rho-binding repeat
comp140798_c2_seq2:1-2487(-)	829	Gene3D	G3DSA:3.30.200.20		568	741	2.3E-42
comp140798_c2_seq2:1-2487(-)	829	Gene3D	G3DSA:1.10.287.160		14	98	2.8E-27	IPR011072	HR1 rho-binding repeat
comp140798_c2_seq2:1-2487(-)	829	Gene3D	G3DSA:1.10.287.160		205	280	1.4E-28	IPR011072	HR1 rho-binding repeat
comp140798_c2_seq2:1-2487(-)	829	Gene3D	G3DSA:1.10.287.160		119	188	7.4E-27	IPR011072	HR1 rho-binding repeat
comp140798_c2_seq2:1-2487(-)	829	ProSitePatterns	PS00107	Protein kinases ATP-binding region signature.	636	659	-	IPR017441	Protein kinase, ATP binding site
comp140798_c2_seq2:1-2487(-)	829	Gene3D	G3DSA:1.10.510.10		742	829	1.8E-35
comp131874_c1_seq3:1-738(+)	245	ProSitePatterns	PS00344	GATA-type zinc finger domain.	62	86	-	IPR000679	Zinc finger, GATA-type
comp131874_c1_seq3:1-738(+)	245	SMART	SM00401	zinc finger binding to DNA consensus sequence [AT]GATA[AG]	56	106	1.4E-19	IPR000679	Zinc finger, GATA-type
comp131874_c1_seq3:1-738(+)	245	SMART	SM00401	zinc finger binding to DNA consensus sequence [AT]GATA[AG]	110	160	2.3E-24	IPR000679	Zinc finger, GATA-type
comp131874_c1_seq3:1-738(+)	245	SUPERFAMILY	SSF57716		53	104	3.94E-16
comp131874_c1_seq3:1-738(+)	245	ProSiteProfiles	PS50114	GATA-type zinc finger domain profile.	56	111	28.051	IPR000679	Zinc finger, GATA-type
comp131874_c1_seq3:1-738(+)	245	Gene3D	G3DSA:3.30.50.10		58	109	3.1E-25	IPR013088	Zinc finger, NHR/GATA-type
comp131874_c1_seq3:1-738(+)	245	Gene3D	G3DSA:3.30.50.10		110	168	2.2E-29	IPR013088	Zinc finger, NHR/GATA-type
comp131874_c1_seq3:1-738(+)	245	SUPERFAMILY	SSF57716		107	168	9.98E-19
comp131874_c1_seq3:1-738(+)	245	ProSiteProfiles	PS50114	GATA-type zinc finger domain profile.	110	163	28.605	IPR000679	Zinc finger, GATA-type
comp131874_c1_seq3:1-738(+)	245	PRINTS	PR00619	Transcription factor GATA zinc finger signature	76	93	9.0E-16	IPR000679	Zinc finger, GATA-type
comp131874_c1_seq3:1-738(+)	245	PRINTS	PR00619	Transcription factor GATA zinc finger signature	58	75	9.0E-16	IPR000679	Zinc finger, GATA-type
comp131874_c1_seq3:1-738(+)	245	ProSitePatterns	PS00344	GATA-type zinc finger domain.	116	140	-	IPR000679	Zinc finger, GATA-type
comp131874_c1_seq3:1-738(+)	245	Pfam	PF00320	GATA zinc finger	62	95	1.1E-15	IPR000679	Zinc finger, GATA-type
comp131874_c1_seq3:1-738(+)	245	Pfam	PF00320	GATA zinc finger	116	149	5.8E-16	IPR000679	Zinc finger, GATA-type
comp135927_c1_seq2:251-2272(+)	673	SMART	SM00343	zinc finger	357	373	0.0076	IPR001878	Zinc finger, CCHC-type
comp135927_c1_seq2:251-2272(+)	673	SUPERFAMILY	SSF54791		215	333	1.35E-25
comp135927_c1_seq2:251-2272(+)	673	Pfam	PF00013	KH domain	230	301	1.6E-6	IPR004088	K Homology domain, type 1
comp135927_c1_seq2:251-2272(+)	673	ProSiteProfiles	PS50158	Zinc finger CCHC-type profile.	358	372	9.389	IPR001878	Zinc finger, CCHC-type
comp135927_c1_seq2:251-2272(+)	673	SMART	SM00322	K homology RNA-binding domain	213	306	3.1E-11	IPR004087	K Homology domain
comp135927_c1_seq2:251-2272(+)	673	Gene3D	G3DSA:4.10.60.10		354	372	3.9E-4	IPR001878	Zinc finger, CCHC-type
comp135927_c1_seq2:251-2272(+)	673	Gene3D	G3DSA:3.30.1370.10		213	337	1.1E-40
comp135927_c1_seq2:251-2272(+)	673	PRINTS	PR01217	Proline rich extensin signature	42	54	6.7E-9
comp135927_c1_seq2:251-2272(+)	673	PRINTS	PR01217	Proline rich extensin signature	103	120	6.7E-9
comp135927_c1_seq2:251-2272(+)	673	PRINTS	PR01217	Proline rich extensin signature	155	167	6.7E-9
comp135927_c1_seq2:251-2272(+)	673	PRINTS	PR01217	Proline rich extensin signature	55	76	6.7E-9
comp133599_c0_seq2:500-1300(+)	266	SUPERFAMILY	SSF55550		36	162	3.77E-17
comp133599_c0_seq2:500-1300(+)	266	Gene3D	G3DSA:3.30.505.10		36	142	6.0E-13	IPR000980	SH2 domain
comp133599_c0_seq2:500-1300(+)	266	ProSiteProfiles	PS50001	Src homology 2 (SH2) domain profile.	41	135	10.82	IPR000980	SH2 domain
comp133599_c0_seq2:500-1300(+)	266	Pfam	PF00017	SH2 domain	44	120	1.2E-5	IPR000980	SH2 domain
comp133599_c0_seq2:500-1300(+)	266	SMART	SM00252	Src homology 2 domains	39	126	6.7E-6	IPR000980	SH2 domain
comp130291_c0_seq1:463-3750(+)	1095	Gene3D	G3DSA:3.40.50.300		57	208	1.7E-27
comp130291_c0_seq1:463-3750(+)	1095	SUPERFAMILY	SSF52540		270	306	7.31E-24	IPR027417	P-loop containing nucleoside triphosphate hydrolase
comp130291_c0_seq1:463-3750(+)	1095	SUPERFAMILY	SSF52540		982	1057	7.31E-24	IPR027417	P-loop containing nucleoside triphosphate hydrolase
comp130291_c0_seq1:463-3750(+)	1095	SUPERFAMILY	SSF52540		57	235	7.31E-24	IPR027417	P-loop containing nucleoside triphosphate hydrolase
comp130291_c0_seq1:463-3750(+)	1095	Coils	Coil		668	689	-
comp130291_c0_seq1:463-3750(+)	1095	Pfam	PF02463	RecF/RecN/SMC N terminal domain	59	1071	1.1E-12	IPR003395	RecF/RecN/SMC, N-terminal
comp130291_c0_seq1:463-3750(+)	1095	Coils	Coil		871	892	-
comp130291_c0_seq1:463-3750(+)	1095	SUPERFAMILY	SSF52540		888	1056	1.1E-12	IPR027417	P-loop containing nucleoside triphosphate hydrolase
comp130291_c0_seq1:463-3750(+)	1095	SUPERFAMILY	SSF52540		803	841	1.1E-12	IPR027417	P-loop containing nucleoside triphosphate hydrolase
comp130291_c0_seq1:463-3750(+)	1095	Coils	Coil		418	460	-
comp130291_c0_seq1:463-3750(+)	1095	Coils	Coil		368	403	-
comp130291_c0_seq1:463-3750(+)	1095	SUPERFAMILY	SSF57997		669	908	4.71E-5
comp130291_c0_seq1:463-3750(+)	1095	Coils	Coil		808	857	-
comp130291_c0_seq1:463-3750(+)	1095	Coils	Coil		239	274	-
comp130291_c0_seq1:463-3750(+)	1095	Coils	Coil		292	361	-
comp130291_c0_seq1:463-3750(+)	1095	Coils	Coil		745	801	-
comp123734_c1_seq1:133-1404(+)	423	SUPERFAMILY	SSF54928		162	332	8.19E-26
comp123734_c1_seq1:133-1404(+)	423	SUPERFAMILY	SSF46785		62	151	6.26E-26
comp123734_c1_seq1:133-1404(+)	423	Pfam	PF05383	La domain	68	126	3.9E-21	IPR006630	RNA-binding protein Lupus La
comp123734_c1_seq1:133-1404(+)	423	Pfam	PF08777	RNA binding motif	276	380	2.5E-22	IPR014886	RNA-binding motif
comp123734_c1_seq1:133-1404(+)	423	Gene3D	G3DSA:1.10.10.10		62	144	1.7E-25	IPR011991	Winged helix-turn-helix DNA-binding domain
comp123734_c1_seq1:133-1404(+)	423	PRINTS	PR00302	Lupus La protein signature	156	172	1.8E-35	IPR002344	Lupus La protein
comp123734_c1_seq1:133-1404(+)	423	PRINTS	PR00302	Lupus La protein signature	201	219	1.8E-35	IPR002344	Lupus La protein
comp123734_c1_seq1:133-1404(+)	423	PRINTS	PR00302	Lupus La protein signature	96	111	1.8E-35	IPR002344	Lupus La protein
comp123734_c1_seq1:133-1404(+)	423	PRINTS	PR00302	Lupus La protein signature	71	88	1.8E-35	IPR002344	Lupus La protein
comp123734_c1_seq1:133-1404(+)	423	PRINTS	PR00302	Lupus La protein signature	129	142	1.8E-35	IPR002344	Lupus La protein
comp123734_c1_seq1:133-1404(+)	423	Pfam	PF14259	RNA recognition motif (a.k.a. RRM, RBD, or RNP domain)	164	227	3.5E-11
comp123734_c1_seq1:133-1404(+)	423	SMART	SM00715	Domain in the RNA-binding Lupus La protein; unknown function	62	143	4.6E-36	IPR006630	RNA-binding protein Lupus La
comp123734_c1_seq1:133-1404(+)	423	Coils	Coil		240	273	-
comp123734_c1_seq1:133-1404(+)	423	Gene3D	G3DSA:3.30.70.330		154	242	7.4E-16	IPR012677	Nucleotide-binding, alpha-beta plait
comp123734_c1_seq1:133-1404(+)	423	ProSiteProfiles	PS50961	La-type HTH domain profile.	58	150	27.301	IPR006630	RNA-binding protein Lupus La
comp123734_c1_seq1:133-1404(+)	423	ProSiteProfiles	PS50102	Eukaryotic RNA Recognition Motif (RRM) profile.	277	354	10.565	IPR000504	RNA recognition motif domain
comp123734_c1_seq1:133-1404(+)	423	SMART	SM00360	RNA recognition motif	163	234	2.7E-11	IPR000504	RNA recognition motif domain
comp123734_c1_seq1:133-1404(+)	423	SMART	SM00360	RNA recognition motif	278	350	5.5E-7	IPR000504	RNA recognition motif domain
comp123734_c1_seq1:133-1404(+)	423	ProSiteProfiles	PS50102	Eukaryotic RNA Recognition Motif (RRM) profile.	162	242	13.038	IPR000504	RNA recognition motif domain
comp123734_c1_seq1:133-1404(+)	423	Gene3D	G3DSA:3.30.70.330		263	375	1.2E-22	IPR012677	Nucleotide-binding, alpha-beta plait
comp137651_c0_seq4:93-3554(-)	1153	Coils	Coil		956	998	-
comp137651_c0_seq4:93-3554(-)	1153	Coils	Coil		803	835	-
comp137651_c0_seq4:93-3554(-)	1153	Coils	Coil		696	750	-
comp137651_c0_seq4:93-3554(-)	1153	Coils	Coil		1026	1071	-
comp137651_c0_seq4:93-3554(-)	1153	Coils	Coil		849	910	-
comp137651_c0_seq4:93-3554(-)	1153	Coils	Coil		659	688	-
comp137651_c0_seq4:93-3554(-)	1153	Coils	Coil		914	935	-
comp137651_c0_seq4:93-3554(-)	1153	Coils	Coil		606	641	-
comp119900_c0_seq1:100-834(+)	244	ProSitePatterns	PS00421	Transmembrane 4 family signature.	60	82	-	IPR018503	Tetraspanin, conserved site
comp119900_c0_seq1:100-834(+)	244	SUPERFAMILY	SSF48652		104	208	4.84E-13	IPR008952	Tetraspanin, EC2 domain
comp119900_c0_seq1:100-834(+)	244	PRINTS	PR00259	Transmembrane four family signature	210	236	1.3E-35	IPR000301	Tetraspanin
comp119900_c0_seq1:100-834(+)	244	PRINTS	PR00259	Transmembrane four family signature	76	104	1.3E-35	IPR000301	Tetraspanin
comp119900_c0_seq1:100-834(+)	244	PRINTS	PR00259	Transmembrane four family signature	12	35	1.3E-35	IPR000301	Tetraspanin
comp119900_c0_seq1:100-834(+)	244	PRINTS	PR00259	Transmembrane four family signature	49	75	1.3E-35	IPR000301	Tetraspanin
comp119900_c0_seq1:100-834(+)	244	Pfam	PF00335	Tetraspanin family	10	235	4.2E-51	IPR018499	Tetraspanin/Peripherin
comp119900_c0_seq1:100-834(+)	244	PIRSF	PIRSF002419		1	243	2.6E-51	IPR000301	Tetraspanin
comp131951_c0_seq2:365-940(+)	192	Gene3D	G3DSA:2.70.170.10		46	192	1.1E-47	IPR006202	Neurotransmitter-gated ion-channel ligand-binding
comp131951_c0_seq2:365-940(+)	192	PRINTS	PR00252	Neurotransmitter-gated ion channel family signature	123	134	1.6E-10	IPR006201	Neurotransmitter-gated ion-channel
comp131951_c0_seq2:365-940(+)	192	PRINTS	PR00252	Neurotransmitter-gated ion channel family signature	91	107	1.6E-10	IPR006201	Neurotransmitter-gated ion-channel
comp131951_c0_seq2:365-940(+)	192	PRINTS	PR00252	Neurotransmitter-gated ion channel family signature	169	183	1.6E-10	IPR006201	Neurotransmitter-gated ion-channel
comp131951_c0_seq2:365-940(+)	192	SUPERFAMILY	SSF63712		46	192	9.42E-48	IPR006202	Neurotransmitter-gated ion-channel ligand-binding
comp131951_c0_seq2:365-940(+)	192	ProSitePatterns	PS00236	Neurotransmitter-gated ion-channels signature.	169	183	-	IPR018000	Neurotransmitter-gated ion-channel, conserved site
comp131951_c0_seq2:365-940(+)	192	Pfam	PF02931	Neurotransmitter-gated ion-channel ligand binding domain	46	192	5.1E-45	IPR006202	Neurotransmitter-gated ion-channel ligand-binding
comp131951_c0_seq2:365-940(+)	192	PRINTS	PR01079	Gamma-aminobutyric-acid A receptor alpha subunit signature	43	54	8.4E-23	IPR001390	Gamma-aminobutyric-acid A receptor, alpha subunit
comp131951_c0_seq2:365-940(+)	192	PRINTS	PR01079	Gamma-aminobutyric-acid A receptor alpha subunit signature	107	119	8.4E-23	IPR001390	Gamma-aminobutyric-acid A receptor, alpha subunit
comp131951_c0_seq2:365-940(+)	192	PRINTS	PR01079	Gamma-aminobutyric-acid A receptor alpha subunit signature	63	80	8.4E-23	IPR001390	Gamma-aminobutyric-acid A receptor, alpha subunit
comp144225_c0_seq3:9-1808(-)	599	Gene3D	G3DSA:2.80.10.50		476	598	2.1E-20
comp144225_c0_seq3:9-1808(-)	599	Pfam	PF00535	Glycosyl transferase family 2	145	320	5.4E-29	IPR001173	Glycosyl transferase, family 2
comp144225_c0_seq3:9-1808(-)	599	SUPERFAMILY	SSF53448		121	445	2.81E-64
comp144225_c0_seq3:9-1808(-)	599	Pfam	PF00652	Ricin-type beta-trefoil lectin domain	475	595	4.3E-18	IPR000772	Ricin B lectin domain
comp144225_c0_seq3:9-1808(-)	599	Gene3D	G3DSA:3.90.550.10		143	405	3.1E-26
comp144225_c0_seq3:9-1808(-)	599	SMART	SM00458	Ricin-type beta-trefoil	467	598	6.6E-20	IPR000772	Ricin B lectin domain
comp144225_c0_seq3:9-1808(-)	599	SUPERFAMILY	SSF50370		468	598	2.51E-26	IPR000772	Ricin B lectin domain
comp144225_c0_seq3:9-1808(-)	599	ProSiteProfiles	PS50231	Lectin domain of ricin B chain profile.	467	598	20.618	IPR000772	Ricin B lectin domain
comp142156_c0_seq2:208-2319(+)	704	Pfam	PF14575	Ephrin type-A receptor 2 transmembrane domain	578	651	7.1E-23	IPR027936	Ephrin receptor, transmembrane domain
comp142156_c0_seq2:208-2319(+)	704	Pfam	PF07714	Protein tyrosine kinase	656	704	3.1E-7	IPR001245	Serine-threonine/tyrosine-protein kinase catalytic domain
comp142156_c0_seq2:208-2319(+)	704	SUPERFAMILY	SSF49265		359	564	3.87E-40	IPR003961	Fibronectin, type III
comp142156_c0_seq2:208-2319(+)	704	ProSitePatterns	PS00790	Receptor tyrosine kinase class V signature 1.	217	237	-	IPR001426	Tyrosine-protein kinase, receptor class V, conserved site
comp142156_c0_seq2:208-2319(+)	704	Pfam	PF01404	Ephrin receptor ligand binding domain	63	236	5.2E-77	IPR001090	Ephrin receptor ligand binding domain
comp142156_c0_seq2:208-2319(+)	704	Pfam	PF07699	GCC2 and GCC3	298	336	3.6E-7	IPR011641	Tyrosine-protein kinase ephrin type A/B receptor-like
comp142156_c0_seq2:208-2319(+)	704	ProSitePatterns	PS00107	Protein kinases ATP-binding region signature.	661	687	-	IPR017441	Protein kinase, ATP binding site
comp142156_c0_seq2:208-2319(+)	704	ProSiteProfiles	PS50853	Fibronectin type-III domain profile.	467	562	21.374	IPR003961	Fibronectin, type III
comp142156_c0_seq2:208-2319(+)	704	Pfam	PF00041	Fibronectin type III domain	471	555	1.4E-16	IPR003961	Fibronectin, type III
comp142156_c0_seq2:208-2319(+)	704	Pfam	PF00041	Fibronectin type III domain	361	451	1.5E-14	IPR003961	Fibronectin, type III
comp142156_c0_seq2:208-2319(+)	704	Gene3D	G3DSA:2.60.40.10		359	467	2.7E-13	IPR013783	Immunoglobulin-like fold
comp142156_c0_seq2:208-2319(+)	704	ProSitePatterns	PS00791	Receptor tyrosine kinase class V signature 2.	278	298	-	IPR001426	Tyrosine-protein kinase, receptor class V, conserved site
comp142156_c0_seq2:208-2319(+)	704	ProSiteProfiles	PS51550	Eph receptor ligand-binding domain profile.	63	241	60.833	IPR001090	Ephrin receptor ligand binding domain
comp142156_c0_seq2:208-2319(+)	704	PRINTS	PR00014	Fibronectin type III repeat signature	498	508	3.7E-9
comp142156_c0_seq2:208-2319(+)	704	PRINTS	PR00014	Fibronectin type III repeat signature	539	553	3.7E-9
comp142156_c0_seq2:208-2319(+)	704	PRINTS	PR00014	Fibronectin type III repeat signature	521	539	3.7E-9
comp142156_c0_seq2:208-2319(+)	704	PRINTS	PR00014	Fibronectin type III repeat signature	485	494	3.7E-9
comp142156_c0_seq2:208-2319(+)	704	ProSiteProfiles	PS50853	Fibronectin type-III domain profile.	359	463	16.391	IPR003961	Fibronectin, type III
comp142156_c0_seq2:208-2319(+)	704	SMART	SM00615	Ephrin receptor ligand binding domain	63	236	3.9E-123	IPR001090	Ephrin receptor ligand binding domain
comp142156_c0_seq2:208-2319(+)	704	Gene3D	G3DSA:2.60.40.10		468	566	2.0E-23	IPR013783	Immunoglobulin-like fold
comp142156_c0_seq2:208-2319(+)	704	SUPERFAMILY	SSF49785		63	235	1.83E-72	IPR008979	Galactose-binding domain-like
comp142156_c0_seq2:208-2319(+)	704	SUPERFAMILY	SSF56112		642	704	6.18E-6	IPR011009	Protein kinase-like domain
comp142156_c0_seq2:208-2319(+)	704	Gene3D	G3DSA:2.60.120.260		60	235	2.6E-83	IPR008979	Galactose-binding domain-like
comp142156_c0_seq2:208-2319(+)	704	SMART	SM00060	Fibronectin type 3 domain	471	552	9.2E-14	IPR003961	Fibronectin, type III
comp142156_c0_seq2:208-2319(+)	704	SMART	SM00060	Fibronectin type 3 domain	360	452	2.1E-5	IPR003961	Fibronectin, type III
comp142156_c0_seq2:208-2319(+)	704	SUPERFAMILY	SSF57184		288	350	9.94E-6	IPR009030	Insulin-like growth factor binding protein, N-terminal
comp142156_c0_seq2:208-2319(+)	704	Gene3D	G3DSA:3.30.200.20		632	704	5.0E-12
comp139490_c0_seq1:612-1499(-)	295	ProSitePatterns	PS00741	Dbl homology (DH) domain signature.	6	31	-	IPR001331	Guanine-nucleotide dissociation stimulator, CDC24, conserved site
comp139490_c0_seq1:612-1499(-)	295	Pfam	PF00621	RhoGEF domain	2	56	1.1E-11	IPR000219	Dbl homology (DH) domain
comp139490_c0_seq1:612-1499(-)	295	Gene3D	G3DSA:1.20.900.10		2	66	1.3E-14	IPR000219	Dbl homology (DH) domain
comp139490_c0_seq1:612-1499(-)	295	SUPERFAMILY	SSF50729		77	201	9.53E-17
comp139490_c0_seq1:612-1499(-)	295	ProSiteProfiles	PS50010	Dbl homology (DH) domain profile.	1	58	15.723	IPR000219	Dbl homology (DH) domain
comp139490_c0_seq1:612-1499(-)	295	ProSiteProfiles	PS50003	PH domain profile.	88	203	6.832	IPR001849	Pleckstrin homology domain
comp139490_c0_seq1:612-1499(-)	295	SUPERFAMILY	SSF48065		2	67	6.02E-16	IPR000219	Dbl homology (DH) domain
comp139490_c0_seq1:612-1499(-)	295	Gene3D	G3DSA:2.30.29.30		78	201	1.4E-13	IPR011993	Pleckstrin homology-like domain
comp145805_c0_seq1:243-7043(+)	2267	ProSitePatterns	PS00232	Cadherin domain signature.	1015	1025	-	IPR020894	Cadherin conserved site
comp145805_c0_seq1:243-7043(+)	2267	ProSiteProfiles	PS50026	EGF-like domain profile.	1842	1880	15.807	IPR000742	Epidermal growth factor-like domain
comp145805_c0_seq1:243-7043(+)	2267	SUPERFAMILY	SSF49313		1431	1549	1.43E-24	IPR015919	Cadherin-like
comp145805_c0_seq1:243-7043(+)	2267	Pfam	PF00028	Cadherin domain	1239	1327	5.5E-20	IPR002126	Cadherin
comp145805_c0_seq1:243-7043(+)	2267	Pfam	PF00028	Cadherin domain	817	911	1.8E-17	IPR002126	Cadherin
comp145805_c0_seq1:243-7043(+)	2267	Pfam	PF00028	Cadherin domain	1032	1122	5.6E-19	IPR002126	Cadherin
comp145805_c0_seq1:243-7043(+)	2267	Pfam	PF00028	Cadherin domain	1449	1535	1.2E-18	IPR002126	Cadherin
comp145805_c0_seq1:243-7043(+)	2267	Pfam	PF00028	Cadherin domain	926	1017	9.4E-22	IPR002126	Cadherin
comp145805_c0_seq1:243-7043(+)	2267	Pfam	PF00028	Cadherin domain	1342	1434	4.0E-21	IPR002126	Cadherin
comp145805_c0_seq1:243-7043(+)	2267	Pfam	PF00028	Cadherin domain	1137	1225	8.8E-18	IPR002126	Cadherin
comp145805_c0_seq1:243-7043(+)	2267	Pfam	PF00028	Cadherin domain	708	801	3.5E-19	IPR002126	Cadherin
comp145805_c0_seq1:243-7043(+)	2267	SUPERFAMILY	SSF49313		1331	1443	2.57E-28	IPR015919	Cadherin-like
comp145805_c0_seq1:243-7043(+)	2267	ProSitePatterns	PS00022	EGF-like domain signature 1.	2112	2123	-	IPR013032	EGF-like, conserved site
comp145805_c0_seq1:243-7043(+)	2267	SMART	SM00282	Laminin G domain	2151	2266	1.7E-8	IPR001791	Laminin G domain
comp145805_c0_seq1:243-7043(+)	2267	SMART	SM00282	Laminin G domain	1901	2068	3.5E-31	IPR001791	Laminin G domain
comp145805_c0_seq1:243-7043(+)	2267	Gene3D	G3DSA:2.60.40.60		919	1023	9.7E-35	IPR002126	Cadherin
comp145805_c0_seq1:243-7043(+)	2267	Gene3D	G3DSA:2.60.40.60		1024	1128	9.5E-37	IPR002126	Cadherin
comp145805_c0_seq1:243-7043(+)	2267	Gene3D	G3DSA:2.60.40.60		1440	1542	1.1E-29	IPR002126	Cadherin
comp145805_c0_seq1:243-7043(+)	2267	Gene3D	G3DSA:2.60.40.60		1231	1333	2.4E-35	IPR002126	Cadherin
comp145805_c0_seq1:243-7043(+)	2267	Gene3D	G3DSA:2.60.40.60		1334	1439	1.6E-36	IPR002126	Cadherin
comp145805_c0_seq1:243-7043(+)	2267	Gene3D	G3DSA:2.60.40.60		809	918	1.8E-33	IPR002126	Cadherin
comp145805_c0_seq1:243-7043(+)	2267	Gene3D	G3DSA:2.60.40.60		1129	1230	2.9E-27	IPR002126	Cadherin
comp145805_c0_seq1:243-7043(+)	2267	Gene3D	G3DSA:2.60.40.60		699	808	1.4E-31	IPR002126	Cadherin
comp145805_c0_seq1:243-7043(+)	2267	ProSitePatterns	PS00232	Cadherin domain signature.	909	919	-	IPR020894	Cadherin conserved site
comp145805_c0_seq1:243-7043(+)	2267	ProSitePatterns	PS00232	Cadherin domain signature.	1325	1335	-	IPR020894	Cadherin conserved site
comp145805_c0_seq1:243-7043(+)	2267	ProSiteProfiles	PS50268	Cadherins domain profile.	812	921	28.439	IPR002126	Cadherin
comp145805_c0_seq1:243-7043(+)	2267	ProSiteProfiles	PS50025	Laminin G domain profile.	2130	2267	15.734	IPR001791	Laminin G domain
comp145805_c0_seq1:243-7043(+)	2267	SUPERFAMILY	SSF49313		1539	1641	6.71E-10	IPR015919	Cadherin-like
comp145805_c0_seq1:243-7043(+)	2267	ProSiteProfiles	PS50025	Laminin G domain profile.	1881	2085	35.067	IPR001791	Laminin G domain
comp145805_c0_seq1:243-7043(+)	2267	Gene3D	G3DSA:2.170.300.10		1798	1866	2.4E-22
comp145805_c0_seq1:243-7043(+)	2267	SMART	SM00181	Epidermal growth factor-like domain.	1805	1838	3.3E-4	IPR000742	Epidermal growth factor-like domain
comp145805_c0_seq1:243-7043(+)	2267	SMART	SM00181	Epidermal growth factor-like domain.	2091	2124	9.8E-5	IPR000742	Epidermal growth factor-like domain
comp145805_c0_seq1:243-7043(+)	2267	SMART	SM00181	Epidermal growth factor-like domain.	1845	1880	0.42	IPR000742	Epidermal growth factor-like domain
comp145805_c0_seq1:243-7043(+)	2267	SMART	SM00181	Epidermal growth factor-like domain.	1745	1800	0.018	IPR000742	Epidermal growth factor-like domain
comp145805_c0_seq1:243-7043(+)	2267	SUPERFAMILY	SSF57196		1802	1841	2.71E-10
comp145805_c0_seq1:243-7043(+)	2267	ProSitePatterns	PS00232	Cadherin domain signature.	1120	1130	-	IPR020894	Cadherin conserved site
comp145805_c0_seq1:243-7043(+)	2267	ProSitePatterns	PS01186	EGF-like domain signature 2.	1788	1799	-	IPR013032	EGF-like, conserved site
comp145805_c0_seq1:243-7043(+)	2267	SUPERFAMILY	SSF49313		1228	1330	2.36E-26	IPR015919	Cadherin-like
comp145805_c0_seq1:243-7043(+)	2267	SUPERFAMILY	SSF49313		700	803	1.44E-25	IPR015919	Cadherin-like
comp145805_c0_seq1:243-7043(+)	2267	Gene3D	G3DSA:2.60.40.60		1543	1640	4.0E-9	IPR002126	Cadherin
comp145805_c0_seq1:243-7043(+)	2267	SUPERFAMILY	SSF49899		2106	2266	1.66E-19	IPR008985	Concanavalin A-like lectin/glucanases superfamily
comp145805_c0_seq1:243-7043(+)	2267	SUPERFAMILY	SSF49313		1020	1125	1.57E-28	IPR015919	Cadherin-like
comp145805_c0_seq1:243-7043(+)	2267	SMART	SM00112	Cadherin repeats.	1571	1647	1.1	IPR002126	Cadherin
comp145805_c0_seq1:243-7043(+)	2267	SMART	SM00112	Cadherin repeats.	833	919	7.3E-28	IPR002126	Cadherin
comp145805_c0_seq1:243-7043(+)	2267	SMART	SM00112	Cadherin repeats.	1465	1543	8.7E-21	IPR002126	Cadherin
comp145805_c0_seq1:243-7043(+)	2267	SMART	SM00112	Cadherin repeats.	1049	1130	1.3E-28	IPR002126	Cadherin
comp145805_c0_seq1:243-7043(+)	2267	SMART	SM00112	Cadherin repeats.	1256	1335	1.6E-29	IPR002126	Cadherin
comp145805_c0_seq1:243-7043(+)	2267	SMART	SM00112	Cadherin repeats.	943	1025	3.5E-26	IPR002126	Cadherin
comp145805_c0_seq1:243-7043(+)	2267	SMART	SM00112	Cadherin repeats.	1154	1232	9.2E-21	IPR002126	Cadherin
comp145805_c0_seq1:243-7043(+)	2267	SMART	SM00112	Cadherin repeats.	1359	1441	6.3E-28	IPR002126	Cadherin
comp145805_c0_seq1:243-7043(+)	2267	SMART	SM00112	Cadherin repeats.	725	809	2.6E-24	IPR002126	Cadherin
comp145805_c0_seq1:243-7043(+)	2267	ProSiteProfiles	PS50026	EGF-like domain profile.	2088	2124	19.945	IPR000742	Epidermal growth factor-like domain
comp145805_c0_seq1:243-7043(+)	2267	ProSiteProfiles	PS50268	Cadherins domain profile.	922	1027	28.088	IPR002126	Cadherin
comp145805_c0_seq1:243-7043(+)	2267	ProSitePatterns	PS00232	Cadherin domain signature.	1533	1543	-	IPR020894	Cadherin conserved site
comp145805_c0_seq1:243-7043(+)	2267	ProSiteProfiles	PS50026	EGF-like domain profile.	1802	1838	18.317	IPR000742	Epidermal growth factor-like domain
comp145805_c0_seq1:243-7043(+)	2267	SUPERFAMILY	SSF49313		1125	1226	2.0E-22	IPR015919	Cadherin-like
comp145805_c0_seq1:243-7043(+)	2267	SMART	SM00179	Calcium-binding EGF-like domain	1846	1880	0.06	IPR001881	EGF-like calcium-binding domain
comp145805_c0_seq1:243-7043(+)	2267	SMART	SM00179	Calcium-binding EGF-like domain	1802	1838	6.6E-7	IPR001881	EGF-like calcium-binding domain
comp145805_c0_seq1:243-7043(+)	2267	SMART	SM00179	Calcium-binding EGF-like domain	2093	2124	0.032	IPR001881	EGF-like calcium-binding domain
comp145805_c0_seq1:243-7043(+)	2267	Pfam	PF02210	Laminin G domain	2159	2266	2.6E-10	IPR001791	Laminin G domain
comp145805_c0_seq1:243-7043(+)	2267	Pfam	PF02210	Laminin G domain	1909	2067	2.4E-31	IPR001791	Laminin G domain
comp145805_c0_seq1:243-7043(+)	2267	PRINTS	PR00205	Cadherin signature	1111	1130	9.1E-38	IPR002126	Cadherin
comp145805_c0_seq1:243-7043(+)	2267	PRINTS	PR00205	Cadherin signature	811	840	9.1E-38	IPR002126	Cadherin
comp145805_c0_seq1:243-7043(+)	2267	PRINTS	PR00205	Cadherin signature	1425	1442	9.1E-38	IPR002126	Cadherin
comp145805_c0_seq1:243-7043(+)	2267	PRINTS	PR00205	Cadherin signature	1232	1245	9.1E-38	IPR002126	Cadherin
comp145805_c0_seq1:243-7043(+)	2267	PRINTS	PR00205	Cadherin signature	1285	1311	9.1E-38	IPR002126	Cadherin
comp145805_c0_seq1:243-7043(+)	2267	PRINTS	PR00205	Cadherin signature	884	896	9.1E-38	IPR002126	Cadherin
comp145805_c0_seq1:243-7043(+)	2267	PRINTS	PR00205	Cadherin signature	752	771	9.1E-38	IPR002126	Cadherin
comp145805_c0_seq1:243-7043(+)	2267	ProSiteProfiles	PS50268	Cadherins domain profile.	1235	1337	28.79	IPR002126	Cadherin
comp145805_c0_seq1:243-7043(+)	2267	ProSiteProfiles	PS50268	Cadherins domain profile.	1028	1132	28.658	IPR002126	Cadherin
comp145805_c0_seq1:243-7043(+)	2267	Gene3D	G3DSA:2.10.25.10		1742	1797	3.5E-11
comp145805_c0_seq1:243-7043(+)	2267	ProSitePatterns	PS00022	EGF-like domain signature 1.	1788	1799	-	IPR013032	EGF-like, conserved site
comp145805_c0_seq1:243-7043(+)	2267	Gene3D	G3DSA:2.60.120.200		1867	2094	5.7E-50	IPR013320	Concanavalin A-like lectin/glucanase, subgroup
comp145805_c0_seq1:243-7043(+)	2267	Gene3D	G3DSA:2.60.120.200		2117	2265	1.1E-19	IPR013320	Concanavalin A-like lectin/glucanase, subgroup
comp145805_c0_seq1:243-7043(+)	2267	SUPERFAMILY	SSF49899		1863	2088	2.29E-39	IPR008985	Concanavalin A-like lectin/glucanases superfamily
comp145805_c0_seq1:243-7043(+)	2267	ProSitePatterns	PS00232	Cadherin domain signature.	1431	1441	-	IPR020894	Cadherin conserved site
comp145805_c0_seq1:243-7043(+)	2267	ProSiteProfiles	PS50268	Cadherins domain profile.	704	811	27.693	IPR002126	Cadherin
comp145805_c0_seq1:243-7043(+)	2267	ProSiteProfiles	PS50268	Cadherins domain profile.	1568	1668	9.87	IPR002126	Cadherin
comp145805_c0_seq1:243-7043(+)	2267	ProSiteProfiles	PS50268	Cadherins domain profile.	1444	1545	24.558	IPR002126	Cadherin
comp145805_c0_seq1:243-7043(+)	2267	ProSitePatterns	PS00022	EGF-like domain signature 1.	1826	1837	-	IPR013032	EGF-like, conserved site
comp145805_c0_seq1:243-7043(+)	2267	Pfam	PF00008	EGF-like domain	2092	2121	6.9E-8	IPR000742	Epidermal growth factor-like domain
comp145805_c0_seq1:243-7043(+)	2267	Pfam	PF00008	EGF-like domain	1806	1836	6.1E-6	IPR000742	Epidermal growth factor-like domain
comp145805_c0_seq1:243-7043(+)	2267	ProSiteProfiles	PS50268	Cadherins domain profile.	1338	1443	30.171	IPR002126	Cadherin
comp145805_c0_seq1:243-7043(+)	2267	SUPERFAMILY	SSF49313		915	1027	3.28E-29	IPR015919	Cadherin-like
comp145805_c0_seq1:243-7043(+)	2267	ProSiteProfiles	PS50268	Cadherins domain profile.	1133	1234	23.857	IPR002126	Cadherin
comp145805_c0_seq1:243-7043(+)	2267	ProSiteProfiles	PS50026	EGF-like domain profile.	1742	1800	9.32	IPR000742	Epidermal growth factor-like domain
comp145805_c0_seq1:243-7043(+)	2267	Pfam	PF12661	Human growth factor-like EGF	1788	1799	0.0035	IPR013032	EGF-like, conserved site
comp145805_c0_seq1:243-7043(+)	2267	ProSitePatterns	PS01186	EGF-like domain signature 2.	1826	1837	-	IPR013032	EGF-like, conserved site
comp145805_c0_seq1:243-7043(+)	2267	ProSitePatterns	PS00232	Cadherin domain signature.	799	809	-	IPR020894	Cadherin conserved site
comp145805_c0_seq1:243-7043(+)	2267	Gene3D	G3DSA:2.10.25.10		2095	2116	2.9E-11
comp145805_c0_seq1:243-7043(+)	2267	ProSitePatterns	PS01186	EGF-like domain signature 2.	2112	2123	-	IPR013032	EGF-like, conserved site
comp145805_c0_seq1:243-7043(+)	2267	SUPERFAMILY	SSF49313		805	913	3.43E-25	IPR015919	Cadherin-like
comp127581_c0_seq1:184-2037(+)	617	Gene3D	G3DSA:1.10.730.10		473	616	1.9E-18
comp127581_c0_seq1:184-2037(+)	617	Pfam	PF05746	DALR anticodon binding domain	477	616	4.3E-15	IPR008909	DALR anticodon binding
comp127581_c0_seq1:184-2037(+)	617	SUPERFAMILY	SSF47323		473	616	1.31E-13	IPR009080	Aminoacyl-tRNA synthetase, class 1a, anticodon-binding
comp127581_c0_seq1:184-2037(+)	617	SMART	SM00836	DALR anticodon binding domain	477	617	4.4E-22	IPR008909	DALR anticodon binding
comp142218_c2_seq2:773-1387(-)	204	PRINTS	PR00504	Chromodomain signature	20	28	6.0E-9	IPR017984	Chromo domain subgroup
comp142218_c2_seq2:773-1387(-)	204	PRINTS	PR00504	Chromodomain signature	33	47	6.0E-9	IPR017984	Chromo domain subgroup
comp142218_c2_seq2:773-1387(-)	204	PRINTS	PR00504	Chromodomain signature	48	60	6.0E-9	IPR017984	Chromo domain subgroup
comp142218_c2_seq2:773-1387(-)	204	ProSiteProfiles	PS50013	Chromo and chromo shadow domain profile.	131	189	15.58	IPR000953	Chromo domain/shadow
comp142218_c2_seq2:773-1387(-)	204	ProSitePatterns	PS00598	Chromo domain signature.	40	60	-	IPR023779	Chromo domain, conserved site
comp142218_c2_seq2:773-1387(-)	204	SMART	SM00298	Chromatin organization modifier domain	22	74	2.8E-17	IPR000953	Chromo domain/shadow
comp142218_c2_seq2:773-1387(-)	204	SMART	SM00298	Chromatin organization modifier domain	130	182	0.42	IPR000953	Chromo domain/shadow
comp142218_c2_seq2:773-1387(-)	204	Pfam	PF01393	Chromo shadow domain	129	185	3.6E-35	IPR008251	Chromo shadow domain
comp142218_c2_seq2:773-1387(-)	204	SMART	SM00300	Chromo Shadow Domain	125	187	2.7E-32	IPR008251	Chromo shadow domain
comp142218_c2_seq2:773-1387(-)	204	Gene3D	G3DSA:2.40.50.40		124	187	1.5E-37
comp142218_c2_seq2:773-1387(-)	204	Pfam	PF00385	Chromo (CHRromatin Organisation MOdifier) domain	23	71	3.5E-16	IPR023780	Chromo domain
comp142218_c2_seq2:773-1387(-)	204	SUPERFAMILY	SSF54160		11	72	4.92E-21	IPR016197	Chromo domain-like
comp142218_c2_seq2:773-1387(-)	204	SUPERFAMILY	SSF54160		125	187	3.23E-26	IPR016197	Chromo domain-like
comp142218_c2_seq2:773-1387(-)	204	Gene3D	G3DSA:2.40.50.40		13	74	1.6E-26
comp142218_c2_seq2:773-1387(-)	204	ProSiteProfiles	PS50013	Chromo and chromo shadow domain profile.	23	81	21.336	IPR000953	Chromo domain/shadow
comp143265_c0_seq10:268-1350(+)	360	Pfam	PF00093	von Willebrand factor type C domain	119	181	5.3E-8	IPR001007	von Willebrand factor, type C
comp143265_c0_seq10:268-1350(+)	360	ProSiteProfiles	PS01225	C-terminal cystine knot domain profile.	266	340	13.654	IPR006207	Cystine knot, C-terminal
comp143265_c0_seq10:268-1350(+)	360	ProSiteProfiles	PS51323	Insulin-like growth factor-binding protein (IGFBP) N-terminal domain profile.	37	112	17.546	IPR000867	Insulin-like growth factor-binding protein, IGFBP
comp143265_c0_seq10:268-1350(+)	360	ProSiteProfiles	PS50184	VWFC domain profile.	117	182	11.236	IPR001007	von Willebrand factor, type C
comp143265_c0_seq10:268-1350(+)	360	SMART	SM00214	von Willebrand factor (vWF) type C domain	119	181	1.8E-14	IPR001007	von Willebrand factor, type C
comp143265_c0_seq10:268-1350(+)	360	SMART	SM00041	C-terminal cystine knot-like domain (CTCK)	271	340	2.2E-10	IPR006207	Cystine knot, C-terminal
comp143265_c0_seq10:268-1350(+)	360	SUPERFAMILY	SSF57184		47	115	1.27E-12	IPR009030	Insulin-like growth factor binding protein, N-terminal
comp143265_c0_seq10:268-1350(+)	360	SMART	SM00209	Thrombospondin type 1 repeats	210	253	1.1E-8	IPR000884	Thrombospondin, type 1 repeat
comp143265_c0_seq10:268-1350(+)	360	SUPERFAMILY	SSF82895		206	252	7.46E-7	IPR000884	Thrombospondin, type 1 repeat
comp143265_c0_seq10:268-1350(+)	360	ProSiteProfiles	PS50092	Thrombospondin type-1 (TSP1) repeat profile.	208	253	10.298	IPR000884	Thrombospondin, type 1 repeat
comp143265_c0_seq10:268-1350(+)	360	ProSitePatterns	PS01185	C-terminal cystine knot signature.	302	339	-	IPR006207	Cystine knot, C-terminal
comp143265_c0_seq10:268-1350(+)	360	PIRSF	PIRSF036495		4	359	5.5E-176	IPR012395	IGFBP-related, CNN
comp143265_c0_seq10:268-1350(+)	360	Pfam	PF00007	Cystine-knot domain	274	349	3.5E-8	IPR006208	Cystine knot
comp143265_c0_seq10:268-1350(+)	360	Pfam	PF00219	Insulin-like growth factor binding protein	45	97	3.9E-14	IPR000867	Insulin-like growth factor-binding protein, IGFBP
comp143265_c0_seq10:268-1350(+)	360	SMART	SM00121	Insulin growth factor-binding protein homologues	43	113	1.7E-14	IPR000867	Insulin-like growth factor-binding protein, IGFBP
comp143265_c0_seq10:268-1350(+)	360	ProSitePatterns	PS01208	VWFC domain signature.	136	181	-	IPR001007	von Willebrand factor, type C
comp143265_c0_seq10:268-1350(+)	360	Pfam	PF00090	Thrombospondin type 1 domain	211	252	2.5E-9	IPR000884	Thrombospondin, type 1 repeat
comp143265_c0_seq10:268-1350(+)	360	SUPERFAMILY	SSF57603		111	182	4.76E-7
comp143032_c1_seq1:279-1247(+)	323	Gene3D	G3DSA:3.30.70.330		263	323	4.8E-13	IPR012677	Nucleotide-binding, alpha-beta plait
comp143032_c1_seq1:279-1247(+)	323	Gene3D	G3DSA:3.30.70.330		31	155	5.3E-26	IPR012677	Nucleotide-binding, alpha-beta plait
comp143032_c1_seq1:279-1247(+)	323	ProSiteProfiles	PS50102	Eukaryotic RNA Recognition Motif (RRM) profile.	59	152	15.306	IPR000504	RNA recognition motif domain
comp143032_c1_seq1:279-1247(+)	323	Gene3D	G3DSA:3.30.70.330		156	247	1.3E-30	IPR012677	Nucleotide-binding, alpha-beta plait
comp143032_c1_seq1:279-1247(+)	323	SUPERFAMILY	SSF54928		36	157	6.72E-24
comp143032_c1_seq1:279-1247(+)	323	ProSiteProfiles	PS50102	Eukaryotic RNA Recognition Motif (RRM) profile.	164	242	19.451	IPR000504	RNA recognition motif domain
comp143032_c1_seq1:279-1247(+)	323	SMART	SM00360	RNA recognition motif	273	323	0.65	IPR000504	RNA recognition motif domain
comp143032_c1_seq1:279-1247(+)	323	SMART	SM00360	RNA recognition motif	165	238	3.5E-26	IPR000504	RNA recognition motif domain
comp143032_c1_seq1:279-1247(+)	323	SMART	SM00360	RNA recognition motif	60	148	4.1E-18	IPR000504	RNA recognition motif domain
comp143032_c1_seq1:279-1247(+)	323	SUPERFAMILY	SSF54928		164	323	2.65E-40
comp143032_c1_seq1:279-1247(+)	323	Pfam	PF00076	RNA recognition motif. (a.k.a. RRM, RBD, or RNP domain)	274	323	5.6E-11	IPR000504	RNA recognition motif domain
comp143032_c1_seq1:279-1247(+)	323	Pfam	PF00076	RNA recognition motif. (a.k.a. RRM, RBD, or RNP domain)	166	236	1.3E-21	IPR000504	RNA recognition motif domain
comp143032_c1_seq1:279-1247(+)	323	Pfam	PF00076	RNA recognition motif. (a.k.a. RRM, RBD, or RNP domain)	110	146	4.5E-8	IPR000504	RNA recognition motif domain
comp143032_c1_seq1:279-1247(+)	323	Pfam	PF00076	RNA recognition motif. (a.k.a. RRM, RBD, or RNP domain)	61	104	9.6E-8	IPR000504	RNA recognition motif domain
comp143032_c1_seq1:279-1247(+)	323	ProSiteProfiles	PS50102	Eukaryotic RNA Recognition Motif (RRM) profile.	272	323	12.987	IPR000504	RNA recognition motif domain
comp139782_c2_seq1:1-549(-)	183	ProSiteProfiles	PS50039	Fork head domain profile.	149	183	14.808	IPR001766	Transcription factor, fork head
comp139782_c2_seq1:1-549(-)	183	SMART	SM00339	FORKHEAD	147	183	0.0029	IPR001766	Transcription factor, fork head
comp139782_c2_seq1:1-549(-)	183	ProSitePatterns	PS00657	Fork head domain signature 1.	149	162	-	IPR018122	Transcription factor, fork head, conserved site
comp139782_c2_seq1:1-549(-)	183	PRINTS	PR00053	Fork head domain signature	149	162	4.9E-11	IPR001766	Transcription factor, fork head
comp139782_c2_seq1:1-549(-)	183	PRINTS	PR00053	Fork head domain signature	170	183	4.9E-11	IPR001766	Transcription factor, fork head
comp139782_c2_seq1:1-549(-)	183	SUPERFAMILY	SSF46785		148	183	3.67E-12
comp139782_c2_seq1:1-549(-)	183	Pfam	PF08430	Forkhead N-terminal region	17	148	1.2E-22	IPR013638	Fork-head N-terminal
comp139782_c2_seq1:1-549(-)	183	Gene3D	G3DSA:1.10.10.10		142	183	8.6E-15	IPR011991	Winged helix-turn-helix DNA-binding domain
comp139782_c2_seq1:1-549(-)	183	Pfam	PF00250	Fork head domain	149	183	3.1E-13	IPR001766	Transcription factor, fork head
comp144963_c0_seq4:2-1630(+)	542	SMART	SM00149	Phospholipase C, catalytic domain (part); domain Y	25	152	2.7E-43	IPR001711	Phospholipase C, phosphatidylinositol-specific, Y domain
comp144963_c0_seq4:2-1630(+)	542	Pfam	PF00168	C2 domain	174	263	2.0E-15	IPR000008	C2 calcium-dependent membrane targeting
comp144963_c0_seq4:2-1630(+)	542	SUPERFAMILY	SSF49562		173	298	6.7E-31	IPR008973	C2 calcium/lipid-binding domain, CaLB
comp144963_c0_seq4:2-1630(+)	542	ProSiteProfiles	PS50008	Phosphatidylinositol-specific phospholipase Y-box domain profile.	25	152	38.518	IPR001711	Phospholipase C, phosphatidylinositol-specific, Y domain
comp144963_c0_seq4:2-1630(+)	542	Gene3D	G3DSA:3.20.20.190		19	159	1.3E-36	IPR017946	PLC-like phosphodiesterase, TIM beta/alpha-barrel domain
comp144963_c0_seq4:2-1630(+)	542	SMART	SM00239	Protein kinase C conserved region 2 (CalB)	173	279	1.7E-19	IPR000008	C2 calcium-dependent membrane targeting
comp144963_c0_seq4:2-1630(+)	542	Pfam	PF00387	Phosphatidylinositol-specific phospholipase C, Y domain	61	152	1.9E-33	IPR001711	Phospholipase C, phosphatidylinositol-specific, Y domain
comp144963_c0_seq4:2-1630(+)	542	Gene3D	G3DSA:2.60.40.150		171	298	8.0E-26
comp144963_c0_seq4:2-1630(+)	542	PRINTS	PR00390	Phospholipase C signature	111	129	5.4E-14	IPR001192	Phosphoinositide phospholipase C
comp144963_c0_seq4:2-1630(+)	542	PRINTS	PR00390	Phospholipase C signature	90	111	5.4E-14	IPR001192	Phosphoinositide phospholipase C
comp144963_c0_seq4:2-1630(+)	542	PRINTS	PR00390	Phospholipase C signature	265	275	5.4E-14	IPR001192	Phosphoinositide phospholipase C
comp144963_c0_seq4:2-1630(+)	542	SUPERFAMILY	SSF51695		17	159	1.18E-36	IPR017946	PLC-like phosphodiesterase, TIM beta/alpha-barrel domain
comp144963_c0_seq4:2-1630(+)	542	ProSiteProfiles	PS50004	C2 domain profile.	159	264	17.412	IPR018029	C2 membrane targeting protein
comp134189_c1_seq2:199-1245(+)	348	SMART	SM00041	C-terminal cystine knot-like domain (CTCK)	261	330	9.9E-24	IPR006207	Cystine knot, C-terminal
comp134189_c1_seq2:199-1245(+)	348	SMART	SM00209	Thrombospondin type 1 repeats	199	242	4.2E-5	IPR000884	Thrombospondin, type 1 repeat
comp134189_c1_seq2:199-1245(+)	348	ProSiteProfiles	PS01225	C-terminal cystine knot domain profile.	256	330	15.896	IPR006207	Cystine knot, C-terminal
comp134189_c1_seq2:199-1245(+)	348	ProSiteProfiles	PS50092	Thrombospondin type-1 (TSP1) repeat profile.	197	242	8.576	IPR000884	Thrombospondin, type 1 repeat
comp134189_c1_seq2:199-1245(+)	348	Gene3D	G3DSA:2.10.70.10		102	132	6.9E-5
comp134189_c1_seq2:199-1245(+)	348	Pfam	PF00219	Insulin-like growth factor binding protein	29	81	3.0E-11	IPR000867	Insulin-like growth factor-binding protein, IGFBP
comp134189_c1_seq2:199-1245(+)	348	SMART	SM00121	Insulin growth factor-binding protein homologues	27	96	3.0E-19	IPR000867	Insulin-like growth factor-binding protein, IGFBP
comp134189_c1_seq2:199-1245(+)	348	PIRSF	PIRSF036495		1	348	3.9E-207	IPR012395	IGFBP-related, CNN
comp134189_c1_seq2:199-1245(+)	348	ProSiteProfiles	PS50184	VWFC domain profile.	100	166	12.847	IPR001007	von Willebrand factor, type C
comp134189_c1_seq2:199-1245(+)	348	Pfam	PF00093	von Willebrand factor type C domain	102	165	1.4E-10	IPR001007	von Willebrand factor, type C
comp134189_c1_seq2:199-1245(+)	348	Pfam	PF00090	Thrombospondin type 1 domain	201	241	5.3E-7	IPR000884	Thrombospondin, type 1 repeat
comp134189_c1_seq2:199-1245(+)	348	ProSitePatterns	PS01208	VWFC domain signature.	119	165	-	IPR001007	von Willebrand factor, type C
comp134189_c1_seq2:199-1245(+)	348	ProSiteProfiles	PS51323	Insulin-like growth factor-binding protein (IGFBP) N-terminal domain profile.	22	97	20.676	IPR000867	Insulin-like growth factor-binding protein, IGFBP
comp134189_c1_seq2:199-1245(+)	348	ProSitePatterns	PS01185	C-terminal cystine knot signature.	292	329	-	IPR006207	Cystine knot, C-terminal
comp134189_c1_seq2:199-1245(+)	348	SUPERFAMILY	SSF57184		28	106	4.39E-11	IPR009030	Insulin-like growth factor binding protein, N-terminal
comp134189_c1_seq2:199-1245(+)	348	SUPERFAMILY	SSF57603		94	166	5.02E-9
comp134189_c1_seq2:199-1245(+)	348	SMART	SM00214	von Willebrand factor (vWF) type C domain	102	165	5.2E-20	IPR001007	von Willebrand factor, type C
comp134189_c1_seq2:199-1245(+)	348	Pfam	PF00007	Cystine-knot domain	254	338	6.3E-14	IPR006208	Cystine knot
comp126379_c0_seq1:2-1003(+)	333	ProSiteProfiles	PS50005	TPR repeat profile.	38	71	6.874	IPR019734	Tetratricopeptide repeat
comp126379_c0_seq1:2-1003(+)	333	Gene3D	G3DSA:1.25.40.10		12	217	1.1E-28	IPR011990	Tetratricopeptide-like helical
comp126379_c0_seq1:2-1003(+)	333	SMART	SM00028	Tetratricopeptide repeats	72	105	0.14	IPR019734	Tetratricopeptide repeat
comp126379_c0_seq1:2-1003(+)	333	SMART	SM00028	Tetratricopeptide repeats	106	139	120.0	IPR019734	Tetratricopeptide repeat
comp126379_c0_seq1:2-1003(+)	333	SMART	SM00028	Tetratricopeptide repeats	41	71	85.0	IPR019734	Tetratricopeptide repeat
comp126379_c0_seq1:2-1003(+)	333	ProSiteProfiles	PS50005	TPR repeat profile.	106	139	8.231	IPR019734	Tetratricopeptide repeat
comp126379_c0_seq1:2-1003(+)	333	ProSiteProfiles	PS50293	TPR repeat region circular profile.	1	139	24.756	IPR013026	Tetratricopeptide repeat-containing domain
comp126379_c0_seq1:2-1003(+)	333	Pfam	PF13432	Tetratricopeptide repeat	11	71	1.1E-6
comp126379_c0_seq1:2-1003(+)	333	Gene3D	G3DSA:1.25.40.10		248	329	8.8E-4	IPR011990	Tetratricopeptide-like helical
comp126379_c0_seq1:2-1003(+)	333	SUPERFAMILY	SSF48452		174	319	3.22E-5
comp126379_c0_seq1:2-1003(+)	333	Pfam	PF00515	Tetratricopeptide repeat	78	105	0.0028	IPR001440	Tetratricopeptide TPR-1
comp126379_c0_seq1:2-1003(+)	333	SUPERFAMILY	SSF48452		176	217	1.08E-25
comp126379_c0_seq1:2-1003(+)	333	SUPERFAMILY	SSF48452		10	143	1.08E-25
comp126379_c0_seq1:2-1003(+)	333	ProSiteProfiles	PS50005	TPR repeat profile.	72	105	9.647	IPR019734	Tetratricopeptide repeat
comp132116_c0_seq1:760-2499(+)	579	ProSiteProfiles	PS50057	FERM domain profile.	5	295	85.903	IPR000299	FERM domain
comp132116_c0_seq1:760-2499(+)	579	SUPERFAMILY	SSF50729		199	335	2.46E-44
comp132116_c0_seq1:760-2499(+)	579	Gene3D	G3DSA:3.10.20.90		8	81	5.9E-28
comp132116_c0_seq1:760-2499(+)	579	Pfam	PF00769	Ezrin/radixin/moesin family	338	579	2.4E-65	IPR011259	Ezrin/radixin/moesin, C-terminal
comp132116_c0_seq1:760-2499(+)	579	Coils	Coil		414	467	-
comp132116_c0_seq1:760-2499(+)	579	Coils	Coil		158	179	-
comp132116_c0_seq1:760-2499(+)	579	SUPERFAMILY	SSF47031		89	198	1.44E-37	IPR019748	FERM central domain
comp132116_c0_seq1:760-2499(+)	579	Gene3D	G3DSA:1.20.5.450		295	344	6.1E-23
comp132116_c0_seq1:760-2499(+)	579	Coils	Coil		517	538	-
comp132116_c0_seq1:760-2499(+)	579	Pfam	PF00373	FERM central domain	93	206	5.6E-25	IPR019748	FERM central domain
comp132116_c0_seq1:760-2499(+)	579	Pfam	PF09379	FERM N-terminal domain	9	86	5.7E-19	IPR018979	FERM, N-terminal
comp132116_c0_seq1:760-2499(+)	579	Gene3D	G3DSA:1.20.80.10		83	199	2.5E-38	IPR014352	FERM/acyl-CoA-binding protein, 3-helical bundle
comp132116_c0_seq1:760-2499(+)	579	SUPERFAMILY	SSF48678		492	579	9.02E-33	IPR008954	Moesin
comp132116_c0_seq1:760-2499(+)	579	Gene3D	G3DSA:2.30.29.30		201	294	3.4E-33	IPR011993	Pleckstrin homology-like domain
comp132116_c0_seq1:760-2499(+)	579	Pfam	PF09380	FERM C-terminal PH-like domain	210	299	9.5E-33	IPR018980	FERM, C-terminal PH-like domain
comp132116_c0_seq1:760-2499(+)	579	ProSitePatterns	PS00660	FERM domain signature 1.	58	88	-	IPR019747	FERM conserved site
comp132116_c0_seq1:760-2499(+)	579	PRINTS	PR00661	ERM family signature	556	577	9.4E-97	IPR000798	Ezrin/radixin/moesin like
comp132116_c0_seq1:760-2499(+)	579	PRINTS	PR00661	ERM family signature	534	555	9.4E-97	IPR000798	Ezrin/radixin/moesin like
comp132116_c0_seq1:760-2499(+)	579	PRINTS	PR00661	ERM family signature	209	229	9.4E-97	IPR000798	Ezrin/radixin/moesin like
comp132116_c0_seq1:760-2499(+)	579	PRINTS	PR00661	ERM family signature	69	88	9.4E-97	IPR000798	Ezrin/radixin/moesin like
comp132116_c0_seq1:760-2499(+)	579	PRINTS	PR00661	ERM family signature	159	176	9.4E-97	IPR000798	Ezrin/radixin/moesin like
comp132116_c0_seq1:760-2499(+)	579	PRINTS	PR00661	ERM family signature	284	303	9.4E-97	IPR000798	Ezrin/radixin/moesin like
comp132116_c0_seq1:760-2499(+)	579	PRINTS	PR00661	ERM family signature	113	134	9.4E-97	IPR000798	Ezrin/radixin/moesin like
comp132116_c0_seq1:760-2499(+)	579	PRINTS	PR00661	ERM family signature	17	36	9.4E-97	IPR000798	Ezrin/radixin/moesin like
comp132116_c0_seq1:760-2499(+)	579	ProSitePatterns	PS00661	FERM domain signature 2.	176	205	-	IPR019747	FERM conserved site
comp132116_c0_seq1:760-2499(+)	579	SUPERFAMILY	SSF54236		2	87	1.26E-25
comp132116_c0_seq1:760-2499(+)	579	SMART	SM00295	Band 4.1 homologues	1	206	1.3E-74	IPR019749	Band 4.1 domain
comp132116_c0_seq1:760-2499(+)	579	PRINTS	PR00935	Band 4.1 protein family signature	186	202	4.6E-29	IPR019750	Band 4.1 family
comp132116_c0_seq1:760-2499(+)	579	PRINTS	PR00935	Band 4.1 protein family signature	37	49	4.6E-29	IPR019750	Band 4.1 family
comp132116_c0_seq1:760-2499(+)	579	PRINTS	PR00935	Band 4.1 protein family signature	117	137	4.6E-29	IPR019750	Band 4.1 family
comp132116_c0_seq1:760-2499(+)	579	PRINTS	PR00935	Band 4.1 protein family signature	104	117	4.6E-29	IPR019750	Band 4.1 family
comp132116_c0_seq1:760-2499(+)	579	PIRSF	PIRSF002305		1	579	0.0	IPR011174	Ezrin/radixin/moesin
comp132116_c0_seq1:760-2499(+)	579	Coils	Coil		306	407	-
comp140771_c0_seq1:803-2218(-)	471	SMART	SM00450	Rhodanese Homology Domain	143	275	7.1E-10	IPR001763	Rhodanese-like domain
comp140771_c0_seq1:803-2218(-)	471	Pfam	PF00782	Dual specificity phosphatase, catalytic domain	318	449	1.6E-43	IPR000340	Dual specificity phosphatase, catalytic domain
comp140771_c0_seq1:803-2218(-)	471	ProSiteProfiles	PS50206	Rhodanese domain profile.	161	278	14.948	IPR001763	Rhodanese-like domain
comp140771_c0_seq1:803-2218(-)	471	Gene3D	G3DSA:3.40.250.10		131	280	1.4E-31	IPR001763	Rhodanese-like domain
comp140771_c0_seq1:803-2218(-)	471	SMART	SM00195	Dual specificity phosphatase, catalytic domain	310	450	3.5E-55	IPR020422	Dual specificity phosphatase, subgroup, catalytic domain
comp140771_c0_seq1:803-2218(-)	471	ProSiteProfiles	PS50054	Dual specificity protein phosphatase family profile.	310	452	46.654	IPR020422	Dual specificity phosphatase, subgroup, catalytic domain
comp140771_c0_seq1:803-2218(-)	471	Gene3D	G3DSA:3.90.190.10		313	453	3.3E-50
comp140771_c0_seq1:803-2218(-)	471	SUPERFAMILY	SSF52799		301	452	2.31E-43
comp140771_c0_seq1:803-2218(-)	471	PRINTS	PR01764	MAP kinase phosphatase signature	337	347	8.6E-14	IPR008343	Mitogen-activated protein (MAP) kinase phosphatase
comp140771_c0_seq1:803-2218(-)	471	PRINTS	PR01764	MAP kinase phosphatase signature	359	368	8.6E-14	IPR008343	Mitogen-activated protein (MAP) kinase phosphatase
comp140771_c0_seq1:803-2218(-)	471	PRINTS	PR01764	MAP kinase phosphatase signature	192	204	8.6E-14	IPR008343	Mitogen-activated protein (MAP) kinase phosphatase
comp140771_c0_seq1:803-2218(-)	471	PRINTS	PR01764	MAP kinase phosphatase signature	166	176	8.6E-14	IPR008343	Mitogen-activated protein (MAP) kinase phosphatase
comp140771_c0_seq1:803-2218(-)	471	PRINTS	PR01764	MAP kinase phosphatase signature	375	387	8.6E-14	IPR008343	Mitogen-activated protein (MAP) kinase phosphatase
comp140771_c0_seq1:803-2218(-)	471	Pfam	PF00581	Rhodanese-like domain	161	270	7.4E-11	IPR001763	Rhodanese-like domain
comp140771_c0_seq1:803-2218(-)	471	ProSitePatterns	PS00383	Tyrosine specific protein phosphatases active site.	395	405	-	IPR016130	Protein-tyrosine phosphatase, active site
comp140771_c0_seq1:803-2218(-)	471	ProSiteProfiles	PS50056	Tyrosine specific protein phosphatases family profile.	373	432	15.246	IPR000387	Protein-tyrosine/Dual specificity phosphatase
comp140771_c0_seq1:803-2218(-)	471	PRINTS	PR01908	Atypical dual specificity phosphatase family signature	375	386	6.7E-5	IPR020417	Atypical dual specificity phosphatase
comp140771_c0_seq1:803-2218(-)	471	PRINTS	PR01908	Atypical dual specificity phosphatase family signature	332	343	6.7E-5	IPR020417	Atypical dual specificity phosphatase
comp140771_c0_seq1:803-2218(-)	471	PRINTS	PR01908	Atypical dual specificity phosphatase family signature	315	327	6.7E-5	IPR020417	Atypical dual specificity phosphatase
comp140771_c0_seq1:803-2218(-)	471	PRINTS	PR01908	Atypical dual specificity phosphatase family signature	359	368	6.7E-5	IPR020417	Atypical dual specificity phosphatase
comp140771_c0_seq1:803-2218(-)	471	SUPERFAMILY	SSF52821		135	278	2.62E-23	IPR001763	Rhodanese-like domain
comp145944_c0_seq2:2042-3346(-)	434	SMART	SM00248	ankyrin repeats	64	93	3400.0	IPR002110	Ankyrin repeat
comp145944_c0_seq2:2042-3346(-)	434	SMART	SM00248	ankyrin repeats	254	286	690.0	IPR002110	Ankyrin repeat
comp145944_c0_seq2:2042-3346(-)	434	SMART	SM00248	ankyrin repeats	98	127	4.0E-5	IPR002110	Ankyrin repeat
comp145944_c0_seq2:2042-3346(-)	434	SMART	SM00248	ankyrin repeats	132	162	0.59	IPR002110	Ankyrin repeat
comp145944_c0_seq2:2042-3346(-)	434	SMART	SM00248	ankyrin repeats	166	201	15.0	IPR002110	Ankyrin repeat
comp145944_c0_seq2:2042-3346(-)	434	ProSiteProfiles	PS50088	Ankyrin repeat profile.	98	130	12.262	IPR002110	Ankyrin repeat
comp145944_c0_seq2:2042-3346(-)	434	SUPERFAMILY	SSF158235		366	414	6.41E-7
comp145944_c0_seq2:2042-3346(-)	434	Pfam	PF12796	Ankyrin repeats (3 copies)	134	200	3.1E-7	IPR020683	Ankyrin repeat-containing domain
comp145944_c0_seq2:2042-3346(-)	434	Pfam	PF12796	Ankyrin repeats (3 copies)	48	129	6.7E-10	IPR020683	Ankyrin repeat-containing domain
comp145944_c0_seq2:2042-3346(-)	434	ProSiteProfiles	PS50297	Ankyrin repeat region circular profile.	69	210	30.715	IPR020683	Ankyrin repeat-containing domain
comp145944_c0_seq2:2042-3346(-)	434	SMART	SM00969		373	413	2.4E-6	IPR001496	SOCS protein, C-terminal
comp145944_c0_seq2:2042-3346(-)	434	ProSiteProfiles	PS50088	Ankyrin repeat profile.	132	165	9.992	IPR002110	Ankyrin repeat
comp145944_c0_seq2:2042-3346(-)	434	SUPERFAMILY	SSF48403		69	252	2.01E-27	IPR020683	Ankyrin repeat-containing domain
comp145944_c0_seq2:2042-3346(-)	434	ProSiteProfiles	PS50225	SOCS box domain profile.	361	410	11.816	IPR001496	SOCS protein, C-terminal
comp145944_c0_seq2:2042-3346(-)	434	Pfam	PF07525	SOCS box	373	411	8.7E-8	IPR001496	SOCS protein, C-terminal
comp145944_c0_seq2:2042-3346(-)	434	Gene3D	G3DSA:1.25.40.20		199	283	3.3E-6	IPR020683	Ankyrin repeat-containing domain
comp145944_c0_seq2:2042-3346(-)	434	Gene3D	G3DSA:1.25.40.20		69	198	3.8E-29	IPR020683	Ankyrin repeat-containing domain
comp118077_c0_seq1:382-1794(-)	470	Pfam	PF01582	TIR domain	311	449	1.2E-19	IPR000157	Toll/interleukin-1 receptor homology (TIR) domain
comp118077_c0_seq1:382-1794(-)	470	SMART	SM00369	Leucine-rich repeats, typical (most populated) subfamily	165	187	45.0	IPR003591	Leucine-rich repeat, typical subtype
[truncated: 148,042 more rows]
