# Supplementary material for: Transcriptome Sequencing, De Novo Assembly and Differential Gene Expression Analysis of the Early Development of Acipenser baeri
Source: PLoS One. 2015 Sep 11;10(9):e0137450. doi: 10.1371/journal.pone.0137450 (PMC4567377; doi:10.1371/journal.pone.0137450)
Supplement: S7 File — (XLS) [file pone.0137450.s010.xls]

Domain_id	Count
CTLH/CRA C-terminal to LisH motif domain	5
Domain of unknown function DUF1713, mitochondria	1
L27-N	1
Interferon-related developmental regulator, N-terminal	2
DNA replication licensing factor Mcm7	10
Dynein light chain, type 1/2	3
GNS1/SUR4 membrane protein	14
Potassium channel, calcium-activated, SK	10
G kinase-anchoring protein 1	3
UBX	24
Copper amine oxidase, C-terminal	3
Phosphatidylinositol-4, 5-bisphosphate phosphodiesterase beta	1
Threonyl/alanyl tRNA synthetase, class II-like, putative editing domain	9
STAG	2
Stonin homology	1
U1 small nuclear ribonucleoprotein of 70kDa N-terminal	2
C-myb, C-terminal	2
Collagen triple helix repeat	326
Riboflavin kinase domain, bacterial/eukaryotic	3
Prion/Doppel protein, beta-ribbon domain	5
D-isomer specific 2-hydroxyacid dehydrogenase, catalytic domain	5
ZU5	14
Neuregulin	3
FGF binding 1	4
Phosphatidylserine decarboxylase	1
Hypoxia-inducible factor-1 alpha	6
Tyrosine-tRNA ligase	10
Transcription factor, homeobox/POU	3
BING4, C-terminal domain	2
FAR-17a/AIG1-like protein	1
RNA polymerase II-binding domain	5
Tumour necrosis factor	35
Tropoelastin	3
ATPase, F1 complex, delta/epsilon subunit, N-terminal	6
Domain of unknown function DUF4455	1
ISWI HAND domain	4
Quinone oxidoreductase/zeta-crystallin, conserved site	3
Transcription factor COE, conserved site	3
Phosphoribosylglycinamide formyltransferase, active site	1
Protein of unknown function DUF3689	1
Methionine-tRNA ligase, type 1	1
Tropomodulin	5
Octanoyltransferase	3
Glutamate/phenylalanine/leucine/valine dehydrogenase	9
Orotate phosphoribosyl transferase domain	1
Protein of unknown function DUF719	1
Ribulose-phosphate 3-epimerase	1
GHMP kinase N-terminal domain	4
NACHT nucleoside triphosphatase	10
Protein of unknown function DUF4529	1
P2Y13 purinoceptor	4
Gonadotropin, beta subunit, conserved site	3
Asn/Gln amidotransferase	2
Calsequestrin, conserved site	2
Cytochrome c oxidase subunit IV family	9
Triosephosphate isomerase	8
Protein of unknown function DUF4535	1
Succinyl-CoA synthetase-like	14
Chitin binding domain	102
Histone deacetylase complex subunit SAP30 zinc-finger	1
Thiolase, active site	5
Mitochondrial ribonuclease P, tRNA methyltransferase protein 1	1
GATA-type transcription activator, N-terminal	3
Ubiquitin-activating enzyme	3
Low-density lipoprotein (LDL) receptor class A, conserved site	141
Ubiquitin-conjugating enzyme, E2	62
Amyloidogenic glycoprotein, E2 domain	2
Protein of unknown function DUF4487	1
Ves allergen	6
Receptor activity modifying protein	3
Splicing factor ELAV/HuD	5
Moybdenum cofactor oxidoreductase, dimerisation	2
Thiosulphate sulfurtransferase, conserved site	3
Ribosomal protein S23, eukaryotic/archaeal	1
GrpE nucleotide exchange factor	7
Adaptor protein ClpS, core	1
Collagenase NC10/endostatin	2
Domain of unknown function DUF1785	3
Claudin-14	10
Fanconi Anaemia group E protein, C-terminal	1
HD domain	5
DNA breaking-rejoining enzyme, catalytic core	14
L-type amino acid transporter	1
Domain of unknown function DUF3452, retinoblastoma-associated	1
Learning associated protein 18-like	1
Orphan nuclear receptor, NURR type	3
Ubiquitin E2 variant, N-terminal	6
Pseudouridine synthase I, TruA	5
Plexin/semaphorin/integrin	17
Anaphase-promoting complex, subunit 10/DOC domain	2
Prefoldin subunit	3
DNA methylase, C-5 cytosine-specific, active site	1
Anaphylatoxin/fibulin	19
Netrin module, non-TIMP type	24
ATPase, AAA-2	3
Transforming growth factor-beta receptor, type II	2
Alpha-N-acetylglucosaminidase, C-terminal	1
DNA mismatch repair protein, MSH2	1
DNA topoisomerase I, domain 1	3
Pyridoxal phosphate-dependent transferase, major region, subdomain 1	49
Magnesium transporter	1
GAF domain	13
Malate dehydrogenase, type 1	3
Stem cell factor	1
Electron transfer flavoprotein, alpha subunit	2
L27, C-terminal	11
Superoxide dismutase, copper/zinc binding domain	30
ERG2/sigma1 receptor-like	1
UAA transporter	5
Extracellular solute-binding protein, family 3	5
Cytochrome c oxidase assembly protein COX16	1
Type II pantothenate kinase	5
SNF5/SMARCB1/INI1	1
NADH:ubiquinone oxidoreductase, iron-sulphur subunit 5	2
Phosphatidylinositol-4-phosphate 5-kinase, N-terminal domain	6
Lon protease homolog, chloroplastic/mitochondrial	1
Replication fork protection component Swi3	1
Nucleoporin Nup85-like	1
Creatinase	2
Peptide methionine sulphoxide reductase MrsB	6
Ubiquinone biosynthesis hydroxylase, UbiH/UbiF/VisC/COQ6	1
Proteinase inhibitor, propeptide	17
Centromere protein P	1
tRNA-binding domain	2
Glycosyl transferase, family 1	4
Protein of unknown function DUF2052, coiled-coil	1
Protein of unknown function DUF1370, TMEM126	1
Annexin repeat, conserved site	39
ALB/AFP/VDB	14
Ribonuclease Zc3h12a-like	4
Annexin, type V	11
Angiotensin II, type I receptor-associated	2
Domain of unknown function DUF4596	2
CRAL/TRIO, N-terminal domain	28
GPCR, family 2, vasoactive intestinal peptide receptor 2	8
ATP-grasp fold, succinyl-CoA synthetase-type	4
Calmodulin-regulated spectrin-associated protein, CH domain	2
SynGAP C2 domain, N-terminal	1
Transcription Factor IIF, Rap30/Rap74, interaction	2
Vanillyl-alcohol oxidase, C-terminal subdomain 2	2
Peptidase M1, membrane alanine aminopeptidase, N-terminal	57
Signal recognition particle, SRP54 subunit, helical bundle	7
Protein of unknown function DUF4606	1
CD59 antigen	10
Protein ASX-like, PHD domain	1
Domain of unknown function DUF2411	1
Cdc37, C-terminal	4
Spectrin alpha chain, SH3 domain	12
Leucine carboxyl methyltransferase, LCTM1 1	1
Peptidase S9A, oligopeptidase, N-terminal	1
GPI biosynthesis protein Pig-F	1
Bud-site selection protein, BUD22	1
Ribosomal protein L19/L19e, domain 3	3
Sec1-like protein	16
PINCH	1
Uncharacterised conserved protein UCP038083, PDZ	3
Phosphoribosylformylglycinamidine synthase	1
Adenosine deaminase-related growth factor	1
Sec23/Sec24 beta-sandwich	3
Glutamine-tRNA synthetase, class Ib	1
NF-kappa-B essential modulator NEMO, N-terminal	1
DNA-directed RNA polymerase, RpoA/D/Rpb3-type	2
G-protein gamma-like domain	14
RNA polymerase, beta subunit, protrusion	5
Tis11B-like protein, N-terminal	2
Fibrillarin, conserved site	3
Cysteine-rich flanking region, C-terminal	70
P-loop containing nucleoside triphosphate hydrolase	1009
Choloylglycine hydrolase	2
Pseudouridine synthase, TruD	2
Transcription factor, T-box	148
Transcriptional enhancer factor	3
CART satiety factor	13
Regulator of G protein signalling	153
K homology domain, prokaryotic type	3
HSPB1-associated protein 1	2
Elongation factor G, III-V domain	24
Uncharacterised protein family, ATP binding	4
Pseudouridine synthase, RluC/RluD	1
Zinc finger, TFIIB-type	10
DNA-directed RNA polymerase, subunit E/RPC8	1
G protein-coupled receptor GCR1 putative	6
Chloride channel calcium-activated	3
Major facilitator superfamily	52
Proline-rich protein 15	2
Rab15 effector	1
Protein of unknown function DUF3661, vaculolar transmembrane	2
Tyrosyl-DNA phosphodiesterase	1
Sodium:neurotransmitter symporter	224
tRNA-dihydrouridine synthase, conserved site	4
Cyclin-like	149
Phosphoglucose isomerase, C-terminal	2
Cytochrome c domain	4
Follistatin/Osteonectin EGF domain	3
eRF1 domain 3	4
Helicase, superfamily 1/2, ATP-binding domain	143
SAB domain	4
Topoisomerase I C-terminal domain	3
Enoyl-CoA hydratase/isomerase, conserved site	8
Suppressor of cytokine signalling	2
Nucleoporin Nup54, alpha-helical domain	1
Phosphoribosylglycinamide synthetase	2
Transposase, Tc1-like	11
L27-2	1
Integrin beta subunit	47
Glycogen synthase	5
Ribosomal protein S12/S23	5
Inter-alpha-trypsin inhibitor heavy chain, C-terminal	3
RNA recognition motif domain, eukaryote	37
FAD binding domain	3
Transcription factor TFIIB, conserved site	4
Vacuolar protein sorting-associated protein 35	2
Protein of unknown function DUF3441	1
Protein of unknown function DUF3752	1
Gamma-butyrobetaine,2-oxoglutarate dioxygenase	1
OB-fold nucleic acid binding domain, AA-tRNA synthetase-type	11
Glutathione S-transferase, C-terminal	15
Protein of unknown function DUF92, TMEM19	1
TLDc	16
Leghaemoglobin	6
TRAF-like	32
Peptidase M22, conserved site	1
Neuroendocrine 7B2 precursor	1
Bone morphogenetic protein 1/tolloid-like protein	2
PPP domain	1
Potassium channel, voltage dependent, Kv1.3	6
Peptidase M12A, meprin alpha subunit	2
DAD/Ost2	3
Allantoicase	3
Prolyl 4-hydroxylase, alpha subunit	10
Ovarian tumour, otubain	27
Phosphofructokinase, conserved site	1
Protein of unknown function DUF408	2
Microtubule associated proteins, tubulin-binding repeat	19
Protein of unknown function DUF775	1
Domain of unknown function DUF3449	1
Tubulin/FtsZ, GTPase domain	76
Transmembrane protein C12orf23, UPF0444	3
Potassium channel, voltage-dependent, EAG	10
GidA associated domain 3	1
Histone acetyltransferases subunit 3	1
Fzo/mitofusin HR2 domain	2
Peroxisome biogenesis factor 1, alpha/beta	1
Glutamyl/glutaminyl-tRNA synthetase, class Ib	14
NHL repeat	25
Six-hairpin glycosidase	8
YEATS	8
Bradykinin receptor B2	5
GIY-YIG domain	1
Spc97/Spc98	2
Uncharacterised protein family UPF0556	1
Nerve growth factor-like	3
DBINO domain	1
Transcription factor IIS, N-terminal	37
Tyrosyl-DNA phosphodiesterase C-terminal domain	1
Peptidase M24, structural domain	44
ATPase, F1 complex, gamma subunit	12
Mediator complex, subunit Med4	1
Vacuolar protein sorting-associated protein 11	1
UDP/CMP-sugar transporter	3
Transcription factor SOX	6
Synapsin, phosphorylation site	4
Eukaryotic translation initiation factor SUI1	4
Protein of unknown function DUF167	4
Neuropeptide B/W precursor family	3
YjeF C-terminal domain, carbohydrate kinase-related	3
Lactate/malate dehydrogenase, C-terminal	10
Sorting nexin, N-terminal	2
GTF2I-like repeat	4
Adaptor protein complex AP-1, gamma subunit	1
SGNH hydrolase-type esterase domain	14
Galanin	5
Neuropeptide FF receptor family	5
YTH domain	10
Non-SMC condensin II complex, subunit H2-like	1
Potassium channel, inwardly rectifying, Kir	117
Neuromodulin (GAP-43), C-terminal	1
Ras guanine nucleotide exchange factor, domain	23
Smr protein/MutS2 C-terminal	3
Zinc finger, FCS-type	4
Biliverdin reductase A	1
Cathelicidin	1
GPCR, family 3, conserved site	24
LNS2, Lipin/Ned1/Smp2	4
Glycosyl hydrolase family 38, C-terminal	1
cGMP-dependent kinase	15
Zinc finger, PHD-type, conserved site	49
Dynamin, GTPase domain	17
K Homology domain, type 2	6
RIO2 kinase, winged helix, N-terminal	1
Ribosomal protein S23/S25, mitochondrial	1
GPCR, family 2, brain-specific angiogenesis inhibitor	6
Ribosomal protein L1, superfamily	5
GPCR, family 2, corticotropin releasing factor receptor	10
Peptidase C19, ubiquitin-specific peptidase, DUSP domain	9
Cytochrome b5-like heme/steroid binding domain	80
DNA repair nuclease, XPF-type/Helicase	3
Progressive ankylosis	1
Hedgehog, N-terminal signaling domain	3
Alpha crystallin/Heat shock protein	37
UDP-N-acetylglucosamine 2-epimerase,UDP-hydrolysing	1
Amyloidogenic glycoprotein, heparin-binding	6
Hydroxymethylglutaryl-coenzyme A synthase C-terminal	1
Ribosomal protein L4/L1e	4
Monothiol glutaredoxin-related	3
Adenomatous polyposis coli domain	2
rRNA-processing arch domain	1
Uncharacterised protein family UPF0248	1
Calreticulin/calnexin	42
Peptidase M12B, GON-ADAMTSs	2
Domain of unknown function DUF1725	1
Inorganic pyrophosphatase	8
6-pyruvoyl tetrahydropterin synthase/QueD family protein	2
Potassium channel, voltage-dependent, beta subunit, KCNAB2	5
Histone deacetylase	24
Glucose-6-phosphate dehydrogenase, C-terminal	1
4Fe-4S ferredoxin, iron-sulphur binding, conserved site	12
Protein of unknown function DUF4481	2
Domain of unknown function DUF4205	4
17beta-dehydrogenase	3
NUDIX hydrolase domain-like	46
Peptidase S1, trypsin family, active site	133
Reductase, C-terminal	1
Serine/threonine-protein kinase, Sbk1	2
Pyruvate kinase, barrel	2
Type IIA DNA topoisomerase subunit A, alpha-helical domain	1
Gap junction alpha-1 protein (Cx43), C-terminal	1
Molybdenum cofactor biosynthesis, conserved site	1
von Hippel-Lindau disease tumor suppressor, beta domain	2
Myosin-like IQ motif-containing domain	7
Kinetochore protein Cenp-F/LEK1, Rb protein-binding domain	1
Concentrative nucleoside transporter, metazoan/bacterial	2
ATPase, F1 complex, OSCP/delta subunit	24
Voltage-dependent calcium channel, gamma-5 subunit	2
Nucleoplasmin core domain	10
Serine-threonine/tyrosine-protein kinase catalytic domain	322
SMCs flexible hinge	9
Uncharacterised protein family KRTCAP2	2
Insulin-like	24
Regulator of G-protein signaling, domain 1	23
PTR2 family proton/oligopeptide symporter, conserved site	3
Abl-interactor, homeo-domain homologous domain	2
Muscarinic acetylcholine receptor M2	4
Apoptosis regulator, Mcl-1	3
Glutamate/phenylalanine/leucine/valine dehydrogenase, C-terminal	4
UPF0708 protein C6orf162	1
Elongation factor 4	2
Polyketide synthase, beta-ketoacyl synthase domain	1
Histone deacetylase, glutamine rich N-terminal domain	2
Inositolphosphorylceramide-B hydroxylase	1
Cytidyltransferase-like domain	3
Pseudouridine synthase I, TruA, alpha/beta domain	6
Ribosomal protein L5 domain	4
Thiamin pyrophosphokinase, eukaryotic	1
Agouti	4
Fumarate reductase/succinate dehydrogenase flavoprotein-like, C-terminal	6
Sphingomyelin phosphodiesterase	1
Single hybrid motif	13
Monocarboxylate transporter	3
Amidinotransferase	3
Protocadherin	4
Beta-galactosidase 1-like	2
Phosphotyrosine protein phosphatase I superfamily	3
Pyruvate-flavodoxin oxidoreductase	1
Cyclophilin-type peptidyl-prolyl cis-trans isomerase	13
Myotubularin phosphatase domain	12
Eukaryotic transcription factor, Skn-1-like, DNA-binding	26
Protein phosphatase inhibitor	1
Phosphatidylinositol N-acetylglucosaminyltransferase	1
Osteocalcin/matrix Gla protein	2
Profilin conserved site	2
Phosphoacetylglucosamine mutase	1
Protein of unknown function DUF4570	1
Ras-association	69
Isopenicillin N synthase-like	3
ATPase, vacuolar ER assembly factor, Vma12	1
CCR4-Not complex component, Not N-terminal domain	1
Calcium-transporting P-type ATPase, subfamily IIB	2
Axin interactor dorsalization-associated protein, C-terminal domain	1
Heme-NO binding	4
Uncharacterised domain NUC202	1
Glycosyl transferase, family 10	5
CRM1 C-terminal domain	4
Membrane attack complex component/perforin domain, conserved site	7
Ribophorin I	2
Glycosyl transferase family 3, N-terminal domain	2
P-type trefoil	151
Voltage-dependent calcium channel, L-type, beta-2 subunit	4
Plexin-like fold	22
Carbohydrate-binding WSC, subgroup	6
Phosphoglucose isomerase, conserved site	4
Phenylalanyl-tRNA synthetase	3
SCAMP	5
Septin	7
Glycogen synthase kinase-3 binding protein	1
DNA photolyase, FAD-binding/Cryptochrome, C-terminal	12
RZZ complex, subunit Zw10	1
DNA-binding TFAR19-related protein	4
40S ribosomal protein SA	1
Ribosomal protein L19/L19e domain	6
Isy1-like splicing	1
Ribonucleotide reductase large subunit, C-terminal	8
NatC N(alpha)-terminal acetyltransferase, Mak10 subunit	1
Cytosolic fatty-acid binding	60
Aspartyl/glutamyl-tRNA(Asn/Gln) amidotransferase, B subunit	2
Small GTPase superfamily	657
Phosphoserine aminotransferase, subgroup	1
Maf1 regulator	2
FYVE-finger-containing Rab5 effector protein rabenosyn-5	2
Glutamate-cysteine ligase catalytic subunit	1
Domain of unknown function DUF4550	1
Succinate dehydrogenase [ubiquinone] cytochrome b small subunit, CybS	3
Interleukin-1 alpha/beta	4
Malate synthase	1
NADH dehydrogenase [ubiquinone] 1 alpha subcomplex assembly factor 3	5
Surfeit locus 6	1
Kynurenine formamidase	1
Spo11/DNA topoisomerase VI, subunit A	7
Neurohypophysial hormone	10
DNA-binding RFX-type winged-helix domain	6
5'(3')-deoxyribonucleotidase	1
Dak phosphatase	3
Fumarase/histidase, N-terminal	3
Sterol-sensing domain	6
Spen paralogue and orthologue SPOC, C-terminal	2
Thiopurine S-methyltransferase	2
RNA polymerase II transcription factor SIII, subunit A	1
Peptidase, FtsH	1
Beclin family	1
Aerolysin-like toxin, beta complex domain	7
HARP domain	4
Jun-like transcription factor	6
Cellular repressor of E1A-stimulated genes (CREG)	2
Frag1/DRAM/Sfk1	5
Core histone macro-H2A	1
D-tyrosyl-tRNA(Tyr) deacylase	2
Fructose-bisphosphate aldolase, class-I	14
U3 small nucleolar ribonucleoprotein complex, subunit Mpp10p	1
Natriuretic peptide, C type	8
Protein import receptor MAS20-related	9
Protein of unknown function DUF791	1
Peroxisome membrane protein, Pex16	1
Protein of unknown function DUF2723	1
Glutathione degradosome, DUG1	1
Thioredoxin/glutathione reductase selenoprotein	4
Band 4.1 family	48
2-oxoacid dehydrogenase acyltransferase, catalytic domain	5
Mini-chromosome maintenance complex protein 4	8
Domain of unknown function DUF3668	1
DNA binding HTH domain, Psq-type	12
Mur ligase, central	3
Domain of unknown function DUF3454, notch	2
Beta-grasp domain	15
Domain of unknown function DUF4347	1
Cyclin PHO80-like	2
F-actin-capping protein subunit beta	16
Concanavalin A-like lectin/glucanase, subgroup	105
Domain of unknown function DUF2439	1
Fbxo7/PI31 domain	1
Sec8 exocyst complex component specific domain	1
Thrombospondin, type 1 repeat	556
Interphotoreceptor retinol-binding	8
CARP motif	14
Inosine-5'-monophosphate dehydrogenase	6
Acute myeloid leukemia 1 protein (AML1)/Runt	29
Pyruvate-flavodoxin oxidoreductase, central domain	2
DNA topoisomerase, type IIA, subunit A/C-terminal	2
DNA helicase Pif1	1
WASH complex, subunit strumpellin	1
Cation-dependent mannose-6-phosphate receptor	7
Clathrin adaptor, mu subunit, C-terminal	38
Helix-turn-helix DNA-binding domain of Spt6	1
ESCRT-II complex, vps25 subunit	1
Ubiquitin-activating enzyme, E1, active site	3
Repulsive guidance molecule, N-terminal	2
Fos transforming protein	43
Cadherin-like beta sandwich domain	2
Zinc finger, PHD-type	77
Meiosis-specific protein MEI4	1
Argonaute/Dicer protein, PAZ	34
Sigma-54 interaction domain, ATP-binding site 1	3
C-type lectin, conserved site	38
Adenosine/AMP deaminase domain	6
GPCR, family 2, secretin-like	145
Neuromodulin (GAP-43)	3
Eukaryotic translation initiation factor 3 subunit G	4
Protein of unknown function DUF4561	1
Beta tubulin	76
Domain of unknown function DUF218	1
Copper homeostasis protein CutC	2
RNA recognition motif domain	1023
L-Aspartase-like	4
Haem oxygenase conserved site	1
Rad21/Rec8-like protein, C-terminal, eukaryotic	1
Transaldolase type 1	2
ATPase, F0 complex, subunit C, DCCD-binding site	3
Neurokinin NK2 receptor	3
Domain of unknown function DUF1605	13
Colipase	6
Ribosomal protein S32, mitochondrial	1
Pyridoxal phosphate-dependent decarboxylase	7
PUR-alpha/beta/gamma, DNA/RNA-binding	20
Molybdopterin oxidoreductase, molybdopterin cofactor binding site	1
6-pyruvoyl tetrahydropterin synthase, histidine active site	1
Citrate synthase-like, core	2
RecF/RecN/SMC, N-terminal	6
Spermidine/spermine synthases family	4
Translation elongation/initiation factor/Ribosomal, beta-barrel	37
Pyridoxal phosphate-dependent transferase	55
Ribonuclease P/MRP, p29 subunit	1
Cysteine synthase/cystathionine beta-synthase P-phosphate-binding site	1
Ribosome maturation protein SBDS	1
Histone acetyltransferase ELP3	2
Mitochondrial inner membrane protein Mitofilin	1
JAB/MPN domain	27
Protein of unknown function DUF1499	1
Sea anemone cytolysin	6
BIG/ATPase V1 complex, subunit S1	2
DNA topoisomerase I, DNA binding, mixed alpha/beta motif, eukaryotic-type	6
FAM125	2
6-phosphogluconolactonase, DevB-type	1
Uncharacterised protein family UPF0449	1
Ribosomal protein L18a	4
Band 4.1 protein	1
Aldehyde dehydrogenase, C-terminal	16
Smg8/Smg9	1
Aspartate/ornithine carbamoyltransferase, Asp/Orn-binding domain	1
Ferredoxin reductase-type FAD-binding domain	12
Zinc finger, CTCHY-type	2
Myelin P0 protein	19
Tubulin	112
Archaeal RpoH /eukaryotic RPB5 RNA polymerase subunit	1
Anti-Mullerian hormone, N-terminal	3
DNA primase, large subunit, eukaryotic	1
Catechol O-methyltransferase	3
tRNA-binding arm	2
Protein phosphatase 2C (PP2C)-like domain	82
Conserved oligomeric Golgi complex, subunit 2, N-terminal	1
Calreticulin/calnexin, conserved site	26
Pre-SET zinc-binding sub-group	2
Peptidase S10, serine carboxypeptidase, active site	6
Ribosomal protein L18e, conserved site	3
Fatty acid oxidation complex, alpha subunit, mitochondrial	1
FAD synthetase, molybdopterin binding	1
FMRFamide-related peptide	4
Exonuclease V	1
Cytochrome c oxidase, subunit VIb	4
Eukaryotic translation initiation factor 4E binding	2
Clathrin adaptor, alpha/beta/gamma-adaptin, appendage, Ig-like subdomain	12
Peptidase S26B, eukaryotic signal peptidase	3
Major vault protein, N-terminal	41
Ribonucleotide reductase large subunit, N-terminal	1
Sas10/Utp3/C1D	3
Pyridoxamine 5'-phosphate oxidase, conserved site	1
Ribonuclease CAF1	4
Guanylate-binding protein, N-terminal	9
Globin-like	18
Isopenicillin N synthase	4
SART-1 protein	1
Potassium channel, voltage-dependent, beta subunit, KCNAB-related	18
Transient receptor potential channel	3
Chromo domain	25
Ras-like guanine nucleotide exchange factor, N-terminal	36
Calcium-transporting P-type ATPase, subfamily IIA, PMR1-type	1
2-oxo acid dehydrogenase, lipoyl-binding site	7
Protein of unknown function DUF4464	1
Snake toxin	1
Chaperone DnaJ, C-terminal	10
BESS motif	2
Timeless C-terminal	2
Uncharacterised protein family UPF0001	3
Sphingolipid delta4-desaturase, N-terminal	2
Proton-dependent oligopeptide transporter family	5
Hs1/Cortactin	50
Galactose-1-phosphate uridyl transferase, C-terminal	1
Protein of unknown function DUF3337	2
Aspartate/glutamate/uridylate kinase	8
UDP-N-acetylglucosamine 2-epimerase	1
mRNA capping enzyme	3
Gamma tubulin	8
DNA methylase, N-6 adenine-specific, eukaryotic	1
NIPSNAP	4
Ribosomal protein S8	10
WW domain	179
Insulin-like growth factor-binding protein 1	5
3-oxoacyl-[acyl-carrier-protein] synthase 2	2
Phosphatidylinositol 3-kinase Ras-binding (PI3K RBD) domain	15
Zinc finger, DHHC-type, palmitoyltransferase	45
mRNA splicing factor SYF2	2
Replication factor A, C-terminal	1
Succinylglutamate desuccinylase/aspartoacylase	2
Keratin, type I	74
G protein alpha subunit, helical insertion	28
Alpha/gamma-adaptin-binding protein p34	1
Homocysteine S-methyltransferase	20
Cadherin, cytoplasmic domain	14
Armadillo repeat-containing protein 3 and Serine/threonine-protein kinase CTR1	1
Ferritin/DPS protein domain	4
Adenomatous polyposis coli protein, cysteine-rich repeat	7
Uncharacterised conserved protein UCP037490, NIF3, eukaryota	1
Polyketide synthase, acyl transferase domain	1
Adaptor protein complex AP-3, delta subunit	1
Proteasome activator pa28, REG beta subunit	8
Phosphatidylinositol-4, 5-bisphosphate phosphodiesterase beta, conserved site	1
Fis1, N-terminal tetratricopeptide repeat	1
Protein of unknown function DUF4504	1
Interferon-related developmental regulator, C-terminal	2
Small-subunit processome, Utp21	2
WH1/EVH1	33
Protein of unknown function DUF1631	1
Beta-amyloid precursor protein C-terminal	1
Glucose-6-phosphate dehydrogenase	7
UbiA prenyltransferase family	5
FAM175 family, BRISC complex, Abro1 subunit	6
Transcription factor Otx	11
Sodium:dicarboxylate symporter	38
Calcineurin-like phosphoesterase superfamily domain	1
Cytochrome c1	27
Pleiotrophin/Midkine heparin-binding growth factor, C-terminal domain	8
Protein of unknown function DUF4616	2
Inhibin, beta B subunit	5
von Willebrand factor, type A	360
Transducer of regulated CREB activity, middle domain	3
Cysteine-rich domain, DPF-motif	5
Amphiphysin, isoform 1	4
TGF beta-induced protein bIGH3/osteoblast-specific factor 2	1
RNA (C5-cytosine) methyltransferase	22
ATPase, F1 complex, delta/epsilon subunit, C-terminal	1
Cysteine/histidine-rich domain	8
F-box domain	107
Ribosomal protein S6 kinase II	1
Pre-mRNA-processing-splicing factor 8, U6-snRNA-binding	1
GTP-binding protein Era	1
Cadherin	1153
Zona occludens protein	3
Glutamate/phenylalanine/leucine/valine dehydrogenase, dimerisation domain	2
Domain of unknown function DUF4463	1
EF-hand domain, type 1	1
TRAM domain	3
Synapsin, pre-ATP-grasp domain	2
FATE/Miff/Tango-11	2
Conserved oligomeric Golgi complex subunit 8	3
Protein of unknown function DUF2053, membrane	2
Bifunctional 6-phosphofructo-2-kinase/fructose-2, 6-bisphosphate 2-phosphatase	3
Ribosomal protein L10e, conserved site	3
Basic leucine zipper domain, Maf-type	11
Dystroglycan-type cadherin-like	2
Arsenical pump ATPase, ArsA/GET3, eukaryotic	1
Galanin message associated peptide (GMAP)	2
Zinc finger, DNL-type	2
Folliculin	1
Domain of unknown function DUF4509	1
Enolase, N-terminal	4
Thyrotropin-releasing hormone receptor family	7
Transforming growth factor-beta, C-terminal	94
PAS domain	144
Domain of unknown function DUF4210	1
GPCR kinase	30
SNARE-complex protein Syntaxin-18 N-terminal	1
Phosducin, thioredoxin-like domain	2
Kelch repeat type 1	354
Haemerythrin	31
Thioesterase	1
NIF system FeS cluster assembly, NifU, C-terminal	2
Inosine triphosphate pyrophosphatase	1
Domain of unknown function DUF3456	7
Vitellinogen, beta-sheet N-terminal	2
Serpin, conserved site	17
Peptidase M12B, ADAM-TS2	3
Aminotransferases, class-I, pyridoxal-phosphate-binding site	5
Ribosomal protein S3, C-terminal	6
Epoxide hydrolase	1
Ribosomal protein L11	3
Nucleoside-triphosphatase, THEP1 type	2
Fatty acid desaturase, type 1, C-terminal	3
tRNA-guanine(15) transglycosylase-like	6
Uncharacterised protein family FAM171	4
Arylamine N-acetyltransferase	18
Triosephosphate isomerase, bacterial/eukaryotic	2
Aldehyde dehydrogenase, N-terminal	16
Peptidase T1A, proteasome beta-subunit	38
Potassium channel, calcium-activated, BK, alpha subunit	6
PNPase/RNase PH domain	4
JmjC domain	47
Histone-lysine N-methyltransferase, SETD3	1
MD-2-related lipid-recognition domain	13
Centromere protein Chl4/mis15/CENP-N	1
CC chemokine receptor 6	3
Cyclic nucleotide-binding domain	103
Tektin	17
Alcohol dehydrogenase class III/S-(hydroxymethyl)glutathione dehydrogenase	2
Thrombospondin, type 3-like repeat	19
Replication protein A, subunit RPA32	1
Exportin/Importin, Cse1-like	1
Protein of unknown function DUF4630	1
D-site 20S pre-rRNA nuclease	1
CAP, conserved site	5
Zinc finger, AN1-type	40
Phosphatase tensin type	3
Protein XRP2	1
Sodium:dicarboxylate symporter, conserved site	8
Peptidoglycan binding-like	38
Eukaryotic translation initiation factor 3-like domain	1
GPCR, family 2, calcitonin receptor family	17
Calcium/calmodulin-dependent protein kinase II, association-domain	4
Glutamyl-tRNA synthetase, class Ib, archaeal/eukaryotic cytosolic	1
Eukaryotic/archaeal PrmC-related	1
N2227-like	1
Beta-2-glycoprotein-1 fifth domain	3
GA-binding protein alpha subunit, N-terminal	1
Usher syndrome type-1C protein-binding protein 1, PDZ domain	3
Extracellular sulfatase	2
Strabismus	2
Phosphoenolpyruvate carboxykinase, GTP-utilising	16
Xanthine dehydrogenase, molybdopterin binding subunit	1
Mediator complex, subunit Med24, N-terminal	1
Glutamyl-tRNA(Gln) amidotransferase A subunit	1
Deoxyribonuclease II	2
Peptidase A2A, retrovirus, catalytic	9
ARP2/3 complex, 21kDa subunit (p21-Arc)	8
Aminotransferase class-III	10
Anion-transporting ATPase-like domain	2
Ammonium transporter AmtB-like domain	17
Interferon regulatory factor 2-binding protein 1 & 2, zinc finger	3
DNA polymerase lambda, fingers domain	6
Fructosamine/Ketosamine-3-kinase	2
Serine-threonine protein kinase 19	1
Phosphoglycerate kinase, C-terminal	3
Phosphoribosylglycinamide synthetase, C-domain	2
S-adenosyl-L-homocysteine hydrolase, conserved site	5
RNA polymerase, N-terminal	1
Glycosylphosphatidylinositol-mannosyltransferase I, PIG-X/PBN1	2
RNA helicase UPF1, UPF2-interacting domain	1
Tyrosine-protein kinase, non-receptor Jak/Tyk2	8
Rb C-terminal	1
Ferritin-like superfamily	13
Gamma-glutamyl phosphate reductase GPR	1
DNA-directed DNA polymerase, family B, mitochondria/virus	1
Haem peroxidase	2
Potassium channel, inwardly rectifying, Kir2.2	8
Coiled-coil domain-containing protein 56	1
Axin interactor, dorsalization-associated protein, N-terminal	3
Bibrotoxin/Sarafotoxin-D	12
Domain of unknown function DUF625	2
Phosphatidylinositol-4-phosphate 5-kinase, core, subgroup	6
Hydrolethalus syndrome protein 1, C-terminal domain	1
Testicular haploid expressed repeat	25
Proteasome endopeptidase complex, beta subunit	2
DNA photolyase, class 2	3
Autophagy-related protein 5	1
Kininogen-type cystatin domain	2
GPCR, family 2-like	34
Potassium channel, voltage dependent, Kv4	14
DNA repair protein Rad50, eukaryotes	1
Lsm14 N-terminal	2
5-AMP-activated protein kinase, beta subunit, interaction domain	5
RNA helicase, ATP-dependent, DEAD-box, conserved site	21
Protein of unknown function DUF2216, coiled-coil	3
Hepatocyte nuclear factor 1, N-terminal	2
Alkaline phosphatase	35
ADAM, cysteine-rich	11
Cactin, domain	1
Protein of unknown function DUF3402	1
Nuclear factor of activated T cells (NFAT)	11
Somatomedin B domain	57
Smac/DIABLO protein	1
Pre-mRNA 3'-end-processing endonuclease polyadenylation factor C-term	2
Peptidase M10A, metazoans	10
Exportin-1/Importin-beta-like	4
Scramblase	3
Cysteinyl-tRNA synthetase/mycothiol ligase	10
tRNA intron endonuclease, N-terminal	1
Glutaredoxin active site	2
c-Kit-binding domain	2
FCH domain	41
Aldolase-type TIM barrel	48
Squalene/phytoene synthase	2
Succinyl-CoA ligase, alpha subunit	21
DNA polymerase V	1
Dual specificity phosphatase, catalytic domain	36
Lysosomal cystine transporter	1
MAGE protein	2
4-hydroxybenzoate polyprenyl transferase	1
Fucose-1-phosphate guanylyltransferase	1
SKP1 component, dimerisation	8
Bax inhibitor 1-related	13
Peptidase M41	2
Chromosome transmission fidelity protein 8	1
Uncharacterised protein family UPF0172	2
Short-chain dehydrogenase/reductase, conserved site	30
Chloramphenicol acetyltransferase-like domain	5
IKI3	2
Putative deacetylase LmbE-like domain	1
GTPase HflX	1
DNA primase, small subunit	1
Butyrophylin-like	161
WD repeat protein 55	1
Aspartyl/glutamyl-tRNA(Asn/Gln) amidotransferase, C subunit	2
Ezrin/radixin/moesin	2
Mediator complex, subunit Med17	1
Ankyrin-G binding site	2
Uroporphyrinogen decarboxylase (URO-D)	3
26S proteasome, regulatory subunit Rpn7	1
FMN-dependent alpha-hydroxy acid dehydrogenase, active site	1
Zinc finger, MYM-type	5
Transcription elongation factor, TFIIS	3
HCNGP-like	1
Glycoside hydrolase, family 2, immunoglobulin-like beta-sandwich	3
2OGFeDO domain, nucleic acid-modifying type	1
DNA topoisomerase I, catalytic core, eukaryotic-type	3
Alpha-tubulin N-acetyltransferase	2
Lipocalin/cytosolic fatty-acid binding domain	20
A-kinase anchor protein 28kDa	1
Kynureninase	1
Galactokinase, conserved site	2
Voltage-dependent calcium channel, T-type, alpha-1 subunit	6
Protein kinase domain	718
Ferric reductase transmembrane component-like domain	5
Glycoprotein hormone receptor family	17
Tyrosine hydroxylase, conserved site	1
Alpha-catenin	10
Urocanase	4
Elongation factor, GTP-binding domain	119
Mediator complex, subunit Med12, LCEWAV-domain	1
Ubiquitin conserved site	5
Uncharacterised domain, di-copper centre	10
Coenzyme A transferase active site	1
Ribosomal protein S17e	8
DNA topoisomerase, type IIA	10
Wnt-16 protein	5
Chromogranin, conserved site	1
Ribosomal protein L23	2
DnaJ-like protein C11, C-terminal	1
Calcineurin-binding	3
Chaperonin Cpn10	16
Disulphide isomerase	22
Ribosomal protein L1, 3-layer alpha/beta-sandwich	4
Protein of unknown function DUF974	1
RNA polymerase Rpb1, domain 1	1
Alanine racemase, N-terminal	2
MaoC-like domain	2
Perilipin	9
B-block binding subunit of TFIIIC	1
Bardet-Biedl syndrome 7 protein	1
Helicase, C-terminal	218
Aquaporin 11	4
Phosphoglycerate kinase, conserved site	2
Protein of unknown function DUF3512	1
Chaperone tailless complex polypeptide 1 (TCP-1)	91
DNA glycosylase/AP lyase, catalytic domain	4
Malate dehydrogenase, active site	5
Galactokinase galactose-binding domain	2
EDG-3 sphingosine 1-phosphate receptor	5
5-hydroxytryptamine 3 receptor, A subunit	6
DNA mismatch repair protein MutS, clamp	4
Integrin beta subunit, cytoplasmic domain	3
Ribosomal protein S4e, N-terminal	3
SecA DEAD-like, N-terminal	2
Glycoside hydrolase, family 38, central domain	2
RNA polymerase, Rpb8	3
Mediator complex, subunit Med25, von Willebrand factor type A	1
Glycerol kinase	1
Molybdenum cofactor biosynthesis, MoeB	11
Domain of unknown function DUF4211	2
Acyl-CoA dehydrogenase/oxidase, N-terminal	12
Haem oxygenase-like, multi-helical	4
Alcohol dehydrogenase, iron-type	1
Cytochrome P450, conserved site	29
Cofactor of BRCA1	1
Regulator of G protein signalling-like fold	2
Argininosuccinate lyase	2
Fibrinogen, alpha/beta/gamma chain, coiled coil domain	4
mRNA capping enzyme, bifunctional	1
Anaphase-promoting complex subunit 2, C-terminal	2
Dullard phosphatase domain, eukaryotic	5
Multidrug resistance protein	2
Proliferation-associated protein 1	3
Peptidase C78, ubiquitin fold modifier-specific peptidase 1/ 2	2
Actin/actin-like conserved site	10
Sds3-like	2
DNA topoisomerase, type IA, central	2
Melatonin receptor 1A	4
NADH:ubiquinone oxidoreductase, ESSS subunit	2
Casein kinase II, regulatory subunit	4
SUN domain-containing protein 1	1
Peptidase M17, leucyl aminopeptidase, N-terminal	1
tRNAHis guanylyltransferase catalytic domain	1
Complex 1 LYR protein	5
Clp protease proteolytic subunit /Translocation-enhancing protein TepA	1
I-kappa-kinase-beta NEMO binding domain	1
SPX, N-terminal	2
Translocation associated membrane protein	1
Cold shock protein	13
THO complex, subunit THOC1	1
Anaphase-promoting complex subunit 4, WD40 domain	1
Protein of unknown function DUF155	1
DNA/RNA non-specific endonuclease	25
Autophagy-related protein 3, C-terminal	1
Insulin-like growth factor binding protein 5	3
Gcp-like domain	2
Centromere protein Q	1
Lethal giant larvae (Lgl)-like, C-terminal domain	1
Proteinase inhibitor I35, tissue inhibitor of metalloproteinase	6
Splicing factor motif	1
Predicted transmembrane/coiled-coil 2 protein	5
Ribosome maturation protein SBDS, N-terminal	2
GRIM-19	2
KCNMB2, ball/chain domain	2
Aminoacyl-tRNA synthetase, class II (D/K/N)	7
Palmitoyl protein thioesterase	9
Notch, NODP domain	1
Nebulin 35 residue motif	167
Soluble quinoprotein glucose/sorbosone dehydrogenase	9
V-ATPase proteolipid subunit	7
ATPase, V0 complex, subunit 116kDa	3
XPC-binding domain	15
Adenosine deaminase/editase	17
ThiJ/PfpI	6
Glutamate dehydrogenase	1
Cytochrome c oxidase, subunit VIa	4
Flavin monooxygenase-like	3
Domain of unknown function DUF4476	1
Transcription elongation factor, TFIIS-related	3
Beta-propeller repeat TECPR	22
TH1 protein	1
N1221-like	3
Membrane insertase OXA1/ALB3/YidC	2
Leucine-rich repeat flightless-interacting protein	4
DNA-binding domain	6
Ribosomal protein L10/L12	12
Peptidase M3A/M3B	5
Cyclin-dependent kinase inhibitor 3	1
Mitochondrial inner membrane translocase complex, subunit Tim23	1
Eukaryotic rRNA processing	1
Septin 7	4
Ribosomal protein L27e	3
Glutathione synthase, substrate-binding, eukaryotic	2
HIF-1 alpha, transactivation domain, C-terminal	4
Protein of unknown function DUF1113, TMEM229	3
Na/K/Cl co-transporter 1	4
Protein of unknown function DUF2414	1
Guanylate-binding protein, C-terminal	8
Protoporphyrinogen oxidase	1
Ribosomal RNA-processing protein 7	1
GTP1/OBG domain	6
Oxidoreductase, N-terminal	4
Fat storage-inducing transmembrane protein	1
Ribosome biogenesis protein Nop16	1
Peptidase S54, rhomboid domain	10
Valine-tRNA ligase	7
Arsenical pump ATPase, ArsA/GET3	1
Synthesis of cytochrome c oxidase, Sco1/Sco2	1
Polycystin cation channel	1
DNA methylase, N-6 adenine-specific, conserved site	4
FAD/NAD-linked reductase, dimerisation domain	10
FAD-linked oxidase-like, C-terminal	4
Myelin gene regulatory factor C-terminal domain 2	1
Uncharacterised protein family UPF0061	3
Ribonuclease H-like domain	173
Nuclear receptor coactivator, CREB-bp-like, interlocking	6
Ceramidase	3
Peptidase S26A, signal peptidase I, serine active site	1
Glycoside hydrolase, family 1, active site	6
Sodium/calcium exchanger membrane region	18
Apoptosis regulator, Bcl-2, BH3 motif, conserved site	2
Saposin type A	16
Ricin B lectin domain	119
Twisted gastrulation (Tsg) protein	2
Chloride channel, core	25
Translation initiation factor 1A (eIF-1A)	10
Translation elongation factor EFG, V domain	20
Transketolase, C-terminal	5
tRNA pseudouridine synthase II, TruB	2
Nitrophenylphosphatase-like domain	4
Neurotransmitter-gated ion-channel, conserved site	34
Uroplakin II	2
Succinate dehydrogenase/fumarate reductase iron-sulphur protein	3
Proteasome assembly chaperone 3	1
Variant SH3 domain	35
Peptidase S53, propeptide	2
Gamma-secretase subunit Aph-1	2
Squalene/phytoene synthase, conserved site	2
Phytanoyl-CoA dioxygenase	4
Peptidase C14, caspase domain	17
CHCH	4
Carboxyl transferase	8
T-cell surface glycoprotein CD5	3
Transcription factor 25	1
tRNA (C5-cytosine) methyltransferase, NCL1	4
NHR2-like	2
Tetraspanin, EC2 domain	41
Ribosomal protein L23/L25, N-terminal	3
Epithelial sodium channel	2
Domain of unknown function DUF4587	2
Peptidase T2, asparaginase 2	3
Translation initiation factor IF6	10
Complement Clr-like EGF domain	23
GCN5-like 1	1
Arylesterase	9
Glycosyl transferase, family 35	10
Transferrin family, iron binding site	11
Mitogen-activated protein (MAP) kinase, ERK1/2	9
Ribosomal protein S12e	15
Myosin head, motor domain	129
RFT1	1
CCAAT/enhancer-binding	1
Orotidine 5'-phosphate decarboxylase, active site	1
BAR domain	32
Ribosomal protein S24e	2
U2 auxiliary factor small subunit	10
NOPS	3
Potassium channel, voltage-dependent, beta subunit, KCNAB1	4
ADP/ATP-dependent (S)-NAD(P)H-hydrate dehydratase	1
TGS	6
Phosphoribosyl pyrophosphate synthetase, conserved site	1
Transglutaminase-like	27
Formate-tetrahydrofolate ligase, FTHFS, conserved site	5
Transcription factor Spt20	1
Potassium channel, plant-type	2
Glycoside hydrolase, family 85	1
DNA-repair protein Xrcc1, N-terminal	2
Signal recognition particle, SRP54 subunit	2
Protein of unknown function DUF773	1
Glycoside hydrolase, catalytic domain	38
Acetylserotonin O-methyltransferase	1
Ribosomal protein L28/L40, mitochondrial	1
Friend of PRMT1 duplication	3
SWEET sugar transporter	1
Translation initiation factor aIF-2, bacterial-like	2
Holliday junction regulator protein family C-terminal	2
Transcription factor SOX-12/11/4a	3
SWIB/MDM2 domain	7
Protein Iojap/ribosomal silencing factor RsfS	2
C-type lectin	285
Formin, FH2 domain	69
Signal recognition particle, SRP54 subunit, GTPase domain	9
Low density lipoprotein receptor-related protein, 5/6	1
Cupin 1	4
Higher eukaryotic phosphomevalonate kinase	3
DNA mismatch repair protein MutS-like, N-terminal	2
Bombesin receptor	3
Bcl-x interacting, BH3 domain	1
CXC domain	2
GIY-YIG nuclease superfamily	3
Proline-tRNA ligase, class II, C-terminal	3
Glutathione peroxidase	31
PPPDE putative peptidase domain	3
Adenylate kinase, active site lid domain	10
FAM167	2
Coproporphyrinogen III oxidase, conserved site	1
Nucleoporin Nup88	1
Translation initiation factor IF2/IF5	4
Lambda repressor-like, DNA-binding domain	63
Neurotensin receptor	5
Dopamine receptor family	27
ADD domain	2
K-Cl co-transporter	11
Formyl transferase, N-terminal	6
TMEM71 protein family	1
Exocyst complex component Sec6	3
Patched	5
Leucine-rich repeat	1239
Cordon-bleu, ubiquitin-like domain	1
Pyrimidine-nucleoside phosphorylase, conserved site	1
Gamma-secretase-activating protein, C-terminal domain	1
DNA primase large subunit, eukaryotic/archaeal	1
Heterogeneous nuclear ribonucleoprotein C, Raly	2
Alpha-2-macroglobulin, thiol-ester bond-forming	5
Ubiquitin	17
Syntaxin 6, N-terminal	2
Sphingolipid delta4-desaturase	2
Apoptosis regulator, Bcl-X	10
Phosphoinositide 3-kinase, accessory (PIK) domain	27
Glycosyltransferase AER61, uncharacterised	2
Ribosomal protein S8e/ribosomal biogenesis NSA2	4
NLE	1
Bifunctional phosphatidylinositol trisphosphate phosphatase/dual specificity phosphatase PTEN	1
Histamine H3 receptor	7
Protein of unknown function DUF1234, hydrolase	1
Lipocalin conserved site	6
Aspartate/ornithine carbamoyltransferase, carbamoyl-P binding	1
Integrase, N-terminal zinc-binding domain-like	1
Phosphorylase kinase, gamma catalytic subunit	14
NADPH oxidase subunit p47Phox, C-terminal	3
Copper type II, ascorbate-dependent monooxygenase, N-terminal	8
Cytochrome c-like domain	13
Glycoside hydrolase, family 79	2
ACT domain	3
Methyltransferase NNMT/PNMT/TEMT, conserved site	1
Ubiquitin activating enzyme, alpha domain	1
Purine 5'-nucleotidase	2
Catalase, mono-functional, haem-containing, clades 1 and 3	1
Retinoid X receptor/HNF4	18
Proteinase inhibitor I15, antistasin-like	30
Sterile alpha motif, type 1	42
Rubredoxin-type fold	6
DHBP synthase RibB-like alpha/beta domain	8
FERM/acyl-CoA-binding protein, 3-helical bundle	32
Transforming growth factor, beta 1	4
RmlC-like jelly roll fold	61
Centromere protein H	1
Metallopeptidase, catalytic domain	71
Myosin, N-terminal, SH3-like	5
Spermatogenesis-associated protein 20	1
Bovine leukaemia virus receptor	2
2Fe-2S ferredoxin, iron-sulphur binding site	5
Plus-3	2
Zinc finger, PARP-type	8
Carbohydrate binding module family 20	6
Protein of unknown function DUF2043	1
Tensin phosphotyrosine-binding domain	2
Ribosomal protein L5, conserved site	2
Glutathione S-transferase, omega-class	3
SAP domain	60
Angiomotin, C-terminal	2
Aldose 1-epimerase	1
Ribosomal protein L10/acidic P0	6
Moesin	5
Zinc finger, H2C2-type, histone UAS binding	3
Histone-lysine N-methyltransferase, SET	1
Diphthamide synthesis DHP2, eukaryotic	1
Aldehyde oxidase/xanthine dehydrogenase, a/b hammerhead	8
Protein of unknown function DUF926	1
Peptidase C48, SUMO/Sentrin/Ubl1	8
G-protein alpha subunit, group I	28
Translocon-associated	1
POU-specific	76
Protein of unknown function DUF4572	1
N-acyl-L-amino-acid amidohydrolase	2
Protein of unknown function DUF2371, TMEM200	3
Glucose-methanol-choline oxidoreductase	1
Ribosomal protein L37e	2
Carbohydrate kinase PfkB	3
C9orf72-like protein family	1
Phenazine biosynthesis PhzF protein	3
Translation elongation factor EF1B/ribosomal protein S6	6
DNA nucleotidylexotransferase (TdT) / DNA-directed DNA/RNA polymerase mu	9
NADH:ubiquinone oxidoreductase intermediate-associated protein 30	1
YjeF N-terminal domain	8
Insulin-like growth factor	3
RNA polymerase III subunit RPC82-related, helix-turn-helix	1
Peptidyl-glycine alpha-amidating monooxygenase	8
MAD homology, MH1	20
Macrophage migration inhibitory factor	2
Leucine rich repeat 5	7
Uncharacterised protein family UPF0565	2
AARP2CN	2
Catenin binding domain	16
Transmembrane protein 55A/B	3
Transmembrane protein 161A/B	2
TCP-1-like chaperonin intermediate domain	37
Leukotriene B4 receptor	9
Glycoside hydrolase, family 2, TIM barrel	2
ATP:guanido phosphotransferase, N-terminal	20
Epsin-like, N-terminal	11
Neurogenic mastermind-like, N-terminal	3
Ribosomal protein L34	2
Glycoside hydrolase, family 2/20, immunoglobulin-like beta-sandwich domain	2
ATPase, F1 complex beta subunit/V1 complex, C-terminal	5
von Willebrand factor, type D domain	124
Glutaminase	7
Aconitase A/isopropylmalate dehydratase small subunit, swivel	3
DEK, C-terminal	5
Prostanoid receptor	37
EAP30	3
Aminoacyl-tRNA synthetase, class I, anticodon-binding	1
Protein of unknown function DUF3342	1
Sorting nexin, Snx9 type	1
G-protein alpha subunit, group Q	15
Dehydrogenase, E1 component	8
Raftlin family	3
AMP-binding enzyme C-terminal domain	7
Protein of unknown function DUF1665	1
3-oxoacid CoA-transferase	1
HAD-superfamily hydrolase,subfamily IIIA	1
Ribosomal protein L15, conserved site	2
Universal stress protein A	18
Na dependent nucleoside transporter	2
Peptidase C14, caspase non-catalytic subunit p10	12
Aminoacyl-tRNA synthetase, class I, conserved site	13
Metal-dependent protein hydrolase	1
Soluble liver antigen/liver pancreas antigen	1
PINIT domain	4
P2Y4 purinoceptor	4
IPT domain	24
Ribosomal protein L30, ferredoxin-like fold domain	19
Nicotinic acetylcholine receptor	64
Eukaryotic initiation factor 3, gamma subunit	1
Peptidase M16, zinc-binding site	4
RNA 3'-terminal phosphate cyclase type 2	1
SOCS protein, C-terminal	97
Domain of unknown function DUF4460	1
Pyruvate flavodoxin/ferredoxin oxidoreductase, N-terminal	1
Glutamine amidotransferase	7
Poxvirus I2	1
RNA polymerase I, Rpa2 specific	1
Protein-tyrosine phosphatase, KIM-containing	15
Galactose-binding domain-like	103
Aquaporin 12	10
Syntaxin/epimorphin, conserved site	10
PAC motif	14
Peptidase S1B, glutamyl endopeptidase I	9
Mini-chromosome maintenance, DNA-dependent ATPase	88
CDC45 family	1
Mediator complex, subunit Med29, metazoa	1
WIF domain	6
Ribosomal protein L24e domain	4
Uncharacterised conserved protein UCP038021, RWD	2
Ribosomal protein L37ae/L37e	2
Ribosomal protein S23/S29, mitochondrial	1
Elongated TPR repeat-containing domain	6
Transcriptional coactivator/pterin dehydratase	8
Adenylate kinase subfamily	3
5'-Nucleotidase, C-terminal	3
Inositol monophosphatase	25
Signal recognition particle, SRP54 subunit, M-domain	6
Interleukin-6/Interleukin-23/GCSF/MGF	8
Protein prenyltransferase, alpha subunit	13
GATS-like ACT domain	3
Uncharacterised protein family UPF0136, Transmembrane	1
Pyridoxal phosphate phosphatase-related	2
Putative translation initiation factor, aIF-2BI/5-methylthioribose-1-phosphate isomerase	2
Protein CDV3	1
TATA box binding protein associated factor (TAF)	2
DNA-directed DNA polymerase, family A, palm domain	2
Tafazzin	5
PROCT domain	1
Ribosomal biogenesis, methyltransferase, EMG1/NEP1	1
Ngg1p interacting factor 3, NIF3	3
Desmoglein	2
Phosphatidyl serine synthase	1
Transcription factor, T-box, conserved site	27
Lamina-associated polypeptide 1C	1
Ribosomal protein S18	3
Ribosomal protein S17, conserved site	2
Calycin-like	39
[2Fe-2S]-binding	6
Hexokinase, N-terminal	7
Tyrosine 3-monooxygenase-like	3
Succinate dehydrogenase/fumarate reductase flavoprotein, catalytic domain	4
Optic atrophy 3-like	1
Voltage-dependent calcium channel, gamma-4 subunit	2
DNA polymerase subunit Cdc27	1
Superoxide dismutase, copper/zinc, binding site	4
HAUS augmin-like complex subunit 1	4
H/ACA ribonucleoprotein complex, subunit Nhp2, eukaryote	8
Ribosomal protein L35Ae, conserved site	3
tRNA-dihydrouridine synthase	6
Casein kinase II, regulatory subunit, alpha-helical	1
Peptide Chain Release Factor eRF1/aRF1, N-terminal	4
Domain of unknown function DM14	3
Adenylosuccinate synthetase	19
Immunoglobulin C1-set	85
Calponin homology domain	286
Origin recognition complex, subunit 3	1
Glutathione S-transferase, Pi class	3
Hydroxymethylglutaryl-CoA lyase, active site	1
Porin, eukaryotic type	21
PA14	3
Phosphoesterase, DHHA1	1
Urocanase conserved site	1
Filamin/ABP280 repeat	48
ATPase, V0 complex, subunit d	2
Sirtuin family, catalytic core domain	6
Uncharacterised protein family UPF0047	4
Tetrahydrofolate dehydrogenase/cyclohydrolase, NAD(P)-binding domain	3
SKP1 component	4
Avidin	4
Peroxisome membrane anchor protein Pex14p, N-terminal	1
Pleckstrin homology domain	485
Epsin domain, N-terminal	4
Tumour necrosis factor receptor 21	4
Glutamate 5-kinase, conserved site	1
SWIB domain	3
Long hematopoietin receptor, single chain, conserved site	1
Ribosomal protein L11, N-terminal	9
Whey acidic protein-type 4-disulphide core	50
Peroxisome proliferator-activated receptor, alpha	6
Golgi SNAP receptor complex, subunit 1	1
O-phosphoseryl-tRNA(Sec) selenium transferase	2
RNA polymerase III, subunit Rpc25	1
Dihydroxyacetone kinase	1
Neutrophil cytosol factor P40	4
Nicotinamide phosphoribosyl transferase	2
CC chemokine, conserved site	2
Multicopper oxidase, copper-binding site	8
PKD/REJ-like protein	3
Proliferating cell nuclear antigen, PCNA, C-terminal	1
Actin-related protein	77
Transglutaminase, C-terminal	20
D-Tyr tRNAtyr deacylase-like domain	2
Neuropeptide Y4 receptor	5
DAP10 membrane	1
Phospholipase B-like	2
Elongator complex protein 5	1
Methylenetetrahydrofolate reductase	1
Tyrosine-protein kinase, neurotrophic receptor	9
RNA helicase, ATP-dependent, SK12/DOB1	1
Sybindin-like protein	1
Ferlin B-domain	1
Initiation factor 2B-related	2
HAD hydrolase, subfamily IA	19
Protein of unknown function DUF423	1
Tetrahydrofolate dehydrogenase/cyclohydrolase, catalytic domain	3
MORN motif	129
HIRA B motif	1
Transcription factor E2F/dimerisation partner (TDP)	6
Ribosomal protein L1, 2-layer alpha/beta-sandwich	9
Phosphatidic acid phosphatase/chloroperoxidase, N-terminal	12
Frataxin conserved site	1
Ribosomal protein S1, RNA-binding domain	14
Ribosomal protein S2, eukaryotic/archaeal	3
Protein of unknown function DUF1077, TMEM85	2
Nucleolar protein 12	1
SOUL haem-binding protein	7
Domain of unknown function DUF2040	1
Dihydroorotate dehydrogenase domain	1
Four-helical cytokine, core	16
Glycogen/starch/alpha-glucan phosphorylase	3
LsmAD domain	2
BEACH domain	16
Mediator complex, subunit Med21	1
Methylmalonic aciduria and homocystinuria type D protein	2
Pyruvate kinase	6
Terpenoid cyclases/protein prenyltransferase alpha-alpha toroid	12
Ribosomal protein L12 family	8
Ets domain	110
Peroxisome biogenesis factor 1, N-terminal	1
ATPase, V1 complex, subunit H, C-terminal	2
Snf7	12
Fumarate lyase, conserved site	2
G10D orphan receptor	9
Factor I / membrane attack complex	7
Lipid transport, open beta-sheet	1
NADH:ubiquinone oxidoreductase, subunit G, iron-sulphur binding	6
Endothelin receptor B	3
CPL	1
TROVE	2
Steroid receptor RNA activator-protein/coat protein complex II, Sec31	2
Pyrimidine 5'-nucleotidase, eukaryotic	4
Golgin subfamily A member 7/ERF4	3
Lysosome-associated membrane glycoprotein	26
DNA glycosylase/AP lyase, zinc finger domain, DNA-binding site	1
Zinc finger, GATA-type	63
Interleukin-11	4
5-lipoxygenase-activating protein	7
TUP1-like enhancer of split	1
Decaprenyl diphosphate synthase-like	8
Ribosomal protein L7/L12, C-terminal	1
Rudiment single hybrid motif	7
Lamin Tail Domain	11
Protein of unknown function DUF1466	1
Ataxin-1/HBP1 module (AXH)	12
Guanine-nucleotide dissociation stimulator CDC25	70
Gem-associated protein 2, metazoa	1
Otopetrin	8
Laminin, N-terminal	27
Dynein assembly factor 3, C-terminal domain	1
Na dependent nucleoside transporter, C-terminal	2
Cobalamin (vitamin B12)-dependent enzyme, catalytic subdomain	3
Protein of unknown function DUF3338	2
Peptidase M16, N-terminal	11
Glycosyl transferase, family 6	4
Casein kinase II, regulatory subunit, beta-sheet	1
Transcription regulator SCAN	51
Coatomer/clathrin adaptor appendage, Ig-like subdomain	9
Uncharacterised protein family UPF0220	2
Threonine synthase-like	2
Cep57 centrosome localisation domain	2
Ribosome biogenesis protein BMS1/TSR1, C-terminal	2
Zinc finger, C2H2-type matrin	8
Left- Right determination factor	8
Glycoside hydrolase, family 29, bacteria/metazoa/fungi	25
Hint domain C-terminal	2
Kinesin-like	5
Nrap protein	1
Iron hydrogenase	2
ASPIC/UnbV	1
Tyrosine-protein kinase SYK/ZAP-70, inter-SH2 domain	2
Thrombin receptor	6
Eukaryotic porin/Tom40	7
Leucine-rich glioma-inactivated , EPTP repeat	26
S-adenosylmethionine synthetase	9
Myogenic basic muscle-specific protein	6
Hemopexin-like repeats	126
Anthrax toxin receptor	1
Aspartate decarboxylase-like domain	14
Glutaminyl-tRNA synthetase, class Ib, non-specific RNA-binding domain 2	1
Uncharacterised domain KLRAQ/TTKRSYEDQ, C-terminal	1
Peptidase S51	1
Ribosomal protein S19, superfamily	6
Growth arrest/ DNA-damage-inducible protein-interacting protein 1	1
Peptidase M14, carboxypeptidase A	157
DNA-directed DNA-polymerase, family A, mitochondria	9
Mediator complex, subunit Med13, N-terminal, metazoa/fungi	1
Ribosomal protein L21e, conserved site	4
Rabaptin	11
High mobility group, HMG-I/HMG-Y	5
Lipoxygenase, iron binding site	1
Ras GTPase-activating protein, conserved site	7
Protein of unknown function DUF543	1
Phosphatidylinositol 3-kinase C2 (PI3K C2) domain	18
CYC/TB1, R domain	1
Membrane insertase YidC/Oxa1, C-terminal	1
Serralysin-like metalloprotease, C-terminal	1
Ribosomal RNA adenine methylase transferase, N-terminal	3
Zinc finger, NF-X1-type	17
Armadillo repeat-containing domain	2
Ribosomal protein L24e, conserved site	2
SID1 transmembrane family	2
Essential protein Yae1, N-terminal	1
CDKN3 domain	1
Mediator complex, subunit Med11	1
UDP-glucose/GDP-mannose dehydrogenase, C-terminal	6
Lysozyme-like domain	6
Apolipoprotein M	2
Prefoldin alpha subunit	1
Galactose-1-phosphate uridyl transferase, class I	2
Serine-pyruvate aminotransferase/2-aminoethylphosphonate-pyruvate transaminase	1
Leucine-rich repeat-containing protein 8, N-terminal	6
CCR4-NOT complex, subunit 3/ 5	1
Interleukin-1 receptor type II	5
Tetrahaem cytochrome domain	1
Ribosomal protein S26e	4
Domain of unknown function DUF382	1
Toll-like receptor	2
Villin headpiece	30
Carbamoyl-phosphate synthase, small subunit	2
ORMDL	2
Estrogen receptor beta, N-terminal	1
Proteinase inhibitor I25, cystatin, conserved site	5
Hepatocyte nuclear factor 1, dimerisation domain	1
Sulphate adenylyltransferase	2
Ribosomal protein L50, mitochondria	1
TLV/ENV coat polyprotein	1
U6 snRNA phosphodiesterase Usb1	2
Pentaxin	88
FAST kinase leucine-rich	4
CDT1 Geminin-binding domain-like	2
EGF-like, laminin	249
Nucleoside phosphatase GDA1/CD39	14
Lipoxygenase, C-terminal	40
Pseudouridine synthase/archaeosine transglycosylase	9
3-oxo-5-alpha-steroid 4-dehydrogenase	1
S-adenosylmethionine synthetase, conserved site	10
SNARE associated Golgi protein	2
Peptidyl-tRNA hydrolase, PTH2	3
T-complex protein 1, epsilon subunit	2
Protein of unknown function DUF1640	2
ATPase, alpha/beta subunit, nucleotide-binding domain, active site	11
Doublecortin domain	59
Ribosomal protein L2 domain 2	24
AIG1	22
Peptidase M19, renal dipeptidase, active site	1
Copper amine oxidase, N2-terminal	1
Thioredoxin domain	53
HTH CenpB-type DNA-binding domain	27
Ribosomal protein L14 domain	2
Corticotropin-releasing factor, CRF	4
GPCR, family 3, metabotropic glutamate receptor 5	8
Polyribonucleotide nucleotidyltransferase	2
Btz domain	1
Uncharacterised protein family UPF0240	1
ATPase, F1 complex, alpha subunit	2
Peroxisome proliferator-activated receptor	21
Nuclear receptor coactivator, interlocking	4
Vps16, C-terminal	1
Ubiquitin-activating enzyme e1, C-terminal	2
Cation-transporting P-type ATPase, subfamily V	4
Retrotransposon gag domain	7
Myelin gene regulatory factor C-terminal domain 1	1
SERTA	8
Calsequestrin	22
SAC3/GANP/Nin1/mts3/eIF-3 p25	3
Potassium channel, voltage dependent, Kv4, C-terminal	2
Wilm's tumour protein	2
RuBisCO-cytochrome methylase, RMS1	1
Transmembrane protein 194	1
NET domain	3
Ubiquitin/SUMO-activating enzyme E1	10
Coatomer, epsilon subunit	3
Somatomedin B, chordata	12
Aromatic amino acid hydroxylase, iron/copper binding site	4
Endoribonuclease XendoU	4
Phostensin/Taperin PP1-binding domain	2
Glucagon/GIP/secretin/VIP	27
Neurexin/syndecan/glycophorin C	10
ATPase, alpha/beta subunit, N-terminal	18
Potassium channel, voltage dependent, Kv3	18
Ribosomal protein L13e, conserved site	2
Ribosomal protein L51, mitochondrial	1
SAND domain-like	16
Aldehyde/histidinol dehydrogenase	16
Pseudouridine synthase TruD, conserved site	1
ARP2/3 complex, 16kDa subunit (p16-Arc)	9
B9 domain	4
Cytochrome cd1-nitrite reductase-like, C-terminal haem d1	1
Kringle, conserved site	18
Phosphoenolpyruvate carboxykinase, GTP-utilising, conserved site	6
Methylthioribose-1-phosphate isomerase-like, N-terminal domain	1
Furin-like repeat	31
Acyl-CoA N-acyltransferase	83
DNA/RNA-binding domain, Est1-type	3
Immunoglobulin E-set	128
NADH-quinone oxidoreductase, chain I	4
Fumarate lyase	7
ARID/BRIGHT DNA-binding domain	66
Vacuolar protein sorting protein 11, C-terminal	1
Enolase-phosphatase E1	2
6-phosphofructo-2-kinase	3
CARG-binding factor, N-terminal	1
Isoleucine-tRNA ligase, type 1	1
CIDE-N domain	21
Procollagen-lysine 5-dioxygenase	3
Nucleotide-sugar transporter	6
Pre-SET domain	4
Endoplasmic reticulum oxidoreductin 1	7
Thiamin pyrophosphokinase, catalytic domain	3
Delta l-pyrroline-5-carboxylate synthetase	1
Formate-tetrahydrofolate ligase, FTHFS	5
Histone-arginine methyltransferase CARM1, N-terminal	1
DHHA2	2
Branched-chain amino acid aminotransferase II	2
CST complex subunit Stn1, C-terminal	1
GPCR, family 3, gamma-aminobutyric acid receptor, type B	21
Bromodomain transcription factor	6
Formyl transferase, C-terminal-like	1
Sorting nexin, Snx5/Snx6 types	3
Vinculin/alpha-catenin	26
NADH:ubiquinone oxidoreductase subunit B14.5a	1
Co-chaperone HscB, C-terminal oligomerisation domain	3
Clathrin, heavy chain, propeller, N-terminal	4
Retrovirus capsid, C-terminal	20
Ribosomal protein S12, bacteria	6
Cholinesterase	9
4Fe-4S binding domain	5
Alpha-(1, 3)-fucosyltransferase, metazoan	2
Agenet-like domain	11
Acyl-CoA-binding protein, ACBP, conserved site	3
KAP P-loop	1
Potassium channel, inwardly rectifying, Kir1.3	5
Ribosomal protein L21e	8
Ribosomal protein L23/L25, conserved site	2
NTP pyrophosphohydrolase MazG, putative catalytic core	1
Domain of unknown function DUF619	1
SMI1/KNR4 like domain	2
HECT	89
Peptidase M19, renal dipeptidase	2
Colipase, conserved site	1
Pleiotrophin/Midkine heparin-binding growth factor, disulphide-rich domain	7
Heat shock protein 70 family	113
AAA+ ATPase domain	114
Protein of unknown function DUF1308	1
L27	30
F-actin binding	2
Oxidoreductase-like, N-terminal	1
Leucine zipper, Myc	1
Myo-inositol-1-phosphate synthase	3
APOBEC/CMP deaminase, zinc-binding	5
Transcription factor yin/yang	1
T-cell surface glycoprotein CD3 zeta/eta subunit/High affinity IgE receptor gamma subunit	1
Bradykinin receptor family	6
Ribosomal protein S5/S7, eukaryotic/archaeal	2
Acyltransferase ChoActase/COT/CPT	23
Proline dehydrogenase	1
Dimethylaniline monooxygenase, N-oxide-forming	1
Histone H3-K56 acetyltransferase, RTT109	3
Ribonuclease P/MRP, subunit p29	3
Prostaglandin D synthase	4
GTPase effector domain, GED	5
Molybdopterin dehydrogenase, FAD-binding	2
Opsin, pineal type	5
Aspartyl/glutamyl-tRNA amidotransferase subunit B-related	1
GPR1/FUN34/yaaH	2
Autophagy-related protein 13	1
Zinc finger, CHHC-type	1
Cytochrome c oxidase, subunit Vb	9
Heat shock protein Hsp90 family	14
Baculoviral inhibition of apoptosis protein repeat	33
ATPase, F1 complex, delta/epsilon subunit	4
Protein of unknown function DUF973	1
Opioid neuropeptide precursor	9
PIG-P	1
Transcription factor, MADS-box	26
VPS10	3
1-acyl-sn-glycerol-3-phosphate acyltransferase	1
Tumour necrosis factor receptor 13C	2
S-adenosylmethionine synthetase, N-terminal	4
Anaphase-promoting complex subunit 1	1
Fumarylacetoacetase, C-terminal	3
Hydroxypyruvate isomerase-like	1
Glucose-methanol-choline oxidoreductase, C-terminal	1
DASH complex subunit Hsk3 like	1
Cullin protein, neddylation domain	8
Ribosomal protein S13/S15, N-terminal	3
3-hydroxyacyl-CoA dehydrogenase	4
Domain of unknown function DUF2296	2
Dual specificity protein phosphatase 12	1
Oligosaccharyl transferase, STT3 subunit	3
Chitinase II	5
Erythrocruorin	4
Golgi pH regulator, conserved domain	1
Small GTPase superfamily, ARF type	70
Adenosine receptor	13
Elongator complex protein 4	1
Phosphoinositide-interacting protein	3
Fibritin/6-phosphogluconate dehydrogenase, C-terminal extension	1
Amidohydrolase 2	1
Exostosin-like	2
GrpE nucleotide exchange factor, head	2
Mini-chromosome maintenance, conserved site	10
FF domain	47
Transforming protein C-ets	1
Sde2 N-terminal domain	1
YAP-binding/Alf4/Glomulin	1
NEFA-interacting nuclear protein NIP30, N-terminal	1
AATF leucine zipper-containing domain	1
YrdC-like domain	9
Peptidase M20	3
ROC GTPase	2
2-methoxy-6-polyprenyl-1,4-benzoquinol methylase domain	1
Ubiquitinyl hydrolase, UCH37 type	1
Domain of unknown function DUF1086	1
Cobalamin (vitamin B12)-binding module, cap domain	5
Helicase domain	3
HCCA isomerase/glutathione S-transferase kappa	1
Pleckstrin homology-like domain	291
Ribosomal protein L2	3
AP complex, mu/sigma subunit	16
Integrase, catalytic core	150
Folylpolyglutamate synthase, eukaryota	1
Phosphotransferase KptA/Tpt1	1
Translation initiation factor 2, alpha subunit, C-terminal	2
Domain of unknown function DUF3361	3
Alpha-2-macroglobulin receptor-associated protein, domain 1	5
Tumour suppressor p53-binding protein-1 Tudor domain	1
Transcriptional repressor NocA-like	1
Ribosomal RNA large subunit methyltransferase F-like	1
Acetyl-CoA carboxylase, central domain	3
Transcriptional coactivator p15 (PC4)	2
Carboxylesterase, type B	11
Oxidoreductase, C-terminal	3
Periplasmic binding protein-like I	28
Ubiquitin system component Cue	17
Ribosomal protein S19e	3
Strictosidine synthase, conserved region	1
Mitochondrial ATP synthase subunit g, animal	1
Neuronal migration protein doublecortin, chordata	1
Concanavalin A-like lectin/glucanases superfamily	199
RNA polymerase, subunit omega/K/RPABC2	2
Suppressor of fused, eukaryotic	1
USP8 interacting	1
Nucleotidyltransferase, class I, C-terminal-like	2
MHC class II-associated invariant chain	4
Ribosomal RNA methyltransferase FtsJ domain	2
Domain of unknown function DUF4206	2
PRC-barrel-like	1
DNA fragmentation factor 45kDa C-terminal domain	1
Thymosin beta-4	45
Tetraspanin	179
UNC-45/Ring assembly protein 3	2
WD40 repeat, conserved site	234
CDC48, N-terminal subdomain	10
Wnt	120
Ribosomal protein L7/L12, C-terminal/adaptor protein ClpS-like	4
GPCR, rhodopsin-like, 7TM	220
Dihydrodipicolinate synthetase, active site	1
Mediator complex, subunit Med25, PTOV activation and synapsin 2	1
COMM domain	7
Carbamoyl-phosphate synthetase large subunit-like, ATP-binding domain	21
Eukaryotic translation initiation factor 3 subunit F	1
Dynamin GTPase effector	9
Fibrous sheath-interacting protein 1	4
CD80-like, immunoglobulin C2-set	31
Lysosome-associated membrane glycoprotein, conserved site	3
Ribosomal protein L14 conserved site	1
Ribosomal protein 63, mitochondrial	1
Pyruvate kinase-like, insert domain	5
Peptidase M16 domain	24
Neuroligin	16
Glutaredoxin, eukaryotic/virial	2
Cation efflux protein	15
cAMP/cGMP-dependent protein kinase	19
Spa2 homology (SHD) of GIT	4
Myo-inositol-1-phosphate synthase, GAPDH-like	2
Vitamin K-dependent gamma-carboxylase	1
Domain of unknown function DUF902, CREBbp	2
Neuropeptide Y1 receptor	12
Ribosomal protein S5, N-terminal	12
RNA polymerase, alpha subunit	1
Arf GTPase activating protein	81
Death domain	65
Ribosomal protein S10	13
Mitochondrial 18kDa protein	1
Iodothyronine deiodinase	1
WHEP-TRS	16
S-adenosyl-L-methionine dependent methyltransferase, Mett10D, predicted	1
MOZ/SAS-like protein	4
K Homology domain	85
Adenosylcobalamin biosynthesis, ATP:cob(I)alamin adenosyltransferase-like	1
Acyl-CoA oxidase/dehydrogenase, central domain	24
EMI domain	14
Formyl transferase, C-terminal	2
Ribosomal protein L19/L19e conserved site	3
Methionyl-tRNA synthetase	10
Transcriptional regulator TACO1-like	2
Ribosomal protein L15e, conserved site	3
Integrase/recombinase, N-terminal	4
Translationally controlled tumour protein	12
Haem peroxidase, animal, subgroup	11
Peptidase S9B, dipeptidylpeptidase IV N-terminal	5
Ribosomal protein L18a/LX	4
GMP synthase, C-terminal	1
DNA-directed RNA polymerase M, 15kDa subunit, conserved site	1
XAP5 protein	1
Reverse transcriptase	245
Calcipressin	3
HIRA-interacting protein 5	2
Transmembrane protein 11	1
Clathrin adaptor complex, small chain	6
Proteasome, alpha-subunit, N-terminal domain	33
Hydantoinase/dihydropyrimidinase	7
Heavy metal-associated domain, HMA	5
START domain	30
Ribosomal protein S2, conserved site	6
Biotin carboxylation domain	8
Muscarinic acetylcholine receptor family	24
Inosine/uridine-preferring nucleoside hydrolase domain	6
Transcription initiation factor TAFII31	1
Inositol 1,4,5-trisphosphate-binding protein receptor	9
Stress-activated map kinase interacting 1	1
Mediator complex, subunit Med6, metazoa/plant	1
Fatty acid hydroxylase	5
Hepatic lectin, N-terminal	1
Ribonuclease H2, subunit A	1
PTS EIIA type-2 domain	2
Domain of unknown function DUF4461	1
Kinase associated domain 1 (KA1)	7
Helicase, superfamily 3, single-stranded RNA virus	1
Poly A polymerase, head domain	1
Cullin homology	22
Neuropilin-1, C-terminal	1
CVC domain	2
Hepatocyte growth factor-regulated tyrosine kinase substrate, helical domain	2
Mib-herc2	4
NADH ubiquinone oxidoreductase, F subunit	1
PDZ domain	625
Amino acid permease/ SLC12A domain	8
D-amino-acid oxidase	2
Citrate synthase-like	14
Pectin lyase fold/virulence factor	18
CBF1-interacting co-repressor CIR, N-terminal domain	8
RTP801-like	2
Polymerase/histidinol phosphatase-like	1
CO dehydrogenase flavoprotein-like, FAD-binding, subdomain 2	7
ATP-NAD kinase-like domain	30
Protein of unknown function DUF781	1
Glycosyl transferase group 7, N-terminal	7
DALR anticodon binding	8
Alpha-D-phosphohexomutase, C-terminal	5
Cyclophilin-type peptidyl-prolyl cis-trans isomerase, conserved site	17
tRNA/rRNA methyltransferase, SpoU	2
Antiviral radical SAM protein viperin	1
tRNA wybutosine-synthesizing protein	2
Thioesterase superfamily	9
Shal-type voltage-gated potassium channels	2
Methylguanine DNA methyltransferase, ribonuclease-like	1
Endoribonuclease L-PSP/chorismate mutase-like	6
Pirin, C-terminal domain	1
MHC class II, alpha/beta chain, N-terminal	2
Zinc finger, PHD-finger	97
DNA polymerase III, clamp loader complex, gamma/delta/delta subunit, C-terminal	5
Ran-interacting Mog1 protein	1
Kelch repeat type 2	7
Glycine cleavage H-protein	3
Transforming growth factor beta receptor 2 ectodomain	2
Neurogenic differentiation factor, domain of unknown function	4
TGF beta receptor, GS motif	24
Ion transport N-terminal	4
tRNA-splicing endonuclease subunit Sen15	1
X opioid receptor	3
Replication protein A, C-terminal	1
Immunoglobulin V-set domain	170
Voltage-dependent calcium channel, gamma-6 subunit	2
BTB/POZ	98
Signal recognition particle, SRP54 subunit, eukaryotic	2
IGFBP-related, CNN	7
Signal recognition particle, SRP9/SRP14 subunit	2
Vinculin	6
Integral membrane protein SYS1	1
Dbl homology (DH) domain	229
Immunoglobulin subtype	679
Lysyl-tRNA synthetase, class II, C-terminal	10
Peptidyl-prolyl cis-trans isomerase, PpiC-type, conserved site	1
Metalloenzyme, LuxS/M16 peptidase-like	28
uDENN domain	6
ENTH/VHS	41
Exosome complex component, N-terminal domain	2
NAD(P) transhydrogenase, alpha subunit	3
Zinc finger, C2H2-like	1799
Saccharopine dehydrogenase / Homospermidine synthase	2
ADP-ribosyl cyclase (CD38/157)	2
YjgF-like protein, conserved site	1
Myeloid leukemia factor	1
Galactose-3-O-sulfotransferase	3
Copper type II, ascorbate-dependent monooxygenase-like, C-terminal	4
Thiamin pyrophosphokinase	1
Glypican	8
Dihydroprymidine dehydrogenase domain II	1
Anaphase-promoting complex subunit 4, metazoa	1
HNH endonuclease	1
Insulin-like growth factor binding protein 2	3
Patatin/Phospholipase A2-related	5
Ribosomal protein S7, conserved site	2
CID domain	13
Growth arrest-specific protein 8	1
Interleukin-12 beta, central domain	1
Organic anion transporter polypeptide OATP	15
Non-structural maintenance of chromosome element 4, C-terminal	1
Eukaryotic-type methylenetetrahydrofolate reductase	1
Tetrapyrrole biosynthesis, hydroxymethylbilane synthase	8
Piezo family	1
Phosphatidylethanolamine N-methyltransferase/Methylene-fatty-acyl-phospholipid synthase	2
Katanin p60 ATPase-containing subunit A-like 2	1
Synapsin, ATP-binding domain	2
Divalent ion tolerance protein, CutA	2
Protein of unknown function DUF1682	2
PHR	4
BMP/activin membrane-bound inhibitor	2
Transmembrane protein 170	2
T-complex 11	3
Uncharacterised protein family UPF0564	2
Apolipoprotein	1
MHC class I alpha chain, alpha1 alpha2 domains	8
Hemopexin-like domain	40
DNA topoisomerase, type IA, core domain	2
Peptide methionine sulphoxide reductase MsrA	10
Tetratricopeptide repeat-containing domain	137
Serpin domain	72
Ribosomal protein L37ae	3
Glucosamine-6-phosphate isomerase, conserved site	1
Kelch-type beta propeller	49
Biliverdin reductase, catalytic	1
Staphylococcal nuclease (SNase-like), OB-fold	9
Protein of unknown function DUF2347	1
STAT transcription factor, DNA-binding	4
Multi-copper polyphenol oxidoreductase, laccase	2
DNA-directed DNA polymerase, family B, multifunctional domain	2
Rad21/Rec8-like protein, N-terminal	2
Brain-derived neurotrophic factor	5
LEM-like domain	2
Domain of unknown function DUF4149	1
G-protein, beta subunit	26
TRAPP II complex, Trs120	1
Beta-lactamase-like	47
P-type ATPase, cytoplasmic domain N	54
Oxidoreductase, molybdopterin binding site	1
26S proteasome subunit P45	9
Aromatic amino acid beta-eliminating lyase/threonine aldolase	2
MRVI1	2
Glucose-methanol-choline oxidoreductase, N-terminal	4
Deoxynucleoside kinase	5
Protein of unknown function DUF3719	2
Potassium channel, voltage dependent, KCNQ2	4
Vasculin family	1
Ribosomal protein L34Ae	6
Cytochrome c oxidase biogenesis protein Cmc1-like	1
CC chemokine receptor like 1	2
GTP binding domain	41
Tyrosine-protein kinase, receptor class III, conserved site	4
CCAAT-binding factor	2
Clusterin-like	2
Sin3 associated polypeptide p18	1
DNA-directed RNA polymerase III, subunit Rpc31	2
Phosphoglycerate/bisphosphoglycerate mutase, active site	8
Phosphomannose isomerase, type I, conserved site	2
NADH:cytochrome b5 reductase (CBR)	20
Hermansky-Pudlak syndrome 3, central region	1
Kazal domain	200
Protein of unknown function DUF4613	3
HAD-superfamily hydrolase, subfamily IG, 5'-nucleotidase	13
Bicarbonate transporter, C-terminal	10
NUDIX hydrolase	2
Fibronectin, type I	4
Tumour necrosis factor-like domain	96
Ribosome maturation protein SBDS, C-terminal	1
Poly(A) polymerase, central domain	2
Zinc finger, RING-like	1
Beta-catenin	28
IMP dehydrogenase / GMP reductase, conserved site	4
Calcium/calmodulin-dependent protein kinase II inhibitor	1
Protein of unknown function DUF1151	2
Transcription factor, GA-binding, alpha subunit	1
Anion exchange, conserved site	1
NADH dehydrogenase 1, beta subcomplex, subunit 6	2
Peptidase S59, nucleoporin	3
DFDF domain	3
Uncharacterised protein family UPF0573/UPF0605	5
Wiscott-Aldrich syndrome protein, C-terminal	5
Voltage-dependent calcium channel, L-type, beta-1 subunit	3
Zinc finger, A20-type	35
Protein Njmu-R1	1
Pentapeptide repeat	4
Hepatocyte growth factor/macrophage stimulating protein 1	1
T-cell leukemia translocation-altered gene protein	1
Peptidase M24A, methionine aminopeptidase, subfamily 2	1
Interleukin-17 receptor C/E, N-terminal	2
TAFII55 protein, conserved region	1
Glycine cleavage system T protein	2
Kank N-terminal motif	2
UTP--glucose-1-phosphate uridylyltransferase	6
WD40-repeat-containing domain	516
Synembryn	18
Protein of unknown function DUF4556	1
Sterile alpha motif/pointed domain	155
SDA1 domain	3
Ribosomal protein L24	2
Ribosomal protein L13 domain	6
Protein of unknown function DUF2037	1
Phosphoribosylglycinamide synthetase, N-terminal	1
Coiled-coil domain-containing protein 71/71L	1
Serine/threonine-protein kinase Rio3	1
Pre-mRNA-splicing factor 3	1
Ribosomal protein S6 kinase	1
Peptidase M20, dimerisation domain	13
ArgK protein	2
Double-strand recombination repair protein, Mei5-like	1
Transcription factor, basic helix-loop-helix, NeuroD	3
Pseudouridine synthase, TruD, insertion domain	1
GRIP	4
HTTM	1
Ribophorin II	3
Speract/scavenger receptor-related	150
WW-domain-binding protein	2
GYF	10
Protein of unknown function DUF1180	1
Acetyl-coenzyme A transporter 1	2
DapA-like	10
Clathrin adaptor, gamma-adaptin, appendage	9
8-oxoguanine DNA glycosylase, N-terminal	2
Ribosomal protein S5, eukaryotic/archaeal	4
Glycine receptor alpha	5
Exocyst complex, component 1/SEC3	2
Transcription factor COUP	50
NO signalling/Golgi transport ligand-binding domain	8
Inositol polyphosphate kinase	7
RNA polymerase subunit, RPB6/omega	1
Ezrin/radixin/moesin, C-terminal	4
Glycosyl hydrolases family 2, sugar binding domain	2
Cation-transporting P-type ATPase	152
S-adenosylmethionine decarboxylase, core	4
Spen paralogue/orthologue C-terminal, metazoa	2
HAD-superfamily hydrolase, subfamily IIA, hypothetical 2	2
Nuclear pore complex, NUP2/50/61	1
Erv1/Alr	6
Protein-tyrosine phosphatase, receptor/non-receptor type	249
PTIP-associated protein 1	1
Insulin-like growth factor-binding protein, IGFBP	70
Neuromedin U receptor	12
Epoxide hydrolase, N-terminal	1
CAAX amino terminal protease	1
Ribosomal protein L26/L24P, eukaryotic/archaeal	3
C-CAP/cofactor C-like domain	7
Uncharacterised protein family UPF0258	1
LEM domain	15
Protein LIN37	1
Malic oxidoreductase	16
Syndecan	4
Ubiquitin-conjugating enzyme/RWD-like	87
Glycine cleavage T-protein, C-terminal barrel	4
Vesicle transport protein, Use1	1
Putative esterase	1
Triose-phosphate transporter domain	7
Nerve growth factor conserved site	3
Rab-binding domain FIP-RBD	9
Pro-opiomelanocortin/corticotropin, ACTH, central region	1
Exonuclease, RNase T/DNA polymerase III	6
Aldose 1-epimerase, conserved site	1
P2X1 purinoceptor	4
Protein of unknown function DUF3498	1
CASP, C-terminal	1
RNA 3'-terminal phosphate cyclase type 1	1
S-adenosylmethionine synthetase superfamily	14
PIN domain	7
Runt domain	6
SEP domain	11
Nucleoside phosphorylase domain	12
Amylo-alpha-1,6-glucosidase	1
Two pore domain potassium channel, TASK-3	3
UPF0103/Mediator of ErbB2-driven cell motility (Memo-related)	2
Cytochrome b-c1 complex subunit 8	3
IMP dehydrogenase/GMP reductase	4
Nck-associated protein 1	1
tRNA (guanine(26)-N(2))-dimethyltransferase	5
Insulin, conserved site	5
Sorting nexin protein, WASP-binding domain	2
Pex26	1
Imidazolonepropionase	1
SH3-binding, glutamic acid-rich protein	7
[truncated: 4,752 more rows]
