# Supplementary material for: Transcriptome Sequencing, De Novo Assembly and Differential Gene Expression Analysis of the Early Development of Acipenser baeri
Source: PLoS One. 2015 Sep 11;10(9):e0137450. doi: 10.1371/journal.pone.0137450 (PMC4567377; doi:10.1371/journal.pone.0137450)
Supplement: S8 File — (ZIP) [file pone.0137450.s011.zip]

Archive with 10 entries (10 files):
- T17_vs_T1_diff_exp.xls
- T17_vs_T2_diff_exp.xls
- T17_vs_T5_diff_exp.xls
- T17_vs_T9_diff_exp.xls
- T2_vs_T1_diff_exp.xls
- T5_vs_T1_diff_exp.xls
- T5_vs_T2_diff_exp.xls
- T9_vs_T1_diff_exp.xls
- T9_vs_T2_diff_exp.xls
- T9_vs_T5_diff_exp.xls
