# Supplementary material for: Transcriptome Sequencing, De Novo Assembly and Differential Gene Expression Analysis of the Early Development of Acipenser baeri
Source: PLoS One. 2015 Sep 11;10(9):e0137450. doi: 10.1371/journal.pone.0137450 (PMC4567377; doi:10.1371/journal.pone.0137450)
Supplement: S8 File — (ZIP) [file pone.0137450.s011.zip › T17_vs_T1_diff_exp.xls]

ID	T1	T17	T1_baseMean	T17_baseMean	T17_vs_T1_FoldChange_Log2	T17_vs_T1_Pvalue	T17_vs_T1_Qvalue
comp136301_c3_seq1	0	415	0	282.900547875208	Inf	0.0277980999667242	1
comp130662_c3_seq1	0	498	0	339.48065745025	Inf	0.0390565157884049	1
comp127338_c0_seq1	0	524	0	357.204547196649	Inf	0.0445007926097546	1
comp131888_c0_seq3	0	558	0	380.381941480401	Inf	0.0430832024934367	1
comp35539_c0_seq1	0	581	0	396.060767025292	Inf	0.0379869611941532	1
comp88994_c0_seq1	0	585	0	398.787519293968	Inf	0.0468069543237877	1
comp125141_c1_seq1	0	594	0	404.922711898491	Inf	0.0495606815062574	1
comp144157_c0_seq1	0	600	0	409.012840301506	Inf	0.0465396892014718	1
comp133323_c0_seq1	0	600	0	409.012840301506	Inf	0.049009927240017	1
comp121339_c0_seq4	0	602	0	410.376216435844	Inf	0.048828753226688	1
comp136474_c0_seq4	0	602	0	410.376216435844	Inf	0.048828753226688	1
comp125786_c1_seq2	0	607	0	413.78465677169	Inf	0.0483809552294645	1
comp124061_c0_seq1	0	607	0	413.78465677169	Inf	0.0483809552294645	1
comp98135_c0_seq1	0	617	0	420.601537443382	Inf	0.0475066453264591	1
comp131023_c0_seq6	0	618	0	421.283225510551	Inf	0.0474207267532581	1
comp131018_c0_seq1	0	623	0	424.691665846397	Inf	0.0469951317169614	1
comp124463_c0_seq1	0	631	0	430.145170383751	Inf	0.046327671786678	1
comp110442_c0_seq1	0	632	0	430.82685845092	Inf	0.0462453760536369	1
comp96630_c0_seq1	0	634	0	432.190234585258	Inf	0.0460815267814617	1
comp125094_c0_seq10	0	638	0	434.916986853935	Inf	0.0457041157051767	1
comp73954_c0_seq1	0	644	0	439.00711525695	Inf	0.0452767694071518	1
comp113580_c0_seq1	0	647	0	441.052179458457	Inf	0.045039922102711	1
comp131585_c0_seq4	0	655	0	446.505683995811	Inf	0.0423839359288834	1
comp131861_c0_seq6	0	656	0	447.18737206298	Inf	0.0439691581377107	1
comp117607_c0_seq2	0	664	0	452.640876600333	Inf	0.0437355990487441	1
comp118711_c0_seq1	0	668	0	455.36762886901	Inf	0.0434376493516519	1
comp143168_c0_seq1	0	683	0	465.592949876548	Inf	0.0423488498615069	1
comp110692_c0_seq1	0	690	0	470.364766346732	Inf	0.0418554822011859	1
comp134157_c0_seq1	0	691	0	471.046454413901	Inf	0.0417857375635841	1
comp64989_c0_seq1	0	710	0	483.998527690116	Inf	0.0404974080019248	1
comp139152_c0_seq1	0	722	0	492.178784496146	Inf	0.0397196720193154	1
comp113594_c0_seq1	0	745	0	507.857610041037	Inf	0.0383008094293772	1
comp140943_c0_seq7	0	747	0	509.220986175375	Inf	0.0381816476897359	1
comp41972_c0_seq1	0	748	0	509.902674242544	Inf	0.0381223102557786	1
comp118401_c0_seq3	0	757	0	516.037866847067	Inf	0.0375954500768402	1
comp63982_c0_seq1	0	759	0	517.401242981405	Inf	0.0374425295522702	1
comp129139_c0_seq1	0	771	0	525.581499787435	Inf	0.0368006963961422	1
comp128280_c0_seq1	0	778	0	530.35331625762	Inf	0.0364141697983888	1
comp96707_c0_seq1	0	796	0	542.623701466665	Inf	0.0354176360829684	1
comp114333_c0_seq3	0	804	0	548.077206004018	Inf	0.0350378263593669	1
comp148260_c0_seq3	0	818	0	557.620838944387	Inf	0.034333043370303	1
comp38126_c0_seq1	0	818	0	557.620838944387	Inf	0.034333043370303	1
comp115483_c0_seq2	0	819	0	558.302527011556	Inf	0.0342836223725559	1
comp128055_c0_seq2	0	820	0	558.984215078725	Inf	0.0342343215588227	1
comp118137_c1_seq1	0	830	0	565.801095750417	Inf	0.0337274221947618	1
comp149653_c0_seq1	0	835	0	569.209536086263	Inf	0.0335089174512606	1
comp123426_c0_seq1	0	889	0	606.020691713398	Inf	0.0276709261511095	1
comp105304_c0_seq1	0	901	0	614.200948519428	Inf	0.0306010893652053	1
comp35022_c1_seq1	0	903	0	615.564324653767	Inf	0.0305194966018195	1
comp127366_c0_seq1	0	937	0	638.741718937519	Inf	0.0291844463114044	1
comp140341_c1_seq3	0	941	0	641.468471206195	Inf	0.0290175105533327	1
comp127081_c0_seq1	0	965	0	657.828984818256	Inf	0.0281566811557131	1
comp134954_c0_seq2	0	1013	0	690.550012042376	Inf	0.0265375513292282	1
comp79593_c0_seq1	0	1026	0	699.411956915575	Inf	0.0261268538481437	1
comp37111_c0_seq1	0	1027	0	700.093644982745	Inf	0.0260694511813167	1
comp99781_c0_seq1	0	1044	0	711.682342124621	Inf	0.0255760033264627	1
comp55353_c0_seq1	0	1053	0	717.817534729143	Inf	0.0253079837516366	1
comp121640_c0_seq1	0	1058	0	721.225975064989	Inf	0.0251611410729069	1
comp143619_c0_seq5	0	1089	0	742.358305147234	Inf	0.0242819247726724	1
comp127714_c0_seq3	0	1098	0	748.493497751756	Inf	0.0240362545329732	1
comp132283_c0_seq3	0	1115	0	760.082194893632	Inf	0.0235722151225655	1
comp122131_c0_seq1	0	1147	0	781.896213043046	Inf	0.0227676339737236	1
comp127552_c0_seq1	0	1155	0	787.349717580399	Inf	0.0225708482943177	1
comp143694_c0_seq1	0	1184	0	807.118671528305	Inf	0.0218699728755421	1
comp149633_c0_seq1	0	1226	0	835.749570349411	Inf	0.0209366192578655	1
comp120433_c1_seq1	0	1237	0	843.248139088272	Inf	0.020700023372528	1
comp120564_c0_seq2	0	1264	0	861.653716901839	Inf	0.020136381394223	1
comp129702_c0_seq1	0	1304	0	888.921239588607	Inf	0.0193431279558595	1
comp142054_c0_seq1	0	1307	0	890.966303790114	Inf	0.0192855294630547	1
comp149636_c0_seq1	0	1310	0	893.011367991622	Inf	0.0192155660440593	1
comp135629_c0_seq1	0	1318	0	898.464872528975	Inf	0.0190765340315087	1
comp141005_c0_seq2	0	1357	0	925.050707148573	Inf	0.0183628435827124	1
comp130814_c0_seq2	0	1422	0	969.360431514569	Inf	0.0151496673783547	1
comp121265_c0_seq1	0	1518	0	1034.80248596281	Inf	0.0157698346250977	1
comp125262_c0_seq1	0	1590	0	1083.88402679899	Inf	0.014842759020226	1
comp114570_c0_seq1	0	1747	0	1190.90905334455	Inf	0.0130426464471412	1
comp144912_c0_seq1	0	1880	0	1281.57356627805	Inf	0.0117741540475606	1
comp128790_c1_seq1	0	1915	0	1305.43264862897	Inf	0.0113917354890893	1
comp149643_c0_seq1	0	2023	0	1379.05495988324	Inf	0.0106163879054358	1
comp113644_c0_seq1	0	2103	0	1433.59000525678	Inf	0.0100554885685015	1
comp46000_c0_seq1	0	2240	0	1526.98127045896	Inf	0.00919272075806532	1
comp122693_c0_seq1	0	2251	0	1534.47983919782	Inf	0.00913296403931988	1
comp123302_c0_seq1	0	2319	0	1580.83462776532	Inf	0.00870183158312564	1
comp125553_c1_seq1	0	2792	0	1903.27308353634	Inf	0.00673439457987518	1
comp132974_c0_seq2	0	2817	0	1920.31528521557	Inf	0.00665065061491814	1
comp114847_c0_seq2	0	2958	0	2016.43330268642	Inf	0.00621287283018313	1
comp132666_c0_seq2	0	3236	0	2205.94258535946	Inf	0.00548412633402893	1
comp121881_c0_seq1	0	5118	0	3488.87952777185	Inf	0.00290158466242408	1
comp120734_c0_seq1	0	11592	0	7902.1280746251	Inf	0.000998570021270593	1
comp136301_c2_seq2	0	321	0	218.821869561306	Inf	0.0356240235301818	1
comp147049_c0_seq1	0	601	0	409.694528368675	Inf	0.0423647202277738	1
comp142717_c0_seq15	0	603	0	411.057904503014	Inf	0.0486380515267856	1
comp99109_c0_seq2	0	614	0	418.556473241875	Inf	0.0476690167012036	1
comp115684_c3_seq1	0	651	0	443.778931727134	Inf	0.044640368424768	1
comp132570_c1_seq3	0	697	0	475.136582816916	Inf	0.0412939273942574	1
comp118837_c0_seq1	0	1023	0	697.366892714068	Inf	0.0241237955268542	1
comp139690_c1_seq4	0	1115	0	760.082194893632	Inf	0.0235541471536156	1
comp118845_c0_seq4	0	1258	0	857.563588498824	Inf	0.0202275745473345	1
comp124675_c0_seq3	0	1919	0	1308.15940089765	Inf	0.0114304002478661	1
comp97206_c0_seq1	0	1942	0	1323.83822644254	Inf	0.0112354082117631	1
comp111514_c0_seq3	0	3317	0	2261.15931880016	Inf	0.00529806369201613	1
comp149587_c0_seq1	0	3365	0	2293.88034602428	Inf	0.00519440811127091	1
comp121679_c0_seq1	0	685	0	466.956326010886	Inf	0.0409232439894972	1
comp125829_c0_seq1	0	1041	0	709.637277923113	Inf	0.024953999921652	1
comp143925_c0_seq3	0	23371	0	15931.7318178108	Inf	0.000445371569488508	1
comp128790_c0_seq1	0	738	0	503.085793570852	Inf	0.0378781048265981	1
comp123947_c0_seq1	0	813	0	554.212398608541	Inf	0.0272728540423133	1
comp144828_c1_seq1	0	856	0	583.524985496815	Inf	0.0295919983178787	1
comp116659_c0_seq1	0	1244	0	848.019955558456	Inf	0.020431370710778	1
comp123960_c0_seq1	0	2212	0	1507.89400457822	Inf	0.00926415011486027	1
comp124247_c0_seq1	0	2448	0	1668.77238843014	Inf	0.00806135198341795	1
comp126331_c0_seq1	0	2378	0	1621.0542237283	Inf	0.00830443001887626	1
comp132016_c0_seq1	0	7462	0	5086.7563572164	Inf	0.00179836968144763	1
comp141113_c4_seq5	0	687	0	468.319702145224	Inf	0.0404340798390652	1
comp138141_c1_seq1	0	778	0	530.35331625762	Inf	0.0279100626229664	1
comp120667_c0_seq1	0	1140	0	777.124396572862	Inf	0.0157419634482968	1
comp141135_c0_seq1	0	1068	0	728.042855736681	Inf	0.0239147049747044	1
comp87279_c0_seq1	0	522	0	355.84117106231	Inf	0.0363004079041822	1
comp132115_c0_seq1	0	681	0	464.229573742209	Inf	0.0396836557498602	1
comp127030_c0_seq1	0	904	0	616.246012720936	Inf	0.0220265025621512	1
comp144721_c1_seq6	0	464	0	316.303263166498	Inf	0.042211347489727	1
comp129819_c1_seq2	0	375	0	255.633025188441	Inf	0.0487310111040872	1
comp139180_c1_seq1	0	10787	0	7353.36918055391	Inf	0.000937313409033927	1
comp135171_c0_seq5	0	227	0	154.743191247403	Inf	0.0411550867547841	1
comp87867_c0_seq1	0	499	0	340.162345517419	Inf	0.0197594143160501	1
comp113990_c0_seq1	0	221	0	150.653062844388	Inf	0.0378138304350817	1
comp132846_c0_seq4	0	362	0	246.771080315242	Inf	0.0247422925730909	1
comp85610_c0_seq1	1	934	1.43549386968537	636.696654736011	8.79291520447039	0.0479196685211661	1
comp132352_c0_seq1	1	1231	1.43549386968537	839.158010685257	9.19125151124519	0.034111927405905	1
comp131891_c0_seq1	1	1455	1.43549386968537	991.856137731152	9.43243990255638	0.0282636772140532	1
comp118726_c0_seq1	1	1510	1.43549386968537	1029.34898142546	9.48596929897317	0.0269523972614655	1
comp114272_c0_seq1	1	2299	1.43549386968537	1567.20086642194	10.0924272154789	0.0153666734326977	1
comp129904_c0_seq1	1	2338	1.43549386968537	1593.78670104154	10.1166956792924	0.0148819162999991	1
comp61171_c0_seq1	1	2658	1.43549386968537	1811.92688253567	10.3017618540369	0.0121816103009478	1
comp139534_c0_seq1	1	8351	1.43549386968537	5692.7770489298	11.9533697145136	0.00287462703394025	1
comp123057_c0_seq1	1	976	1.43549386968537	665.327553557117	8.85637380232362	0.0434933278281261	1
comp145393_c0_seq5	1	777	1.43549386968537	529.67162819045	8.52740725316844	0.0420941332528756	1
comp61324_c0_seq1	1	3562	1.43549386968537	2428.17289525661	10.7241082658624	0.00787635182389019	1
comp145878_c0_seq1	1	1131	1.43549386968537	770.989203968339	9.06901967875055	0.0189636140750333	1
comp138361_c0_seq1	1	1630	1.43549386968537	1111.15154948576	9.59629271387917	0.0143673976386231	1
comp136205_c5_seq1	2	1916	2.87098773937074	1306.11433669614	8.82951831049691	0.0249181895802048	1
comp137430_c0_seq2	2	1114	2.87098773937074	759.400506826463	8.04716998210076	0.0452086459418874	1
comp147461_c0_seq1	3	1326	4.30648160905611	903.918377066328	7.71353902415216	0.0394846060663118	1
comp123972_c0_seq2	3	1437	4.30648160905611	979.585752522107	7.82951831049691	0.0464175254265524	1
comp120749_c2_seq1	3	2029	4.30648160905611	1383.14508828626	8.32722711379623	0.0282639957419032	1
comp141815_c1_seq1	216	0	310.06667585204	0	-Inf	0.0435781483965404	1
comp113901_c0_seq7	0	559	0	381.06362954757	Inf	0.0429565946768615	1
comp128506_c0_seq5	0	565	0	385.153757950585	Inf	0.0375322191715031	1
comp137087_c0_seq2	0	581	0	396.060767025292	Inf	0.0413404888063397	1
comp147926_c1_seq1	0	605	0	412.421280637352	Inf	0.0362911470361797	1
comp143096_c0_seq1	0	653	0	445.142307861472	Inf	0.0341594872315248	1
comp117243_c0_seq1	0	736	0	501.722417436514	Inf	0.0232719812971731	1
comp120573_c0_seq1	0	768	0	523.536435585928	Inf	0.0362360017477454	1
comp129736_c0_seq4	0	815	0	555.575774742879	Inf	0.034448386948515	1
comp146443_c0_seq1	0	868	0	591.705242302845	Inf	0.0319335478101445	1
comp81914_c0_seq2	0	903	0	615.564324653767	Inf	0.0303621479802273	1
comp125640_c0_seq1	0	1083	0	738.268176744218	Inf	0.0170468143443166	1
comp135646_c0_seq1	0	2647	0	1804.42831379681	Inf	0.00725912320765012	1
comp125553_c0_seq1	0	3015	0	2055.28952251507	Inf	0.00604780809026802	1
comp144927_c1_seq8	0	4192	0	2857.63637757319	Inf	0.0033157257199962	1
comp124662_c0_seq1	0	6789	0	4627.98028801154	Inf	0.00203719383373096	1
comp140077_c0_seq1	0	745	0	507.857610041037	Inf	0.0368240885900117	1
comp124323_c0_seq1	0	850	0	579.4348570938	Inf	0.0326675551204154	1
comp145364_c0_seq4	0	1015	0	691.913388176714	Inf	0.0115338929100751	1
comp122109_c0_seq1	0	1148	0	782.577901110215	Inf	0.0223864456540383	1
comp112645_c0_seq1	0	1669	0	1137.73738410536	Inf	0.0136698548332384	1
comp132979_c0_seq1	0	1702	0	1160.23309032194	Inf	0.0131590700675523	1
comp135421_c1_seq1	0	1721	0	1173.18516359815	Inf	0.00775780448398416	1
comp142457_c5_seq1	0	573	0	390.607262487938	Inf	0.022867631208616	1
comp122687_c0_seq1	0	661	0	450.595812398826	Inf	0.0186063064607794	1
comp125666_c0_seq2	0	1112	0	758.037130692125	Inf	0.0235750797209087	1
comp128777_c0_seq2	0	1743	0	1188.18230107588	Inf	0.0129055461256506	1
comp149585_c0_seq1	0	13578	0	9255.96057602308	Inf	0.000844882920635178	1
comp135290_c0_seq1	0	1272	0	867.107221439193	Inf	0.0136948584777921	1
comp122177_c0_seq1	0	1498	0	1021.16872461943	Inf	0.0133820558734734	1
comp129690_c0_seq1	0	2419	0	1649.00343448224	Inf	0.00684441619512602	1
comp125279_c0_seq1	0	702	0	478.545023152762	Inf	0.0388741748594176	1
comp118453_c0_seq2	0	2938	0	2002.79954134304	Inf	0.00609992136083641	1
comp122305_c0_seq1	0	1031	0	702.820397251421	Inf	0.017178208846312	1
comp144801_c1_seq1	0	541	0	368.793244338525	Inf	0.0481356319233824	1
comp129859_c0_seq2	0	570	0	388.562198286431	Inf	0.0347925124090654	1
comp35509_c0_seq1	0	4410	0	3006.24437621607	Inf	0.00307859216786215	1
comp144098_c0_seq3	0	526	0	358.567923330987	Inf	0.0385344052592239	1
comp120749_c1_seq1	0	1693	0	1154.09789771742	Inf	0.0105919916646524	1
comp137450_c1_seq1	0	462	0	314.93988703216	Inf	0.0348250227046135	1
comp127626_c0_seq2	0	295	0	201.097979814907	Inf	0.039074319040332	1
comp117833_c0_seq1	0	403	0	274.720291069178	Inf	0.0259862093308776	1
comp144391_c0_seq3	0	538	0	366.748180137017	Inf	0.0187725141274552	1
comp126861_c2_seq1	0	474	0	323.12014383819	Inf	0.0193894106643807	1
comp127994_c0_seq1	0	1364	0	929.822523618757	Inf	0.00721200753967985	1
comp135612_c3_seq1	0	242	0	164.968512254941	Inf	0.0309413462515302	1
comp88073_c0_seq1	0	494	0	336.753905181573	Inf	0.0143268268937383	1
comp141173_c0_seq1	1	919	1.43549386968537	626.471333728473	8.76955751604977	0.0384778105112079	1
comp140984_c0_seq2	1	945	1.43549386968537	644.195223474872	8.80980698386917	0.0470880386770129	1
comp143096_c1_seq1	1	1092	1.43549386968537	744.403369348741	9.01839360568058	0.0300098181401963	1
comp56161_c0_seq1	1	2613	1.43549386968537	1781.25091951306	10.2771278740808	0.0130097490679002	1
comp138191_c1_seq1	1	2933	1.43549386968537	1999.3911010072	10.4437978205177	0.0111182987663258	1
comp35740_c0_seq1	1	3076	1.43549386968537	2096.87249461239	10.5124762527226	0.00838749296934605	1
comp114182_c0_seq4	1	8550	1.43549386968537	5828.43297429646	11.9873451694214	0.00281142299596506	1
comp133872_c0_seq6	1	1171	1.43549386968537	798.256726655106	9.11916182526195	0.0367985370044029	1
comp118254_c0_seq1	1	1838	1.43549386968537	1252.94266745695	9.76955751604977	0.0207793742101571	1
comp138318_c1_seq1	1	11316	1.43549386968537	7713.9821680864	12.391712926157	0.00197374017052977	1
comp125065_c1_seq1	1	6826	1.43549386968537	4653.2027464968	11.6624611638596	0.0037182775948765	1
comp129904_c1_seq1	1	8463	1.43549386968537	5769.12611245274	11.9725899160675	0.00281590774447757	1
comp141885_c1_seq1	1	1788	1.43549386968537	1218.85826409849	9.72976748594405	0.0119563718109333	1
comp112754_c0_seq1	2	1565	2.87098773937074	1066.84182511976	8.53758340658071	0.0280846446194848	1
comp121147_c2_seq2	3	3969	4.30648160905611	2705.61993859446	9.29523381103941	0.0118047160776428	1
comp113700_c0_seq1	0	597	0	406.967776099999	Inf	0.0421977782988426	1
comp135335_c0_seq1	0	786	0	535.806820794973	Inf	0.0268311073140449	1
comp132418_c0_seq10	0	801	0	546.032141802511	Inf	0.0269389860090897	1
comp144027_c0_seq2	0	1485	0	1012.30677974623	Inf	0.0108790381035658	1
comp143039_c0_seq1	0	2440	0	1663.31888389279	Inf	0.0080752256039388	1
comp132657_c0_seq1	0	1788	0	1218.85826409849	Inf	0.0098845375518397	1
comp132334_c0_seq2	0	274	0	186.782530404354	Inf	0.0464391215244358	1
comp146144_c0_seq1	0	627	0	427.418418115074	Inf	0.030639044182668	1
comp143039_c1_seq1	0	2714	0	1850.10141429715	Inf	0.00693392305416685	1
comp121940_c0_seq1	0	353	0	240.635887710719	Inf	0.0415957912839326	1
comp128810_c4_seq1	0	523	0	356.522859129479	Inf	0.0406273419980773	1
comp143859_c0_seq1	0	2622	0	1787.38611211758	Inf	0.00582160777751839	1
comp124207_c0_seq1	0	4929	0	3360.04048307687	Inf	0.00299102522403586	1
comp128668_c0_seq1	0	3431	0	2338.87175845745	Inf	0.00491312692838396	1
comp128412_c0_seq6	0	612	0	417.193097107536	Inf	0.0364025987875523	1
comp137836_c0_seq2	0	1923	0	1310.88615316633	Inf	0.00917612896276401	1
comp135933_c0_seq2	0	953	0	649.648728012225	Inf	0.0176941587993534	1
comp132357_c0_seq6	0	490	0	334.027152912897	Inf	0.0398368493303659	1
comp145350_c0_seq1	0	1258	0	857.563588498824	Inf	0.0146919437265197	1
comp138619_c0_seq4	0	688	0	469.001390212394	Inf	0.0272859416799801	1
comp128701_c0_seq1	0	388	0	264.494970061641	Inf	0.0281205811730464	1
comp146312_c0_seq1	0	446	0	304.032877957453	Inf	0.0229306953624103	1
comp140086_c1_seq6	0	249	0	169.740328725125	Inf	0.0370080391520519	1
comp115274_c0_seq1	0	1184	0	807.118671528305	Inf	0.00969712239170399	1
comp123650_c3_seq1	0	748	0	509.902674242544	Inf	0.0112259838899657	1
comp141885_c0_seq1	0	488	0	332.663776778558	Inf	0.0158367398988743	1
comp149505_c1_seq2	1	872	1.43549386968537	594.431994571522	8.69382078953766	0.0344691147504406	1
comp139534_c1_seq2	1	4684	1.43549386968537	3193.02690662042	11.1191618252619	0.00597252504189322	1
comp139803_c0_seq2	1	1540	1.43549386968537	1049.79962344053	9.514351100343	0.015194173583372	1
comp128378_c2_seq6	1	831	1.43549386968537	566.482783817586	8.62434113153108	0.0240946418688059	1
comp117691_c0_seq1	1	724	1.43549386968537	493.542160630484	8.42548235184394	0.0216270640698508	1
comp136507_c0_seq2	1	519	1.43549386968537	353.796106860803	7.94522719311861	0.0474926935628974	1
comp129481_c0_seq1	2	1603	2.87098773937074	1092.74597167219	8.57219517491528	0.024750418006962	1
comp149012_c1_seq2	2	2599	2.87098773937074	1771.70728657269	9.26937738323293	0.0173979818731972	1
comp124662_c1_seq2	2	30765	2.87098773937074	20972.1333864597	12.8346388368491	0.000918296471975203	1
comp127175_c0_seq4	2	706	2.87098773937074	481.271775421439	7.38916083803191	0.0336317074392193	1
comp148305_c1_seq1	3	4645	4.30648160905611	3166.44107200083	9.52213684530959	0.0107867961857658	1
comp107145_c0_seq1	3	9240	4.30648160905611	6298.79774064319	10.514351100343	0.00457913111799392	1
comp136174_c0_seq1	3	1637	4.30648160905611	1115.92336595594	8.01751257051373	0.0321154989258351	1
comp144233_c0_seq1	3	1519	4.30648160905611	1035.48417402998	7.90958011854166	0.0274476757592855	1
comp124327_c0_seq1	3	27516	4.30648160905611	18757.3288562271	12.0886571043415	0.0012845487969856	1
comp137648_c1_seq1	4	2529	5.74197547874148	1723.98912187085	8.22998778642397	0.0216733944373864	1
comp149494_c0_seq1	4	7103	5.74197547874148	4842.03034110266	9.7198492347438	0.00564001335881812	1
comp128904_c0_seq1	4	12486	5.74197547874148	8511.55720667434	10.5336602152172	0.00373271439293619	1
comp128512_c0_seq1	5	8040	7.17746934842685	5480.77206004018	9.57668815593966	0.00577930841066024	1
comp141594_c0_seq4	5	2105	7.17746934842685	1434.95338139112	7.64331288782713	0.0221914950462588	1
comp135035_c0_seq1	6	2184	8.61296321811222	1488.80673869748	7.43343110495943	0.028802122539811	1
comp105329_c0_seq2	235	0	337.341059376062	0	-Inf	0.0393173489427535	1
comp56453_c0_seq1	453	0	650.278722967473	0	-Inf	0.0175362033482776	1
comp114891_c1_seq1	464	0	666.069155534012	0	-Inf	0.0169985507567846	1
comp113540_c2_seq1	0	533	0	363.339739801171	Inf	0.0453396687898004	1
comp143360_c0_seq1	0	418	0	284.945612076716	Inf	0.0391316289084636	1
comp105830_c0_seq1	0	355	0	241.999263845058	Inf	0.0463037789155435	1
comp131806_c0_seq1	0	881	0	600.567187176045	Inf	0.0232091730948191	1
comp122790_c0_seq2	0	5283	0	3601.35805885476	Inf	0.00282031585869651	1
comp128119_c0_seq1	0	4021	0	2741.06771808726	Inf	0.00398276030110615	1
comp139723_c1_seq2	0	2070	0	1411.0942990402	Inf	0.00743209049791007	1
comp88581_c0_seq1	0	5721	0	3899.93743227486	Inf	0.00221499236750274	1
comp147624_c0_seq3	0	535	0	364.70311593551	Inf	0.0416212600946727	1
comp132663_c0_seq1	0	1084	0	738.949864811388	Inf	0.0146370060587106	1
comp129690_c1_seq1	0	859	0	585.570049698323	Inf	0.0261304943615208	1
comp143871_c0_seq1	0	526	0	358.567923330987	Inf	0.0314790291696028	1
comp131938_c0_seq1	0	1043	0	711.000654057451	Inf	0.0167307735153034	1
comp135612_c2_seq1	0	1626	0	1108.42479721708	Inf	0.00650189526457657	1
comp142943_c0_seq6	0	301	0	205.188108217922	Inf	0.0335605269476469	1
comp133834_c3_seq5	0	437	0	297.89768535293	Inf	0.0216978324466887	1
comp128512_c1_seq1	0	8662	0	5904.78203781941	Inf	0.00101547383176182	1
comp125251_c0_seq1	1	2456	1.43549386968537	1674.2258929675	10.1877313101309	0.0136718153268054	1
comp115751_c1_seq1	1	353	1.43549386968537	240.635887710719	7.38916083803191	0.0412992018021848	1
comp139276_c0_seq1	1	2892	1.43549386968537	1971.44189025326	10.4234883017118	0.00886226153576227	1
comp131673_c0_seq1	1	925	1.43549386968537	630.561462131488	8.77894602016441	0.0434773578491961	1
comp131871_c1_seq2	1	925	1.43549386968537	630.561462131488	8.77894602016441	0.0472957274001567	1
comp135506_c0_seq1	1	473	1.43549386968537	322.438455771021	7.81133283810013	0.0369546484438797	1
comp118797_c0_seq1	2	1079	2.87098773937074	735.541424475542	8.00111561424875	0.049751394130585	1
comp128108_c0_seq1	2	2990	2.87098773937074	2038.24732083584	9.4715662338462	0.0141962377818963	1
comp148420_c0_seq2	2	859	2.87098773937074	585.570049698323	7.67215078589919	0.0496014122724381	1
comp141432_c1_seq3	3	2270	4.30648160905611	1547.43191247403	8.48915054621785	0.025975620269705	1
comp107094_c0_seq1	3	16844	4.30648160905611	11482.3538033976	11.3806211242087	0.00230331178442856	1
comp133043_c0_seq2	3	2425	4.30648160905611	1653.09356288525	8.58444299600143	0.0201973275725902	1
comp141691_c0_seq1	3	955	4.30648160905611	651.012104146564	7.24003088696269	0.0403676437661393	1
comp117446_c0_seq1	3	1996	4.30648160905611	1360.64938206968	8.30356996937684	0.0141463575097896	1
comp121040_c0_seq1	29	6664	41.6293222208757	4542.76927961539	6.76982815499871	0.0321866122453206	1
comp133476_c0_seq2	989	8	1419.70343711883	5.45350453735341	-8.02419024599838	0.031437884825142	1
comp127947_c0_seq1	0	385	0	262.449905860133	Inf	0.037480389853058	1
comp125546_c0_seq2	0	539	0	367.429868204186	Inf	0.0434455435474338	1
comp117150_c0_seq2	0	818	0	557.620838944387	Inf	0.0283268876638271	1
comp125622_c0_seq1	0	4910	0	3347.08840980066	Inf	0.00278099859330116	1
comp118811_c0_seq1	0	2255	0	1537.20659146649	Inf	0.00898612409640817	1
comp145050_c0_seq4	0	542	0	369.474932405694	Inf	0.0449012093162369	1
comp121603_c0_seq1	0	553	0	376.973501144555	Inf	0.0378249357564557	1
comp141207_c0_seq3	0	463	0	315.621575099329	Inf	0.0412531814762609	1
comp139742_c0_seq2	0	730	0	497.632289033499	Inf	0.0300204955609775	1
comp124943_c0_seq1	0	377	0	256.99640132278	Inf	0.0325444058488843	1
comp147838_c0_seq1	1	980	1.43549386968537	668.054305825793	8.8622744037633	0.041794423133408	1
comp121147_c0_seq1	1	3019	1.43549386968537	2058.01627478374	10.4854915062744	0.00921122031920851	1
comp118597_c0_seq1	1	1110	1.43549386968537	756.673754557786	9.0419804259982	0.0266051227304325	1
comp148188_c0_seq3	1	2277	1.43549386968537	1552.20372894422	10.0785550408974	0.00890840550199846	1
comp140985_c5_seq19	2	2216	2.87098773937074	1510.6207568469	9.03937863080992	0.020798870813248	1
comp149442_c1_seq1	2	1263	2.87098773937074	860.97202883467	8.22827538854828	0.0317236198102588	1
comp117371_c0_seq1	3	14384	4.30648160905611	9805.40115816144	11.152851269554	0.00264287863696343	1
comp149207_c0_seq3	3	1105	4.30648160905611	753.26531422194	7.45050461831837	0.0452410459567454	1
comp114071_c0_seq1	3	1631	4.30648160905611	1111.83323755293	8.01221503075146	0.0301753142799974	1
comp146945_c0_seq2	6	1640	8.61296321811222	1117.96843015745	7.02015406354502	0.0445667497949697	1
comp142343_c0_seq1	10	19483	14.3549386968537	13281.3286126571	9.85363659069756	0.00458899026775452	1
comp129924_c1_seq1	11	4433	15.7904325665391	3021.92320176096	7.5802724932887	0.0233403680559682	1
comp113339_c1_seq1	247	0	354.566985812286	0	-Inf	0.0368606518854065	1
comp125069_c0_seq1	0	1601	0	1091.38259553785	Inf	0.00996961704956162	1
comp117663_c0_seq1	0	963	0	656.465608683917	Inf	0.0252721232371272	1
comp134546_c0_seq35	0	9397	0	6405.82276718875	Inf	0.00121658170796193	1
comp147261_c0_seq4	0	1622	0	1105.6980449484	Inf	0.0135126293931562	1
comp128119_c1_seq1	0	1768	0	1205.2245027551	Inf	0.0125144495819649	1
comp148846_c0_seq1	0	2043	0	1392.68872122663	Inf	0.00862970305453416	1
comp132015_c0_seq5	0	468	0	319.030015435175	Inf	0.0452024342838841	1
comp149595_c0_seq1	0	400	0	272.675226867671	Inf	0.0368254825453863	1
comp143251_c0_seq1	0	267	0	182.01071393417	Inf	0.0456619464525067	1
comp136853_c1_seq4	0	210	0	143.154494105527	Inf	0.0486846651084076	1
comp133220_c0_seq1	1	517	1.43549386968537	352.432730726464	7.93965693507567	0.048926484034718	1
comp120918_c0_seq6	1	1150	1.43549386968537	783.941277244553	9.09305461059247	0.0125053748301813	1
comp62056_c0_seq1	2	8116	2.87098773937074	5532.58035314504	10.9121896145174	0.00426553774771474	1
comp137539_c0_seq1	3	1727	4.30648160905611	1177.27529200117	8.0947263315685	0.0263828655728979	1
comp137037_c0_seq2	1874	2	2690.11551179038	1.36337613433835	-10.9462687728985	0.00578142279073682	1
comp141258_c1_seq1	0	589	0	401.514271562645	Inf	0.0479554755607925	1
comp141649_c0_seq1	0	520	0	354.477794927972	Inf	0.0433610172411507	1
comp141323_c0_seq1	0	589	0	401.514271562645	Inf	0.0384868870911395	1
comp118632_c0_seq2	0	412	0	280.855483673701	Inf	0.0391856140080866	1
comp137996_c0_seq1	1	1791	1.43549386968537	1220.9033283	9.73218608674669	0.0195808378921487	1
comp132295_c0_seq2	1	952	1.43549386968537	648.967039945056	8.82045422806867	0.0299131317330474	1
comp149168_c0_seq1	1	843	1.43549386968537	574.663040623616	8.64502528570281	0.0366080503395856	1
comp143485_c0_seq1	1	1477	1.43549386968537	1006.85327520887	9.45409057552552	0.023171925056906	1
comp133799_c0_seq1	1	1000	1.43549386968537	681.688067169177	8.89142074942282	0.01998336787342	1
comp142570_c0_seq1	1	3523	1.43549386968537	2401.58706063701	10.7082252242557	0.00531751104461025	1
comp144727_c0_seq1	2	4053	2.87098773937074	2762.88173623667	9.91041092480757	0.00790526009415799	1
comp128418_c0_seq1	2	4178	2.87098773937074	2848.09274463282	9.95423324182784	0.00641775322943261	1
comp148204_c1_seq1	2	1232	2.87098773937074	839.839698752426	8.19242300545563	0.0427968749643562	1
comp143872_c1_seq2	2	1046	2.87098773937074	713.045718258959	7.95630360100767	0.0466653461309433	1
comp124910_c0_seq2	2	4141	2.87098773937074	2822.87028614756	9.94139995213061	0.00870728084237832	1
comp136145_c2_seq1	2	483	2.87098773937074	329.255336442712	6.8415158435965	0.0394781482549535	1
comp149215_c1_seq1	3	1309	4.30648160905611	892.329679924452	7.69492334598482	0.0411915657156195	1
comp121036_c0_seq1	4	2873	5.74197547874148	1958.48981697704	8.41397874229325	0.0173587315608128	1
comp118751_c0_seq1	5	16796	7.17746934842685	11449.6327761735	10.6395384427084	0.00334326813267331	1
comp139457_c2_seq1	7	11806	10.0484570877976	8048.0093209993	9.64551416915069	0.00635072246718222	1
comp129249_c0_seq1	7	1887	10.0484570877976	1286.34538274824	7.00016025030357	0.0419064650204989	1
comp77692_c0_seq2	208	0	298.582724894557	0	-Inf	0.0448952915593799	1
comp131124_c0_seq1	10	6441	14.3549386968537	4390.75284063667	8.2567773464533	0.0171777347334812	1
comp131446_c0_seq8	0	293	0	199.734603680569	Inf	0.0402801244968341	1
comp139414_c0_seq7	0	1502	0	1023.8954768881	Inf	0.0120406078767281	1
comp110204_c0_seq1	0	1716	0	1169.77672326231	Inf	0.00874039043306143	1
comp141126_c2_seq1	0	726	0	494.905536764822	Inf	0.0316382400002341	1
comp144355_c2_seq2	0	2099	0	1430.8632529881	Inf	0.00623551159344494	1
comp122432_c1_seq1	0	2343	0	1597.19514137738	Inf	0.00790777063471937	1
comp134603_c0_seq9	0	421	0	286.990676278223	Inf	0.0328170276315898	1
comp138748_c0_seq2	0	456	0	310.849758629145	Inf	0.019324041857807	1
comp128457_c0_seq1	1	2377	1.43549386968537	1620.37253566113	10.1405626527032	0.00775013394925204	1
comp144727_c1_seq3	1	2759	1.43549386968537	1880.77737731976	10.355566206114	0.00849103069077383	1
comp145090_c1_seq2	2	1351	2.87098773937074	920.960578745558	8.32544842408642	0.0267693323878903	1
comp146182_c0_seq3	2	1279	2.87098773937074	871.879037909377	8.24643701364237	0.0262669963972541	1
comp137500_c0_seq3	3	4977	4.30648160905611	3392.76151030099	9.62173463571659	0.00626056332762605	1
comp133796_c0_seq1	6	4688	8.61296321811222	3195.7536588891	8.53543081846182	0.0109245827240576	1
comp149450_c0_seq1	7	2481	10.0484570877976	1691.26809464673	7.39498756259556	0.0265923615184896	1
comp130399_c0_seq2	229	0	328.72809615795	0	-Inf	0.0396510802230131	1
comp129349_c0_seq2	0	244	0	166.331888389279	Inf	0.0494106294440868	1
comp133448_c0_seq1	1	728	1.43549386968537	496.268912899161	8.43343110495943	0.048640395148211	1
comp134112_c0_seq2	3	1090	4.30648160905611	743.039993214403	7.43078638370386	0.0440484947910616	1
comp126887_c0_seq1	0	617	0	420.601537443382	Inf	0.0349580550321601	1
comp122416_c0_seq1	0	567	0	386.517134084923	Inf	0.0489650167985309	1
comp146881_c1_seq4	0	709	0	483.316839622946	Inf	0.0235895344938359	1
comp143403_c0_seq3	0	1554	0	1059.3432563809	Inf	0.0120717274047544	1
comp148129_c0_seq7	0	788	0	537.170196929311	Inf	0.0292433606296749	1
comp61815_c0_seq1	0	7803	0	5319.21198812109	Inf	0.00148158092977258	1
comp146889_c0_seq5	0	2081	0	1418.59286777906	Inf	0.00702431682862036	1
comp138411_c0_seq1	1	962	1.43549386968537	655.783920616748	8.83552954853077	0.0302957942398408	1
comp137328_c0_seq10	1	806	1.43549386968537	549.440582138356	8.5802724932887	0.0427927953448978	1
comp129334_c0_seq1	1	3089	1.43549386968537	2105.73443948559	10.5185606203884	0.00979820048928722	1
comp148987_c1_seq2	1	1348	1.43549386968537	918.91551454405	9.32224124594259	0.0182858622985723	1
comp135171_c2_seq2	1	2075	1.43549386968537	1414.50273937604	9.94453208588238	0.0123267783463075	1
comp136092_c0_seq1	1	2150	1.43549386968537	1465.62934441373	9.99575740923755	0.0106675565820448	1
comp138267_c0_seq1	3	1080	4.30648160905611	736.223112542711	7.41748956109041	0.045315093163168	1
comp138341_c2_seq1	3	3210	4.30648160905611	2188.21869561306	8.98903154604924	0.0143889164476575	1
comp123680_c0_seq1	3	1702	4.30648160905611	1160.23309032194	8.07368928572554	0.0281960592869078	1
comp126898_c0_seq1	3	1150	4.30648160905611	783.941277244553	7.50809210987131	0.0240426741543478	1
comp137839_c0_seq1	6	7176	8.61296321811222	4891.79357000601	9.14963813895884	0.0103165274777384	1
comp115259_c0_seq1	8	21563	11.483950957483	14699.239792369	10.3219067544985	0.00344647972855494	1
comp127701_c0_seq2	8	1755	11.483950957483	1196.36255788191	6.70289177995265	0.0435020472252606	1
comp128471_c1_seq3	9	94851	12.9194448271683	64658.7948590636	12.2890868267043	0.00106372965180826	1
comp115246_c0_seq1	9	3380	12.9194448271683	2304.10566703182	7.47851899448797	0.0229415655719893	1
comp129433_c0_seq1	10	2898	14.3549386968537	1975.53201865627	7.1045502494303	0.0417959222446604	1
comp149494_c1_seq1	13	30491	18.6614203059098	20785.3508560554	10.1212925927313	0.00391994723800066	1
comp127705_c1_seq8	38	41130	54.5487670480441	28037.8302026682	9.00561240270489	0.00723057112641451	1
comp110369_c0_seq4	359	0	515.342299217048	0	-Inf	0.0233832820535169	1
comp141815_c0_seq1	2691	0	3862.91400332333	0	-Inf	0.00138845273559324	1
comp142891_c0_seq1	2	10703	2.87098773937074	7296.1073829117	11.3113640781791	0.00233854404481919	1
comp133018_c2_seq1	0	851	0	580.116545160969	Inf	0.0311530558137108	1
comp142892_c0_seq1	0	2616	0	1783.29598371457	Inf	0.00727458326582154	1
comp145099_c0_seq2	0	686	0	467.638014078055	Inf	0.0370681559533023	1
comp147181_c2_seq1	0	383	0	261.086529725795	Inf	0.0477871874703478	1
comp110120_c0_seq1	0	1050	0	715.772470527636	Inf	0.0223456978661014	1
comp141732_c1_seq2	1	821	1.43549386968537	559.665903145894	8.60687487653854	0.0447190638712856	1
comp140665_c0_seq2	1	1014	1.43549386968537	691.231700109545	8.91147840176407	0.0251476142073912	1
comp124215_c0_seq2	1	456	1.43549386968537	310.849758629145	7.75852647892547	0.0413049419279376	1
comp143688_c0_seq1	2	1167	2.87098773937074	795.529974386429	8.11422531046808	0.038869885753426	1
comp141034_c0_seq4	2	1338	2.87098773937074	912.098633872359	8.31149886540219	0.0310126583860923	1
comp146202_c0_seq1	2	647	2.87098773937074	441.052179458457	7.26325836675324	0.0481793058474651	1
comp143896_c0_seq2	3	1208	4.30648160905611	823.479185140366	7.57907870336465	0.0366613508634309	1
comp137648_c0_seq1	4	1385	5.74197547874148	944.13797302931	7.36130672569728	0.0425996052302625	1
comp144508_c1_seq1	4	1096	5.74197547874148	747.130121617418	7.02366854772126	0.0397072433078427	1
comp148305_c0_seq1	5	19373	7.17746934842685	13206.3429252685	10.8454681287637	0.00283841596236296	1
comp127541_c0_seq1	5	3107	7.17746934842685	2118.00482469463	8.20501489599521	0.0139998398768244	1
comp136134_c0_seq1	8	19562	11.483950957483	13335.1819699634	10.1814027218895	0.00408894080646436	1
comp118757_c0_seq1	0	819	0	558.302527011556	Inf	0.028286902552591	1
comp134622_c1_seq1	0	923	0	629.19808599715	Inf	0.0155345468631129	1
comp145427_c2_seq7	0	594	0	404.922711898491	Inf	0.0343165751614993	1
comp138739_c0_seq1	0	390	0	265.858346195979	Inf	0.0475879606733766	1
comp147356_c1_seq5	0	758	0	516.719554914236	Inf	0.0339214524914418	1
comp142987_c0_seq1	0	519	0	353.796106860803	Inf	0.0356415472473548	1
comp138748_c1_seq1	0	975	0	664.645865489947	Inf	0.0148346642298741	1
comp137661_c0_seq6	1	5639	1.43549386968537	3844.03901076699	11.3868600923741	0.00418900670107573	1
comp136171_c0_seq6	1	712	1.43549386968537	485.361903824454	8.40136989572713	0.0497976771252737	1
comp120993_c1_seq1	2	5840	2.87098773937074	3981.05831226799	10.4373891185281	0.00412348725075975	1
comp140336_c1_seq1	3	1770	4.30648160905611	1206.58787888944	8.13020760900993	0.0332318456063112	1
comp141668_c4_seq1	3	2193	4.30648160905611	1494.941931302	8.43936406071317	0.0260228743561203	1
comp144259_c3_seq6	3	1347	4.30648160905611	918.233826476881	7.73620809950188	0.0454346275875413	1
comp148890_c0_seq4	3	1506	4.30648160905611	1026.62222915678	7.8971800187115	0.0337736334860585	1
comp145196_c0_seq1	9	3990	12.9194448271683	2719.93538800502	7.71788449442813	0.0198921705602599	1
comp123040_c0_seq2	308	1	442.132111863094	0.681688067169177	-9.34115007593417	0.0447294650015879	1
comp115029_c0_seq1	404	1	579.93952335289	0.681688067169177	-9.73257501799106	0.0327840303668228	1
comp140522_c1_seq6	1	882	1.43549386968537	601.248875243214	8.71027131031825	0.0279868534085649	1
comp127594_c0_seq2	3	1352	4.30648160905611	921.642266812727	7.74155340032176	0.0474756427889118	1
comp145502_c0_seq1	0	672	0	458.094381137687	Inf	0.0336603105487469	1
comp149052_c0_seq1	0	1077	0	734.178048341203	Inf	0.0144853474734002	1
comp146934_c2_seq4	0	1485	0	1012.30677974623	Inf	0.014139648281494	1
comp132332_c0_seq1	0	1251	0	852.79177202864	Inf	0.019921852323487	1
comp137029_c0_seq4	0	724	0	493.542160630484	Inf	0.0281179057505594	1
comp139838_c1_seq2	0	208	0	141.791117971189	Inf	0.049985283538517	1
comp123221_c0_seq1	1	893	1.43549386968537	608.747443982075	8.72815282988195	0.0485185068465881	1
comp147239_c0_seq1	1	835	1.43549386968537	569.209536086263	8.63126885212215	0.0310159394487336	1
comp139867_c0_seq2	1	2717	1.43549386968537	1852.14647849865	10.3334353149827	0.0108571813101942	1
comp144846_c0_seq2	1	1907	1.43549386968537	1299.97914409162	9.82272559307349	0.011092241114957	1
comp134453_c0_seq1	2	1156	2.87098773937074	788.031405647568	8.10056214726141	0.0296835089041567	1
comp138433_c0_seq1	2	480	2.87098773937074	327.210272241205	6.83252706036925	0.0489128869208052	1
comp144071_c1_seq1	3	1357	4.30648160905611	925.050707148573	7.74687896945843	0.0449948366921721	1
comp145928_c4_seq1	4	1802	5.74197547874148	1228.40189703886	7.74101976057427	0.0373260927351096	1
comp139771_c1_seq2	4	5572	5.74197547874148	3798.36591026665	9.36961600736198	0.00835396114599119	1
comp125065_c0_seq1	5	47615	7.17746934842685	32458.5773182604	12.1428368821283	0.00113100710455061	1
comp121147_c3_seq1	5	3840	7.17746934842685	2617.68217792964	8.51059896548189	0.0168202928799002	1
comp137349_c0_seq1	13	14350	18.6614203059098	9782.22376387769	9.03395986307005	0.00793129940545067	1
comp148917_c1_seq1	63	11262	90.4361137901783	7677.17101245927	6.40753197681285	0.0415676424778055	1
comp147138_c0_seq14	0	826	0	563.07434348174	Inf	0.0299207092203938	1
comp145296_c0_seq1	21	7812	30.1453712633928	5325.34718072561	7.46479527586876	0.0217230516101685	1
comp143169_c1_seq1	0	682	0	464.911261809379	Inf	0.0374879182955811	1
comp143160_c0_seq1	0	1038	0	707.592213721606	Inf	0.019170719210527	1
comp146272_c0_seq2	0	560	0	381.745317614739	Inf	0.0277402363787593	1
comp134185_c1_seq3	1	976	1.43549386968537	665.327553557117	8.85637380232362	0.0255894074012296	1
comp145068_c0_seq16	1	1318	1.43549386968537	898.464872528975	9.28977111976878	0.0238777788439908	1
comp121152_c0_seq1	1	590	1.43549386968537	402.195959629814	8.13020760900993	0.0245989361260199	1
comp139454_c2_seq1	1	1307	1.43549386968537	890.966303790114	9.27767989055616	0.0112207283915757	1
comp132738_c0_seq1	2	9449	2.87098773937074	6441.27054668155	11.1315824045365	0.00294842627743769	1
comp147644_c2_seq4	3	1956	4.30648160905611	1333.38185938291	8.27436461899181	0.0310484355784221	1
comp147838_c1_seq9	3	1430	4.30648160905611	974.813936051923	7.82247339570533	0.0412476797520153	1
comp141615_c1_seq1	4	2614	5.74197547874148	1781.93260758023	8.27767989055616	0.0260889207123573	1
comp125759_c0_seq2	7	9154	10.0484570877976	6240.17256686664	9.27846811930379	0.00848258829256726	1
comp138470_c0_seq1	772	4	1108.20126739711	2.72675226867671	-8.66682057250735	0.0280267575608811	1
comp140672_c0_seq1	1	732	1.43549386968537	498.995665167837	8.44133630304477	0.0383700664722335	1
comp137856_c0_seq1	7	3804	10.0484570877976	2593.14140751155	8.01158307356369	0.022903482098064	1
comp129984_c3_seq1	0	286	0	194.962787210385	Inf	0.0466783539228857	1
comp143742_c0_seq1	0	2338	0	1593.78670104154	Inf	0.00856195892706576	1
comp149276_c1_seq1	0	364	0	248.13445644958	Inf	0.0463231019518872	1
comp131468_c0_seq1	0	2975	0	2028.0219998283	Inf	0.00366550358021443	1
comp144953_c2_seq1	0	202	0	137.700989568174	Inf	0.0498342795175041	1
comp118176_c0_seq1	0	468	0	319.030015435175	Inf	0.0153811716253095	1
comp142265_c3_seq1	1	843	1.43549386968537	574.663040623616	8.64502528570281	0.0435631264137681	1
comp126551_c0_seq6	1	1741	1.43549386968537	1186.81892494154	9.69133695241183	0.0104491393855359	1
comp130457_c1_seq1	2	52946	2.87098773937074	36092.6564043392	13.61787053895	0.000540608780159765	1
comp149295_c0_seq9	2	873	2.87098773937074	595.113682638691	7.69547430839017	0.0486355840303902	1
comp130561_c2_seq3	3	1693	4.30648160905611	1154.09789771742	8.06604022193522	0.0340936047339776	1
comp128232_c0_seq1	282	1	404.809271251274	0.681688067169177	-9.21391488763806	0.0493594070338781	1
comp136166_c0_seq1	0	798	0	543.987077601003	Inf	0.0292519728637253	1
comp133724_c0_seq1	0	898	0	612.155884317921	Inf	0.0203439243322084	1
comp132301_c0_seq1	0	539	0	367.429868204186	Inf	0.0344037230784429	1
comp139601_c0_seq4	0	272	0	185.419154270016	Inf	0.0444872297129628	1
comp131740_c0_seq1	2	1310	2.87098773937074	893.011367991622	8.28098756118554	0.0262844383713304	1
comp132016_c1_seq1	18	125012	25.8388896543367	85219.1886529531	11.687418524719	0.00146594827514661	1
comp118166_c0_seq1	918	12	1317.78337237117	8.18025680603012	-7.33175137793192	0.0450895471488043	1
comp141497_c2_seq1	0	3932	0	2680.3974801092	Inf	0.00354998141036641	1
comp130612_c0_seq1	0	2295	0	1564.47411415326	Inf	0.00702592239411216	1
comp141722_c0_seq1	0	496	0	338.117281315912	Inf	0.0338554157329091	1
comp145797_c0_seq1	2	2216	2.87098773937074	1510.6207568469	9.03937863080992	0.0148532787137277	1
comp146245_c3_seq1	2	1759	2.87098773937074	1199.08931015058	8.70617623223269	0.0178130491171531	1
comp141551_c0_seq2	3	2123	4.30648160905611	1447.22376660016	8.39256261994495	0.0217609816575877	1
comp132057_c0_seq1	6	1927	8.61296321811222	1313.612905435	7.2528148203353	0.0396117929598451	1
comp139920_c0_seq3	361	1	518.213286956419	0.681688067169177	-9.57021856212644	0.0370388602258308	1
comp146891_c0_seq16	0	4118	0	2807.19146060267	Inf	0.00251439602776061	1
comp139683_c1_seq1	1	717	1.43549386968537	488.7703441603	8.41146577346264	0.0374478178216567	1
comp129545_c3_seq1	0	1146	0	781.214524975877	Inf	0.017396163124399	1
comp135658_c0_seq1	0	567	0	386.517134084923	Inf	0.041868781339242	1
comp146327_c0_seq4	0	517	0	352.432730726464	Inf	0.0333566773154855	1
comp146368_c0_seq8	1	921	1.43549386968537	627.834709862812	8.77269381085207	0.0369242407117117	1
comp135944_c0_seq7	2	1464	2.87098773937074	997.991330335675	8.44133630304477	0.0328189702424016	1
comp129601_c2_seq1	4	1964	5.74197547874148	1338.83536392026	7.86521567907542	0.0264064974084432	1
comp132910_c0_seq1	4	2455	5.74197547874148	1673.54420490033	8.18714377396279	0.0176894176076583	1
comp142660_c0_seq1	7	19109	10.0484570877976	13026.3772755358	10.3402462043466	0.00360830859451558	1
comp133806_c0_seq1	27	7206	38.758334481505	4912.24421202109	6.98573189902405	0.0305780568676655	1
comp138651_c0_seq1	0	850	0	579.4348570938	Inf	0.0214105247492952	1
comp144456_c2_seq1	0	1240	0	845.293203289779	Inf	0.011760639839007	1
comp131896_c1_seq6	0	443	0	301.987813755945	Inf	0.0193503740359224	1
comp130179_c0_seq1	1	826	1.43549386968537	563.07434348174	8.61563443618018	0.0181971565048503	1
comp126412_c0_seq1	3	6506	4.30648160905611	4435.06256500266	10.0082290710807	0.00652717201702013	1
comp149347_c0_seq2	3	1795	4.30648160905611	1223.63008056867	8.15044209274999	0.0237048061423619	1
comp131677_c0_seq3	5	3265	7.17746934842685	2225.71153930736	8.27657564630716	0.0201768762157584	1
comp106439_c0_seq1	7	4545	10.0484570877976	3098.27226528391	8.2683461217846	0.0158894218359646	1
comp131231_c0_seq2	12	64616	17.2259264362244	44047.9561482035	11.320277788114	0.00181514726678548	1
comp139955_c1_seq1	14	3076	20.0969141755952	2096.87249461239	6.70512133066495	0.0391750238851335	1
comp148469_c0_seq1	21	6360	30.1453712633928	4335.53610719596	7.16813009215369	0.0283691470369815	1
comp137335_c1_seq1	106	2	152.162350186649	1.36337613433835	-6.80228398980247	0.0433506933934101	1
comp135845_c1_seq1	1733	20	2487.71087616475	13.6337613433835	-7.51149137951208	0.0300666430942403	1
comp127319_c0_seq2	0	1227	0	836.43125841658	Inf	0.011306876864805	1
comp128270_c0_seq3	0	1076	0	733.496360274034	Inf	0.0219198299362725	1
comp127040_c0_seq1	0	33929	0	23128.994430983	Inf	0.000297600950607763	1
comp143789_c1_seq15	1	1657	1.43549386968537	1129.55712729933	9.61999435198218	0.0186462124154257	1
comp128398_c0_seq1	2	1903	2.87098773937074	1297.25239182294	8.81969631103475	0.0204644320454241	1
comp114411_c0_seq1	3	2148	4.30648160905611	1464.26596827939	8.40945224202499	0.0246521117516419	1
comp140319_c0_seq1	3	4579	4.30648160905611	3121.44965956766	9.50149081371312	0.00754694311713649	1
comp148868_c0_seq2	3	9869	4.30648160905611	6727.57953489261	10.6093621562678	0.00335400041681522	1
comp127317_c0_seq1	0	209	0	142.472806038358	Inf	0.0473674256218955	1
comp147476_c0_seq4	0	439	0	299.261061487269	Inf	0.0419453697842467	1
comp136302_c1_seq5	0	425	0	289.7174285469	Inf	0.0471850519610936	1
comp145755_c0_seq1	0	628	0	428.100106182243	Inf	0.0328107959134195	1
comp134015_c1_seq2	0	1102	0	751.220250020433	Inf	0.0122747595053022	1
comp142694_c0_seq4	1	475	1.43549386968537	323.801831905359	7.81742016797904	0.0499598317858703	1
comp145043_c0_seq2	3	1138	4.30648160905611	775.761020438523	7.49295880634616	0.0380842219820008	1
comp149214_c1_seq2	5	1583	7.17746934842685	1079.11221032881	7.23215391001055	0.0443276496548577	1
comp124723_c0_seq2	6	4530	8.61296321811222	3088.04694427637	8.48596929897317	0.0160391513282877	1
comp125322_c0_seq1	8	2908	11.483950957483	1982.34889932797	7.43144801868033	0.0364349692048388	1
comp143305_c1_seq1	251	0	360.308961291028	0	-Inf	0.0340794267031053	1
comp135699_c0_seq3	377	1	541.181188871385	0.681688067169177	-9.63278424850793	0.0348441407260993	1
comp147325_c2_seq7	0	488	0	332.663776778558	Inf	0.0493003290957713	1
comp146518_c1_seq1	0	378	0	257.678089389949	Inf	0.0376540526829603	1
comp124531_c0_seq1	0	301	0	205.188108217922	Inf	0.0379184313006287	1
comp145375_c0_seq2	0	437	0	297.89768535293	Inf	0.0257341199086378	1
comp110204_c1_seq1	1	2360	1.43549386968537	1608.78383851926	10.1302076090099	0.0101587603929294	1
comp131338_c0_seq2	3	1642	4.30648160905611	1119.33180629179	8.02191237581738	0.0222034216791841	1
comp61666_c0_seq1	5	2632	7.17746934842685	1794.20299278927	7.96565214360861	0.0159797537920823	1
comp141916_c1_seq3	2	3041	2.87098773937074	2073.01341226147	9.49596656579153	0.0118267271854927	1
comp132985_c1_seq2	0	395	0	269.266786531825	Inf	0.0435077851882181	1
comp136786_c0_seq3	2	7154	2.87098773937074	4876.79643252829	10.730170867756	0.00396125349396285	1
comp133274_c1_seq1	0	3553	0	2422.03770265209	Inf	0.00392762827814952	1
comp139312_c0_seq1	1	1512	1.43549386968537	1030.7123575598	9.4878788889818	0.0256328315838943	1
comp124523_c0_seq8	6	2215	8.61296321811222	1509.93906877973	7.45376494748196	0.036593281321692	1
comp129862_c0_seq2	6	2280	8.61296321811222	1554.24879314572	7.49549207309168	0.0361655214334611	1
comp138634_c0_seq2	1	2329	1.43549386968537	1587.65150843701	10.1111313889716	0.0131359332077555	1
comp149539_c0_seq1	0	969	0	660.555737086932	Inf	0.0201310549256648	1
comp135145_c0_seq4	0	592	0	403.559335764153	Inf	0.0159025849280295	1
comp143081_c0_seq5	1	584	1.43549386968537	398.105831226799	8.11546102364075	0.0485338358930982	1
comp146817_c0_seq7	2	4182	2.87098773937074	2850.8194969015	9.95561381135031	0.00772439835747661	1
comp146465_c0_seq7	3	4286	4.30648160905611	2921.71505588709	9.40609009871612	0.00846827416494335	1
comp146718_c0_seq5	10	14282	14.3549386968537	9735.86897531018	9.4056187727704	0.00598769288464144	1
comp144033_c3_seq1	12	2388	17.2259264362244	1627.87110439999	6.56226108530438	0.0495096636182743	1
comp131755_c1_seq2	26	210354	37.3228406118196	143395.811681305	11.9076564730842	0.00177624430901902	1
comp128854_c0_seq2	0	1528	0	1041.6193666345	Inf	0.00714152019224933	1
comp142538_c1_seq3	4	1084	5.74197547874148	738.949864811388	7.0077855061146	0.0478404360400166	1
comp134391_c0_seq1	24	186650	34.4518528724489	127237.077737127	11.8506499471174	0.00188164875301132	1
comp130350_c0_seq1	918	13	1317.78337237117	8.8619448731993	-7.21627416051198	0.0473117985948935	1
comp133630_c0_seq4	1	1855	1.43549386968537	1264.53136459882	9.7828399362689	0.0149487156747914	1
comp113977_c0_seq1	1	385	1.43549386968537	262.449905860133	7.51435110034299	0.0489523928646625	1
comp139926_c0_seq1	1	1735	1.43549386968537	1182.72879653852	9.68635641222635	0.013924569937224	1
comp148575_c0_seq1	3	2854	4.30648160905611	1945.53774370083	8.81944358351534	0.0147388246210364	1
comp145646_c0_seq1	6	3623	8.61296321811222	2469.75586735393	8.16364305449286	0.0217171258760588	1
comp145979_c1_seq2	12	3818	17.2259264362244	2602.68504045192	7.23927535144351	0.0309772911305896	1
comp67668_c1_seq1	306	1	439.261124123723	0.681688067169177	-9.33175137793192	0.0439595187313173	1
comp138437_c1_seq1	0	938	0	639.423407004688	Inf	0.0217627013798669	1
comp139231_c0_seq1	0	446	0	304.032877957453	Inf	0.0343781415781271	1
comp147113_c0_seq1	1	1357	1.43549386968537	925.050707148573	9.33184147017958	0.0220581848223188	1
comp142476_c0_seq1	11	2137	15.7904325665391	1456.76739954053	6.52757603878324	0.0495436272431585	1
comp127578_c0_seq3	0	196	0	133.610861165159	Inf	0.0459381095181693	1
comp125668_c0_seq1	1	7580	1.43549386968537	5167.19554914236	11.8136185978192	0.00320559271066111	1
comp133747_c1_seq1	1	435	1.43549386968537	296.534309218592	7.69050805549682	0.0358309988658385	1
comp115331_c0_seq1	3	705	4.30648160905611	480.59008735427	6.80215341132573	0.0464747646267354	1
comp140551_c1_seq23	12	3004	17.2259264362244	2047.79095377621	6.89334306155385	0.0378251556532527	1
comp143202_c0_seq1	0	260	0	177.238897463986	Inf	0.0370052535113846	1
comp137489_c0_seq8	6	3159	8.61296321811222	2153.45260418743	7.96592618578645	0.0210991198959797	1
comp135508_c0_seq1	17	4036	24.4033957846513	2751.2930390948	6.81688408261675	0.0362927386694363	1
comp130124_c1_seq3	49	269837	70.3391996145831	183944.662980729	11.3526552790121	0.00238089837630152	1
comp126851_c0_seq4	204	0	292.840749415815	0	-Inf	0.0432360823381544	1
comp127271_c0_seq1	484	1	694.779032927719	0.681688067169177	-9.99322677251386	0.0256485774621313	1
comp133105_c0_seq2	1144	2	1642.20498692006	1.36337613433835	-10.2342348720177	0.0112026941737966	1
comp144308_c0_seq1	5	2684	7.17746934842685	1829.65077228207	7.99387732607355	0.0278392086662788	1
comp140121_c0_seq1	0	6084	0	4147.39020065727	Inf	0.00195514109600189	1
comp142146_c0_seq2	9	9071	12.9194448271683	6183.5924572916	8.90275735226414	0.0100847897932548	1
comp148283_c0_seq1	16	11768	22.9679019149659	8022.10517444687	8.44821799601556	0.0113301888860089	1
comp137307_c0_seq4	323	0	463.664519908375	0	-Inf	0.0259065204166648	1
comp140252_c2_seq1	983	7	1411.09047390072	4.77181647018424	-8.20805621952224	0.0289625372790728	1
comp149171_c0_seq1	0	634	0	432.190234585258	Inf	0.0394241421534098	1
comp144936_c0_seq1	1	1982	1.43549386968537	1351.10574912931	9.87837771194722	0.012209957993451	1
comp145928_c2_seq1	4	3022	5.74197547874148	2060.06133898525	8.48692440992556	0.0199262733952957	1
comp103463_c0_seq1	8	22380	11.483950957483	15256.1789432462	10.3755588806245	0.00351326175306171	1
comp140638_c0_seq4	0	979	0	667.372617758624	Inf	0.0173475871066233	1
comp131977_c2_seq9	1	681	1.43549386968537	464.229573742209	8.3371474527728	0.0248597069962823	1
comp146027_c2_seq1	3	1092	4.30648160905611	744.403369348741	7.43343110495943	0.0396982679068827	1
comp141429_c0_seq1	9	18049	12.9194448271683	12303.7879243365	9.89534275006307	0.0048836783404495	1
comp137069_c0_seq1	731	9	1049.34601874001	6.13519260452259	-7.41816612974939	0.0482287427204026	1
comp126959_c4_seq2	0	1816	0	1237.94552997923	Inf	0.00817139421707264	1
comp145463_c0_seq7	0	695	0	473.773206682578	Inf	0.0262461632719398	1
comp145419_c0_seq1	0	480	0	327.210272241205	Inf	0.0273065561790773	1
comp117532_c0_seq1	0	2147	0	1463.58428021222	Inf	0.00402991051920587	1
comp133710_c0_seq1	2	1729	2.87098773937074	1178.63866813551	8.68135861840301	0.0165414297591202	1
comp146740_c1_seq1	6	1797	8.61296321811222	1224.99345670301	7.15204865754952	0.0351153837439304	1
comp128441_c2_seq1	6	1621	8.61296321811222	1105.01635688124	7.00334233955712	0.0416897515107022	1
comp130212_c0_seq1	10	79997	14.3549386968537	54533.0003093326	11.8913666473444	0.00125646038136627	1
comp144071_c2_seq1	11	2920	15.7904325665391	1990.529156134	6.97795749989081	0.0420404832494202	1
comp146367_c0_seq2	40	32976	57.4197547874148	22479.3457029708	8.61283715941263	0.00924595184353948	1
comp142769_c0_seq1	2	945	2.87098773937074	644.195223474872	7.80980698386917	0.0473518764375293	1
comp146943_c0_seq2	8	12550	11.483950957483	8555.18524297317	9.54103620848623	0.00667739161670205	1
comp133630_c1_seq3	0	1982	0	1351.10574912931	Inf	0.0088670886360145	1
comp143075_c0_seq2	1	510	1.43549386968537	347.66091425628	7.91998990161959	0.0485988095046983	1
comp124105_c1_seq9	4	2113	5.74197547874148	1440.40688592847	7.97071351669567	0.02053806631025	1
comp129199_c0_seq2	29	5562	41.6293222208757	3791.54902959496	6.50904349897985	0.0372613772642583	1
comp143085_c0_seq3	1354	0	1943.65869955399	0	-Inf	0.00362173865861375	1
comp120521_c1_seq1	0	394	0	268.585098464656	Inf	0.0490228823186256	1
comp128130_c0_seq1	0	607	0	413.78465677169	Inf	0.0338532414579253	1
comp146027_c1_seq1	4	1154	5.74197547874148	786.66802951323	7.09806397340621	0.0461095201927577	1
comp110319_c0_seq1	408	2	585.681498831631	1.36337613433835	-8.74678887721076	0.0414617318591007	1
comp148707_c0_seq3	1	812	1.43549386968537	553.530710541371	8.59097238194591	0.0325992848248712	1
comp145829_c0_seq3	2	995	2.87098773937074	678.279626833331	7.88418918019174	0.0469758399105112	1
comp147782_c0_seq2	3	1637	4.30648160905611	1115.92336595594	8.01751257051373	0.0301976528454263	1
comp144071_c0_seq1	4	4343	5.74197547874148	2960.57127571573	9.01011270221462	0.0129759358244692	1
comp144470_c1_seq2	34	5664	48.8067915693026	3861.08121244622	6.30577917359339	0.0438142616565179	1
comp137461_c6_seq3	1129	0	1620.67257887478	0	-Inf	0.00474061855252144	1
comp141426_c0_seq3	1	896	1.43549386968537	610.792508183582	8.73299138681834	0.0253902910880183	1
comp140708_c0_seq1	93	28996	133.500929880739	19766.2271956374	7.21004392729805	0.022361817595398	1
comp114891_c0_seq1	1188	5	1705.36671718622	3.40844033584588	-8.96675456115267	0.0180175030285198	1
comp148334_c2_seq1	0	378	0	257.678089389949	Inf	0.0293206321818003	1
comp137260_c0_seq1	1	3026	1.43549386968537	2062.78809125393	10.4888327369775	0.00701043192939653	1
comp136229_c3_seq1	0	660	0	449.914124331657	Inf	0.0318080320791931	1
comp148110_c0_seq2	0	501	0	341.525721651758	Inf	0.0431438950688415	1
comp149539_c1_seq1	1	1263	1.43549386968537	860.97202883467	9.22827538854828	0.0248925073684307	1
comp139910_c3_seq1	2	1213	2.87098773937074	826.887625476211	8.17000029988124	0.0263455865620774	1
comp137757_c0_seq1	4	2104	5.74197547874148	1434.27169332395	7.96455545405303	0.0220779840061686	1
comp143058_c0_seq1	9	57795	12.9194448271683	39398.1618420426	11.5743685295865	0.00151711228257982	1
comp135573_c0_seq7	10	2103	14.3549386968537	1433.59000525678	6.64194150460515	0.0490144455687785	1
comp131421_c2_seq1	0	213	0	145.199558307035	Inf	0.0370874500562223	1
comp125097_c0_seq6	0	953	0	649.648728012225	Inf	0.0204435009498018	1
comp147229_c0_seq4	1	549	1.43549386968537	374.246748875878	8.02629880376593	0.0452755242758348	1
comp144788_c2_seq3	4	1470	5.74197547874148	1002.08145873869	7.44723690448446	0.0389922794577035	1
comp148261_c0_seq7	7	1668	10.0484570877976	1137.05569603819	6.82218511614779	0.0442250011638913	1
comp145954_c3_seq1	11	6065	15.7904325665391	4134.43812738106	8.03249677613131	0.0172097156271422	1
comp134783_c2_seq1	1	611	1.43549386968537	416.511409040367	8.18066503457946	0.0427255107648337	1
comp118875_c0_seq1	299	0	429.212667035926	0	-Inf	0.0279500854578524	1
comp147490_c0_seq2	2	907	2.87098773937074	618.291076922443	7.75059520528925	0.0369328887087698	1
comp144824_c0_seq3	630	1	904.361137901783	0.681688067169177	-10.3735715536265	0.0184580105085232	1
comp148204_c0_seq1	0	1240	0	845.293203289779	Inf	0.0154511802738461	1
comp142357_c0_seq1	833	7	1195.76639344791	4.77181647018424	-7.96918129854721	0.0339168429203975	1
comp115682_c0_seq1	2	6389	2.87098773937074	4355.30506114387	10.5670108890552	0.00567814955945353	1
comp133260_c0_seq1	6069	71	8712.01229512051	48.3998527690116	-7.49185952101403	0.0212989398582519	1
comp144181_c1_seq11	1	2056	1.43549386968537	1401.55066609983	9.93126101395461	0.0130816593827846	1
comp127229_c0_seq1	1	1427	1.43549386968537	972.768871850415	9.40440608423649	0.014728951769124	1
comp125039_c0_seq1	1	606	1.43549386968537	413.102968704521	8.16881044823368	0.0401219059513395	1
comp106751_c0_seq1	1253	0	1798.67381871577	0	-Inf	0.00404758070719507	1
comp145061_c1_seq2	0	1044	0	711.682342124621	Inf	0.0135738526657107	1
comp136237_c0_seq7	0	809	0	551.485646339864	Inf	0.016152476730144	1
comp143294_c1_seq1	0	1802	0	1228.40189703886	Inf	0.00918204759337327	1
comp127475_c0_seq2	2	4254	2.87098773937074	2899.90103773768	9.9802407827214	0.00933360060250119	1
comp135632_c0_seq1	367	0	526.826250174531	0	-Inf	0.0216265520431754	1
comp137906_c0_seq3	1	857	1.43549386968537	584.206673563985	8.66878785887323	0.0254302010168645	1
comp128639_c0_seq9	1	1561	1.43549386968537	1064.11507285108	9.53389128673864	0.0117006093953663	1
comp147905_c0_seq2	2	2864	2.87098773937074	1952.35462437252	9.40945224202499	0.0154135099679641	1
comp140313_c0_seq8	2	1765	2.87098773937074	1203.1794385536	8.71108893291927	0.020196865279929	1
comp149468_c0_seq1	0	1065	0	725.997791535173	Inf	0.0177321685979954	1
comp143726_c0_seq6	0	383	0	261.086529725795	Inf	0.044513371350327	1
comp142599_c0_seq3	0	189	0	128.839044694974	Inf	0.0477548896577806	1
comp137641_c1_seq2	2	3500	2.87098773937074	2385.90823509212	9.69877567148042	0.00947376284500435	1
comp117434_c0_seq1	2	1214	2.87098773937074	827.569313543381	8.17118917101641	0.0184868011480177	1
comp141462_c0_seq2	2	1749	2.87098773937074	1192.27242947889	8.69795103868238	0.0122417741590365	1
comp125454_c1_seq1	5	1287	7.17746934842685	877.33254244673	6.93350470809407	0.0476774935650198	1
comp119012_c0_seq1	289	0	414.857728339072	0	-Inf	0.0288494132282555	1
comp132153_c0_seq1	524	1	752.198787715134	0.681688067169177	-10.1077865367767	0.0229812612970394	1
comp146717_c0_seq1	0	410	0	279.492107539363	Inf	0.0425551275646613	1
comp149017_c1_seq1	2	12739	2.87098773937074	8684.02428766814	11.5626008760909	0.00213660141081451	1
comp141778_c2_seq1	5	7435	7.17746934842685	5068.35077940283	9.46382539681315	0.00793500886822175	1
comp134331_c0_seq1	3088	8	4432.80506958842	5.45350453735341	-9.66682057250735	0.00751371425530389	1
comp126216_c1_seq2	0	1742	0	1187.50061300871	Inf	0.00776817171452203	1
comp127234_c0_seq2	6	2647	8.61296321811222	1804.42831379681	7.71081644353497	0.0185809074639707	1
comp149383_c0_seq1	4	1934	5.74197547874148	1318.38472190519	7.84300854423757	0.0273223992496593	1
comp141745_c0_seq1	12	5892	17.2259264362244	4016.50609176079	7.86521567907542	0.0193271352653403	1
comp132183_c0_seq1	0	583	0	397.42414315963	Inf	0.0188189226156634	1
comp140124_c0_seq4	1	527	1.43549386968537	359.249611398156	7.96729561639795	0.0443964541357239	1
comp144047_c0_seq2	4	4098	5.74197547874148	2793.55769925929	8.92634073377198	0.0142653660740574	1
comp146095_c0_seq3	2	694	2.87098773937074	473.091518615409	7.36442831733899	0.0408931425841149	1
comp141889_c0_seq1	13	5647	18.6614203059098	3849.49251530434	7.68846566260093	0.0206597806508045	1
comp132910_c1_seq1	18	10301	25.8388896543367	7022.06877990969	8.08620824095711	0.0132608704858204	1
comp145956_c0_seq2	1024	11	1469.94572255782	7.49856873886094	-7.61493191660197	0.0365936521504466	1
comp141762_c0_seq2	2	809	2.87098773937074	551.485646339864	7.58563235719071	0.0375291721654597	1
comp125679_c1_seq1	665	0	954.603423340771	0	-Inf	0.00987738724784846	1
comp143554_c0_seq1	26	7800	37.3228406118196	5317.16692391958	7.15445515525661	0.0280995107465433	1
comp146249_c0_seq1	1097	17	1574.73677504485	11.588697141876	-7.08624850439212	0.0454527153421735	1
comp131940_c1_seq1	0	320	0	218.140181494137	Inf	0.0425807174986741	1
comp145619_c0_seq6	0	547	0	372.88337274154	Inf	0.0200458864323529	1
comp136609_c0_seq1	24	5311	34.4518528724489	3620.4453247355	6.7154417781324	0.0398124571841466	1
comp137623_c0_seq2	474	1	680.424094230865	0.681688067169177	-9.96310678413753	0.0248034224683037	1
comp123743_c0_seq3	0	585	0	398.787519293968	Inf	0.0284824109048914	1
comp145151_c0_seq6	6	3935	8.61296321811222	2682.44254431071	8.28282188443442	0.014903750894236	1
comp132843_c0_seq1	2	2678	2.87098773937074	1825.56064387906	9.31257671008504	0.0100229287683477	1
comp113339_c0_seq1	2300	2	3301.63590027635	1.36337613433835	-11.241781681071	0.00438718752565671	1
comp132153_c1_seq1	693	2	994.797251691961	1.36337613433835	-9.51107507737648	0.0215166275153054	1
comp140476_c0_seq2	0	1317	0	897.783184461806	Inf	0.013185411831692	1
comp129526_c1_seq1	1	848	1.43549386968537	578.071480959462	8.65355691932393	0.0426210877786753	1
comp144862_c0_seq1	61	9596	87.5651260508076	6541.47869255542	6.22311656949128	0.0476181900030927	1
comp140252_c1_seq1	1	632	1.43549386968537	430.82685845092	8.22941721293783	0.048086621249117	1
comp128078_c0_seq1	13	4721	18.6614203059098	3218.24936510568	7.43007351422363	0.0216871356468336	1
comp122625_c0_seq1	0	4928	0	3359.3587950097	Inf	0.00232045923786866	1
comp141175_c0_seq1	0	778	0	530.35331625762	Inf	0.0330440167247624	1
comp142244_c0_seq1	0	1644	0	1120.69518242613	Inf	0.00723785029776083	1
comp113944_c0_seq1	1	2879	1.43549386968537	1962.57994538006	10.4169885383242	0.00663749015772902	1
comp139874_c0_seq2	3	1272	4.30648160905611	867.107221439193	7.65355691932393	0.0382065497469154	1
comp127319_c2_seq7	9	9346	12.9194448271683	6371.05667576313	8.94584478518322	0.00838106946391947	1
comp133334_c0_seq1	857	8	1230.21824632036	5.45350453735341	-7.81751492935177	0.0366647500988903	1
comp118612_c0_seq1	4132	0	5931.46066953995	0	-Inf	0.000776061237562797	1
comp136646_c1_seq9	1167	15	1675.22134592283	10.2253210075377	-7.3560617853381	0.0384398737209389	1
comp142874_c0_seq1	0	1994	0	1359.28600593534	Inf	0.00746443408155952	1
comp131467_c0_seq1	1854	10	2661.40563439668	6.81688067169177	-8.60886096897744	0.0165954187578022	1
comp146772_c1_seq1	5905	31	8476.59130049211	21.1323300822445	-8.64788856913691	0.0107661886441383	1
comp129953_c0_seq1	0	408	0	278.128731405024	Inf	0.0322969047553034	1
comp137664_c1_seq23	3	916	4.30648160905611	624.426269526966	7.17987775213652	0.0332772965811046	1
comp121851_c0_seq1	13	2984	18.6614203059098	2034.15719243282	6.76822856687488	0.0351705881864365	1
comp144332_c1_seq1	41	54418	58.8552486571002	37096.1012392123	9.29988077453945	0.00611032049997929	1
comp118593_c0_seq1	0	400	0	272.675226867671	Inf	0.0205362832529665	1
comp136871_c0_seq1	2	1301	2.87098773937074	886.876175387099	8.27104171147853	0.0288384426275519	1
comp136220_c0_seq1	3	955	4.30648160905611	651.012104146564	7.24003088696269	0.0345560530214584	1
comp143815_c2_seq1	1435	0	2059.93370299851	0	-Inf	0.00330369821660022	1
comp130619_c0_seq2	1	8841	1.43549386968537	6026.80420184269	12.0356303106059	0.00226941866584478	1
comp108615_c0_seq1	11	10008	15.7904325665391	6822.33417622912	8.75507092028925	0.00902486722499879	1
comp126208_c0_seq2	1266	9	1817.33523902168	6.13519260452259	-8.2105002232253	0.0247186952919187	1
comp144157_c1_seq4	1	6267	1.43549386968537	4272.13911694923	11.539195742549	0.00386332377655343	1
comp124540_c0_seq1	2	9088	2.87098773937074	6195.18115443348	11.0753835842654	0.00322953598560633	1
comp144903_c0_seq7	3	1134	4.30648160905611	773.034268169846	7.4878788889818	0.0335347624685565	1
comp143865_c1_seq2	19	3416	27.274383524022	2328.64643744991	6.41580121093764	0.0471543559688026	1
comp135217_c0_seq1	2	1106	2.87098773937074	753.947002289109	8.03677213499544	0.0427296653438144	1
comp135427_c0_seq1	0	1040	0	708.955589855944	Inf	0.00948007495585195	1
comp132894_c0_seq2	4	1250	5.74197547874148	852.110083961471	7.21334884431018	0.0493092122601503	1
comp144636_c0_seq4	3746	12	5377.3600358414	8.18025680603012	-9.36053621876116	0.0082925116510101	1
comp123804_c0_seq1	2	1755	2.87098773937074	1196.36255788191	8.70289177995265	0.0237450350477405	1
comp125384_c0_seq1	13	22051	18.6614203059098	15031.9035691475	9.65375320881482	0.00501920867855541	1
comp143670_c0_seq1	5	1911	7.17746934842685	1302.7058963603	7.50382043285083	0.0382992609362807	1
comp136290_c0_seq2	0	1334	0	909.371881603682	Inf	0.0131233563642456	1
comp121066_c0_seq1	0	2293	0	1563.11073801892	Inf	0.00783301477920821	1
comp149558_c0_seq1	0	1460	0	995.264578066998	Inf	0.0112330958261645	1
comp143531_c0_seq1	18	6998	25.8388896543367	4770.4530940499	7.52843841255827	0.0203986020477393	1
comp139910_c0_seq1	5	1321	7.17746934842685	900.509936730483	6.9711231211202	0.0373539052339128	1
comp146700_c0_seq1	0	328	0	223.59368603149	Inf	0.0488509327067705	1
comp144209_c0_seq4	334	1	479.454952474914	0.681688067169177	-9.45806782771332	0.0373714661771762	1
comp143012_c1_seq1	2	1774	2.87098773937074	1209.31463115812	8.7184267590618	0.0232373516109724	1
comp147515_c0_seq2	621	5	891.441693074615	3.40844033584588	-8.03088489857239	0.0398145332626771	1
comp127271_c1_seq1	723	3	1037.86206778252	2.04506420150753	-8.98725287146923	0.0243618206926228	1
comp142701_c0_seq1	1979	0	2840.84236810735	0	-Inf	0.0020843102479266	1
comp103826_c0_seq3	2789	1	4003.5924025525	0.681688067169177	-12.5198957542676	0.00240026019988867	1
comp123411_c3_seq1	400	1	574.197547874148	0.681688067169177	-9.71821972501399	0.0308072786497518	1
comp115230_c0_seq2	9	43537	12.9194448271683	29678.6533803445	11.1656658421662	0.00196844525324167	1
comp140085_c1_seq1	1221	15	1752.73801488584	10.2253210075377	-7.42132042461815	0.0366470103019003	1
comp126959_c1_seq1	2	3858	2.87098773937074	2629.95256313868	9.83927389280984	0.00821953199491255	1
comp134077_c0_seq4	5	5400	7.17746934842685	3681.11556271355	9.00245206181156	0.00847832513229216	1
comp115865_c0_seq1	0	484	0	329.937024509882	Inf	0.0278028020973287	1
comp128589_c0_seq1	0	484	0	329.937024509882	Inf	0.0457919859407534	1
comp115967_c0_seq1	5	1881	7.17746934842685	1282.25525434522	7.48099250339656	0.0331750139752223	1
comp139488_c2_seq2	1218	14	1748.43153327678	9.54363294036848	-7.517307031088	0.0347584352019814	1
comp142132_c0_seq1	1347	9	1933.61024246619	6.13519260452259	-8.29997266925926	0.0225922527417321	1
comp136597_c0_seq1	2098	0	3011.66613859991	0	-Inf	0.00192872163853287	1
comp131802_c0_seq1	1143	16	1640.76949305038	10.9070090747068	-7.23297322345375	0.0409824166539335	1
comp132921_c0_seq1	0	569	0	387.880510219262	Inf	0.0395042268869957	1
comp148820_c0_seq1	2	1061	2.87098773937074	723.271039266497	7.9768454056755	0.0314447176539202	1
comp145489_c0_seq21	3	1004	4.30648160905611	684.414819437853	7.31221751799035	0.0416517972191131	1
comp145305_c0_seq1	4	2185	5.74197547874148	1489.48842676465	8.01905402914869	0.01956311675032	1
comp145411_c0_seq5	3	8046	4.30648160905611	5484.8621884432	10.3147299866652	0.00545304119818754	1
comp147530_c0_seq12	2	875	2.87098773937074	596.47705877303	7.69877567148042	0.0442470579494854	1
comp127971_c5_seq1	5	4930	7.17746934842685	3360.72217114404	8.87108030113864	0.00906447040787463	1
comp134405_c1_seq4	6769	145	9716.85800390027	98.8447697395306	-6.61918144675878	0.0350415107621918	1
comp124566_c0_seq2	0	859	0	585.570049698323	Inf	0.0138671712260546	1
comp117770_c0_seq1	3	896	4.30648160905611	610.792508183582	7.14802888609718	0.0453488853225517	1
comp143815_c0_seq1	1929	0	2769.06767462308	0	-Inf	0.00216579073374726	1
comp133547_c0_seq6	6	1554	8.61296321811222	1059.3432563809	6.94244475244728	0.0321306267680864	1
comp139126_c2_seq1	92	13320	132.065436011054	9080.08505469343	6.10338097066234	0.0459544389036082	1
comp140405_c0_seq2	4	1536	5.74197547874148	1047.07287117186	7.51059896548189	0.0261493445593544	1
comp134159_c0_seq26	649	2	931.635521425805	1.36337613433835	-9.41643820323841	0.0215955540103924	1
comp139565_c0_seq3	5	3337	7.17746934842685	2274.79308014354	8.30804434105569	0.0202363550690577	1
comp128773_c0_seq1	2	801	2.87098773937074	546.032141802511	7.57129489716944	0.0404670475028269	1
comp135223_c4_seq1	0	199	0	135.655925366666	Inf	0.0493391433882135	1
comp141233_c1_seq11	4	1477	5.74197547874148	1006.85327520887	7.45409057552552	0.0234956623062775	1
comp114584_c0_seq1	1915	1	2748.97076044748	0.681688067169177	-11.9774922120516	0.00392757981387524	1
comp132289_c0_seq2	3	2328	4.30648160905611	1586.96982036984	8.52554930694786	0.0182014321836518	1
comp129186_c0_seq1	2	1647	2.87098773937074	1122.74024662763	8.61126130448709	0.0243168416357753	1
comp148347_c0_seq7	19	4089	27.274383524022	2787.42250665476	6.67524129884351	0.0360050728201549	1
comp130580_c0_seq1	5	34351	7.17746934842685	23416.6667953284	11.6717728477105	0.00154722270788247	1
comp131573_c0_seq1	1	1857	1.43549386968537	1265.89474073316	9.78439456469615	0.0155993254781211	1
comp148170_c1_seq12	5	1273	7.17746934842685	867.788909506362	6.91772507377473	0.0440586691582208	1
comp123771_c0_seq2	5	3973	7.17746934842685	2708.34669086314	8.55972144796147	0.0145863986423013	1
comp142448_c0_seq1	1690	24	2425.98463976828	16.3605136120602	-7.21220856568766	0.0354228747017964	1
comp135845_c0_seq1	8808	110	12643.8300041887	74.9856873886094	-7.39760257527898	0.0210941212731583	1
comp142196_c1_seq4	0	304	0	207.23317241943	Inf	0.0474957953513454	1
comp140944_c0_seq2	1041	15	1494.34911834247	10.2253210075377	-7.19122729293017	0.0435832208452193	1
comp143212_c0_seq1	0	780	0	531.716692391958	Inf	0.0163561227601073	1
comp145800_c0_seq2	1	890	1.43549386968537	606.702379780567	8.72329799061449	0.0224416445407278	1
comp148990_c0_seq1	2	871	2.87098773937074	593.750306504353	7.6921653733596	0.0473519816254558	1
comp132798_c0_seq2	22	4193	31.5808651330781	2858.31806564036	6.49997196096982	0.0477119655926679	1
comp131581_c1_seq1	11429	3	16406.2594366341	2.04506420150753	-12.9698125920596	0.000793773120231393	1
comp129722_c0_seq1	1186	0	1702.49572944685	0	-Inf	0.004282311302653	1
comp117385_c2_seq1	4	4404	5.74197547874148	3002.15424781305	9.0302352183251	0.0093265918914372	1
comp117385_c0_seq1	5	4541	7.17746934842685	3095.54551301523	8.7525026912977	0.0107016377162135	1
comp146256_c0_seq1	90	146588	129.194448271683	99927.2903901953	9.59519084914257	0.00618781042502076	1
comp148033_c0_seq2	4	2060	5.74197547874148	1404.2774183685	7.93406508683131	0.01995938732295	1
comp124860_c0_seq2	1008	6	1446.97782064285	4.09012840301506	-8.46668095801803	0.0245191149896463	1
comp140501_c0_seq1	2	727	2.87098773937074	495.587224831992	7.43144801868033	0.0409548453441687	1
comp147718_c0_seq6	8	1968	11.483950957483	1341.56211618894	6.86815097009997	0.047833515171476	1
comp140198_c0_seq2	2	1170	2.87098773937074	797.575038587937	8.1179292792315	0.030571069555834	1
comp142342_c1_seq1	5	1814	7.17746934842685	1236.58215384489	7.42866711040189	0.0303810434918888	1
comp139370_c0_seq1	20	3185	28.7098773937074	2171.17649393383	6.24078602701703	0.0495861129621697	1
comp118725_c0_seq1	2	1027	2.87098773937074	700.093644982745	7.92985693107893	0.0281657065575576	1
comp124329_c0_seq1	777	2	1115.37873674553	1.36337613433835	-9.67613432364698	0.0179341751400459	1
comp132936_c0_seq12	2	1602	2.87098773937074	1092.06428360502	8.57129489716944	0.0158669219618251	1
comp133466_c0_seq1	0	608	0	414.466344838859	Inf	0.0331434923857819	1
comp145116_c0_seq1	3	2080	4.30648160905611	1417.91117971189	8.36304177706803	0.0243350064485458	1
comp126347_c0_seq2	17	12630	24.4033957846513	8609.7202883467	8.46274064218531	0.0110273841965609	1
comp129625_c0_seq1	5	2999	7.17746934842685	2044.38251344036	8.15397417674211	0.016855400665977	1
comp136978_c0_seq5	2	1114	2.87098773937074	759.400506826463	8.04716998210076	0.0222291513918997	1
comp120767_c0_seq2	1930	0	2770.50316849276	0	-Inf	0.00214590998057726	1
comp145757_c0_seq2	0	2556	0	1742.39469968442	Inf	0.00513531900619723	1
comp145110_c0_seq2	2	1029	2.87098773937074	701.457021117083	7.9326637316547	0.0287639046775203	1
comp126995_c0_seq3	4	931	5.74197547874148	634.651590534504	6.78827382231952	0.0403186370672498	1
comp145116_c1_seq1	2	1080	2.87098773937074	736.223112542711	8.00245206181156	0.0416526695629915	1
comp118851_c0_seq2	10	3063	14.3549386968537	2088.01054973919	7.18443802147233	0.0361980884931391	1
comp131200_c1_seq1	0	3253	0	2217.53128250133	Inf	0.00448418709308067	1
comp146820_c0_seq2	2	1098	2.87098773937074	748.493497751756	8.02629880376593	0.0331707986058417	1
comp133334_c1_seq1	1380	9	1980.98154016581	6.13519260452259	-8.33489108546249	0.021732521740901	1
comp138079_c0_seq1	19	4237	27.274383524022	2888.3123405958	6.72653636468104	0.031650637577217	1
comp132796_c2_seq3	660	0	947.425953992344	0	-Inf	0.00858558583619564	1
comp109974_c0_seq2	1648	14	2365.69389724149	9.54363294036848	-7.95350914036488	0.0236811018005141	1
comp118847_c0_seq1	1	497	1.43549386968537	338.798969383081	7.88273850632302	0.0310564704350107	1
comp128583_c0_seq8	0	935	0	637.37834280318	Inf	0.0177829491747823	1
comp130374_c0_seq1	0	566	0	385.835446017754	Inf	0.0358231923151624	1
comp122257_c0_seq1	1	975	1.43549386968537	664.645865489947	8.8548948733977	0.0220202669717008	1
comp142342_c0_seq1	1	1553	1.43549386968537	1058.66156831373	9.52647857914803	0.0122812607753088	1
comp138318_c3_seq1	910	1	1306.29942141369	0.681688067169177	-10.9040862703253	0.010398068298506	1
comp147827_c0_seq1	5	18043	7.17746934842685	12299.6977959335	10.7428599840964	0.00282391438516079	1
comp123407_c0_seq1	1580	0	2268.08031410288	0	-Inf	0.00277644325359129	1
comp97246_c0_seq1	2283	7	3277.2325044917	4.77181647018424	-9.42372375740637	0.00990176433058153	1
comp135733_c0_seq1	1	757	1.43549386968537	516.037866847067	8.48978595474646	0.0423029589611835	1
comp135571_c0_seq1	15	2957	21.5324080452806	2015.75161461926	6.54866439727254	0.0457647936809335	1
comp140988_c2_seq1	0	1142	0	778.4877727072	Inf	0.00907465635075492	1
comp149063_c1_seq3	1	967	1.43549386968537	659.192360952594	8.84300854423757	0.0206335892441554	1
comp123271_c0_seq5	3	15855	4.30648160905611	10808.1643049673	11.2933242210308	0.00225375393062186	1
comp148254_c1_seq1	5	4126	7.17746934842685	2812.64496514002	8.61423647575985	0.0110544447255974	1
comp144441_c0_seq9	0	216	0	147.244622508542	Inf	0.0443027853211048	1
comp136343_c4_seq1	1094	8	1570.43029343579	5.45350453735341	-8.16976055803183	0.0258316524925381	1
comp138773_c1_seq7	2	863	2.87098773937074	588.296801967	7.67885321393969	0.0347271896420285	1
comp131867_c1_seq1	6	2320	8.61296321811222	1581.51631583249	7.52058305405451	0.0293132611436053	1
comp136229_c1_seq1	0	1694	0	1154.77958578459	Inf	0.00883267824893503	1
comp111789_c0_seq1	1	1016	1.43549386968537	692.595076243884	8.9143211515329	0.0226732025599726	1
comp140371_c1_seq7	0	325	0	221.548621829982	Inf	0.0367039994394188	1
comp147848_c0_seq3	0	329	0	224.275374098659	Inf	0.027090981235048	1
comp122091_c1_seq1	0	1982	0	1351.10574912931	Inf	0.00564660131210864	1
comp137842_c0_seq5	266	1	381.841369336308	0.681688067169177	-9.12964597074046	0.0448236305169186	1
comp128102_c0_seq1	2481	2	3561.4602906894	1.36337613433835	-11.3510695551317	0.00391824161089602	1
comp127196_c0_seq2	1599	9	2295.35469762691	6.13519260452259	-8.54739275727729	0.0181172404437869	1
comp136715_c0_seq1	0	414	0	282.218859808039	Inf	0.0298286268511005	1
comp134461_c1_seq1	4	2593	5.74197547874148	1767.61715816968	8.26604295561403	0.0189973067295743	1
comp135866_c0_seq6	650	4	933.071015295491	2.72675226867671	-8.41865944315509	0.0299882715195624	1
comp149298_c0_seq1	9	3218	12.9194448271683	2193.67220015041	7.40766007404186	0.0256799562335075	1
comp122936_c0_seq1	0	843	0	574.663040623616	Inf	0.011681808484944	1
comp146479_c0_seq1	629	7	902.925644032098	4.77181647018424	-7.56392482006095	0.0448277161030603	1
comp138547_c1_seq1	2	1991	2.87098773937074	1357.24094173383	8.88491397048123	0.0150495047970496	1
comp147123_c0_seq1	2	788	2.87098773937074	537.170196929311	7.54768828421711	0.0469062694909412	1
comp143455_c0_seq1	26	9390	37.3228406118196	6401.05095071857	7.42210618916078	0.0220333331594955	1
comp142262_c1_seq5	1	725	1.43549386968537	494.223848697653	8.42747364966303	0.031614211684249	1
comp128074_c0_seq1	3	2488	4.30648160905611	1696.03991111691	8.62144473417018	0.0152353337071484	1
comp138141_c0_seq2	56	27377	80.3876567023807	18662.5742148906	7.85895828549368	0.0147851092945846	1
comp145870_c0_seq4	0	284	0	193.599411076046	Inf	0.0441448270178188	1
comp133410_c0_seq1	966	3	1386.68707811607	2.04506420150753	-9.40528041335389	0.0152322471907694	1
comp130724_c0_seq1	1	1433	1.43549386968537	976.85900025343	9.41045935902288	0.0132582389294343	1
comp132787_c0_seq1	7328	13	10519.2990770544	8.8619448731993	-10.2131276051951	0.00405592805333624	1
comp133466_c1_seq1	0	873	0	595.113682638691	Inf	0.0210229199245755	1
comp143112_c0_seq4	2	1871	2.87098773937074	1275.43837367353	8.79523030800152	0.0152541794775355	1
comp146740_c0_seq1	11	5472	15.7904325665391	3730.19710354974	7.88405736100933	0.0163749691947333	1
comp121323_c0_seq1	348	0	499.551866650509	0	-Inf	0.0201151697166265	1
comp138050_c0_seq2	2181	12	3130.81212978379	8.18025680603012	-8.58017508915886	0.0153870870238646	1
comp120993_c0_seq1	77	70670	110.533027965773	48174.8957068457	8.76766021261789	0.0154919056740996	1
comp145164_c0_seq3	5358	65	7691.37615377421	44.3097243659965	-7.43947458805319	0.0224477530448827	1
comp149415_c0_seq1	17	4962	24.4033957846513	3382.53618929346	7.11487964340282	0.0304489783261683	1
comp132221_c0_seq1	22	35294	31.5808651330781	24059.4986426689	9.57334017103958	0.00513387057214138	1
comp144920_c0_seq1	3558	18	5107.48718834055	12.2703852090452	-8.70128932906412	0.011673963902637	1
comp122638_c0_seq1	4	1139	5.74197547874148	776.442708505692	7.07918849646884	0.0321600002072135	1
comp144332_c0_seq1	158	261482	226.808031410288	178249.159179531	9.61820782810631	0.0340461217466986	1
comp135921_c2_seq1	66	11734	94.7425953992344	7998.92778016312	6.39964962207364	0.0390778350011206	1
comp130975_c0_seq1	14	11638	20.0969141755952	7933.48572571488	8.62483707345445	0.00964771827462441	1
comp137758_c0_seq1	2630	39	3775.34887727252	26.5858346195979	-7.14980840055668	0.0317754321313902	1
comp135665_c0_seq1	379	3	544.052176610755	2.04506420150753	-8.0554550726892	0.049236214931506	1
comp141916_c0_seq2	29	19672	41.6293222208757	13410.167657352	8.33151148922924	0.0113966802017813	1
comp140646_c0_seq3	0	416	0	283.582235942378	Inf	0.0274132504517072	1
comp118773_c0_seq3	1	939	1.43549386968537	640.105095071857	8.80061781241451	0.0269655421609405	1
comp134712_c0_seq1	2699	10	3874.39795428081	6.81688067169177	-9.15064470181876	0.0105142907662864	1
comp145731_c2_seq5	10	2075	14.3549386968537	1414.50273937604	6.62260399099502	0.0402117353421641	1
comp139966_c0_seq5	49	10519	70.3391996145831	7170.67677855257	6.67163655999492	0.0336557305576708	1
comp140886_c0_seq2	2	5055	2.87098773937074	3445.93317954019	10.2291318415511	0.00538928084413567	1
comp108374_c0_seq1	8	5086	11.483950957483	3467.06550962243	8.23795221145084	0.0130647354463375	1
comp142328_c1_seq1	5	1399	7.17746934842685	953.681605969678	7.05388861703812	0.0360951342962364	1
comp143455_c1_seq1	32	6236	45.9358038299318	4251.00678686699	6.53204167745852	0.0397202077409098	1
comp141025_c0_seq1	7	2131	10.0484570877976	1452.67727113752	7.17559642048583	0.0362003365032149	1
comp137461_c3_seq1	3795	28	5447.69923545598	19.087265880737	-8.15689278348449	0.0160947539154306	1
comp149544_c0_seq2	58	9518	83.2586444417515	6488.30702331622	6.28409820879365	0.042763880865293	1
comp139920_c1_seq2	4832	28	6936.30637831971	19.087265880737	-8.50541335250674	0.0122852070794703	1
comp130242_c0_seq1	13159	3	18889.6638311898	2.04506420150753	-13.1731632716926	0.000680389714846546	1
comp130393_c0_seq4	1321	3	1896.28740185437	2.04506420150753	-9.85681578576494	0.0109658912047043	1
comp142391_c0_seq6	2348	53	3370.53960602125	36.1294675599664	-6.54365977378612	0.0458018883052737	1
comp133341_c0_seq1	1910	11	2741.79329109906	7.49856873886094	-8.51428883952508	0.0168242158827146	1
comp148312_c3_seq1	3171	44	4551.95106077231	29.9942749554438	-7.24565407870581	0.0285644276908309	1
comp136615_c0_seq2	2	1005	2.87098773937074	685.096507505023	7.89861625082702	0.0301420887908212	1
comp137006_c0_seq1	442	0	634.488290400934	0	-Inf	0.0135387939222029	1
comp135439_c0_seq6	5514	111	7915.31319744513	75.6673754557786	-6.70883122089935	0.0343678859213631	1
comp133341_c1_seq1	2120	20	3043.24700373298	13.6337613433835	-7.80228398980247	0.0235599959930874	1
comp129569_c0_seq3	6	37122	8.61296321811222	25305.6244294542	11.5206607833744	0.00168781399341067	1
comp126959_c0_seq1	3	15958	4.30648160905611	10878.3781758857	11.3026661949685	0.00219818755888227	1
comp147515_c1_seq3	7302	2	10481.9762364426	1.36337613433835	-12.9084394886742	0.00101881084371734	1
comp115164_c0_seq1	7	7676	10.0484570877976	5232.6376035906	9.02442053889851	0.00830655144299381	1
comp111387_c0_seq1	971	5	1393.86454746449	3.40844033584588	-8.6757629257711	0.0217189178577973	1
comp118839_c0_seq3	1076	14	1544.59140378146	9.54363294036848	-7.33847097573829	0.0388876217679305	1
comp147971_c0_seq4	307	2	440.696617993409	1.36337613433835	-8.33645838060945	0.0440940885439576	1
comp146686_c0_seq1	4	1900	5.74197547874148	1295.20732762144	7.81742016797904	0.030946781743415	1
comp126364_c0_seq1	0	735	0	501.040729369345	Inf	0.0250358257039023	1
comp144574_c1_seq1	3	1156	4.30648160905611	788.031405647568	7.51559964654025	0.0350418535353485	1
comp137415_c2_seq7	2677	71	3842.81708914774	48.3998527690116	-6.31101783937536	0.0499112278793746	1
comp124271_c0_seq1	3347	10	4804.59798183693	6.81688067169177	-9.46108827603844	0.00811967098483046	1
comp149209_c0_seq1	80	21642	114.83950957483	14753.0931496753	7.00525457838209	0.0252633443030837	1
comp143343_c1_seq3	16	4586	22.9679019149659	3126.22147603784	7.08865710434152	0.03078096297082	1
comp139142_c0_seq2	14	2417	20.0969141755952	1647.6400583479	6.35728330046871	0.04815024199828	1
comp133037_c0_seq4	33	156570	47.3712976996172	106731.900676678	11.1376906276313	0.00244132119914942	1
comp133965_c0_seq1	12	33188	17.2259264362244	22623.8635732106	10.3590480348606	0.00324970520797114	1
comp124798_c0_seq8	159	0	228.243525279974	0	-Inf	0.041392363212273	1
comp146035_c0_seq6	12	2498	17.2259264362244	1702.8567917886	6.62723172564753	0.0434327804198345	1
comp138751_c0_seq15	0	492	0	335.390529047235	Inf	0.0243246325462182	1
comp141195_c0_seq2	209	33874	300.018218764242	23091.5015872887	6.26616806928368	0.0398385558136709	1
comp149561_c0_seq1	13	2622	18.6614203059098	1787.38611211758	6.58164871684139	0.0497463396669169	1
comp130387_c0_seq1	744	2	1068.00743904592	1.36337613433835	-9.6135223463473	0.0180425505644763	1
comp138190_c0_seq1	2	1316	2.87098773937074	897.101496394637	8.28758023849597	0.0181579860944725	1
comp131031_c0_seq1	1	16303	1.43549386968537	11113.5605590591	12.9184863110292	0.00115634397506057	1
comp149063_c0_seq1	2	3814	2.87098773937074	2599.95828818324	9.82272559307349	0.00741869997263994	1
comp143127_c0_seq1	26445	45	37961.6353838296	30.675963022613	-10.2732177938383	0.00323134989916229	1
comp145670_c0_seq1	5	1326	7.17746934842685	903.918377066328	6.97657342998596	0.0418102555930624	1
comp104169_c0_seq1	8	2116	11.483950957483	1442.45195012998	6.97276037687476	0.0371736941590743	1
comp137348_c1_seq1	1453	14	2085.77259265284	9.54363294036848	-7.77182760081451	0.0273643375123891	1
comp136728_c3_seq1	177	0	254.082414934311	0	-Inf	0.0331746217047878	1
comp126959_c3_seq1	9	13896	12.9194448271683	9472.73738138288	9.51809350202881	0.00584147413974845	1
comp131800_c0_seq1	41	81684	58.8552486571002	55683.008078647	9.8858503552573	0.00451729868897921	1
comp147043_c0_seq1	1034	0	1484.30066125467	0	-Inf	0.00483718773607621	1
comp142701_c1_seq2	6652	6	9548.90522114708	4.09012840301506	-11.1889734878054	0.00243049046506028	1
comp144902_c0_seq2	0	216	0	147.244622508542	Inf	0.0474717487021708	1
comp131461_c0_seq3	146	163966	209.582104974064	111773.665621461	9.05884906883946	0.0282129529489742	1
comp148197_c0_seq2	1	663	1.43549386968537	451.959188533164	8.29850152487332	0.0351351391276161	1
comp147029_c0_seq8	2	824	2.87098773937074	561.710967347402	7.61213699194395	0.0479161777518334	1
comp145446_c0_seq1	878	1	1260.36361758376	0.681688067169177	-10.8524406647746	0.0105580421773333	1
comp133593_c2_seq1	71	19868	101.920064747661	13543.7785185172	7.05404837669329	0.0247462472466278	1
comp126943_c0_seq4	23	9478	33.0163590027635	6461.03950062946	7.61244145433632	0.0181334515135064	1
comp111140_c0_seq1	0	243	0	165.65020032211	Inf	0.0450750891705342	1
comp149526_c0_seq1	2	971	2.87098773937074	661.919113221271	7.84896395017992	0.0340465483565691	1
comp140664_c0_seq8	777	11	1115.37873674553	7.49856873886094	-7.21670270500968	0.0461200343575766	1
comp140169_c1_seq3	16	7872	22.9679019149659	5366.24846475576	7.86815097009997	0.0173175821340394	1
comp139721_c0_seq1	11373	4	16325.8717799317	2.72675226867671	-12.5476887771311	0.000976516808855739	1
comp148786_c2_seq1	230	968571	330.163590027635	660263.292906117	10.9656446960838	0.0102206050731923	1
comp132392_c0_seq1	4360	4	6258.75327182821	2.72675226867671	-11.1644759549036	0.00298095231044141	1
comp136453_c0_seq1	1	1665	1.43549386968537	1135.01063183668	9.62694292671936	0.0152513739803782	1
comp140759_c1_seq1	68	50292	97.6135831386052	34283.4562740722	8.45621493036217	0.0108584601936709	1
comp136867_c0_seq1	2	2983	2.87098773937074	2033.47550436565	9.46818472709594	0.0111080588921798	1
comp149353_c0_seq1	2	1175	2.87098773937074	800.983478923783	8.12408150621309	0.029527971876046	1
comp146896_c0_seq1	5	3120	7.17746934842685	2126.86676956783	8.21103868362298	0.0164570428105948	1
comp131172_c1_seq3	626	2	898.619162423042	1.36337613433835	-9.36438238217189	0.0200298805538852	1
comp142084_c0_seq1	3660	73	5253.90756304845	49.7632289033499	-6.72216690953066	0.0367052666713795	1
comp138397_c0_seq1	10	9355	14.3549386968537	6377.19186836765	8.79523030800152	0.00920248646356192	1
comp144911_c0_seq1	0	507	0	345.615850054773	Inf	0.0403590026409557	1
comp122263_c0_seq1	3819	1	5482.15108832843	0.681688067169177	-12.9733427398618	0.00156241220078874	1
comp147971_c3_seq1	538	4	772.295701890729	2.72675226867671	-8.14582589779589	0.0328190839084486	1
comp148892_c1_seq1	29	6300	41.6293222208757	4294.63482316581	6.6887915829078	0.0313104064644141	1
comp134079_c0_seq1	650	9	933.071015295491	6.13519260452259	-7.24873444171277	0.0472203051949516	1
comp124902_c0_seq1	1838	0	2638.43773248171	0	-Inf	0.00220352538828503	1
comp142965_c0_seq1	3995	5	5734.79800939305	3.40844033584588	-10.7164152281672	0.00387809373179697	1
comp144951_c1_seq1	2	713	2.87098773937074	486.043591891623	7.40339473120462	0.0424439357167578	1
comp129906_c0_seq3	7	2016	10.0484570877976	1374.28314341306	7.09556146620304	0.0369086056026234	1
comp147827_c1_seq1	47	28119	67.4682118752124	19168.3867607301	8.15030528118617	0.0123560604854676	1
comp136350_c1_seq5	7174	76	10298.2330211228	51.8082931048574	-7.63499805175321	0.0186943295898369	1
comp131477_c0_seq1	321	1	460.793532169004	0.681688067169177	-9.40079302236157	0.0288033464565539	1
comp103662_c0_seq1	280	0	401.938283511904	0	-Inf	0.0218450813080674	1
comp133996_c0_seq1	595	102990	854.118852462795	70207.0540377535	6.3610353441312	0.0387228279489681	1
comp115462_c0_seq1	3809	1	5467.79614963157	0.681688067169177	-12.9695601078026	0.00156832003870713	1
comp146518_c0_seq1	3	5239	4.30648160905611	3571.36378389932	9.69574971070863	0.00783109259940689	1
comp145348_c0_seq1	1608	27	2308.27414245407	18.4055778135678	-6.97052772425473	0.039229303194488	1
comp140085_c0_seq1	4689	90	6731.0307549547	61.3519260452259	-6.77757500263041	0.033794288767144	1
comp147971_c1_seq1	655	6	940.248484643917	4.09012840301506	-7.84475213094293	0.0338996355315984	1
comp131779_c0_seq1	1900	18	2727.4383524022	12.2703852090452	-7.79622223701527	0.0238177077398254	1
comp117070_c0_seq1	140	0	200.969141755952	0	-Inf	0.0401306245770696	1
comp123033_c0_seq5	1973	2	2832.22940488924	1.36337613433835	-11.0205387759628	0.005073913308646	1
comp146510_c4_seq1	685	0	983.313300734479	0	-Inf	0.00769024353559007	1
comp121844_c1_seq1	959	9	1376.63862102827	6.13519260452259	-7.80982553881509	0.0307111052503015	1
comp146081_c0_seq2	4926	75	7071.24280207013	51.1266050376883	-7.11174575724235	0.0273672280724923	1
comp146997_c0_seq1	67	19356	96.1780892689198	13194.7542281266	7.10004049817976	0.0242748555045835	1
comp149497_c1_seq1	19	7334	27.274383524022	4999.50028461874	7.51809350202881	0.0199185788984659	1
comp144804_c0_seq1	13	3083	18.6614203059098	2101.64431108257	6.81531592072681	0.032951218996751	1
comp60051_c0_seq1	1358	12	1949.40067503273	8.18025680603012	-7.89666879876284	0.0257660466364382	1
comp147432_c0_seq1	20	31240	28.7098773937074	21295.9352183651	9.53481520290271	0.00579985707277106	1
comp147369_c0_seq1	6	2334	8.61296321811222	1591.05994877286	7.52926280974692	0.0283300435274903	1
comp146371_c0_seq9	18460	363	26499.2168343919	247.452768382411	-6.74265272977665	0.0296040888085268	1
comp146086_c1_seq1	10	4344	14.3549386968537	2961.2529637829	7.68851675767773	0.019675930144494	1
comp149004_c0_seq9	3	2692	4.30648160905611	1835.10427681942	8.73513665864989	0.0126263962168795	1
comp34086_c0_seq2	710	0	1019.20064747661	0	-Inf	0.0074277796101993	1
comp138695_c0_seq1	1518	0	2179.07969418239	0	-Inf	0.00275203618665003	1
comp136600_c0_seq1	2	660	2.87098773937074	449.914124331657	7.29195867900655	0.0457204943489922	1
comp148631_c1_seq11	1	3399	1.43549386968537	2317.05774030803	10.6565311113024	0.0054598606910812	1
comp149497_c0_seq1	46	17008	66.032718005527	11594.1506464134	7.45600039023482	0.0193296063970965	1
comp103662_c1_seq1	336	2	482.325940214284	1.36337613433835	-8.46668095801803	0.0385231932381105	1
comp118456_c0_seq1	708	0	1016.32965973724	0	-Inf	0.00643869227328259	1
comp130387_c1_seq3	1472	1	2113.04697617686	0.681688067169177	-11.5979254912963	0.00517141309150018	1
comp135318_c0_seq1	1357	7	1947.96518116305	4.77181647018424	-8.67321361860052	0.0162931469268708	1
comp118840_c0_seq2	396	0	568.455572395407	0	-Inf	0.0141495887663845	1
comp146479_c1_seq1	1401	29	2011.1269114292	19.7689539479061	-6.66862378054251	0.0474480058665924	1
comp137348_c3_seq1	2372	19	3404.9914588937	12.9520732762144	-8.03832431634169	0.0191508029126322	1
comp134527_c0_seq1	2009	0	2883.90718419791	0	-Inf	0.00188974187862721	1
comp123741_c0_seq1	4020	4	5770.68535613519	2.72675226867671	-11.0473433213056	0.00326109866006575	1
comp137783_c2_seq2	2	732	2.87098773937074	498.995665167837	7.44133630304477	0.0398526878615639	1
comp143996_c0_seq3	3	4852	4.30648160905611	3307.55050190485	9.58503779916009	0.00836501126088829	1
comp116799_c0_seq1	718	0	1030.6845984341	0	-Inf	0.00703837000314124	1
comp62333_c0_seq1	0	849	0	578.753169026631	Inf	0.0110978624637429	1
comp129722_c1_seq2	4425	0	6352.06037335776	0	-Inf	0.000689880313536095	1
comp143838_c1_seq1	11654	78	16729.2455573133	53.1716692391958	-8.29749891172434	0.0116395052308569	1
comp125910_c0_seq1	2	3111	2.87098773937074	2120.73157696331	9.52879914429511	0.00827006461491407	1
comp149495_c1_seq1	3	1723	4.30648160905611	1174.54853973249	8.09138095026452	0.0270648371018801	1
comp137234_c1_seq1	0	491	0	334.708840980066	Inf	0.0355292597558932	1
comp141388_c1_seq1	20936	106	30053.4996557329	72.2589351199327	-8.7001412897241	0.00865738903096327	1
comp124070_c0_seq1	4	1710	5.74197547874148	1165.68659485929	7.66541707453399	0.023744318969515	1
comp140687_c1_seq2	20071	3	28811.7974584551	2.04506420150753	-13.7822259121383	0.000442214719848625	1
comp129992_c0_seq2	2256	29	3238.47417001019	19.7689539479061	-7.35593389251049	0.028217245755385	1
comp132652_c0_seq1	1666	8	2391.53278689583	5.45350453735341	-8.77653622060482	0.0144654017755149	1
comp146054_c1_seq1	10	12527	14.3549386968537	8539.50641742828	9.21646170491802	0.00705694356584812	1
comp134213_c0_seq5	3	6099	4.30648160905611	4157.61552166481	9.91503096460546	0.00636009462285119	1
comp141749_c0_seq2	5764	31	8274.18666486647	21.1323300822445	-8.61302184502714	0.0109159832253837	1
comp146253_c1_seq1	1474	0	2115.91796391624	0	-Inf	0.0025988253236412	1
comp125572_c0_seq1	4	850	5.74197547874148	579.4348570938	6.6569554957858	0.0441672786044888	1
comp141876_c0_seq1	4	1000	5.74197547874148	681.688067169177	6.89142074942282	0.0417958723944767	1
comp126527_c1_seq3	154	0	221.066055931547	0	-Inf	0.0279970711010441	1
comp136941_c1_seq1	204	1	292.840749415815	0.681688067169177	-8.74678887721076	0.0396221002693992	1
comp146891_c1_seq1	10085	35	14476.955675777	23.8590823509212	-9.24500398179463	0.00663020841149837	1
comp144654_c0_seq1	334	2	479.454952474914	1.36337613433835	-8.45806782771332	0.0361402013077636	1
comp118638_c0_seq1	413	224348	592.858968180058	152935.35449327	8.01101729062479	0.0180595568315977	1
comp126410_c0_seq3	2462	38	3534.18590716538	25.9041465524287	-7.09205106828014	0.0320875402991108	1
comp147043_c2_seq2	1989	0	2855.1973068042	0	-Inf	0.0018915891701827	1
comp146310_c0_seq1	7	2686	10.0484570877976	1831.01414841641	7.50952513213057	0.0238096834003722	1
comp148628_c0_seq3	8	4711	11.483950957483	3211.43248443399	8.12745408142865	0.015328796944795	1
comp146719_c0_seq3	2105	27	3021.7145956877	18.4055778135678	-7.35908055102956	0.0288763971732614	1
comp130364_c0_seq1	0	241	0	164.286824187772	Inf	0.0424492782677744	1
comp146797_c0_seq2	7356	208	10559.4929054056	141.791117971189	-6.21862958151011	0.0432284194508704	1
comp139677_c0_seq1	2	611	2.87098773937074	416.511409040367	7.18066503457946	0.039564960326656	1
comp143758_c0_seq1	6	2032	8.61296321811222	1385.19015248777	7.32935865081174	0.027363871314247	1
comp144936_c2_seq2	63	24687	90.4361137901783	16828.8333142055	7.5398204495514	0.0182317483663211	1
comp146588_c0_seq2	2	986	2.87098773937074	672.144434228808	7.87108030113864	0.0267364110427601	1
comp130927_c2_seq1	2677	30	3842.81708914774	20.4506420150753	-7.55387436327153	0.0237223740716864	1
comp141179_c0_seq1	1618	36	2322.62908115093	24.5407704180904	-6.56443442622693	0.0460289343621271	1
comp149559_c0_seq1	18	83063	25.8388896543367	56623.0559232733	11.0976298216251	0.00214399922395665	1
comp134085_c0_seq2	1755	1	2519.29174129782	0.681688067169177	-11.8516188504312	0.00381628816589323	1
comp106599_c0_seq2	293	0	420.599703817813	0	-Inf	0.0163930906553434	1
comp136650_c1_seq1	43	10773	61.7262363964709	7343.82554761354	6.89450414844445	0.0276704565478365	1
comp139298_c1_seq1	5614	18	8058.86258441367	12.2703852090452	-9.35925188230948	0.00705257750054443	1
comp100378_c0_seq2	127	134852	182.307721450042	91926.9992338978	8.97796917087457	0.0107548320859121	1
comp129729_c0_seq1	8229	37	11812.6790536409	25.2224584852595	-8.87141157717975	0.00859965987589692	1
comp146559_c1_seq1	2	1608	2.87098773937074	1096.15441200804	8.57668815593966	0.0175891356804651	1
comp141351_c2_seq2	3737	65	5364.44059101423	44.3097243659965	-6.91966057059156	0.0319374689432877	1
comp140000_c2_seq2	29669	18	42589.6676196952	12.2703852090452	-11.7611072146387	0.00129858637694174	1
comp129394_c0_seq1	1	1087	1.43549386968537	740.994929012895	9.01177268978804	0.0163828054423944	1
comp141875_c0_seq2	1831	37	2628.38927539391	25.2224584852595	-6.70332624540766	0.0416990717222068	1
comp140054_c1_seq1	12250	12	17584.7999036458	8.18025680603012	-11.0698951632954	0.00213862256537339	1
comp146997_c1_seq1	131	33419	188.049696928783	22781.3335167267	6.92059440691314	0.0267865811092557	1
comp127530_c0_seq1	2719	2	3903.10783167452	1.36337613433835	-11.483223971264	0.00321983587350862	1
comp144436_c0_seq2	5	960	7.17746934842685	654.42054448241	6.51059896548189	0.0461659464691082	1
comp131385_c0_seq1	8907	25	12785.9438972876	17.0422016792294	-9.55123122417236	0.00561428658865535	1
comp144528_c0_seq2	16904	10	24265.5883731615	6.81688067169177	-11.7975124922868	0.00132602925596067	1
comp141309_c0_seq5	1	2031	1.43549386968537	1384.5084644206	9.91361098905688	0.00895773970503562	1
comp146479_c4_seq1	3261	64	4681.14550904399	43.6280362988273	-6.74546226098773	0.0361120700078287	1
comp136573_c1_seq2	10	3931	14.3549386968537	2679.71579204203	7.54438901829746	0.0199506790365508	1
comp139298_c0_seq1	7316	6	10502.0731506182	4.09012840301506	-11.3262403942668	0.00213921159708364	1
comp131822_c0_seq1	21	3331	30.1453712633928	2270.70295174053	6.23505868065632	0.0441832767239103	1
comp143235_c1_seq2	3	1285	4.30648160905611	875.969166312392	7.66822660812082	0.0258535989547051	1
comp146712_c2_seq7	16446	8	23608.1321808456	5.45350453735341	-12.0798126487862	0.00113309919938692	1
comp139746_c0_seq3	24	3451	34.4518528724489	2352.50551980083	6.09347272247509	0.0462731216021979	1
comp139711_c0_seq1	8099	22	11626.0648505818	14.9971374777219	-9.59845998776706	0.00551823667195525	1
comp126660_c0_seq1	2179	6	3127.94114204442	4.09012840301506	-9.57885151563402	0.00846794428093133	1
comp137783_c0_seq2	6	1310	8.61296321811222	893.011367991622	6.69602506046439	0.0420203048255794	1
comp146902_c0_seq1	4351	94	6245.83382700105	64.0786783139026	-6.60690598510216	0.0371940704133338	1
comp135123_c0_seq1	6817	8	9785.76170964517	5.45350453735341	-10.8092848029445	0.0028592294365437	1
comp125254_c0_seq1	0	195	0	132.929173097989	Inf	0.0468316649510142	1
comp147055_c4_seq1	5445	66	7816.26412043684	44.9914124331657	-7.44068574948508	0.0217028465197058	1
comp146479_c2_seq1	4345	99	6237.22086378293	67.4871186497485	-6.53014737686142	0.0386560649746833	1
comp126070_c0_seq1	119	18979	170.823770492559	12937.7578268038	6.24293506002892	0.0414039479734646	1
comp149228_c0_seq3	33	5363	47.3712976996172	3655.8931042283	6.27006688342588	0.0428952293965194	1
comp144574_c0_seq1	9	4033	12.9194448271683	2749.24797489329	7.7333491537243	0.0180014636741897	1
comp138514_c0_seq2	0	616	0	419.919849376213	Inf	0.0153231096189213	1
comp136728_c0_seq1	1077	1	1546.02689765114	0.681688067169177	-11.1471660697835	0.0056320309832896	1
comp130086_c0_seq1	11305	132	16228.2581967931	89.9828248663313	-7.49464278751971	0.0190313611245565	1
comp141062_c0_seq11	3259	5	4678.27452130462	3.40844033584588	-10.4226490770905	0.0045443043359305	1
comp122091_c0_seq1	29	21012	41.6293222208757	14323.6296673587	8.42658133878787	0.0114714078917064	1
comp137101_c0_seq1	32	4620	45.9358038299318	3149.3988703216	6.09931360106415	0.0451467696252934	1
comp128211_c0_seq1	31238	433	44841.9575012316	295.170933084254	-7.24715478854676	0.0216224398805778	1
comp141685_c0_seq1	4680	3	6718.11131012753	2.04506420150753	-11.6816938489889	0.00206307942062118	1
comp135835_c1_seq1	114	0	163.646301144132	0	-Inf	0.0244729586223649	1
comp131646_c0_seq5	1103	4	1583.34973826296	2.72675226867671	-9.18158061083065	0.0122191259616351	1
comp148254_c0_seq1	12	4992	17.2259264362244	3402.98683130853	7.62607618290182	0.0195015917599101	1
comp147971_c2_seq1	3520	22	5052.9384212925	14.9971374777219	-8.39629163012663	0.0128243189322122	1
comp136605_c0_seq1	20568	28	29525.2379116887	19.087265880737	-10.5951225080153	0.00266595557666901	1
comp141980_c0_seq1	9195	72	13199.366131757	49.0815408361807	-8.07107239309626	0.0135167437844605	1
comp147273_c0_seq1	1705	4	2447.51704781356	2.72675226867671	-9.8099195591508	0.00769725489826804	1
comp126545_c0_seq1	1	726	1.43549386968537	494.905536764822	8.42946220275648	0.0270236789817697	1
comp147537_c0_seq3	5455	167	7830.61905913369	113.841907217253	-6.10402272397619	0.0472465977652887	1
comp138451_c0_seq1	15240	4	21876.926574005	2.72675226867671	-12.96993881762	0.000708099817148615	1
comp97472_c0_seq1	9732	18	13970.226339778	12.2703852090452	-10.1529591387354	0.00377088686834166	1
comp148757_c0_seq1	935	10	1342.18676815582	6.81688067169177	-7.62125799512691	0.0264405504913498	1
comp146736_c0_seq2	4288	54	6155.39771321087	36.8111556271355	-7.38556522353357	0.0226450460256353	1
comp141811_c0_seq1	8	1871	11.483950957483	1275.43837367353	6.79523030800152	0.0338771916394157	1
comp137410_c0_seq1	604	8	867.038297289964	5.45350453735341	-7.31276827456435	0.0324571584426129	1
comp147848_c1_seq1	37	14609	53.1132731783587	9958.7809732745	7.55075290634922	0.0188646050905411	1
comp139495_c1_seq7	2757	8	3957.65659872257	5.45350453735341	-9.50324708724946	0.00749323733677874	1
comp138223_c0_seq1	6403	150	9191.46724759542	102.253210075377	-6.49007713936883	0.0365473810443301	1
comp147971_c4_seq1	4702	40	6749.69217526061	27.2675226867671	-7.95149426400493	0.0155017503557404	1
comp132811_c1_seq3	20390	60	29269.7200028847	40.9012840301506	-9.48304709453471	0.00530398430298999	1
comp141318_c2_seq1	22629	24	32483.7907771102	16.3605136120602	-10.9552862458258	0.00212973233049439	1
comp141490_c0_seq1	1363	9	1956.57814438116	6.13519260452259	-8.31700838060217	0.0148228011691363	1
comp143525_c0_seq1	21611	581	31022.4580177705	396.060767025292	-6.29144739256642	0.0391037017791051	1
comp146357_c1_seq1	2087	5	2995.87570603337	3.40844033584588	-9.77965032551174	0.00646606140997437	1
comp143876_c0_seq3	22652	77	32516.807136113	52.4899811720266	-9.27492780903195	0.00603255522831308	1
comp147663_c0_seq7	2942	3	4223.22296461436	2.04506420150753	-11.0119825657729	0.00334066770673395	1
comp145576_c1_seq3	18142	592	26042.729783832	403.559335764153	-6.01195605855604	0.0464996266055054	1
comp139741_c1_seq3	4960	55	7120.04959363944	37.4928436943047	-7.56912822698885	0.0194190232205368	1
comp148185_c1_seq2	11081	51	15906.7075699836	34.766091425628	-8.83773865546256	0.00820523389881985	1
comp141953_c3_seq1	2310	23	3315.9908389732	15.6788255448911	-7.72447871548568	0.019140607021978	1
comp142608_c1_seq2	3610	30	5182.13286956419	20.4506420150753	-7.98525606140528	0.0152601669680941	1
comp146227_c0_seq1	67	10122	96.1780892689198	6900.04661588641	6.16475403331168	0.0452490769658734	1
comp128255_c0_seq2	15146	114	21741.9901502546	77.7124396572862	-8.1281227344465	0.0124667065497526	1
comp145576_c0_seq1	28914	839	41505.8697480828	571.936288354939	-6.18131712126059	0.0420853747647613	1
comp149051_c1_seq1	16113	112	23130.1127222404	76.3490635229478	-8.24294612005835	0.0115977437577233	1
comp132195_c0_seq2	5	1563	7.17746934842685	1065.47844898542	7.21381043287303	0.0262899261243017	1
comp134897_c0_seq3	6503	27	9335.01663456396	18.4055778135678	-8.98636574151606	0.00794063997533672	1
comp132796_c0_seq5	12004	92	17231.6684117032	62.7153021795643	-8.10202918278054	0.0128388125537453	1
comp146719_c2_seq2	16237	286	23308.1139620814	194.962787210385	-6.90148967820993	0.02680966375922	1
comp61766_c0_seq1	41	24984	58.8552486571002	17031.2946701547	8.17680131416322	0.0234743557242783	1
comp138318_c4_seq2	8459	21	12142.8426436685	14.3154494105527	-9.72831751905963	0.00491044346283261	1
comp146253_c2_seq1	10055	4	14433.8908596864	2.72675226867671	-12.369988996432	0.00104025539703061	1
comp137439_c0_seq2	11938	2	17136.9258163039	1.36337613433835	-13.6176370736891	0.000554154161613285	1
comp136110_c0_seq2	2	2066	2.87098773937074	1408.36754677152	8.93826100362579	0.0119309754977061	1
comp142914_c1_seq2	69	38877	99.0490770082905	26501.9869873361	8.06374128311897	0.0360314074295738	1
comp136098_c0_seq1	22	4460	31.5808651330781	3040.32877957453	6.5890328409311	0.0336982264913367	1
comp148630_c2_seq2	42	12145	60.2907425267855	8279.10157576965	7.1013939115052	0.0239444200965285	1
comp147477_c0_seq1	34579	233	49637.9425198504	158.833319650418	-8.28778591800701	0.0114185978183694	1
comp149051_c0_seq1	24257	182	34820.774796958	124.06722822479	-8.13268240984849	0.0123772386840447	1
comp136941_c2_seq9	2377	20	3412.16892824212	13.6337613433835	-7.96736162829434	0.0154422878127582	1
comp137559_c1_seq1	263	58253	377.534887727252	39710.3749768061	6.71676220476203	0.0344359912138232	1
comp145602_c0_seq1	24744	114	35519.8603114948	77.7124396572862	-8.83626463916379	0.00797381888079014	1
comp146510_c0_seq1	22404	5	32160.804656431	3.40844033584588	-13.2039041532993	0.00058162382877467	1
comp133904_c1_seq2	16733	36	24020.1189214453	24.5407704180904	-9.93484703757001	0.00403036116515725	1
comp146357_c0_seq5	11150	12	16005.7566469919	8.18025680603012	-10.9341571242131	0.00223543284874771	1
comp146212_c0_seq1	6137	14	8809.62587825912	9.54363294036848	-9.85032648131918	0.00441878024636212	1
comp134704_c0_seq1	11442	207	16424.92085694	141.10942990402	-6.86292820677386	0.0274281194961879	1
comp139205_c1_seq1	18656	402	26780.5736328503	274.038603002009	-6.61066391726084	0.0322969204725857	1
comp141416_c0_seq2	16510	356	23700.0037885055	242.680951912227	-6.60968260407349	0.0327374282932064	1
comp125699_c0_seq1	1750	15	2512.1142719494	10.2253210075377	-7.94061214635044	0.0147132277998238	1
comp136966_c1_seq3	111850	1057	160559.989324309	720.54428699782	-7.79980960469043	0.0200493479095032	1
comp133280_c0_seq3	2727	28	3914.591782632	19.087265880737	-7.68010759809693	0.0187877026232417	1
