# Supplementary material for: Transcriptome Sequencing, De Novo Assembly and Differential Gene Expression Analysis of the Early Development of Acipenser baeri
Source: PLoS One. 2015 Sep 11;10(9):e0137450. doi: 10.1371/journal.pone.0137450 (PMC4567377; doi:10.1371/journal.pone.0137450)
Supplement: S8 File — (ZIP) [file pone.0137450.s011.zip › T17_vs_T2_diff_exp.xls]

ID	T2	T17	T2_baseMean	T17_baseMean	T17_vs_T2_FoldChange_Log2	T17_vs_T2_Pvalue	T17_vs_T2_Qvalue
comp139763_c0_seq1	0	327	0	222.911998	Inf	0.04024878	1
comp143859_c1_seq1	0	406	0	276.7653553	Inf	0.044319755	1
comp136301_c3_seq1	0	415	0	282.9005479	Inf	0.018580351	1
comp138341_c0_seq2	0	423	0	288.3540524	Inf	0.043425718	1
comp129485_c0_seq2	0	453	0	308.8046944	Inf	0.042090149	1
comp145697_c0_seq5	0	453	0	308.8046944	Inf	0.049673697	1
comp136899_c0_seq4	0	456	0	310.8497586	Inf	0.049205432	1
comp133921_c0_seq1	0	459	0	312.8948228	Inf	0.048921994	1
comp126423_c0_seq1	0	462	0	314.939887	Inf	0.048552809	1
comp133804_c0_seq1	0	467	0	318.3483274	Inf	0.047947368	1
comp125585_c0_seq1	0	468	0	319.0300154	Inf	0.047827758	1
comp138673_c0_seq1	0	468	0	319.0300154	Inf	0.043075508	1
comp136716_c0_seq2	0	470	0	320.3933916	Inf	0.047590012	1
comp118655_c0_seq2	0	470	0	320.3933916	Inf	0.047590012	1
comp84904_c0_seq1	0	474	0	323.1201438	Inf	0.04712041	1
comp138041_c0_seq1	0	475	0	323.8018319	Inf	0.047004234	1
comp111302_c0_seq1	0	475	0	323.8018319	Inf	0.047004234	1
comp115441_c0_seq1	0	475	0	323.8018319	Inf	0.047004234	1
comp120491_c0_seq2	0	475	0	323.8018319	Inf	0.047004234	1
comp146418_c1_seq1	0	480	0	327.2102722	Inf	0.046430673	1
comp123897_c0_seq1	0	480	0	327.2102722	Inf	0.046430673	1
comp149671_c0_seq1	0	480	0	327.2102722	Inf	0.046430673	1
comp144891_c0_seq1	0	485	0	330.6187126	Inf	0.045869258	1
comp148770_c0_seq2	0	486	0	331.3004006	Inf	0.045706636	1
comp131341_c2_seq2	0	486	0	331.3004006	Inf	0.045758425	1
comp127890_c0_seq2	0	488	0	332.6637768	Inf	0.045459459	1
comp86982_c0_seq1	0	491	0	334.708841	Inf	0.045211469	1
comp132182_c0_seq1	0	492	0	335.390529	Inf	0.045103515	1
comp42575_c0_seq1	0	493	0	336.0722171	Inf	0.044996037	1
comp130662_c3_seq1	0	498	0	339.4806575	Inf	0.027507733	1
comp127122_c0_seq1	0	499	0	340.1623455	Inf	0.044361131	1
comp125737_c0_seq1	0	502	0	342.2074097	Inf	0.044050042	1
comp132404_c0_seq1	0	502	0	342.2074097	Inf	0.043976577	1
comp120552_c0_seq1	0	504	0	343.5707859	Inf	0.043844988	1
comp129572_c0_seq1	0	506	0	344.934162	Inf	0.043641796	1
comp126535_c0_seq4	0	520	0	354.4777949	Inf	0.042270863	1
comp108142_c0_seq1	0	522	0	355.8411711	Inf	0.042082252	1
comp127338_c0_seq1	0	524	0	357.2045472	Inf	0.031896272	1
comp140671_c0_seq3	0	526	0	358.5679233	Inf	0.041710084	1
comp141312_c0_seq4	0	528	0	359.9312995	Inf	0.041526355	1
comp127108_c0_seq1	0	528	0	359.9312995	Inf	0.041526355	1
comp106388_c0_seq1	0	530	0	361.2946756	Inf	0.041344164	1
comp116056_c0_seq1	0	531	0	361.9763637	Inf	0.04119048	1
comp87454_c0_seq1	0	532	0	362.6580517	Inf	0.041163489	1
comp145539_c0_seq2	0	533	0	363.3397398	Inf	0.03911859	1
comp103969_c0_seq1	0	547	0	372.8833727	Inf	0.039854628	1
comp142936_c0_seq2	0	547	0	372.8833727	Inf	0.039854628	1
comp79507_c0_seq1	0	549	0	374.2467489	Inf	0.039686003	1
comp129113_c0_seq3	0	552	0	376.2918131	Inf	0.039435544	1
comp102124_c0_seq1	0	553	0	376.9735011	Inf	0.03935271	1
comp115475_c0_seq1	0	556	0	379.0185653	Inf	0.039106132	1
comp135706_c0_seq1	0	557	0	379.7002534	Inf	0.039024574	1
comp101029_c0_seq1	0	557	0	379.7002534	Inf	0.039024574	1
comp123237_c2_seq1	0	557	0	379.7002534	Inf	0.03880346	1
comp131888_c0_seq3	0	558	0	380.3819415	Inf	0.030900555	1
comp138477_c0_seq1	0	563	0	383.7903818	Inf	0.038541736	1
comp82646_c0_seq1	0	566	0	385.835446	Inf	0.038304409	1
comp131005_c0_seq1	0	572	0	389.9255744	Inf	0.037837671	1
comp145474_c0_seq1	0	576	0	392.6523267	Inf	0.037532209	1
comp126867_c1_seq1	0	581	0	396.060767	Inf	0.036762364	1
comp35539_c0_seq1	0	581	0	396.060767	Inf	0.02695857	1
comp108256_c0_seq1	0	584	0	398.1058312	Inf	0.036934429	1
comp88994_c0_seq1	0	585	0	398.7875193	Inf	0.033965044	1
comp100479_c0_seq1	0	588	0	400.8325835	Inf	0.036641888	1
comp125141_c1_seq1	0	594	0	404.9227119	Inf	0.036210714	1
comp144157_c0_seq1	0	600	0	409.0128403	Inf	0.033803316	1
comp133323_c0_seq1	0	600	0	409.0128403	Inf	0.035788399	1
comp121339_c0_seq4	0	602	0	410.3762164	Inf	0.03564954	1
comp136474_c0_seq4	0	602	0	410.3762164	Inf	0.03564954	1
comp125786_c1_seq2	0	607	0	413.7846568	Inf	0.035306463	1
comp124061_c0_seq1	0	607	0	413.7846568	Inf	0.035306463	1
comp98135_c0_seq1	0	617	0	420.6015374	Inf	0.034637167	1
comp131023_c0_seq6	0	618	0	421.2832255	Inf	0.034571435	1
comp131018_c0_seq1	0	623	0	424.6916658	Inf	0.034245933	1
comp124463_c0_seq1	0	631	0	430.1451704	Inf	0.033735793	1
comp110442_c0_seq1	0	632	0	430.8268585	Inf	0.033672924	1
comp96630_c0_seq1	0	634	0	432.1902346	Inf	0.03354777	1
comp125094_c0_seq10	0	638	0	434.9169869	Inf	0.033257556	1
comp73954_c0_seq1	0	644	0	439.0071153	Inf	0.032933435	1
comp113580_c0_seq1	0	647	0	441.0521795	Inf	0.032752745	1
comp131585_c0_seq4	0	655	0	446.505684	Inf	0.03065398	1
comp131861_c0_seq6	0	656	0	447.1873721	Inf	0.031922316	1
comp117607_c0_seq2	0	664	0	452.6408766	Inf	0.031758616	1
comp118711_c0_seq1	0	668	0	455.3676289	Inf	0.031531744	1
comp143168_c0_seq1	0	683	0	465.5929499	Inf	0.03070338	1
comp110692_c0_seq1	0	690	0	470.3647663	Inf	0.03032838	1
comp134157_c0_seq1	0	691	0	471.0464544	Inf	0.030275386	1
comp64989_c0_seq1	0	710	0	483.9985277	Inf	0.0292974	1
comp139152_c0_seq1	0	722	0	492.1787845	Inf	0.028707918	1
comp113594_c0_seq1	0	745	0	507.85761	Inf	0.027634278	1
comp140943_c0_seq7	0	747	0	509.2209862	Inf	0.027544214	1
comp41972_c0_seq1	0	748	0	509.9026742	Inf	0.027499373	1
comp118401_c0_seq3	0	757	0	516.0378668	Inf	0.0271014	1
comp63982_c0_seq1	0	759	0	517.401243	Inf	0.026984559	1
comp129139_c0_seq1	0	771	0	525.5814998	Inf	0.026501675	1
comp128280_c0_seq1	0	778	0	530.3533163	Inf	0.026210266	1
comp96707_c0_seq1	0	796	0	542.6237015	Inf	0.025458517	1
comp114333_c0_seq3	0	804	0	548.077206	Inf	0.025174033	1
comp148260_c0_seq3	0	818	0	557.6208389	Inf	0.024644271	1
comp38126_c0_seq1	0	818	0	557.6208389	Inf	0.024644271	1
comp115483_c0_seq2	0	819	0	558.302527	Inf	0.024607145	1
comp128055_c0_seq2	0	820	0	558.9842151	Inf	0.024570112	1
comp118137_c1_seq1	0	830	0	565.8010958	Inf	0.024188776	1
comp149653_c0_seq1	0	835	0	569.2095361	Inf	0.02402555	1
comp123426_c0_seq1	0	889	0	606.0206917	Inf	0.019551115	1
comp105304_c0_seq1	0	901	0	614.2009485	Inf	0.021848984	1
comp35022_c1_seq1	0	903	0	615.5643247	Inf	0.021788058	1
comp127366_c0_seq1	0	937	0	638.7417189	Inf	0.020792347	1
comp140341_c1_seq3	0	941	0	641.4684712	Inf	0.020667436	1
comp127081_c0_seq1	0	965	0	657.8289848	Inf	0.020027439	1
comp134954_c0_seq2	0	1013	0	690.550012	Inf	0.018825657	1
comp79593_c0_seq1	0	1026	0	699.4119569	Inf	0.018521453	1
comp37111_c0_seq1	0	1027	0	700.093645	Inf	0.018478044	1
comp99781_c0_seq1	0	1044	0	711.6823421	Inf	0.018113839	1
comp55353_c0_seq1	0	1053	0	717.8175347	Inf	0.017915679	1
comp121640_c0_seq1	0	1058	0	721.2259751	Inf	0.017807157	1
comp143619_c0_seq5	0	1089	0	742.3583051	Inf	0.017158071	1
comp127714_c0_seq3	0	1098	0	748.4934978	Inf	0.016976913	1
comp132283_c0_seq3	0	1115	0	760.0821949	Inf	0.016634604	1
comp122131_c0_seq1	0	1147	0	781.896213	Inf	0.016042897	1
comp127552_c0_seq1	0	1155	0	787.3497176	Inf	0.015898234	1
comp143694_c0_seq1	0	1184	0	807.1186715	Inf	0.015383156	1
comp149633_c0_seq1	0	1226	0	835.7495703	Inf	0.014699176	1
comp120433_c1_seq1	0	1237	0	843.2481391	Inf	0.014525925	1
comp120564_c0_seq2	0	1264	0	861.6537169	Inf	0.014113544	1
comp129702_c0_seq1	0	1304	0	888.9212396	Inf	0.013534023	1
comp142054_c0_seq1	0	1307	0	890.9663038	Inf	0.013491983	1
comp149636_c0_seq1	0	1310	0	893.011368	Inf	0.013440517	1
comp135629_c0_seq1	0	1318	0	898.4648725	Inf	0.013339486	1
comp141005_c0_seq2	0	1357	0	925.0507071	Inf	0.012819299	1
comp130814_c0_seq2	0	1422	0	969.3604315	Inf	0.010427202	1
comp121265_c0_seq1	0	1518	0	1034.802486	Inf	0.010935994	1
comp125262_c0_seq1	0	1590	0	1083.884027	Inf	0.010267658	1
comp114570_c0_seq1	0	1747	0	1190.909053	Inf	0.008973574	1
comp144912_c0_seq1	0	1880	0	1281.573566	Inf	0.008066569	1
comp128790_c1_seq1	0	1915	0	1305.432649	Inf	0.007791625	1
comp149643_c0_seq1	0	2023	0	1379.05496	Inf	0.007242647	1
comp113644_c0_seq1	0	2103	0	1433.590005	Inf	0.006845213	1
comp46000_c0_seq1	0	2240	0	1526.98127	Inf	0.006235639	1
comp122693_c0_seq1	0	2251	0	1534.479839	Inf	0.006193635	1
comp123302_c0_seq1	0	2319	0	1580.834628	Inf	0.005888626	1
comp125553_c1_seq1	0	2792	0	1903.273084	Inf	0.004514959	1
comp132974_c0_seq2	0	2817	0	1920.315285	Inf	0.004456811	1
comp114847_c0_seq2	0	2958	0	2016.433303	Inf	0.004153454	1
comp132666_c0_seq2	0	3236	0	2205.942585	Inf	0.003650602	1
comp121881_c0_seq1	0	5118	0	3488.879528	Inf	0.001893192	1
comp120734_c0_seq1	0	11592	0	7902.128075	Inf	0.000635378	1
comp136301_c2_seq2	0	321	0	218.8218696	Inf	0.023972322	1
comp128810_c2_seq1	0	326	0	222.2303099	Inf	0.048260593	1
comp145778_c1_seq1	0	332	0	226.3204383	Inf	0.046269847	1
comp141964_c0_seq2	0	482	0	328.5736484	Inf	0.037584528	1
comp129956_c0_seq2	0	501	0	341.5257217	Inf	0.043374642	1
comp147049_c0_seq1	0	601	0	409.6945284	Inf	0.030475941	1
comp142717_c0_seq15	0	603	0	411.0579045	Inf	0.035499482	1
comp99109_c0_seq2	0	614	0	418.5564732	Inf	0.034757633	1
comp115684_c3_seq1	0	651	0	443.7789317	Inf	0.032444712	1
comp132570_c1_seq3	0	697	0	475.1365828	Inf	0.029898936	1
comp118837_c0_seq1	0	1023	0	697.3668927	Inf	0.016971399	1
comp139690_c1_seq4	0	1115	0	760.0821949	Inf	0.016620681	1
comp118845_c0_seq4	0	1258	0	857.5635885	Inf	0.014179181	1
comp124675_c0_seq3	0	1919	0	1308.159401	Inf	0.007821276	1
comp97206_c0_seq1	0	1942	0	1323.838226	Inf	0.0076823	1
comp111514_c0_seq3	0	3317	0	2261.159319	Inf	0.003522621	1
comp149587_c0_seq1	0	3365	0	2293.880346	Inf	0.003451447	1
comp121679_c0_seq1	0	685	0	466.956326	Inf	0.029572794	1
comp125829_c0_seq1	0	1041	0	709.6372779	Inf	0.017629777	1
comp143925_c0_seq3	0	23371	0	15931.73182	Inf	0.000280247	1
comp128790_c0_seq1	0	738	0	503.0857936	Inf	0.027283752	1
comp123947_c0_seq1	0	813	0	554.2123986	Inf	0.019133785	1
comp144828_c1_seq1	0	856	0	583.5249855	Inf	0.020994906	1
comp116659_c0_seq1	0	1244	0	848.0199556	Inf	0.014325356	1
comp123960_c0_seq1	0	2212	0	1507.894005	Inf	0.006283295	1
comp124247_c0_seq1	0	2448	0	1668.772388	Inf	0.005439322	1
comp126331_c0_seq1	0	2378	0	1621.054224	Inf	0.005606948	1
comp133057_c1_seq1	0	495	0	337.4355932	Inf	0.041868327	1
comp132016_c0_seq1	0	7462	0	5086.756357	Inf	0.001160075	1
comp141113_c4_seq5	0	687	0	468.3197021	Inf	0.029189072	1
comp138141_c1_seq1	0	778	0	530.3533163	Inf	0.019569178	1
comp120667_c0_seq1	0	1140	0	777.1243966	Inf	0.010718149	1
comp141135_c0_seq1	0	1068	0	728.0428557	Inf	0.016854951	1
comp87279_c0_seq1	0	522	0	355.8411711	Inf	0.025449652	1
comp132115_c0_seq1	0	681	0	464.2295737	Inf	0.028577987	1
comp140484_c0_seq1	0	290	0	197.6895395	Inf	0.049730599	1
comp127030_c0_seq1	0	904	0	616.2460127	Inf	0.015241567	1
comp137068_c0_seq1	0	352	0	239.9541996	Inf	0.046009348	1
comp136376_c0_seq2	0	425	0	289.7174285	Inf	0.037015432	1
comp146298_c0_seq1	0	291	0	198.3712275	Inf	0.047535102	1
comp144721_c1_seq6	0	464	0	316.3032632	Inf	0.029834149	1
comp123998_c0_seq1	0	303	0	206.5514844	Inf	0.039798406	1
comp133722_c1_seq1	0	343	0	233.819007	Inf	0.037770502	1
comp129819_c1_seq2	0	375	0	255.6330252	Inf	0.034471316	1
comp146189_c0_seq5	0	269	0	183.3740901	Inf	0.039019583	1
comp140248_c0_seq1	0	208	0	141.791118	Inf	0.049977607	1
comp139180_c1_seq1	0	10787	0	7353.369181	Inf	0.00059153	1
comp136591_c0_seq2	0	169	0	115.2052834	Inf	0.043342137	1
comp138035_c4_seq1	0	183	0	124.7489163	Inf	0.033707089	1
comp135171_c0_seq5	0	227	0	154.7431912	Inf	0.027291851	1
comp87867_c0_seq1	0	499	0	340.1623455	Inf	0.012914645	1
comp113990_c0_seq1	0	221	0	150.6530628	Inf	0.02472129	1
comp132846_c0_seq4	0	362	0	246.7710803	Inf	0.016109778	1
comp133498_c0_seq4	0	550	0	374.9284369	Inf	0.039514044	1
comp126016_c0_seq1	0	366	0	249.4978326	Inf	0.048241312	1
comp140521_c0_seq1	0	394	0	268.5850985	Inf	0.049743564	1
comp83806_c0_seq1	0	430	0	293.1258689	Inf	0.043144848	1
comp122902_c0_seq1	0	558	0	380.3819415	Inf	0.038746981	1
comp106674_c0_seq1	0	623	0	424.6916658	Inf	0.034178722	1
comp121715_c0_seq1	0	682	0	464.9112618	Inf	0.030700725	1
comp139137_c0_seq3	0	799	0	544.6687657	Inf	0.025327348	1
comp117901_c0_seq1	0	868	0	591.7052423	Inf	0.022861007	1
comp85610_c0_seq1	0	934	0	636.6966547	Inf	0.020847619	1
comp132352_c0_seq1	0	1231	0	839.1580107	Inf	0.014277866	1
comp131891_c0_seq1	0	1455	0	991.8561377	Inf	0.011628849	1
comp118726_c0_seq1	0	1510	0	1029.348981	Inf	0.011035037	1
comp114272_c0_seq1	0	2299	0	1567.200866	Inf	0.00595387	1
comp129904_c0_seq1	0	2338	0	1593.786701	Inf	0.005743456	1
comp61171_c0_seq1	0	2658	0	1811.926883	Inf	0.004606269	1
comp139534_c0_seq1	0	8351	0	5692.777049	Inf	0.000993559	1
comp142457_c1_seq1	0	354	0	241.3175758	Inf	0.028456546	1
comp144033_c0_seq1	0	418	0	284.9456121	Inf	0.040501599	1
comp124240_c0_seq2	0	463	0	315.6215751	Inf	0.039975363	1
comp127201_c0_seq1	0	643	0	438.3254272	Inf	0.026986633	1
comp143221_c1_seq1	0	642	0	437.6437391	Inf	0.029233336	1
comp123057_c0_seq1	0	976	0	665.3275536	Inf	0.018603611	1
comp146604_c0_seq2	0	285	0	194.2810991	Inf	0.047123505	1
comp135321_c0_seq2	0	746	0	508.5392981	Inf	0.026247421	1
comp120571_c0_seq1	0	612	0	417.1930971	Inf	0.026476775	1
comp145393_c0_seq5	0	777	0	529.6716282	Inf	0.017197768	1
comp141890_c0_seq2	0	403	0	274.7202911	Inf	0.047313668	1
comp61324_c0_seq1	0	3562	0	2428.172895	Inf	0.002864427	1
comp134104_c0_seq1	0	244	0	166.3318884	Inf	0.046006964	1
comp55114_c0_seq1	0	242	0	164.9685123	Inf	0.045267067	1
comp145878_c0_seq1	0	1131	0	770.989204	Inf	0.006834896	1
comp130691_c0_seq1	0	168	0	114.5235953	Inf	0.042108208	1
comp138361_c0_seq1	0	1630	0	1111.151549	Inf	0.005196927	1
comp101437_c0_seq1	0	118	0	80.43919193	Inf	0.041406105	1
comp129319_c1_seq2	0	747	0	509.2209862	Inf	0.027497421	1
comp128679_c0_seq1	0	913	0	622.3812053	Inf	0.021379063	1
comp136205_c5_seq1	0	1916	0	1306.114337	Inf	0.0070991	1
comp137430_c0_seq2	0	1114	0	759.4005068	Inf	0.013801915	1
comp32862_c0_seq1	0	825	0	562.3926554	Inf	0.023408748	1
comp126614_c0_seq2	0	524	0	357.2045472	Inf	0.030850064	1
comp125395_c0_seq6	0	202	0	137.7009896	Inf	0.035353741	1
comp132846_c1_seq1	0	130	0	88.61944873	Inf	0.033607027	1
comp124629_c0_seq1	0	335	0	228.3655025	Inf	0.046853833	1
comp147461_c0_seq1	0	1326	0	903.9183771	Inf	0.008925276	1
comp145693_c0_seq4	0	577	0	393.3340148	Inf	0.034851132	1
comp127255_c0_seq1	0	874	0	595.7953707	Inf	0.017457969	1
comp123972_c0_seq2	0	1437	0	979.5857525	Inf	0.011488652	1
comp146428_c0_seq1	0	348	0	237.2274474	Inf	0.043917423	1
comp120749_c2_seq1	0	2029	0	1383.145088	Inf	0.006335717	1
comp147562_c0_seq1	0	462	0	314.939887	Inf	0.025799676	1
comp132281_c0_seq1	0	438	0	298.5793734	Inf	0.046431879	1
comp120463_c0_seq5	0	620	0	422.6466016	Inf	0.034076594	1
comp135670_c0_seq12	0	1007	0	686.4598836	Inf	0.012906281	1
comp148346_c0_seq7	0	670	0	456.731005	Inf	0.022618139	1
comp126389_c0_seq1	0	305	0	207.9148605	Inf	0.016962075	1
comp134870_c3_seq1	0	501	0	341.5257217	Inf	0.042425494	1
comp143057_c2_seq1	0	447	0	304.714566	Inf	0.039638295	1
comp146161_c0_seq1	0	396	0	269.9484746	Inf	0.040689648	1
comp128506_c0_seq5	1	565	0.977692198	385.153758	8.621838446	0.043922679	1
comp137087_c0_seq2	1	581	0.977692198	396.060767	8.662125742	0.048211437	1
comp147926_c1_seq1	1	605	0.977692198	412.4212806	8.720522721	0.042456908	1
comp143096_c0_seq1	1	653	0.977692198	445.1423079	8.83067057	0.039975972	1
comp117243_c0_seq1	1	736	0.977692198	501.7224174	9.003293345	0.027454286	1
comp120573_c0_seq1	1	768	0.977692198	523.5364356	9.064693889	0.042205869	1
comp129736_c0_seq4	1	815	0.977692198	555.5757747	9.150387638	0.040140223	1
comp146443_c0_seq1	1	868	0.977692198	591.7052423	9.241282621	0.03724912	1
comp81914_c0_seq2	1	903	0.977692198	615.5643247	9.298313566	0.035441701	1
comp125640_c0_seq1	1	1083	0.977692198	738.2681767	9.560548916	0.020125983	1
comp135646_c0_seq1	1	2647	0.977692198	1804.428314	10.84987387	0.008602214	1
comp125553_c0_seq1	1	3015	0.977692198	2055.289523	11.03767368	0.007176716	1
comp144927_c1_seq8	1	4192	0.977692198	2857.636378	11.51315439	0.003954188	1
comp124662_c0_seq1	1	6789	0.977692198	4627.980288	12.20871476	0.002431994	1
comp140077_c0_seq1	1	745	0.977692198	507.85761	9.020828004	0.042894207	1
comp124323_c0_seq1	1	850	0.977692198	579.4348571	9.21105042	0.038094845	1
comp145364_c0_seq4	1	1015	0.977692198	691.9133882	9.466995401	0.013738079	1
comp122109_c0_seq1	1	1148	0.977692198	782.5779011	9.644638315	0.026235279	1
comp112645_c0_seq1	1	1669	0.977692198	1137.737384	10.18449963	0.016107967	1
comp132979_c0_seq1	1	1702	0.977692198	1160.23309	10.21274671	0.015513987	1
comp135421_c1_seq1	1	1721	0.977692198	1173.185164	10.22876277	0.009235328	1
comp142457_c5_seq1	1	573	0.977692198	390.6072625	8.642122717	0.027107538	1
comp122687_c0_seq1	1	661	0.977692198	450.5958124	8.84823785	0.022103325	1
comp125666_c0_seq2	1	1112	0.977692198	758.0371307	9.598672461	0.027606772	1
comp128777_c0_seq2	1	1743	0.977692198	1188.182301	10.24708824	0.015215883	1
comp149585_c0_seq1	1	13578	0.977692198	9255.960576	13.20871476	0.001011607	1
comp135290_c0_seq1	1	1272	0.977692198	867.1072214	9.792614344	0.016203391	1
comp122177_c0_seq1	1	1498	0.977692198	1021.168725	10.0285533	0.015801587	1
comp129690_c0_seq1	1	2419	0.977692198	1649.003434	10.71992644	0.008128419	1
comp125279_c0_seq1	1	702	0.977692198	478.5450232	8.935058609	0.045258082	1
comp118453_c0_seq2	1	2938	0.977692198	2002.799541	11.00035007	0.007239914	1
comp122305_c0_seq1	1	1031	0.977692198	702.8203973	9.489560006	0.020293725	1
comp129859_c0_seq2	1	570	0.977692198	388.5621983	8.634549498	0.040799946	1
comp35509_c0_seq1	1	4410	0.977692198	3006.244376	11.58629433	0.003672928	1
comp144098_c0_seq3	1	526	0.977692198	358.5679233	8.518650378	0.045122653	1
comp120749_c1_seq1	1	1693	0.977692198	1154.097898	10.20509765	0.012542772	1
comp137450_c1_seq1	1	462	0.977692198	314.939887	8.33148043	0.041003342	1
comp127626_c0_seq2	1	295	0.977692198	201.0979798	7.684302533	0.046276189	1
comp117833_c0_seq1	1	403	0.977692198	274.7202911	8.134367417	0.030908239	1
comp144391_c0_seq3	1	538	0.977692198	366.7481801	8.551193751	0.022373085	1
comp126861_c2_seq1	1	474	0.977692198	323.1201438	8.368474638	0.023141892	1
comp127994_c0_seq1	1	1364	0.977692198	929.8225236	9.893359318	0.008621393	1
comp135612_c3_seq1	1	242	0.977692198	164.9685123	7.398594626	0.037008065	1
comp88073_c0_seq1	1	494	0.977692198	336.7539052	8.42809862	0.017181513	1
comp141173_c0_seq1	1	919	0.977692198	626.4713337	9.32365244	0.026763117	1
comp140984_c0_seq2	1	945	0.977692198	644.1952235	9.363901908	0.033540511	1
comp143096_c1_seq1	1	1092	0.977692198	744.4033693	9.57248853	0.020586171	1
comp56161_c0_seq1	1	2613	0.977692198	1781.25092	10.8312228	0.008754716	1
comp138191_c1_seq1	1	2933	0.977692198	1999.391101	10.99789274	0.007436686	1
comp35740_c0_seq1	1	3076	0.977692198	2096.872495	11.06657118	0.005493331	1
comp114182_c0_seq4	1	8550	0.977692198	5828.432974	12.54144009	0.001806783	1
comp133872_c0_seq6	1	1171	0.977692198	798.2567267	9.673256749	0.025910336	1
comp118254_c0_seq1	1	1838	0.977692198	1252.942667	10.32365244	0.014254762	1
comp138318_c1_seq1	1	11316	0.977692198	7713.982168	12.94580785	0.001258465	1
comp125065_c1_seq1	1	6826	0.977692198	4653.202746	12.21655609	0.002405211	1
comp129904_c1_seq1	1	8463	0.977692198	5769.126112	12.52668484	0.001808726	1
comp148941_c0_seq7	1	398	0.977692198	271.3118507	8.116356009	0.044119687	1
comp141885_c1_seq1	1	1788	0.977692198	1218.858264	10.28386241	0.007768278	1
comp122276_c0_seq2	1	262	0.977692198	178.6022736	7.51315439	0.034916798	1
comp144863_c0_seq1	1	671	0.977692198	457.4126931	8.869900345	0.048124037	1
comp112754_c0_seq1	1	1565	0.977692198	1066.841825	10.09167833	0.013859736	1
comp139723_c0_seq1	1	746	0.977692198	508.5392981	9.022763209	0.0342605	1
comp121147_c2_seq2	1	3969	0.977692198	2705.619939	11.43429124	0.00427851	1
comp135260_c0_seq3	1	975	0.977692198	664.6458655	9.408989797	0.020877315	1
comp126431_c0_seq1	1	729	0.977692198	496.950601	8.989506393	0.034398534	1
comp125167_c1_seq6	1	680	0.977692198	463.5478857	8.889122325	0.024642636	1
comp134870_c4_seq1	1	676	0.977692198	460.8211334	8.880610825	0.047870326	1
comp127171_c0_seq1	1	541	0.977692198	368.7932443	8.559216173	0.020669526	1
comp125361_c0_seq1	1	912	0.977692198	621.6995173	9.312621403	0.026203955	1
comp127314_c0_seq2	1	655	0.977692198	446.505684	8.835082485	0.032822151	1
comp130046_c1_seq1	1	928	0.977692198	632.6065263	9.337712384	0.01964874	1
comp138113_c2_seq1	1	623	0.977692198	424.6916658	8.762819742	0.032618523	1
comp145934_c0_seq1	1	878	0.977692198	598.522123	9.257808518	0.031377156	1
comp135335_c0_seq1	2	786	1.955384396	535.8068208	8.098116891	0.042194472	1
comp132418_c0_seq10	2	801	1.955384396	546.0321418	8.125389821	0.042290712	1
comp144027_c0_seq2	2	1485	1.955384396	1012.30678	9.015978604	0.017856023	1
comp143039_c0_seq1	2	2440	1.955384396	1663.318884	9.732396821	0.013169186	1
comp132657_c0_seq1	2	1788	1.955384396	1218.858264	9.28386241	0.016161648	1
comp146144_c0_seq1	2	627	1.955384396	427.4184181	7.772053022	0.048277676	1
comp143039_c1_seq1	2	2714	1.955384396	1850.101414	9.885936394	0.011372808	1
comp143859_c0_seq1	2	2622	1.955384396	1787.386112	9.836183359	0.009699329	1
comp124207_c0_seq1	2	4929	1.955384396	3360.040483	10.74681065	0.005039568	1
comp128668_c0_seq1	2	3431	1.955384396	2338.871758	10.2241448	0.008158862	1
comp137836_c0_seq2	2	1923	1.955384396	1310.886153	9.388874436	0.015027875	1
comp135933_c0_seq2	2	953	1.955384396	649.648728	8.376063793	0.028626869	1
comp145350_c0_seq1	2	1258	1.955384396	857.5635885	8.776647596	0.023734581	1
comp138619_c0_seq4	2	688	1.955384396	469.0013902	7.905996143	0.043241525	1
comp128701_c0_seq1	2	388	1.955384396	264.4949701	7.079644231	0.04648255	1
comp146312_c0_seq1	2	446	1.955384396	304.032878	7.280631289	0.038314814	1
comp115274_c0_seq1	2	1184	1.955384396	807.1186715	8.689184754	0.016329169	1
comp123650_c3_seq1	2	748	1.955384396	509.9026742	8.026625849	0.019312647	1
comp141885_c0_seq1	2	488	1.955384396	332.6637768	7.410468726	0.027301985	1
comp149505_c1_seq2	2	872	1.955384396	594.4319946	8.247915713	0.032151363	1
comp139534_c1_seq2	2	4684	1.955384396	3193.026907	10.67325675	0.005513788	1
comp125902_c1_seq1	2	842	1.955384396	573.9813526	8.197407812	0.049910195	1
comp139803_c0_seq2	2	1540	1.955384396	1049.799623	9.068446024	0.014040987	1
comp128378_c2_seq6	2	831	1.955384396	566.4827838	8.178436055	0.02225545	1
comp117691_c0_seq1	2	724	1.955384396	493.5421606	7.979577276	0.019857527	1
comp136507_c0_seq2	2	519	1.955384396	353.7961069	7.499322117	0.044262749	1
comp130667_c0_seq1	2	1016	1.955384396	692.5950762	8.468416075	0.040090363	1
comp131206_c1_seq1	2	1036	1.955384396	706.2288376	8.496539676	0.038727805	1
comp129481_c0_seq1	2	1603	1.955384396	1092.745972	9.126290099	0.016586374	1
comp149012_c1_seq2	2	2599	1.955384396	1771.707287	9.823472307	0.011672757	1
comp124662_c1_seq2	2	30765	1.955384396	20972.13339	13.38873376	0.000576204	1
comp127175_c0_seq4	2	706	1.955384396	481.2717754	7.943255762	0.021680397	1
comp148305_c1_seq1	2	4645	1.955384396	3166.441072	10.66119427	0.005554016	1
comp107145_c0_seq1	2	9240	1.955384396	6298.797741	11.65340853	0.002272426	1
comp136174_c0_seq1	2	1637	1.955384396	1115.923366	9.156569995	0.017276942	1
comp144233_c0_seq1	2	1519	1.955384396	1035.484174	9.048637543	0.014221931	1
comp140840_c0_seq44	2	441	1.955384396	300.6244376	7.264366234	0.036435792	1
comp142951_c1_seq3	2	600	1.955384396	409.0128403	7.708550079	0.026575698	1
comp124327_c0_seq1	2	27516	1.955384396	18757.32886	13.22771453	0.000616211	1
comp137648_c1_seq1	2	2529	1.955384396	1723.989122	9.78408271	0.009310392	1
comp149494_c0_seq1	2	7103	1.955384396	4842.030341	11.27394416	0.002216392	1
comp128904_c0_seq1	2	12486	1.955384396	8511.557207	12.08775514	0.00148898	1
comp84032_c0_seq1	2	1482	1.955384396	1010.261716	9.013061121	0.023199965	1
comp128512_c0_seq1	2	8040	1.955384396	5480.77206	11.45271117	0.001910028	1
comp141594_c0_seq4	2	2105	1.955384396	1434.953381	9.519335907	0.007616089	1
comp135035_c0_seq1	2	2184	1.955384396	1488.806739	9.57248853	0.009061839	1
comp136701_c0_seq1	2	1009	1.955384396	687.8232598	8.458441848	0.012688043	1
comp140364_c1_seq1	2	1952	1.955384396	1330.655107	9.410468726	0.013734085	1
comp122175_c0_seq1	2	444	1.955384396	302.6695018	7.274147255	0.034503798	1
comp147442_c1_seq3	2	661	1.955384396	450.5958124	7.84823785	0.034109003	1
comp131806_c0_seq1	3	881	2.933076595	600.5671872	7.677767097	0.045231903	1
comp122790_c0_seq2	3	5283	2.933076595	3601.358059	10.26191058	0.006062386	1
comp128119_c0_seq1	3	4021	2.933076595	2741.067718	9.868107509	0.008445095	1
comp139723_c1_seq2	3	2070	2.933076595	1411.094299	8.91018394	0.015575514	1
comp88581_c0_seq1	3	5721	2.933076595	3899.937432	10.37682052	0.004850802	1
comp132663_c0_seq1	3	1084	2.933076595	738.9498648	7.976917929	0.029913444	1
comp131938_c0_seq1	3	1043	2.933076595	711.0006541	7.921292331	0.033664086	1
comp135612_c2_seq1	3	1626	2.933076595	1108.424797	8.56188043	0.014217843	1
comp133834_c3_seq5	3	437	2.933076595	297.8976854	6.666258357	0.046544269	1
comp128512_c1_seq1	3	8662	2.933076595	5904.782038	10.97525335	0.002318357	1
comp125251_c0_seq1	3	2456	2.933076595	1674.225893	9.156863733	0.015919381	1
comp115751_c1_seq1	3	353	2.933076595	240.6358877	6.358293261	0.048891643	1
comp139276_c0_seq1	3	2892	2.933076595	1971.44189	9.392620725	0.010413457	1
comp131673_c0_seq1	3	925	2.933076595	630.5614621	7.748078443	0.049794474	1
comp135506_c0_seq1	3	473	2.933076595	322.4384558	6.780465261	0.043497082	1
comp118797_c0_seq1	3	1079	2.933076595	735.5414245	7.970248037	0.042739342	1
comp128108_c0_seq1	3	2990	2.933076595	2038.247321	9.440698657	0.011915644	1
comp148420_c0_seq2	3	859	2.933076595	585.5700497	7.641283209	0.042289846	1
comp141432_c1_seq3	3	2270	2.933076595	1547.431912	9.04324547	0.017563252	1
comp107094_c0_seq1	3	16844	2.933076595	11482.3538	11.93471605	0.001456464	1
comp133043_c0_seq2	3	2425	2.933076595	1653.093563	9.13853792	0.013377849	1
comp141691_c0_seq1	3	955	2.933076595	651.0121041	7.794125811	0.026652403	1
comp117446_c0_seq1	3	1996	2.933076595	1360.649382	8.857664893	0.008878845	1
comp132690_c0_seq2	3	379	2.933076595	258.3597775	6.460822926	0.042454107	1
comp148495_c0_seq2	3	684	2.933076595	466.2746379	7.312621403	0.040327363	1
comp148840_c0_seq2	3	2690	2.933076595	1833.740901	9.288159345	0.014203881	1
comp127968_c0_seq5	3	810	2.933076595	552.1673344	7.556546986	0.046976151	1
comp145969_c0_seq3	3	1026	2.933076595	699.4119569	7.897583904	0.040309673	1
comp144153_c0_seq1	3	1395	2.933076595	950.9548537	8.340818295	0.021708494	1
comp145582_c1_seq1	3	1096	2.933076595	747.1301216	7.992800971	0.025105898	1
comp121040_c0_seq1	3	6664	2.933076595	4542.76928	10.59694157	0.003360564	1
comp123452_c0_seq3	3	605	2.933076595	412.4212806	7.13556022	0.044796572	1
comp130124_c2_seq1	3	1485	2.933076595	1012.30678	8.431016104	0.012250205	1
comp147362_c0_seq1	3	2460	2.933076595	1676.952645	9.159211488	0.010388789	1
comp140490_c0_seq2	4	1052	3.910768793	717.1358467	7.518650378	0.045820116	1
comp125622_c0_seq1	4	4910	3.910768793	3347.08841	9.741238698	0.007289251	1
comp118811_c0_seq1	4	2255	3.910768793	1537.206591	8.618643107	0.02162163	1
comp121147_c0_seq1	4	3019	3.910768793	2058.016275	9.03958643	0.012971321	1
comp118597_c0_seq1	4	1110	3.910768793	756.6737546	7.59607535	0.036644963	1
comp148188_c0_seq3	4	2277	3.910768793	1552.203729	8.632649965	0.012774444	1
comp140985_c5_seq19	4	2216	3.910768793	1510.620757	8.593473555	0.020886496	1
comp149442_c1_seq1	4	1263	3.910768793	860.9720288	7.782370312	0.031865659	1
comp117371_c0_seq1	4	14384	3.910768793	9805.401158	11.29190869	0.002044854	1
comp149207_c0_seq3	4	1105	3.910768793	753.2653142	7.589562043	0.036421995	1
comp114071_c0_seq1	4	1631	3.910768793	1111.833238	8.151272455	0.024104659	1
comp146945_c0_seq2	4	1640	3.910768793	1117.96843	8.159211488	0.022701306	1
comp135293_c0_seq1	4	1150	3.910768793	783.9412772	7.647149535	0.044415429	1
comp142343_c0_seq1	4	19483	3.910768793	13281.32861	11.72965961	0.001398571	1
comp129924_c1_seq1	4	4433	3.910768793	3021.923202	9.593799036	0.007032879	1
comp129647_c0_seq2	4	2418	3.910768793	1648.321746	8.719329918	0.017021394	1
comp134247_c1_seq5	4	879	3.910768793	599.203811	7.259450744	0.049133467	1
comp125069_c0_seq1	5	1601	4.888460991	1091.382596	7.802560886	0.028420062	1
comp124842_c0_seq1	5	2424	4.888460991	1652.411875	8.400977277	0.019132388	1
comp134546_c0_seq35	5	9397	4.888460991	6405.822767	10.35578783	0.003887307	1
comp147261_c0_seq4	5	1622	4.888460991	1105.698045	7.821361398	0.036089403	1
comp128119_c1_seq1	5	1768	4.888460991	1205.224503	7.945705853	0.033533704	1
comp148846_c0_seq1	5	2043	4.888460991	1392.688721	8.154276783	0.024399401	1
comp120918_c0_seq6	5	1150	4.888460991	783.9412772	7.32522144	0.021580661	1
comp62056_c0_seq1	5	8116	4.888460991	5532.580353	10.14435644	0.005019612	1
comp137539_c0_seq1	5	1727	4.888460991	1177.275292	7.911855661	0.024291372	1
comp144729_c5_seq1	5	561	4.888460991	382.4270057	6.289660254	0.041249687	1
comp140505_c0_seq4	5	1140	4.888460991	777.1243966	7.312621403	0.049706709	1
comp139072_c1_seq1	5	1389	4.888460991	946.8647253	7.597634178	0.036756331	1
comp146520_c3_seq1	5	1916	4.888460991	1306.114337	8.06168514	0.020784584	1
comp146913_c0_seq1	5	1269	4.888460991	865.0621572	7.467279648	0.029189574	1
comp125299_c0_seq1	5	1124	4.888460991	766.2173875	7.292229614	0.04141746	1
comp129069_c0_seq2	6	1594	5.866153189	1086.610779	7.533204802	0.019250729	1
comp137996_c0_seq1	6	1791	5.866153189	1220.903328	7.70131851	0.03459342	1
comp143485_c0_seq1	6	1477	5.866153189	1006.853275	7.423222999	0.040761547	1
comp133799_c0_seq1	6	1000	5.866153189	681.6880672	6.860553173	0.037606581	1
comp142570_c0_seq1	6	3523	5.866153189	2401.587061	8.677357647	0.010380625	1
comp144727_c0_seq1	6	4053	5.866153189	2762.881736	8.879543348	0.010614711	1
comp128418_c0_seq1	6	4178	5.866153189	2848.092745	8.923365665	0.008711925	1
comp124910_c0_seq2	6	4141	5.866153189	2822.870286	8.910532375	0.011611022	1
comp149215_c1_seq1	6	1309	5.866153189	892.3296799	7.24901827	0.042792283	1
comp121036_c0_seq1	6	2873	5.866153189	1958.489817	8.383111166	0.015000819	1
comp118751_c0_seq1	6	16796	5.866153189	11449.63278	10.93059896	0.002430136	1
comp111619_c0_seq1	6	1600	5.866153189	1090.700907	7.538625078	0.039571321	1
comp139457_c2_seq1	6	11806	5.866153189	8048.009321	10.42200151	0.003590036	1
comp129249_c0_seq1	6	1887	5.866153189	1286.345383	7.776647596	0.024885031	1
comp141230_c0_seq1	6	1587	5.866153189	1081.838963	7.526855301	0.031874171	1
comp137400_c0_seq1	6	1392	5.866153189	948.9097895	7.337712384	0.036493641	1
comp131124_c0_seq1	7	6441	6.843845387	4390.752841	9.325445443	0.008510629	1
comp139414_c0_seq7	7	1502	6.843845387	1023.895477	7.225045564	0.04145053	1
comp110204_c0_seq1	7	1716	6.843845387	1169.776723	7.417210304	0.031845802	1
comp144355_c2_seq2	7	2099	6.843845387	1430.863253	7.707862918	0.023748146	1
comp122432_c1_seq1	7	2343	6.843845387	1597.195141	7.866517706	0.027848447	1
comp128457_c0_seq1	7	2377	6.843845387	1620.372536	7.887302655	0.016939903	1
comp144727_c1_seq3	7	2759	6.843845387	1880.777377	8.102306208	0.017953544	1
comp145090_c1_seq2	7	1351	6.843845387	920.9605787	7.072188426	0.039054826	1
comp146182_c0_seq3	7	1279	6.843845387	871.8790379	6.993177016	0.038574273	1
comp137500_c0_seq3	7	4977	6.843845387	3392.76151	8.953437138	0.007425152	1
comp145662_c3_seq5	7	1481	6.843845387	1009.580027	7.204732392	0.043237854	1
comp133796_c0_seq1	7	4688	6.843845387	3195.753659	8.867133321	0.007750019	1
comp149450_c0_seq1	7	2481	6.843845387	1691.268095	7.949082487	0.01709905	1
comp127314_c4_seq1	7	3614	6.843845387	2463.620675	8.491757258	0.012788408	1
comp146268_c2_seq4	7	2021	6.843845387	1377.691584	7.653230073	0.024214026	1
comp143403_c0_seq3	8	1554	7.821537586	1059.343256	7.081502177	0.045069295	1
comp61815_c0_seq1	8	7803	7.821537586	5319.211988	9.409544573	0.006730092	1
comp146889_c0_seq5	8	2081	7.821537586	1418.592868	7.502792638	0.028624911	1
comp129334_c0_seq1	8	3089	7.821537586	2105.734439	8.072655544	0.021969709	1
comp148987_c1_seq2	8	1348	7.821537586	918.9155145	6.87633617	0.041149259	1
comp135171_c2_seq2	8	2075	7.821537586	1414.502739	7.49862701	0.028045478	1
comp136092_c0_seq1	8	2150	7.821537586	1465.629344	7.549852333	0.024790179	1
comp138341_c2_seq1	8	3210	7.821537586	2188.218696	8.128088971	0.018497423	1
comp123680_c0_seq1	8	1702	7.821537586	1160.23309	7.21274671	0.035831161	1
comp126898_c0_seq1	8	1150	7.821537586	783.9412772	6.647149535	0.031678302	1
comp137839_c0_seq1	8	7176	7.821537586	4891.79357	9.288695564	0.008268466	1
comp115259_c0_seq1	8	21563	7.821537586	14699.23979	10.87600168	0.002161592	1
comp127701_c0_seq2	8	1755	7.821537586	1196.362558	7.256986704	0.0283805	1
comp128471_c1_seq3	8	94851	7.821537586	64658.79486	13.01310675	0.00060921	1
comp115246_c0_seq1	8	3380	7.821537586	2304.105667	8.20253892	0.013316341	1
comp129433_c0_seq1	8	2898	7.821537586	1975.532019	7.980573268	0.023840592	1
comp137633_c0_seq1	8	2002	7.821537586	1364.73951	7.446957648	0.036832201	1
comp149494_c1_seq1	8	30491	7.821537586	20785.35086	11.37582723	0.001650002	1
comp127145_c0_seq1	8	1341	7.821537586	914.1436981	6.868824911	0.037092987	1
comp127705_c1_seq8	8	41130	7.821537586	28037.8302	11.80763484	0.00118133	1
comp148899_c0_seq2	8	1212	7.821537586	826.2059374	6.722905372	0.04945191	1
comp146913_c2_seq5	8	1655	7.821537586	1128.193751	7.17234689	0.039191043	1
comp142891_c0_seq1	9	10703	8.799229784	7296.107383	9.695534001	0.004446858	1
comp142892_c0_seq1	9	2616	8.799229784	1783.295984	7.662953213	0.030430241	1
comp137648_c0_seq1	9	1385	8.799229784	944.137973	6.745476648	0.049032484	1
comp144508_c1_seq1	9	1096	8.799229784	747.1301216	6.40783847	0.046329136	1
comp148305_c0_seq1	9	19373	8.799229784	13206.34293	10.55156615	0.002844016	1
comp127541_c0_seq1	9	3107	8.799229784	2118.004825	7.911112913	0.014037633	1
comp136134_c0_seq1	9	19562	8.799229784	13335.18197	10.56557264	0.00283915	1
comp117864_c0_seq2	9	2612	8.799229784	1780.569231	7.660745569	0.029655548	1
comp148164_c1_seq9	9	2247	8.799229784	1531.753087	7.443590796	0.035441977	1
comp144957_c0_seq1	9	1647	8.799229784	1122.740247	6.995431227	0.046526165	1
comp129683_c0_seq1	9	3245	8.799229784	2212.077778	7.97380915	0.015206529	1
comp137661_c0_seq6	10	5639	9.776921982	3844.039011	8.619026921	0.011824038	1
comp120993_c1_seq1	10	5840	9.776921982	3981.058312	8.669555948	0.008538874	1
comp140336_c1_seq1	10	1770	9.776921982	1206.587879	6.947336939	0.048347125	1
comp141668_c4_seq1	10	2193	9.776921982	1494.941931	7.25649339	0.038242998	1
comp148890_c0_seq4	10	1506	9.776921982	1026.622229	6.714309348	0.049735658	1
comp145196_c0_seq1	10	3990	9.776921982	2719.935388	8.119976325	0.013791231	1
comp137529_c0_seq2	10	1909	9.776921982	1301.34252	7.056404681	0.040711285	1
comp139867_c0_seq2	11	2717	10.75461418	1852.146478	7.42809862	0.030577603	1
comp144846_c0_seq2	11	1907	10.75461418	1299.979144	6.917388898	0.033205535	1
comp145928_c4_seq1	11	1802	10.75461418	1228.401897	6.835683066	0.049113665	1
comp139771_c1_seq2	11	5572	10.75461418	3798.36591	8.464279313	0.011537036	1
comp125065_c0_seq1	11	47615	10.75461418	32458.57732	11.55942828	0.001340451	1
comp121147_c3_seq1	11	3840	10.75461418	2617.682178	7.927190366	0.019588601	1
comp144857_c0_seq3	11	1898	10.75461418	1293.843951	6.910564047	0.030907433	1
comp137349_c0_seq1	11	14350	10.75461418	9782.223764	9.829062887	0.00435267	1
comp148917_c1_seq1	11	11262	10.75461418	7677.171012	9.479475206	0.006125572	1
comp145296_c0_seq1	11	7812	10.75461418	5325.347181	8.951776004	0.008062928	1
comp139454_c2_seq1	12	1307	11.73230638	890.9663038	6.246812314	0.038995592	1
comp132738_c0_seq1	12	9449	11.73230638	6441.270547	9.100714828	0.007009111	1
comp141615_c1_seq1	12	2614	11.73230638	1781.932608	7.246812314	0.036777037	1
comp125759_c0_seq2	12	9154	11.73230638	6240.172567	9.054955465	0.008301327	1
comp137856_c0_seq1	12	3804	11.73230638	2593.141408	7.788070419	0.022414614	1
comp143742_c0_seq1	13	2338	12.70999858	1593.786701	6.970350885	0.045151647	1
comp131468_c0_seq1	13	2975	12.70999858	2028.022	7.317965624	0.023973678	1
comp126551_c0_seq6	13	1741	12.70999858	1186.818925	6.544992158	0.036946762	1
comp130457_c1_seq1	13	52946	12.70999858	36092.6564	11.47152574	0.001401227	1
comp146572_c1_seq5	13	1645	12.70999858	1121.37687	6.463163539	0.047732699	1
comp132016_c1_seq1	14	125012	13.68769077	85219.18865	12.60408353	0.000745048	1
comp142449_c0_seq1	14	1526	13.68769077	1040.255991	6.247915713	0.044273956	1
comp141497_c2_seq1	15	3932	14.66538297	2680.39748	7.513888399	0.024371473	1
comp130612_c0_seq1	15	2295	14.66538297	1564.474114	6.737119231	0.044190888	1
comp145797_c0_seq1	15	2216	14.66538297	1510.620757	6.686582959	0.039268264	1
comp146245_c3_seq1	15	1759	14.66538297	1199.08931	6.353380561	0.047129317	1
comp141551_c0_seq2	15	2123	14.66538297	1447.223767	6.624729449	0.044216925	1
comp146891_c0_seq16	15	4118	14.66538297	2807.191461	7.580568908	0.0190631	1
comp129601_c2_seq1	16	1964	15.64307517	1338.835364	6.419310603	0.047333445	1
comp132910_c0_seq1	16	2455	15.64307517	1673.544205	6.741238698	0.0328918	1
comp142660_c0_seq1	16	19109	15.64307517	13026.37728	9.70169605	0.004505354	1
comp139060_c0_seq5	16	1590	15.64307517	1083.884027	6.114542439	0.041113882	1
comp133806_c0_seq1	16	7206	15.64307517	4912.244212	8.294714325	0.012696001	1
comp126412_c0_seq1	17	6506	16.62076737	4435.062565	8.059823655	0.015439753	1
comp131677_c0_seq3	17	3265	16.62076737	2225.711539	7.065135824	0.032676155	1
comp106439_c0_seq1	17	4545	16.62076737	3098.272265	7.542333127	0.020606623	1
comp131231_c0_seq2	17	64616	16.62076737	44047.95615	11.37187237	0.00153406	1
comp139955_c1_seq1	17	3076	16.62076737	2096.872495	6.979108335	0.029604113	1
comp148469_c0_seq1	17	6360	16.62076737	4335.536107	8.027079598	0.015337081	1
comp131520_c1_seq1	17	2004	16.62076737	1366.102887	6.360935341	0.041637115	1
comp127314_c1_seq1	17	7334	16.62076737	4999.500285	8.232653098	0.011790408	1
comp146173_c2_seq1	17	3521	16.62076737	2400.223685	7.174038059	0.030419139	1
comp143435_c0_seq1	17	1775	16.62076737	1209.996319	6.185871857	0.041618754	1
comp127040_c0_seq1	18	33929	17.59845957	23128.99443	10.36003768	0.00283493	1
comp140319_c0_seq1	18	4579	17.59845957	3121.44966	7.470623237	0.019272719	1
comp148868_c0_seq2	19	9869	18.57615177	6727.579535	8.500492067	0.009192475	1
comp124723_c0_seq2	19	4530	18.57615177	3088.046944	7.37709921	0.025210171	1
comp125322_c0_seq1	19	2908	18.57615177	1982.348899	6.737615429	0.045449169	1
comp132778_c0_seq1	19	6225	18.57615177	4243.508218	7.835661997	0.018774428	1
comp110204_c1_seq1	20	2360	19.55384396	1608.783839	6.362374438	0.047202083	1
comp61666_c0_seq1	20	2632	19.55384396	1794.202993	6.519747068	0.031498926	1
comp141916_c1_seq3	21	3041	20.53153616	2073.013412	6.657744067	0.040337045	1
comp136786_c0_seq3	21	7154	20.53153616	4876.796433	7.891948369	0.014917597	1
comp141143_c0_seq1	21	2508	20.53153616	1709.673672	6.379735599	0.048119254	1
comp127314_c6_seq1	21	5428	20.53153616	3700.202829	7.493618971	0.019519382	1
comp136025_c0_seq2	22	8593	21.50922836	5857.745561	8.08924595	0.01304707	1
comp133274_c1_seq1	22	3553	21.50922836	2422.037703	6.815121743	0.036147019	1
comp138804_c0_seq1	22	2640	21.50922836	1799.656497	6.386621984	0.038971295	1
comp146817_c0_seq7	23	4182	22.48692056	2850.819497	6.986146779	0.029693717	1
comp146465_c0_seq7	23	4286	22.48692056	2921.715056	7.021585567	0.026230484	1
comp146718_c0_seq5	23	14282	22.48692056	9735.868975	8.758079836	0.007670489	1
comp131755_c1_seq2	23	210354	22.48692056	143395.8117	12.63862916	0.001033701	1
comp134391_c0_seq1	24	186650	23.46461276	127237.0777	12.40474487	0.001213211	1
comp148575_c0_seq1	25	2854	24.44230496	1945.537744	6.314644818	0.046176245	1
comp145646_c0_seq1	25	3623	24.44230496	2469.755867	6.658844289	0.041565253	1
comp145979_c1_seq2	25	3818	24.44230496	2602.68504	6.734476586	0.036031484	1
comp125668_c0_seq1	27	7580	26.39768935	5167.195549	7.61282602	0.020202498	1
comp140551_c1_seq23	27	3004	26.39768935	2047.790954	6.277512984	0.046783346	1
comp137489_c0_seq8	27	3159	26.39768935	2153.452604	6.350096108	0.044083841	1
comp135508_c0_seq1	28	4036	27.37538155	2751.293039	6.651086926	0.035239089	1
comp130124_c1_seq3	28	269837	27.37538155	183944.663	12.71410513	0.00095786	1
comp140121_c0_seq1	30	6084	29.33076595	4147.390201	7.143645231	0.025558275	1
comp142146_c0_seq2	30	9071	29.33076595	6183.592457	7.719886682	0.017358202	1
comp148283_c0_seq1	30	11768	29.33076595	8022.105174	8.095422324	0.012290741	1
comp103463_c0_seq1	31	22380	30.30845814	15256.17894	8.975457494	0.006983975	1
comp141429_c0_seq1	32	18049	31.28615034	12303.78792	8.619362675	0.009024975	1
comp130212_c0_seq1	33	79997	32.26384254	54533.00031	10.72299555	0.002212245	1
comp146367_c0_seq2	33	32976	32.26384254	22479.3457	9.444466059	0.004885064	1
comp146943_c0_seq2	33	12550	32.26384254	8555.185243	8.050737013	0.013752647	1
comp129199_c0_seq2	34	5562	33.24153474	3791.54903	6.833656577	0.027159246	1
comp144071_c0_seq1	36	4343	35.19691914	2960.571276	6.394282625	0.044761093	1
comp144470_c1_seq2	36	5664	35.19691914	3861.081212	6.777411937	0.029420975	1
comp147686_c0_seq5	36	4694	35.19691914	3199.843787	6.506408514	0.036699668	1
comp140708_c0_seq1	37	28996	36.17461133	19766.2272	9.093844297	0.006165948	1
comp143058_c0_seq1	38	57795	37.15230353	39398.16184	10.05046094	0.003312535	1
comp131520_c0_seq1	38	11093	37.15230353	7561.965729	7.669165837	0.015475399	1
comp145954_c3_seq1	39	6065	38.12999573	4134.438127	6.7606211	0.03136605	1
comp148237_c0_seq3	39	5916	38.12999573	4032.866605	6.724735507	0.031691057	1
comp132969_c0_seq1	41	23803	40.08538013	16226.22106	8.661035178	0.008323452	1
comp115682_c0_seq1	43	6389	42.04076452	4355.305061	6.694841058	0.035868923	1
comp143911_c0_seq8	43	7056	42.04076452	4809.991002	6.83810148	0.027625389	1
comp149017_c1_seq1	49	12739	47.90691771	8684.024288	7.501985956	0.017306884	1
comp141778_c2_seq1	49	7435	47.90691771	5068.350779	6.725138572	0.032084778	1
comp141745_c0_seq1	50	5892	48.88460991	4016.506092	6.360416914	0.040326986	1
comp131101_c1_seq1	51	6286	49.86230211	4285.09119	6.425232604	0.038349533	1
comp141889_c0_seq1	52	5647	50.83999431	3849.492515	6.242560587	0.042061076	1
comp132910_c1_seq1	52	10301	50.83999431	7022.06878	7.109788448	0.021220304	1
comp143554_c0_seq1	53	7800	51.81768651	5317.166924	6.681069343	0.032854898	1
comp144862_c0_seq1	58	9596	56.7061475	6541.478693	6.849967836	0.029361097	1
comp127319_c2_seq7	60	9346	58.66153189	6371.056676	6.762974115	0.027114205	1
comp146939_c0_seq1	60	15386	58.66153189	10488.4526	7.482171386	0.016725683	1
comp118612_c0_seq1	61	0	59.63922409	0	#NAME?	0.036309236	1
comp144332_c1_seq1	64	54418	62.57230069	37096.10124	9.211527703	0.005712362	1
comp128931_c0_seq2	66	18655	64.52768508	12716.89089	7.622612009	0.015584193	1
comp143815_c2_seq1	66	0	64.52768508	0	#NAME?	0.044324109	1
comp130619_c0_seq2	67	8841	65.50537728	6026.804202	6.523636044	0.033515498	1
comp108615_c0_seq1	67	10008	65.50537728	6822.334176	6.702508272	0.027496959	1
comp127314_c5_seq1	67	16002	65.50537728	10908.37245	7.379606809	0.01782105	1
comp124540_c0_seq1	68	9088	66.48306948	6195.181154	6.542015667	0.033324536	1
comp125384_c0_seq1	73	22051	71.37153047	15031.90357	7.718463292	0.014415776	1
comp143531_c0_seq1	76	6998	74.30460706	4770.453094	6.004530825	0.044894042	1
comp142701_c0_seq1	78	0	76.25999146	0	#NAME?	0.035050062	1
comp115230_c0_seq2	79	43537	77.23768366	29678.65338	8.585905019	0.008290285	1
comp136597_c0_seq1	82	0	80.17076025	0	#NAME?	0.033155662	1
comp145411_c0_seq5	85	8046	83.10383685	5484.862188	6.044396475	0.04911395	1
comp143815_c0_seq1	87	0	85.05922124	0	#NAME?	0.032382768	1
comp139126_c2_seq1	88	13320	86.03691344	9080.085055	6.721606232	0.028039935	1
comp130580_c0_seq1	96	34351	93.85845103	23416.6668	7.962833366	0.012373663	1
comp148918_c0_seq8	102	18524	99.72460422	12627.58976	6.984414088	0.023196881	1
comp137699_c0_seq7	103	11628	100.7022964	7926.668845	6.298546218	0.034935556	1
comp129722_c0_seq1	104	0	101.6799886	0	#NAME?	0.03319461	1
comp146256_c0_seq1	107	146588	104.6130652	99927.29039	9.899671883	0.004591019	1
comp126347_c0_seq2	115	12630	112.4346028	8609.720288	6.258808356	0.03719642	1
comp120767_c0_seq2	119	0	116.3453716	0	#NAME?	0.025033611	1
comp132796_c2_seq3	124	0	121.2338326	0	#NAME?	0.034321065	1
comp147827_c0_seq1	128	18043	125.1446014	12299.6978	6.618883003	0.028984348	1
comp123407_c0_seq1	128	0	125.1446014	0	#NAME?	0.024968975	1
comp123271_c0_seq5	134	15855	131.0107546	10808.1643	6.366292455	0.034465257	1
comp146325_c0_seq3	140	14143	136.8769077	9641.114334	6.138248927	0.03902118	1
comp128102_c0_seq1	147	2	143.7207531	1.363376134	-6.719940956	0.049888393	1
comp138141_c0_seq2	159	27377	155.4530595	18662.57421	6.907525176	0.023775108	1
comp121323_c0_seq1	165	0	161.3192127	0	#NAME?	0.038335665	1
comp120993_c0_seq1	166	70670	162.2969049	48174.89571	8.213502246	0.018773456	1
comp132221_c0_seq1	167	35294	163.2745971	24059.49864	7.203162421	0.01978326	1
comp144332_c0_seq1	170	261482	166.2076737	178249.1592	10.06669256	0.026148623	1
comp128127_c0_seq1	174	18533	170.1184425	12633.72495	6.214596707	0.036772531	1
comp141916_c0_seq2	175	19672	171.0961347	13410.16766	6.292376296	0.03558501	1
comp130242_c0_seq1	195	3	190.6499787	2.045064202	-6.542636424	0.039026794	1
comp137006_c0_seq1	206	0	201.4045928	0	#NAME?	0.027261257	1
comp129569_c0_seq3	212	37122	207.270746	25305.62443	6.931797753	0.023783612	1
comp147515_c1_seq3	214	2	209.2261304	1.363376134	-7.261735598	0.029458581	1
comp149209_c0_seq1	231	21642	225.8468978	14753.09315	6.029528556	0.04125817	1
comp133037_c0_seq4	235	156570	229.7576666	106731.9007	8.859662724	0.008498485	1
comp133965_c0_seq1	236	33188	230.7353588	22623.86357	6.61546241	0.028746157	1
comp124798_c0_seq8	237	0	231.713051	0	#NAME?	0.037749733	1
comp141195_c0_seq2	239	33874	233.6684354	23091.50159	6.626755317	0.028365436	1
comp130387_c0_seq1	239	2	233.6684354	1.363376134	-7.421135419	0.049144322	1
comp136728_c3_seq1	253	0	247.3561261	0	#NAME?	0.030930422	1
comp131800_c0_seq1	260	81684	254.1999715	55683.00808	7.775129471	0.014722411	1
comp147043_c0_seq1	262	0	256.1553559	0	#NAME?	0.016619173	1
comp130205_c0_seq1	264	0	258.1107403	0	#NAME?	0.035604488	1
comp131461_c0_seq3	271	163966	264.9545857	111773.6656	8.72061951	0.029825412	1
comp145446_c0_seq1	276	1	269.8430467	0.681688067	-8.628793068	0.030053674	1
comp139721_c0_seq1	279	4	272.7761233	2.726752269	-6.644389923	0.034999638	1
comp96539_c0_seq1	281	0	274.7315077	0	#NAME?	0.034103293	1
comp148786_c2_seq1	283	968571	276.6868921	660263.2929	11.22057143	0.00824195	1
comp132392_c0_seq1	283	4	276.6868921	2.726752269	-6.664926854	0.039377891	1
comp140759_c1_seq1	287	50292	280.5976609	34283.45627	6.932865769	0.024714848	1
comp118658_c0_seq2	296	0	289.3968907	0	#NAME?	0.041488391	1
comp122505_c0_seq1	299	35361	292.3299673	24105.17174	6.365601168	0.033948385	1
comp131172_c1_seq3	307	2	300.1515049	1.363376134	-7.782363457	0.04034503	1
comp143890_c0_seq4	311	0	304.0622736	0	#NAME?	0.03829877	1
comp122263_c0_seq1	318	1	310.906119	0.681688067	-8.833151567	0.016421707	1
comp124902_c0_seq1	327	0	319.7053488	0	#NAME?	0.010954849	1
comp142965_c0_seq1	331	5	323.6161176	3.408440336	-6.569027923	0.04093211	1
comp147827_c1_seq1	342	28119	334.3707318	19168.38676	5.841136542	0.046302012	1
comp131477_c0_seq1	344	1	336.3261162	0.681688067	-8.946533366	0.032597167	1
comp103662_c0_seq1	347	0	339.2591928	0	#NAME?	0.022330156	1
comp133996_c0_seq1	351	102990	343.1699616	70207.05404	7.676548906	0.015271965	1
comp115462_c0_seq1	351	1	343.1699616	0.681688067	-8.975595832	0.015102523	1
comp117070_c0_seq1	361	0	352.9468836	0	#NAME?	0.025868933	1
comp123033_c0_seq5	363	2	354.902268	1.363376134	-8.024094349	0.024823313	1
comp146510_c4_seq1	366	0	357.8353445	0	#NAME?	0.0146478	1
comp95927_c0_seq1	392	0	383.2553417	0	#NAME?	0.027375972	1
comp34086_c0_seq2	417	0	407.6976467	0	#NAME?	0.013211768	1
comp138695_c0_seq1	421	0	411.6084154	0	#NAME?	0.009397881	1
comp103662_c1_seq1	430	2	420.4076452	1.363376134	-8.268461461	0.038593527	1
comp118456_c0_seq1	435	0	425.2961062	0	#NAME?	0.011280271	1
comp130387_c1_seq3	440	1	430.1845672	0.681688067	-9.301628325	0.016544635	1
comp135318_c0_seq1	441	7	431.1622594	4.77181647	-6.497548535	0.049214115	1
comp118840_c0_seq2	441	0	431.1622594	0	#NAME?	0.015611252	1
comp134527_c0_seq1	468	0	457.5599488	0	#NAME?	0.007703915	1
comp123741_c0_seq1	469	4	458.537641	2.726752269	-7.393712724	0.0258147	1
comp116799_c0_seq1	474	0	463.426102	0	#NAME?	0.011544753	1
comp126271_c0_seq1	478	0	467.3368707	0	#NAME?	0.015455592	1
comp129722_c1_seq2	482	0	471.2476395	0	#NAME?	0.005898482	1
comp140687_c1_seq2	528	3	516.2214807	2.045064202	-7.97970023	0.015510951	1
comp132652_c0_seq1	536	8	524.0430182	5.453504537	-6.586357802	0.044697545	1
comp146253_c1_seq1	543	0	530.8868636	0	#NAME?	0.007178382	1
comp126527_c1_seq3	546	0	533.8199402	0	#NAME?	0.013838409	1
comp136941_c1_seq1	549	1	536.7530168	0.681688067	-9.62093095	0.023816647	1
comp144654_c0_seq1	568	2	555.3291686	1.363376134	-8.670015731	0.029701792	1
comp118638_c0_seq1	571	224348	558.2622452	152935.3545	8.097763251	0.015368725	1
comp147043_c2_seq2	583	0	569.9945516	0	#NAME?	0.006393285	1
comp149559_c0_seq1	711	83063	695.1391529	56623.05592	6.347943997	0.035246004	1
comp134085_c0_seq2	716	1	700.0276139	0.681688067	-10.00408439	0.009821205	1
comp106599_c0_seq2	719	0	702.9606905	0	#NAME?	0.010341207	1
comp100378_c0_seq2	756	134852	739.1353018	91926.99923	6.958506357	0.030857362	1
comp140000_c2_seq2	836	18	817.3506777	12.27038521	-6.057702742	0.042297673	1
comp140054_c1_seq1	864	12	844.7260593	8.180256806	-6.690193613	0.029730244	1
comp127530_c0_seq1	880	2	860.3691344	1.363376134	-9.301628325	0.010369587	1
comp144528_c0_seq2	890	10	870.1460564	6.816880672	-6.996002042	0.024455698	1
comp146110_c0_seq2	914	0	893.6106692	0	#NAME?	0.008255761	1
comp139298_c0_seq1	939	6	918.0529741	4.090128403	-7.810287458	0.016751747	1
comp146712_c2_seq7	978	8	956.1829699	5.453504537	-7.453959266	0.018719608	1
comp140702_c0_seq1	1020	3	997.2460422	2.045064202	-8.929659547	0.020989841	1
comp139711_c0_seq1	1034	22	1010.933733	14.99713748	-6.074857463	0.043574073	1
comp142926_c0_seq2	1045	18	1021.688347	12.27038521	-6.379630837	0.045731314	1
comp126660_c0_seq1	1055	6	1031.465269	4.090128403	-7.978333394	0.019182441	1
comp143656_c0_seq1	1085	3	1060.796035	2.045064202	-9.018785438	0.01590083	1
comp133502_c0_seq1	1096	7	1071.550649	4.77181647	-7.810945772	0.028497314	1
comp135123_c0_seq1	1182	8	1155.632178	5.453504537	-7.727282931	0.01710308	1
comp146110_c1_seq1	1221	2	1193.762174	1.363376134	-9.774116096	0.012903638	1
comp131397_c0_seq1	1359	21	1328.683697	14.31544941	-6.536280929	0.045864406	1
comp136728_c0_seq1	1394	1	1362.902924	0.681688067	-10.96528346	0.005598486	1
comp137673_c0_seq1	1461	25	1428.408302	17.04220168	-6.389152884	0.049987126	1
comp141062_c0_seq11	1501	5	1467.51599	3.408440336	-8.750048778	0.011038975	1
comp141685_c0_seq1	1586	3	1550.619826	2.045064202	-9.566483166	0.006702026	1
comp126385_c1_seq2	1594	31	1558.441364	21.13233008	-6.204508215	0.0493437	1
comp137585_c0_seq2	1615	267605	1578.9729	182423.1352	6.852158485	0.037059605	1
comp135835_c1_seq1	1652	0	1615.147511	0	#NAME?	0.003744648	1
comp139497_c3_seq6	1656	10	1619.05828	6.816880672	-7.891827474	0.02252779	1
comp131646_c0_seq5	1708	4	1669.898275	2.726752269	-9.258360871	0.010487045	1
comp143758_c1_seq1	1803	8	1762.779033	5.453504537	-8.336452293	0.015940697	1
comp147971_c2_seq1	1855	22	1813.619028	14.99713748	-6.918040464	0.027996685	1
comp136605_c0_seq1	1914	28	1871.302867	19.08726588	-6.615288804	0.029288898	1
comp147581_c1_seq3	1948	20	1904.544402	13.63376134	-7.126118478	0.035748131	1
comp147508_c1_seq3	1981	11	1936.808245	7.498568739	-8.012850158	0.019845004	1
comp147273_c0_seq1	2009	4	1964.183626	2.726752269	-9.49253046	0.008283096	1
comp138451_c0_seq1	2110	4	2062.930538	2.726752269	-9.563295895	0.005425193	1
comp97472_c0_seq1	2120	18	2072.70746	12.27038521	-7.400192159	0.018807637	1
comp148191_c0_seq2	2131	5	2083.462074	3.408440336	-9.255655394	0.008261295	1
comp148757_c0_seq1	2176	10	2127.458223	6.816880672	-8.285803358	0.016237539	1
comp144466_c2_seq1	2253	11	2202.740523	7.498568739	-8.198468591	0.017001241	1
comp137410_c0_seq1	2254	8	2203.718215	5.453504537	-8.658540411	0.013563482	1
comp139495_c1_seq7	2371	8	2318.108202	5.453504537	-8.731548559	0.01060825	1
comp147375_c1_seq4	2387	16	2333.751277	10.90700907	-7.741251462	0.022930623	1
comp147431_c0_seq3	2532	7	2475.516646	4.77181647	-9.018975379	0.012276036	1
comp128056_c0_seq1	2593	0	2535.15587	0	#NAME?	0.00175449	1
comp147971_c4_seq1	2601	40	2542.977408	27.26752269	-6.5431912	0.032806925	1
comp132811_c1_seq3	2668	60	2608.482785	40.90128403	-5.994920967	0.042476983	1
comp141318_c2_seq1	2694	24	2633.902782	16.36051361	-7.330840246	0.018750051	1
comp141490_c0_seq1	2738	9	2676.921239	6.135192605	-8.769250341	0.010078545	1
comp146357_c1_seq1	2878	5	2813.798146	3.408440336	-9.689191393	0.006085255	1
comp143876_c0_seq3	2965	77	2898.857368	52.48998117	-5.78729846	0.048196404	1
comp147663_c0_seq7	2965	3	2898.857368	2.045064202	-10.4691225	0.004131368	1
comp139741_c1_seq3	3271	55	3198.03118	37.49284369	-6.414424942	0.035173325	1
comp148185_c1_seq2	3486	51	3408.235003	34.76609143	-6.615200123	0.029400522	1
comp141953_c3_seq1	3487	23	3409.212695	15.67882554	-7.764477304	0.016656827	1
comp142608_c1_seq2	3488	30	3410.190387	20.45064202	-7.38156234	0.019704435	1
comp142808_c0_seq1	3840	72	3754.338041	49.08154084	-6.257234205	0.043328294	1
comp134897_c0_seq3	4170	27	4076.976467	18.40557781	-7.791212777	0.014853779	1
comp132796_c0_seq5	4194	92	4100.441079	62.71530218	-6.030817801	0.041779692	1
comp138318_c4_seq2	4278	21	4182.567224	14.31544941	-8.190671956	0.011429538	1
comp146253_c2_seq1	4492	4	4391.793354	2.726752269	-10.65341082	0.002732095	1
comp133782_c1_seq1	4754	24	4647.94871	16.36051361	-8.150232299	0.014033288	1
comp137439_c0_seq2	4973	2	4862.063302	1.363376134	-11.80016933	0.001552079	1
comp144466_c1_seq1	5283	13	5165.147883	8.861944873	-9.186970588	0.007481151	1
comp149051_c0_seq1	6744	182	6593.556185	124.0672282	-5.731862792	0.049654844	1
comp136941_c2_seq9	7112	20	6953.346914	13.63376134	-8.994380125	0.007266047	1
comp145602_c0_seq1	8887	114	8688.750566	77.71243966	-6.80485937	0.025486768	1
comp146510_c0_seq1	8975	5	8774.787479	3.408440336	-11.33003674	0.001692234	1
comp139271_c0_seq2	9335	186	9126.75667	126.7939805	-6.169544107	0.039425343	1
comp143484_c0_seq14	11768	30	11505.48179	20.45064202	-9.135959547	0.00633596	1
comp133904_c1_seq2	11996	36	11728.39561	24.54077042	-8.900609417	0.006880542	1
comp146357_c0_seq5	12559	12	12278.83632	8.180256806	-10.55174009	0.002524876	1
comp146212_c0_seq1	14112	14	13797.1923	9.54363294	-10.49754853	0.002598508	1
comp134704_c0_seq1	16750	207	16376.34432	141.1094299	-6.858655129	0.024463362	1
comp139205_c1_seq1	18106	402	17702.09494	274.038603	-6.013397159	0.041769268	1
comp141416_c0_seq2	23250	356	22731.34361	242.6809519	-6.549478276	0.030279197	1
comp125699_c0_seq1	29727	15	29063.85598	10.22532101	-11.47286427	0.001392888	1
comp133280_c0_seq3	56813	28	55545.62686	19.08726588	-11.50684716	0.001585248	1
	259	38	259	38	92	downregulated
					402	upregulated
					259	specific to T17
					38	specific to T2
					791
