# Supplementary material for: Transcriptome Sequencing, De Novo Assembly and Differential Gene Expression Analysis of the Early Development of Acipenser baeri
Source: PLoS One. 2015 Sep 11;10(9):e0137450. doi: 10.1371/journal.pone.0137450 (PMC4567377; doi:10.1371/journal.pone.0137450)
Supplement: S8 File — (ZIP) [file pone.0137450.s011.zip › T17_vs_T5_diff_exp.xls]

ID	T5	T17	T5_baseMean	T17_baseMean	T17_vs_T5_FoldChange_Log2	T17_vs_T5_Pvalue	T17_vs_T5_Qvalue
comp133969_c0_seq1	0	442	0	301.3061257	Inf	0.049865912	1
comp106902_c0_seq1	0	443	0	301.9878138	Inf	0.049736572	1
comp116004_c0_seq1	0	443	0	301.9878138	Inf	0.049736572	1
comp116014_c0_seq1	0	445	0	303.3511899	Inf	0.049479339	1
comp117005_c0_seq1	0	445	0	303.3511899	Inf	0.049479339	1
comp115928_c0_seq1	0	449	0	306.0779422	Inf	0.048970676	1
comp145697_c0_seq5	0	453	0	308.8046944	Inf	0.048469768	1
comp133921_c0_seq1	0	459	0	312.8948228	Inf	0.04773297	1
comp126423_c0_seq1	0	462	0	314.939887	Inf	0.047371126	1
comp133804_c0_seq1	0	467	0	318.3483274	Inf	0.046777753	1
comp125585_c0_seq1	0	468	0	319.0300154	Inf	0.046660532	1
comp136716_c0_seq2	0	470	0	320.3933916	Inf	0.046427538	1
comp118655_c0_seq2	0	470	0	320.3933916	Inf	0.046427538	1
comp84904_c0_seq1	0	474	0	323.1201438	Inf	0.045967342	1
comp138041_c0_seq1	0	475	0	323.8018319	Inf	0.045853496	1
comp111302_c0_seq1	0	475	0	323.8018319	Inf	0.045853496	1
comp115441_c0_seq1	0	475	0	323.8018319	Inf	0.045853496	1
comp120491_c0_seq2	0	475	0	323.8018319	Inf	0.045853496	1
comp146418_c1_seq1	0	480	0	327.2102722	Inf	0.045291465	1
comp123897_c0_seq1	0	480	0	327.2102722	Inf	0.045291465	1
comp149671_c0_seq1	0	480	0	327.2102722	Inf	0.045291465	1
comp144891_c0_seq1	0	485	0	330.6187126	Inf	0.044741372	1
comp148770_c0_seq2	0	486	0	331.3004006	Inf	0.044581834	1
comp131341_c2_seq2	0	486	0	331.3004006	Inf	0.044632778	1
comp86982_c0_seq1	0	491	0	334.708841	Inf	0.044096898	1
comp132182_c0_seq1	0	492	0	335.390529	Inf	0.043991133	1
comp42575_c0_seq1	0	493	0	336.0722171	Inf	0.043885838	1
comp130662_c3_seq1	1	498	0.943851172	339.4806575	8.490554269	0.044454574	1
comp127122_c0_seq1	0	499	0	340.1623455	Inf	0.043263854	1
comp125737_c0_seq1	0	502	0	342.2074097	Inf	0.042959116	1
comp120552_c0_seq1	0	504	0	343.5707859	Inf	0.042758256	1
comp129572_c0_seq1	0	506	0	344.934162	Inf	0.042559225	1
comp126535_c0_seq4	0	520	0	354.4777949	Inf	0.041216528	1
comp108142_c0_seq1	0	522	0	355.8411711	Inf	0.041031825	1
comp140671_c0_seq3	0	526	0	358.5679233	Inf	0.040667381	1
comp141312_c0_seq4	0	528	0	359.9312995	Inf	0.040487473	1
comp127108_c0_seq1	0	528	0	359.9312995	Inf	0.040487473	1
comp106388_c0_seq1	0	530	0	361.2946756	Inf	0.040309075	1
comp87454_c0_seq1	0	532	0	362.6580517	Inf	0.040132167	1
comp103969_c0_seq1	0	547	0	372.8833727	Inf	0.038850726	1
comp142936_c0_seq2	0	547	0	372.8833727	Inf	0.038850726	1
comp79507_c0_seq1	0	549	0	374.2467489	Inf	0.038685651	1
comp129113_c0_seq3	0	552	0	376.2918131	Inf	0.038440473	1
comp102124_c0_seq1	0	553	0	376.9735011	Inf	0.038359387	1
comp115475_c0_seq1	0	556	0	379.0185653	Inf	0.038118019	1
comp135706_c0_seq1	0	557	0	379.7002534	Inf	0.038038185	1
comp101029_c0_seq1	0	557	0	379.7002534	Inf	0.038038185	1
comp138477_c0_seq1	0	563	0	383.7903818	Inf	0.037565578	1
comp82646_c0_seq1	0	566	0	385.835446	Inf	0.037333292	1
comp131005_c0_seq1	0	572	0	389.9255744	Inf	0.03687649	1
comp145474_c0_seq1	0	576	0	392.6523267	Inf	0.036577547	1
comp126867_c1_seq1	0	581	0	396.060767	Inf	0.035822627	1
comp108256_c0_seq1	0	584	0	398.1058312	Inf	0.035992563	1
comp100479_c0_seq1	0	588	0	400.8325835	Inf	0.035706302	1
comp125141_c1_seq1	0	594	0	404.9227119	Inf	0.035284404	1
comp144157_c0_seq1	0	600	0	409.0128403	Inf	0.03292156	1
comp133323_c0_seq1	0	600	0	409.0128403	Inf	0.0348712	1
comp121339_c0_seq4	0	602	0	410.3762164	Inf	0.034735341	1
comp136474_c0_seq4	0	602	0	410.3762164	Inf	0.034735341	1
comp125786_c1_seq2	0	607	0	413.7846568	Inf	0.03439969	1
comp124061_c0_seq1	0	607	0	413.7846568	Inf	0.03439969	1
comp98135_c0_seq1	0	617	0	420.6015374	Inf	0.033744928	1
comp131023_c0_seq6	0	618	0	421.2832255	Inf	0.033680626	1
comp131018_c0_seq1	0	623	0	424.6916658	Inf	0.033362217	1
comp124463_c0_seq1	0	631	0	430.1451704	Inf	0.032863223	1
comp110442_c0_seq1	0	632	0	430.8268585	Inf	0.032801729	1
comp96630_c0_seq1	0	634	0	432.1902346	Inf	0.032679316	1
comp73954_c0_seq1	0	644	0	439.0071153	Inf	0.032078465	1
comp113580_c0_seq1	0	647	0	441.0521795	Inf	0.031901751	1
comp131585_c0_seq4	0	655	0	446.505684	Inf	0.029843273	1
comp131861_c0_seq6	1	656	0.943851172	447.1873721	8.888104342	0.049728007	1
comp117607_c0_seq2	0	664	0	452.6408766	Inf	0.030929573	1
comp118711_c0_seq1	0	668	0	455.3676289	Inf	0.030707729	1
comp143168_c0_seq1	0	683	0	465.5929499	Inf	0.029897783	1
comp110692_c0_seq1	0	690	0	470.3647663	Inf	0.02953115	1
comp134157_c0_seq1	0	691	0	471.0464544	Inf	0.02947934	1
comp64989_c0_seq1	0	710	0	483.9985277	Inf	0.028523282	1
comp139152_c0_seq1	0	722	0	492.1787845	Inf	0.027947094	1
comp113594_c0_seq1	0	745	0	507.85761	Inf	0.026897814	1
comp140943_c0_seq7	0	747	0	509.2209862	Inf	0.026809803	1
comp41972_c0_seq1	0	748	0	509.9026742	Inf	0.026765984	1
comp118401_c0_seq3	0	757	0	516.0378668	Inf	0.026377099	1
comp63982_c0_seq1	1	759	0.943851172	517.401243	9.098508413	0.04241476	1
comp129139_c0_seq1	0	771	0	525.5814998	Inf	0.025791122	1
comp128280_c0_seq1	0	778	0	530.3533163	Inf	0.025506415	1
comp96707_c0_seq1	1	796	0.943851172	542.6237015	9.167176958	0.040143304	1
comp114333_c0_seq3	0	804	0	548.077206	Inf	0.024494133	1
comp148260_c0_seq3	0	818	0	557.6208389	Inf	0.02397669	1
comp38126_c0_seq1	0	818	0	557.6208389	Inf	0.02397669	1
comp115483_c0_seq2	0	819	0	558.302527	Inf	0.023940429	1
comp128055_c0_seq2	0	820	0	558.9842151	Inf	0.023904259	1
comp118137_c1_seq1	0	830	0	565.8010958	Inf	0.023531764	1
comp149653_c0_seq1	0	835	0	569.2095361	Inf	0.023372417	1
comp105304_c0_seq1	0	901	0	614.2009485	Inf	0.021247229	1
comp35022_c1_seq1	0	903	0	615.5643247	Inf	0.021187755	1
comp127366_c0_seq1	0	937	0	638.7417189	Inf	0.020215851	1
comp140341_c1_seq3	0	941	0	641.4684712	Inf	0.020093894	1
comp127081_c0_seq1	0	965	0	657.8289848	Inf	0.019469369	1
comp134954_c0_seq2	0	1013	0	690.550012	Inf	0.018296811	1
comp79593_c0_seq1	0	1026	0	699.4119569	Inf	0.018000057	1
comp37111_c0_seq1	0	1027	0	700.093645	Inf	0.017957638	1
comp99781_c0_seq1	0	1044	0	711.6823421	Inf	0.017602461	1
comp55353_c0_seq1	0	1053	0	717.8175347	Inf	0.017409184	1
comp121640_c0_seq1	0	1058	0	721.2259751	Inf	0.017303341	1
comp143619_c0_seq5	0	1089	0	742.3583051	Inf	0.016670333	1
comp127714_c0_seq3	0	1098	0	748.4934978	Inf	0.016493681	1
comp132283_c0_seq3	0	1115	0	760.0821949	Inf	0.016159874	1
comp122131_c0_seq1	0	1147	0	781.896213	Inf	0.015583016	1
comp127552_c0_seq1	0	1155	0	787.3497176	Inf	0.015441989	1
comp143694_c0_seq1	0	1184	0	807.1186715	Inf	0.014939869	1
comp149633_c0_seq1	0	1226	0	835.7495703	Inf	0.014273259	1
comp120433_c1_seq1	0	1237	0	843.2481391	Inf	0.01410442	1
comp120564_c0_seq2	0	1264	0	861.6537169	Inf	0.013702569	1
comp129702_c0_seq1	0	1304	0	888.9212396	Inf	0.013137918	1
comp142054_c0_seq1	0	1307	0	890.9663038	Inf	0.01309696	1
comp149636_c0_seq1	1	1310	0.943851172	893.011368	9.885903434	0.021894885	1
comp135629_c0_seq1	0	1318	0	898.4648725	Inf	0.012948392	1
comp141005_c0_seq2	0	1357	0	925.0507071	Inf	0.012441655	1
comp121265_c0_seq1	2	1518	1.887702345	1034.802486	9.098508413	0.024256205	1
comp125262_c0_seq1	0	1590	0	1083.884027	Inf	0.00995718	1
comp114570_c0_seq1	0	1747	0	1190.909053	Inf	0.008698071	1
comp144912_c0_seq1	0	1880	0	1281.573566	Inf	0.007815994	1
comp128790_c1_seq1	1	1915	0.943851172	1305.432649	10.43368101	0.013027513	1
comp149643_c0_seq1	1	2023	0.943851172	1379.05496	10.51283294	0.012145417	1
comp113644_c0_seq1	0	2103	0	1433.590005	Inf	0.006628843	1
comp46000_c0_seq1	1	2240	0.943851172	1526.98127	10.65983535	0.010525249	1
comp122693_c0_seq1	0	2251	0	1534.479839	Inf	0.005995851	1
comp123302_c0_seq1	0	2319	0	1580.834628	Inf	0.005699505	1
comp125553_c1_seq1	1	2792	0.943851172	1903.273084	10.97763556	0.007722427	1
comp132974_c0_seq2	1	2817	0.943851172	1920.315285	10.99049619	0.007626821	1
comp114847_c0_seq2	0	2958	0	2016.433303	Inf	0.004015744	1
comp132666_c0_seq2	0	3236	0	2205.942585	Inf	0.003528229	1
comp121881_c0_seq1	2	5118	1.887702345	3488.879528	10.85191677	0.004716547	1
comp120734_c0_seq1	1	11592	0.943851172	7902.128075	13.03139422	0.00115064	1
comp140613_c0_seq1	2541	6	2398.325829	4.090128403	-9.195665822	0.011436883	1
comp134836_c0_seq1	0	437	0	297.8976854	Inf	0.049691036	1
comp142717_c0_seq15	0	603	0	411.0579045	Inf	0.034588209	1
comp99109_c0_seq2	0	614	0	418.5564732	Inf	0.033862465	1
comp115684_c3_seq1	0	651	0	443.7789317	Inf	0.031600233	1
comp132570_c1_seq3	0	697	0	475.1365828	Inf	0.029111076	1
comp139690_c1_seq4	0	1115	0	760.0821949	Inf	0.016146249	1
comp118845_c0_seq4	0	1258	0	857.5635885	Inf	0.01376644	1
comp124675_c0_seq3	0	1919	0	1308.159401	Inf	0.007577486	1
comp97206_c0_seq1	1	1942	0.943851172	1323.838226	10.45387982	0.012849324	1
comp111514_c0_seq3	0	3317	0	2261.159319	Inf	0.003404186	1
comp149587_c0_seq1	0	3365	0	2293.880346	Inf	0.003335213	1
comp121679_c0_seq1	0	685	0	466.956326	Inf	0.028788593	1
comp143925_c0_seq3	2	23371	1.887702345	15931.73182	13.04298418	0.000745964	1
comp123947_c0_seq1	0	813	0	554.2123986	Inf	0.018578069	1
comp116659_c0_seq1	1	1244	0.943851172	848.0199556	9.811323108	0.023270264	1
comp123960_c0_seq1	5	2212	4.719255862	1507.894005	8.319759913	0.024717288	1
comp124247_c0_seq1	0	2448	0	1668.772388	Inf	0.005263277	1
comp126331_c0_seq1	15	2378	14.15776759	1621.054224	6.839194742	0.047168399	1
comp132016_c0_seq1	2	7462	1.887702345	5086.756357	11.39589898	0.002951613	1
comp141135_c0_seq1	1	1068	0.943851172	728.0428557	9.591248269	0.027211978	1
comp132115_c0_seq1	0	681	0	464.2295737	Inf	0.027811719	1
comp140248_c0_seq1	0	208	0	141.791118	Inf	0.048558141	1
comp133498_c0_seq4	0	550	0	374.9284369	Inf	0.038516966	1
comp106674_c0_seq1	0	623	0	424.6916658	Inf	0.033296207	1
comp121715_c0_seq1	0	682	0	464.9112618	Inf	0.029894967	1
comp139137_c0_seq3	0	799	0	544.6687657	Inf	0.02464374	1
comp117901_c0_seq1	0	868	0	591.7052423	Inf	0.022235128	1
comp85610_c0_seq1	0	934	0	636.6966547	Inf	0.020269688	1
comp132352_c0_seq1	3	1231	2.831553517	839.1580107	8.211204883	0.038012686	1
comp131891_c0_seq1	0	1455	0	991.8561377	Inf	0.011282244	1
comp118726_c0_seq1	0	1510	0	1029.348981	Inf	0.01070409	1
comp129904_c0_seq1	3	2338	2.831553517	1593.786701	9.136649051	0.01674599	1
comp61171_c0_seq1	1	2658	0.943851172	1811.926883	10.90667773	0.007890097	1
comp139534_c0_seq1	2	8351	1.887702345	5692.777049	11.55828559	0.002545284	1
comp123057_c0_seq1	0	976	0	665.3275536	Inf	0.018076103	1
comp141890_c0_seq2	0	403	0	274.7202911	Inf	0.046121131	1
comp138361_c0_seq1	0	1630	0	1111.151549	Inf	0.005016271	1
comp129319_c1_seq2	0	747	0	509.2209862	Inf	0.026763897	1
comp128679_c0_seq1	1	913	0.943851172	622.3812053	9.365023387	0.034033247	1
comp136205_c5_seq1	1	1916	0.943851172	1306.114337	10.43443418	0.011967623	1
comp32862_c0_seq1	0	825	0	562.3926554	Inf	0.022766451	1
comp127255_c0_seq1	3	874	2.831553517	595.7953707	7.717079306	0.046757479	1
comp123972_c0_seq2	3	1437	2.831553517	979.5857525	8.434434183	0.03131345	1
comp120749_c2_seq1	1	2029	0.943851172	1383.145088	10.51710549	0.010747717	1
comp120463_c0_seq5	0	620	0	422.6466016	Inf	0.033195141	1
comp129160_c1_seq1	0	468	0	319.0300154	Inf	0.046572829	1
comp128679_c1_seq1	0	519	0	353.7961069	Inf	0.041241292	1
comp119270_c0_seq1	0	526	0	358.5679233	Inf	0.040156562	1
comp120573_c0_seq1	0	768	0	523.5364356	Inf	0.025346863	1
comp129736_c0_seq4	0	815	0	555.5757747	Inf	0.024060033	1
comp146443_c0_seq1	0	868	0	591.7052423	Inf	0.022217167	1
comp81914_c0_seq2	1	903	0.943851172	615.5643247	9.349134515	0.034465467	1
comp135646_c0_seq1	0	2647	0	1804.428314	Inf	0.004720581	1
comp125553_c0_seq1	0	3015	0	2055.289523	Inf	0.003905	1
comp124662_c0_seq1	1	6789	0.943851172	4627.980288	12.25953571	0.002344604	1
comp122109_c1_seq1	0	457	0	311.5314467	Inf	0.047061848	1
comp124323_c0_seq1	2	850	1.887702345	579.4348571	8.261871368	0.048690776	1
comp122109_c0_seq1	1	1148	0.943851172	782.5779011	9.695459264	0.025480959	1
comp112645_c0_seq1	2	1669	1.887702345	1137.737384	9.235320577	0.021159501	1
comp132979_c0_seq1	0	1702	0	1160.23309	Inf	0.0087679	1
comp125666_c0_seq2	0	1112	0	758.0371307	Inf	0.016159192	1
comp128777_c0_seq2	0	1743	0	1188.182301	Inf	0.008596922	1
comp149585_c0_seq1	1	13578	0.943851172	9255.960576	13.25953571	0.000973651	1
comp125279_c0_seq1	1	702	0.943851172	478.5450232	8.985879558	0.044046511	1
comp118453_c0_seq2	9	2938	8.494660552	2002.799541	7.881246017	0.0252657	1
comp120749_c1_seq1	1	1693	0.943851172	1154.097898	10.2559186	0.012136899	1
comp117833_c0_seq1	1	403	0.943851172	274.7202911	8.185188366	0.029858724	1
comp88073_c0_seq1	3	494	2.831553517	336.7539052	6.893957068	0.031161583	1
comp129562_c4_seq1	1091	8	1029.741629	5.453504537	-7.560883049	0.04182425	1
comp140984_c0_seq2	0	945	0	644.1952235	Inf	0.019866109	1
comp56161_c0_seq1	0	2613	0	1781.25092	Inf	0.004808224	1
comp138191_c1_seq1	3	2933	2.831553517	1999.391101	9.463751192	0.012544817	1
comp114182_c0_seq4	2	8550	1.887702345	5828.432974	11.59226104	0.002489193	1
comp133872_c0_seq6	0	1171	0	798.2567267	Inf	0.01510896	1
comp118254_c0_seq1	3	1838	2.831553517	1252.942667	8.789510888	0.023292316	1
comp138318_c1_seq1	3	11316	2.831553517	7713.982168	11.4116663	0.002252274	1
comp125065_c1_seq1	2	6826	1.887702345	4653.202746	11.26737704	0.003299264	1
comp129904_c1_seq1	8	8463	7.55080938	5769.126112	9.577505789	0.006497234	1
comp143039_c0_seq1	1	2440	0.943851172	1663.318884	10.78321777	0.00925247	1
comp143039_c1_seq1	3	2714	2.831553517	1850.101414	9.351794842	0.013810255	1
comp124207_c0_seq1	21	4929	19.82087462	3360.040483	7.40531418	0.025675691	1
comp128668_c0_seq1	5	3431	4.719255862	2338.871758	8.953037653	0.013840668	1
comp115274_c0_seq1	4	1184	3.77540469	807.1186715	7.740005703	0.024220153	1
comp139534_c1_seq2	0	4684	0	3193.026907	Inf	0.002075664	1
comp139803_c0_seq2	3	1540	2.831553517	1049.799623	8.534304472	0.01722212	1
comp130667_c0_seq1	3	1016	2.831553517	692.5950762	7.934274523	0.047422754	1
comp149012_c1_seq2	3	2599	2.831553517	1771.707287	9.289330755	0.014178531	1
comp124662_c1_seq2	2	30765	1.887702345	20972.13339	13.43955471	0.000553981	1
comp127175_c0_seq4	3	706	2.831553517	481.2717754	7.40911421	0.026859482	1
comp148305_c1_seq1	6	4645	5.663107035	3166.441072	9.127052718	0.010866052	1
comp107145_c0_seq1	32	9240	30.20323752	6298.797741	7.704229474	0.01783115	1
comp136174_c0_seq1	2	1637	1.887702345	1115.923366	9.207390944	0.016714961	1
comp144233_c0_seq1	9	1519	8.494660552	1035.484174	6.92953349	0.037013515	1
comp124327_c0_seq1	4	27516	3.77540469	18757.32886	12.27853548	0.000950294	1
comp129226_c1_seq1	0	533	0	363.3397398	Inf	0.039238177	1
comp149494_c0_seq1	10	7103	9.438511725	4842.030341	9.002837013	0.007006397	1
comp128904_c0_seq1	19	12486	17.93317228	8511.557207	8.890648574	0.007885229	1
comp84032_c0_seq1	7	1482	6.606958207	1010.261716	7.256527148	0.046192627	1
comp128512_c0_seq1	2	8040	1.887702345	5480.77206	11.50353212	0.001836115	1
comp135035_c0_seq1	13	2184	12.27006524	1488.806739	6.92286976	0.032413784	1
comp136701_c0_seq1	3	1009	2.831553517	687.8232598	7.924300296	0.015904494	1
comp122790_c0_seq2	2	5283	1.887702345	3601.358059	10.89769403	0.004585082	1
comp128512_c1_seq1	6	8662	5.663107035	5904.782038	10.02607429	0.003734328	1
comp138783_c1_seq1	2	449	1.887702345	306.0779422	7.341123972	0.047244045	1
comp131871_c1_seq2	0	925	0	630.5614621	Inf	0.019907198	1
comp107094_c0_seq1	2	16844	1.887702345	11482.3538	12.5704995	0.001079251	1
comp133043_c0_seq2	3	2425	2.831553517	1653.093563	9.189358869	0.012923238	1
comp140116_c0_seq1	1	771	0.943851172	525.5814998	9.121139387	0.039585913	1
comp148840_c0_seq2	3	2690	2.831553517	1833.740901	9.338980294	0.013736701	1
comp140490_c0_seq2	2	1052	1.887702345	717.1358467	8.569471327	0.030696386	1
comp133696_c0_seq3	0	481	0	327.8919603	Inf	0.044417481	1
comp125622_c0_seq1	11	4910	10.3823629	3347.08841	8.332628028	0.014745465	1
comp124943_c0_seq1	0	377	0	256.9964013	Inf	0.021261456	1
comp118597_c0_seq1	3	1110	2.831553517	756.6737546	8.061933798	0.029919992	1
comp148188_c0_seq3	15	2277	14.15776759	1552.203729	6.776580318	0.033436199	1
comp140985_c5_seq19	12	2216	11.32621407	1510.620757	7.059332003	0.041989685	1
comp110257_c0_seq1	2905	10	2741.887656	6.816880672	-8.651842016	0.013876985	1
comp134546_c0_seq35	107	9397	100.9920755	6405.822767	5.987069884	0.047323546	1
comp120918_c0_seq6	2	1150	1.887702345	783.9412772	8.697970483	0.010993524	1
comp62056_c0_seq1	6	8116	5.663107035	5532.580353	9.932142986	0.005527609	1
comp132505_c1_seq4	2088	11	1970.761248	7.498568739	-8.037922041	0.021308432	1
comp137539_c0_seq1	5	1727	4.719255862	1177.275292	7.96267661	0.023468036	1
comp137335_c0_seq1	1392	0	1313.840832	0	#NAME?	0.005325894	1
comp129069_c0_seq2	18	1594	16.9893211	1086.610779	5.99906325	0.045352367	1
comp137996_c0_seq1	6	1791	5.663107035	1220.903328	7.752139459	0.033505587	1
comp118751_c0_seq1	5	16796	4.719255862	11449.63278	11.24445432	0.002034827	1
comp139457_c2_seq1	51	11806	48.1364098	8048.009321	7.385359622	0.020304714	1
comp129249_c0_seq1	12	1887	11.32621407	1286.345383	6.827468544	0.039641372	1
comp131124_c0_seq1	19	6441	17.93317228	4390.752841	7.935693801	0.017806878	1
comp129334_c0_seq1	15	3089	14.15776759	2105.734439	7.216585897	0.033517002	1
comp137839_c0_seq1	20	7176	18.87702345	4891.79357	8.017588417	0.016406278	1
comp115246_c0_seq1	12	3380	11.32621407	2304.105667	7.668397368	0.017754652	1
comp130186_c1_seq2	0	442	0	301.3061257	Inf	0.045478987	1
comp137633_c0_seq1	12	2002	11.32621407	1364.73951	6.912816096	0.047003578	1
comp149494_c1_seq1	89	30491	84.00275435	20785.35086	7.950914753	0.012807592	1
comp127705_c1_seq8	34	41130	32.09093986	28037.8302	9.770992948	0.003947112	1
comp142892_c0_seq1	8	2616	7.55080938	1783.295984	7.883699163	0.027145432	1
comp148305_c0_seq1	60	19373	56.63107035	13206.34293	7.865421501	0.013945564	1
comp136134_c0_seq1	35	19562	33.03479104	13335.18197	8.657035578	0.008656647	1
comp148164_c1_seq9	10	2247	9.438511725	1531.753087	7.342408652	0.036878437	1
comp140336_c1_seq1	0	1770	0	1206.587879	Inf	0.007385995	1
comp127644_c0_seq1	3	1698	2.831553517	1157.506338	8.67521058	0.025695165	1
comp126826_c0_seq2	3	1163	2.831553517	792.8032221	8.129225218	0.03046108	1
comp125065_c0_seq1	5	47615	4.719255862	32458.57732	12.74775275	0.000680803	1
comp148917_c1_seq1	37	11262	34.92249338	7677.171012	7.780274407	0.016256514	1
comp145296_c0_seq1	91	7812	85.8904567	5325.347181	5.954233931	0.046981303	1
comp147644_c2_seq4	5	1956	4.719255862	1333.381859	8.142314897	0.027817995	1
comp125759_c0_seq2	22	9154	20.76472579	6240.172567	8.231307295	0.013139222	1
comp143742_c0_seq1	11	2338	10.3823629	1593.786701	7.262179933	0.038922596	1
comp118176_c0_seq1	5	468	4.719255862	319.0300154	6.078988962	0.047983949	1
comp126551_c0_seq6	16	1741	15.10161876	1186.818925	6.296252825	0.042104284	1
comp130457_c1_seq1	106	52946	100.0482243	36092.6564	8.494865957	0.008682014	1
comp132016_c1_seq1	41	125012	38.69789807	85219.18865	11.10470739	0.001820647	1
comp146245_c3_seq1	13	1759	12.27006524	1199.08931	6.610652387	0.040740214	1
comp137335_c1_seq1	10079	2	9513.075967	1.363376134	-12.76851255	0.000957352	1
comp146173_c2_seq1	17	3521	16.04546993	2400.223685	7.224859008	0.029363546	1
comp127040_c0_seq1	9	33929	8.494660552	23128.99443	11.41085863	0.001514162	1
comp148868_c0_seq2	55	9869	51.91181449	6727.579535	7.017880816	0.02254236	1
comp125322_c0_seq1	15	2908	14.15776759	1982.348899	7.129473296	0.036962296	1
comp139312_c0_seq1	4	1512	3.77540469	1030.712358	8.092794762	0.033727216	1
comp145646_c0_seq1	12	3623	11.32621407	2469.755867	7.768558927	0.022889069	1
comp125668_c0_seq1	12	7580	11.32621407	5167.195549	8.83357197	0.010096917	1
comp148284_c0_seq1	5	2169	4.719255862	1478.581418	8.29143858	0.024223785	1
comp130124_c1_seq3	80	269837	75.5080938	183944.663	11.2503529	0.002233122	1
comp142146_c0_seq2	46	9071	43.41715393	6183.592457	7.15403627	0.024029157	1
comp103463_c0_seq1	109	22380	102.8797778	15256.17894	7.212290428	0.020451908	1
comp141429_c0_seq1	21	18049	19.82087462	12303.78792	9.277866201	0.006034556	1
comp117532_c0_seq1	23	2147	21.70857697	1463.58428	6.075096857	0.043528147	1
comp130212_c0_seq1	65	79997	61.35032621	54533.00031	9.795842802	0.003897286	1
comp146943_c0_seq2	26	12550	24.54013048	8555.185243	8.445512363	0.010806919	1
comp61977_c0_seq1	40532	76	38256.17572	51.8082931	-9.528293894	0.004525681	1
comp149191_c0_seq2	7	1615	6.606958207	1100.926228	7.380515865	0.043294863	1
comp144470_c1_seq2	55	5664	51.91181449	3861.081212	6.216798174	0.040736332	1
comp140708_c0_seq1	11	28996	10.3823629	19766.2272	10.89468699	0.002066497	1
comp143058_c0_seq1	32	57795	30.20323752	39398.16184	10.3492094	0.002732378	1
comp132969_c0_seq1	3	23803	2.831553517	16226.22106	12.48444563	0.000940789	1
comp147802_c0_seq3	14	2715	13.21391641	1850.783102	7.129933898	0.031395159	1
comp115682_c0_seq1	21	6389	19.82087462	4355.305061	7.779609339	0.019327069	1
comp143294_c1_seq1	10	1802	9.438511725	1228.401897	7.024007538	0.040551028	1
comp126373_c0_seq2	5159	37	4869.328199	25.22245849	-7.592870028	0.020401034	1
comp141778_c2_seq1	24	7435	22.65242814	5068.350779	7.805706864	0.016980351	1
comp144862_c0_seq1	97	9596	91.55356373	6541.478693	6.158856938	0.043825827	1
comp139534_c2_seq1	20	4657	18.87702345	3174.621329	7.393809409	0.026340509	1
comp124540_c0_seq1	50	9088	47.19255862	6195.181154	7.036443267	0.024591495	1
comp139921_c1_seq1	31623	10	29847.40563	6.816880672	-12.09620619	0.000960107	1
comp115230_c0_seq2	419	43537	395.4736413	29678.65338	6.229700283	0.036038986	1
comp130580_c0_seq1	132	34351	124.5883548	23416.6668	7.554222696	0.015856657	1
comp139133_c2_seq1	505	3	476.6448421	2.045064202	-7.86462474	0.049768757	1
comp124003_c1_seq2	52041	224	49118.95887	152.698127	-8.329453805	0.010368648	1
comp137699_c0_seq7	91	11628	85.8904567	7926.668845	6.528073053	0.030072065	1
comp132796_c2_seq3	87	0	82.11505201	0	#NAME?	0.045169196	1
comp123407_c0_seq1	57	0	53.79951683	0	#NAME?	0.048433719	1
comp137006_c0_seq1	161	0	151.9600388	0	#NAME?	0.032933996	1
comp141195_c0_seq2	387	33874	365.2704037	23091.50159	5.982253318	0.042113422	1
comp131477_c0_seq1	191	1	180.2755739	0.681688067	-8.046876491	0.049773208	1
comp146510_c4_seq1	84	0	79.28349849	0	#NAME?	0.044056925	1
comp139921_c2_seq6	37467	261	35363.27188	177.9205855	-7.634874511	0.01501595	1
comp145673_c0_seq7	1111	8	1048.618653	5.453504537	-7.587090764	0.034196778	1
comp118456_c0_seq1	343	0	323.7409522	0	#NAME?	0.013797504	1
comp134527_c0_seq1	81	0	76.45194497	0	#NAME?	0.03329106	1
comp138898_c4_seq1	1160	12	1094.86736	8.180256806	-7.064394252	0.042366062	1
comp126271_c0_seq1	435	0	410.57526	0	#NAME?	0.016803011	1
comp141388_c1_seq1	7254	106	6846.696405	72.25893512	-6.566088238	0.029326052	1
comp146253_c1_seq1	337	0	318.0778451	0	#NAME?	0.010815989	1
comp126527_c1_seq3	257	0	242.5697513	0	#NAME?	0.02375724	1
comp146673_c0_seq1	280	22848	264.2783283	15575.20896	5.881049584	0.045643676	1
comp134085_c0_seq2	276	1	260.5029236	0.681688067	-8.577972119	0.022001559	1
comp146110_c0_seq2	325	0	306.7516311	0	#NAME?	0.017702552	1
comp140702_c0_seq1	322	3	303.9200775	2.045064202	-7.21540204	0.049466633	1
comp142926_c0_seq2	2423	18	2286.951391	12.27038521	-7.542101351	0.023363866	1
comp143656_c0_seq1	701	3	661.6396719	2.045064202	-8.337755796	0.022775222	1
comp133502_c0_seq1	636	7	600.2893457	4.77181647	-6.974975696	0.044029387	1
comp135123_c0_seq1	577	8	544.6021265	5.453504537	-6.641875171	0.033118471	1
comp146110_c1_seq1	488	2	460.5993722	1.363376134	-8.400185	0.026290024	1
comp136728_c0_seq1	622	1	587.0754293	0.681688067	-9.750218433	0.011151058	1
comp141685_c0_seq1	845	3	797.5542407	2.045064202	-8.607292693	0.011965105	1
comp126385_c1_seq2	2236	31	2110.451222	21.13233008	-6.641955825	0.038182903	1
comp135835_c1_seq1	226	0	213.310365	0	#NAME?	0.017841237	1
comp139497_c3_seq6	666	10	628.6048809	6.816880672	-6.526897935	0.047626226	1
comp143758_c1_seq1	2003	8	1890.533898	5.453504537	-8.437394368	0.014947334	1
comp147971_c2_seq1	993	22	937.2442143	14.99713748	-5.965665951	0.049338163	1
comp138451_c0_seq1	588	4	554.9844894	2.726752269	-7.669120007	0.017814878	1
comp97472_c0_seq1	831	18	784.3403243	12.27038521	-5.998227328	0.044685716	1
comp148191_c0_seq2	4167	5	3933.027836	3.408440336	-10.17231295	0.004744196	1
comp144466_c2_seq1	1296	11	1223.23112	7.498568739	-7.349866047	0.027403585	1
comp128056_c0_seq1	1408	0	1328.942451	0	#NAME?	0.002985318	1
comp141490_c0_seq1	2247	9	2120.833585	6.135192605	-8.43330707	0.012248521	1
comp146357_c1_seq1	1223	5	1154.329984	3.408440336	-8.403728256	0.013119947	1
comp135755_c2_seq1	12563	94	11857.60228	64.07867831	-7.531752206	0.016318793	1
comp141953_c3_seq1	1698	23	1602.659291	15.67882554	-6.67550645	0.032004048	1
comp142608_c1_seq2	2464	30	2325.649289	20.45064202	-6.829343608	0.027484738	1
comp130198_c0_seq1	66841	945	63087.95622	644.1952235	-6.613722841	0.029275978	1
comp146253_c2_seq1	4184	4	3949.073306	2.726752269	-10.5001148	0.002988739	1
comp133782_c1_seq1	1406	24	1327.054748	16.36051361	-6.341866041	0.040974751	1
comp137439_c0_seq2	1769	2	1669.672724	1.363376134	-10.258166	0.004088876	1
comp144466_c1_seq1	1756	13	1657.402659	8.861944873	-7.547085074	0.019980587	1
comp136941_c2_seq9	2026	20	1912.242475	13.63376134	-7.131938027	0.022867325	1
comp146510_c0_seq1	1860	5	1755.563181	3.408440336	-9.008606474	0.0073198	1
comp143484_c0_seq14	2284	30	2155.756078	20.45064202	-6.719904002	0.028384073	1
comp133904_c1_seq2	5757	36	5433.7512	24.54077042	-7.790624158	0.01378785	1
comp146357_c0_seq5	4011	12	3785.787053	8.180256806	-8.854231413	0.007355848	1
comp146212_c0_seq1	5551	14	5239.317858	9.54363294	-9.100624718	0.00625319	1
comp141416_c0_seq2	17203	356	16237.07172	242.6809519	-6.064086787	0.04068074	1
comp125699_c0_seq1	9767	15	9218.594402	10.22532101	-9.816256848	0.003954599	1
comp133280_c0_seq3	64585	28	60958.62797	19.08726588	-11.64100425	0.001449118	1
comp146379_c1_seq1	693424	4796	654489.0554	3269.37597	-7.645209964	0.047202815	1
	172	13	172	13	52	downregulated
					144	upregulated
					172	specific to T17
					13	specific to T2
					381
