# Supplementary material for: Transcriptome Sequencing, De Novo Assembly and Differential Gene Expression Analysis of the Early Development of Acipenser baeri
Source: PLoS One. 2015 Sep 11;10(9):e0137450. doi: 10.1371/journal.pone.0137450 (PMC4567377; doi:10.1371/journal.pone.0137450)
Supplement: S8 File — (ZIP) [file pone.0137450.s011.zip › T17_vs_T9_diff_exp.xls]

ID	T9	T17	T9_baseMean	T17_baseMean	T17_vs_T9_FoldChange_Log2	T17_vs_T9_Pvalue	T17_vs_T9_Qvalue
comp122523_c0_seq13	469	0	288.1261787	0	#NAME?	0.041309477	1
comp108109_c0_seq1	0	352	0	239.9541996	Inf	0.049840654	1
comp133011_c0_seq1	0	354	0	241.3175758	Inf	0.049540292	1
comp120533_c0_seq2	0	357	0	243.36264	Inf	0.049095189	1
comp147680_c0_seq3	0	357	0	243.36264	Inf	0.049095189	1
comp74864_c0_seq1	0	359	0	244.7260161	Inf	0.048802019	1
comp113895_c0_seq1	0	360	0	245.4077042	Inf	0.048656488	1
comp35977_c0_seq1	0	361	0	246.0893922	Inf	0.048511653	1
comp111417_c0_seq3	0	361	0	246.0893922	Inf	0.048511653	1
comp98707_c0_seq1	0	363	0	247.4527684	Inf	0.048224053	1
comp125394_c0_seq1	0	365	0	248.8161445	Inf	0.047939177	1
comp99356_c0_seq1	0	366	0	249.4978326	Inf	0.047797749	1
comp127533_c0_seq3	0	366	0	249.4978326	Inf	0.047797749	1
comp143936_c0_seq2	0	368	0	250.8612087	Inf	0.04751689	1
comp34585_c0_seq1	0	370	0	252.2245849	Inf	0.047238661	1
comp123315_c1_seq6	0	373	0	254.2696491	Inf	0.046826171	1
comp129714_c2_seq6	0	378	0	257.6780894	Inf	0.046151331	1
comp116272_c0_seq1	0	378	0	257.6780894	Inf	0.046151331	1
comp119193_c0_seq1	0	379	0	258.3597775	Inf	0.046018221	1
comp78853_c0_seq1	0	380	0	259.0414655	Inf	0.04588572	1
comp75104_c0_seq1	0	381	0	259.7231536	Inf	0.045753824	1
comp125688_c0_seq1	0	382	0	260.4048417	Inf	0.045622529	1
comp135850_c0_seq2	0	383	0	261.0865297	Inf	0.045491832	1
comp137972_c0_seq1	0	384	0	261.7682178	Inf	0.045361727	1
comp46826_c0_seq3	0	386	0	263.1315939	Inf	0.045103281	1
comp126335_c0_seq1	0	386	0	263.1315939	Inf	0.045103281	1
comp136508_c0_seq1	0	386	0	263.1315939	Inf	0.045103281	1
comp126013_c0_seq1	0	388	0	264.4949701	Inf	0.044847159	1
comp114595_c0_seq1	0	388	0	264.4949701	Inf	0.044847159	1
comp56784_c0_seq1	0	394	0	268.5850985	Inf	0.044092434	1
comp114902_c0_seq1	0	397	0	270.6301627	Inf	0.04372256	1
comp129733_c0_seq14	0	398	0	271.3118507	Inf	0.043600353	1
comp117046_c0_seq1	0	400	0	272.6752269	Inf	0.043357251	1
comp114363_c0_seq1	0	403	0	274.7202911	Inf	0.042995163	1
comp110549_c0_seq1	0	405	0	276.0836672	Inf	0.042755507	1
comp142179_c1_seq14	0	405	0	276.0836672	Inf	0.042755507	1
comp120184_c0_seq1	0	405	0	276.0836672	Inf	0.042755507	1
comp122694_c0_seq1	0	406	0	276.7653553	Inf	0.042636207	1
comp133210_c0_seq1	0	406	0	276.7653553	Inf	0.042636207	1
comp120567_c0_seq1	0	406	0	276.7653553	Inf	0.042636207	1
comp98889_c0_seq1	0	407	0	277.4470433	Inf	0.042517263	1
comp138904_c0_seq4	0	410	0	279.4921075	Inf	0.042162588	1
comp128180_c0_seq2	0	410	0	279.4921075	Inf	0.042162588	1
comp99420_c0_seq1	0	411	0	280.1737956	Inf	0.042045089	1
comp107985_c0_seq1	0	413	0	281.5371717	Inf	0.041811196	1
comp110623_c0_seq1	0	413	0	281.5371717	Inf	0.041811196	1
comp133124_c1_seq18	0	413	0	281.5371717	Inf	0.041811196	1
comp127963_c0_seq3	0	417	0	284.263924	Inf	0.041347876	1
comp125584_c0_seq2	0	419	0	285.6273001	Inf	0.04103441	1
comp90339_c0_seq2	0	424	0	289.0357405	Inf	0.040551689	1
comp110332_c0_seq1	0	429	0	292.4441808	Inf	0.039994615	1
comp124273_c0_seq3	0	430	0	293.1258689	Inf	0.039884379	1
comp129714_c1_seq3	0	436	0	297.2159973	Inf	0.039231301	1
comp130273_c0_seq4	0	437	0	297.8976854	Inf	0.039123852	1
comp110436_c0_seq1	0	438	0	298.5793734	Inf	0.039016804	1
comp101101_c0_seq1	0	438	0	298.5793734	Inf	0.038857347	1
comp127561_c0_seq2	0	440	0	299.9427496	Inf	0.038803914	1
comp133969_c0_seq1	0	442	0	301.3061257	Inf	0.038592637	1
comp106902_c0_seq1	0	443	0	301.9878138	Inf	0.038487604	1
comp116004_c0_seq1	0	443	0	301.9878138	Inf	0.038487604	1
comp116014_c0_seq1	0	445	0	303.3511899	Inf	0.038278751	1
comp117005_c0_seq1	0	445	0	303.3511899	Inf	0.038278751	1
comp115928_c0_seq1	0	449	0	306.0779422	Inf	0.037865909	1
comp145697_c0_seq5	0	453	0	308.8046944	Inf	0.037459567	1
comp136899_c0_seq4	0	456	0	310.8497586	Inf	0.037084126	1
comp133921_c0_seq1	0	459	0	312.8948228	Inf	0.036862255	1
comp126423_c0_seq1	0	462	0	314.939887	Inf	0.036569089	1
comp133804_c0_seq1	0	467	0	318.3483274	Inf	0.036088599	1
comp125585_c0_seq1	0	468	0	319.0300154	Inf	0.035993717	1
comp136716_c0_seq2	0	470	0	320.3933916	Inf	0.035805166	1
comp118655_c0_seq2	0	470	0	320.3933916	Inf	0.035805166	1
comp84904_c0_seq1	0	474	0	323.1201438	Inf	0.035432907	1
comp138041_c0_seq1	0	475	0	323.8018319	Inf	0.035340849	1
comp111302_c0_seq1	0	475	0	323.8018319	Inf	0.035340849	1
comp115441_c0_seq1	0	475	0	323.8018319	Inf	0.035340849	1
comp120491_c0_seq2	0	475	0	323.8018319	Inf	0.035340849	1
comp146418_c1_seq1	0	480	0	327.2102722	Inf	0.034886573	1
comp123897_c0_seq1	0	480	0	327.2102722	Inf	0.034886573	1
comp149671_c0_seq1	0	480	0	327.2102722	Inf	0.034886573	1
comp144891_c0_seq1	0	485	0	330.6187126	Inf	0.034442271	1
comp131341_c2_seq2	0	486	0	331.3004006	Inf	0.034354601	1
comp127890_c0_seq2	0	488	0	332.6637768	Inf	0.034115351	1
comp86982_c0_seq1	0	491	0	334.708841	Inf	0.033922165	1
comp132182_c0_seq1	0	492	0	335.390529	Inf	0.033836855	1
comp42575_c0_seq1	0	493	0	336.0722171	Inf	0.033751937	1
comp127122_c0_seq1	0	499	0	340.1623455	Inf	0.03325059	1
comp125737_c0_seq1	0	502	0	342.2074097	Inf	0.033005127	1
comp132404_c0_seq1	0	502	0	342.2074097	Inf	0.03294453	1
comp120552_c0_seq1	0	504	0	343.5707859	Inf	0.0328434	1
comp129572_c0_seq1	0	506	0	344.934162	Inf	0.032683197	1
comp126535_c0_seq4	0	520	0	354.4777949	Inf	0.03160379	1
comp108142_c0_seq1	0	522	0	355.8411711	Inf	0.031455498	1
comp140671_c0_seq3	0	526	0	358.5679233	Inf	0.031163032	1
comp141312_c0_seq4	0	528	0	359.9312995	Inf	0.031018717	1
comp127108_c0_seq1	0	528	0	359.9312995	Inf	0.031018717	1
comp106388_c0_seq1	0	530	0	361.2946756	Inf	0.030875654	1
comp116056_c0_seq1	0	531	0	361.9763637	Inf	0.030752711	1
comp87454_c0_seq1	0	532	0	362.6580517	Inf	0.030733824	1
comp103969_c0_seq1	0	547	0	372.8833727	Inf	0.029707642	1
comp142936_c0_seq2	0	547	0	372.8833727	Inf	0.029707642	1
comp79507_c0_seq1	0	549	0	374.2467489	Inf	0.029575599	1
comp129113_c0_seq3	0	552	0	376.2918131	Inf	0.029379543	1
comp102124_c0_seq1	0	553	0	376.9735011	Inf	0.029314719	1
comp115475_c0_seq1	0	556	0	379.0185653	Inf	0.029121807	1
comp135706_c0_seq1	0	557	0	379.7002534	Inf	0.029058017	1
comp101029_c0_seq1	0	557	0	379.7002534	Inf	0.029058017	1
comp138477_c0_seq1	0	563	0	383.7903818	Inf	0.028680546	1
comp82646_c0_seq1	0	566	0	385.835446	Inf	0.028495121	1
comp131005_c0_seq1	0	572	0	389.9255744	Inf	0.028130668	1
comp145474_c0_seq1	0	576	0	392.6523267	Inf	0.0278923	1
comp108256_c0_seq1	0	584	0	398.1058312	Inf	0.027426171	1
comp100479_c0_seq1	0	588	0	400.8325835	Inf	0.027198225	1
comp125141_c1_seq1	0	594	0	404.9227119	Inf	0.026862458	1
comp133323_c0_seq1	0	600	0	409.0128403	Inf	0.026533821	1
comp121339_c0_seq4	0	602	0	410.3762164	Inf	0.026425813	1
comp136474_c0_seq4	0	602	0	410.3762164	Inf	0.026425813	1
comp125786_c1_seq2	0	607	0	413.7846568	Inf	0.026159066	1
comp124061_c0_seq1	0	607	0	413.7846568	Inf	0.026159066	1
comp98135_c0_seq1	0	617	0	420.6015374	Inf	0.025639113	1
comp131023_c0_seq6	0	618	0	421.2832255	Inf	0.025588078	1
comp131018_c0_seq1	0	623	0	424.6916658	Inf	0.02533544	1
comp124463_c0_seq1	0	631	0	430.1451704	Inf	0.024939765	1
comp110442_c0_seq1	0	632	0	430.8268585	Inf	0.024891025	1
comp96630_c0_seq1	0	634	0	432.1902346	Inf	0.024794014	1
comp125094_c0_seq10	0	638	0	434.9169869	Inf	0.024567625	1
comp73954_c0_seq1	0	644	0	439.0071153	Inf	0.024318105	1
comp113580_c0_seq1	0	647	0	441.0521795	Inf	0.02417822	1
comp117607_c0_seq2	0	664	0	452.6408766	Inf	0.023409326	1
comp118711_c0_seq1	0	668	0	455.3676289	Inf	0.023234029	1
comp143168_c0_seq1	0	683	0	465.5929499	Inf	0.022594523	1
comp110692_c0_seq1	0	690	0	470.3647663	Inf	0.022305301	1
comp134157_c0_seq1	0	691	0	471.0464544	Inf	0.022264443	1
comp64989_c0_seq1	0	710	0	483.9985277	Inf	0.02151114	1
comp139152_c0_seq1	0	722	0	492.1787845	Inf	0.021057795	1
comp113594_c0_seq1	0	745	0	507.85761	Inf	0.02023349	1
comp140943_c0_seq7	0	747	0	509.2209862	Inf	0.020164424	1
comp41972_c0_seq1	0	748	0	509.9026742	Inf	0.020130041	1
comp118401_c0_seq3	0	757	0	516.0378668	Inf	0.019825033	1
comp63982_c0_seq1	0	759	0	517.401243	Inf	0.019734509	1
comp129139_c0_seq1	0	771	0	525.5814998	Inf	0.019365876	1
comp128280_c0_seq1	0	778	0	530.3533163	Inf	0.019142975	1
comp96707_c0_seq1	0	796	0	542.6237015	Inf	0.018567666	1
comp114333_c0_seq3	0	804	0	548.077206	Inf	0.018351455	1
comp148260_c0_seq3	0	818	0	557.6208389	Inf	0.017947472	1
comp38126_c0_seq1	0	818	0	557.6208389	Inf	0.017947472	1
comp115483_c0_seq2	0	819	0	558.302527	Inf	0.017919177	1
comp128055_c0_seq2	0	820	0	558.9842151	Inf	0.017890956	1
comp118137_c1_seq1	1	830	0.614341532	565.8010958	9.847038336	0.028615461	1
comp149653_c0_seq1	0	835	0	569.2095361	Inf	0.01747623	1
comp105304_c0_seq1	0	901	0	614.2009485	Inf	0.015823534	1
comp35022_c1_seq1	0	903	0	615.5643247	Inf	0.015777388	1
comp127366_c0_seq1	0	937	0	638.7417189	Inf	0.015024126	1
comp140341_c1_seq3	1	941	0.614341532	641.4684712	10.02812172	0.024490377	1
comp127081_c0_seq1	0	965	0	657.8289848	Inf	0.014446725	1
comp134954_c0_seq2	0	1013	0	690.550012	Inf	0.013542038	1
comp79593_c0_seq1	0	1026	0	699.4119569	Inf	0.013313522	1
comp37111_c0_seq1	2	1027	1.228683065	700.093645	9.154291276	0.029046465	1
comp99781_c0_seq1	0	1044	0	711.6823421	Inf	0.013007635	1
comp55353_c0_seq1	0	1053	0	717.8175347	Inf	0.012859057	1
comp121640_c0_seq1	0	1058	0	721.2259751	Inf	0.012777724	1
comp143619_c0_seq5	0	1089	0	742.3583051	Inf	0.012291787	1
comp127714_c0_seq3	0	1098	0	748.4934978	Inf	0.012156326	1
comp132283_c0_seq3	1	1115	0.614341532	760.0821949	10.2728988	0.019753217	1
comp122131_c0_seq1	0	1147	0	781.896213	Inf	0.011459036	1
comp127552_c0_seq1	0	1155	0	787.3497176	Inf	0.011351209	1
comp143694_c0_seq1	1	1184	0.614341532	807.1186715	10.35952418	0.018280195	1
comp149633_c0_seq1	0	1226	0	835.7495703	Inf	0.010459231	1
comp120433_c1_seq1	0	1237	0	843.2481391	Inf	0.010330615	1
comp120564_c0_seq2	0	1264	0	861.6537169	Inf	0.010024747	1
comp129702_c0_seq1	0	1304	0	888.9212396	Inf	0.009595565	1
comp142054_c0_seq1	0	1307	0	890.9663038	Inf	0.009564461	1
comp149636_c0_seq1	0	1310	0	893.011368	Inf	0.009526096	1
comp135629_c0_seq1	0	1318	0	898.4648725	Inf	0.00945167	1
comp141005_c0_seq2	0	1357	0	925.0507071	Inf	0.009067359	1
comp121265_c0_seq1	4	1518	2.45736613	1034.802486	8.718026885	0.025416537	1
comp125262_c0_seq1	1	1590	0.614341532	1083.884027	10.78488186	0.01224303	1
comp114570_c0_seq1	0	1747	0	1190.909053	Inf	0.006250454	1
comp144912_c0_seq1	0	1880	0	1281.573566	Inf	0.005593578	1
comp149643_c0_seq1	0	2023	0	1379.05496	Inf	0.004999808	1
comp113644_c0_seq1	0	2103	0	1433.590005	Inf	0.004714671	1
comp46000_c0_seq1	0	2240	0	1526.98127	Inf	0.004278653	1
comp122693_c0_seq1	0	2251	0	1534.479839	Inf	0.004248765	1
comp123302_c0_seq1	24	2319	14.74419678	1580.834628	6.744395413	0.048465016	1
comp125553_c1_seq1	0	2792	0	1903.273084	Inf	0.003059786	1
comp132974_c0_seq2	0	2817	0	1920.315285	Inf	0.003018939	1
comp114847_c0_seq2	0	2958	0	2016.433303	Inf	0.002806286	1
comp132666_c0_seq2	0	3236	0	2205.942585	Inf	0.002455337	1
comp43378_c0_seq1	0	374	0	254.9513371	Inf	0.046525869	1
comp139594_c0_seq2	0	418	0	284.9456121	Inf	0.041088576	1
comp142717_c0_seq15	0	603	0	411.0579045	Inf	0.026306198	1
comp99109_c0_seq2	0	614	0	418.5564732	Inf	0.025729847	1
comp115684_c3_seq1	0	651	0	443.7789317	Inf	0.023937371	1
comp132570_c1_seq3	0	697	0	475.1365828	Inf	0.021972168	1
comp139690_c1_seq4	0	1115	0	760.0821949	Inf	0.011889436	1
comp118845_c0_seq4	1	1258	0.614341532	857.5635885	10.44698702	0.016861873	1
comp124675_c0_seq3	0	1919	0	1308.159401	Inf	0.005416318	1
comp97206_c0_seq1	0	1942	0	1323.838226	Inf	0.005316011	1
comp111514_c0_seq3	0	3317	0	2261.159319	Inf	0.002366313	1
comp149587_c0_seq1	0	3365	0	2293.880346	Inf	0.002316894	1
comp143925_c0_seq3	0	23371	0	15931.73182	Inf	0.000177503	1
comp116659_c0_seq1	4	1244	2.45736613	848.0199556	8.43084158	0.032559413	1
comp123960_c0_seq1	23	2212	14.12985525	1507.894005	6.737644524	0.049564673	1
comp124247_c0_seq1	1	2448	0.614341532	1668.772388	11.40745865	0.006514119	1
comp126331_c0_seq1	18	2378	11.05814758	1621.054224	7.195678808	0.037989171	1
comp132016_c0_seq1	6	7462	3.686049194	5086.756357	10.43045495	0.004145405	1
comp132846_c0_seq4	5	362	3.071707662	246.7710803	6.327988602	0.049376264	1
comp133498_c0_seq4	0	550	0	374.9284369	Inf	0.029437774	1
comp134445_c0_seq1	0	354	0	241.3175758	Inf	0.049381508	1
comp137874_c0_seq1	0	372	0	253.587961	Inf	0.046816221	1
comp122902_c0_seq1	0	558	0	380.3819415	Inf	0.028833828	1
comp106674_c0_seq1	0	623	0	424.6916658	Inf	0.025280877	1
comp121715_c0_seq1	0	682	0	464.9112618	Inf	0.022590486	1
comp139137_c0_seq3	0	799	0	544.6687657	Inf	0.018467071	1
comp117901_c0_seq1	0	868	0	591.7052423	Inf	0.016589837	1
comp85610_c0_seq1	0	934	0	636.6966547	Inf	0.015064919	1
comp131891_c0_seq1	0	1455	0	991.8561377	Inf	0.008190198	1
comp118726_c0_seq1	1	1510	0.614341532	1029.348981	10.71040364	0.013150603	1
comp114272_c0_seq1	3	2299	1.843024597	1567.200866	9.73189906	0.012232368	1
comp138361_c0_seq1	0	1630	0	1111.151549	Inf	0.003441491	1
comp129319_c1_seq2	0	747	0	509.2209862	Inf	0.020126929	1
comp128679_c0_seq1	2	913	1.228683065	622.3812053	8.98454186	0.033395099	1
comp132846_c1_seq1	0	130	0	88.61944873	Inf	0.021756131	1
comp120749_c2_seq1	4	2029	2.45736613	1383.145088	9.136623959	0.015520893	1
comp120463_c0_seq5	1	620	0.614341532	422.6466016	9.426195215	0.040155619	1
comp129160_c1_seq1	0	468	0	319.0300154	Inf	0.035919791	1
comp128679_c1_seq1	0	519	0	353.7961069	Inf	0.031621377	1
comp129736_c0_seq4	0	815	0	555.5757747	Inf	0.018011688	1
comp146443_c0_seq1	2	868	1.228683065	591.7052423	8.911622042	0.03556918	1
comp135646_c0_seq1	0	2647	0	1804.428314	Inf	0.003316807	1
comp125553_c0_seq1	0	3015	0	2055.289523	Inf	0.002726364	1
comp124662_c0_seq1	0	6789	0	4627.980288	Inf	0.000860201	1
comp108041_c0_seq1	0	368	0	250.8612087	Inf	0.047150469	1
comp124323_c0_seq1	0	850	0	579.4348571	Inf	0.016988809	1
comp125666_c0_seq2	1	1112	0.614341532	758.0371307	10.26901188	0.019753323	1
comp149585_c0_seq1	0	13578	0	9255.960576	Inf	0.000343329	1
comp120749_c1_seq1	8	1693	4.914732259	1154.097898	7.875437067	0.027549529	1
comp117833_c0_seq1	3	403	1.843024597	274.7202911	7.219744337	0.036584797	1
comp144391_c0_seq3	7	538	4.300390727	366.7481801	6.41417825	0.047236835	1
comp88073_c0_seq1	7	494	4.300390727	336.7539052	6.291083119	0.03861143	1
comp56161_c0_seq1	0	2613	0	1781.25092	Inf	0.003380461	1
comp138191_c1_seq1	7	2933	4.300390727	1999.391101	8.860877243	0.015155672	1
comp114182_c0_seq4	2	8550	1.228683065	5828.432974	12.21177951	0.001673709	1
comp133872_c0_seq6	1	1171	0.614341532	798.2567267	10.34359617	0.018485248	1
comp118254_c0_seq1	6	1838	3.686049194	1252.942667	8.40902936	0.025234632	1
comp125065_c1_seq1	59	6826	36.24615041	4653.202746	7.004252459	0.028567487	1
comp115274_c0_seq1	8	1184	4.914732259	807.1186715	7.359524175	0.027040972	1
comp124662_c1_seq2	5	30765	3.071707662	20972.13339	12.73714509	0.000688732	1
comp124327_c0_seq1	206	27516	126.5543557	18757.32886	7.211553423	0.018908771	1
comp128512_c0_seq1	8	8040	4.914732259	5480.77206	10.1230506	0.003316869	1
comp136701_c0_seq1	13	1009	7.986439921	687.8232598	6.42834155	0.03288739	1
comp122790_c0_seq2	40	5283	24.5736613	3601.358059	7.195284409	0.027702377	1
comp128119_c0_seq1	50	4021	30.71707662	2741.067718	6.479553241	0.044398017	1
comp128512_c1_seq1	5	8662	3.071707662	5904.782038	10.90862717	0.002124352	1
comp118811_c0_seq1	17	2255	10.44380605	1537.206591	7.201519686	0.039005468	1
comp62056_c0_seq1	97	8116	59.59112864	5532.580353	6.536711117	0.035798023	1
comp137335_c0_seq1	278	0	170.786946	0	#NAME?	0.023652321	1
comp118751_c0_seq1	139	16796	85.393473	11449.63278	7.06695981	0.02258807	1
comp131124_c0_seq1	8	6441	4.914732259	4390.752841	9.803139786	0.006150136	1
comp125902_c0_seq1	11	1587	6.757756856	1081.838963	7.322725604	0.043810572	1
comp123680_c0_seq1	15	1702	9.215122986	1160.23309	6.976195536	0.037999921	1
comp137839_c0_seq1	9	7176	5.529073792	4891.79357	9.789109983	0.005895391	1
comp115246_c0_seq1	19	3380	11.67248912	2304.105667	7.624950827	0.017311246	1
comp142892_c0_seq1	25	2616	15.35853831	1783.295984	6.859361445	0.043064777	1
comp136134_c0_seq1	125	19562	76.79269155	13335.18197	7.440052782	0.017611016	1
comp117864_c0_seq2	21	2612	12.90117218	1780.569231	7.108692568	0.037011753	1
comp127644_c0_seq1	0	1698	0	1157.506338	Inf	0.006436893	1
comp139867_c0_seq2	29	2717	17.81590444	1852.146478	6.699888665	0.04239307	1
comp125065_c0_seq1	295	47615	181.2307521	32458.57732	7.484628178	0.015899587	1
comp143742_c0_seq1	5	2338	3.071707662	1593.786701	9.019201929	0.016270582	1
comp118176_c0_seq1	5	468	3.071707662	319.0300154	6.698507434	0.031858062	1
comp132016_c1_seq1	61	125012	37.47483348	85219.18865	11.15104053	0.001706898	1
comp137335_c1_seq1	3118	2	1915.516898	1.363376134	-10.4563344	0.003902604	1
comp127040_c0_seq1	339	33929	208.2617795	23128.99443	6.795160636	0.024804982	1
comp125322_c0_seq1	29	2908	17.81590444	1982.348899	6.797901368	0.042143925	1
comp120847_c1_seq2	22	2241	13.51551371	1527.662959	6.820566124	0.046516923	1
comp132778_c0_seq1	70	6225	43.00390727	4243.508218	6.624645914	0.035688382	1
comp128854_c0_seq2	11	1528	6.757756856	1041.619367	7.268068019	0.025879931	1
comp142146_c0_seq2	112	9071	68.80625163	6183.592457	6.489761776	0.03450902	1
comp103463_c0_seq1	57	22380	35.01746735	15256.17894	8.767103211	0.007582704	1
comp141429_c0_seq1	45	18049	27.64536896	12303.78792	8.797849	0.007738603	1
comp130212_c0_seq1	1227	79997	753.7970602	54533.00031	6.176809553	0.03652416	1
comp146943_c0_seq2	60	12550	36.86049194	8555.185243	7.858579958	0.014766085	1
comp143058_c0_seq1	38	57795	23.34497823	39398.16184	10.72080036	0.002087926	1
comp131520_c0_seq1	205	11093	125.9400141	7561.965729	5.907952671	0.04399359	1
comp132969_c0_seq1	429	23803	263.5525174	16226.22106	5.944092766	0.043021002	1
comp143294_c1_seq1	17	1802	10.44380605	1228.401897	6.877991264	0.041642082	1
comp127475_c0_seq2	51	4254	31.33141815	2899.901038	6.532249786	0.0421442	1
comp147905_c0_seq2	20	2864	12.28683065	1952.354624	7.311958492	0.032244564	1
comp123899_c0_seq1	2	446	1.228683065	304.032878	7.950970709	0.040813467	1
comp121066_c0_seq1	1	2293	0.614341532	1563.110738	11.31309145	0.006295812	1
comp139921_c1_seq1	25454	10	15637.44937	6.816880672	-11.16360586	0.001685174	1
comp115230_c0_seq2	141	43537	86.62215607	29678.65338	8.420473836	0.008837089	1
comp145411_c0_seq5	54	8046	33.17444275	5484.862188	7.36923933	0.021838435	1
comp147609_c0_seq2	832	3	511.132155	2.045064202	-7.965406408	0.047655963	1
comp124003_c1_seq2	79388	224	48771.34557	152.698127	-8.319207599	0.010145331	1
comp137699_c0_seq7	186	11628	114.267525	7926.668845	6.116227355	0.037673789	1
comp146539_c0_seq1	3432	10	2108.420139	6.816880672	-8.272834933	0.017679151	1
comp147609_c1_seq2	2945	6	1809.235813	4.090128403	-8.789018608	0.015203859	1
comp141195_c0_seq2	513	33874	315.1572061	23091.50159	6.195146531	0.035827986	1
comp143004_c0_seq1	4001	8	2457.980471	5.453504537	-8.816074104	0.012894675	1
comp131062_c3_seq7	33	15268	20.27327057	10408.01341	9.003900161	0.007007114	1
comp112954_c0_seq1	11	1689	6.757756856	1151.371145	7.412592804	0.021219237	1
comp139921_c2_seq6	22429	261	13779.06623	177.9205855	-6.275100873	0.034309512	1
comp146253_c1_seq1	122	0	74.94966695	0	#NAME?	0.033983538	1
comp132452_c5_seq1	16	1237	9.829464518	843.2481391	6.422700595	0.049178191	1
comp132452_c1_seq1	6	4699	3.686049194	3203.252228	9.763246361	0.005363646	1
comp146253_c2_seq1	918	4	563.9655267	2.726752269	-7.692279534	0.017103347	1
comp135770_c0_seq1	30	15666	18.43024597	10679.32526	9.178529457	0.005773384	1
comp127041_c0_seq1	255	24216	156.6570908	16507.75823	6.719390332	0.025816791	1
comp146357_c0_seq5	1304	12	801.1013582	8.180256806	-6.613694844	0.029429323	1
comp146212_c0_seq1	1087	14	667.7892457	9.54363294	-6.128710493	0.039593343	1
comp125699_c0_seq1	2912	15	1788.962542	10.22532101	-7.450833235	0.017169654	1
comp133280_c0_seq3	2872	28	1764.388881	19.08726588	-6.530414302	0.032686318	1
	214	3	214	3	13	downregulated
					83	upregulated
					214	specific to T17
					3	specific to T9
					313
