# Supplementary material for: Transcriptome Sequencing, De Novo Assembly and Differential Gene Expression Analysis of the Early Development of Acipenser baeri
Source: PLoS One. 2015 Sep 11;10(9):e0137450. doi: 10.1371/journal.pone.0137450 (PMC4567377; doi:10.1371/journal.pone.0137450)
Supplement: S8 File — (ZIP) [file pone.0137450.s011.zip › T2_vs_T1_diff_exp.xls]

ID	T1	T2	T1_baseMean	T2_baseMean	T2_vs_T1_FoldChange_Log2	T2_vs_T1_Pvalue	T2_vs_T1_Qvalue
comp141815_c1_seq1	216	0	310.0666759	0	#NAME?	0.049479595	1
comp131074_c0_seq1	146	1	209.582105	0.977692198	-7.743919483	0.048792179	1
comp128627_c1_seq1	373	1	535.4392134	0.977692198	-9.097126744	0.041344532	1
comp56453_c0_seq1	453	2	650.278723	1.955384396	-8.377462164	0.044074709	1
comp114891_c1_seq1	464	2	666.0691555	1.955384396	-8.412075919	0.042869707	1
comp133476_c0_seq2	989	3	1419.703437	2.933076595	-8.918959134	0.020289617	1
comp137037_c0_seq2	1874	5	2690.115512	4.888460991	-9.104072067	0.012308957	1
comp133626_c0_seq1	753	6	1080.926884	5.866153189	-7.525638478	0.041835329	1
comp145077_c0_seq3	916	6	1314.912385	5.866153189	-7.808336211	0.032086928	1
comp146268_c2_seq4	485	7	696.2145268	6.843845387	-6.668580939	0.042516138	1
comp141815_c0_seq1	2691	8	3862.914003	7.821537586	-8.9480216	0.011062313	1
comp118637_c0_seq1	958	12	1375.203127	11.73230638	-6.873014269	0.049556857	1
comp143435_c0_seq1	890	17	1277.589544	16.62076737	-6.264293609	0.039854581	1
comp135845_c1_seq1	1733	17	2487.710876	16.62076737	-7.225688022	0.032038908	1
comp130640_c0_seq1	1971	27	2829.358417	26.39768935	-6.743919483	0.039844931	1
comp131595_c0_seq1	2766	39	3970.576044	38.12999573	-6.702278146	0.036720396	1
comp133260_c0_seq1	6069	43	8712.012295	42.04076452	-7.695073275	0.016992576	1
comp134331_c0_seq1	3088	49	4432.80507	47.90691771	-6.531842117	0.039030291	1
comp118612_c0_seq1	4132	61	5931.46067	59.63922409	-6.635982125	0.034705152	1
comp146772_c1_seq1	5905	63	8476.5913	61.59460849	-7.104536345	0.024314917	1
comp144636_c0_seq4	3746	71	5377.360036	69.41614607	-6.275482989	0.043624576	1
comp134405_c1_seq4	6769	86	9716.858004	84.08152905	-6.852557171	0.027372442	1
comp135845_c0_seq1	8808	99	12643.83	96.79152762	-7.029337057	0.023720042	1
comp131581_c1_seq1	11429	104	16406.25944	101.6799886	-7.334066763	0.019046139	1
comp145757_c0_seq2	0	119	0	116.3453716	Inf	0.043042867	1
comp131200_c1_seq1	0	122	0	119.2784482	Inf	0.04362589	1
comp140988_c2_seq1	0	131	0	128.077678	Inf	0.037358148	1
comp144441_c0_seq9	0	135	0	131.9884468	Inf	0.043691367	1
comp136229_c1_seq1	0	142	0	138.8322921	Inf	0.042247668	1
comp140371_c1_seq7	0	143	0	139.8099843	Inf	0.047029624	1
comp147848_c0_seq3	0	143	0	139.8099843	Inf	0.036123094	1
comp122091_c1_seq1	0	144	0	140.7876765	Inf	0.034343585	1
comp136715_c0_seq1	0	148	0	144.6984453	Inf	0.04484281	1
comp122936_c0_seq1	0	154	0	150.5645985	Inf	0.032529769	1
comp145870_c0_seq4	0	159	0	155.4530595	Inf	0.047063392	1
comp132787_c0_seq1	7328	162	10519.29908	158.3861361	-6.053448709	0.044124478	1
comp133466_c1_seq1	0	162	0	158.3861361	Inf	0.049193047	1
comp140646_c0_seq3	0	176	0	172.0738269	Inf	0.036588345	1
comp148099_c0_seq1	0	189	0	184.7838255	Inf	0.038334204	1
comp130242_c0_seq1	13159	195	18889.66383	190.6499787	-6.630526847	0.029041279	1
comp127780_c0_seq1	0	205	0	200.4269006	Inf	0.033100413	1
comp126364_c0_seq1	0	224	0	219.0030524	Inf	0.04077792	1
comp132378_c0_seq1	0	235	0	229.7576666	Inf	0.042824338	1
comp138751_c0_seq15	0	238	0	232.6907432	Inf	0.029235305	1
comp131031_c0_seq1	1	242	1.43549387	236.601512	7.364768313	0.03369202	1
comp143127_c0_seq1	26445	247	37961.63538	241.489973	-7.296435047	0.018657687	1
comp144902_c0_seq2	0	268	0	262.0215091	Inf	0.027681195	1
comp148197_c0_seq2	1	271	1.43549387	264.9545857	7.528054117	0.047944219	1
comp111140_c0_seq1	0	278	0	271.7984311	Inf	0.028127756	1
comp139721_c0_seq1	11373	279	16325.87178	272.7761233	-5.903298854	0.046042737	1
comp136453_c0_seq1	1	285	1.43549387	278.6422765	7.600723185	0.042111158	1
comp144911_c0_seq1	0	318	0	310.906119	Inf	0.039516623	1
comp129232_c0_seq1	1	326	1.43549387	318.7276566	7.79463323	0.039925772	1
comp141807_c0_seq2	0	328	0	320.683041	Inf	0.047353503	1
comp96076_c0_seq1	2	333	2.870987739	325.571502	6.825283443	0.044499908	1
comp137251_c0_seq1	0	337	0	329.4822708	Inf	0.036404034	1
comp137374_c5_seq1	1	348	1.43549387	340.236885	7.888848572	0.034825651	1
comp145449_c0_seq1	1	352	1.43549387	344.1476538	7.905336695	0.038230255	1
comp149414_c0_seq1	0	354	0	346.1030382	Inf	0.037606523	1
comp148213_c2_seq2	1	356	1.43549387	348.0584226	7.921638507	0.034088347	1
comp109824_c0_seq1	0	386	0	377.3891885	Inf	0.037606405	1
comp146371_c0_seq9	18460	404	26499.21683	394.9876481	-6.067998374	0.040388862	1
comp145271_c1_seq1	1	406	1.43549387	396.9430325	8.111240993	0.047948041	1
comp149004_c0_seq9	3	416	4.306481609	406.7199545	6.561382293	0.042346602	1
comp132072_c0_seq3	17543	421	25182.86896	411.6084154	-5.935026362	0.04382155	1
comp136600_c0_seq1	2	424	2.870987739	414.541492	7.173825531	0.044120773	1
comp148631_c1_seq11	1	424	1.43549387	414.541492	8.173825531	0.022296025	1
comp125315_c0_seq1	0	448	0	438.0061048	Inf	0.038464535	1
comp137811_c1_seq1	1	452	1.43549387	441.9168736	8.266084038	0.032289311	1
comp136985_c1_seq1	4	458	5.741975479	447.7830268	6.285108864	0.045281299	1
comp147632_c0_seq2	1	459	1.43549387	448.760719	8.288255419	0.048730264	1
comp134533_c0_seq1	1	465	1.43549387	454.6268722	8.306991982	0.044473235	1
comp148563_c0_seq7	0	467	0	456.5822566	Inf	0.021243531	1
comp138898_c4_seq1	2	469	2.870987739	458.537641	7.319349189	0.046803185	1
comp137783_c2_seq2	2	472	2.870987739	461.4707176	7.328548125	0.038343032	1
comp143996_c0_seq3	3	473	4.306481609	462.4484098	6.746638949	0.040530831	1
comp62333_c0_seq1	0	478	0	467.3368707	Inf	0.011982404	1
comp147049_c1_seq13	0	482	0	471.2476395	Inf	0.021908725	1
comp125910_c0_seq1	2	505	2.870987739	493.7345601	7.426044654	0.026946842	1
comp145796_c0_seq3	21004	507	30151.11324	495.6899445	-5.926629467	0.044008336	1
comp142333_c0_seq2	1	507	1.43549387	495.6899445	8.431747013	0.036305145	1
comp149495_c1_seq1	3	520	4.306481609	508.3999431	6.883310388	0.047289917	1
comp137234_c1_seq1	0	520	0	508.3999431	Inf	0.024271569	1
comp141388_c1_seq1	20936	525	30053.49966	513.2884041	-5.87161952	0.045529377	1
comp124070_c0_seq1	4	526	5.741975479	514.2660963	6.484824065	0.043278565	1
comp140687_c1_seq2	20071	528	28811.79746	516.2214807	-5.802525682	0.04759333	1
comp134213_c0_seq5	3	539	4.306481609	526.9760948	6.935084038	0.034525429	1
comp125572_c0_seq1	4	544	5.741975479	531.8645558	6.533367917	0.042801473	1
comp141876_c0_seq1	4	545	5.741975479	532.842248	6.536017496	0.046269598	1
comp138333_c0_seq1	2	567	2.870987739	554.3514764	7.593110001	0.04336202	1
comp131129_c2_seq2	2	592	2.870987739	578.7937813	7.655358442	0.046022957	1
comp138270_c0_seq2	0	595	0	581.7268579	Inf	0.02716251	1
comp130364_c0_seq1	0	610	0	596.3922409	Inf	0.014144399	1
comp115761_c0_seq1	0	635	0	620.8345459	Inf	0.019253876	1
comp139677_c0_seq1	2	647	2.870987739	632.5668522	7.783526978	0.025055723	1
comp143758_c0_seq1	6	654	8.612963218	639.4106976	6.214089401	0.047954243	1
comp146588_c0_seq2	2	671	2.870987739	656.031465	7.836074032	0.024576036	1
comp143579_c1_seq3	1	673	1.43549387	657.9868494	8.840367771	0.029634069	1
comp146077_c4_seq1	3	697	4.306481609	681.4514622	7.305957421	0.034888905	1
comp139749_c1_seq2	0	722	0	705.8937671	Inf	0.014942622	1
comp129970_c0_seq1	2	724	2.870987739	707.8491515	7.945750963	0.027351179	1
comp147961_c0_seq8	2	759	2.870987739	742.0683784	8.013861151	0.030464909	1
comp130369_c0_seq3	0	764	0	746.9568394	Inf	0.015655172	1
comp146559_c1_seq1	2	784	2.870987739	766.5106834	8.06061492	0.021425813	1
comp148313_c0_seq8	2	834	2.870987739	815.3952933	8.149808649	0.027186296	1
comp129394_c0_seq1	1	842	1.43549387	823.2168309	9.163581499	0.013459204	1
comp146557_c0_seq1	5	877	7.177469348	857.4360578	6.900410014	0.04683599	1
comp144436_c0_seq2	5	886	7.177469348	866.2352876	6.91513987	0.032672168	1
comp147047_c0_seq2	9	904	12.91944483	883.8337472	6.096159037	0.048772284	1
comp141309_c0_seq5	1	907	1.43549387	886.7668238	9.270863817	0.011867654	1
comp137146_c0_seq1	2	920	2.870987739	899.4768224	8.291395127	0.027094804	1
comp136573_c1_seq2	10	934	14.3549387	913.1645131	5.991255721	0.047007449	1
comp145497_c0_seq1	2	970	2.870987739	948.3614323	8.367746013	0.021056399	1
comp143235_c1_seq2	3	971	4.306481609	949.3391245	7.784270061	0.021707227	1
comp136584_c1_seq2	4	980	5.741975479	958.1383542	7.382543015	0.026941308	1
comp146995_c1_seq1	5	1039	7.177469348	1015.822194	7.14495692	0.037486017	1
comp147893_c0_seq6	3	1045	4.306481609	1021.688347	7.890229802	0.031126739	1
comp135727_c0_seq1	4	1063	5.741975479	1039.286807	7.499830958	0.030385369	1
comp137783_c0_seq2	6	1124	8.612963218	1098.926031	6.995368896	0.031738992	1
comp139389_c0_seq2	2	1224	2.870987739	1196.695251	8.703292919	0.017989952	1
comp125254_c0_seq1	0	1232	0	1204.516788	Inf	0.007333613	1
comp144574_c0_seq1	9	1337	12.91944483	1307.174469	6.660763825	0.031481195	1
comp138514_c0_seq2	0	1343	0	1313.040622	Inf	0.005263863	1
comp137673_c0_seq1	2	1461	2.870987739	1428.408302	8.958645539	0.015924676	1
comp148989_c1_seq3	5	1470	7.177469348	1437.207531	7.645577421	0.032377689	1
comp126647_c0_seq1	3	1489	4.306481609	1455.783683	8.401070614	0.02038842	1
comp130437_c1_seq7	0	1510	0	1476.315219	Inf	0.007565599	1
comp142642_c0_seq6	14	1515	20.09691418	1481.20368	6.203652232	0.048741889	1
comp139347_c0_seq1	12	1569	17.22592644	1533.999059	6.476572212	0.041139255	1
comp143758_c1_seq1	0	1803	0	1762.779033	Inf	0.00456263	1
comp148254_c0_seq1	12	1851	17.22592644	1809.708259	6.715031755	0.030699508	1
comp147581_c1_seq3	3	1948	4.306481609	1904.544402	8.788720537	0.017308739	1
comp126545_c0_seq1	1	2018	1.43549387	1972.982856	10.42461554	0.007844666	1
comp141811_c0_seq1	8	2235	11.48395096	2185.142063	7.571964192	0.018869544	1
comp142333_c1_seq1	8	2320	11.48395096	2268.2459	7.625814166	0.020633391	1
comp132252_c0_seq7	7	2364	10.04845709	2311.264357	7.845564474	0.017727376	1
comp139593_c1_seq1	7	2492	10.04845709	2436.408958	7.921638507	0.016207606	1
comp145992_c1_seq4	31	2775	44.50030996	2713.09585	5.929980822	0.047698689	1
comp139749_c2_seq2	1	2971	1.43549387	2904.723521	10.98263797	0.005149372	1
comp146030_c2_seq4	6	3033	8.612963218	2965.340437	8.427472358	0.011851079	1
comp132195_c0_seq2	5	4122	7.177469348	4030.047241	9.133105771	0.007076829	1
comp136110_c0_seq2	2	5153	2.870987739	5038.047897	10.77710195	0.003456116	1
comp136098_c0_seq1	22	5349	31.58086513	5229.675568	7.371526946	0.018481905	1
comp148630_c2_seq2	42	6162	60.29074253	6024.539325	6.64277062	0.028641845	1
comp124121_c0_seq1	40	7094	57.41975479	6935.748454	6.916360596	0.024238892	1
comp138653_c3_seq5	86	9947	123.4524728	9725.104296	6.299686083	0.036184523	1
comp140684_c0_seq1	29	10429	41.62932222	10196.35194	7.93623729	0.013175496	1
comp144746_c0_seq2	43	16385	61.7262364	16019.48667	8.019728374	0.012174719	1
comp142458_c0_seq1	32	27470	45.93580383	26857.20468	9.191474366	0.005808027	1
comp147632_c1_seq1	97	29223	139.2429054	28571.09911	7.680808905	0.015702985	1
