# Supplementary material for: Transcriptome Sequencing, De Novo Assembly and Differential Gene Expression Analysis of the Early Development of Acipenser baeri
Source: PLoS One. 2015 Sep 11;10(9):e0137450. doi: 10.1371/journal.pone.0137450 (PMC4567377; doi:10.1371/journal.pone.0137450)
Supplement: S8 File — (ZIP) [file pone.0137450.s011.zip › T5_vs_T1_diff_exp.xls]

ID	T1	T5	T1_baseMean	T5_baseMean	T5_vs_T1_FoldChange_Log2	T5_vs_T1_Pvalue	T5_vs_T1_Qvalue
comp136301_c3_seq1	0	1487	0	1403.50669346964	Inf	0.00728565724993417	1
comp140613_c0_seq1	0	2541	0	2398.3258292578	Inf	0.00419782407654797	1
comp136301_c2_seq2	0	1392	0	1313.84083208456	Inf	0.00825457908535399	1
comp121300_c0_seq3	0	313	0	295.425416984531	Inf	0.0464795176243364	1
comp143242_c2_seq4	0	545	0	514.398888998624	Inf	0.0332259284980812	1
comp87279_c0_seq1	0	211	0	199.152597392128	Inf	0.0492659596945718	1
comp142206_c1_seq1	0	253	0	238.794346636058	Inf	0.0476314392781961	1
comp125946_c0_seq3	0	428	0	403.968301819103	Inf	0.0276510292502644	1
comp139180_c1_seq1	0	252	0	237.850495463584	Inf	0.0184072356809525	1
comp125640_c0_seq1	0	293	0	276.54839353504	Inf	0.0318115019166242	1
comp144927_c1_seq8	0	117	0	110.430587179521	Inf	0.0446256941755972	1
comp145364_c0_seq4	0	1983	0	1871.65687501701	Inf	0.00464731399164496	1
comp142457_c5_seq1	0	587	0	554.040638242555	Inf	0.0159647518447984	1
comp135290_c0_seq1	0	202	0	190.657936839857	Inf	0.0386909246776331	1
comp118628_c1_seq1	0	265	0	250.120560705753	Inf	0.0493672911949338	1
comp129690_c0_seq1	0	211	0	199.152597392128	Inf	0.0326287634498186	1
comp122305_c0_seq1	0	603	0	569.142257002147	Inf	0.018327269239224	1
comp35509_c0_seq1	0	214	0	201.984150909551	Inf	0.0266411458213746	1
comp121946_c0_seq2	0	881	0	831.532882950069	Inf	0.0146709496602342	1
comp126861_c2_seq1	0	120	0	113.262140696945	Inf	0.042266439967813	1
comp127994_c0_seq1	0	246	0	232.187388428737	Inf	0.021536375262168	1
comp135612_c3_seq1	0	114	0	107.599033662097	Inf	0.0405257867306445	1
comp129562_c4_seq1	1	1091	1.43549386968537	1029.74162916972	9.48651951367224	0.0240918295375973	1
comp143096_c1_seq1	1	344	1.43549386968537	324.684803331242	7.82134888205073	0.0498581887525193	1
comp132657_c0_seq1	0	246	0	232.187388428737	Inf	0.0317571764611097	1
comp132334_c0_seq2	0	983	0	927.805702542472	Inf	0.0133093209127358	1
comp121940_c0_seq1	0	466	0	439.834646373135	Inf	0.024906136535284	1
comp143859_c0_seq1	0	142	0	134.026866491385	Inf	0.0419828325150239	1
comp135933_c0_seq2	0	158	0	149.128485250977	Inf	0.0477981307722673	1
comp123650_c3_seq1	0	148	0	139.689973526232	Inf	0.0314945243549045	1
comp142185_c0_seq2	1	610	1.43549386968537	575.749215209469	8.64774955979889	0.0296427446004924	1
comp95426_c0_seq1	1	280	1.43549386968537	264.278328292871	7.5243671442936	0.0430183491592383	1
comp136507_c0_seq2	1	641	1.43549386968537	605.00860155618	8.71926467396738	0.0292220508566532	1
comp105329_c0_seq2	235	0	337.341059376062	0	-Inf	0.0441151854345505	1
comp56453_c0_seq1	453	0	650.278722967473	0	-Inf	0.0200001319636706	1
comp114891_c1_seq1	464	0	666.069155534012	0	-Inf	0.0193984501454536	1
comp142487_c0_seq2	1	538	1.43549386968537	507.791930791302	8.46654648990526	0.0358134031010398	1
comp105830_c0_seq1	0	612	0	577.636917554418	Inf	0.0235741384334428	1
comp139723_c1_seq2	0	230	0	217.085769669144	Inf	0.0296915478028072	1
comp88581_c0_seq1	0	287	0	270.885286500193	Inf	0.0195133493545624	1
comp128196_c0_seq1	0	327	0	308.639333399174	Inf	0.0312415646735904	1
comp135612_c2_seq1	0	431	0	406.799855336526	Inf	0.0138414988774433	1
comp115751_c1_seq1	1	5899	1.43549386968537	5567.77806642731	11.9213388211772	0.00244059920339993	1
comp139276_c0_seq1	1	276	1.43549386968537	260.502923602973	7.50360858412681	0.0419259877110518	1
comp128956_c0_seq2	2	674	2.87098773937074	636.15569024784	7.7916889085305	0.0369994091821307	1
comp117446_c0_seq1	3	601	4.30648160905611	567.254554657198	7.04134280733867	0.0283073555075418	1
comp128006_c0_seq2	0	343	0	323.740952158767	Inf	0.0471354940733774	1
comp127947_c0_seq1	0	538	0	507.791930791302	Inf	0.0213840362926722	1
comp110257_c0_seq1	3	2905	4.30648160905611	2741.88765603854	9.31444407491937	0.0112583806859255	1
comp117371_c0_seq1	3	381	4.30648160905611	359.6072967128	6.3837688141208	0.0454592050695834	1
comp146945_c0_seq2	6	934	8.61296321811222	881.55699509122	6.67740036633714	0.0489232772177114	1
comp125069_c0_seq1	0	211	0	199.152597392128	Inf	0.0338395957118585	1
comp129984_c0_seq3	0	883	0	833.420585295018	Inf	0.0159180612543385	1
comp121501_c0_seq1	0	338	0	319.021696296394	Inf	0.0404182215332242	1
comp134546_c0_seq35	0	107	0	100.992075454776	Inf	0.0417416450933862	1
comp144241_c0_seq2	0	407	0	384.147427197138	Inf	0.0311071498077768	1
comp149595_c0_seq1	0	419	0	395.473641266832	Inf	0.0258599737977423	1
comp133220_c0_seq1	1	471	1.43549386968537	444.553902235508	8.27466737696142	0.0377806910207998	1
comp129612_c0_seq2	1	441	1.43549386968537	416.238367061272	8.17971897290616	0.0344841851217813	1
comp132505_c1_seq4	2	2088	2.87098773937074	1970.76124812684	9.42299012391852	0.0128076299845835	1
comp122577_c0_seq2	576	2	826.844468938773	1.88770234494908	-8.77484087409368	0.0320858460072388	1
comp137037_c0_seq2	1874	3	2690.11551179038	2.83155351742362	-9.8918586095894	0.00865295457299633	1
comp118632_c0_seq2	0	276	0	260.502923602973	Inf	0.0378599562109886	1
comp142570_c0_seq1	1	309	1.43549386968537	291.650012294633	7.66654715525301	0.0306771642754186	1
comp144727_c0_seq1	2	424	2.87098773937074	400.192897129205	7.12300458191184	0.036961888628834	1
comp128418_c0_seq1	2	335	2.87098773937074	316.190142778971	6.78310141269377	0.0403771091941406	1
comp133626_c0_seq1	753	7	1080.92688387308	6.60695820732178	-7.35406700526569	0.0452296996118797	1
comp139414_c0_seq7	0	145	0	136.858420008808	Inf	0.0493387887035352	1
comp110204_c0_seq1	0	212	0	200.096448564602	Inf	0.0319574333264756	1
comp144355_c2_seq2	0	1191	0	1124.12674641718	Inf	0.00690455578813363	1
comp138748_c0_seq2	0	248	0	234.075090773686	Inf	0.0222908992468302	1
comp128457_c0_seq1	1	1916	1.43549386968537	1808.41884646122	10.2989659730848	0.00637137094626972	1
comp144727_c1_seq3	1	597	1.43549386968537	563.4791499673	8.61667124861344	0.0210103590220553	1
comp146182_c0_seq3	2	960	2.87098773937074	906.097125575558	8.30197472295715	0.0231892109179995	1
comp133796_c0_seq1	6	11007	8.61296321811222	10388.9698554273	10.2362553165972	0.00336192902932314	1
comp146881_c1_seq4	0	366	0	345.449529125681	Inf	0.027507792630421	1
comp61815_c0_seq1	0	657	0	620.110220315772	Inf	0.00876677464255732	1
comp138411_c0_seq1	1	607	1.43549386968537	572.917661692045	8.64063683360432	0.0305940660244991	1
comp142006_c0_seq3	1	564	1.43549386968537	532.33206127564	8.53463547974743	0.0451347458426671	1
comp148987_c1_seq2	1	341	1.43549386968537	321.853249813818	7.80871205637281	0.0382362337876836	1
comp136092_c0_seq1	1	317	1.43549386968537	299.200821674429	7.70342315748804	0.0360076451519959	1
comp115259_c0_seq1	8	2072	11.483950957483	1955.65962936725	7.41189241503519	0.0195267697818369	1
comp128471_c1_seq3	9	10266	12.9194448271683	9689.57613662362	9.55074567111689	0.00532171671681855	1
comp110369_c0_seq4	359	1	515.342299217048	0.943851172474539	-9.09275590647441	0.0428647931785032	1
comp141815_c0_seq1	2691	0	3862.91400332333	0	-Inf	0.001649663563623	1
comp140665_c0_seq2	1	753	1.43549386968537	710.719932873328	8.95159018202057	0.0224408400970998	1
comp141004_c0_seq1	2	521	2.87098773937074	491.746460859235	7.42022368962714	0.0437117226768908	1
comp143896_c0_seq2	3	1285	4.30648160905611	1212.84875662978	8.13767427070872	0.0246860921004919	1
comp134622_c1_seq1	0	255	0	240.682048981008	Inf	0.0296578697745811	1
comp106618_c0_seq1	0	1064	0	1004.25764751291	Inf	0.0142413003887212	1
comp144138_c0_seq1	0	429	0	404.912152991577	Inf	0.0326040912835332	1
comp138748_c1_seq1	0	347	0	327.516356848665	Inf	0.0233291499204735	1
comp137661_c0_seq6	1	685	1.43549386968537	646.53805314506	8.81504430519653	0.0173187717787042	1
comp120993_c1_seq1	2	1347	2.87098773937074	1271.3675293232	8.79061826281094	0.0105383218388899	1
comp137090_c1_seq2	3	988	4.30648160905611	932.524958404845	7.75848885821216	0.0314541088292525	1
comp115029_c0_seq1	404	0	579.93952335289	0	-Inf	0.0228824308002839	1
comp149052_c0_seq1	0	192	0	181.219425115112	Inf	0.0382145063636527	1
comp139838_c1_seq2	0	392	0	369.989659610019	Inf	0.0220424077477592	1
comp147239_c0_seq1	1	452	1.43549386968537	426.620729958492	8.21526308976383	0.0352180626804463	1
comp144846_c0_seq2	1	250	1.43549386968537	235.962793118635	7.36086841201072	0.0420260067360317	1
comp138433_c0_seq1	2	1073	2.87098773937074	1012.75230806518	8.46251848810516	0.0171770798886807	1
comp139771_c1_seq2	4	1162	5.74197547874148	1096.75506241541	7.57747848075317	0.0223554060139316	1
comp146272_c0_seq2	0	209	0	197.264895047179	Inf	0.0409110343326383	1
comp134185_c1_seq3	1	676	1.43549386968537	638.043392592789	8.79596356363082	0.0240967852367107	1
comp134065_c0_seq4	1	1019	1.43549386968537	961.784344751556	9.38802246351445	0.0195739744635156	1
comp121152_c0_seq1	1	200	1.43549386968537	188.770234494908	7.03894031712336	0.0434051265405439	1
comp139454_c2_seq1	1	534	1.43549386968537	504.016526101404	8.45578005903619	0.0169875985281017	1
comp132738_c0_seq1	2	1499	2.87098773937074	1414.83290753933	8.9448687952965	0.0103488481602281	1
comp138470_c0_seq1	772	0	1108.20126739711	0	-Inf	0.00966218304471565	1
comp118637_c0_seq1	958	11	1375.20312715858	10.3823628972199	-7.04936609975025	0.0458108356903591	1
comp129984_c3_seq1	0	921	0	869.286929849051	Inf	0.0146871728348592	1
comp131468_c0_seq1	0	2316	0	2185.95931545103	Inf	0.00311145879216621	1
comp144953_c2_seq1	0	424	0	400.192897129205	Inf	0.0200770176162652	1
comp116003_c1_seq1	0	792	0	747.530128599835	Inf	0.0174657440483813	1
comp133724_c0_seq1	0	191	0	180.275573942637	Inf	0.0447367651720418	1
comp139601_c0_seq4	0	158	0	149.128485250977	Inf	0.0477481824386764	1
comp118166_c0_seq1	918	8	1317.78337237117	7.55080937979632	-7.44726621606517	0.0400282737776775	1
comp141722_c0_seq1	0	224	0	211.422662634297	Inf	0.0430541624677564	1
comp139920_c0_seq3	361	0	518.213286956419	0	-Inf	0.0259634495744833	1
comp146891_c0_seq16	0	1343	0	1267.59212463331	Inf	0.00457435360654966	1
comp146327_c0_seq4	0	381	0	359.6072967128	Inf	0.0301578640285462	1
comp145423_c0_seq7	2	609	2.87098773937074	574.805364036995	7.64538254525497	0.032963083575812	1
comp129601_c2_seq1	4	1520	5.74197547874148	1434.6537821613	7.96493973567958	0.0226998412022864	1
comp132910_c0_seq1	4	1439	5.74197547874148	1358.20183719086	7.88593500408893	0.0191944384570975	1
comp138651_c0_seq1	0	214	0	201.984150909551	Inf	0.041626663370494	1
comp144456_c2_seq1	0	169	0	159.510848148197	Inf	0.0392492492133412	1
comp139955_c1_seq1	14	1861	20.0969141755952	1756.50703197512	6.44959154535018	0.0413220723252083	1
comp137335_c1_seq1	106	10079	152.162350186649	9513.07596737088	5.96622855956479	0.0465813108875561	1
comp135845_c1_seq1	1733	8	2487.71087616475	7.55080937979632	-8.36397181181153	0.0179704056967375	1
comp127319_c0_seq2	0	560	0	528.556656585742	Inf	0.0147903003948201	1
comp126164_c0_seq3	0	325	0	306.751631054225	Inf	0.0471391370588577	1
comp138282_c2_seq3	1	805	1.43549386968537	759.800193842004	9.04792910035062	0.0273196862923769	1
comp140319_c0_seq1	3	944	4.30648160905611	890.995506815965	7.69276467598932	0.0207574068633797	1
comp130360_c3_seq6	3	666	4.30648160905611	628.604880868043	7.18949999369874	0.0485502435792599	1
comp127317_c0_seq1	0	1335	0	1260.04131525351	Inf	0.00796092006974925	1
comp134015_c1_seq2	0	219	0	206.703406771924	Inf	0.0309267127936726	1
comp133890_c0_seq2	220	0	315.808651330781	0	-Inf	0.0459918811348537	1
comp109926_c0_seq1	0	287	0	270.885286500193	Inf	0.0389874017305137	1
comp124531_c0_seq1	0	285	0	268.997584155244	Inf	0.028191355368562	1
comp110204_c1_seq1	1	442	1.43549386968537	417.182218233746	8.18298668674007	0.0279755834798145	1
comp139812_c0_seq1	1	528	1.43549386968537	498.353419066557	8.43947824670709	0.0433997036913127	1
comp131338_c0_seq2	3	2069	4.30648160905611	1952.82807584982	8.82483955648749	0.0125782683356716	1
comp141916_c1_seq3	2	603	2.87098773937074	569.142257002147	7.63109831924872	0.0309421619263307	1
comp136786_c0_seq3	2	1751	2.87098773937074	1652.68340300292	9.16904749578219	0.00935572614103051	1
comp129813_c0_seq2	0	391	0	369.045808437545	Inf	0.0356097611598057	1
comp147795_c1_seq1	1	457	1.43549386968537	431.339985820865	8.23113448240671	0.0354183783027805	1
comp146817_c0_seq7	2	334	2.87098773937074	315.246291606496	6.77878841982269	0.0452859678353145	1
comp146465_c0_seq7	3	2013	4.30648160905611	1899.97241019125	8.78525308354882	0.011178454175217	1
comp131755_c1_seq2	26	19603	37.3228406118196	18502.3145340184	8.95343124686918	0.00927035456399818	1
comp148960_c0_seq8	3	748	4.30648160905611	706.000677010956	7.35701608651512	0.0405955333512723	1
comp134391_c0_seq1	24	12724	34.4518528724489	12009.562318566	8.44538628316699	0.012735074986266	1
comp133630_c0_seq4	1	266	1.43549386968537	251.064411878228	7.45036656284983	0.0482159671977384	1
comp113977_c0_seq1	1	525	1.43549386968537	495.521865549133	8.43125773990212	0.0269629883413289	1
comp139926_c0_seq1	1	352	1.43549386968537	332.235612711038	7.85451574598593	0.0353205775698681	1
comp148575_c0_seq1	3	648	4.30648160905611	611.615559763502	7.1499716295121	0.0350619902000378	1
comp138282_c1_seq1	5	1271	7.17746934842685	1199.63484021514	7.38490434746623	0.034846547497361	1
comp139231_c0_seq1	0	292	0	275.604542362565	Inf	0.0337614393793133	1
comp127578_c0_seq3	0	157	0	148.184634078503	Inf	0.0385533607277137	1
comp127388_c0_seq1	0	903	0	852.297608744509	Inf	0.0162803630655371	1
comp115331_c0_seq1	3	1825	4.30648160905611	1722.52838976603	8.64380237528222	0.0145434757574633	1
comp130640_c0_seq1	1971	9	2829.35841714986	8.49466055227085	-8.37970293225254	0.0169330891578294	1
comp143202_c0_seq1	0	221	0	208.591109116873	Inf	0.029612200985692	1
comp147958_c0_seq2	0	192	0	181.219425115112	Inf	0.0457250921475853	1
comp143443_c0_seq13	1	665	1.43549386968537	627.661029695569	8.77229465773719	0.0331065702512461	1
comp133105_c0_seq2	1144	11	1642.20498692006	10.3823628972199	-7.30535559079246	0.0380003085184352	1
comp139068_c0_seq8	1	291	1.43549386968537	274.660691190091	7.57995947025692	0.0441843244319307	1
comp140121_c0_seq1	0	159	0	150.072336423452	Inf	0.0310255486107019	1
comp148283_c0_seq1	16	1795	22.9679019149659	1694.2128545918	6.20485225605905	0.0411388562387597	1
comp137307_c0_seq4	323	0	463.664519908375	0	-Inf	0.0293419246371178	1
comp140252_c2_seq1	983	2	1411.09047390072	1.88770234494908	-9.54596347899194	0.0160780093568516	1
comp144936_c0_seq1	1	739	1.43549386968537	697.506016458685	8.92451468149479	0.0190124650033351	1
comp131977_c2_seq9	1	1923	1.43549386968537	1815.02580466854	10.3042271746885	0.00703344979948324	1
comp146027_c2_seq1	3	1352	4.30648160905611	1276.08678518558	8.21100106290966	0.0237472127540705	1
comp126959_c4_seq2	0	444	0	419.069920578696	Inf	0.0175477033604426	1
comp145463_c0_seq7	0	275	0	259.559072430498	Inf	0.0366904941534432	1
comp145419_c0_seq1	0	159	0	150.072336423452	Inf	0.0448173349393756	1
comp130031_c0_seq2	540	4	775.1666896301	3.77540468989816	-7.68173146970219	0.0478002731954284	1
comp133630_c1_seq3	0	226	0	213.310364979246	Inf	0.0331687661482921	1
comp124105_c1_seq9	4	3965	5.74197547874148	3742.36989886155	9.34818927793998	0.00818688924957665	1
comp118716_c0_seq1	305	1	437.825630254038	0.943851172474539	-8.85758130510161	0.0499348191105968	1
comp143085_c0_seq3	1354	2	1943.65869955399	1.88770234494908	-10.0079278962264	0.0104428863489298	1
comp136840_c0_seq1	0	299	0	282.211500569887	Inf	0.043836874789253	1
comp135719_c0_seq2	1	432	1.43549386968537	407.743706509001	8.14997162951211	0.0440347710337854	1
comp126761_c0_seq1	3	1068	4.30648160905611	1008.03305220281	7.87081755831503	0.0287009693222911	1
comp146027_c1_seq1	4	1202	5.74197547874148	1134.5091093144	7.62630530805982	0.0316529449993695	1
comp123537_c0_seq1	0	301	0	284.099202914836	Inf	0.0487763694393372	1
comp61977_c0_seq1	14	40532	20.0969141755952	38256.175722738	10.8945029499339	0.00204032323510299	1
comp144111_c0_seq1	11	2418	15.7904325665391	2282.23213504344	7.17525103796046	0.0279621832304372	1
comp137461_c6_seq3	1129	1	1620.67257887478	0.943851172474539	-10.7457456434244	0.00970636424076397	1
comp108752_c0_seq1	0	318	0	300.144672846904	Inf	0.0466476875353409	1
comp141426_c0_seq3	1	292	1.43549386968537	275.604542362565	7.58490868622865	0.0433672133462628	1
comp114891_c0_seq1	1188	9	1705.36671718622	8.49466055227085	-7.64930999200982	0.0312569951394117	1
comp148334_c2_seq1	0	217	0	204.815704426975	Inf	0.0319665894669983	1
comp137260_c0_seq1	1	882	1.43549386968537	832.476734122544	9.17971897290616	0.0137900162469042	1
comp136229_c3_seq1	0	216	0	203.871853254501	Inf	0.0495688792627209	1
comp139910_c3_seq1	2	840	2.87098773937074	792.834984878613	8.10932964501476	0.0247945572207506	1
comp139370_c1_seq2	10	1856	14.3549386968537	1751.78777611275	6.93113702758885	0.0302507669794716	1
comp131421_c2_seq1	0	278	0	262.390625947922	Inf	0.0204715263717906	1
comp141224_c0_seq3	7	1541	10.0484570877976	1454.47465678327	7.17738035180582	0.0343778901668567	1
comp147229_c0_seq4	1	478	1.43549386968537	451.16086044283	8.29595093532938	0.0360506825673178	1
comp131595_c0_seq1	2766	22	3970.57604354973	20.7647257944399	-7.57906969516456	0.0226582313375058	1
comp134783_c2_seq1	1	657	1.43549386968537	620.110220315772	8.75483368767097	0.0291603647046121	1
comp132969_c0_seq1	491	3	704.827490015517	2.83155351742362	-7.9595325862449	0.0164674189128148	1
comp144824_c0_seq3	630	4	904.361137901783	3.77540468989816	-7.90412389103864	0.0410021072706856	1
comp133260_c0_seq1	6069	12	8712.01229512051	11.3262140696945	-9.58719647720965	0.00566039274617335	1
comp144181_c1_seq11	1	330	1.43549386968537	311.470886916598	7.76140634159445	0.0392561765263138	1
comp127229_c0_seq1	1	1460	1.43549386968537	1378.02271181283	9.90683678111602	0.0100077327696301	1
comp125039_c0_seq1	1	377	1.43549386968537	355.831892022901	7.9535048406173	0.0409989745460788	1
comp106751_c0_seq1	1253	4	1798.67381871577	3.77540468989816	-8.89608657197322	0.0172842825200621	1
comp145061_c1_seq2	0	350	0	330.347910366089	Inf	0.0224673927810606	1
comp135020_c0_seq2	4	1218	5.74197547874148	1149.61072807399	7.64538254525497	0.0366025973311668	1
comp136237_c0_seq7	0	396	0	373.765064299918	Inf	0.0199514069411675	1
comp137906_c0_seq3	1	245	1.43549386968537	231.243537256262	7.33172206635121	0.0484745565170986	1
comp140313_c0_seq8	2	429	2.87098773937074	404.912152991577	7.13991796484818	0.0437623429762558	1
comp145572_c2_seq3	2	561	2.87098773937074	529.500507758217	7.52694108795743	0.0376181322221253	1
comp124080_c0_seq1	0	176	0	166.117806355519	Inf	0.0410160542659169	1
comp142599_c0_seq3	0	496	0	468.150181547372	Inf	0.0155923631628167	1
comp117434_c0_seq1	2	815	2.87098773937074	769.23870556675	8.06574037646708	0.0178476500010916	1
comp141462_c0_seq2	2	566	2.87098773937074	534.219763620589	7.53974237018052	0.0229599087903174	1
comp126373_c0_seq2	11	5159	15.7904325665391	4869.32819879615	8.26852823986401	0.014668043231645	1
comp139839_c0_seq1	0	281	0	265.222179465346	Inf	0.042594917754402	1
comp141597_c1_seq1	0	335	0	316.190142778971	Inf	0.0349359589181011	1
comp148592_c2_seq1	0	264	0	249.176709533278	Inf	0.0367777169596941	1
comp149017_c1_seq1	2	1348	2.87098773937074	1272.31138049568	8.79168890853049	0.0109475218843141	1
comp126216_c1_seq2	0	763	0	720.158444598074	Inf	0.0105811529040121	1
comp132183_c0_seq1	0	128	0	120.812950076741	Inf	0.0445652081000753	1
comp135705_c1_seq2	7	1275	10.0484570877976	1203.41024490504	6.90401073703725	0.0369437979404836	1
comp133723_c2_seq2	13	2152	18.6614203059098	2031.16772316521	6.76610677176417	0.0363050482360188	1
comp146095_c0_seq3	2	445	2.87098773937074	420.01377175117	7.1927456532024	0.0409660484660383	1
comp141995_c0_seq3	0	238	0	224.63657904894	Inf	0.0452613442055577	1
comp132910_c1_seq1	18	5778	25.8388896543367	5453.57207455789	7.72151361447094	0.0150776596790331	1
comp61840_c0_seq1	42	6626	60.2907425267855	6253.9578688163	6.69668919265089	0.0311039863662898	1
comp140957_c0_seq1	1	386	1.43549386968537	364.326552575172	7.98754116461672	0.0386380566864955	1
comp145619_c0_seq6	0	352	0	332.235612711038	Inf	0.020009159923479	1
comp144969_c1_seq1	1	362	1.43549386968537	341.674124435783	7.89493001443184	0.0481702787962922	1
comp129971_c0_seq1	1	596	1.43549386968537	562.535298794826	8.6142526478108	0.029612833686408	1
comp135221_c0_seq1	0	459	0	433.227688165814	Inf	0.0275972237561418	1
comp127609_c0_seq1	0	316	0	298.256970501954	Inf	0.042373055872243	1
comp145151_c0_seq6	6	2666	8.61296321811222	2516.30722581712	8.19058269171645	0.0142685632706583	1
comp140304_c2_seq4	0	418	0	394.529790094358	Inf	0.029604748069352	1
comp132843_c0_seq1	2	2628	2.87098773937074	2480.44088126309	9.75483368767097	0.00693700173458586	1
comp113339_c0_seq1	2300	5	3301.63590027635	4.7192558623727	-9.45040592359574	0.00929169364149666	1
comp140476_c0_seq2	0	278	0	262.390625947922	Inf	0.0302283008904958	1
comp122625_c0_seq1	0	2366	0	2233.15187407476	Inf	0.00299304707961445	1
comp142244_c0_seq1	0	201	0	189.714085667382	Inf	0.0286302063660094	1
comp113944_c0_seq1	1	4007	1.43549386968537	3782.01164810548	11.3633909217794	0.00338708854337994	1
comp141498_c2_seq1	8	1495	11.483950957483	1411.05750284944	6.9410138964341	0.0420586690786512	1
comp127319_c2_seq7	9	2216	12.9194448271683	2091.57419820358	7.33890129195551	0.0207071226050198	1
comp118612_c0_seq1	4132	7	5931.46066953995	6.60695820732178	-9.81018548945882	0.00582006270003354	1
comp142874_c0_seq1	0	366	0	345.449529125681	Inf	0.0201917481031586	1
comp137554_c0_seq3	1	509	1.43549386968537	480.420246789541	8.38660597342433	0.0358546165518565	1
comp129029_c0_seq13	0	247	0	233.131239601211	Inf	0.0479911169875241	1
comp146772_c1_seq1	5905	15	8476.59130049211	14.1577675871181	-9.22574662132737	0.00701771772621442	1
comp129953_c0_seq1	0	286	0	269.941435327718	Inf	0.0301764682613122	1
comp144332_c1_seq1	41	4285	58.8552486571002	4044.4022740534	6.10261161173042	0.0410831964967658	1
comp118593_c0_seq1	0	509	0	480.420246789541	Inf	0.0114316462207961	1
comp136220_c0_seq1	3	1346	4.30648160905611	1270.42367815073	8.2045843212378	0.0177954690199876	1
comp143815_c2_seq1	1435	1	2059.93370299851	0.943851172474539	-11.0917508942144	0.0069093287558533	1
comp130619_c0_seq2	1	841	1.43549386968537	793.778836051088	9.11104611760378	0.0124036593545915	1
comp108615_c0_seq1	11	17013	15.7904325665391	16057.7399973093	9.99000245039684	0.00373341484127373	1
comp126208_c0_seq2	1266	6	1817.33523902168	5.66310703484724	-8.32601506135855	0.0219685790890714	1
comp144903_c0_seq7	3	1210	4.30648160905611	1142.05991869419	8.05091295878944	0.0221609894983792	1
comp136660_c0_seq1	0	234	0	220.861174359042	Inf	0.0445730285149857	1
comp135427_c0_seq1	0	3810	0	3596.072967128	Inf	0.00214781642466059	1
comp144636_c0_seq4	3746	18	5377.3600358414	16.9893211045417	-8.3061260554521	0.0137161890215476	1
comp125384_c0_seq1	13	11788	18.6614203059098	11126.1176211299	9.21967575433155	0.00596370775272497	1
comp116151_c0_seq1	0	553	0	521.94969837842	Inf	0.0216367295107394	1
comp136290_c0_seq2	0	322	0	303.920077536802	Inf	0.0271924014683085	1
comp143531_c0_seq1	18	4897	25.8388896543367	4622.03919160782	7.48284160661509	0.0189798519436401	1
comp139910_c0_seq1	5	1477	7.17746934842685	1394.06818174489	7.60161014322606	0.0234389779964944	1
comp146700_c0_seq1	0	473	0	446.441604580457	Inf	0.0280816405699613	1
comp139921_c1_seq1	5	31623	7.17746934842685	29847.4056271624	12.0218426513015	0.00110977290191081	1
comp118412_c0_seq1	6	798	8.61296321811222	753.193235634683	6.45036656284983	0.0444912591962378	1
comp131913_c0_seq1	12	2563	17.2259264362244	2419.09055505224	7.13373938991906	0.0330767241822115	1
comp105256_c0_seq2	0	454	0	428.508432303441	Inf	0.0291478165389242	1
comp142701_c0_seq1	1979	21	2840.84236810735	19.8208746219653	-7.16315434692012	0.032038749351303	1
comp103826_c0_seq3	2789	20	4003.5924025525	18.8770234494908	-7.72851999679231	0.0209314193151352	1
comp126959_c1_seq1	2	1129	2.87098773937074	1065.60797372376	8.53591389812164	0.0160811823082673	1
comp134077_c0_seq4	5	2499	7.17746934842685	2358.68408001387	8.36029121854798	0.0114726016246274	1
comp115865_c0_seq1	0	1025	0	967.447451786403	Inf	0.0113370589261558	1
comp133266_c0_seq5	8	5925	11.483950957483	5592.31819691165	8.92768356602162	0.00907333648266716	1
comp136597_c0_seq1	2098	7	3011.66613859991	6.60695820732178	-8.83235991317103	0.0131455365303863	1
comp145305_c0_seq1	4	881	5.74197547874148	831.532882950069	7.17808233626905	0.0292992166644599	1
comp124396_c0_seq1	1	572	1.43549386968537	539.882870655437	8.55495546412703	0.0338616781248482	1
comp127971_c5_seq1	5	4222	7.17746934842685	3984.93965018751	9.11686689580843	0.00700609763642143	1
comp134405_c1_seq4	6769	146	9716.85800390027	137.802271181283	-6.13981831530579	0.0424242896822211	1
comp124566_c0_seq2	0	318	0	300.144672846904	Inf	0.0215988116801135	1
comp117770_c0_seq1	3	1069	4.30648160905611	1008.97690337528	7.87216776434797	0.0278576978383104	1
comp143815_c0_seq1	1929	3	2769.06767462308	2.83155351742362	-9.93359079997931	0.00824383628392283	1
comp131883_c2_seq14	0	333	0	314.302440434022	Inf	0.0432434732649791	1
comp117469_c0_seq1	6	1594	8.61296321811222	1504.49876892442	7.44855754061795	0.0307578727790482	1
comp140405_c0_seq2	4	791	5.74197547874148	746.586277427361	7.02261801182143	0.0317433425868624	1
comp128773_c0_seq1	2	818	2.87098773937074	772.070259084173	8.07104116029038	0.0281734807181908	1
comp135223_c4_seq1	0	361	0	340.730273263309	Inf	0.0220990090332586	1
comp141233_c1_seq11	4	944	5.74197547874148	890.995506815965	7.27772717671048	0.0237183083254777	1
comp125801_c0_seq1	3	514	4.30648160905611	485.139502651913	6.81574617582136	0.0474289906873994	1
comp114584_c0_seq1	1915	26	2748.97076044748	24.540130484338	-6.80760483132259	0.0391108041286951	1
comp132289_c0_seq2	3	1220	4.30648160905611	1151.49843041894	8.06278705907773	0.021539798138313	1
comp144944_c1_seq1	0	357	0	336.954868573411	Inf	0.0381668201195853	1
comp131573_c0_seq1	1	357	1.43549386968537	336.954868573411	7.87486439137774	0.0396074392855825	1
comp148170_c1_seq12	5	715	7.17746934842685	674.853588319296	6.55495546412703	0.0491067666603231	1
comp135845_c0_seq1	8808	22	12643.8300041887	20.7647257944399	-9.25008300757844	0.00621000193162633	1
comp142196_c1_seq4	0	395	0	372.821213127443	Inf	0.0289097533116833	1
comp102293_c0_seq1	0	400	0	377.540468989816	Inf	0.0393549912609339	1
comp124003_c1_seq2	13	52041	18.6614203059098	49118.9588667475	11.3620054733565	0.00169894903577326	1
comp143212_c0_seq1	0	542	0	511.5673354812	Inf	0.0153546623154842	1
comp145800_c0_seq2	1	1055	1.43549386968537	995.762986960639	9.43811141094318	0.0135560309258045	1
comp131581_c1_seq1	11429	5	16406.2594366341	4.7192558623727	-11.7633993353055	0.00138846185279668	1
comp129722_c0_seq1	1186	5	1702.49572944685	4.7192558623727	-8.49487607231	0.0209932832457927	1
comp117385_c2_seq1	4	3105	5.74197547874148	2930.65789053344	8.99546168045648	0.0086148980454577	1
comp117385_c0_seq1	5	2816	7.17746934842685	2657.8849016883	8.53258765109857	0.0110856582869476	1
comp148033_c0_seq2	4	1859	5.74197547874148	1754.61932963017	8.25539518226812	0.0148897666038913	1
comp140501_c0_seq1	2	1532	2.87098773937074	1445.97999623099	8.97628470927359	0.0158848646132308	1
comp140198_c0_seq2	2	435	2.87098773937074	410.575260026425	7.15995571808473	0.0466187286345916	1
comp142342_c1_seq1	5	963	7.17746934842685	908.928679092981	6.98454802030473	0.0356295489786865	1
comp118725_c0_seq1	2	1616	2.87098773937074	1525.26349471886	9.05329561010043	0.0134830741185396	1
comp148816_c1_seq1	0	344	0	324.684803331242	Inf	0.0429801421866838	1
comp137783_c1_seq1	0	292	0	275.604542362565	Inf	0.0350149154772677	1
comp137936_c0_seq3	16	4712	22.9679019149659	4447.42672470003	7.5972079511791	0.0172952989352948	1
comp126347_c0_seq2	17	2022	24.4033957846513	1908.46707074352	6.28918856800131	0.038536164118899	1
comp129625_c0_seq1	5	4247	7.17746934842685	4008.53592949937	9.12538442580868	0.00847779062557238	1
comp134803_c2_seq1	1	348	1.43549386968537	328.46020802114	7.83802762319737	0.0446615616702268	1
comp136978_c0_seq5	2	536	2.87098773937074	505.904228446353	7.46117331780641	0.0286003985160817	1
comp120767_c0_seq2	1930	13	2770.50316849276	12.270065242169	-7.81886128666571	0.022795290942194	1
comp145757_c0_seq2	0	320	0	302.032375191853	Inf	0.0198224455405616	1
comp145110_c0_seq2	2	969	2.87098773937074	914.591786127829	8.31543698276372	0.0210585656623549	1
comp126995_c0_seq3	4	2252	5.74197547874148	2125.55284041266	8.53207523942887	0.0128585913476507	1
comp131200_c1_seq1	0	295	0	278.436095879989	Inf	0.0221177942119788	1
comp138079_c0_seq1	19	5964	27.274383524022	5629.12839263815	7.68922115618849	0.0156686771392578	1
comp118847_c0_seq1	1	1791	1.43549386968537	1690.4374499019	10.2016337493346	0.00699831909719373	1
comp141597_c0_seq1	3	682	4.30648160905611	643.706499627636	7.22374955565165	0.0461384676461369	1
comp128583_c0_seq8	0	211	0	199.152597392128	Inf	0.0383807993725668	1
comp130374_c0_seq1	0	218	0	205.75955559945	Inf	0.0499709382005966	1
comp122257_c0_seq1	1	1977	1.43549386968537	1865.99376798216	10.3441812830778	0.00866178830003945	1
comp142342_c0_seq1	1	1389	1.43549386968537	1311.00927856714	9.83491501133003	0.00927010900681815	1
comp147827_c0_seq1	5	2006	7.17746934842685	1893.36545198393	8.04326192307346	0.0139871309279054	1
comp97246_c0_seq1	2283	10	3277.2325044917	9.43851172474539	-8.4397029219887	0.0152916236747982	1
comp143218_c0_seq3	2	502	2.87098773937074	473.813288582219	7.36662768129941	0.0331294684095313	1
comp140988_c2_seq1	0	315	0	297.31311932948	Inf	0.0185527696641251	1
comp131151_c0_seq2	4	825	5.74197547874148	778.677217291495	7.08333443648181	0.0498528420393221	1
comp121231_c0_seq3	0	183	0	172.724764562841	Inf	0.046615162932207	1
comp140881_c1_seq1	2	556	2.87098773937074	524.781251895844	7.51402520007214	0.0469221789651425	1
comp149063_c1_seq3	1	860	1.43549386968537	811.712008328104	9.1432769769381	0.0157769317887714	1
comp130630_c0_seq1	2	737	2.87098773937074	695.618314113736	7.92060493644371	0.0367140923283792	1
comp123271_c0_seq5	3	1177	4.30648160905611	1110.91283000253	8.01102023166592	0.015956797137488	1
comp144441_c0_seq9	0	954	0	900.434018540711	Inf	0.0096938584576429	1
comp134419_c0_seq1	0	401	0	378.48432016229	Inf	0.0324407237323775	1
comp149002_c2_seq1	0	463	0	437.003092855712	Inf	0.0318760397980213	1
comp147180_c0_seq1	0	226	0	213.310364979246	Inf	0.0455157852174561	1
comp138773_c1_seq7	2	723	2.87098773937074	682.404397699092	7.89293596429975	0.0280554906273716	1
comp143182_c0_seq1	0	343	0	323.740952158767	Inf	0.0369176468690105	1
comp130991_c0_seq1	9	2106	12.9194448271683	1987.75056923138	7.26544884693204	0.0297296335091233	1
comp136229_c1_seq1	0	623	0	588.019280451638	Inf	0.0136917712413598	1
comp111789_c0_seq1	1	1189	1.43549386968537	1122.23904407223	9.61061712709429	0.0140491764447677	1
comp147848_c0_seq3	0	634	0	598.401643348858	Inf	0.0108822443066807	1
comp122091_c1_seq1	0	1030	0	972.166707648776	Inf	0.00676704754310229	1
comp136693_c6_seq1	0	358	0	337.898719745885	Inf	0.0430083905034956	1
comp128102_c0_seq1	2481	28	3561.4602906894	26.4278328292871	-7.07426697048619	0.0310081400616238	1
comp136715_c0_seq1	0	354	0	334.123315055987	Inf	0.0239492322573182	1
comp134461_c1_seq1	4	571	5.74197547874148	538.939019482962	6.55243106271148	0.046441441210934	1
comp142667_c1_seq1	3	1209	4.30648160905611	1141.11606752172	8.0497201558766	0.0237469060987471	1
comp122936_c0_seq1	0	818	0	772.070259084173	Inf	0.00825214698412793	1
comp137301_c0_seq3	0	407	0	384.147427197138	Inf	0.0346597498740192	1
comp138547_c1_seq1	2	2084	2.87098773937074	1966.98584343694	9.42022368962714	0.00998747333134675	1
comp129368_c0_seq2	12	1829	17.2259264362244	1726.30379445593	6.6469609863762	0.0419130748020351	1
comp142262_c1_seq5	1	400	1.43549386968537	377.540468989816	8.03894031712336	0.0355362556171229	1
comp128074_c0_seq1	3	2364	4.30648160905611	2231.26417172981	9.01713594680501	0.0109322773727682	1
comp145870_c0_seq4	0	413	0	389.810534231985	Inf	0.0242303743674422	1
comp120428_c0_seq2	1	656	1.43549386968537	619.166369143298	8.75263613196672	0.0366450494330251	1
comp130724_c0_seq1	1	429	1.43549386968537	404.912152991577	8.13991796484818	0.0254518203786143	1
comp132787_c0_seq1	7328	7	10519.2990770544	6.60695820732178	-10.6367647386907	0.00295776178802554	1
comp143112_c0_seq4	2	1478	2.87098773937074	1395.01203291737	8.92451468149479	0.012816652843279	1
comp132745_c0_seq1	13	1411	18.6614203059098	1331.77400436158	6.15714668180481	0.0495806760794131	1
comp146740_c0_seq1	11	1537	15.7904325665391	1450.69925209337	6.52155395840211	0.0344733239514504	1
comp120993_c0_seq1	77	18679	110.533027965773	17630.1960506519	7.31742718711488	0.0311372288668695	1
comp145164_c0_seq3	5358	63	7691.37615377421	59.462623865896	-7.01511481499383	0.0262296523252371	1
comp122638_c0_seq1	4	574	5.74197547874148	541.770573000386	6.55999105402432	0.0399210057037737	1
comp125613_c2_seq1	7	8836	10.0484570877976	8339.86895998503	9.69690690864631	0.00470773461949117	1
comp138726_c1_seq8	1	623	1.43549386968537	588.019280451638	8.67817248037264	0.0352169908902278	1
comp133680_c0_seq1	1562	12	2242.24142444855	11.3262140696945	-7.62913211007219	0.0267314020551397	1
comp137758_c0_seq1	2630	23	3775.34887727252	21.7085769669144	-7.44220100077402	0.0247241209889682	1
comp140646_c0_seq3	0	1279	0	1207.18564959494	Inf	0.00805844067273119	1
comp134712_c0_seq1	2699	35	3874.39795428081	33.0347910366089	-6.87384211717325	0.0336856178116556	1
comp145731_c2_seq5	10	1398	14.3549386968537	1319.50393911941	6.52230467783671	0.0387264308065951	1
comp140886_c0_seq2	2	2264	2.87098773937074	2136.87905448236	9.53974237018052	0.00744665972740944	1
comp108374_c0_seq1	8	2525	11.483950957483	2383.22421049821	7.69715179987516	0.0165720158980969	1
comp142328_c1_seq1	5	2957	7.17746934842685	2790.96791700721	8.6030745605816	0.0132478587856204	1
comp148444_c0_seq2	0	241	0	227.468132566364	Inf	0.0465742486805532	1
comp129725_c0_seq1	1	876	1.43549386968537	826.813627087697	9.16987118694981	0.0208740045357535	1
comp141025_c0_seq1	7	956	10.0484570877976	902.32172088566	6.48859601327178	0.0484364697566072	1
comp137461_c3_seq1	3795	73	5447.69923545598	68.9011355906414	-6.30497548407418	0.0427724538273307	1
comp143986_c0_seq3	1907	26	2737.48680949	24.540130484338	-6.80156528282303	0.0341620653087224	1
comp148653_c0_seq2	3	638	4.30648160905611	602.177048038756	7.12753424039235	0.0499790574274505	1
comp148099_c0_seq1	0	455	0	429.452283475915	Inf	0.0204846493534297	1
comp118085_c1_seq2	3	550	4.30648160905611	519.118144860997	6.9134094350395	0.0479901007027602	1
comp135487_c0_seq1	11	1779	15.7904325665391	1679.11123583221	6.7325033039785	0.0347565149410339	1
comp139920_c1_seq2	4832	83	6936.30637831971	78.3396473153868	-6.46828118062952	0.0370395248433724	1
comp130242_c0_seq1	13159	29	18889.6638311898	27.3716840017616	-9.43069711469827	0.00517923852899989	1
comp142391_c0_seq6	2348	26	3370.53960602125	24.540130484338	-7.10169284762032	0.0308041117877996	1
comp148312_c3_seq1	3171	18	4551.95106077231	16.9893211045417	-8.06571303331289	0.0164462485714803	1
comp136615_c0_seq2	2	502	2.87098773937074	473.813288582219	7.36662768129941	0.0369361927702531	1
comp127780_c0_seq1	0	155	0	146.296931733554	Inf	0.0425116019697433	1
comp143174_c0_seq6	1	423	1.43549386968537	399.24904595673	8.11959798046859	0.0471062322542579	1
comp132858_c1_seq1	9	1231	12.9194448271683	1161.88079331616	6.49077417239078	0.0480300534606413	1
comp135439_c0_seq6	5514	90	7915.31319744513	84.9466055227086	-6.54194632833188	0.0344583080565989	1
comp129569_c0_seq3	6	2522	8.61296321811222	2380.39265698079	8.1104741869557	0.0130933392126761	1
comp126959_c0_seq1	3	2946	4.30648160905611	2780.58555410999	9.33466334166333	0.00685837955251966	1
comp147515_c1_seq3	7302	21	10481.9762364426	19.8208746219653	-9.04667440330749	0.00732982643832639	1
comp133530_c0_seq2	0	482	0	454.936265132728	Inf	0.0308639013016214	1
comp115164_c0_seq1	7	10691	10.0484570877976	10090.7128849253	9.97183838902764	0.00414825027961569	1
comp134784_c0_seq1	1	691	1.43549386968537	652.201160179907	8.82762602773689	0.0233274811877506	1
comp134344_c2_seq1	3	500	4.30648160905611	471.92558623727	6.77590591128957	0.043351650701707	1
comp124271_c0_seq1	3347	34	4804.59798183693	32.0909398641343	-7.22610586708755	0.0259493662544113	1
comp132378_c0_seq1	0	513	0	484.195651479439	Inf	0.0259105617394692	1
comp133037_c0_seq4	33	3904	47.3712976996172	3684.7949773406	6.28142734555307	0.0416351040652563	1
comp138751_c0_seq15	0	322	0	303.920077536802	Inf	0.0239360124504475	1
comp130387_c0_seq1	744	8	1068.00743904592	7.55080937979632	-7.1440746837594	0.0473194341916972	1
comp138190_c0_seq1	2	733	2.87098773937074	691.842909423837	7.91275351548245	0.0206498854437607	1
comp131031_c0_seq1	1	1010	1.43549386968537	953.289684199285	9.37522370498779	0.00967777730088853	1
comp149063_c0_seq1	2	903	2.87098773937074	852.297608744509	8.21366630482949	0.0177717729827932	1
comp128086_c0_seq1	2	395	2.87098773937074	372.821213127443	7.0207929704131	0.044953559233299	1
comp143127_c0_seq1	26445	20	37961.6353838296	18.8770234494908	-10.9736951326927	0.00190545245010396	1
comp104169_c0_seq1	8	1326	11.483950957483	1251.54665470124	6.76794918746122	0.0380069323696304	1
comp124792_c0_seq1	32	3307	45.9358038299318	3121.3158273733	6.08639145753975	0.0462999155781379	1
comp126959_c3_seq1	9	3088	12.9194448271683	2914.61242060138	7.8176161631744	0.0153292341839773	1
comp131800_c0_seq1	41	20472	58.8552486571002	19322.5212028988	8.35889655477	0.0105607269371144	1
comp140597_c0_seq2	3	743	4.30648160905611	701.281421148583	7.34734002716608	0.0292207461735811	1
comp142701_c1_seq2	6652	51	9548.90522114708	48.1364097962015	-7.63206298396714	0.0173774536608532	1
comp144710_c1_seq1	1	364	1.43549386968537	343.561826780732	7.90287876754733	0.0478268847371862	1
comp144902_c0_seq2	0	357	0	336.954868573411	Inf	0.0229885483344799	1
comp148197_c0_seq2	1	820	1.43549386968537	773.957961429122	9.07456422685408	0.0211789852436855	1
comp139951_c1_seq17	5	756	7.17746934842685	713.551486390752	6.63539845668235	0.0484307303432426	1
comp147248_c0_seq1	7869	204	11295.9012605542	192.545639184806	-5.87445512366601	0.0486741239214371	1
comp145446_c0_seq1	878	3	1260.36361758376	2.83155351742362	-8.79803050146556	0.0210622108370903	1
comp126943_c0_seq4	23	8536	33.0163590027635	8056.71360824267	7.93086663211605	0.0134212972626882	1
comp111140_c0_seq1	0	541	0	510.623484308726	Inf	0.0175732349711252	1
comp139721_c0_seq1	11373	30	16325.8717799317	28.3155351742362	-9.17135051893464	0.00619811654092092	1
comp132392_c0_seq1	4360	47	6258.75327182821	44.3610051063034	-7.14043944063801	0.0254846250898939	1
comp136453_c0_seq1	1	572	1.43549386968537	539.882870655437	8.55495546412703	0.0250922314346595	1
comp140759_c1_seq1	68	12147	97.6135831386052	11464.9601920482	6.87593371449591	0.0261853797011762	1
comp136867_c0_seq1	2	1136	2.87098773937074	1072.21493193108	8.54483124685332	0.0172023130070448	1
comp135004_c1_seq1	4408	103	6327.65697757311	97.2166707648776	-6.0243238540393	0.0474171632143838	1
comp146896_c0_seq1	5	2055	7.17746934842685	1939.61415943518	8.07807871103032	0.0161482869436752	1
comp141488_c0_seq1	4	1629	5.74197547874148	1537.53355996102	8.06485501587415	0.0238191754279726	1
comp138397_c0_seq1	10	3678	14.3549386968537	3471.48461236136	7.91786179687321	0.0143934718243038	1
comp122263_c0_seq1	3819	65	5482.15108832843	61.3503262108451	-6.48152726424542	0.0384784361241009	1
comp148892_c1_seq1	29	3061	41.6293222208757	2889.12843894457	6.11689046174806	0.0405131258221388	1
comp129232_c0_seq1	1	914	1.43549386968537	862.679971641729	9.23113448240671	0.0184813693368215	1
comp124902_c0_seq1	1838	6	2638.43773248171	5.66310703484724	-8.86387442321924	0.0133579551857065	1
comp108160_c0_seq1	17	1784	24.4033957846513	1683.83049169458	6.1085211860186	0.0415779282163287	1
comp142965_c0_seq1	3995	45	5734.79800939305	42.4733027613543	-7.07704256413703	0.0269558352177983	1
comp96076_c0_seq1	2	4043	2.87098773937074	3815.99029031456	10.3762946156203	0.00562918442156648	1
comp144951_c1_seq1	2	838	2.87098773937074	790.947282533664	8.10589056104799	0.0263229035328452	1
comp137251_c0_seq1	0	307	0	289.762309949684	Inf	0.0399075979886387	1
comp146174_c0_seq1	58	6308	83.2586444417515	5953.81319596939	6.16007007701157	0.0389979301740874	1
comp147827_c1_seq1	47	5629	67.4682118752124	5312.93824985918	6.29915820853882	0.035795083995076	1
comp136350_c1_seq5	7174	172	10298.2330211228	162.342401665621	-5.98721314790679	0.046007829223443	1
comp137374_c5_seq1	1	2407	1.43549386968537	2271.84977214622	10.6281045538231	0.00759972979901762	1
comp115462_c0_seq1	3809	17	5467.79614963157	16.0454699320672	-8.41264960396436	0.0126901853432443	1
comp145449_c0_seq1	1	1552	1.43549386968537	1464.85701968049	9.99499696953576	0.0124862322029441	1
comp149414_c0_seq1	0	313	0	295.425416984531	Inf	0.0419501060967301	1
comp148213_c2_seq2	1	1788	1.43549386968537	1687.60589638448	10.199215148532	0.00961861650009925	1
comp137659_c1_seq2	1	565	1.43549386968537	533.275912448115	8.53719118465119	0.0378873187194771	1
comp121856_c0_seq1	4	742	5.74197547874148	700.337569976108	6.93035950396944	0.0445502682187476	1
comp123033_c0_seq5	1973	18	2832.22940488924	16.9893211045417	-7.38116611193261	0.0276492232084017	1
comp139921_c2_seq6	212	37467	304.324700373298	35363.2718791036	6.86049651736797	0.0249712213897276	1
comp147629_c0_seq1	15	2259	21.5324080452806	2132.15979861998	6.6296620871332	0.0356510207707865	1
comp140396_c0_seq7	13	7949	18.6614203059098	7502.67297000011	8.65120207177807	0.00926627682669242	1
comp131836_c0_seq2	6	909	8.61296321811222	857.960715779356	6.63825811082159	0.0484982172347144	1
comp149497_c1_seq1	19	2242	27.274383524022	2116.11432868792	6.27772717671048	0.038844557349984	1
comp144804_c0_seq1	13	4667	18.6614203059098	4404.95342193868	7.88292416117169	0.0155304224438124	1
comp147432_c0_seq1	20	6776	28.7098773937074	6395.53554468748	7.79937419179347	0.015392330803624	1
comp148816_c4_seq3	5	976	7.17746934842685	921.198744335151	7.00389337002416	0.0464779115007883	1
comp146371_c0_seq9	18460	452	26499.2168343919	426.620729958492	-5.95685184276931	0.0436216930972126	1
comp149004_c0_seq9	3	1057	4.30648160905611	997.650689305588	7.85588128801016	0.0195065884925474	1
comp136600_c0_seq1	2	1316	2.87098773937074	1242.10814297649	8.75702790108388	0.0187361200607075	1
comp148631_c1_seq11	1	2649	1.43549386968537	2500.26175588506	10.7663162557183	0.00461768200327003	1
comp130511_c0_seq2	2	662	2.87098773937074	624.829476178145	7.76577153415585	0.0414893819837147	1
comp131598_c0_seq1	11	1471	15.7904325665391	1388.40507471005	6.45823403996617	0.0428655385277641	1
comp130387_c1_seq3	1472	13	2113.04697617686	12.270065242169	-7.42803811056728	0.0296591948667797	1
comp137811_c1_seq1	1	1032	1.43549386968537	974.054409993725	9.40631138277189	0.0176808621693098	1
comp136137_c0_seq2	6	786	8.61296321811222	741.867021564988	6.42850712888609	0.0494574032648882	1
comp136985_c1_seq1	4	1366	5.74197547874148	1289.30070160022	7.81082589563873	0.0178695433193448	1
comp148563_c0_seq7	0	455	0	429.452283475915	Inf	0.0223784856272171	1
comp138898_c4_seq1	2	1160	2.87098773937074	1094.86736007047	8.57499321736357	0.024548930372771	1
comp123741_c0_seq1	4020	13	5770.68535613519	12.270065242169	-8.87745594057656	0.00955663569036755	1
comp137783_c2_seq2	2	960	2.87098773937074	906.097125575558	8.30197472295715	0.0224848178909002	1
comp143996_c0_seq3	3	907	4.30648160905611	856.073013434407	7.635080367156	0.0241614146337064	1
comp62333_c0_seq1	0	4304	0	4062.33544633042	Inf	0.00189315826342206	1
comp129722_c1_seq2	4425	15	6352.06037335776	14.1577675871181	-8.80948701690057	0.00962198554584902	1
comp147049_c1_seq13	0	352	0	332.235612711038	Inf	0.0283942929287138	1
comp143838_c1_seq1	11654	84	16729.2455573133	79.2834984878613	-7.72113604521993	0.0150195050282773	1
comp149389_c0_seq10	15	1768	21.5324080452806	1668.72887293499	6.27609609113155	0.0440905811040326	1
comp125910_c0_seq1	2	3086	2.87098773937074	2912.72471825643	9.98660647391937	0.00564270688603489	1
comp145796_c0_seq3	21004	529	30151.1132388715	499.297270239031	-5.91616844086558	0.044644014508827	1
comp142333_c0_seq2	1	591	1.43549386968537	557.816042932453	8.60209844752617	0.0335774560717312	1
comp145139_c1_seq1	29	3423	41.6293222208757	3230.80256338035	6.2781487092309	0.0403892071434191	1
comp124070_c0_seq1	4	2058	5.74197547874148	1942.4457129526	8.4021113942426	0.0138120623302686	1
comp140687_c1_seq2	20071	40	28811.7974584551	37.7540468989816	-9.57581265538421	0.0045392588360705	1
comp146054_c1_seq1	10	2395	14.3549386968537	2260.52355807652	7.29896597308482	0.0211508266888583	1
comp134213_c0_seq5	3	1056	4.30648160905611	996.706838133114	7.85451574598593	0.0200157950501495	1
comp141749_c0_seq2	5764	85	8274.18666486647	80.2273496603359	-6.68837955668841	0.0312503608061288	1
comp125572_c0_seq1	4	1158	5.74197547874148	1092.97965772552	7.57250366533787	0.0232494036418265	1
comp141876_c0_seq1	4	2594	5.74197547874148	2448.34994139896	8.73604689160034	0.0130176684389002	1
comp115294_c0_seq1	10	3927	14.3549386968537	3706.50355430752	8.01236791512767	0.0173139086856456	1
comp146891_c1_seq1	10085	231	14476.955675777	218.029620841619	-6.05309029473563	0.0426362217138302	1
comp148628_c0_seq3	8	1205	11.483950957483	1137.34066283182	6.62990155846596	0.0346594367100923	1
comp130364_c0_seq1	0	1044	0	985.380624063419	Inf	0.00964155108375601	1
comp115761_c0_seq1	0	531	0	501.18497258398	Inf	0.0225628566824251	1
comp139677_c0_seq1	2	1250	2.87098773937074	1179.81396559317	8.68279650689809	0.0148910399595634	1
comp143758_c0_seq1	6	1940	8.61296321811222	1831.07127460061	7.73196256370197	0.0194679995081493	1
comp146588_c0_seq2	2	1552	2.87098773937074	1464.85701968049	8.99499696953576	0.0125639494506875	1
comp145272_c1_seq3	32	9436	45.9358038299318	8906.17966346975	7.5990438305881	0.0174266861390906	1
comp147666_c0_seq2	4	853	5.74197547874148	805.105050120782	7.13148605866693	0.0448466416417886	1
comp146077_c4_seq1	3	961	4.30648160905611	907.040976748032	7.71851424740123	0.0279113196742077	1
comp149559_c0_seq1	18	2587	25.8388896543367	2441.74298319163	6.56222346459106	0.0327083070164583	1
comp139749_c1_seq2	0	303	0	285.986905259785	Inf	0.0293672485310001	1
comp136650_c1_seq1	43	8239	61.7262363964709	7776.38981001773	6.97707289974259	0.0237593498060591	1
comp133906_c0_seq4	20	2571	28.7098773937074	2426.64136443204	6.40126992729493	0.0406366447933464	1
comp139298_c1_seq1	5614	101	8058.86258441367	95.3289684199285	-6.40151773841209	0.0371174351243573	1
comp100378_c0_seq2	127	31362	182.307721450042	29601.0604711465	7.34312938525752	0.0251515599777938	1
comp147961_c0_seq8	2	623	2.87098773937074	588.019280451638	7.67817248037264	0.0366751401599127	1
comp130369_c0_seq3	0	396	0	373.765064299918	Inf	0.0260084129169806	1
comp129729_c0_seq1	8229	179	11812.6790536409	168.949359872943	-6.12760150295654	0.041511487964758	1
comp146559_c1_seq1	2	1429	2.87098773937074	1348.76332546612	8.87587432844445	0.0133836341240389	1
comp145139_c2_seq1	48	5278	68.9037057448978	4981.64648832062	6.17589726195375	0.0389547427366342	1
comp148313_c0_seq8	2	450	2.87098773937074	424.733027613543	7.20886531856567	0.0454021349835265	1
comp140000_c2_seq2	29669	92	42589.6676196952	86.8343078676576	-8.93802259743607	0.00672352049906907	1
comp129394_c0_seq1	1	2484	1.43549386968537	2344.52631242676	10.6735335855691	0.00551552300490626	1
comp144436_c0_seq2	5	805	7.17746934842685	759.800193842004	6.72600100546325	0.0368601279851677	1
comp131385_c0_seq1	8907	213	12785.9438972876	201.040299737077	-5.99093013113334	0.0447181077296164	1
comp134990_c0_seq1	23	2607	33.0163590027635	2460.62000664112	6.21969703882718	0.0477321618824852	1
comp144528_c0_seq2	16904	122	24265.5883731615	115.149843041894	-7.71925558702342	0.014566245649559	1
comp147047_c0_seq2	9	4495	12.9194448271683	4242.61102027306	8.35926452630813	0.0125554016482956	1
comp141309_c0_seq5	1	3288	1.43549386968537	3103.38265509629	11.0780787110303	0.00400406471712188	1
comp132728_c0_seq1	15	4261	21.5324080452806	4021.74984591401	7.54516986791834	0.0206231369785229	1
comp146716_c0_seq1	6970	155	10005.392271707	146.296931733554	-6.09573440813291	0.0428960878712779	1
comp136573_c1_seq2	10	1129	14.3549386968537	1065.60797372376	6.21398580323427	0.0412873773396818	1
comp139298_c0_seq1	7316	119	10502.0731506182	112.31828952447	-6.54693746909214	0.0326196003915051	1
comp138228_c1_seq1	30	3301	43.0648160905611	3115.65272033845	6.17688095496265	0.0455827215242233	1
comp131822_c0_seq1	21	3183	30.1453712633928	3004.27828198646	6.6389381462058	0.0312108957814354	1
comp145497_c0_seq1	2	1346	2.87098773937074	1270.42367815073	8.78954682195895	0.0167458462010858	1
comp143235_c1_seq2	3	1436	4.30648160905611	1355.37028367344	8.29796166045053	0.0161130225614023	1
comp146712_c2_seq7	16446	147	23608.1321808456	138.746122353757	-7.41069264136193	0.0176894176266234	1
comp136584_c1_seq2	4	2320	5.74197547874148	2189.73472014093	8.57499321736357	0.0134324744021321	1
comp139746_c0_seq3	24	2969	34.4518528724489	2802.29413107691	6.34588300461414	0.0358086974983117	1
comp146995_c1_seq1	5	826	7.17746934842685	779.62106846397	6.76315400388072	0.0465319128063888	1
comp135727_c0_seq1	4	1107	5.74197547874148	1044.84324792932	7.50752363413019	0.0304842507759893	1
comp145868_c0_seq3	21	2595	30.1453712633928	2449.29379257143	6.34428552781512	0.041180712458621	1
comp137783_c0_seq2	6	1766	8.61296321811222	1666.84117059004	7.59639125427595	0.022433051112108	1
comp146902_c0_seq1	4351	91	6245.83382700105	85.8904566951831	-6.1842525339932	0.0434065697311208	1
comp139389_c0_seq2	2	892	2.87098773937074	841.915245847289	8.19598402726894	0.0240356403366911	1
comp125254_c0_seq1	0	819	0	773.014110256648	Inf	0.0105285222992399	1
comp144001_c1_seq1	3980	95	5713.26560134777	89.6658613850812	-5.99361297975143	0.0490433572442684	1
comp149228_c0_seq3	33	3772	47.3712976996172	3560.20662257396	6.23180396866528	0.0397833780153596	1
comp144574_c0_seq1	9	2772	12.9194448271683	2616.35545009942	7.66187066804354	0.0170150218066324	1
comp138514_c0_seq2	0	2456	0	2318.09847959747	Inf	0.00327988652668512	1
comp136538_c0_seq1	25	2567	35.8873467421343	2422.86595974214	6.07709551814933	0.0491148618120098	1
comp137673_c0_seq1	2	1077	2.87098773937074	1016.52771275508	8.46788666189284	0.0210549902895509	1
comp147127_c0_seq2	1253	22	1798.67381871577	20.7647257944399	-6.43665495333593	0.0462018437743834	1
comp130437_c1_seq7	0	291	0	274.660691190091	Inf	0.0275270082905204	1
comp122091_c0_seq1	29	17393	41.6293222208757	16416.4034428497	8.62332230651048	0.00918027028656889	1
comp137101_c0_seq1	32	3286	45.9358038299318	3101.49495275134	6.07720089229871	0.0414375147345593	1
comp139347_c0_seq1	12	1798	17.2259264362244	1697.04440810922	6.62229893214193	0.0380694440072551	1
comp128211_c0_seq1	31238	411	44841.9575012316	387.922831887036	-6.8529357570039	0.0249546507321851	1
comp136053_c0_seq2	2703	38	3880.13992975956	35.8663445540325	-6.75733415574247	0.0330611790131245	1
comp144001_c0_seq4	7745	122	11117.9000207132	115.149843041894	-6.59322805876541	0.0311246508710868	1
comp133085_c0_seq1	34	7611	48.8067915693026	7183.65127370372	7.20149159088339	0.0204103930550181	1
comp143758_c1_seq1	0	2003	0	1890.5338984665	Inf	0.0043394254457337	1
comp148254_c0_seq1	12	2298	17.2259264362244	2168.96999434649	6.97628470927359	0.0263477971659217	1
comp136605_c0_seq1	20568	290	29525.2379116887	273.716840017616	-6.75312067747009	0.0264722650666607	1
comp130942_c0_seq1	32	6057	45.9358038299318	5716.90655167829	6.95947182340127	0.0259579582967157	1
comp147273_c0_seq1	1705	29	2447.51704781356	27.3716840017616	-6.48249090143533	0.0415444253931396	1
comp126545_c0_seq1	1	280	1.43549386968537	264.278328292871	7.5243671442936	0.0409812782758311	1
comp147047_c2_seq1	31	6678	44.5003099602465	6303.03812978497	7.14608819502488	0.022488837391699	1
comp141811_c0_seq1	8	6952	11.483950957483	6561.653351043	9.15829649416304	0.00713569407504466	1
comp142333_c1_seq1	8	2820	11.483950957483	2661.6603063782	7.85656357463479	0.0181226262814984	1
comp147848_c1_seq1	37	6907	53.1132731783587	6519.18004828164	6.93947427003132	0.0249631842144862	1
comp132252_c0_seq7	7	3405	10.0484570877976	3213.81324227581	8.32116828819047	0.0134161748978047	1
comp139593_c1_seq1	7	6005	10.0484570877976	5667.82629070961	9.13967773588403	0.00776867904396594	1
comp141318_c2_seq1	22629	299	32483.7907771102	282.211500569887	-6.84679940976096	0.0249402119456746	1
comp145992_c1_seq4	31	5723	44.5003099602465	5401.66026007179	6.92344370851073	0.0261207903740372	1
comp139749_c2_seq2	1	1174	1.43549386968537	1108.08127648511	9.59230082045869	0.0116498703061561	1
comp129700_c1_seq7	93	12474	133.500929880739	11773.5995254474	6.46256185982013	0.0321700128041147	1
comp146030_c2_seq4	6	4753	8.61296321811222	4486.12462277149	9.02474431292982	0.00828031141075568	1
comp146227_c0_seq1	67	32903	96.1780892689198	31055.5351279298	8.33492644714264	0.0107302622211319	1
comp149051_c1_seq1	16113	384	23130.1127222404	362.438850230223	-5.9958908788069	0.0426070448382151	1
comp132195_c0_seq2	5	7929	7.17746934842685	7483.79594655062	10.026079242824	0.00406864960645889	1
comp61766_c0_seq1	41	42841	58.8552486571002	40435.5280799817	9.42423665832996	0.0109919180123013	1
comp143471_c1_seq1	121	10391	173.69475823193	9807.55753318294	5.81926777137459	0.0476993728922276	1
comp136110_c0_seq2	2	3572	2.87098773937074	3371.43638807906	10.1976004924699	0.00497720135066863	1
comp142914_c1_seq2	69	23081	99.0490770082905	21785.0289118848	7.78097778119983	0.0378187879106915	1
comp136098_c0_seq1	22	6579	31.5808651330781	6209.59686370999	7.61930510610609	0.0159389937503625	1
comp148630_c2_seq2	42	7351	60.2907425267855	6938.24996886034	6.84649151086903	0.0254062349285842	1
comp149051_c0_seq1	24257	662	34820.774796958	624.829476178145	-5.80034198065206	0.0480270447658507	1
comp124121_c0_seq1	40	11268	57.4197547874148	10635.3150114431	7.5330998808362	0.0165749203178405	1
comp144117_c0_seq13	175	15620	251.21142719494	14742.9553140523	5.87497984854565	0.0474658052972249	1
comp140684_c0_seq1	29	6108	41.6293222208757	5765.04296147449	7.11358747901792	0.0222415219618513	1
comp115062_c0_seq1	375	65155	538.310201132014	61496.6231425786	6.83592561709131	0.0361285010998967	1
comp142458_c0_seq1	32	16303	45.9358038299318	15387.6056648524	8.38793397361711	0.00973443048832969	1
comp147632_c1_seq1	97	27655	139.242905359481	26102.2041747834	7.5504240067648	0.0171672818423886	1
