# Supplementary material for: Transcriptome Sequencing, De Novo Assembly and Differential Gene Expression Analysis of the Early Development of Acipenser baeri
Source: PLoS One. 2015 Sep 11;10(9):e0137450. doi: 10.1371/journal.pone.0137450 (PMC4567377; doi:10.1371/journal.pone.0137450)
Supplement: S8 File — (ZIP) [file pone.0137450.s011.zip › T5_vs_T2_diff_exp.xls]

ID	T2	T5	T2_baseMean	T5_baseMean	T5_vs_T2_FoldChange_Log2	T5_vs_T2_Pvalue	T5_vs_T2_Qvalue
comp136301_c3_seq1	0	1487	0	1403.50669346964	Inf	0.00515381289381389	1
comp140613_c0_seq1	0	2541	0	2398.3258292578	Inf	0.00294158710596152	1
comp134234_c0_seq5	0	304	0	286.93075643226	Inf	0.0483012712646434	1
comp134845_c0_seq3	0	176	0	166.117806355519	Inf	0.0493128701011752	1
comp136301_c2_seq2	0	1392	0	1313.84083208456	Inf	0.00587226467871789	1
comp121300_c0_seq3	0	313	0	295.425416984531	Inf	0.0351442964000001	1
comp143242_c2_seq4	0	545	0	514.398888998624	Inf	0.02513319346823	1
comp87279_c0_seq1	0	211	0	199.152597392128	Inf	0.0365148579249991	1
comp127030_c0_seq1	0	146	0	137.802271181283	Inf	0.0422146819052473	1
comp142206_c1_seq1	0	253	0	238.794346636058	Inf	0.0356196911190623	1
comp125946_c0_seq3	0	428	0	403.968301819103	Inf	0.0202743976112349	1
comp139180_c1_seq1	0	252	0	237.850495463584	Inf	0.012413611777243	1
comp142457_c1_seq1	0	346	0	326.572505676191	Inf	0.0222485729404261	1
comp61324_c0_seq1	0	83	0	78.3396473153868	Inf	0.0442875902574232	1
comp145878_c0_seq1	0	103	0	97.2166707648776	Inf	0.035890664257513	1
comp125395_c0_seq6	0	93	0	87.7781590401322	Inf	0.0480461395334672	1
comp147562_c0_seq1	0	395	0	372.821213127443	Inf	0.0222608295403658	1
comp135973_c0_seq1	0	177	0	167.061657527993	Inf	0.0454709017330386	1
comp125640_c0_seq1	1	293	0.977692198214259	276.54839353504	8.14393590571976	0.0397495470346145	1
comp145364_c0_seq4	1	1983	0.977692198214259	1871.65687501701	10.9026480135264	0.00587869776206475	1
comp142457_c5_seq1	1	587	0.977692198214259	554.040638242555	9.14639574440756	0.0200614482572823	1
comp135290_c0_seq1	1	202	0.977692198214259	190.657936839857	7.60739053404931	0.048483376408236	1
comp129690_c0_seq1	1	211	0.977692198214259	199.152597392128	7.6702782400047	0.0410974833985173	1
comp122305_c0_seq1	1	603	0.977692198214259	569.142257002147	9.1851932431976	0.0229216605313387	1
comp35509_c0_seq1	1	214	0.977692198214259	201.984150909551	7.69064603769866	0.0337753080769826	1
comp121946_c0_seq2	1	881	0.977692198214259	831.532882950069	9.73217726021793	0.0183199458831622	1
comp127994_c0_seq1	1	246	0.977692198214259	232.187388428737	7.89169355663675	0.0273838532055078	1
comp129562_c4_seq1	1	1091	0.977692198214259	1029.74162916972	10.0406144376211	0.0176359057689825	1
comp143096_c1_seq1	1	344	0.977692198214259	324.684803331242	8.37544380599961	0.0362417218169432	1
comp35740_c0_seq1	1	158	0.977692198214259	149.128485250977	7.25295979947462	0.0459560957831843	1
comp141885_c1_seq1	1	160	0.977692198214259	151.016187595926	7.27110714618488	0.0428261857652914	1
comp132088_c1_seq1	1	335	0.977692198214259	316.190142778971	8.33719633664265	0.049576973270938	1
comp135260_c0_seq3	1	298	0.977692198214259	281.267649397413	8.16834757175967	0.0379944654364675	1
comp125167_c1_seq6	1	450	0.977692198214259	424.733027613543	8.76296024251455	0.0254632333720622	1
comp132334_c0_seq2	2	983	1.95538439642852	927.805702542472	8.89022665763809	0.0226599261107915	1
comp121940_c0_seq1	2	466	1.95538439642852	439.834646373135	7.81336519595179	0.0419651934305338	1
comp142185_c0_seq2	2	610	1.95538439642852	575.749215209469	8.20184448374776	0.0292209745215404	1
comp95426_c0_seq1	2	280	1.95538439642852	264.278328292871	7.07846206824248	0.0422776002785314	1
comp136507_c0_seq2	2	641	1.95538439642852	605.00860155618	8.27335959791625	0.0288148930472316	1
comp140485_c0_seq1	2	461	1.95538439642852	435.115390510763	7.79780199172685	0.0498717429481214	1
comp141594_c0_seq4	2	501	1.95538439642852	472.869437409744	7.91784584449272	0.0195086292839404	1
comp142487_c0_seq2	2	538	1.95538439642852	507.791930791302	8.02064141385414	0.03535796058344	1
comp105830_c0_seq1	3	612	2.93307659464278	577.636917554418	7.62160439326901	0.0479754816531911	1
comp88581_c0_seq1	3	287	2.93307659464278	270.885286500193	6.52912347725205	0.0452044345537148	1
comp135612_c2_seq1	3	431	2.93307659464278	406.799855336526	7.11576060966546	0.0321130671266665	1
comp115751_c1_seq1	3	5899	2.93307659464278	5567.77806642731	10.890471244405	0.003075849182774	1
comp128956_c0_seq2	3	674	2.93307659464278	636.15569024784	7.76082133175822	0.0331562329419764	1
comp117446_c0_seq1	3	601	2.93307659464278	567.254554657198	7.59543773128754	0.0189732371581964	1
comp140733_c0_seq2	3	487	2.93307659464278	459.655520995101	7.2919945126587	0.0337766495617096	1
comp145582_c1_seq1	3	666	2.93307659464278	628.604880868043	7.74359491764762	0.0278172111252012	1
comp121040_c0_seq1	3	604	2.93307659464278	570.086108174622	7.60262128990144	0.0205900866863764	1
comp110257_c0_seq1	4	2905	3.91076879285704	2741.88765603854	9.45350149958941	0.00944595236383997	1
comp117371_c0_seq1	4	381	3.91076879285704	359.6072967128	6.52282623879084	0.0376234249830252	1
comp114071_c0_seq1	4	501	3.91076879285704	472.869437409744	6.91784584449272	0.0451038165564224	1
comp146945_c0_seq2	4	934	3.91076879285704	881.55699509122	7.81645779100718	0.026435793609881	1
comp142343_c0_seq1	4	578	3.91076879285704	545.545977690284	7.12410473379819	0.0245262989822272	1
comp129924_c1_seq1	4	920	3.91076879285704	868.343078676576	7.79466910224189	0.0197902760049315	1
comp129984_c0_seq3	5	883	4.8884609910713	833.420585295018	7.41352058405862	0.0444559897455307	1
comp132505_c1_seq4	5	2088	4.8884609910713	1970.76124812684	8.65515695298004	0.0158147959003621	1
comp144729_c5_seq1	5	384	4.8884609910713	362.438850230223	6.21221345713131	0.0417113369040395	1
comp137335_c0_seq1	5	1392	4.8884609910713	1313.84083208456	8.07019445225888	0.0274950093801067	1
comp144355_c2_seq2	7	1191	6.84384538749981	1124.12674641718	7.35978182710402	0.0279174016768206	1
comp128457_c0_seq1	7	1916	6.84384538749981	1808.41884646122	8.04570597497609	0.0148256958778173	1
comp144727_c1_seq3	7	597	6.84384538749981	563.4791499673	6.36341125050471	0.0470266632195427	1
comp146182_c0_seq3	7	960	6.84384538749981	906.097125575558	7.04871472484843	0.0361434353241622	1
comp133796_c0_seq1	7	11007	6.84384538749981	10388.9698554273	10.5679578192096	0.00253834572259756	1
comp61815_c0_seq1	8	657	7.82153758571407	620.110220315772	6.30892861161984	0.042047305972583	1
comp115259_c0_seq1	8	2072	7.82153758571407	1955.65962936725	7.96598733898407	0.0130797418869415	1
comp128471_c1_seq3	8	10266	7.82153758571407	9689.57613662362	10.2747655965081	0.00324807647473954	1
comp143896_c0_seq2	9	1285	8.79922978392833	1212.84875662978	7.10680669393644	0.0361747791271035	1
comp120993_c1_seq1	10	1347	9.77692198214259	1271.3675293232	7.02278509187245	0.0231948620069124	1
comp137090_c1_seq2	10	988	9.77692198214259	932.524958404845	6.57561818799483	0.0494218774332093	1
comp138433_c0_seq1	11	1073	10.7546141803569	1012.75230806518	6.55718179341674	0.038659825144055	1
comp139771_c1_seq2	11	1162	10.7546141803569	1096.75506241541	6.67214178606474	0.0327975499939658	1
comp132738_c0_seq1	12	1499	11.7323063785711	1414.83290753933	6.91400121852422	0.0261097257880671	1
comp131468_c0_seq1	13	2316	12.7099985767854	2185.95931545103	7.42615887114566	0.0216653444617148	1
comp149486_c0_seq2	14	1361	13.6876907749996	1284.58144573785	6.5522754807439	0.039539703779668	1
comp142449_c0_seq1	14	1008	13.6876907749996	951.401981854336	6.11910405273983	0.0460959617606993	1
comp146891_c0_seq16	15	1343	14.6653829732139	1267.59212463331	6.43353204511644	0.036749102029724	1
comp129601_c2_seq1	16	1520	15.6430751714281	1434.6537821613	6.51903465962846	0.0432285944708283	1
comp132910_c0_seq1	16	1439	15.6430751714281	1358.20183719086	6.44002992803781	0.0379402700165574	1
comp131231_c0_seq2	17	1069	16.6207673696424	1008.97690337528	5.92376234776766	0.045185671672648	1
comp139955_c1_seq1	17	1861	16.6207673696424	1756.50703197512	6.72357855010633	0.0331850675777502	1
comp127314_c1_seq1	17	1126	16.6207673696424	1062.77642020633	5.9987073221274	0.0449884108104105	1
comp137335_c1_seq1	17	10079	16.6207673696424	9513.07596737088	9.16078109682653	0.00643912672488646	1
comp139779_c0_seq1	17	1583	16.6207673696424	1494.1164060272	6.49016175018436	0.0374369400086333	1
comp131338_c0_seq2	20	2069	19.5538439642852	1952.82807584982	6.64196888627016	0.0355880733882959	1
comp136786_c0_seq3	21	1751	20.5315361624994	1652.68340300292	6.33082499695231	0.0373175649583245	1
comp146465_c0_seq7	23	2013	22.486920558928	1899.97241019125	6.40074855216184	0.0367745861342877	1
comp131755_c1_seq2	23	19603	22.486920558928	18502.3145340184	9.68440393290214	0.00574134110147357	1
comp134391_c0_seq1	24	12724	23.4646127571422	12009.562318566	8.99948120711587	0.00873929058978803	1
comp148283_c0_seq1	30	1795	29.3307659464278	1694.2128545918	5.85205658439941	0.0474836990681684	1
comp124105_c1_seq9	34	3965	33.2415347392848	3742.36989886155	6.81482136063851	0.0301128982804253	1
comp129199_c0_seq2	34	2437	33.2415347392848	2300.16530732045	6.11260674577052	0.0407696264838796	1
comp61977_c0_seq1	36	40532	35.1969191357133	38256.175722738	10.0860277944981	0.00311689925611097	1
comp144111_c0_seq1	36	2418	35.1969191357133	2282.23213504344	6.01885257910432	0.0499547039341148	1
comp143911_c0_seq8	43	3047	42.0407645232131	2875.91452252992	6.0960880812819	0.0418749104155759	1
comp126373_c0_seq2	48	5159	46.9292255142844	4869.32819879615	6.69709228172903	0.0333591155627017	1
comp131365_c1_seq2	50	3976	48.884609910713	3752.75226175877	6.26242490308507	0.038243923585625	1
comp132910_c1_seq1	52	5778	50.8399943071415	5453.57207455789	6.74509382172104	0.0256891724730094	1
comp61840_c0_seq1	53	6626	51.8176865053557	6253.9578688163	6.91518108481533	0.025790832148388	1
comp113944_c0_seq1	60	4007	58.6615318928555	3782.01164810548	6.01059525011979	0.0462979322554895	1
comp146939_c0_seq1	60	3494	58.6615318928555	3297.81599662604	5.81295234860576	0.0459294386627893	1
comp144332_c1_seq1	64	4285	62.5723006857126	4044.4022740534	6.01425854029738	0.0409621958648	1
comp108615_c0_seq1	67	17013	65.5053772803554	16057.7399973093	7.93743980252524	0.0121664821588716	1
comp127314_c5_seq1	67	3546	65.5053772803554	3346.89625759472	5.67506668173843	0.0499869738751617	1
comp125384_c0_seq1	73	11788	71.3715304696409	11126.1176211299	7.2843858375415	0.0182368720577857	1
comp143531_c0_seq1	76	4897	74.3046070642837	4622.03919160782	5.95893401856269	0.0444860171649447	1
comp139921_c1_seq1	76	31623	74.3046070642837	29847.4056271624	8.64993815669417	0.00768651041724592	1
comp133266_c0_seq5	82	5925	80.1707602535693	5592.31819691165	6.12422648535241	0.042927203709285	1
comp124003_c1_seq2	101	52041	98.7469120196402	49118.9588667475	8.95832863269468	0.00682760812973847	1
comp146256_c0_seq1	107	6935	104.613065208926	6545.60788111093	5.96739223210733	0.0473100931777495	1
comp120993_c0_seq1	166	18679	162.296904903567	17630.1960506519	6.76326922041173	0.0399935514991679	1
comp140520_c0_seq1	185	10371	180.873056669638	9788.68050973345	5.75806497976476	0.0483228476391143	1
comp131800_c0_seq1	260	20472	254.199971535707	19322.5212028988	6.24817567030851	0.0364712412173818	1
comp139921_c2_seq6	372	37467	363.701497735704	35363.2718791036	6.60335308477201	0.0278232783044713	1
comp147273_c0_seq1	2009	29	1964.18362621245	27.3716840017616	-6.16510180230821	0.0475968079997161	1
