# Supplementary material for: Transcriptome Sequencing, De Novo Assembly and Differential Gene Expression Analysis of the Early Development of Acipenser baeri
Source: PLoS One. 2015 Sep 11;10(9):e0137450. doi: 10.1371/journal.pone.0137450 (PMC4567377; doi:10.1371/journal.pone.0137450)
Supplement: S8 File — (ZIP) [file pone.0137450.s011.zip › T9_vs_T1_diff_exp.xls]

ID	T1	T9	T1_baseMean	T9_baseMean	T9_vs_T1_FoldChange_Log2	T9_vs_T1_Pvalue	T9_vs_T1_Qvalue
comp139763_c0_seq1	0	692	0	425.124340417276	Inf	0.0386323345275311	1
comp136301_c3_seq1	0	701	0	430.65341420883	Inf	0.020807426684988	1
comp130662_c3_seq1	0	751	0	461.370490828575	Inf	0.0329597494443973	1
comp130814_c0_seq2	0	321	0	197.203631898765	Inf	0.0486306565289474	1
comp121881_c0_seq1	0	202	0	124.096989543771	Inf	0.0469901105848406	1
comp120734_c0_seq1	0	1073	0	659.188464259735	Inf	0.00924444718513802	1
comp140613_c0_seq1	0	413	0	253.723052879097	Inf	0.0288582695887353	1
comp136301_c2_seq2	0	545	0	334.816135155224	Inf	0.0267111681750239	1
comp133474_c1_seq1	0	781	0	479.800736800422	Inf	0.0399082431995584	1
comp123947_c0_seq1	0	477	0	293.040910952371	Inf	0.0432710635702059	1
comp120667_c0_seq1	0	907	0	557.207769882181	Inf	0.0208319857509445	1
comp87279_c0_seq1	0	431	0	264.781200462205	Inf	0.0458221924940059	1
comp127030_c0_seq1	0	386	0	237.135831504434	Inf	0.0444848921444675	1
comp139180_c1_seq1	0	7513	0	4615.54793288294	Inf	0.00148146013000621	1
comp142457_c1_seq1	1	952	1.43549386968537	584.853138839952	8.67038341854077	0.0389431697818696	1
comp145393_c0_seq5	1	753	1.43549386968537	462.599173893365	8.33207170990476	0.0478754385146739	1
comp61324_c0_seq1	1	451	1.43549386968537	277.068031110103	7.59254927848821	0.0469394957751859	1
comp145878_c0_seq1	1	1969	1.43549386968537	1209.63847728557	9.71881305113438	0.0136218329391859	1
comp131459_c0_seq3	190	0	272.74383524022	0	-Inf	0.049130596684646	1
comp141815_c1_seq1	216	0	310.06667585204	0	-Inf	0.0423002067670332	1
comp117243_c0_seq1	0	1163	0	714.479202175277	Inf	0.0186901691413406	1
comp125640_c0_seq1	0	531	0	326.215353701696	Inf	0.0319550898918865	1
comp144927_c1_seq8	0	1461	0	897.552978828959	Inf	0.0090174068333407	1
comp145364_c0_seq4	0	1073	0	659.188464259735	Inf	0.0124557108136343	1
comp135421_c1_seq1	0	2887	0	1773.6040040241	Inf	0.0057595606925098	1
comp142457_c5_seq1	0	1508	0	926.42703085152	Inf	0.0122460098269857	1
comp122687_c0_seq1	0	2974	0	1827.05171734245	Inf	0.00640925810944316	1
comp135290_c0_seq1	0	848	0	520.961619470881	Inf	0.0207639855851685	1
comp122177_c0_seq1	0	489	0	300.41300934111	Inf	0.0337619877775627	1
comp129690_c0_seq1	0	601	0	369.219260969339	Inf	0.0229336166779772	1
comp130105_c0_seq1	0	646	0	396.86462992711	Inf	0.0385045025705251	1
comp35509_c0_seq1	0	1062	0	652.430707403391	Inf	0.0114707185831655	1
comp126861_c2_seq1	0	907	0	557.207769882181	Inf	0.0127466746104919	1
comp127994_c0_seq1	0	602	0	369.833602501734	Inf	0.0165561715817097	1
comp135612_c3_seq1	0	501	0	307.785107729848	Inf	0.0187680975075118	1
comp35740_c0_seq1	1	1712	1.43549386968537	1051.75270346008	9.51703264163398	0.0153112993957072	1
comp107010_c0_seq1	1	3200	1.43549386968537	1965.8929036637	10.4194218450076	0.0113477495874149	1
comp121147_c2_seq2	3	1364	4.30648160905611	837.961850186653	7.60423108353585	0.0321346143650443	1
comp135335_c0_seq1	0	569	0	349.560331932702	Inf	0.0371130872089206	1
comp132418_c0_seq10	0	484	0	297.341301679135	Inf	0.0420287296442178	1
comp144027_c0_seq2	0	1317	0	809.087798164093	Inf	0.0134025579176936	1
comp132657_c0_seq1	0	525	0	322.529304507326	Inf	0.028119652549662	1
comp132334_c0_seq2	0	334	0	205.190071819899	Inf	0.0449499479548229	1
comp146144_c0_seq1	0	639	0	392.564239200346	Inf	0.0336106702711193	1
comp121940_c0_seq1	0	734	0	450.926684777862	Inf	0.027666672721203	1
comp128810_c4_seq1	0	490	0	301.027350873504	Inf	0.0468723992608465	1
comp143859_c0_seq1	0	1209	0	742.738912665443	Inf	0.0122095840073089	1
comp124207_c0_seq1	0	370	0	227.306366986116	Inf	0.0286462237259827	1
comp137836_c0_seq2	0	634	0	389.492531538371	Inf	0.0240172986883051	1
comp135933_c0_seq2	0	862	0	529.56240092441	Inf	0.0213215316216317	1
comp146312_c0_seq1	0	218	0	133.92645406209	Inf	0.0460682212589223	1
comp123650_c3_seq1	0	668	0	410.380143639798	Inf	0.0141101391152615	1
comp149007_c0_seq3	1	921	1.43549386968537	565.808551335709	8.62262300132417	0.0447788982437889	1
comp149505_c1_seq2	1	1161	1.43549386968537	713.250519110487	8.9567179120984	0.0312914446561496	1
comp136507_c0_seq2	1	603	1.43549386968537	370.447944034129	8.01157984713292	0.0475675246025144	1
comp131194_c1_seq1	2	2583	2.87098773937074	1586.84417817605	9.11039758335083	0.0207261527138389	1
comp129481_c0_seq1	2	1333	2.87098773937074	818.917262682411	8.1560267203218	0.0320352997597944	1
comp107145_c0_seq1	3	819	4.30648160905611	503.145715031429	6.86832279615268	0.0422982337368477	1
comp137648_c1_seq1	4	2089	5.74197547874148	1283.35946117296	7.80416243229994	0.0285717230877123	1
comp149494_c0_seq1	4	23264	5.74197547874148	14292.0414096351	11.2813772091524	0.00219349416431077	1
comp128904_c0_seq1	4	4130	5.74197547874148	2537.23052879097	8.78749172153964	0.011410370311596	1
comp141594_c0_seq4	5	11711	7.17746934842685	7194.55368587676	9.96921421244143	0.00557459881979812	1
comp135035_c0_seq1	6	4308	8.61296321811222	2646.58332155726	8.26340568905588	0.018463530924647	1
comp105329_c0_seq2	235	0	337.341059376062	0	-Inf	0.0381406458749628	1
comp56453_c0_seq1	453	1	650.278722967473	0.614341532394907	-10.0478015848134	0.0278028443048947	1
comp114891_c1_seq1	464	1	666.069155534012	0.614341532394907	-10.0824153398947	0.026991874798366	1
comp131806_c0_seq1	0	458	0	281.368421836867	Inf	0.0406295576686585	1
comp139723_c1_seq2	0	1249	0	767.312573961239	Inf	0.0124874326598665	1
comp88581_c0_seq1	0	1880	0	1154.96208090243	Inf	0.00650345803717141	1
comp132663_c0_seq1	0	1521	0	934.413470772654	Inf	0.0127036597636963	1
comp141517_c0_seq1	0	505	0	310.242473859428	Inf	0.046844531485675	1
comp135612_c2_seq1	0	3084	0	1894.62928590589	Inf	0.0042761362967263	1
comp133834_c3_seq5	0	441	0	270.924615786154	Inf	0.0243634835802366	1
comp115751_c1_seq1	1	2387	1.43549386968537	1466.43323782664	9.99654850631461	0.00896692243243957	1
comp139276_c0_seq1	1	1672	1.43549386968537	1027.17904216428	9.48292478731371	0.0156722902657796	1
comp138783_c1_seq1	1	2003	1.43549386968537	1230.526089387	9.74351236104554	0.0193458961016871	1
comp135506_c0_seq1	1	570	1.43549386968537	350.174673465097	7.93038376428493	0.0358379828142434	1
comp128956_c0_seq2	2	1282	2.87098773937074	787.585844530271	8.09974620185157	0.0357776293619936	1
comp133043_c0_seq2	3	1430	4.30648160905611	878.508391324717	7.67240258617743	0.0345918959714241	1
comp141691_c0_seq1	3	3034	4.30648160905611	1863.91220928615	8.75760852475871	0.0179627774773448	1
comp127947_c0_seq1	0	763	0	468.742589217314	Inf	0.0256312598323429	1
comp125622_c0_seq1	0	1452	0	892.023905037405	Inf	0.00875171681729699	1
comp123649_c1_seq1	0	410	0	251.880028281912	Inf	0.0287097144994263	1
comp121147_c0_seq1	1	1050	1.43549386968537	645.058609014652	8.81173926778632	0.0242610309350164	1
comp117371_c0_seq1	3	2808	4.30648160905611	1725.0710229649	8.64593037481623	0.0129898118158739	1
comp142343_c0_seq1	10	11685	14.3549386968537	7178.58080603449	8.96600767401566	0.00835295138565884	1
comp129924_c1_seq1	11	3414	15.7904325665391	2097.36199159621	7.05338137962327	0.0331148248404808	1
comp113339_c1_seq1	247	0	354.566985812286	0	-Inf	0.0357431808864094	1
comp125069_c0_seq1	0	1167	0	716.936568304857	Inf	0.0143151289019556	1
comp134546_c0_seq35	0	2848	0	1749.6446842607	Inf	0.00395740329579328	1
comp148846_c0_seq1	0	651	0	399.936337589085	Inf	0.0232639823045643	1
comp143251_c0_seq1	0	345	0	211.947828676243	Inf	0.0423265074882688	1
comp133220_c0_seq1	1	947	1.43549386968537	581.781431177977	8.66278627070121	0.0351550792207205	1
comp129612_c0_seq2	1	665	1.43549386968537	408.537119042613	8.15277618562138	0.03974232478081	1
comp132505_c1_seq4	2	771	2.87098773937074	473.657321476473	7.36615270514787	0.0450423133882543	1
comp122577_c0_seq2	576	2	826.844468938773	1.22868306478981	-9.39435934620948	0.0269383111583107	1
comp137037_c0_seq2	1874	12	2690.11551179038	7.37209838873888	-8.5113770817052	0.0182716582860728	1
comp132295_c0_seq2	1	1372	1.43549386968537	842.876582445813	9.19763042140564	0.0255279237605929	1
comp149168_c0_seq1	1	823	1.43549386968537	505.603081161009	8.46031427565446	0.0415488329294315	1
comp142570_c0_seq1	1	802	1.43549386968537	492.701908980715	8.42302408168775	0.0222481552063407	1
comp144727_c0_seq1	2	3378	2.87098773937074	2075.24569643	9.49751926803422	0.0104781831152967	1
comp128418_c0_seq1	2	10775	2.87098773937074	6619.53001155512	11.1709659040967	0.00315840496166502	1
comp124910_c0_seq2	2	960	2.87098773937074	589.767871099111	7.68245625084135	0.0330417480662203	1
comp121036_c0_seq1	4	3913	5.74197547874148	2403.91841626127	8.70962505013362	0.0151810153066129	1
comp129249_c0_seq1	7	2372	10.0484570877976	1457.21811484072	7.18009902772123	0.0393590986236088	1
comp114891_c2_seq1	250	0	358.873467421343	0	-Inf	0.0350367178276483	1
comp139414_c0_seq7	0	682	0	418.980925093327	Inf	0.0243338344138486	1
comp110204_c0_seq1	0	1552	0	953.458058276896	Inf	0.0106551471473407	1
comp144355_c2_seq2	0	1173	0	720.622617499226	Inf	0.0113660356485666	1
comp138748_c0_seq2	0	631	0	387.649506941186	Inf	0.0166474087007877	1
comp128457_c0_seq1	1	7177	1.43549386968537	4409.12917799825	11.5847308606047	0.00335270024041001	1
comp144727_c1_seq3	1	2465	1.43549386968537	1514.35187735345	10.0429375864981	0.0105613556865797	1
comp145090_c1_seq2	2	2002	2.87098773937074	1229.9117478546	8.74279191406882	0.0221463150824414	1
comp131194_c0_seq1	2	4515	2.87098773937074	2773.75201876301	9.91607592760105	0.0101780701261673	1
comp146182_c0_seq3	2	1322	2.87098773937074	812.159505826067	8.14407211674052	0.0288329351608471	1
comp137500_c0_seq3	3	1322	4.30648160905611	812.159505826067	7.55910961601937	0.0238362994009184	1
comp133796_c0_seq1	6	8447	8.61296321811222	5189.34292413978	9.23482649020128	0.00730272324833611	1
comp149450_c0_seq1	7	3233	10.0484570877976	1986.16617423273	7.62686852530131	0.024061467100117	1
comp146881_c1_seq4	0	757	0	465.056540022945	Inf	0.0251265818939158	1
comp143403_c0_seq3	0	692	0	425.124340417276	Inf	0.0246349515061143	1
comp61815_c0_seq1	0	2530	0	1554.28407695912	Inf	0.0045133580990375	1
comp146536_c0_seq1	0	696	0	427.581706546855	Inf	0.0356350788440333	1
comp146889_c0_seq5	0	774	0	475.500346073658	Inf	0.0174785999345153	1
comp148987_c1_seq2	1	1883	1.43549386968537	1156.80510549961	9.65438293984706	0.0158012855034042	1
comp135171_c2_seq2	1	587	1.43549386968537	360.61847951581	7.97278234834288	0.038327583135374	1
comp136092_c0_seq1	1	1213	1.43549386968537	745.196278795022	9.01992949035334	0.0193852094796245	1
comp138341_c2_seq1	3	1600	4.30648160905611	982.946451831851	7.8344593442864	0.0287375899712888	1
comp115259_c0_seq1	8	59553	11.483950957483	36585.8812787139	11.6374522208919	0.0015594831386669	1
comp127701_c0_seq2	8	2440	11.483950957483	1498.99333904357	7.02823108768308	0.0374613474516526	1
comp128471_c1_seq3	9	26625	12.9194448271683	16356.8433000144	10.3061345586784	0.00382154173806825	1
comp149494_c1_seq1	13	91849	18.6614203059098	56426.6554089398	11.5621023308151	0.00164969661385283	1
comp110369_c0_seq4	359	0	515.342299217048	0	-Inf	0.0226178861000351	1
comp141815_c0_seq1	2691	1	3862.91400332333	0.614341532394907	-12.6183610204076	0.00243037644031508	1
comp147181_c2_seq1	0	674	0	414.066192834167	Inf	0.0365151586820572	1
comp140665_c0_seq2	1	960	1.43549386968537	589.767871099111	8.68245625084135	0.0294742934057604	1
comp137648_c0_seq1	4	1349	5.74197547874148	828.74672720073	7.1732402881811	0.0487417921621634	1
comp144508_c1_seq1	4	1714	5.74197547874148	1052.98138652487	7.51871704934533	0.0310371011063806	1
comp134622_c1_seq1	0	1749	0	1074.48334015869	Inf	0.0106672948004759	1
comp145427_c2_seq7	0	528	0	324.372329104511	Inf	0.0411582414091084	1
comp138739_c0_seq1	0	447	0	274.610664980523	Inf	0.0481856774380928	1
comp138748_c1_seq1	0	1229	0	755.025743313341	Inf	0.0139443637995449	1
comp122717_c0_seq3	0	1092	0	670.860953375239	Inf	0.0171425081047181	1
comp137661_c0_seq6	1	1170	1.43549386968537	718.779592902041	8.9678584697036	0.0181282497277177	1
comp120993_c1_seq1	2	4418	2.87098773937074	2714.1608901207	9.88474335858811	0.00608258072453103	1
comp145196_c0_seq1	9	2130	12.9194448271683	1308.54746400115	6.66227836890372	0.0392068302989303	1
comp115029_c0_seq1	404	2	579.93952335289	1.22868306478981	-8.88264582751896	0.0416466157425402	1
comp149052_c0_seq1	0	1402	0	861.30682841766	Inf	0.0133013407091319	1
comp146934_c2_seq4	0	328	0	201.50402262553	Inf	0.0466416446533173	1
comp139838_c1_seq2	0	479	0	294.269594017161	Inf	0.0298065697060117	1
comp147239_c0_seq1	1	1243	1.43549386968537	763.62652476687	9.05517623628532	0.0257398930874732	1
comp144846_c0_seq2	1	2482	1.43549386968537	1524.79568340416	10.0528530553632	0.0100744661515099	1
comp138433_c0_seq1	2	740	2.87098773937074	454.612733972231	7.30694711574914	0.0385718148848359	1
comp139771_c1_seq2	4	3977	5.74197547874148	2443.23627433455	8.73303050203804	0.0127639581653399	1
comp121147_c3_seq1	5	1310	7.17746934842685	804.787407437328	6.80898865677028	0.046078831296854	1
comp137349_c0_seq1	13	6734	18.6614203059098	4136.9758791473	7.79237394291938	0.0178623365343131	1
comp143160_c0_seq1	0	430	0	264.16685892981	Inf	0.0398958787892322	1
comp146272_c0_seq2	0	321	0	197.203631898765	Inf	0.0462982831645892	1
comp134185_c1_seq3	1	1249	1.43549386968537	767.312573961239	9.06212341684079	0.0237623321111393	1
comp145068_c0_seq16	1	582	1.43549386968537	357.546771853836	7.96044099814111	0.0488440684336921	1
comp132738_c0_seq1	2	7044	2.87098773937074	4327.42175418973	10.557744849064	0.00437806237103425	1
comp138470_c0_seq1	772	8	1108.20126739711	4.91473225915926	-7.81689138203525	0.0411391049467933	1
comp118637_c0_seq1	958	5	1375.20312715858	3.07170766197454	-8.80638809561599	0.0224779647495786	1
comp149276_c1_seq1	0	910	0	559.050794479365	Inf	0.0277495778929932	1
comp131468_c0_seq1	0	3079	0	1891.55757824392	Inf	0.00404489353556542	1
comp144953_c2_seq1	0	262	0	160.957481487466	Inf	0.0458658344158135	1
comp130457_c1_seq1	2	2532	2.87098773937074	1555.5127600239	9.08162734466117	0.00999053109507683	1
comp128232_c0_seq1	282	0	404.809271251274	0	-Inf	0.0300699847931859	1
comp123709_c0_seq2	293	1	420.599703817813	0.614341532394907	-9.41919119918942	0.0455965718595314	1
comp133724_c0_seq1	0	634	0	389.492531538371	Inf	0.0291507655477062	1
comp132301_c0_seq1	0	410	0	251.880028281912	Inf	0.0460237082943566	1
comp139601_c0_seq4	0	295	0	181.230752056498	Inf	0.0468690811035701	1
comp131740_c0_seq1	2	2057	2.87098773937074	1263.70053213632	8.78189173375776	0.0207151488531894	1
comp118166_c0_seq1	918	9	1317.78337237117	5.52907379155416	-7.89685968673867	0.0357568876777143	1
comp141497_c2_seq1	0	1626	0	998.919331674119	Inf	0.00835478877947936	1
comp130612_c0_seq1	0	1084	0	665.946221116079	Inf	0.0142721938543982	1
comp146245_c3_seq1	2	1114	2.87098773937074	684.376467087926	7.89709917257286	0.0293752277265265	1
comp141551_c0_seq2	3	1048	4.30648160905611	643.829925949863	7.22402615604912	0.0431115024880098	1
comp143838_c0_seq1	267	1	383.276863205994	0.614341532394907	-9.28513027645472	0.0477826308837958	1
comp146891_c0_seq16	0	6762	0	4154.17744205436	Inf	0.00185192515025487	1
comp131321_c0_seq1	458	4	657.4561923159	2.45736612957963	-8.06363813286411	0.0491640063722899	1
comp129545_c3_seq1	0	520	0	319.457596845352	Inf	0.0341192148187241	1
comp146327_c0_seq4	0	417	0	256.180419008676	Inf	0.0430793718690092	1
comp145423_c0_seq7	2	1187	2.87098773937074	729.223398952755	7.98866987487474	0.0310719566202007	1
comp132910_c0_seq1	4	5581	5.74197547874148	3428.64009229598	9.22187358628318	0.00988654620545256	1
comp142660_c0_seq1	7	4681	10.0484570877976	2875.73271314056	8.16081178288718	0.0146919493053237	1
comp139024_c0_seq2	5	3173	7.17746934842685	1949.30568228904	8.08526936626311	0.0243115576706942	1
comp138651_c0_seq1	0	657	0	403.622386783454	Inf	0.0287214280717635	1
comp144456_c2_seq1	0	567	0	348.331648867912	Inf	0.0243428103392652	1
comp126412_c0_seq1	3	1850	4.30648160905611	1136.53183493058	8.04391270991535	0.0217876642906565	1
comp149347_c0_seq2	3	2049	4.30648160905611	1258.78579987716	8.19130742352292	0.0240427050736322	1
comp131677_c0_seq3	5	1524	7.17746934842685	936.256495369838	7.02728474783879	0.0423106766510875	1
comp106439_c0_seq1	7	4204	10.0484570877976	2582.69180218819	8.0057576871374	0.0193052744251482	1
comp131231_c0_seq2	12	34400	17.2259264362244	21133.3487143848	10.2607240989885	0.00368110538846931	1
comp139955_c1_seq1	14	2794	20.0969141755952	1716.47024151137	6.41632703858469	0.0481667229749363	1
comp139779_c0_seq1	23	5742	33.0163590027635	3527.54907901156	6.739341314383	0.0383816434024294	1
comp135845_c1_seq1	1733	9	2487.71087616475	5.52907379155416	-8.81356528248503	0.0158615252509847	1
comp127319_c0_seq2	0	1570	0	964.516205860004	Inf	0.0104822366136296	1
comp127040_c0_seq1	0	339	0	208.261779481874	Inf	0.0226392091164252	1
comp143789_c1_seq15	1	807	1.43549386968537	495.77361664269	8.43199051851061	0.0360037392869026	1
comp128398_c0_seq1	2	1395	2.87098773937074	857.006437690895	8.22161506194938	0.0293505663766399	1
comp140319_c0_seq1	3	10316	4.30648160905611	6337.54724818586	10.5231992123009	0.00417942909573956	1
comp148868_c0_seq2	3	4942	4.30648160905611	3036.07585309563	9.46148244984046	0.00720169149859811	1
comp127317_c0_seq1	0	1105	0	678.847393296372	Inf	0.0146651840293132	1
comp147476_c0_seq4	0	535	0	328.672719831275	Inf	0.0407679472215762	1
comp134015_c1_seq2	0	488	0	299.798667808715	Inf	0.026281884399377	1
comp124723_c0_seq2	6	1362	8.61296321811222	836.733167121864	6.60211414252375	0.049275771052086	1
comp110204_c1_seq1	1	2314	1.43549386968537	1421.58630596182	9.95173880434032	0.0116773774944211	1
comp131338_c0_seq2	3	2835	4.30648160905611	1741.65824433956	8.65973617434127	0.0158706497258137	1
comp61666_c0_seq1	5	1116	7.17746934842685	685.605150152716	6.57775887217466	0.0397003682557166	1
comp141916_c1_seq3	2	1025	2.87098773937074	629.70007070478	7.77697384962564	0.0325176525650809	1
comp132985_c1_seq2	0	774	0	475.500346073658	Inf	0.0306748951269334	1
comp136786_c0_seq3	2	4377	2.87098773937074	2688.97288729251	9.87129232387188	0.0069846812324835	1
comp133274_c1_seq1	0	1836	0	1127.93105347705	Inf	0.00766790679472818	1
comp137461_c1_seq3	496	4	712.004959363944	2.45736612957963	-8.17863065515404	0.0455507496681732	1
comp149539_c0_seq1	0	767	0	471.199955346894	Inf	0.0264910671099949	1
comp135145_c0_seq4	0	396	0	243.279246828383	Inf	0.0252687905022375	1
comp146817_c0_seq7	2	3253	2.87098773937074	1998.45300488063	9.44312076227396	0.0108555883400999	1
comp146465_c0_seq7	3	5606	4.30648160905611	3443.99863060585	9.64335918354417	0.00761866764091009	1
comp146718_c0_seq5	10	11864	14.3549386968537	7288.54794033318	8.9879404428001	0.00811076171871926	1
comp131755_c1_seq2	26	61352	37.3228406118196	37691.0816954923	9.97994869138595	0.00578638621203533	1
comp148748_c0_seq2	0	638	0	391.949897667951	Inf	0.0410778811050734	1
comp134391_c0_seq1	24	81638	34.4518528724489	50153.6140216554	10.5075563731512	0.00432250114953294	1
comp130350_c0_seq1	918	13	1317.78337237117	7.98643992113379	-7.36634497003989	0.0454547844161167	1
comp113977_c0_seq1	1	593	1.43549386968537	364.30452871018	7.98745394977883	0.0391923214473933	1
comp139926_c0_seq1	1	2361	1.43549386968537	1450.46035798438	9.98074798146147	0.0122509056041529	1
comp148575_c0_seq1	3	2498	4.30648160905611	1534.62514792248	8.47716091611963	0.0186523493698429	1
comp138437_c1_seq1	0	339	0	208.261779481874	Inf	0.0492207742804321	1
comp139231_c0_seq1	0	522	0	320.686279910142	Inf	0.0342783416109076	1
comp147113_c0_seq1	1	774	1.43549386968537	475.500346073658	8.37175541137724	0.0376944421371041	1
comp125668_c0_seq1	1	359	1.43549386968537	220.548610129772	7.26340568905588	0.0487628181253047	1
comp115331_c0_seq1	3	2128	4.30648160905611	1307.31878093636	8.24588559001286	0.0209642187695021	1
comp140551_c1_seq23	12	2628	17.2259264362244	1614.48954713382	6.550352714834	0.0478006752540756	1
comp130640_c0_seq1	1971	16	2829.35841714986	9.82946451831851	-8.16914640581066	0.0210789447084754	1
comp143202_c0_seq1	0	248	0	152.356700033937	Inf	0.0432741508281858	1
comp137489_c0_seq8	6	3575	8.61296321811222	2196.27097831179	7.99433068106479	0.0215509109050066	1
comp147958_c0_seq2	0	319	0	195.974948833975	Inf	0.0488821582970528	1
comp130124_c1_seq3	49	12621	70.3391996145831	7753.60448035612	6.78439441460757	0.0371829755942934	1
comp127271_c0_seq1	484	2	694.779032927719	1.22868306478981	-9.14329758204176	0.0328556959272262	1
comp133105_c0_seq2	1144	6	1642.20498692006	3.68604919436944	-8.7993431808244	0.0206978426518119	1
comp140121_c0_seq1	0	1151	0	707.107103786538	Inf	0.00937458490128603	1
comp148283_c0_seq1	16	6670	22.9679019149659	4097.65802107403	7.47903670130478	0.0215061242289206	1
comp137307_c0_seq4	323	1	463.664519908375	0.614341532394907	-9.55982469946109	0.0403299706569957	1
comp140252_c2_seq1	983	4	1411.09047390072	2.45736612957963	-9.16548195110775	0.0195588314107191	1
comp144936_c0_seq1	1	1469	1.43549386968537	902.467711088119	9.29618433578911	0.017603413556337	1
comp147894_c0_seq1	2	1044	2.87098773937074	641.372559820283	7.80347165180271	0.0456756812361244	1
comp140638_c0_seq4	0	1090	0	669.632270310449	Inf	0.0179329656456941	1
comp131977_c2_seq9	1	1860	1.43549386968537	1142.67525025453	9.63665256122822	0.0119785678073299	1
comp126959_c4_seq2	0	1225	0	752.568377183761	Inf	0.0125798634228319	1
comp145463_c0_seq7	0	472	0	289.969203290396	Inf	0.0383499630327873	1
comp145419_c0_seq1	0	486	0	298.569984743925	Inf	0.0303266413527664	1
comp133710_c0_seq1	2	575	2.87098773937074	353.246381127072	6.94298380106457	0.0473878142399979	1
comp146740_c1_seq1	6	3816	8.61296321811222	2344.32728761897	8.08844861051719	0.0212982019355204	1
comp146367_c0_seq2	40	11493	57.4197547874148	7060.62723181467	6.9421053714905	0.0275710742156731	1
comp130031_c0_seq2	540	2	775.1666896301	1.22868306478981	-9.301249941818	0.0280762557017784	1
comp133630_c1_seq3	0	357	0	219.319927064982	Inf	0.0368830104598304	1
comp124105_c1_seq9	4	1514	5.74197547874148	930.113080045889	7.33971514521856	0.031021432065904	1
comp129199_c0_seq2	29	10510	41.6293222208757	6456.72950547047	7.2770597089548	0.0241445959696697	1
comp118716_c0_seq1	305	0	437.825630254038	0	-Inf	0.0266276906055443	1
comp143085_c0_seq3	1354	3	1943.65869955399	1.84302459718472	-10.042483867621	0.0107295939684002	1
comp126761_c0_seq1	3	1464	4.30648160905611	899.396003426144	7.70630299279572	0.0356933900996601	1
comp110319_c0_seq1	408	1	585.681498831631	0.614341532394907	-9.89685968673867	0.0303908434399339	1
comp148707_c0_seq3	1	754	1.43549386968537	463.21351542576	8.3339863685015	0.0386088323648424	1
comp144071_c0_seq1	4	1161	5.74197547874148	713.250519110487	6.9567179120984	0.0435693642437857	1
comp144111_c0_seq1	11	3872	15.7904325665391	2378.73041343308	7.23499727387013	0.0308930900343645	1
comp137461_c6_seq3	1129	0	1620.67257887478	0	-Inf	0.00454979911959923	1
comp141426_c0_seq3	1	2530	1.43549386968537	1554.28407695912	10.0804873248145	0.012557843588372	1
comp114891_c0_seq1	1188	9	1705.36671718622	5.52907379155416	-8.26882846412562	0.0256140562528191	1
comp148334_c2_seq1	0	322	0	197.81797343116	Inf	0.0373574549096925	1
comp137260_c0_seq1	1	4013	1.43549386968537	2465.35256950076	10.7460310960128	0.00625384625159812	1
comp149539_c1_seq1	1	937	1.43549386968537	575.638015854028	8.64747089289202	0.0347040643289366	1
comp139910_c3_seq1	2	1988	2.87098773937074	1221.31096640108	8.73266769679512	0.0199691671235985	1
comp137757_c0_seq1	4	4610	5.74197547874148	2832.11446434052	8.94611669054953	0.0129225364554003	1
comp131421_c2_seq1	0	364	0	223.620317791746	Inf	0.0268009901932714	1
comp125097_c0_seq6	0	523	0	321.300621442536	Inf	0.0348472164172898	1
comp144788_c2_seq3	4	1314	5.74197547874148	807.244773566908	7.13531521555516	0.0477412031270632	1
comp145954_c3_seq1	11	3898	15.7904325665391	2394.70329327535	7.24465241185342	0.0286542064387309	1
comp131595_c0_seq1	2766	27	3970.57604354973	16.5872213746625	-7.9031322837542	0.02143353867617	1
comp134783_c2_seq1	1	624	1.43549386968537	383.349116214422	8.06096787409508	0.047038367447393	1
comp118875_c0_seq1	299	0	429.212667035926	0	-Inf	0.0270544003948852	1
comp147490_c0_seq2	2	1380	2.87098773937074	847.791314704972	8.20601820689836	0.0299707363998229	1
comp144824_c0_seq3	630	0	904.361137901783	0	-Inf	0.0105535126110327	1
comp148204_c0_seq1	0	591	0	363.07584564539	Inf	0.0295731011509564	1
comp133260_c0_seq1	6069	89	8712.01229512051	54.6763963831467	-7.31594401908021	0.0246576419529756	1
comp144181_c1_seq11	1	1243	1.43549386968537	763.62652476687	9.05517623628532	0.0219860964493577	1
comp127229_c0_seq1	1	2035	1.43549386968537	1250.18501842364	9.76637873438644	0.0124144457138252	1
comp106751_c0_seq1	1253	1	1798.67381871577	0.614341532394907	-11.515605044089	0.00685194847022136	1
comp145061_c1_seq2	0	1544	0	948.543326017737	Inf	0.0112576357795695	1
comp136237_c0_seq7	0	1052	0	646.287292079442	Inf	0.0147981600314302	1
comp135632_c0_seq1	367	2	526.826250174531	1.22868306478981	-8.74407059761038	0.0446811269712651	1
comp137906_c0_seq3	1	622	1.43549386968537	382.120433149632	8.05633642536343	0.0370211338755446	1
comp128639_c0_seq9	1	351	1.43549386968537	215.633877870612	7.23089287553739	0.047919115842717	1
comp140313_c0_seq8	2	912	2.87098773937074	560.279477544155	7.60845566939757	0.0385100645861963	1
comp149468_c0_seq1	0	791	0	485.944152124371	Inf	0.0245367198657815	1
comp143726_c0_seq6	0	394	0	242.050563763593	Inf	0.0484645959575286	1
comp137641_c1_seq2	2	840	2.87098773937074	516.046887211722	7.48981117289895	0.035477434373343	1
comp141462_c0_seq2	2	853	2.87098773937074	524.033327132856	7.51196758655112	0.0268703477398029	1
comp119012_c0_seq1	289	0	414.857728339072	0	-Inf	0.0279282838055195	1
comp132153_c0_seq1	524	3	752.198787715134	1.84302459718472	-8.67289484558346	0.0360949060089274	1
comp148592_c2_seq1	0	370	0	227.306366986116	Inf	0.0443512041262883	1
comp149017_c1_seq1	2	9401	2.87098773937074	5775.42474604452	10.9741641667179	0.00321351482733601	1
comp126216_c1_seq2	0	896	0	550.450013025837	Inf	0.0150046878488278	1
comp149383_c0_seq1	4	1237	5.74197547874148	759.9404755725	7.0481954402092	0.0441586787572713	1
comp141745_c0_seq1	12	2407	17.2259264362244	1478.72006847454	6.42362358098617	0.0472132586338965	1
comp132183_c0_seq1	0	269	0	165.25787221423	Inf	0.0395121168586442	1
comp135705_c1_seq2	7	2289	10.0484570877976	1406.22776765194	7.12871248073091	0.0371101469454842	1
comp146095_c0_seq3	2	645	2.87098773937074	396.250288394715	7.10872100554345	0.0489009847098139	1
comp141889_c0_seq1	13	2411	18.6614203059098	1481.17743460412	6.31054187269426	0.0489346624742357	1
comp132910_c1_seq1	18	23288	25.8388896543367	14306.7856064126	9.11293977791328	0.0072069356867666	1
comp125679_c1_seq1	665	0	954.603423340771	0	-Inf	0.00951056523966192	1
comp146249_c0_seq1	1097	17	1574.73677504485	10.4438060507134	-7.23631931392002	0.0436049280587876	1
comp145619_c0_seq6	0	444	0	272.767640383339	Inf	0.0267275302671586	1
comp144969_c1_seq1	1	686	1.43549386968537	421.438291222906	8.19763042140564	0.0468724097938809	1
comp129971_c0_seq1	1	775	1.43549386968537	476.114687606053	8.37361815539443	0.0380628871097277	1
comp135221_c0_seq1	0	464	0	285.054471031237	Inf	0.0414812689176699	1
comp145151_c0_seq6	6	5272	8.61296321811222	3238.80855878595	8.55473780951973	0.0131293612761416	1
comp147513_c0_seq4	1279	24	1835.99665932759	14.7441967774778	-6.96027239292765	0.0470029326278068	1
comp140304_c2_seq4	0	491	0	301.641692405899	Inf	0.0401266953513816	1
comp132843_c0_seq1	2	5737	2.87098773937074	3524.47737134958	10.2616464578848	0.00585743856444128	1
comp113339_c0_seq1	2300	0	3301.63590027635	0	-Inf	0.00163255770761844	1
comp132153_c1_seq1	693	3	994.797251691961	1.84302459718472	-9.07618338618323	0.0255348686201314	1
comp140476_c0_seq2	0	645	0	396.250288394715	Inf	0.0252087370675209	1
comp128078_c0_seq1	13	6324	18.6614203059098	3885.09585086539	7.70174758945011	0.0190540252565824	1
comp122625_c0_seq1	0	1096	0	673.318319504818	Inf	0.00969927421051317	1
comp142244_c0_seq1	0	819	0	503.145715031429	Inf	0.0146056473957242	1
comp113944_c0_seq1	1	2749	1.43549386968537	1688.8248725536	10.2002568467458	0.00786451805652832	1
comp139874_c0_seq2	3	1406	4.30648160905611	863.764194547239	7.64798403358421	0.0397217494662578	1
comp127319_c2_seq7	9	14139	12.9194448271683	8686.17492653159	9.39303312052703	0.00658358389132139	1
comp118612_c0_seq1	4132	6	5931.46066953995	3.68604919436944	-10.6520963829111	0.0041337899455177	1
comp136646_c1_seq9	1167	15	1675.22134592283	9.21512298592361	-7.506132594866	0.0368613825818264	1
comp142874_c0_seq1	0	1209	0	742.738912665443	Inf	0.0125288540235136	1
comp131467_c0_seq1	1854	17	2661.40563439668	10.4438060507134	-7.99339703214236	0.0236321243930695	1
comp146772_c1_seq1	5905	30	8476.59130049211	18.4302459718472	-8.84526509344317	0.00997311176400241	1
comp129953_c0_seq1	0	336	0	206.418754884689	Inf	0.0417352462744943	1
comp144332_c1_seq1	41	20778	58.8552486571002	12764.7883601014	7.76078282353313	0.0167454535462108	1
comp118593_c0_seq1	0	427	0	262.323834332625	Inf	0.022054567530802	1
comp143815_c2_seq1	1435	0	2059.93370299851	0	-Inf	0.00316578312594119	1
comp130619_c0_seq2	1	5222	1.43549386968537	3208.0914821662	11.1259523975457	0.00413112474544403	1
comp108615_c0_seq1	11	9170	15.7904325665391	5633.5118520613	8.47884005507795	0.0111725053822077	1
comp126208_c0_seq2	1266	4	1817.33523902168	2.45736612957963	-9.53049603419551	0.0138201280405362	1
comp144157_c1_seq4	1	675	1.43549386968537	414.680534366562	8.17430934717102	0.0290449955076172	1
comp124540_c0_seq1	2	5597	2.87098773937074	3438.4695568143	10.2260036876285	0.00565782926347324	1
comp144903_c0_seq7	3	2015	4.30648160905611	1237.89818777574	8.167167277927	0.0236931194232049	1
comp135427_c0_seq1	0	1000	0	614.341532394907	Inf	0.0111267165394961	1
comp144636_c0_seq4	3746	25	5377.3600358414	15.3585383098727	-8.45171333923549	0.014326273102683	1
comp125384_c0_seq1	13	32903	18.6614203059098	20213.6794403896	10.0810574473435	0.00398303272504927	1
comp136290_c0_seq2	0	517	0	317.614572248167	Inf	0.0298532042590709	1
comp149558_c0_seq1	0	1175	0	721.851300564016	Inf	0.0148922521567273	1
comp143531_c0_seq1	18	3890	25.8388896543367	2389.78856101619	6.53119509366407	0.0391101547153752	1
comp139910_c0_seq1	5	1997	7.17746934842685	1226.84004019263	7.41725617778944	0.029884961831039	1
comp139921_c1_seq1	5	25454	7.17746934842685	15637.44936558	11.0892423280903	0.00231062978348559	1
comp143012_c1_seq1	2	897	2.87098773937074	551.064354558232	7.58452983015209	0.0439402505156353	1
comp127271_c1_seq1	723	2	1037.86206778252	1.22868306478981	-9.72228618171829	0.0189494237714524	1
comp142701_c0_seq1	1979	8	2840.84236810735	4.91473225915926	-9.17499024181468	0.0125382567701277	1
comp103826_c0_seq3	2789	3	4003.5924025525	1.84302459718472	-11.0850040630743	0.00415698006191732	1
comp139038_c1_seq4	0	456	0	280.139738772078	Inf	0.0435952826641927	1
comp126959_c1_seq1	2	1888	2.87098773937074	1159.87681316158	8.65820870459467	0.0171390844743461	1
comp134077_c0_seq4	5	2598	7.17746934842685	1596.05930116197	7.79682327579335	0.0188118985873677	1
comp115865_c0_seq1	0	407	0	250.037003684727	Inf	0.0354455626908245	1
comp133266_c0_seq5	8	2778	11.483950957483	1706.64077699305	7.21539653921422	0.0292693951716211	1
comp115967_c0_seq1	5	1441	7.17746934842685	885.266148181061	6.94649218052022	0.0462535362616997	1
comp136597_c0_seq1	2098	2	3011.66613859991	1.22868306478981	-11.2592333073444	0.0047101762741454	1
comp145305_c0_seq1	4	6908	5.74197547874148	4243.87130578402	9.52961802276175	0.0082205652606198	1
comp127971_c5_seq1	5	9495	7.17746934842685	5833.17285008964	9.66658984538233	0.0057007044263919	1
comp124566_c0_seq2	0	246	0	151.128016969147	Inf	0.0426559076564375	1
comp117770_c0_seq1	3	1107	4.30648160905611	680.076076361162	7.30304266129323	0.0432331343384904	1
comp139440_c0_seq1	21	7405	30.1453712633928	4549.19904738429	7.23753225263028	0.0243753766954773	1
comp143815_c0_seq1	1929	0	2769.06767462308	0	-Inf	0.00207207877427567	1
comp147080_c0_seq1	11	2681	15.7904325665391	1647.04964835075	6.70468954057809	0.0423197537153658	1
comp140405_c0_seq2	4	2743	5.74197547874148	1685.13882335923	8.19710456208111	0.0179996758531576	1
comp134159_c0_seq26	649	7	931.635521425805	4.30039072676435	-7.7591540907087	0.0423813213307641	1
comp128773_c0_seq1	2	1134	2.87098773937074	696.663297735825	7.92277058017506	0.0347257271173766	1
comp135223_c4_seq1	0	444	0	272.767640383339	Inf	0.029861550335035	1
comp141233_c1_seq11	4	1478	5.74197547874148	907.996784879673	7.30499620937898	0.0268032870835754	1
comp114584_c0_seq1	1915	6	2748.97076044748	3.68604919436944	-9.54260052085833	0.0106013483362716	1
comp132289_c0_seq2	3	839	4.30648160905611	515.432545679327	6.9031301549515	0.0475604792607354	1
comp130580_c0_seq1	5	1064	7.17746934842685	653.659390468181	6.50891999584666	0.0416854531383549	1
comp131573_c0_seq1	1	592	1.43549386968537	363.690187177785	7.98501902086178	0.0424391677421135	1
comp143375_c0_seq1	3	1602	4.30648160905611	984.175134896641	7.83626158692038	0.0367981132657618	1
comp148170_c1_seq12	5	1274	7.17746934842685	782.671112271112	6.76878712260177	0.0496586096734197	1
comp123771_c0_seq2	5	2015	7.17746934842685	1237.89818777574	7.4302016837608	0.0294462300006207	1
comp122089_c0_seq6	1	674	1.43549386968537	414.066192834167	8.17217043641469	0.0489208768603911	1
comp135845_c0_seq1	8808	56	12643.8300041887	34.4031258141148	-8.52167817627393	0.0110685393860424	1
comp142196_c1_seq4	0	637	0	391.335556135556	Inf	0.0315700865770013	1
comp124003_c1_seq2	13	79388	18.6614203059098	48771.3455737669	11.3517592679784	0.00196824104013914	1
comp143212_c0_seq1	0	687	0	422.052632755301	Inf	0.0203445592004777	1
comp145800_c0_seq2	1	1733	1.43549386968537	1064.65387564037	9.534621594393	0.0146637309649423	1
comp131581_c1_seq1	11429	4	16406.2594366341	2.45736612957963	-12.7048459023087	0.000926191927053382	1
comp129722_c0_seq1	1186	1	1702.49572944685	0.614341532394907	-11.4363226393132	0.00724101892688428	1
comp117385_c2_seq1	4	9458	5.74197547874148	5810.44221339103	9.98288508169063	0.00537484996158392	1
comp117385_c0_seq1	5	9694	7.17746934842685	5955.42681503623	9.69651392751187	0.0062021958256271	1
comp140360_c1_seq4	1	704	1.43549386968537	432.496438806015	8.23499727387013	0.0473449468222936	1
comp146256_c0_seq1	90	83178	129.194448271683	51099.6999815436	8.627626934512	0.0115402501341586	1
comp148033_c0_seq2	4	4622	5.74197547874148	2839.48656272926	8.94986719970046	0.0112313023005335	1
comp124860_c0_seq2	1008	7	1446.97782064285	4.30039072676435	-8.39435934620948	0.0260393403851031	1
comp140501_c0_seq1	2	975	2.87098773937074	598.982994085034	7.7048240638698	0.036553077266061	1
comp149229_c0_seq2	18	5877	25.8388896543367	3610.48518588487	7.12650483677926	0.0303377519350851	1
comp140198_c0_seq2	2	871	2.87098773937074	535.091474715964	7.54209456383169	0.0431764557776415	1
comp142342_c1_seq1	5	2963	7.17746934842685	1820.29396048611	7.98648047130675	0.02287973869691	1
comp139370_c0_seq1	20	4487	28.7098773937074	2756.55045585595	6.58517302902181	0.0420315732165241	1
comp118725_c0_seq1	2	969	2.87098773937074	595.296944890665	7.69591851064791	0.0333896828607394	1
comp124329_c0_seq1	777	8	1115.37873674553	4.91473225915926	-7.82620513317488	0.0387455583456075	1
comp138208_c0_seq3	639	7	917.280582728951	4.30039072676435	-7.73675154365656	0.0448182847345675	1
comp132936_c0_seq12	2	768	2.87098773937074	471.814296879289	7.36052815595399	0.0341353079818852	1
comp141465_c0_seq2	7	1871	10.0484570877976	1149.43300711087	6.83780457641601	0.0456084843370986	1
comp137936_c0_seq3	16	5778	22.9679019149659	3549.66537417777	7.27192014379745	0.024330744522087	1
comp126347_c0_seq2	17	7884	24.4033957846513	4843.46864140145	7.63281487502598	0.0192375277925047	1
comp129625_c0_seq1	5	2502	7.17746934842685	1537.08251405206	7.74250363451129	0.0224485751455587	1
comp120767_c0_seq2	1930	1	2770.50316849276	0.614341532394907	-12.1388194769226	0.00371379746941544	1
comp145757_c0_seq2	0	2027	0	1245.27028616448	Inf	0.00703915560416534	1
comp145110_c0_seq2	2	1090	2.87098773937074	669.632270310449	7.86567807489712	0.0310027688953331	1
comp126995_c0_seq3	4	2502	5.74197547874148	1537.08251405206	8.06443172939865	0.0195346389319899	1
comp131200_c1_seq1	0	848	0	520.961619470881	Inf	0.015169960881492	1
comp146820_c0_seq2	2	1043	2.87098773937074	640.758218287888	7.8020890977526	0.0387425579679677	1
comp128583_c0_seq8	0	877	0	538.777523910334	Inf	0.0208692347874857	1
comp122257_c0_seq1	1	533	1.43549386968537	327.444036766486	7.83355737799201	0.0404642271625093	1
comp142342_c0_seq1	1	2181	1.43549386968537	1339.87888215329	9.86633970987358	0.0104305712777211	1
comp138318_c3_seq1	910	11	1306.29942141369	6.75775685634398	-7.59472546121593	0.0390070699606824	1
comp147827_c0_seq1	5	10995	7.17746934842685	6754.685148682	9.8781975440878	0.00506935865013478	1
comp123407_c0_seq1	1580	11	2268.08031410288	6.75775685634398	-8.39071156919434	0.0204027444072713	1
comp97246_c0_seq1	2283	2	3277.2325044917	1.22868306478981	-11.3811494889919	0.00416386284311116	1
comp140988_c2_seq1	0	1946	0	1195.50862204049	Inf	0.00655808805093644	1
comp149063_c1_seq3	1	1723	1.43549386968537	1058.51046031642	9.52627264145778	0.0144791760211587	1
comp123271_c0_seq5	3	8122	4.30648160905611	4989.68192611144	10.178222466436	0.0047222316128317	1
comp138773_c1_seq7	2	844	2.87098773937074	518.504253341302	7.49666484394002	0.0398641325871756	1
comp143182_c0_seq1	0	405	0	248.808320619937	Inf	0.0494922200916069	1
comp136229_c1_seq1	0	733	0	450.312343245467	Inf	0.0192451426340812	1
comp111789_c0_seq1	1	1027	1.43549386968537	630.92875376957	8.77978612155102	0.0253335704589765	1
comp147848_c0_seq3	0	327	0	200.889681093135	Inf	0.030807116619526	1
comp122091_c1_seq1	0	2947	0	1810.46449596779	Inf	0.00457664893608345	1
comp128102_c0_seq1	2481	6	3561.4602906894	3.68604919436944	-9.91617786393844	0.00765239917207592	1
comp127196_c0_seq2	1599	19	2295.35469762691	11.6724891155032	-7.61946105480392	0.0301391550968898	1
comp136715_c0_seq1	0	737	0	452.769709375047	Inf	0.0216001264543171	1
comp134461_c1_seq1	4	3092	5.74197547874148	1899.54401816505	8.36989025915768	0.0185739712849075	1
comp143900_c1_seq2	4	1254	5.74197547874148	770.384281623213	7.06788728803487	0.047845042890148	1
comp135866_c0_seq6	650	4	933.071015295491	2.45736612957963	-8.56873025268299	0.0288348456916129	1
comp149298_c0_seq1	9	2013	12.9194448271683	1236.66950471095	6.58077211071186	0.0435902536192828	1
comp142667_c1_seq1	3	973	4.30648160905611	597.754311020245	7.11689914929279	0.0454067480064868	1
comp122936_c0_seq1	0	380	0	233.449782310065	Inf	0.0259347374305238	1
comp138547_c1_seq1	2	1843	2.87098773937074	1132.23144420381	8.62340601086354	0.0182032299024645	1
comp128074_c0_seq1	3	2145	4.30648160905611	1317.76258698708	8.25736508689858	0.0196162884848142	1
comp138141_c0_seq2	56	14129	80.3876567023807	8680.03151120764	6.75458247322356	0.0308013884964245	1
comp145870_c0_seq4	0	659	0	404.851069848244	Inf	0.0267071690422942	1
comp130724_c0_seq1	1	538	1.43549386968537	330.51574442846	7.84702801778945	0.0345960619691552	1
comp132787_c0_seq1	7328	4	10519.2990770544	2.45736612957963	-12.0636381328641	0.00153401482516351	1
comp133466_c1_seq1	0	512	0	314.542864586192	Inf	0.0343454728077891	1
comp143112_c0_seq4	2	3635	2.87098773937074	2233.13147025549	9.60330530403979	0.00983983204698065	1
comp146740_c0_seq1	11	9687	15.7904325665391	5951.12642430946	8.55796826293067	0.0111916669962689	1
comp121323_c0_seq1	348	1	499.551866650509	0.614341532394907	-9.6673778406159	0.0319872256232103	1
comp138050_c0_seq2	2181	25	3130.81212978379	15.3585383098727	-7.67135220963319	0.0260042736075619	1
comp120993_c0_seq1	77	58354	110.533027965773	35849.2857813724	8.34132304603326	0.0202869345419327	1
comp145164_c0_seq3	5358	67	7691.37615377421	41.1608826704588	-7.54582402015178	0.0219481633467527	1
comp132221_c0_seq1	22	4108	31.5808651330781	2523.71501507828	6.32035450291373	0.0414400081944087	1
comp144920_c0_seq1	3558	23	5107.48718834055	14.1298552450829	-8.49772318397732	0.0136136895423709	1
comp125613_c2_seq1	7	3035	10.0484570877976	1864.52655081854	7.53569153431827	0.0211495012461826	1
comp130975_c0_seq1	14	3921	20.0969141755952	2408.83314852043	6.90521665969182	0.0295712158124155	1
comp137758_c0_seq1	2630	15	3775.34887727252	9.21512298592361	-8.67839083333832	0.0141618043030192	1
comp135665_c0_seq1	379	1	544.052176610755	0.614341532394907	-9.79048838293826	0.0294608186549973	1
comp128127_c0_seq1	246	41191	353.131491942601	25305.3420608786	6.16309268059528	0.0441166415918607	1
comp141916_c0_seq2	29	6979	41.6293222208757	4287.48955458406	6.68638927656106	0.033196504823972	1
comp140646_c0_seq3	0	834	0	512.360838017353	Inf	0.0179309255577568	1
comp134712_c0_seq1	2699	22	3874.39795428081	13.515513712688	-8.16321198759672	0.0186236815663428	1
comp140886_c0_seq2	2	6304	2.87098773937074	3872.80902021749	10.3976174746892	0.00505106992063151	1
comp108374_c0_seq1	8	3636	11.483950957483	2233.74581178788	7.60370213942694	0.0202128155681203	1
comp142328_c1_seq1	5	1490	7.17746934842685	915.368883268412	6.99473417569499	0.0387843623720049	1
comp129725_c0_seq1	1	840	1.43549386968537	516.046887211722	8.48981117289895	0.0339717527525797	1
comp137461_c3_seq1	3795	29	5447.69923545598	17.8159044394523	-8.25633751994243	0.0158030353677414	1
comp139920_c1_seq2	4832	55	6936.30637831971	33.7887842817199	-7.68147937056759	0.0207367161685651	1
comp130242_c0_seq1	13159	8	18889.6638311898	4.91473225915926	-11.9081965819417	0.00136045356784884	1
comp147463_c0_seq3	21	4585	30.1453712633928	2816.75592603065	6.54595425093649	0.0409871688925829	1
comp146539_c0_seq1	8	3432	11.483950957483	2108.42013917932	7.52039949273238	0.0325060275902906	1
comp130393_c0_seq4	1321	11	1896.28740185437	6.75775685634398	-8.1324174773767	0.0250377798617114	1
comp142391_c0_seq6	2348	27	3370.53960602125	16.5872213746625	-7.66676353571375	0.0255435044311587	1
comp133341_c0_seq1	1910	41	2741.79329109906	25.1880028281912	-6.7662392630722	0.0443639575981	1
comp148312_c3_seq1	3171	29	4551.95106077231	17.8159044394523	-7.99717551174344	0.0193740251987514	1
comp136615_c0_seq2	2	1202	2.87098773937074	738.438521938678	8.00678683594402	0.029440413532928	1
comp135439_c0_seq6	5514	63	7915.31319744513	38.7035165408791	-7.67603797327744	0.020106425869339	1
comp133341_c1_seq1	2120	47	3043.24700373298	28.8740520225606	-6.71969404254009	0.0441582748561012	1
comp129569_c0_seq3	6	16841	8.61296321811222	10346.1257470626	10.2302933406488	0.00396474758656672	1
comp146174_c1_seq1	51	9694	73.2101873539539	5955.42681503623	6.34601668042774	0.0415075364273259	1
comp126959_c0_seq1	3	8995	4.30648160905611	5526.00208389219	10.3255107206505	0.00423252189463753	1
comp147515_c1_seq3	7302	0	10481.9762364426	0	-Inf	0.000354727700321699	1
comp115164_c0_seq1	7	14733	10.0484570877976	9051.09379677417	9.81497434109169	0.00526854911741708	1
comp111387_c0_seq1	971	15	1393.86454746449	9.21512298592361	-7.24087123457784	0.0438795135880897	1
comp126364_c0_seq1	0	577	0	354.475064191861	Inf	0.0330715960125701	1
comp144574_c1_seq1	3	2510	4.30648160905611	1541.99724631122	8.48407480334981	0.0212227607361884	1
comp124271_c0_seq1	3347	21	4804.59798183693	12.901172180293	-8.54076975767494	0.0139926468572458	1
comp133037_c0_seq4	33	70170	47.3712976996172	43108.3453281506	9.82973827783532	0.00560948953318999	1
comp133965_c0_seq1	12	46218	17.2259264362244	28393.6369442278	10.68677036521	0.00274707956065638	1
comp146035_c0_seq6	12	2560	17.2259264362244	1572.71432293096	6.51253124939904	0.0481592446238534	1
comp130387_c0_seq1	744	1	1068.00743904592	0.614341532394907	-10.7635931558752	0.0127338105922947	1
comp138190_c0_seq1	2	1692	2.87098773937074	1039.46587281218	8.50007950835278	0.016581613425222	1
comp131031_c0_seq1	1	8374	1.43549386968537	5144.49599227495	11.8072668579731	0.00241910744285691	1
comp149063_c0_seq1	2	6415	2.87098773937074	3941.00093031333	10.4227992052099	0.0053603505759341	1
comp143127_c0_seq1	26445	62	37961.6353838296	38.0891750084842	-9.96094538930899	0.00409713048482395	1
comp124758_c0_seq1	758	9	1088.10435322151	5.52907379155416	-7.62056338149595	0.0393322982319399	1
comp104169_c0_seq1	8	2131	11.483950957483	1309.16180553355	6.83288053301553	0.0418161207766236	1
comp137348_c1_seq1	1453	15	2085.77259265284	9.21512298592361	-7.82236273679149	0.0275729414801417	1
comp126959_c3_seq1	9	7679	12.9194448271683	4717.52862726049	8.51234338625131	0.0114171847745202	1
comp131800_c0_seq1	41	35869	58.8552486571002	22035.8164254729	8.54846355479748	0.0107977010344982	1
comp140597_c0_seq2	3	999	4.30648160905611	613.727190862512	7.15494402230409	0.0374260912836059	1
comp147043_c0_seq1	1034	2	1484.30066125467	1.22868306478981	-10.2384548150821	0.0112690166199838	1
comp142701_c1_seq2	6652	21	9548.90522114708	12.901172180293	-9.53168937527568	0.00642024237795179	1
comp130205_c0_seq1	115	0	165.081795013818	0	-Inf	0.0490182466669743	1
comp144902_c0_seq2	0	235	0	144.370260112803	Inf	0.0499536932386978	1
comp148197_c0_seq2	1	558	1.43549386968537	342.802575076358	7.89968696706202	0.0450270475148608	1
comp145446_c0_seq1	878	2	1260.36361758376	1.22868306478981	-10.0025114743025	0.0139050227195817	1
comp126943_c0_seq4	23	6532	33.0163590027635	4012.87888960353	6.92531277473751	0.0289562048931337	1
comp111140_c0_seq1	0	463	0	284.440129498842	Inf	0.0310832274308844	1
comp149526_c0_seq1	2	1562	2.87098773937074	959.601473600845	8.38474439337481	0.0263873986846613	1
comp140169_c1_seq3	16	4615	22.9679019149659	2835.1861720025	6.94768058776597	0.031531475826811	1
comp139721_c0_seq1	11373	23	16325.8717799317	14.1298552450829	-10.174197630602	0.00387208713777918	1
comp146305_c1_seq1	2416	62	3468.15318915985	38.0891750084842	-6.50864277370537	0.0474663295595157	1
comp148786_c2_seq1	230	315343	330.163590027635	193728.301850007	9.19663798727165	0.0240355981445262	1
comp132392_c0_seq1	4360	9	6258.75327182821	5.52907379155416	-10.1446217629891	0.00521037461690063	1
comp136453_c0_seq1	1	819	1.43549386968537	503.145715031429	8.45328529687384	0.0302392897087433	1
comp140759_c1_seq1	68	78960	97.6135831386052	48508.4073979019	8.95693718332625	0.00826656358503502	1
comp136867_c0_seq1	2	977	2.87098773937074	600.211677149824	7.70778040720122	0.0318698342188141	1
comp135004_c1_seq1	4408	94	6327.65697757311	57.7481040451213	-6.77575400166069	0.034798820693612	1
comp149353_c0_seq1	2	1317	2.87098773937074	809.087798164093	8.13860528548934	0.0303856877966868	1
comp146896_c0_seq1	5	2822	7.17746934842685	1733.67180441843	7.91613983294273	0.0204211516000648	1
comp142084_c0_seq1	3660	110	5253.90756304845	67.5775685634398	-6.28070256441391	0.049306028849879	1
comp138397_c0_seq1	10	9718	14.3549386968537	5970.17101181371	8.70008127746275	0.0101562698138291	1
comp122263_c0_seq1	3819	5	5482.15108832843	3.07170766197454	-10.8014854545023	0.00390384739891083	1
comp148892_c1_seq1	29	5017	41.6293222208757	3082.15146802525	6.21019388286955	0.0438844574542558	1
comp124902_c0_seq1	1838	0	2638.43773248171	0	-Inf	0.00210779751132768	1
comp142965_c0_seq1	3995	2	5734.79800939305	1.22868306478981	-12.1884141325825	0.00201579796430723	1
comp144951_c1_seq1	2	1003	2.87098773937074	616.184556992092	7.74567154584501	0.036517117543306	1
comp131227_c3_seq2	1539	29	2209.22506544578	17.8159044394523	-6.95423086596781	0.0416120831608604	1
comp146174_c0_seq1	58	9785	83.2586444417515	6011.33189448417	6.17394079561942	0.0443888461299245	1
comp129906_c0_seq3	7	2246	10.0484570877976	1379.81108175896	7.10135294557583	0.0381776983070889	1
comp147827_c1_seq1	47	15575	67.4682118752124	9568.36936705068	7.14792134635392	0.0241664214207326	1
comp136350_c1_seq5	7174	78	10298.2330211228	47.9186395268028	-7.74759415586245	0.0182033267620453	1
comp131477_c0_seq1	321	0	460.793532169004	0	-Inf	0.0164422649943658	1
comp103662_c0_seq1	280	1	401.938283511904	0.614341532394907	-9.35371736171214	0.0349420395780129	1
comp115462_c0_seq1	3809	0	5467.79614963157	0	-Inf	0.000804292706473812	1
comp146518_c0_seq1	3	730	4.30648160905611	448.469318648282	6.70235580827905	0.0479327437323246	1
comp148213_c2_seq2	1	1146	1.43549386968537	704.035396124564	8.93795698398974	0.0222284249968489	1
comp131779_c0_seq1	1900	37	2727.4383524022	22.7306366986116	-6.90676468235653	0.0400477052729507	1
comp117070_c0_seq1	140	0	200.969141755952	0	-Inf	0.0387996105624322	1
comp121856_c0_seq1	4	1523	5.74197547874148	935.642153837444	7.34826588172012	0.0403930106717152	1
comp123033_c0_seq5	1973	6	2832.22940488924	3.68604919436944	-9.58564708476957	0.00982528358275034	1
comp146510_c4_seq1	685	0	983.313300734479	0	-Inf	0.00738841674727499	1
comp121844_c1_seq1	959	14	1376.63862102827	8.6007814535287	-7.3224664277277	0.0401989084041726	1
comp147629_c0_seq1	15	3653	21.5324080452806	2244.1896178386	6.70354109798633	0.0390599212060697	1
comp146081_c0_seq2	4926	160	7071.24280207013	98.2946451831851	-6.16870716237877	0.0498247192933073	1
comp149497_c1_seq1	19	6742	27.274383524022	4141.89061140646	7.24659905377345	0.0245044267922665	1
comp144804_c0_seq1	13	3949	18.6614203059098	2426.03471142749	7.02239758955209	0.0301817602368223	1
comp60051_c0_seq1	1358	30	1949.40067503273	18.4302459718472	-6.72481151340338	0.0489699267462155	1
comp147432_c0_seq1	20	35128	28.7098773937074	21580.5893499683	9.55397137947201	0.00595920695842034	1
comp147369_c0_seq1	6	1835	8.61296321811222	1127.31671194465	7.03216750224225	0.0390882266245724	1
comp146371_c0_seq9	18460	421	26499.2168343919	258.637785138256	-6.67887285423391	0.0321453083654868	1
comp146086_c1_seq1	10	9804	14.3549386968537	6023.00438359967	8.71279232921231	0.0109126978963067	1
comp149004_c0_seq9	3	2652	4.30648160905611	1629.23374391129	8.56346821462426	0.0145670608412159	1
comp34086_c0_seq2	710	0	1019.20064747661	0	-Inf	0.00713567638056352	1
comp132072_c0_seq3	17543	362	25182.8689558904	222.391634726956	-6.82319631905438	0.0293445830075583	1
comp138695_c0_seq1	1518	2	2179.07969418239	1.22868306478981	-10.7923904201826	0.00664137963821243	1
comp148631_c1_seq11	1	2315	1.43549386968537	1422.20064749421	9.95236213338043	0.00872826399146208	1
comp149497_c0_seq1	46	16402	66.032718005527	10076.4298143413	7.25358782126117	0.0228209398902819	1
comp103662_c1_seq1	336	0	482.325940214284	0	-Inf	0.0164764233262571	1
comp131598_c0_seq1	11	3266	15.7904325665391	2006.43944480177	6.98944311215723	0.0359727833482154	1
comp118456_c0_seq1	708	11	1016.32965973724	6.75775685634398	-7.23260827621287	0.0437267198567883	1
comp130387_c1_seq3	1472	2	2113.04697617686	1.22868306478981	-10.7479963008242	0.00692412166344658	1
comp118840_c0_seq2	396	3	568.455572395407	1.84302459718472	-8.26882846412562	0.0383131299137382	1
comp137811_c1_seq1	1	576	1.43549386968537	353.860722659466	7.94549065667514	0.0438407301033153	1
comp137348_c3_seq1	2372	29	3404.9914588937	17.8159044394523	-7.5783416441856	0.0256559093548086	1
comp136985_c1_seq1	4	1012	5.74197547874148	621.713630783646	6.75855922992714	0.0391835649501417	1
comp134527_c0_seq1	2009	11	2883.90718419791	6.75775685634398	-8.73726457486316	0.0147582955049713	1
comp123741_c0_seq1	4020	6	5770.68535613519	3.68604919436944	-10.6124516301123	0.00417158031082336	1
comp137783_c2_seq2	2	1513	2.87098773937074	929.498738513494	8.33876192744957	0.0251239450383123	1
comp143996_c0_seq3	3	2090	4.30648160905611	1283.97380270536	8.21989038147992	0.0195691342580441	1
comp116799_c0_seq1	718	1	1030.6845984341	0.614341532394907	-10.7122743785902	0.0117829656025192	1
comp62333_c0_seq1	0	863	0	530.176742456805	Inf	0.0124265731413465	1
comp129722_c1_seq2	4425	3	6352.06037335776	1.84302459718472	-11.7509335839037	0.00227467425343157	1
comp147049_c1_seq13	0	471	0	289.354861758001	Inf	0.035502407264408	1
comp143838_c1_seq1	11654	37	16729.2455573133	22.7306366986116	-9.52351857448554	0.00570786852175931	1
comp149389_c0_seq10	15	3559	21.5324080452806	2186.44151379347	6.6659312771341	0.0400406097059275	1
comp125910_c0_seq1	2	7542	2.87098773937074	4633.36383732239	10.6562970903745	0.00429599318685784	1
comp149495_c1_seq1	3	927	4.30648160905611	569.494600530079	7.0470286831372	0.0495701404295857	1
comp124070_c0_seq1	4	3157	5.74197547874148	1939.47621777072	8.39990420054582	0.0158679408906333	1
comp140687_c1_seq2	20071	11	28811.7974584551	6.75775685634398	-12.0578276037501	0.00115660250888101	1
comp146054_c1_seq1	10	8221	14.3549386968537	5050.50173781853	8.45873573858517	0.0117928255528604	1
comp134213_c0_seq5	3	3101	4.30648160905611	1905.07309195661	8.7891209651243	0.0130639176811254	1
comp141749_c0_seq2	5764	22	8274.18666486647	13.515513712688	-9.25785734630462	0.0077698462351952	1
comp126527_c1_seq3	154	1	221.066055931547	0.614341532394907	-8.49122088546207	0.0454992224899794	1
comp146891_c1_seq1	10085	115	14476.955675777	70.6492762254143	-7.67886775732312	0.0180873050990192	1
comp147043_c2_seq2	1989	2	2855.1973068042	1.22868306478981	-11.1822619056009	0.00465490371619213	1
comp146310_c0_seq1	7	1369	10.0484570877976	841.033557848628	6.38711746443313	0.0484997261603889	1
comp148628_c0_seq3	8	7842	11.483950957483	4817.66629704086	8.71257158174942	0.0111272730070786	1
comp130364_c0_seq1	0	483	0	296.72696014674	Inf	0.0278768142527318	1
comp139677_c0_seq1	2	958	2.87098773937074	588.539188034321	7.67944750096901	0.030707736078757	1
comp143758_c0_seq1	6	1286	8.61296321811222	790.043210659851	6.51927808183962	0.0461120217984656	1
comp146588_c0_seq2	2	3412	2.87098773937074	2096.13330853142	9.51196758655112	0.0106250967894543	1
comp146077_c4_seq1	3	898	4.30648160905611	551.678696090627	7.00117478925282	0.0474721044091405	1
comp149559_c0_seq1	18	50383	25.8388896543367	30952.3694266526	10.22629006165	0.00384365825258562	1
comp134085_c0_seq2	1755	9	2519.29174129782	5.52907379155416	-8.83176465851678	0.0140876123862196	1
comp106599_c0_seq2	293	0	420.599703817813	0	-Inf	0.0157735926416717	1
comp139298_c1_seq1	5614	37	8058.86258441367	22.7306366986116	-8.46979432765074	0.0123806307098998	1
comp100378_c0_seq2	127	118195	182.307721450042	72612.0974214161	8.63769044941311	0.0136036316321033	1
comp129729_c0_seq1	8229	158	11812.6790536409	97.0659621183953	-6.9271550041595	0.0293495411079276	1
comp146559_c1_seq1	2	777	2.87098773937074	477.343370670843	7.37733644364054	0.0368223043817349	1
comp140000_c2_seq2	29669	75	42589.6676196952	46.075614929618	-9.85228433511301	0.004393780713949	1
comp129394_c0_seq1	1	3407	1.43549386968537	2093.06160086945	10.5098518873292	0.00697531488384218	1
comp140054_c1_seq1	12250	50	17584.7999036458	30.7170766197454	-9.16107228376974	0.00705405477343888	1
comp127530_c0_seq1	2719	15	3903.10783167452	9.21512298592361	-8.72640418518341	0.0128999001594293	1
comp131385_c0_seq1	8907	105	12785.9438972876	64.5058609014652	-7.63091270580886	0.0188694302018161	1
comp144528_c0_seq2	16904	43	24265.5883731615	26.416685892981	-9.84324664200001	0.00448490383680556	1
comp102162_c0_seq5	522	4	749.327799975763	2.45736612957963	-8.25234034133705	0.0274552956987538	1
comp141309_c0_seq5	1	2732	1.43549386968537	1678.38106650289	10.1913074235229	0.00786924282055946	1
comp136573_c1_seq2	10	3956	14.3549386968537	2430.33510215425	7.40346427110458	0.0226473600277333	1
comp139298_c0_seq1	7316	27	10502.0731506182	16.5872213746625	-9.30638620235242	0.00706082590378035	1
comp131822_c0_seq1	21	3759	30.1453712633928	2309.30982027246	6.25938143249709	0.0452245640485246	1
comp145497_c0_seq1	2	788	2.87098773937074	484.101127527187	7.39761747468921	0.0416136240608489	1
comp143235_c1_seq2	3	2409	4.30648160905611	1479.94875153933	8.42482183275014	0.0171263462474275	1
comp146712_c2_seq7	16446	17	23608.1321808456	10.4438060507134	-11.1424206170638	0.0020339775831182	1
comp136584_c1_seq2	4	2914	5.74197547874148	1790.19122539876	8.28435081729734	0.0182727279397286	1
comp139711_c0_seq1	8099	129	11626.0648505818	79.250057678943	-7.19673516050901	0.0247747520114426	1
comp126660_c0_seq1	2179	10	3127.94114204442	6.14341532394907	-8.99195673099571	0.0118451617527843	1
comp137783_c0_seq2	6	2380	8.61296321811222	1462.13284709988	7.40734901270698	0.0287203271760308	1
comp146902_c0_seq1	4351	90	6245.83382700105	55.2907379155416	-6.81971254997802	0.0341421190490012	1
comp135123_c0_seq1	6817	63	9785.76170964517	38.7035165408791	-7.98207568897251	0.0157228662698531	1
comp139389_c0_seq2	2	824	2.87098773937074	506.217422693403	7.46206618241605	0.0411413582989878	1
comp125254_c0_seq1	0	401	0	246.350954490358	Inf	0.0298250650901078	1
comp147055_c4_seq1	5445	75	7816.26412043684	46.075614929618	-7.40633198787556	0.0230845137928536	1
comp149228_c0_seq3	33	5308	47.3712976996172	3260.92485395217	6.10512419124457	0.0492882145531706	1
comp144574_c0_seq1	9	8589	12.9194448271683	5276.57942173986	8.67391510951103	0.0103995196398561	1
comp138514_c0_seq2	0	865	0	531.405425521595	Inf	0.013049041452748	1
comp142017_c0_seq1	9729	302	13965.919858169	185.531142783262	-6.23410541461905	0.0426317498141064	1
comp130086_c0_seq1	11305	377	16228.2581967931	231.60675771288	-6.1306870031374	0.0460831494196072	1
comp141062_c0_seq11	3259	71	4678.27452130462	43.6182488000384	-6.74490086200105	0.037081058077636	1
comp122091_c0_seq1	29	29035	41.6293222208757	17837.4063930861	8.74309007369531	0.00980317600452171	1
comp128211_c0_seq1	31238	110	44841.9575012316	67.5775685634398	-9.37408909927673	0.00594645900869414	1
comp141685_c0_seq1	4680	3	6718.11131012753	1.84302459718472	-11.8317646585168	0.00196514669599113	1
comp133085_c0_seq1	34	10862	48.8067915693026	6672.97772487348	7.09510496190669	0.025107437367163	1
comp131646_c0_seq5	1103	11	1583.34973826296	6.75775685634398	-7.87221980172126	0.0241133339838471	1
comp134874_c0_seq2	14435	493	20721.3540089083	302.870375470689	-6.0962739955126	0.0461451918553619	1
comp148254_c0_seq1	12	8277	17.2259264362244	5084.90486363265	8.2054953965861	0.014167696555172	1
comp136605_c0_seq1	20568	145	29525.2379116887	89.0795221972615	-8.37263914958589	0.0111088947551996	1
comp141980_c0_seq1	9195	249	13199.366131757	152.971041566332	-6.43106627199839	0.038719818175232	1
comp147273_c0_seq1	1705	2	2447.51704781356	1.22868306478981	-10.9599903686787	0.00474333439853746	1
comp126545_c0_seq1	1	1062	1.43549386968537	652.430707403391	8.82813370603698	0.0223806228375388	1
comp138451_c0_seq1	15240	33	21876.926574005	20.2732705690319	-10.0756155077894	0.00390328000934339	1
comp97472_c0_seq1	9732	287	13970.226339778	176.316019797338	-6.30804802302991	0.0415608776777344	1
comp147047_c2_seq1	31	5042	44.5003099602465	3097.51000633512	6.12114974770449	0.0485454016306863	1
comp141811_c0_seq1	8	2239	11.483950957483	1375.5106910322	6.90420446808543	0.0329303094370737	1
comp147848_c1_seq1	37	12665	53.1132731783587	7780.6355077815	7.19467174620374	0.0244797901587212	1
comp139495_c1_seq7	2757	13	3957.65659872257	7.98643992113379	-8.95287817863627	0.0104842014119599	1
comp128056_c0_seq1	35	0	50.242285438988	0	-Inf	0.0491233476984677	1
comp132811_c1_seq3	20390	327	29269.7200028847	200.889681093135	-7.18686167417305	0.0233432875016415	1
comp141318_c2_seq1	22629	68	32483.7907771102	41.7752242028537	-9.60285671482453	0.00513106416343176	1
comp141490_c0_seq1	1363	10	1956.57814438116	6.14341532394907	-8.31507609668502	0.01535084024584	1
comp143876_c0_seq3	22652	459	32516.807136113	281.982763369262	-6.84943481584094	0.0288137763389735	1
comp147663_c0_seq7	2942	5	4223.22296461436	3.07170766197454	-10.4250877811346	0.00455366370398254	1
comp146030_c2_seq4	6	3151	8.61296321811222	1935.79016857635	7.81219719352921	0.0200050516034222	1
comp148185_c1_seq2	11081	218	15906.7075699836	133.92645406209	-6.89205048218503	0.0286320943613685	1
comp146227_c0_seq1	67	99729	96.1780892689198	61267.6666842117	9.31520192841216	0.00671596711530351	1
comp139306_c2_seq1	3151	76	4523.2411833786	46.6899564620129	-6.59810087034112	0.0363908762502918	1
comp149051_c1_seq1	16113	565	23130.1127222404	347.102965803123	-6.05826479434131	0.0472449735684682	1
comp132195_c0_seq2	5	3515	7.17746934842685	2159.4104863681	8.23294653430537	0.0144544974182492	1
comp134897_c0_seq3	6503	90	9335.01663456396	55.2907379155416	-7.39947095687775	0.0217538273135305	1
comp146719_c2_seq2	16237	517	23308.1139620814	317.614572248167	-6.19741135420128	0.0433213559050372	1
comp61766_c0_seq1	41	26460	58.8552486571002	16255.4769471692	8.10953909178079	0.0252299230254739	1
comp144087_c0_seq1	68	25181	97.6135831386052	15469.7341272362	7.30815077072684	0.0217869349972516	1
comp138318_c4_seq2	8459	40	12142.8426436685	24.5736612957963	-8.94877765647893	0.00820906173852789	1
comp137439_c0_seq2	11938	64	17136.9258163039	39.3178580732741	-8.76770788321697	0.00882627099466549	1
comp136098_c0_seq1	22	5558	31.5808651330781	3414.51023705089	6.75648415579609	0.0315442491374074	1
comp148630_c2_seq2	42	18095	60.2907425267855	11116.5100286858	7.52655171971397	0.0190510739868079	1
comp147477_c0_seq1	34579	687	49637.9425198504	422.052632755301	-6.87787658337109	0.0287575656071002	1
comp149051_c0_seq1	24257	761	34820.774796958	467.513906152524	-6.21879521607154	0.0427176730556702	1
comp137559_c1_seq1	263	134158	377.534887727252	82418.8313030359	7.77022022715022	0.0189611969584699	1
comp145602_c0_seq1	24744	257	35519.8603114948	157.885773825491	-7.81360091366256	0.0158196800781692	1
comp146510_c0_seq1	22404	13	32160.804656431	7.98643992113379	-11.9754633395734	0.00120536470541629	1
comp133904_c1_seq2	16733	55	24020.1189214453	33.7887842817199	-9.47348313501556	0.00559832087182219	1
comp144746_c0_seq2	43	6472	61.7262363964709	3976.01839765984	6.00929679296071	0.049694081276887	1
comp134704_c0_seq1	11442	309	16424.92085694	189.831533510026	-6.43502294589671	0.0373421585573565	1
comp136966_c1_seq3	111850	2690	160559.989324309	1652.5787221423	-6.60224961815703	0.0419523454801661	1
