# Supplementary material for: Transcriptome Sequencing, De Novo Assembly and Differential Gene Expression Analysis of the Early Development of Acipenser baeri
Source: PLoS One. 2015 Sep 11;10(9):e0137450. doi: 10.1371/journal.pone.0137450 (PMC4567377; doi:10.1371/journal.pone.0137450)
Supplement: S8 File — (ZIP) [file pone.0137450.s011.zip › T9_vs_T2_diff_exp.xls]

ID	T2	T9	T2_baseMean	T9_baseMean	T9_vs_T2_FoldChange_Log2	T9_vs_T2_Pvalue	T9_vs_T2_Qvalue
comp123617_c0_seq1	0	505	0	310.242473859428	Inf	0.0376127967547266	1
comp139763_c0_seq1	0	692	0	425.124340417276	Inf	0.0271222021631916	1
comp136301_c3_seq1	0	701	0	430.65341420883	Inf	0.0137020505856088	1
comp130662_c3_seq1	0	751	0	461.370490828575	Inf	0.0228861949861328	1
comp131888_c0_seq3	0	301	0	184.916801250867	Inf	0.049465956731888	1
comp35539_c0_seq1	0	424	0	260.480809735441	Inf	0.0360793872065434	1
comp130814_c0_seq2	0	321	0	197.203631898765	Inf	0.033089418169612	1
comp121881_c0_seq1	0	202	0	124.096989543771	Inf	0.0304157989529377	1
comp120734_c0_seq1	0	1073	0	659.188464259735	Inf	0.00580648956543746	1
comp140613_c0_seq1	0	413	0	253.723052879097	Inf	0.0188372122464496	1
comp134845_c0_seq3	0	441	0	270.924615786154	Inf	0.0380069226773531	1
comp136301_c2_seq2	0	545	0	334.816135155224	Inf	0.0177052883098382	1
comp128810_c2_seq1	0	358	0	219.934268597377	Inf	0.0494795104318751	1
comp145778_c1_seq1	0	404	0	248.193979087542	Inf	0.044579823669998	1
comp133474_c1_seq1	0	781	0	479.800736800422	Inf	0.0283294649152265	1
comp123947_c0_seq1	0	477	0	293.040910952371	Inf	0.0299671932078721	1
comp121300_c0_seq3	0	311	0	191.060216574816	Inf	0.0484390692187786	1
comp138141_c1_seq1	0	357	0	219.319927064982	Inf	0.0361891580726482	1
comp120667_c0_seq1	0	907	0	557.207769882181	Inf	0.013991546197357	1
comp87279_c0_seq1	0	431	0	264.781200462205	Inf	0.0317010640443599	1
comp132178_c0_seq1	0	444	0	272.767640383339	Inf	0.0427049481005942	1
comp127030_c0_seq1	0	386	0	237.135831504434	Inf	0.0304036136817585	1
comp142206_c1_seq1	0	255	0	156.657090760701	Inf	0.0492570872411689	1
comp123998_c0_seq1	0	336	0	206.418754884689	Inf	0.0406126173490414	1
comp146189_c0_seq5	0	226	0	138.841186321249	Inf	0.0480737141527029	1
comp139180_c1_seq1	0	7513	0	4615.54793288294	Inf	0.000921811778579309	1
comp61171_c0_seq1	0	229	0	140.684210918434	Inf	0.0337067979070799	1
comp139534_c0_seq1	0	176	0	108.124109701504	Inf	0.0304751129053407	1
comp142457_c1_seq1	0	952	0	584.853138839952	Inf	0.015517978600064	1
comp127201_c0_seq1	0	282	0	173.244312135364	Inf	0.0496039262431897	1
comp146604_c0_seq2	0	312	0	191.674558107211	Inf	0.0484433500541571	1
comp145393_c0_seq5	0	753	0	462.599173893365	Inf	0.0193030683668837	1
comp61324_c0_seq1	0	451	0	277.068031110103	Inf	0.0169585987702815	1
comp145878_c0_seq1	0	1969	0	1209.63847728557	Inf	0.00483594186153024	1
comp136205_c5_seq1	0	295	0	181.230752056498	Inf	0.031308370889156	1
comp137430_c0_seq2	0	331	0	203.347047222714	Inf	0.0350987085839665	1
comp125395_c0_seq6	0	254	0	156.042749228306	Inf	0.0328831412373289	1
comp147461_c0_seq1	0	1067	0	655.502415065366	Inf	0.0116052332343688	1
comp127255_c0_seq1	0	491	0	301.641692405899	Inf	0.0283133361443529	1
comp146428_c0_seq1	0	335	0	205.804413352294	Inf	0.0488309100788971	1
comp147562_c0_seq1	0	473	0	290.583544822791	Inf	0.0278385819716921	1
comp135670_c0_seq12	0	782	0	480.415078332817	Inf	0.017037487434933	1
comp147442_c0_seq2	0	673	0	413.451851301772	Inf	0.0299348259123953	1
comp145126_c0_seq1	0	447	0	274.610664980523	Inf	0.0413889717256522	1
comp135973_c0_seq1	0	377	0	231.60675771288	Inf	0.0386319423782816	1
comp117243_c0_seq1	1	1163	0.977692198214259	714.479202175277	9.51329596065493	0.0217430794474021	1
comp125640_c0_seq1	1	531	0.977692198214259	326.215353701696	8.38222862998586	0.0371959818827106	1
comp144927_c1_seq8	1	1461	0.977692198214259	897.552978828959	9.84240104198521	0.0106020427369117	1
comp145364_c0_seq4	1	1073	0.977692198214259	659.188464259735	9.39709493993823	0.0146270240239172	1
comp135421_c1_seq1	1	2887	0.977692198214259	1773.6040040241	10.8250159714177	0.00676033888934117	1
comp142457_c5_seq1	1	1508	0.977692198214259	926.42703085152	9.88808129245037	0.0143144690132887	1
comp122687_c0_seq1	1	2974	0.977692198214259	1827.05171734245	10.8678495112341	0.00750776087499639	1
comp135290_c0_seq1	1	848	0.977692198214259	520.961619470881	9.05758103374491	0.0242229003338066	1
comp122177_c0_seq1	1	489	0.977692198214259	300.41300934111	8.26335123413394	0.0393031871144146	1
comp129690_c0_seq1	1	601	0.977692198214259	369.219260969339	8.56088175989289	0.026849999817547	1
comp130105_c0_seq1	1	646	0.977692198214259	396.86462992711	8.66505093387563	0.0444248761870752	1
comp35509_c0_seq1	1	1062	0.977692198214259	652.430707403391	9.38222862998586	0.0134916289028223	1
comp126861_c2_seq1	1	907	0.977692198214259	557.207769882181	9.15461931971023	0.0149989382880545	1
comp127994_c0_seq1	1	602	0.977692198214259	369.833602501734	8.56328025594141	0.0195100036117847	1
comp135612_c3_seq1	1	501	0.977692198214259	307.785107729848	8.29832737237692	0.0221289630316531	1
comp141173_c0_seq1	1	606	0.977692198214259	372.290968631314	8.57283456265466	0.0391483749230503	1
comp35740_c0_seq1	1	1712	0.977692198214259	1051.75270346008	10.0711275655829	0.00989485767101871	1
comp138318_c1_seq1	1	247	0.977692198214259	151.742358501542	7.27802781076639	0.0399473871427615	1
comp107010_c0_seq1	1	3200	0.977692198214259	1965.8929036637	10.9735167689564	0.00746552532788381	1
comp129904_c1_seq1	1	249	0.977692198214259	152.971041566332	7.28966251124979	0.0417307887275211	1
comp141885_c1_seq1	1	370	0.977692198214259	227.306366986116	7.86104203969802	0.0323190160928271	1
comp112754_c0_seq1	1	813	0.977692198214259	499.45966583706	8.99677212125674	0.0249674240121177	1
comp137361_c0_seq1	1	473	0.977692198214259	290.583544822791	8.2153569525211	0.0420525465577286	1
comp121147_c2_seq2	1	1364	0.977692198214259	837.961850186653	9.74328850820588	0.011529955302902	1
comp135260_c0_seq3	1	784	0.977692198214259	481.643761397607	8.94437042329692	0.0270252506827885	1
comp126431_c0_seq1	1	528	0.977692198214259	324.372329104511	8.37405469854016	0.0467283966462595	1
comp125167_c1_seq6	1	466	0.977692198214259	286.283154096027	8.19384672383599	0.0362482339915301	1
comp127171_c0_seq1	1	269	0.977692198214259	165.25787221423	7.40112294173833	0.0414001605857422	1
comp125361_c0_seq1	1	552	0.977692198214259	339.116525881989	8.43818503595988	0.0408058769007579	1
comp127314_c0_seq2	1	850	0.977692198214259	522.190302535671	9.06097961020677	0.0300418308748373	1
comp130046_c1_seq1	1	1292	0.977692198214259	793.72925985422	9.66505093387563	0.0169213101211321	1
comp144027_c0_seq2	2	1317	1.95538439642852	809.087798164093	8.69270020943822	0.021684483485176	1
comp132657_c0_seq1	2	525	1.95538439642852	322.529304507326	7.36583419173519	0.0452444560053268	1
comp121940_c0_seq1	2	734	1.95538439642852	450.926684777862	7.84929683202492	0.0434523873406214	1
comp143859_c0_seq1	2	1209	1.95538439642852	742.738912665443	8.56925910843083	0.0200420349126181	1
comp124207_c0_seq1	2	370	1.95538439642852	227.306366986116	6.86104203969802	0.0474045771563899	1
comp137836_c0_seq2	2	634	1.95538439642852	389.492531538371	7.63799960932112	0.038722203619283	1
comp135933_c0_seq2	2	862	1.95538439642852	529.56240092441	8.08120463827081	0.0340018009180851	1
comp123650_c3_seq1	2	668	1.95538439642852	410.380143639798	7.71336487165576	0.02391592282124	1
comp149007_c0_seq3	2	921	1.95538439642852	565.808551335709	8.17671792527304	0.0413798624313427	1
comp149505_c1_seq2	2	1161	1.95538439642852	713.250519110487	8.51081283604727	0.0287781141177199	1
comp142185_c0_seq2	2	525	1.95538439642852	322.529304507326	7.36583419173519	0.0474801080113522	1
comp95426_c0_seq1	2	400	1.95538439642852	245.736612957963	6.97351676895643	0.047418424290834	1
comp128378_c2_seq6	2	377	1.95538439642852	231.60675771288	6.88808129245037	0.047264744360165	1
comp136507_c0_seq2	2	603	1.95538439642852	370.447944034129	7.56567477108179	0.0437132122799152	1
comp131194_c1_seq1	2	2583	1.95538439642852	1586.84417817605	9.66449250729971	0.0137872213313192	1
comp129481_c0_seq1	2	1333	1.95538439642852	818.917262682411	8.71012164427068	0.0211841245244426	1
comp107145_c0_seq1	2	819	1.95538439642852	503.145715031429	8.00738022082272	0.0208546531439024	1
comp136174_c0_seq1	2	983	1.95538439642852	603.897726344194	8.27070818552229	0.0281466047874293	1
comp137648_c1_seq1	2	2089	1.95538439642852	1283.35946117296	9.35825735624882	0.0121168311657108	1
comp149494_c0_seq1	2	23264	1.95538439642852	14292.0414096351	12.8354721331013	0.000849134052148723	1
comp128904_c0_seq1	2	4130	1.95538439642852	2537.23052879097	10.3415866454885	0.0044952217576246	1
comp141594_c0_seq4	2	11711	1.95538439642852	7194.55368587676	11.8452372312777	0.00187849167358229	1
comp135035_c0_seq1	2	4308	1.95538439642852	2646.58332155726	10.4024631137259	0.00571410506997811	1
comp140364_c1_seq1	2	1027	1.95538439642852	630.92875376957	8.3338810454999	0.0250996461512942	1
comp147442_c1_seq3	2	1766	1.95538439642852	1084.92714620941	9.11593020683017	0.0178759074320461	1
comp139723_c1_seq2	3	1249	2.93307659464278	767.312573961239	8.03125584006851	0.0257750880657085	1
comp88581_c0_seq1	3	1880	2.93307659464278	1154.96208090243	8.62121502502555	0.0140253576751617	1
comp132663_c0_seq1	3	1521	2.93307659464278	934.413470772654	8.31550251618505	0.0256076551287376	1
comp135612_c2_seq1	3	3084	2.93307659464278	1894.62928590589	9.33528512837559	0.00922444585614169	1
comp115751_c1_seq1	3	2387	2.93307659464278	1466.43323782664	8.96568092954233	0.0104703499281305	1
comp139276_c0_seq1	3	1672	2.93307659464278	1027.17904216428	8.45205721054143	0.0181551692234377	1
comp138783_c1_seq1	3	2003	2.93307659464278	1230.526089387	8.71264478427326	0.0221546587893419	1
comp135506_c0_seq1	3	570	2.93307659464278	350.174673465097	6.89951618751266	0.041585164233359	1
comp128956_c0_seq2	3	1282	2.93307659464278	787.585844530271	8.06887862507929	0.02984834387021	1
comp107094_c0_seq1	3	387	2.93307659464278	237.750173036829	6.34088783460496	0.047266209608841	1
comp133043_c0_seq2	3	1430	2.93307659464278	878.508391324717	8.2264975101263	0.0226285398244068	1
comp141691_c0_seq1	3	3034	2.93307659464278	1863.91220928615	9.31170344870758	0.0116614367655872	1
comp117446_c0_seq1	3	559	2.93307659464278	343.416916608753	6.87140255130374	0.0318514020950603	1
comp144153_c0_seq1	3	1749	2.93307659464278	1074.48334015869	8.5170126523822	0.0201732767820534	1
comp145582_c1_seq1	3	1860	2.93307659464278	1142.67525025453	8.60578498445595	0.0183198418228341	1
comp121040_c0_seq1	3	848	2.93307659464278	520.961619470881	7.47261853302375	0.0237281215985948	1
comp130124_c2_seq1	3	3728	2.93307659464278	2290.26523276821	9.60888422311483	0.00601346261298372	1
comp147362_c0_seq1	3	3972	2.93307659464278	2440.16456667257	9.70034798598893	0.00775020253981063	1
comp125622_c0_seq1	4	1452	3.91076879285704	892.023905037405	7.83348631717746	0.0225644702255508	1
comp121147_c0_seq1	4	1050	3.91076879285704	645.058609014652	7.36583419173519	0.0336479773726327	1
comp117371_c0_seq1	4	2808	3.91076879285704	1725.0710229649	8.78498779948627	0.00992028942814368	1
comp149207_c0_seq3	4	925	3.91076879285704	568.265917465289	7.18297013458538	0.0459010455967141	1
comp142343_c0_seq1	4	11685	3.91076879285704	7178.58080603449	10.8420306928519	0.00251237936783495	1
comp129924_c1_seq1	4	3414	3.91076879285704	2097.36199159621	9.06690792220945	0.00986339799173096	1
comp129647_c0_seq2	4	870	3.91076879285704	534.477133183569	7.0945321699178	0.0419887785323775	1
comp125069_c0_seq1	5	1167	4.8884609910713	716.936568304857	7.19632133000169	0.0401667569084515	1
comp134546_c0_seq35	5	2848	4.8884609910713	1749.6446842607	8.48346591526074	0.0124461544700034	1
comp132295_c0_seq2	6	1372	5.86615318928555	842.876582445813	7.16676284463336	0.044717989027803	1
comp142570_c0_seq1	6	802	5.86615318928555	492.701908980715	6.39215650491547	0.0426059307942138	1
comp144727_c0_seq1	6	3378	5.86615318928555	2075.24569643	8.46665169126194	0.0138689208806687	1
comp128418_c0_seq1	6	10775	5.86615318928555	6619.53001155512	10.1400983273244	0.00422790847968472	1
comp124910_c0_seq2	6	960	5.86615318928555	589.767871099111	6.65158867406907	0.0433717857737433	1
comp121036_c0_seq1	6	3913	5.86615318928555	2403.91841626127	8.67875747336135	0.0129324711694572	1
comp139457_c2_seq1	6	966	5.86615318928555	593.45392029348	6.66057745729632	0.0363201696591667	1
comp129249_c0_seq1	6	2372	5.86615318928555	1457.21811484072	7.95658637300656	0.0230374060579614	1
comp137400_c0_seq1	6	1411	5.86615318928555	866.835902209214	7.20720035105782	0.0399770683958576	1
comp144158_c0_seq2	6	1343	5.86615318928555	825.06067800636	7.13594166788799	0.0451519742834709	1
comp110204_c0_seq1	7	1552	6.84384538749981	953.458058276896	7.12221849931123	0.0382314502730653	1
comp144355_c2_seq2	7	1173	6.84384538749981	720.622617499226	6.71829295515261	0.0425166401527595	1
comp128457_c0_seq1	7	7177	6.84384538749981	4409.12917799825	9.33147086249598	0.00723493707441604	1
comp144727_c1_seq3	7	2465	6.84384538749981	1514.35187735345	7.78967758838938	0.0220038165917793	1
comp145090_c1_seq2	7	2002	6.84384538749981	1229.9117478546	7.4895319159601	0.0318694389823557	1
comp131194_c0_seq1	7	4515	6.84384538749981	2773.75201876301	8.66281592949233	0.0148355176780218	1
comp146182_c0_seq3	7	1322	6.84384538749981	812.159505826067	6.8908121186318	0.0417352684352302	1
comp137500_c0_seq3	7	1322	6.84384538749981	812.159505826067	6.8908121186318	0.0278566331961232	1
comp133796_c0_seq1	7	8447	6.84384538749981	5189.34292413978	9.56652899281371	0.00510469210840609	1
comp149450_c0_seq1	7	3233	6.84384538749981	1986.16617423273	8.18096344925019	0.0152480787363403	1
comp127314_c4_seq1	7	4427	6.84384538749981	2719.68996391225	8.63441931522197	0.0120351138604548	1
comp146268_c2_seq4	7	2145	6.84384538749981	1317.76258698708	7.58906758951101	0.0257017640972354	1
comp61815_c0_seq1	8	2530	7.82153758571407	1554.28407695912	7.63458224876338	0.0201500709827943	1
comp148987_c1_seq2	8	1883	7.82153758571407	1156.80510549961	7.20847786379594	0.035082545480407	1
comp136092_c0_seq1	8	1213	7.82153758571407	745.196278795022	6.57402441430222	0.0442743567451203	1
comp138341_c2_seq1	8	1600	7.82153758571407	982.946451831851	6.97351676895643	0.0363969559506769	1
comp115259_c0_seq1	8	59553	7.82153758571407	36585.8812787139	12.1915471448408	0.000963992524050638	1
comp127701_c0_seq2	8	2440	7.82153758571407	1498.99333904357	7.58232601163196	0.024075399559536	1
comp128471_c1_seq3	8	26625	7.82153758571407	16356.8433000144	11.0301544840696	0.00215869726348393	1
comp149494_c1_seq1	8	91849	7.82153758571407	56426.6554089398	12.8166369729051	0.000684270573994885	1
comp127705_c1_seq8	8	1101	7.82153758571407	676.390027166793	6.43425933274608	0.0361915500734745	1
comp144508_c1_seq1	9	1714	8.79922978392833	1052.98138652487	6.90288697185189	0.0357078792998017	1
comp129683_c0_seq1	9	10610	8.79922978392833	6518.16365870996	9.53287261354152	0.00600887257052149	1
comp134622_c1_seq1	10	1749	9.77692198214259	1074.48334015869	6.780047058216	0.0478162431977039	1
comp120993_c1_seq1	10	4418	9.77692198214259	2714.1608901207	8.11691018764962	0.0124087930502505	1
comp145196_c0_seq1	10	2130	9.77692198214259	1308.54746400115	7.06437019940755	0.0268786625392805	1
comp144846_c0_seq2	11	2482	10.7546141803569	1524.79568340416	7.14751636067477	0.0297484966122492	1
comp139771_c1_seq2	11	3977	10.7546141803569	2443.23627433455	7.82769380734962	0.0173716617953207	1
comp144857_c0_seq3	11	1326	10.7546141803569	814.616871955647	6.243094020657	0.046953099855787	1
comp137349_c0_seq1	11	6734	10.7546141803569	4136.9758791473	8.58747696637206	0.00968362822430707	1
comp145296_c0_seq1	11	1704	10.7546141803569	1046.83797120092	6.60493858077025	0.0347600357938282	1
comp132738_c0_seq1	12	7044	11.7323063785711	4327.42175418973	8.52687727229176	0.0102544573858446	1
comp131468_c0_seq1	13	3079	12.7099985767854	1891.55757824392	7.21746701308543	0.0260631833261385	1
comp130457_c1_seq1	13	2532	12.7099985767854	1555.5127600239	6.93528255046896	0.0253965395977517	1
comp131740_c0_seq1	14	2057	13.6876907749996	1263.70053213632	6.52863173564904	0.0493963972189246	1
comp149486_c0_seq2	14	1776	13.6876907749996	1091.07056153335	6.31672152347421	0.0480004683691251	1
comp142449_c0_seq1	14	1859	13.6876907749996	1142.06090872213	6.38261671204359	0.0418450504554546	1
comp146891_c0_seq16	15	6762	14.6653829732139	4154.17744205436	8.14600428446657	0.0138599663664635	1
comp132910_c0_seq1	16	5581	15.6430751714281	3428.64009229598	7.77596851023205	0.0181584388201407	1
comp142660_c0_seq1	16	4681	15.6430751714281	2875.73271314056	7.52226162889366	0.0180746952792474	1
comp133806_c0_seq1	16	2322	15.6430751714281	1426.50103822097	6.51081283604727	0.0379830183440419	1
comp139024_c0_seq2	17	3173	16.6207673696424	1949.30568228904	6.87382954384901	0.0385795792564376	1
comp106439_c0_seq1	17	4204	16.6207673696424	2582.69180218819	7.27974469189355	0.0246776828140267	1
comp131231_c0_seq2	17	34400	16.6207673696424	21133.3487143848	10.3123186824082	0.00306760082239987	1
comp139955_c1_seq1	17	2794	16.6207673696424	1716.47024151137	6.69031404334083	0.0359283790905527	1
comp148469_c0_seq1	17	2519	16.6207673696424	1547.52632010277	6.54083314466561	0.0380861121774165	1
comp127314_c1_seq1	17	9625	16.6207673696424	5913.03724930098	8.47476856328836	0.0104022901501109	1
comp137335_c1_seq1	17	3118	16.6207673696424	1915.51689800732	6.84860295062915	0.028570008494003	1
comp139779_c0_seq1	17	5742	16.6207673696424	3527.54907901156	7.72953535313855	0.0190643318544205	1
comp140319_c0_seq1	18	10316	17.5984595678567	6337.54724818586	8.49233163552861	0.0105392282378438	1
comp138955_c0_seq2	18	1950	17.5984595678567	1197.96598817007	6.08899398637637	0.0446190491527452	1
comp148868_c0_seq2	19	4942	18.5761517660709	3036.07585309563	7.35261236106691	0.0194128249635723	1
comp131338_c0_seq2	20	2835	19.5538439642852	1741.65824433956	6.47686550412394	0.0415753436160526	1
comp136786_c0_seq3	21	4377	20.5315361624994	2688.97288729251	7.03306982504199	0.0258591654344331	1
comp127314_c6_seq1	21	6908	20.5315361624994	4243.87130578402	7.69139552393187	0.017731701133933	1
comp136025_c0_seq2	22	5954	21.5092283607137	3657.78948387928	7.40987246678245	0.0202990865447445	1
comp138804_c0_seq1	22	5239	21.5092283607137	3218.53528821692	7.22530470721347	0.0241029651931334	1
comp146817_c0_seq7	23	3253	22.486920558928	1998.45300488063	6.47365373016583	0.0410266450361534	1
comp146465_c0_seq7	23	5606	22.486920558928	3443.99863060585	7.25885465215719	0.0232773513273458	1
comp146718_c0_seq5	23	11864	22.486920558928	7288.54794033318	8.34040150557933	0.0102418204448338	1
comp131755_c1_seq2	23	61352	22.486920558928	37691.0816954923	10.7109213774189	0.00332167005003556	1
comp134391_c0_seq1	24	81638	23.4646127571422	50153.6140216554	11.0616512971001	0.0027484607420201	1
comp118818_c0_seq2	24	3874	23.4646127571422	2379.95909649787	6.66430631706381	0.038884114471781	1
comp137489_c0_seq8	27	3575	26.397689351785	2196.27097831179	6.37850060357135	0.0443826521280077	1
comp130124_c1_seq3	28	12621	27.3753815499993	7753.60448035612	8.14584426061405	0.0148561286757989	1
comp141573_c0_seq1	28	4316	27.3753815499993	2651.49805381642	6.59778480661212	0.0392385236855609	1
comp148283_c0_seq1	30	6670	29.3307659464278	4097.65802107403	7.12624102964514	0.023001042220957	1
comp148746_c1_seq1	32	4062	31.2861503428563	2495.45530458811	6.31763510347786	0.0469438320272689	1
comp146367_c0_seq2	33	11493	32.2638425410706	7060.62723181467	7.77373427096829	0.0144209650068141	1
comp129199_c0_seq2	34	10510	33.2415347392848	6456.72950547047	7.60167278678091	0.0173174965407518	1
comp140708_c0_seq1	37	5284	36.1746113339276	3246.18065717469	6.48762196479959	0.0325989762640313	1
comp137757_c0_seq1	38	4610	37.1523035321419	2832.11446434052	6.25228410105482	0.046992953952999	1
comp143911_c0_seq8	43	4554	42.0407645232131	2797.71133852641	6.05631440061623	0.0455900364963389	1
comp149017_c1_seq1	49	9401	47.9069177124987	5775.42474604452	6.91354924655155	0.0255896579386631	1
comp132910_c1_seq1	52	23288	50.8399943071415	14306.7856064126	8.13651998516338	0.0113827016985829	1
comp132843_c0_seq1	57	5737	55.7284552982128	3524.47737134958	5.98285136766893	0.049595462143214	1
comp113339_c0_seq1	57	0	55.7284552982128	0	-Inf	0.0410280422954112	1
comp128078_c0_seq1	59	6324	57.6838396946413	3885.09585086539	6.07363918217824	0.0436457447033461	1
comp127319_c2_seq7	60	14139	58.6615318928555	8686.17492653159	7.2101624503097	0.0210269118486474	1
comp146939_c0_seq1	60	9986	58.6615318928555	6134.81454249554	6.70846117490328	0.0279044773883302	1
comp144332_c1_seq1	64	20778	62.5723006857126	12764.7883601014	7.67242975210009	0.0154437901398375	1
comp128931_c0_seq2	66	5942	64.5276850821411	3650.41738549054	5.82199934965867	0.0491745025886817	1
comp143815_c2_seq1	66	0	64.5276850821411	0	-Inf	0.0418103766331242	1
comp108615_c0_seq1	67	9170	65.5053772803554	5633.5118520613	6.42627740720635	0.0334988817187818	1
comp127314_c5_seq1	67	23743	65.5053772803554	14586.3110036523	7.79878600366086	0.0140239884735066	1
comp125384_c0_seq1	73	32903	71.3715304696409	20213.6794403896	8.14576753055347	0.0112852868741897	1
comp139921_c1_seq1	76	25454	74.3046070642837	15637.44936558	7.71733783348291	0.0147723483500871	1
comp127971_c5_seq1	86	9495	84.0815290464263	5833.17285008964	6.11634810951647	0.0403713820077051	1
comp143815_c0_seq1	87	0	85.0592212446405	0	-Inf	0.0304750844199942	1
comp124003_c1_seq2	101	79388	98.7469120196402	48771.3455737669	8.94808242731662	0.00732060965801268	1
comp148918_c0_seq8	102	10068	99.7246042178544	6185.19054815192	5.95472473837119	0.0451615673981063	1
comp146256_c0_seq1	107	83178	104.613065208926	51099.6999815436	8.93210796838941	0.00844650298184377	1
comp120767_c0_seq2	119	1	116.345371587497	0.614341532394907	-7.56515718412624	0.042414406283507	1
comp146325_c0_seq3	140	13779	136.876907749996	8465.01197486943	5.95056113117884	0.0449307450510798	1
comp138141_c0_seq2	159	14129	155.453059516067	8680.03151120764	5.80314936394568	0.0486579390366907	1
comp120993_c0_seq1	166	58354	162.296904903567	35849.2857813724	7.78716507933012	0.0242369813362622	1
comp144332_c0_seq1	170	101538	166.207673696424	62379.0105163141	8.55192986609118	0.0483495350833416	1
comp128127_c0_seq1	174	41191	170.118442489281	25305.3420608786	7.21675861403467	0.0200868753254835	1
comp147515_c1_seq3	214	0	209.226130417851	0	-Inf	0.0101293596415357	1
comp133037_c0_seq4	235	70170	229.757666580351	43108.3453281506	7.55171037457765	0.0192067309277921	1
comp133965_c0_seq1	236	46218	230.735358778565	28393.6369442278	6.9431847405182	0.0239895193799323	1
comp130387_c0_seq1	239	1	233.668435373208	0.614341532394907	-8.57120622879904	0.0342067613086771	1
comp131800_c0_seq1	260	35869	254.199971535707	22035.8164254729	6.43774267033599	0.0345173987753647	1
comp147043_c0_seq1	262	2	256.155355932136	1.22868306478981	-7.70376242235574	0.0379910597768661	1
comp130205_c0_seq1	264	0	258.110740328564	0	-Inf	0.034033127493727	1
comp145446_c0_seq1	276	2	269.843046707135	1.22868306478981	-7.77886387759646	0.0389186578836655	1
comp148786_c2_seq1	283	315343	276.686892094635	193728.301850007	9.45156471933302	0.0191237327502579	1
comp140759_c1_seq1	287	78960	280.597660887492	48508.4073979019	7.43358802184978	0.018569756832554	1
comp122505_c0_seq1	299	33382	292.329967266063	20507.9490344068	6.13244167732957	0.0402170679248925	1
comp143890_c0_seq4	311	0	304.062273644635	0	-Inf	0.0367030319742601	1
comp135734_c0_seq1	311	0	304.062273644635	0	-Inf	0.02803297923179	1
comp122263_c0_seq1	318	5	310.906119032134	3.07170766197454	-6.66129428121529	0.0400092802258933	1
comp124902_c0_seq1	327	0	319.705348816063	0	-Inf	0.0103014389366067	1
comp142965_c0_seq1	331	2	323.61611760892	1.22868306478981	-8.04102682762551	0.0210056773964062	1
comp131477_c0_seq1	344	0	336.326116185705	0	-Inf	0.0183344793088252	1
comp103662_c0_seq1	347	1	339.259192780348	0.614341532394907	-9.10913127339655	0.0352364534218683	1
comp115462_c0_seq1	351	0	343.169961573205	0	-Inf	0.00761881166095379	1
comp117070_c0_seq1	361	0	352.946883555348	0	-Inf	0.0246782018219374	1
comp123033_c0_seq5	363	6	354.902267951776	3.68604919436944	-6.58920265809289	0.0470069065486159	1
comp146510_c4_seq1	366	0	357.835344546419	0	-Inf	0.0138556545579874	1
comp34086_c0_seq2	417	0	407.697646655346	0	-Inf	0.0124957041553421	1
comp138695_c0_seq1	421	2	411.608415448203	1.22868306478981	-8.38801584388469	0.022256639378993	1
comp103662_c1_seq1	430	0	420.407645232131	0	-Inf	0.0162564889967401	1
comp130387_c1_seq3	440	2	430.184567214274	1.22868306478981	-8.45169913434295	0.0217630015124447	1
comp118840_c0_seq2	441	3	431.162259412488	1.84302459718472	-7.87001176565466	0.0416779454819061	1
comp123741_c0_seq1	469	6	458.537640962488	3.68604919436944	-6.95882103261251	0.0323522706832865	1
comp116799_c0_seq1	474	1	463.426101953559	0.614341532394907	-9.55908266971655	0.0190187477481931	1
comp129722_c1_seq2	482	3	471.247639539273	1.84302459718472	-7.9982662563271	0.0190278316732837	1
comp140687_c1_seq2	528	11	516.221480657129	6.75775685634398	-6.25530192153945	0.0393973702265809	1
comp126527_c1_seq3	546	1	533.819940224986	0.614341532394907	-9.76309656173814	0.0222124636733423	1
comp136941_c1_seq1	549	5	536.753016819628	3.07170766197454	-7.44907366493613	0.0496657134742841	1
comp144654_c0_seq1	568	5	555.329168585699	3.07170766197454	-7.49815844543561	0.0464132132162872	1
comp147043_c2_seq2	583	2	569.994551558913	1.22868306478981	-8.85769149401879	0.0154393465704085	1
comp134085_c0_seq2	716	9	700.02761392141	5.52907379155416	-6.98423019664024	0.0354953297811891	1
comp106599_c0_seq2	719	0	702.960690516052	0	-Inf	0.00980096332923248	1
comp100378_c0_seq2	756	118195	739.13530184998	72612.0974214161	6.61822763591308	0.0384201459902665	1
comp127530_c0_seq1	880	15	860.369134428548	9.21512298592361	-6.54480853873443	0.0405638685235936	1
comp102162_c0_seq5	893	4	873.079133005333	2.45736612957963	-8.47285578593952	0.0217139289561663	1
comp146110_c0_seq2	914	2	893.610669167833	1.22868306478981	-9.50638977587636	0.0182558090757484	1
comp146712_c2_seq7	978	17	956.182969853546	10.4438060507134	-6.51656723452019	0.0327690880588663	1
comp140702_c0_seq1	1020	2	997.246042178544	1.22868306478981	-9.66469285767715	0.0159857093018086	1
comp126660_c0_seq1	1055	10	1031.46526911604	6.14341532394907	-7.39143860952548	0.0263325245706149	1
comp146110_c1_seq1	1221	2	1193.76217401961	1.22868306478981	-9.9241869058057	0.0121859583524035	1
comp148989_c1_seq3	1470	19	1437.20753137496	11.6724891155032	-6.94401234709843	0.0435276215859879	1
comp130437_c1_seq7	1510	5	1476.31521930353	3.07170766197454	-8.90874416014337	0.0168823665437235	1
comp141685_c0_seq1	1586	3	1550.61982636781	1.84302459718472	-9.71655397580111	0.00626543623599099	1
comp135835_c1_seq1	1652	10	1615.14751144996	6.14341532394907	-8.03840929735038	0.0241924336899937	1
comp139497_c3_seq6	1656	13	1619.05828024281	7.98643992113379	-7.66338666017653	0.0257406255789921	1
comp131646_c0_seq5	1708	11	1669.89827454995	6.75775685634398	-7.94900006180149	0.0203698801531011	1
comp143758_c1_seq1	1803	27	1762.77903338031	16.5872213746625	-6.73163560008717	0.038299993504332	1
comp147508_c1_seq3	1981	17	1936.80824466245	10.4438060507134	-7.53488974445744	0.0259733925556336	1
comp132452_c1_seq1	1999	6	1954.4067042303	3.68604919436944	-9.05043967684176	0.00876389715382842	1
comp147273_c0_seq1	2009	2	1964.18362621245	1.22868306478981	-10.6426012695516	0.00501329661313081	1
comp138451_c0_seq1	2110	33	2062.93053823209	20.2732705690319	-6.66897258505439	0.0290976008916311	1
comp148191_c0_seq2	2131	7	2083.46207439459	4.30039072676435	-8.92029937654339	0.00993450152018252	1
comp148757_c0_seq1	2176	32	2127.45822331423	19.658929036637	-6.75780226206863	0.0377721715351199	1
comp137410_c0_seq1	2254	19	2203.71821477494	11.6724891155032	-7.56068370754693	0.0246353028636331	1
comp139495_c1_seq7	2371	13	2318.10820196601	7.98643992113379	-8.18117965015921	0.0145716889928529	1
comp147431_c0_seq3	2532	26	2475.5166458785	15.9728798422676	-7.27596139210554	0.0308430107699116	1
comp128056_c0_seq1	2593	0	2535.15586996957	0	-Inf	0.0016467208346779	1
comp141318_c2_seq1	2694	68	2633.90278198921	41.7752242028537	-5.97841071503026	0.0438808926106177	1
comp141490_c0_seq1	2738	10	2676.92123871064	6.14341532394907	-8.76731805718883	0.0102506558076338	1
comp147663_c0_seq7	2965	5	2898.85736770528	3.07170766197454	-9.8822277153643	0.00552834287312996	1
comp139306_c2_seq1	3545	76	3465.91884266955	46.6899564620129	-6.21398181950159	0.0403574252918043	1
comp134897_c0_seq3	4170	90	4076.97646655346	55.2907379155416	-6.20431799282064	0.0397970941947483	1
comp138318_c4_seq2	4278	40	4182.5672239606	24.5736612957963	-7.41113209309597	0.0187184748059206	1
comp137439_c0_seq2	4973	64	4862.06330171951	39.3178580732741	-6.95024013662105	0.0241301980771713	1
comp135770_c0_seq1	6276	30	6135.99623599269	18.4302459718472	-8.37907846217787	0.0101435937105608	1
comp136941_c2_seq9	7112	104	6953.34691369981	63.8915193690703	-6.76593931150697	0.0285901595655057	1
comp145602_c0_seq1	8887	257	8688.75056553012	157.885773825491	-5.7821956444574	0.0492693791710113	1
comp146510_c0_seq1	8975	13	8774.78747897298	7.98643992113379	-10.101595926275	0.00343825136360364	1
comp133904_c1_seq2	11996	55	11728.3956097783	33.7887842817199	-8.43924551416237	0.00937129790210302	1
comp134950_c0_seq1	14341	119	14021.0838145907	73.106642354994	-7.58337966394062	0.0166551640025741	1
comp134704_c0_seq1	16750	309	16376.3443200888	189.831533510026	-6.43074986803378	0.0327500598116863	1
comp128377_c0_seq1	19549	302	19112.9047828906	185.531142783262	-6.68674187154513	0.027965967004786	1
