# Supplementary material for: Transcriptome Sequencing, De Novo Assembly and Differential Gene Expression Analysis of the Early Development of Acipenser baeri
Source: PLoS One. 2015 Sep 11;10(9):e0137450. doi: 10.1371/journal.pone.0137450 (PMC4567377; doi:10.1371/journal.pone.0137450)
Supplement: S8 File — (ZIP) [file pone.0137450.s011.zip › T9_vs_T5_diff_exp.xls]

ID	T5	T9	T5_baseMean	T9_baseMean	T9_vs_T5_FoldChange_Log2	T9_vs_T5_Pvalue	T9_vs_T5_Qvalue
comp130662_c3_seq1	1	751	0.943851172474539	461.370490828575	8.93315062539846	0.0369373236339837	1
comp120734_c0_seq1	1	1073	0.943851172474539	659.188464259735	9.44791588864072	0.0104831956247781	1
comp123947_c0_seq1	0	477	0	293.040910952371	Inf	0.0290509246766484	1
comp139534_c1_seq2	0	113	0	69.4205931606245	Inf	0.048280150317649	1
comp136174_c0_seq1	2	983	1.88770234494908	603.897726344194	8.32152913422478	0.0271865306230741	1
comp149494_c0_seq1	10	23264	9.43851172474539	14292.0414096351	10.5643649869164	0.00268162295803522	1
comp128904_c0_seq1	19	4130	17.9331722770163	2537.23052879097	7.14448008074742	0.0236565712808569	1
comp135035_c0_seq1	13	4308	12.270065242169	2646.58332155726	7.75284434428731	0.0204491062342127	1
comp138783_c1_seq1	2	2003	1.88770234494908	1230.526089387	9.3484282336969	0.0171582328751808	1
comp107094_c0_seq1	2	387	1.88770234494908	237.750173036829	6.9766712840286	0.035122433573303	1
comp133043_c0_seq2	3	1430	2.83155351742362	878.508391324717	8.27731845882879	0.0218229030486373	1
comp125622_c0_seq1	11	1452	10.3823628972199	892.023905037405	6.42487564724265	0.0453488453093533	1
comp143251_c0_seq1	1	345	0.943851172474539	211.947828676243	7.81093407954973	0.0476820982150689	1
comp129249_c0_seq1	12	2372	11.3262140696945	1457.21811484072	7.00740732170904	0.0366396676410941	1
comp133714_c0_seq1	7	1588	6.60695820732178	975.574353443112	7.20612180296955	0.0490731036395063	1
comp149494_c1_seq1	89	91849	84.002754350234	56426.6554089398	9.39172449064116	0.00531246499370895	1
comp146859_c3_seq2	2	862	1.88770234494908	529.56240092441	8.13202558697329	0.0354439273065205	1
comp140336_c1_seq1	0	406	0	249.422662152332	Inf	0.0241373049980531	1
comp148868_c0_seq2	55	4942	51.9118144860997	3036.07585309563	5.87000110968832	0.0472228530470587	1
comp118818_c0_seq2	20	3874	18.8770234494908	2379.95909649787	6.97816167160009	0.0323970166578155	1
comp130124_c1_seq3	80	12621	75.5080937979632	7753.60448035612	6.68209203648678	0.0343843028151651	1
comp61977_c0_seq1	40532	637	38256.175722738	391.335556135556	-6.61114265450238	0.0289618336301699	1
comp140708_c0_seq1	11	5284	10.3823628972199	3246.18065717469	8.28846466049372	0.0109806091475564	1
comp132969_c0_seq1	3	429	2.83155351742362	263.552517397415	6.54035286466258	0.0399191338212501	1
comp147802_c0_seq3	14	2229	13.2139164146436	1369.36727570825	6.69530750708634	0.040964808339181	1
comp124540_c0_seq1	50	5597	47.192558623727	3438.4695568143	6.18706337050512	0.0421554821519978	1
comp133965_c0_seq1	517	46218	487.971056169337	28393.6369442278	5.86262826826759	0.0466231377726475	1
comp131477_c0_seq1	191	0	180.275573942637	0	-Inf	0.0279861008687867	1
comp146510_c4_seq1	84	0	79.2834984878613	0	-Inf	0.041628153849031	1
comp145673_c0_seq7	1111	6	1048.61865261921	3.68604919436944	-8.15219907278374	0.0266910646166136	1
comp126527_c1_seq3	257	1	242.569751325957	0.614341532394907	-8.62514302130968	0.0380428551304568	1
comp146110_c0_seq2	325	2	306.751631054225	1.22868306478981	-7.96381438003162	0.0390119261853258	1
comp140702_c0_seq1	322	2	303.920077536802	1.22868306478981	-7.95043535023042	0.0376585134725708	1
comp146110_c1_seq1	488	2	460.599372167575	1.22868306478981	-8.55025580967869	0.0247887984273844	1
comp141685_c0_seq1	845	3	797.554240740986	1.84302459718472	-8.7573635025642	0.0111647892440082	1
comp143758_c1_seq1	2003	27	1890.5338984665	16.5872213746625	-6.83257767576505	0.0358697921628716	1
comp132452_c1_seq1	1042	6	983.49292171847	3.68604919436944	-8.05969553367316	0.0158242008289227	1
comp148191_c0_seq2	4167	7	3933.02783570141	4.30039072676435	-9.83695693476075	0.00569574742840397	1
comp128056_c0_seq1	1408	0	1328.94245084415	0	-Inf	0.00279686621208296	1
comp141490_c0_seq1	2247	10	2120.83358455029	6.14341532394907	-8.43137478640835	0.0124335913521821	1
comp139306_c2_seq1	3835	76	3619.66924643986	46.6899564620129	-6.27660182106252	0.0385061178384185	1
comp135770_c0_seq1	1306	30	1232.66963125175	18.4302459718472	-6.06356705805372	0.0427585080626138	1
comp146510_c0_seq1	1860	13	1755.56318080264	7.98643992113379	-7.78016565997011	0.0148085013127811	1
comp133904_c1_seq2	5757	55	5433.75119993592	33.7887842817199	-7.32926025550768	0.0187204729919444	1
