# Supplementary material for: Transcriptome Sequencing, De Novo Assembly and Differential Gene Expression Analysis of the Early Development of Acipenser baeri
Source: PLoS One. 2015 Sep 11;10(9):e0137450. doi: 10.1371/journal.pone.0137450 (PMC4567377; doi:10.1371/journal.pone.0137450)
Supplement: S9 File — (XLS) [file pone.0137450.s012.xls]

GO_id	GO_term	GO_category	GO_rank	Num_of_symbols_in_list_in_GO	Percentage_of_symbols_in_list	Num_of_symbols_in_bglist_in_GO	Num_of_symbols_in_list	Num_of_symbols_in_bglist	Symbols_in_list	Fold_enrichment	Pvalue	FDR
GO:0005576	extracellular region	cellular_component	1	274	0.181216931216931	1759	1512	27176	comp133280_c0_seq3,comp137559_c1_seq1,comp144332_c0_seq1,comp136614_c0_seq4,comp125699_c0_seq1,comp147047_c2_seq1,comp140759_c1_seq1,comp128127_c0_seq1,comp134391_c0_seq1,comp131461_c0_seq3,comp146227_c0_seq1,comp146174_c0_seq1,comp125613_c2_seq1,comp108374_c0_seq1,comp115259_c0_seq1,comp124105_c1_seq9,comp141811_c0_seq1,comp128377_c0_seq1,comp144936_c2_seq2,comp144332_c1_seq1,comp126959_c1_seq1,…	2.79974492481599	1.326007e-57	9.110993e-54
GO:0044707	single-multicellular organism process	biological_process	2	487	0.287315634218289	5290	1695	36339	comp146379_c1_seq1,comp133593_c2_seq1,comp145951_c3_seq1,comp108117_c1_seq1,comp134391_c0_seq1,comp144117_c0_seq13,comp145139_c2_seq1,comp146227_c0_seq1,comp141983_c1_seq2,comp129704_c0_seq1,comp141983_c0_seq1,comp146174_c0_seq1,comp132114_c0_seq2,comp88581_c0_seq1,comp133266_c0_seq5,comp129625_c0_seq1,comp124105_c1_seq9,comp133904_c1_seq2,comp136301_c3_seq1,comp128377_c0_seq1,comp129199_c0_seq2,…	1.97367917426435	9.668043e-54	3.321456e-50
GO:0032501	multicellular organismal process	biological_process	1	492	0.290265486725664	5458	1695	36339	comp146379_c1_seq1,comp133593_c2_seq1,comp145951_c3_seq1,comp108117_c1_seq1,comp134391_c0_seq1,comp144117_c0_seq13,comp145139_c2_seq1,comp146227_c0_seq1,comp141983_c1_seq2,comp129704_c0_seq1,comp141983_c0_seq1,comp146174_c0_seq1,comp132114_c0_seq2,comp88581_c0_seq1,comp133266_c0_seq5,comp129625_c0_seq1,comp124105_c1_seq9,comp133904_c1_seq2,comp136301_c3_seq1,comp128377_c0_seq1,comp129199_c0_seq2,…	1.93256825249613	1.244758e-51	2.850912e-48
GO:0007275	multicellular organismal development	biological_process	3	402	0.23716814159292	4147	1695	36339	comp146379_c1_seq1,comp133593_c2_seq1,comp108117_c1_seq1,comp134391_c0_seq1,comp144117_c0_seq13,comp145139_c2_seq1,comp146227_c0_seq1,comp141983_c1_seq2,comp129704_c0_seq1,comp141983_c0_seq1,comp146174_c0_seq1,comp132114_c0_seq2,comp88581_c0_seq1,comp133266_c0_seq5,comp129625_c0_seq1,comp133904_c1_seq2,comp136301_c3_seq1,comp128377_c0_seq1,comp129199_c0_seq2,comp136589_c0_seq1,comp142458_c0_seq1,…	2.07823802684956	1.299618e-48	2.232419e-45
GO:0032502	developmental process	biological_process	1	428	0.252507374631268	4676	1695	36339	comp146379_c1_seq1,comp133593_c2_seq1,comp108117_c1_seq1,comp138257_c2_seq1,comp134391_c0_seq1,comp144117_c0_seq13,comp145139_c2_seq1,comp146227_c0_seq1,comp141983_c1_seq2,comp129704_c0_seq1,comp141983_c0_seq1,comp128471_c1_seq3,comp146174_c0_seq1,comp132114_c0_seq2,comp88581_c0_seq1,comp133266_c0_seq5,comp129625_c0_seq1,comp133904_c1_seq2,comp136301_c3_seq1,comp128377_c0_seq1,comp129199_c0_seq2,…	1.96233222556152	1.386025e-45	1.904675e-42
GO:0044767	single-organism developmental process	biological_process	2	373	0.220058997050148	3887	1695	36339	comp146379_c1_seq1,comp133593_c2_seq1,comp108117_c1_seq1,comp138257_c2_seq1,comp134391_c0_seq1,comp144117_c0_seq13,comp145139_c2_seq1,comp146227_c0_seq1,comp141983_c1_seq2,comp129704_c0_seq1,comp141983_c0_seq1,comp128471_c1_seq3,comp146174_c0_seq1,comp88581_c0_seq1,comp133266_c0_seq5,comp129625_c0_seq1,comp133904_c1_seq2,comp136301_c3_seq1,comp128377_c0_seq1,comp129199_c0_seq2,comp142458_c0_seq1,…	2.05729968968493	1.105672e-43	1.266179e-40
GO:0048856	anatomical structure development	biological_process	2	386	0.227728613569322	4104	1695	36339	comp146379_c1_seq1,comp133593_c2_seq1,comp108117_c1_seq1,comp134391_c0_seq1,comp144117_c0_seq13,comp145139_c2_seq1,comp146227_c0_seq1,comp141983_c1_seq2,comp129704_c0_seq1,comp141983_c0_seq1,comp128471_c1_seq3,comp146174_c0_seq1,comp88581_c0_seq1,comp133266_c0_seq5,comp129625_c0_seq1,comp133904_c1_seq2,comp136301_c3_seq1,comp128377_c0_seq1,comp129199_c0_seq2,comp142458_c0_seq1,comp132252_c0_seq7,…	2.01643033345409	2.621609e-43	2.573296e-40
GO:0048731	system development	biological_process	4	337	0.19882005899705	3369	1695	36339	comp146379_c1_seq1,comp133593_c2_seq1,comp108117_c1_seq1,comp134391_c0_seq1,comp144117_c0_seq13,comp145139_c2_seq1,comp146227_c0_seq1,comp141983_c1_seq2,comp129704_c0_seq1,comp141983_c0_seq1,comp146174_c0_seq1,comp88581_c0_seq1,comp133266_c0_seq5,comp129625_c0_seq1,comp133904_c1_seq2,comp136301_c3_seq1,comp128377_c0_seq1,comp129199_c0_seq2,comp142458_c0_seq1,comp132252_c0_seq7,comp146325_c0_seq3,…	2.14453016440897	7.245366e-43	6.222864e-40
GO:0048513	organ development	biological_process	5	274	0.16165191740413	2583	1695	36339	comp146379_c1_seq1,comp133593_c2_seq1,comp108117_c1_seq1,comp134391_c0_seq1,comp144117_c0_seq13,comp145139_c2_seq1,comp141983_c1_seq2,comp129704_c0_seq1,comp88581_c0_seq1,comp133266_c0_seq5,comp129625_c0_seq1,comp133904_c1_seq2,comp136301_c3_seq1,comp128377_c0_seq1,comp129199_c0_seq2,comp142458_c0_seq1,comp132252_c0_seq7,comp146325_c0_seq3,comp138717_c0_seq3,comp127314_c5_seq1,comp128611_c0_seq2,…	2.27420403660421	7.954358e-39	6.072711e-36
GO:0009653	anatomical structure morphogenesis	biological_process	3	256	0.151032448377581	2354	1695	36339	comp146379_c1_seq1,comp133593_c2_seq1,comp108117_c1_seq1,comp134391_c0_seq1,comp146227_c0_seq1,comp141983_c1_seq2,comp128471_c1_seq3,comp146174_c0_seq1,comp88581_c0_seq1,comp133266_c0_seq5,comp129625_c0_seq1,comp133904_c1_seq2,comp136301_c3_seq1,comp128377_c0_seq1,comp142458_c0_seq1,comp132252_c0_seq7,comp146325_c0_seq3,comp138717_c0_seq3,comp146510_c0_seq1,comp127314_c5_seq1,comp143407_c0_seq1,c…	2.33150728190014	5.606890e-38	3.852494e-35
GO:0005198	structural molecule activity	molecular_function	1	184	0.101939058171745	1421	1805	38720	comp122792_c0_seq1,comp118807_c1_seq1,comp115164_c0_seq1,comp133583_c0_seq1,comp122091_c0_seq1,comp144332_c0_seq1,comp127971_c5_seq1,comp134391_c0_seq1,comp131461_c0_seq3,comp145139_c2_seq1,comp145139_c1_seq1,comp133266_c0_seq5,comp144332_c1_seq1,comp126959_c1_seq1,comp120897_c1_seq1,comp147827_c1_seq1,comp126959_c3_seq1,comp132452_c5_seq1,comp132452_c1_seq1,comp148390_c0_seq1,comp95927_c0_seq1,c…	2.77767792569315	1.083715e-36	6.769280e-34
GO:0048646	anatomical structure formation involved in morphogenesis	biological_process	4	212	0.125073746312684	1893	1695	36339	comp146379_c1_seq1,comp133593_c2_seq1,comp108117_c1_seq1,comp134391_c0_seq1,comp146227_c0_seq1,comp141983_c1_seq2,comp128471_c1_seq3,comp146174_c0_seq1,comp88581_c0_seq1,comp133266_c0_seq5,comp129625_c0_seq1,comp133904_c1_seq2,comp136301_c3_seq1,comp128377_c0_seq1,comp142458_c0_seq1,comp132252_c0_seq7,comp146325_c0_seq3,comp138717_c0_seq3,comp146510_c0_seq1,comp127314_c5_seq1,comp129984_c0_seq3,c…	2.40097985592004	4.498773e-33	2.575922e-30
GO:0009888	tissue development	biological_process	3	170	0.100294985250737	1386	1695	36339	comp133593_c2_seq1,comp108117_c1_seq1,comp134391_c0_seq1,comp141983_c1_seq2,comp141983_c0_seq1,comp88581_c0_seq1,comp133266_c0_seq5,comp129625_c0_seq1,comp133904_c1_seq2,comp136301_c3_seq1,comp128377_c0_seq1,comp132252_c0_seq7,comp138717_c0_seq3,comp146510_c0_seq1,comp127314_c5_seq1,comp129984_c0_seq3,comp118456_c0_seq1,comp136573_c1_seq2,comp146939_c0_seq1,comp137439_c0_seq2,comp129569_c0_seq3,c…	2.62959557649823	4.170591e-31	2.204318e-28
GO:0044421	extracellular region part	cellular_component	2	152	0.100529100529101	997	1512	27176	comp144332_c0_seq1,comp140759_c1_seq1,comp134391_c0_seq1,comp131461_c0_seq3,comp146227_c0_seq1,comp146174_c0_seq1,comp125613_c2_seq1,comp141811_c0_seq1,comp128377_c0_seq1,comp144332_c1_seq1,comp126959_c1_seq1,comp146325_c0_seq3,comp126613_c0_seq1,comp129273_c1_seq1,comp147827_c1_seq1,comp126959_c3_seq1,comp132289_c0_seq2,comp143471_c1_seq1,comp129569_c0_seq3,comp126959_c0_seq1,comp132811_c1_seq3,…	2.74019943428168	2.365452e-30	1.160930e-27
GO:0009790	embryo development	biological_process	4	159	0.0938053097345133	1310	1695	36339	comp134391_c0_seq1,comp144117_c0_seq13,comp141983_c1_seq2,comp129625_c0_seq1,comp133904_c1_seq2,comp146325_c0_seq3,comp146510_c0_seq1,comp127314_c5_seq1,comp128611_c0_seq2,comp118456_c0_seq1,comp147971_c3_seq1,comp136573_c1_seq2,comp144729_c1_seq2,comp137439_c0_seq2,comp124070_c0_seq1,comp126959_c0_seq1,comp141581_c0_seq2,comp132811_c1_seq3,comp126959_c4_seq2,comp148630_c2_seq2,comp141193_c0_seq1…	2.60213064919273	1.338220e-28	6.129942e-26
GO:0031012	extracellular matrix	cellular_component	1	111	0.0734126984126984	624	1512	27176	comp144332_c0_seq1,comp134391_c0_seq1,comp131461_c0_seq3,comp146174_c0_seq1,comp144332_c1_seq1,comp126959_c1_seq1,comp146325_c0_seq3,comp147827_c1_seq1,comp126959_c3_seq1,comp132289_c0_seq2,comp129569_c0_seq3,comp126959_c0_seq1,comp126959_c4_seq2,comp148630_c2_seq2,comp136985_c1_seq1,comp147432_c0_seq1,comp129368_c0_seq2,comp132505_c1_seq4,comp147827_c0_seq1,comp144355_c2_seq2,comp141980_c0_seq1,…	3.19721713471713	4.998931e-28	2.146728e-25
GO:0072359	circulatory system development	biological_process	5	123	0.0725663716814159	941	1695	36339	comp146379_c1_seq1,comp133593_c2_seq1,comp134391_c0_seq1,comp146227_c0_seq1,comp141983_c1_seq2,comp146174_c0_seq1,comp88581_c0_seq1,comp133266_c0_seq5,comp136301_c3_seq1,comp129199_c0_seq2,comp138717_c0_seq3,comp127314_c5_seq1,comp143407_c0_seq1,comp128611_c0_seq2,comp129984_c0_seq3,comp126959_c0_seq1,comp132811_c1_seq3,comp126959_c4_seq2,comp148630_c2_seq2,comp133723_c2_seq2,comp136985_c1_seq1,c…	2.80232665306161	4.298285e-25	1.640751e-22
GO:0072358	cardiovascular system development	biological_process	6	123	0.0725663716814159	941	1695	36339	comp146379_c1_seq1,comp133593_c2_seq1,comp134391_c0_seq1,comp146227_c0_seq1,comp141983_c1_seq2,comp146174_c0_seq1,comp88581_c0_seq1,comp133266_c0_seq5,comp136301_c3_seq1,comp129199_c0_seq2,comp138717_c0_seq3,comp127314_c5_seq1,comp143407_c0_seq1,comp128611_c0_seq2,comp129984_c0_seq3,comp126959_c0_seq1,comp132811_c1_seq3,comp126959_c4_seq2,comp148630_c2_seq2,comp133723_c2_seq2,comp136985_c1_seq1,c…	2.80232665306161	4.298285e-25	1.640751e-22
GO:0030154	cell differentiation	biological_process	4	225	0.132743362831858	2392	1695	36339	comp133593_c2_seq1,comp108117_c1_seq1,comp134391_c0_seq1,comp144117_c0_seq13,comp145139_c2_seq1,comp141983_c1_seq2,comp141983_c0_seq1,comp128471_c1_seq3,comp88581_c0_seq1,comp133266_c0_seq5,comp129625_c0_seq1,comp133904_c1_seq2,comp136301_c3_seq1,comp128377_c0_seq1,comp142458_c0_seq1,comp146174_c1_seq1,comp138717_c0_seq3,comp132289_c0_seq2,comp127314_c5_seq1,comp143407_c0_seq1,comp118456_c0_seq1,…	2.01662251753633	2.005055e-24	7.250911e-22
GO:0005578	proteinaceous extracellular matrix	cellular_component	3	92	0.0608465608465608	509	1512	27176	comp144332_c0_seq1,comp134391_c0_seq1,comp131461_c0_seq3,comp146174_c0_seq1,comp144332_c1_seq1,comp126959_c1_seq1,comp146325_c0_seq3,comp147827_c1_seq1,comp126959_c3_seq1,comp132289_c0_seq2,comp129569_c0_seq3,comp126959_c0_seq1,comp126959_c4_seq2,comp148630_c2_seq2,comp147432_c0_seq1,comp129368_c0_seq2,comp132505_c1_seq4,comp147827_c0_seq1,comp141980_c0_seq1,comp148254_c0_seq1,comp142342_c0_seq1,…	3.24865645887257	6.669745e-24	2.291391e-21
GO:0048869	cellular developmental process	biological_process	3	234	0.138053097345133	2634	1695	36339	comp133593_c2_seq1,comp108117_c1_seq1,comp134391_c0_seq1,comp144117_c0_seq13,comp145139_c2_seq1,comp141983_c1_seq2,comp141983_c0_seq1,comp128471_c1_seq3,comp88581_c0_seq1,comp133266_c0_seq5,comp129625_c0_seq1,comp133904_c1_seq2,comp136301_c3_seq1,comp128377_c0_seq1,comp142458_c0_seq1,comp146174_c1_seq1,comp138717_c0_seq3,comp132289_c0_seq2,comp127314_c5_seq1,comp143407_c0_seq1,comp118456_c0_seq1,…	1.90459814139134	4.110174e-22	1.344810e-19
GO:0007507	heart development	biological_process	7	84	0.0495575221238938	548	1695	36339	comp133593_c2_seq1,comp141983_c1_seq2,comp88581_c0_seq1,comp133266_c0_seq5,comp136301_c3_seq1,comp129199_c0_seq2,comp138717_c0_seq3,comp127314_c5_seq1,comp128611_c0_seq2,comp129984_c0_seq3,comp126959_c0_seq1,comp132811_c1_seq3,comp126959_c4_seq2,comp148630_c2_seq2,comp133723_c2_seq2,comp147665_c0_seq2,comp147971_c1_seq1,comp138223_c0_seq1,comp141980_c0_seq1,comp127314_c6_seq1,comp116003_c1_seq1,c…	3.28626057748207	6.975444e-22	2.178558e-19
GO:0015669	gas transport	biological_process	5	27	0.015929203539823	56	1695	36339	comp124003_c1_seq2,comp100378_c0_seq2,comp120993_c0_seq1,comp120993_c1_seq1,comp132910_c1_seq1,comp132910_c0_seq1,comp61840_c0_seq1,comp135594_c0_seq1,comp131365_c1_seq2,comp149568_c1_seq1,comp129971_c0_seq1,comp134329_c1_seq3,comp114182_c0_seq4,comp141113_c4_seq5,comp133804_c0_seq1,comp140943_c0_seq7,comp129139_c0_seq1,comp136716_c0_seq2,comp108256_c0_seq1,comp134954_c0_seq2,comp128280_c0_seq1,c…	10.3366308470291	1.859198e-21	5.554151e-19
GO:0005344	oxygen transporter activity	molecular_function	7	25	0.0138504155124654	50	1805	38720	comp124003_c1_seq2,comp100378_c0_seq2,comp120993_c0_seq1,comp120993_c1_seq1,comp132910_c1_seq1,comp132910_c0_seq1,comp61840_c0_seq1,comp131365_c1_seq2,comp149568_c1_seq1,comp134329_c1_seq3,comp114182_c0_seq4,comp141113_c4_seq5,comp133804_c0_seq1,comp140943_c0_seq7,comp129139_c0_seq1,comp136716_c0_seq2,comp108256_c0_seq1,comp134954_c0_seq2,comp128280_c0_seq1,comp127552_c0_seq1,comp127714_c0_seq3,c…	10.7257617728532	1.800018e-20	5.153301e-18
GO:0005201	extracellular matrix structural constituent	molecular_function	2	34	0.0188365650969529	103	1805	38720	comp144332_c0_seq1,comp134391_c0_seq1,comp131461_c0_seq3,comp144332_c1_seq1,comp126959_c1_seq1,comp147827_c1_seq1,comp126959_c3_seq1,comp126959_c0_seq1,comp126959_c4_seq2,comp148630_c2_seq2,comp147432_c0_seq1,comp147827_c0_seq1,comp148254_c0_seq1,comp130619_c0_seq2,comp141745_c0_seq1,comp149241_c0_seq1,comp61324_c0_seq1,comp139370_c0_seq1,comp135921_c2_seq1,comp148994_c0_seq1,comp139926_c0_seq1,c…	7.08108544227201	3.394210e-20	9.328646e-18
GO:0015671	oxygen transport	biological_process	6	25	0.0147492625368732	52	1695	36339	comp124003_c1_seq2,comp100378_c0_seq2,comp120993_c0_seq1,comp120993_c1_seq1,comp132910_c1_seq1,comp132910_c0_seq1,comp61840_c0_seq1,comp131365_c1_seq2,comp149568_c1_seq1,comp134329_c1_seq3,comp114182_c0_seq4,comp141113_c4_seq5,comp133804_c0_seq1,comp140943_c0_seq7,comp129139_c0_seq1,comp136716_c0_seq2,comp108256_c0_seq1,comp134954_c0_seq2,comp128280_c0_seq1,comp127552_c0_seq1,comp127714_c0_seq3,c…	10.3071817562968	6.241254e-20	1.649371e-17
GO:0043565	sequence-specific DNA binding	molecular_function	5	122	0.067590027700831	1075	1805	38720	comp133085_c0_seq1,comp141983_c1_seq2,comp141983_c0_seq1,comp133904_c1_seq2,comp128370_c1_seq1,comp138717_c0_seq3,comp146510_c0_seq1,comp137831_c0_seq2,comp118456_c0_seq1,comp142333_c1_seq1,comp137439_c0_seq2,comp135705_c1_seq2,comp141581_c0_seq2,comp135705_c0_seq1,comp136584_c1_seq2,comp141193_c0_seq1,comp131338_c0_seq2,comp139677_c0_seq1,comp116934_c0_seq1,comp137783_c0_seq2,comp139440_c0_seq1,…	2.43449848611737	1.174118e-19	2.987914e-17
GO:0044699	single-organism process	biological_process	1	998	0.588790560471976	17542	1695	36339	comp146379_c1_seq1,comp115062_c0_seq1,comp124003_c1_seq2,comp100378_c0_seq2,comp120993_c0_seq1,comp120993_c1_seq1,comp130198_c0_seq1,comp133593_c2_seq1,comp132910_c1_seq1,comp132910_c0_seq1,comp145951_c3_seq1,comp137559_c1_seq1,comp108117_c1_seq1,comp61840_c0_seq1,comp136614_c0_seq4,comp147047_c2_seq1,comp141416_c0_seq2,comp138257_c2_seq1,comp134391_c0_seq1,comp130505_c0_seq1,comp130505_c2_seq1,c…	1.21970471878869	2.025621e-19	4.970728e-17
GO:0061061	muscle structure development	biological_process	3	74	0.0436578171091445	494	1695	36339	comp133593_c2_seq1,comp108117_c1_seq1,comp141983_c1_seq2,comp128471_c1_seq3,comp88581_c0_seq1,comp133266_c0_seq5,comp129625_c0_seq1,comp136301_c3_seq1,comp146174_c1_seq1,comp127314_c5_seq1,comp143407_c0_seq1,comp129984_c0_seq3,comp133723_c2_seq2,comp147665_c0_seq2,comp138419_c2_seq2,comp141224_c0_seq3,comp149228_c0_seq3,comp127314_c6_seq1,comp130619_c0_seq2,comp138547_c1_seq1,comp128415_c3_seq1,c…	3.21150084196195	7.541974e-19	1.786928e-16
GO:0044420	extracellular matrix part	cellular_component	2	64	0.0423280423280423	333	1512	27176	comp144332_c0_seq1,comp134391_c0_seq1,comp131461_c0_seq3,comp144332_c1_seq1,comp126959_c1_seq1,comp147827_c1_seq1,comp126959_c3_seq1,comp126959_c0_seq1,comp126959_c4_seq2,comp147432_c0_seq1,comp129368_c0_seq2,comp147827_c0_seq1,comp142342_c0_seq1,comp130619_c0_seq2,comp149063_c1_seq3,comp149209_c0_seq1,comp136025_c0_seq2,comp146588_c0_seq2,comp149241_c0_seq1,comp146740_c0_seq1,comp61324_c0_seq1,c…	3.45437500993057	2.177968e-18	4.988272e-16
GO:0005882	intermediate filament	cellular_component	9	39	0.0257936507936508	133	1512	27176	comp115164_c0_seq1,comp133583_c0_seq1,comp122091_c0_seq1,comp127971_c5_seq1,comp145139_c2_seq1,comp145139_c1_seq1,comp132452_c5_seq1,comp132452_c1_seq1,comp128924_c0_seq1,comp140169_c1_seq3,comp110204_c1_seq1,comp110204_c0_seq1,comp134628_c0_seq3,comp131520_c1_seq1,comp147100_c0_seq14,comp130546_c0_seq1,comp131520_c0_seq1,comp131101_c4_seq1,comp134628_c1_seq5,comp133122_c0_seq1,comp131101_c1_seq1…	5.27043799976131	2.974016e-18	6.591763e-16
GO:0022610	biological adhesion	biological_process	1	119	0.0702064896755162	1092	1695	36339	comp147047_c2_seq1,comp134391_c0_seq1,comp146174_c0_seq1,comp128377_c0_seq1,comp136589_c0_seq1,comp143407_c2_seq1,comp143407_c0_seq1,comp148390_c0_seq1,comp129569_c0_seq3,comp126959_c0_seq1,comp126959_c4_seq2,comp139749_c2_seq2,comp147004_c1_seq2,comp144876_c1_seq1,comp142562_c4_seq3,comp148631_c1_seq11,comp139126_c2_seq1,comp143407_c1_seq1,comp130619_c0_seq2,comp149063_c1_seq3,comp149209_c0_seq1…	2.33629453142727	7.511516e-18	1.612863e-15
GO:0003012	muscle system process	biological_process	4	39	0.0230088495575221	162	1695	36339	comp133593_c2_seq1,comp145951_c3_seq1,comp133266_c0_seq5,comp129199_c0_seq2,comp146256_c0_seq1,comp129984_c3_seq1,comp104169_c0_seq1,comp35740_c0_seq1,comp127314_c5_seq1,comp129984_c0_seq3,comp144729_c1_seq2,comp143235_c1_seq2,comp147665_c0_seq2,comp142457_c5_seq1,comp142447_c0_seq1,comp116003_c1_seq1,comp113540_c2_seq1,comp137090_c1_seq2,comp136867_c0_seq1,comp139951_c1_seq17,comp138748_c0_seq2,…	5.16122582759751	1.467936e-17	3.056420e-15
GO:0007155	cell adhesion	biological_process	3	118	0.0696165191740413	1090	1695	36339	comp147047_c2_seq1,comp134391_c0_seq1,comp146174_c0_seq1,comp128377_c0_seq1,comp136589_c0_seq1,comp143407_c2_seq1,comp143407_c0_seq1,comp148390_c0_seq1,comp129569_c0_seq3,comp126959_c0_seq1,comp126959_c4_seq2,comp139749_c2_seq2,comp147004_c1_seq2,comp144876_c1_seq1,comp142562_c4_seq3,comp148631_c1_seq11,comp139126_c2_seq1,comp143407_c1_seq1,comp130619_c0_seq2,comp149063_c1_seq3,comp149209_c0_seq1…	2.32091255987659	1.716302e-17	3.468445e-15
GO:0006936	muscle contraction	biological_process	5	37	0.0218289085545723	147	1695	36339	comp133593_c2_seq1,comp145951_c3_seq1,comp133266_c0_seq5,comp129199_c0_seq2,comp146256_c0_seq1,comp129984_c3_seq1,comp104169_c0_seq1,comp35740_c0_seq1,comp127314_c5_seq1,comp129984_c0_seq3,comp144729_c1_seq2,comp143235_c1_seq2,comp142457_c5_seq1,comp142447_c0_seq1,comp116003_c1_seq1,comp113540_c2_seq1,comp137090_c1_seq2,comp136867_c0_seq1,comp138748_c0_seq2,comp134461_c1_seq1,comp136290_c0_seq2,c…	5.3961952922762	2.028324e-17	3.981890e-15
GO:0003002	regionalization	biological_process	5	64	0.0377581120943953	417	1695	36339	comp144117_c0_seq13,comp141983_c1_seq2,comp132114_c0_seq2,comp133904_c1_seq2,comp118456_c0_seq1,comp127067_c1_seq3,comp137439_c0_seq2,comp141581_c0_seq2,comp132811_c1_seq3,comp141193_c0_seq1,comp128056_c0_seq1,comp139782_c3_seq1,comp138223_c0_seq1,comp141980_c0_seq1,comp140690_c0_seq2,comp141685_c0_seq1,comp147992_c0_seq2,comp139773_c0_seq1,comp133008_c2_seq2,comp144685_c0_seq11,comp121280_c0_seq…	3.29038857409647	5.187891e-17	9.901666e-15
GO:0005581	collagen	cellular_component	4	46	0.0304232804232804	204	1512	27176	comp144332_c0_seq1,comp134391_c0_seq1,comp131461_c0_seq3,comp144332_c1_seq1,comp126959_c1_seq1,comp147827_c1_seq1,comp126959_c3_seq1,comp126959_c0_seq1,comp126959_c4_seq2,comp147432_c0_seq1,comp147827_c0_seq1,comp130619_c0_seq2,comp149063_c1_seq3,comp149209_c0_seq1,comp136025_c0_seq2,comp146588_c0_seq2,comp149241_c0_seq1,comp61324_c0_seq1,comp139370_c0_seq1,comp125640_c0_seq1,comp135921_c2_seq1,c…	4.05285818030916	2.434994e-16	4.521850e-14
GO:0048519	negative regulation of biological process	biological_process	3	228	0.134513274336283	2849	1695	36339	comp115062_c0_seq1,comp145951_c3_seq1,comp141416_c0_seq2,comp138257_c2_seq1,comp134391_c0_seq1,comp145139_c2_seq1,comp128377_c0_seq1,comp140684_c0_seq1,comp146256_c0_seq1,comp122505_c0_seq1,comp117434_c0_seq1,comp35740_c0_seq1,comp132289_c0_seq2,comp143407_c0_seq1,comp128611_c0_seq2,comp127067_c1_seq3,comp147524_c1_seq2,comp126959_c0_seq1,comp141581_c0_seq2,comp132811_c1_seq3,comp126959_c4_seq2,c…	1.71571705023032	3.681188e-16	6.656169e-14
GO:0055001	muscle cell development	biological_process	6	46	0.0271386430678466	243	1695	36339	comp133593_c2_seq1,comp108117_c1_seq1,comp128471_c1_seq3,comp88581_c0_seq1,comp133266_c0_seq5,comp129625_c0_seq1,comp136301_c3_seq1,comp146174_c1_seq1,comp127314_c5_seq1,comp133723_c2_seq2,comp147665_c0_seq2,comp149228_c0_seq3,comp127314_c6_seq1,comp138547_c1_seq1,comp137090_c1_seq2,comp149241_c0_seq1,comp134185_c1_seq3,comp146740_c0_seq1,comp139951_c1_seq17,comp149115_c0_seq1,comp133940_c1_seq5,…	4.05839979605958	4.329749e-16	7.628130e-14
GO:0048468	cell development	biological_process	5	139	0.0820058997050147	1452	1695	36339	comp133593_c2_seq1,comp108117_c1_seq1,comp134391_c0_seq1,comp145139_c2_seq1,comp128471_c1_seq3,comp88581_c0_seq1,comp133266_c0_seq5,comp129625_c0_seq1,comp136301_c3_seq1,comp128377_c0_seq1,comp142458_c0_seq1,comp146174_c1_seq1,comp127314_c5_seq1,comp126114_c0_seq1,comp133723_c2_seq2,comp129368_c0_seq2,comp139677_c0_seq1,comp147665_c0_seq2,comp139782_c3_seq1,comp147971_c1_seq1,comp136786_c0_seq3,c…	2.05235013042736	6.846269e-16	1.176018e-13
GO:0009887	organ morphogenesis	biological_process	6	104	0.0613569321533923	950	1695	36339	comp133593_c2_seq1,comp134391_c0_seq1,comp141983_c1_seq2,comp88581_c0_seq1,comp133266_c0_seq5,comp133904_c1_seq2,comp132252_c0_seq7,comp146325_c0_seq3,comp138717_c0_seq3,comp129984_c0_seq3,comp118456_c0_seq1,comp137439_c0_seq2,comp124070_c0_seq1,comp126959_c0_seq1,comp141581_c0_seq2,comp132811_c1_seq3,comp126959_c4_seq2,comp148630_c2_seq2,comp141193_c0_seq1,comp139677_c0_seq1,comp139782_c3_seq1,c…	2.34699953423381	7.142443e-16	1.196969e-13
GO:0048598	embryonic morphogenesis	biological_process	5	84	0.0495575221238938	689	1695	36339	comp141983_c1_seq2,comp133904_c1_seq2,comp146325_c0_seq3,comp146510_c0_seq1,comp118456_c0_seq1,comp147971_c3_seq1,comp137439_c0_seq2,comp124070_c0_seq1,comp126959_c0_seq1,comp141581_c0_seq2,comp132811_c1_seq3,comp126959_c4_seq2,comp148630_c2_seq2,comp147971_c4_seq1,comp139782_c3_seq1,comp147971_c1_seq1,comp138223_c0_seq1,comp141980_c0_seq1,comp148254_c0_seq1,comp130619_c0_seq2,comp135727_c0_seq1,…	2.61374571329489	1.101155e-15	1.801437e-13
GO:0007389	pattern specification process	biological_process	4	75	0.0442477876106195	577	1695	36339	comp144117_c0_seq13,comp141983_c1_seq2,comp132114_c0_seq2,comp133904_c1_seq2,comp118456_c0_seq1,comp127067_c1_seq3,comp137439_c0_seq2,comp141581_c0_seq2,comp132811_c1_seq3,comp141193_c0_seq1,comp128056_c0_seq1,comp139782_c3_seq1,comp138223_c0_seq1,comp141980_c0_seq1,comp140690_c0_seq2,comp141685_c0_seq1,comp147992_c0_seq2,comp135727_c0_seq1,comp139773_c0_seq1,comp133008_c2_seq2,comp144685_c0_seq1…	2.78669038818423	1.280235e-15	2.045697e-13
GO:0044449	contractile fiber part	cellular_component	8	40	0.0264550264550265	170	1512	27176	comp133593_c2_seq1,comp108117_c1_seq1,comp126373_c0_seq2,comp128471_c1_seq3,comp88581_c0_seq1,comp133266_c0_seq5,comp146256_c0_seq1,comp129984_c3_seq1,comp104169_c0_seq1,comp35740_c0_seq1,comp138282_c1_seq1,comp129984_c0_seq3,comp133037_c0_seq4,comp139126_c2_seq1,comp142457_c5_seq1,comp138547_c1_seq1,comp113540_c2_seq1,comp146100_c2_seq2,comp136867_c0_seq1,comp145806_c0_seq1,comp145806_c1_seq1,co…	4.22906940553999	4.677536e-15	7.304398e-13
GO:0051146	striated muscle cell differentiation	biological_process	6	49	0.0289085545722714	291	1695	36339	comp133593_c2_seq1,comp108117_c1_seq1,comp141983_c1_seq2,comp128471_c1_seq3,comp88581_c0_seq1,comp133266_c0_seq5,comp129625_c0_seq1,comp136301_c3_seq1,comp146174_c1_seq1,comp127314_c5_seq1,comp143407_c0_seq1,comp133723_c2_seq2,comp147665_c0_seq2,comp149228_c0_seq3,comp127314_c6_seq1,comp138547_c1_seq1,comp137090_c1_seq2,comp149241_c0_seq1,comp134185_c1_seq3,comp146740_c0_seq1,comp144685_c0_seq11,…	3.60999300550436	6.084651e-15	9.290586e-13
GO:0014706	striated muscle tissue development	biological_process	5	55	0.0324483775811209	357	1695	36339	comp133593_c2_seq1,comp108117_c1_seq1,comp141983_c1_seq2,comp88581_c0_seq1,comp133266_c0_seq5,comp129625_c0_seq1,comp136301_c3_seq1,comp127314_c5_seq1,comp129984_c0_seq3,comp133723_c2_seq2,comp147665_c0_seq2,comp127314_c6_seq1,comp130619_c0_seq2,comp138547_c1_seq1,comp137090_c1_seq2,comp149241_c0_seq1,comp134185_c1_seq3,comp146740_c0_seq1,comp148236_c0_seq1,comp144685_c0_seq11,comp135221_c0_seq1,…	3.30291762722788	6.916045e-15	1.033047e-12
GO:0048523	negative regulation of cellular process	biological_process	4	206	0.121533923303835	2563	1695	36339	comp115062_c0_seq1,comp145951_c3_seq1,comp141416_c0_seq2,comp138257_c2_seq1,comp134391_c0_seq1,comp145139_c2_seq1,comp128377_c0_seq1,comp140684_c0_seq1,comp122505_c0_seq1,comp117434_c0_seq1,comp132289_c0_seq2,comp143407_c0_seq1,comp128611_c0_seq2,comp127067_c1_seq3,comp147524_c1_seq2,comp126959_c0_seq1,comp141581_c0_seq2,comp132811_c1_seq3,comp126959_c4_seq2,comp133723_c2_seq2,comp141193_c0_seq1,…	1.72314523563716	7.958882e-15	1.163521e-12
GO:0055002	striated muscle cell development	biological_process	7	41	0.024188790560472	214	1695	36339	comp133593_c2_seq1,comp108117_c1_seq1,comp128471_c1_seq3,comp88581_c0_seq1,comp133266_c0_seq5,comp129625_c0_seq1,comp136301_c3_seq1,comp146174_c1_seq1,comp127314_c5_seq1,comp133723_c2_seq2,comp147665_c0_seq2,comp149228_c0_seq3,comp127314_c6_seq1,comp138547_c1_seq1,comp137090_c1_seq2,comp149241_c0_seq1,comp134185_c1_seq3,comp146740_c0_seq1,comp149115_c0_seq1,comp133940_c1_seq5,comp145798_c0_seq1,c…	4.10746009428501	1.104528e-14	1.581086e-12
GO:0043292	contractile fiber	cellular_component	7	43	0.0284391534391534	199	1512	27176	comp133593_c2_seq1,comp108117_c1_seq1,comp126373_c0_seq2,comp128471_c1_seq3,comp88581_c0_seq1,comp133266_c0_seq5,comp146256_c0_seq1,comp129984_c3_seq1,comp104169_c0_seq1,comp35740_c0_seq1,comp138282_c1_seq1,comp129984_c0_seq3,comp133037_c0_seq4,comp147665_c0_seq2,comp139126_c2_seq1,comp142457_c5_seq1,comp138547_c1_seq1,comp113540_c2_seq1,comp146100_c2_seq2,comp136867_c0_seq1,comp145806_c0_seq1,co…	3.88373082342932	1.150461e-14	1.613228e-12
GO:0060537	muscle tissue development	biological_process	4	56	0.0330383480825959	373	1695	36339	comp133593_c2_seq1,comp108117_c1_seq1,comp141983_c1_seq2,comp88581_c0_seq1,comp133266_c0_seq5,comp129625_c0_seq1,comp136301_c3_seq1,comp132252_c0_seq7,comp127314_c5_seq1,comp129984_c0_seq3,comp133723_c2_seq2,comp147665_c0_seq2,comp127314_c6_seq1,comp130619_c0_seq2,comp138547_c1_seq1,comp137090_c1_seq2,comp149241_c0_seq1,comp134185_c1_seq3,comp146740_c0_seq1,comp148236_c0_seq1,comp144685_c0_seq11,…	3.21871456025054	1.222207e-14	1.679557e-12
GO:0048729	tissue morphogenesis	biological_process	4	75	0.0442477876106195	605	1695	36339	comp133593_c2_seq1,comp134391_c0_seq1,comp141983_c1_seq2,comp88581_c0_seq1,comp133266_c0_seq5,comp133904_c1_seq2,comp138717_c0_seq3,comp129984_c0_seq3,comp118456_c0_seq1,comp146939_c0_seq1,comp137439_c0_seq2,comp141581_c0_seq2,comp132811_c1_seq3,comp141193_c0_seq1,comp147004_c1_seq2,comp139782_c3_seq1,comp147971_c1_seq1,comp138223_c0_seq1,comp141980_c0_seq1,comp130619_c0_seq2,comp135727_c0_seq1,c…	2.65771959335918	1.598162e-14	2.153131e-12
GO:0042692	muscle cell differentiation	biological_process	5	54	0.031858407079646	354	1695	36339	comp133593_c2_seq1,comp108117_c1_seq1,comp141983_c1_seq2,comp128471_c1_seq3,comp88581_c0_seq1,comp133266_c0_seq5,comp129625_c0_seq1,comp136301_c3_seq1,comp146174_c1_seq1,comp127314_c5_seq1,comp143407_c0_seq1,comp133723_c2_seq2,comp147665_c0_seq2,comp149228_c0_seq3,comp127314_c6_seq1,comp138547_c1_seq1,comp128415_c3_seq1,comp137090_c1_seq2,comp149241_c0_seq1,comp134185_c1_seq3,comp146740_c0_seq1,c…	3.27034648267587	1.852411e-14	2.447676e-12
GO:0030016	myofibril	cellular_component	8	42	0.0277777777777778	194	1512	27176	comp133593_c2_seq1,comp108117_c1_seq1,comp126373_c0_seq2,comp128471_c1_seq3,comp88581_c0_seq1,comp133266_c0_seq5,comp146256_c0_seq1,comp129984_c3_seq1,comp104169_c0_seq1,comp35740_c0_seq1,comp138282_c1_seq1,comp129984_c0_seq3,comp133037_c0_seq4,comp147665_c0_seq2,comp139126_c2_seq1,comp142457_c5_seq1,comp138547_c1_seq1,comp113540_c2_seq1,comp146100_c2_seq2,comp145806_c0_seq1,comp145806_c1_seq1,co…	3.89117983963345	2.180034e-14	2.826229e-12
GO:0065007	biological regulation	biological_process	1	743	0.43834808259587	12795	1695	36339	comp115062_c0_seq1,comp130198_c0_seq1,comp133593_c2_seq1,comp145951_c3_seq1,comp137559_c1_seq1,comp147047_c2_seq1,comp141416_c0_seq2,comp140759_c1_seq1,comp138257_c2_seq1,comp134391_c0_seq1,comp144117_c0_seq13,comp133085_c0_seq1,comp145139_c2_seq1,comp96076_c0_seq1,comp146227_c0_seq1,comp141983_c1_seq2,comp140396_c0_seq7,comp126943_c0_seq4,comp141983_c0_seq1,comp133266_c0_seq5,comp108374_c0_seq1,…	1.24494966576407	3.730493e-14	4.746707e-12
GO:0019825	oxygen binding	molecular_function	2	18	0.00997229916897507	40	1805	38720	comp124003_c1_seq2,comp100378_c0_seq2,comp120993_c0_seq1,comp120993_c1_seq1,comp132910_c1_seq1,comp132910_c0_seq1,comp61840_c0_seq1,comp131365_c1_seq2,comp149568_c1_seq1,comp134329_c1_seq3,comp150161_c0_seq1,comp108256_c0_seq1,comp128280_c0_seq1,comp127552_c0_seq1,comp127714_c0_seq3,comp122693_c0_seq1,comp132666_c0_seq2,comp135646_c0_seq1	9.65318559556787	4.228661e-14	5.282751e-12
GO:0043009	chordate embryonic development	biological_process	6	80	0.0471976401179941	682	1695	36339	comp134391_c0_seq1,comp128611_c0_seq2,comp144729_c1_seq2,comp126959_c0_seq1,comp141581_c0_seq2,comp126959_c4_seq2,comp141193_c0_seq1,comp128056_c0_seq1,comp139782_c3_seq1,comp147971_c1_seq1,comp138223_c0_seq1,comp141980_c0_seq1,comp144111_c0_seq1,comp141685_c0_seq1,comp130619_c0_seq2,comp135727_c0_seq1,comp128415_c3_seq1,comp128124_c0_seq2,comp144427_c0_seq2,comp144427_c1_seq2,comp144685_c0_seq11…	2.51483144317857	4.407244e-14	5.407531e-12
GO:0009792	embryo development ending in birth or egg hatching	biological_process	5	81	0.047787610619469	697	1695	36339	comp134391_c0_seq1,comp128611_c0_seq2,comp144729_c1_seq2,comp126959_c0_seq1,comp141581_c0_seq2,comp126959_c4_seq2,comp141193_c0_seq1,comp128056_c0_seq1,comp139782_c3_seq1,comp147971_c1_seq1,comp138223_c0_seq1,comp141980_c0_seq1,comp144111_c0_seq1,comp141685_c0_seq1,comp130619_c0_seq2,comp135727_c0_seq1,comp128415_c3_seq1,comp128124_c0_seq2,comp144427_c0_seq2,comp144427_c1_seq2,comp144685_c0_seq11…	2.49146912812179	5.076825e-14	6.119801e-12
GO:0005615	extracellular space	cellular_component	3	75	0.0496031746031746	529	1512	27176	comp140759_c1_seq1,comp134391_c0_seq1,comp146227_c0_seq1,comp146174_c0_seq1,comp125613_c2_seq1,comp141811_c0_seq1,comp128377_c0_seq1,comp126613_c0_seq1,comp129273_c1_seq1,comp132289_c0_seq2,comp143471_c1_seq1,comp126959_c0_seq1,comp132811_c1_seq3,comp126959_c4_seq2,comp132843_c0_seq1,comp121946_c0_seq2,comp136985_c1_seq1,comp141980_c0_seq1,comp133965_c0_seq1,comp141685_c0_seq1,comp123271_c0_seq5,…	2.54823416449125	8.935908e-14	1.058597e-11
GO:0045111	intermediate filament cytoskeleton	cellular_component	8	40	0.0264550264550265	187	1512	27176	comp115164_c0_seq1,comp133583_c0_seq1,comp122091_c0_seq1,comp127971_c5_seq1,comp145139_c2_seq1,comp145139_c1_seq1,comp132452_c5_seq1,comp132452_c1_seq1,comp128924_c0_seq1,comp140169_c1_seq3,comp110204_c1_seq1,comp110204_c0_seq1,comp134628_c0_seq3,comp131520_c1_seq1,comp147100_c0_seq14,comp130546_c0_seq1,comp131520_c0_seq1,comp131101_c4_seq1,comp134628_c1_seq5,comp133122_c0_seq1,comp131101_c1_seq1…	3.8446085504909	1.373769e-13	1.599859e-11
GO:0005515	protein binding	molecular_function	2	415	0.229916897506925	6380	1805	38720	comp115062_c0_seq1,comp118638_c0_seq1,comp133593_c2_seq1,comp145951_c3_seq1,comp136614_c0_seq4,comp147047_c2_seq1,comp138257_c2_seq1,comp134391_c0_seq1,comp145139_c2_seq1,comp146227_c0_seq1,comp141983_c1_seq2,comp124121_c0_seq1,comp133266_c0_seq5,comp148786_c2_seq1,comp145576_c1_seq3,comp62333_c0_seq1,comp129984_c3_seq1,comp142458_c0_seq1,comp122505_c0_seq1,comp145576_c0_seq1,comp104169_c0_seq1,c…	1.39535772280065	1.545119e-13	1.769418e-11
GO:0030017	sarcomere	cellular_component	9	36	0.0238095238095238	158	1512	27176	comp133593_c2_seq1,comp108117_c1_seq1,comp126373_c0_seq2,comp128471_c1_seq3,comp88581_c0_seq1,comp133266_c0_seq5,comp146256_c0_seq1,comp129984_c3_seq1,comp104169_c0_seq1,comp35740_c0_seq1,comp138282_c1_seq1,comp129984_c0_seq3,comp133037_c0_seq4,comp139126_c2_seq1,comp142457_c5_seq1,comp138547_c1_seq1,comp113540_c2_seq1,comp146100_c2_seq2,comp145806_c0_seq1,comp129683_c0_seq1,comp149017_c1_seq1,co…	4.09523809523809	3.055447e-13	3.388343e-11
GO:0045165	cell fate commitment	biological_process	5	39	0.0230088495575221	215	1695	36339	comp129625_c0_seq1,comp133904_c1_seq2,comp118456_c0_seq1,comp137439_c0_seq2,comp141581_c0_seq2,comp141193_c0_seq1,comp147665_c0_seq2,comp139782_c3_seq1,comp141980_c0_seq1,comp141685_c0_seq1,comp128415_c3_seq1,comp144936_c0_seq1,comp131598_c0_seq1,comp133008_c2_seq2,comp144685_c0_seq11,comp139951_c1_seq17,comp131853_c0_seq3,comp140747_c0_seq1,comp143687_c1_seq11,comp140558_c1_seq1,comp141545_c0_se…	3.88892364684091	3.057448e-13	3.388343e-11
GO:2000026	regulation of multicellular organismal development	biological_process	4	95	0.056047197640118	917	1695	36339	comp134391_c0_seq1,comp145139_c2_seq1,comp146227_c0_seq1,comp133904_c1_seq2,comp118456_c0_seq1,comp137439_c0_seq2,comp141581_c0_seq2,comp132811_c1_seq3,comp133723_c2_seq2,comp136985_c1_seq1,comp141193_c0_seq1,comp139677_c0_seq1,comp147665_c0_seq2,comp139782_c3_seq1,comp135682_c1_seq1,comp138223_c0_seq1,comp141980_c0_seq1,comp144111_c0_seq1,comp142342_c0_seq1,comp141685_c0_seq1,comp136229_c1_seq1,…	2.22104592698391	3.618774e-13	3.946761e-11
GO:0051239	regulation of multicellular organismal process	biological_process	3	133	0.0784660766961652	1482	1695	36339	comp145951_c3_seq1,comp134391_c0_seq1,comp145139_c2_seq1,comp146227_c0_seq1,comp133266_c0_seq5,comp133904_c1_seq2,comp136301_c3_seq1,comp128377_c0_seq1,comp146256_c0_seq1,comp129984_c3_seq1,comp35740_c0_seq1,comp132289_c0_seq2,comp129984_c0_seq3,comp118456_c0_seq1,comp137439_c0_seq2,comp141581_c0_seq2,comp132811_c1_seq3,comp133723_c2_seq2,comp136985_c1_seq1,comp141193_c0_seq1,comp139677_c0_seq1,c…	1.9240072611754	3.766969e-13	4.044195e-11
GO:0005833	hemoglobin complex	cellular_component	9	15	0.00992063492063492	26	1512	27176	comp124003_c1_seq2,comp100378_c0_seq2,comp120993_c0_seq1,comp120993_c1_seq1,comp132910_c1_seq1,comp132910_c0_seq1,comp61840_c0_seq1,comp149568_c1_seq1,comp108256_c0_seq1,comp128280_c0_seq1,comp127552_c0_seq1,comp127714_c0_seq3,comp122693_c0_seq1,comp132666_c0_seq2,comp135646_c0_seq1	10.3693528693529	6.118807e-13	6.468050e-11
GO:0050793	regulation of developmental process	biological_process	3	113	0.0666666666666667	1205	1695	36339	comp138257_c2_seq1,comp134391_c0_seq1,comp145139_c2_seq1,comp146227_c0_seq1,comp133904_c1_seq2,comp132289_c0_seq2,comp118456_c0_seq1,comp142330_c0_seq1,comp137439_c0_seq2,comp141581_c0_seq2,comp132811_c1_seq3,comp133723_c2_seq2,comp136985_c1_seq1,comp141193_c0_seq1,comp139677_c0_seq1,comp147665_c0_seq2,comp139782_c3_seq1,comp135682_c1_seq1,comp147971_c1_seq1,comp138223_c0_seq1,comp141980_c0_seq1,…	2.01045643153527	1.540732e-12	1.603995e-10
GO:0030198	extracellular matrix organization	biological_process	4	32	0.0188790560471976	158	1695	36339	comp134391_c0_seq1,comp146174_c0_seq1,comp146325_c0_seq3,comp129569_c0_seq3,comp126959_c0_seq1,comp126959_c4_seq2,comp142342_c0_seq1,comp130619_c0_seq2,comp128415_c3_seq1,comp149241_c0_seq1,comp102293_c0_seq1,comp142342_c1_seq1,comp140597_c0_seq2,comp139370_c0_seq1,comp138748_c0_seq2,comp148994_c0_seq1,comp136290_c0_seq2,comp137349_c0_seq1,comp140569_c2_seq1,comp143788_c1_seq1,comp129545_c3_seq1,…	4.34206340315896	1.859750e-12	1.907215e-10
GO:0001568	blood vessel development	biological_process	8	64	0.0377581120943953	522	1695	36339	comp146379_c1_seq1,comp133593_c2_seq1,comp134391_c0_seq1,comp146227_c0_seq1,comp146174_c0_seq1,comp143407_c0_seq1,comp148630_c2_seq2,comp136985_c1_seq1,comp139677_c0_seq1,comp132858_c1_seq1,comp144111_c0_seq1,comp148254_c0_seq1,comp142342_c0_seq1,comp128415_c3_seq1,comp148033_c0_seq2,comp139773_c0_seq1,comp148236_c0_seq1,comp129703_c0_seq1,comp139951_c1_seq17,comp142342_c1_seq1,comp149094_c1_seq1…	2.62852880344489	2.226828e-12	2.250079e-10
GO:0043062	extracellular structure organization	biological_process	3	32	0.0188790560471976	161	1695	36339	comp134391_c0_seq1,comp146174_c0_seq1,comp146325_c0_seq3,comp129569_c0_seq3,comp126959_c0_seq1,comp126959_c4_seq2,comp142342_c0_seq1,comp130619_c0_seq2,comp128415_c3_seq1,comp149241_c0_seq1,comp102293_c0_seq1,comp142342_c1_seq1,comp140597_c0_seq2,comp139370_c0_seq1,comp138748_c0_seq2,comp148994_c0_seq1,comp136290_c0_seq2,comp137349_c0_seq1,comp140569_c2_seq1,comp143788_c1_seq1,comp129545_c3_seq1,…	4.2611553894355	3.170956e-12	3.157629e-10
GO:0065008	regulation of biological quality	biological_process	2	176	0.103834808259587	2227	1695	36339	comp115062_c0_seq1,comp133593_c2_seq1,comp145951_c3_seq1,comp137559_c1_seq1,comp129984_c3_seq1,comp122505_c0_seq1,comp132252_c0_seq7,comp126613_c0_seq1,comp117434_c0_seq1,comp35740_c0_seq1,comp129984_c0_seq3,comp127067_c1_seq3,comp138397_c0_seq1,comp147524_c1_seq2,comp146030_c2_seq4,comp124070_c0_seq1,comp126959_c0_seq1,comp141581_c0_seq2,comp132811_c1_seq3,comp126959_c4_seq2,comp136985_c1_seq1,c…	1.69432110343293	3.788074e-12	3.718265e-10
GO:0005509	calcium ion binding	molecular_function	5	164	0.0908587257617729	2039	1805	38720	comp142914_c1_seq2,comp131800_c0_seq1,comp131755_c1_seq2,comp117385_c0_seq1,comp115751_c1_seq1,comp125384_c0_seq1,comp117385_c2_seq1,comp144117_c0_seq13,comp108160_c0_seq1,comp148011_c0_seq2,comp136301_c3_seq1,comp124792_c0_seq1,comp129199_c0_seq2,comp146256_c0_seq1,comp129984_c3_seq1,comp141961_c1_seq4,comp35740_c0_seq1,comp143407_c2_seq1,comp143407_c0_seq1,comp129984_c0_seq3,comp144804_c0_seq1,…	1.72538002035108	5.939307e-12	5.747743e-10
GO:0003007	heart morphogenesis	biological_process	8	41	0.024188790560472	258	1695	36339	comp133593_c2_seq1,comp141983_c1_seq2,comp88581_c0_seq1,comp133266_c0_seq5,comp138717_c0_seq3,comp129984_c0_seq3,comp126959_c0_seq1,comp132811_c1_seq3,comp126959_c4_seq2,comp148630_c2_seq2,comp138223_c0_seq1,comp141980_c0_seq1,comp148254_c0_seq1,comp130619_c0_seq2,comp135727_c0_seq1,comp128415_c3_seq1,comp148236_c0_seq1,comp144685_c0_seq11,comp139951_c1_seq17,comp130784_c3_seq1,comp139370_c0_seq1…	3.40696302394183	6.695135e-12	6.389205e-10
GO:0007498	mesoderm development	biological_process	4	27	0.015929203539823	120	1695	36339	comp133904_c1_seq2,comp118456_c0_seq1,comp137439_c0_seq2,comp132811_c1_seq3,comp141193_c0_seq1,comp128056_c0_seq1,comp139782_c3_seq1,comp138223_c0_seq1,comp139773_c0_seq1,comp144685_c0_seq11,comp146736_c0_seq2,comp138451_c0_seq1,comp131192_c0_seq1,comp138971_c1_seq13,comp137757_c0_seq1,comp131779_c0_seq1,comp147049_c1_seq13,comp141944_c0_seq1,comp143075_c0_seq2,comp134331_c0_seq1,comp139298_c0_se…	4.8237610619469	7.412054e-12	6.976469e-10
GO:0048738	cardiac muscle tissue development	biological_process	8	31	0.0182890855457227	157	1695	36339	comp133593_c2_seq1,comp141983_c1_seq2,comp88581_c0_seq1,comp133266_c0_seq5,comp136301_c3_seq1,comp127314_c5_seq1,comp129984_c0_seq3,comp147665_c0_seq2,comp127314_c6_seq1,comp130619_c0_seq2,comp138547_c1_seq1,comp134185_c1_seq3,comp148236_c0_seq1,comp144685_c0_seq11,comp139951_c1_seq17,comp139370_c0_seq1,comp133940_c1_seq5,comp136290_c0_seq2,comp147239_c0_seq1,comp135933_c0_seq2,comp132088_c1_seq1…	4.23316611239502	8.247738e-12	7.658137e-10
GO:0016477	cell migration	biological_process	5	81	0.047787610619469	770	1695	36339	comp134391_c0_seq1,comp141983_c1_seq2,comp128377_c0_seq1,comp132252_c0_seq7,comp138717_c0_seq3,comp146510_c0_seq1,comp143407_c0_seq1,comp132811_c1_seq3,comp129368_c0_seq2,comp139749_c2_seq2,comp141980_c0_seq1,comp142342_c0_seq1,comp137090_c1_seq2,comp143242_c2_seq4,comp129703_c0_seq1,comp144685_c0_seq11,comp102293_c0_seq1,comp131853_c0_seq3,comp142342_c1_seq1,comp149094_c1_seq1,comp145806_c0_seq1…	2.25526491207907	9.436824e-12	8.645389e-10
GO:0001944	vasculature development	biological_process	7	66	0.0389380530973451	566	1695	36339	comp146379_c1_seq1,comp133593_c2_seq1,comp134391_c0_seq1,comp146227_c0_seq1,comp146174_c0_seq1,comp143407_c0_seq1,comp148630_c2_seq2,comp136985_c1_seq1,comp139677_c0_seq1,comp141488_c0_seq1,comp132858_c1_seq1,comp144111_c0_seq1,comp148254_c0_seq1,comp142342_c0_seq1,comp128415_c3_seq1,comp148033_c0_seq2,comp131598_c0_seq1,comp139773_c0_seq1,comp148236_c0_seq1,comp129703_c0_seq1,comp139951_c1_seq17…	2.49994684011382	9.692650e-12	8.762921e-10
GO:0030903	notochord development	biological_process	7	16	0.00943952802359882	40	1695	36339	comp144117_c0_seq13,comp129625_c0_seq1,comp126959_c0_seq1,comp126959_c4_seq2,comp148630_c2_seq2,comp138223_c0_seq1,comp148254_c0_seq1,comp144685_c0_seq11,comp138748_c1_seq1,comp146736_c0_seq2,comp131779_c0_seq1,comp147049_c1_seq13,comp143475_c0_seq2,comp149298_c0_seq1,comp147043_c2_seq2,comp133476_c0_seq2	8.57557522123894	1.015769e-11	9.064087e-10
GO:0007517	muscle organ development	biological_process	6	47	0.0277286135693215	336	1695	36339	comp133593_c2_seq1,comp108117_c1_seq1,comp88581_c0_seq1,comp133266_c0_seq5,comp129625_c0_seq1,comp129984_c0_seq3,comp133723_c2_seq2,comp147665_c0_seq2,comp138419_c2_seq2,comp141224_c0_seq3,comp130619_c0_seq2,comp138547_c1_seq1,comp137090_c1_seq2,comp149241_c0_seq1,comp134185_c1_seq3,comp146740_c0_seq1,comp148236_c0_seq1,comp144685_c0_seq11,comp135221_c0_seq1,comp148541_c0_seq3,comp139951_c1_seq17…	2.9988990729035	2.066397e-11	1.820284e-09
GO:0001708	cell fate specification	biological_process	6	23	0.0135693215339233	92	1695	36339	comp133904_c1_seq2,comp118456_c0_seq1,comp137439_c0_seq2,comp141581_c0_seq2,comp141193_c0_seq1,comp139782_c3_seq1,comp141980_c0_seq1,comp141685_c0_seq1,comp133008_c2_seq2,comp144685_c0_seq11,comp131853_c0_seq3,comp140558_c1_seq1,comp141545_c0_seq1,comp131477_c0_seq1,comp143174_c0_seq6,comp131192_c0_seq1,comp141944_c0_seq1,comp142933_c0_seq1,comp144195_c0_seq1,comp147430_c0_seq1,comp147043_c2_seq2…	5.35973451327434	2.629228e-11	2.286763e-09
GO:0032989	cellular component morphogenesis	biological_process	4	96	0.0566371681415929	1004	1695	36339	comp133593_c2_seq1,comp108117_c1_seq1,comp134391_c0_seq1,comp128471_c1_seq3,comp88581_c0_seq1,comp133266_c0_seq5,comp129625_c0_seq1,comp136301_c3_seq1,comp128377_c0_seq1,comp142458_c0_seq1,comp127314_c5_seq1,comp126114_c0_seq1,comp129368_c0_seq2,comp139782_c3_seq1,comp141980_c0_seq1,comp127314_c6_seq1,comp142342_c0_seq1,comp141685_c0_seq1,comp138547_c1_seq1,comp147992_c0_seq2,comp128415_c3_seq1,c…	2.04993829989775	2.670000e-11	2.293196e-09
GO:0001704	formation of primary germ layer	biological_process	7	22	0.0129793510324484	85	1695	36339	comp141983_c1_seq2,comp133904_c1_seq2,comp118456_c0_seq1,comp137439_c0_seq2,comp141581_c0_seq2,comp139782_c3_seq1,comp144685_c0_seq11,comp146736_c0_seq2,comp131192_c0_seq1,comp138971_c1_seq13,comp137461_c3_seq1,comp141944_c0_seq1,comp143075_c0_seq2,comp144195_c0_seq1,comp139298_c0_seq1,comp147043_c2_seq2,comp133476_c0_seq2,comp139298_c1_seq1,comp140000_c2_seq2,comp137758_c0_seq1,comp129722_c1_seq…	5.54890161374284	3.375447e-11	2.863296e-09
GO:0007399	nervous system development	biological_process	5	131	0.0772861356932153	1552	1695	36339	comp145139_c2_seq1,comp128377_c0_seq1,comp142458_c0_seq1,comp126114_c0_seq1,comp126959_c0_seq1,comp141581_c0_seq2,comp132811_c1_seq3,comp126959_c4_seq2,comp117770_c0_seq1,comp129368_c0_seq2,comp141193_c0_seq1,comp139677_c0_seq1,comp141488_c0_seq1,comp139782_c3_seq1,comp147971_c1_seq1,comp136786_c0_seq3,comp137260_c0_seq1,comp147992_c0_seq2,comp135318_c0_seq1,comp138467_c0_seq1,comp128415_c3_seq1,…	1.80960108566737	3.913277e-11	3.279040e-09
GO:0019222	regulation of metabolic process	biological_process	3	417	0.246017699115044	6681	1695	36339	comp145951_c3_seq1,comp147047_c2_seq1,comp140759_c1_seq1,comp138257_c2_seq1,comp134391_c0_seq1,comp144117_c0_seq13,comp133085_c0_seq1,comp96076_c0_seq1,comp146227_c0_seq1,comp141983_c1_seq2,comp140396_c0_seq7,comp126943_c0_seq4,comp141983_c0_seq1,comp133266_c0_seq5,comp108374_c0_seq1,comp133904_c1_seq2,comp128377_c0_seq1,comp145576_c1_seq3,comp128370_c1_seq1,comp129984_c3_seq1,comp122505_c0_seq1,…	1.33812859873396	4.025811e-11	3.332692e-09
GO:0009952	anterior/posterior pattern specification	biological_process	6	40	0.023598820058997	262	1695	36339	comp141581_c0_seq2,comp132811_c1_seq3,comp141193_c0_seq1,comp128056_c0_seq1,comp139782_c3_seq1,comp138223_c0_seq1,comp140690_c0_seq2,comp141685_c0_seq1,comp139773_c0_seq1,comp144685_c0_seq11,comp121280_c0_seq1,comp133502_c0_seq1,comp139951_c1_seq17,comp135343_c0_seq1,comp140558_c1_seq1,comp133352_c0_seq1,comp146736_c0_seq2,comp145798_c0_seq1,comp131477_c0_seq1,comp138971_c1_seq13,comp146942_c2_se…	3.27312031344998	4.296126e-11	3.514129e-09
GO:0016043	cellular component organization	biological_process	2	302	0.178171091445428	4528	1695	36339	comp115062_c0_seq1,comp133593_c2_seq1,comp108117_c1_seq1,comp138257_c2_seq1,comp134391_c0_seq1,comp145139_c2_seq1,comp146227_c0_seq1,comp140396_c0_seq7,comp128471_c1_seq3,comp146174_c0_seq1,comp88581_c0_seq1,comp133266_c0_seq5,comp129625_c0_seq1,comp136301_c3_seq1,comp128377_c0_seq1,comp145576_c1_seq3,comp142458_c0_seq1,comp122505_c0_seq1,comp145576_c0_seq1,comp120897_c1_seq1,comp136854_c0_seq2,c…	1.42989383658026	4.744388e-11	3.835140e-09
GO:0060429	epithelium development	biological_process	4	71	0.0418879056047198	657	1695	36339	comp141983_c1_seq2,comp141983_c0_seq1,comp138717_c0_seq3,comp136573_c1_seq2,comp146939_c0_seq1,comp141581_c0_seq2,comp132811_c1_seq3,comp141193_c0_seq1,comp147004_c1_seq2,comp139782_c3_seq1,comp147971_c1_seq1,comp138223_c0_seq1,comp141980_c0_seq1,comp135727_c0_seq1,comp136229_c1_seq1,comp128415_c3_seq1,comp137090_c1_seq2,comp131598_c0_seq1,comp146740_c0_seq1,comp139773_c0_seq1,comp142632_c0_seq1,…	2.31684109858434	5.442620e-11	4.348400e-09
GO:0048518	positive regulation of biological process	biological_process	3	203	0.11976401179941	2773	1695	36339	comp130198_c0_seq1,comp145951_c3_seq1,comp138257_c2_seq1,comp134391_c0_seq1,comp146227_c0_seq1,comp141983_c1_seq2,comp140396_c0_seq7,comp141983_c0_seq1,comp136301_c3_seq1,comp146256_c0_seq1,comp35740_c0_seq1,comp138717_c0_seq3,comp146510_c0_seq1,comp143407_c0_seq1,comp118725_c0_seq1,comp147971_c3_seq1,comp142330_c0_seq1,comp127067_c1_seq3,comp146030_c2_seq4,comp141581_c0_seq2,comp133723_c2_seq2,c…	1.56945705906194	7.394045e-11	5.839596e-09
GO:0040007	growth	biological_process	1	75	0.0442477876106195	719	1695	36339	comp128377_c0_seq1,comp142458_c0_seq1,comp143758_c1_seq1,comp146939_c0_seq1,comp141581_c0_seq2,comp132811_c1_seq3,comp128924_c0_seq1,comp147665_c0_seq2,comp141224_c0_seq3,comp147971_c1_seq1,comp138223_c0_seq1,comp141980_c0_seq1,comp121128_c0_seq1,comp147992_c0_seq2,comp128415_c3_seq1,comp144936_c0_seq1,comp137090_c1_seq2,comp139773_c0_seq1,comp143242_c2_seq4,comp128124_c0_seq2,comp144427_c0_seq2,…	2.23632872598373	8.250639e-11	6.442061e-09
GO:0048514	blood vessel morphogenesis	biological_process	9	55	0.0324483775811209	450	1695	36339	comp146379_c1_seq1,comp146227_c0_seq1,comp146174_c0_seq1,comp143407_c0_seq1,comp148630_c2_seq2,comp136985_c1_seq1,comp139677_c0_seq1,comp132858_c1_seq1,comp144111_c0_seq1,comp148254_c0_seq1,comp142342_c0_seq1,comp128415_c3_seq1,comp148033_c0_seq2,comp148236_c0_seq1,comp129703_c0_seq1,comp139951_c1_seq17,comp142342_c1_seq1,comp149094_c1_seq1,comp149429_c0_seq2,comp138748_c0_seq2,comp138451_c0_seq1…	2.62031465093412	8.771194e-11	6.771559e-09
GO:0030239	myofibril assembly	biological_process	8	22	0.0129793510324484	89	1695	36339	comp133593_c2_seq1,comp108117_c1_seq1,comp128471_c1_seq3,comp88581_c0_seq1,comp133266_c0_seq5,comp129625_c0_seq1,comp136301_c3_seq1,comp127314_c5_seq1,comp127314_c6_seq1,comp138547_c1_seq1,comp133940_c1_seq5,comp136290_c0_seq2,comp147239_c0_seq1,comp140640_c0_seq5,comp132088_c1_seq1,comp147430_c0_seq1,comp149559_c0_seq1,comp144440_c0_seq8,comp149052_c0_seq1,comp140505_c0_seq4,comp149558_c0_seq1,c…	5.29951277717013	8.986662e-11	6.860817e-09
GO:0071840	cellular component organization or biogenesis	biological_process	1	313	0.184660766961652	4771	1695	36339	comp115062_c0_seq1,comp133593_c2_seq1,comp108117_c1_seq1,comp138257_c2_seq1,comp134391_c0_seq1,comp145139_c2_seq1,comp146227_c0_seq1,comp140396_c0_seq7,comp129704_c0_seq1,comp128471_c1_seq3,comp146174_c0_seq1,comp88581_c0_seq1,comp133266_c0_seq5,comp129625_c0_seq1,comp136301_c3_seq1,comp128377_c0_seq1,comp145576_c1_seq3,comp142458_c0_seq1,comp122505_c0_seq1,comp145576_c0_seq1,comp120897_c1_seq1,c…	1.40649499279385	1.248408e-10	9.426169e-09
GO:0004252	serine-type endopeptidase activity	molecular_function	7	63	0.0349030470914127	561	1805	38720	comp108374_c0_seq1,comp131977_c2_seq9,comp149595_c0_seq1,comp138397_c0_seq1,comp146054_c1_seq1,comp125912_c0_seq1,comp129394_c0_seq1,comp132738_c0_seq1,comp134213_c0_seq5,comp132221_c0_seq1,comp140705_c0_seq1,comp133996_c0_seq1,comp149209_c0_seq1,comp106439_c0_seq1,comp145305_c0_seq1,comp125069_c0_seq1,comp144456_c2_seq1,comp145954_c3_seq1,comp147926_c0_seq1,comp142660_c0_seq1,comp131200_c1_seq1,…	2.40899462277986	1.385012e-10	1.034393e-08
GO:0040011	locomotion	biological_process	1	102	0.0601769911504425	1132	1695	36339	comp134391_c0_seq1,comp141983_c1_seq2,comp128377_c0_seq1,comp132252_c0_seq7,comp138717_c0_seq3,comp146510_c0_seq1,comp143407_c0_seq1,comp126114_c0_seq1,comp132811_c1_seq3,comp129368_c0_seq2,comp139749_c2_seq2,comp141980_c0_seq1,comp142342_c0_seq1,comp147992_c0_seq2,comp144936_c0_seq1,comp137090_c1_seq2,comp149241_c0_seq1,comp143242_c2_seq4,comp129703_c0_seq1,comp144685_c0_seq11,comp102293_c0_seq1…	1.93177710372432	1.865137e-10	1.377995e-08
GO:0044243	multicellular organismal catabolic process	biological_process	4	8	0.00471976401179941	9	1695	36339	comp102293_c0_seq1,comp125065_c1_seq1,comp141691_c0_seq1,comp133474_c1_seq1,comp62056_c0_seq1,comp123960_c0_seq1,comp138783_c1_seq1,comp122109_c1_seq1	19.0568338249754	1.903094e-10	1.391081e-08
GO:0009605	response to external stimulus	biological_process	2	81	0.047787610619469	819	1695	36339	comp145951_c3_seq1,comp134391_c0_seq1,comp146227_c0_seq1,comp128377_c0_seq1,comp126114_c0_seq1,comp129368_c0_seq2,comp141193_c0_seq1,comp143489_c1_seq5,comp147665_c0_seq2,comp144111_c0_seq1,comp130619_c0_seq2,comp147992_c0_seq2,comp144936_c0_seq1,comp137090_c1_seq2,comp149241_c0_seq1,comp125946_c0_seq3,comp143242_c2_seq4,comp129703_c0_seq1,comp148541_c0_seq3,comp131853_c0_seq3,comp131884_c0_seq1,…	2.12033453272391	1.969493e-10	1.424462e-08
GO:0048568	embryonic organ development	biological_process	6	55	0.0324483775811209	460	1695	36339	comp144117_c0_seq13,comp129625_c0_seq1,comp146325_c0_seq3,comp124070_c0_seq1,comp126959_c0_seq1,comp141581_c0_seq2,comp126959_c4_seq2,comp148630_c2_seq2,comp138223_c0_seq1,comp144518_c0_seq1,comp148254_c0_seq1,comp130619_c0_seq2,comp135727_c0_seq1,comp128415_c3_seq1,comp131836_c0_seq2,comp144685_c0_seq11,comp139951_c1_seq17,comp138748_c1_seq1,comp143443_c0_seq13,comp139370_c0_seq1,comp140558_c1_s…	2.56335128895729	2.015244e-10	1.442369e-08
GO:0009953	dorsal/ventral pattern formation	biological_process	6	29	0.0171091445427729	157	1695	36339	comp144117_c0_seq13,comp132114_c0_seq2,comp133904_c1_seq2,comp118456_c0_seq1,comp127067_c1_seq3,comp137439_c0_seq2,comp132811_c1_seq3,comp139782_c3_seq1,comp141980_c0_seq1,comp147992_c0_seq2,comp133008_c2_seq2,comp144685_c0_seq11,comp142632_c0_seq1,comp140558_c1_seq1,comp141545_c0_seq1,comp147049_c1_seq13,comp140640_c0_seq5,comp134331_c0_seq1,comp131646_c0_seq5,comp147430_c0_seq1,comp139298_c0_se…	3.96005862127276	2.066715e-10	1.463959e-08
GO:0006941	striated muscle contraction	biological_process	6	21	0.0123893805309735	85	1695	36339	comp145951_c3_seq1,comp129199_c0_seq2,comp146256_c0_seq1,comp129984_c3_seq1,comp104169_c0_seq1,comp35740_c0_seq1,comp127314_c5_seq1,comp129984_c0_seq3,comp144729_c1_seq2,comp142457_c5_seq1,comp116003_c1_seq1,comp113540_c2_seq1,comp137090_c1_seq2,comp138748_c0_seq2,comp134461_c1_seq1,comp149559_c0_seq1,comp148469_c0_seq1,comp120676_c2_seq1,comp144047_c0_seq2,comp149522_c0_seq1,comp148204_c1_seq1	5.29667881311817	2.419558e-10	1.696406e-08
GO:0097367	carbohydrate derivative binding	molecular_function	2	34	0.0188365650969529	211	1805	38720	comp133280_c0_seq3,comp125699_c0_seq1,comp147047_c2_seq1,comp144936_c2_seq2,comp129569_c0_seq3,comp125912_c0_seq1,comp147470_c0_seq4,comp140597_c0_seq2,comp148628_c0_seq3,comp125640_c0_seq1,comp138748_c0_seq2,comp145798_c0_seq1,comp140733_c0_seq2,comp125900_c0_seq1,comp149486_c0_seq2,comp137856_c0_seq1,comp132936_c0_seq12,comp144158_c0_seq2,comp146654_c1_seq1,comp137361_c0_seq1,comp143375_c0_seq1…	3.45664360452141	2.783080e-10	1.931570e-08
GO:2000113	negative regulation of cellular macromolecule biosynthetic process	biological_process	7	75	0.0442477876106195	744	1695	36339	comp138257_c2_seq1,comp128611_c0_seq2,comp141581_c0_seq2,comp133723_c2_seq2,comp143489_c1_seq5,comp135682_c1_seq1,comp147971_c1_seq1,comp143484_c0_seq14,comp133482_c0_seq2,comp141980_c0_seq1,comp142342_c0_seq1,comp128415_c3_seq1,comp149422_c1_seq1,comp146005_c0_seq1,comp149334_c1_seq1,comp126860_c0_seq1,comp133008_c2_seq2,comp133502_c0_seq1,comp144300_c1_seq3,comp142632_c0_seq1,comp144103_c1_seq2…	2.16118327148159	3.945745e-10	2.711122e-08
GO:0035270	endocrine system development	biological_process	5	22	0.0129793510324484	96	1695	36339	comp141983_c1_seq2,comp141581_c0_seq2,comp139782_c3_seq1,comp135727_c0_seq1,comp131836_c0_seq2,comp133008_c2_seq2,comp144685_c0_seq11,comp144103_c1_seq20,comp131853_c0_seq3,comp140747_c0_seq1,comp143687_c1_seq11,comp143174_c0_seq6,comp138333_c0_seq1,comp131779_c0_seq1,comp140475_c1_seq2,comp140569_c2_seq1,comp127609_c0_seq1,comp140475_c0_seq1,comp149323_c1_seq7,comp147430_c0_seq1,comp142556_c0_se…	4.91308997050148	4.349069e-10	2.958659e-08
GO:0003008	system process	biological_process	3	114	0.0672566371681416	1339	1695	36339	comp133593_c2_seq1,comp145951_c3_seq1,comp134391_c0_seq1,comp133266_c0_seq5,comp124105_c1_seq9,comp136301_c3_seq1,comp129199_c0_seq2,comp146256_c0_seq1,comp129984_c3_seq1,comp104169_c0_seq1,comp146325_c0_seq3,comp35740_c0_seq1,comp127314_c5_seq1,comp129984_c0_seq3,comp127067_c1_seq3,comp144729_c1_seq2,comp124070_c0_seq1,comp126959_c0_seq1,comp126959_c4_seq2,comp143235_c1_seq2,comp130991_c0_seq1,c…	1.82527179839664	4.651571e-10	3.133426e-08
GO:0031327	negative regulation of cellular biosynthetic process	biological_process	6	79	0.0466076696165192	807	1695	36339	comp145951_c3_seq1,comp138257_c2_seq1,comp128611_c0_seq2,comp141581_c0_seq2,comp133723_c2_seq2,comp143489_c1_seq5,comp135682_c1_seq1,comp147971_c1_seq1,comp143484_c0_seq14,comp133482_c0_seq2,comp141980_c0_seq1,comp142342_c0_seq1,comp128415_c3_seq1,comp149422_c1_seq1,comp146005_c0_seq1,comp149334_c1_seq1,comp126860_c0_seq1,comp133008_c2_seq2,comp133502_c0_seq1,comp144300_c1_seq3,comp142632_c0_seq1…	2.098731234442	5.320322e-10	3.549119e-08
GO:0001071	nucleic acid binding transcription factor activity	molecular_function	9	146	0.0808864265927978	1865	1805	38720	comp138257_c2_seq1,comp133085_c0_seq1,comp141983_c1_seq2,comp141983_c0_seq1,comp133904_c1_seq2,comp128370_c1_seq1,comp138717_c0_seq3,comp137831_c0_seq2,comp128611_c0_seq2,comp118456_c0_seq1,comp142333_c1_seq1,comp137439_c0_seq2,comp135705_c1_seq2,comp141581_c0_seq2,comp135705_c0_seq1,comp136584_c1_seq2,comp141193_c0_seq1,comp131338_c0_seq2,comp139677_c0_seq1,comp143489_c1_seq5,comp133906_c0_seq4,…	1.67931497998559	6.010148e-10	3.932926e-08
GO:0003700	sequence-specific DNA binding transcription factor activity	molecular_function	10	146	0.0808864265927978	1865	1805	38720	comp138257_c2_seq1,comp133085_c0_seq1,comp141983_c1_seq2,comp141983_c0_seq1,comp133904_c1_seq2,comp128370_c1_seq1,comp138717_c0_seq3,comp137831_c0_seq2,comp128611_c0_seq2,comp118456_c0_seq1,comp142333_c1_seq1,comp137439_c0_seq2,comp135705_c1_seq2,comp141581_c0_seq2,comp135705_c0_seq1,comp136584_c1_seq2,comp141193_c0_seq1,comp131338_c0_seq2,comp139677_c0_seq1,comp143489_c1_seq5,comp133906_c0_seq4,…	1.67931497998559	6.010148e-10	3.932926e-08
GO:0002376	immune system process	biological_process	1	107	0.0631268436578171	1237	1695	36339	comp136614_c0_seq4,comp146227_c0_seq1,comp141983_c1_seq2,comp129704_c0_seq1,comp128377_c0_seq1,comp140684_c0_seq1,comp142458_c0_seq1,comp138717_c0_seq3,comp121946_c0_seq2,comp139749_c2_seq2,comp139677_c0_seq1,comp122004_c0_seq1,comp129232_c0_seq1,comp144355_c2_seq2,comp135682_c1_seq1,comp128457_c0_seq1,comp148816_c1_seq1,comp137936_c0_seq3,comp144518_c0_seq1,comp144111_c0_seq1,comp127968_c0_seq5,…	1.85445947589443	6.747692e-10	4.373905e-08
GO:0017171	serine hydrolase activity	molecular_function	4	65	0.03601108033241	613	1805	38720	comp108374_c0_seq1,comp131977_c2_seq9,comp149595_c0_seq1,comp138397_c0_seq1,comp146054_c1_seq1,comp125912_c0_seq1,comp129394_c0_seq1,comp132738_c0_seq1,comp134213_c0_seq5,comp132221_c0_seq1,comp140705_c0_seq1,comp133996_c0_seq1,comp149209_c0_seq1,comp123804_c0_seq1,comp106439_c0_seq1,comp145305_c0_seq1,comp125069_c0_seq1,comp144456_c2_seq1,comp145954_c3_seq1,comp147926_c0_seq1,comp142660_c0_seq1,…	2.27463137107816	7.718129e-10	4.910302e-08
GO:0008236	serine-type peptidase activity	molecular_function	6	65	0.03601108033241	613	1805	38720	comp108374_c0_seq1,comp131977_c2_seq9,comp149595_c0_seq1,comp138397_c0_seq1,comp146054_c1_seq1,comp125912_c0_seq1,comp129394_c0_seq1,comp132738_c0_seq1,comp134213_c0_seq5,comp132221_c0_seq1,comp140705_c0_seq1,comp133996_c0_seq1,comp149209_c0_seq1,comp123804_c0_seq1,comp106439_c0_seq1,comp145305_c0_seq1,comp125069_c0_seq1,comp144456_c2_seq1,comp145954_c3_seq1,comp147926_c0_seq1,comp142660_c0_seq1,…	2.27463137107816	7.718129e-10	4.910302e-08
GO:0009890	negative regulation of biosynthetic process	biological_process	5	79	0.0466076696165192	814	1695	36339	comp145951_c3_seq1,comp138257_c2_seq1,comp128611_c0_seq2,comp141581_c0_seq2,comp133723_c2_seq2,comp143489_c1_seq5,comp135682_c1_seq1,comp147971_c1_seq1,comp143484_c0_seq14,comp133482_c0_seq2,comp141980_c0_seq1,comp142342_c0_seq1,comp128415_c3_seq1,comp149422_c1_seq1,comp146005_c0_seq1,comp149334_c1_seq1,comp126860_c0_seq1,comp133008_c2_seq2,comp133502_c0_seq1,comp144300_c1_seq3,comp142632_c0_seq1…	2.08068317714335	7.927844e-10	4.997451e-08
GO:0050789	regulation of biological process	biological_process	2	691	0.407669616519174	12314	1695	36339	comp115062_c0_seq1,comp130198_c0_seq1,comp145951_c3_seq1,comp147047_c2_seq1,comp141416_c0_seq2,comp140759_c1_seq1,comp138257_c2_seq1,comp134391_c0_seq1,comp144117_c0_seq13,comp133085_c0_seq1,comp145139_c2_seq1,comp96076_c0_seq1,comp146227_c0_seq1,comp141983_c1_seq2,comp140396_c0_seq7,comp126943_c0_seq4,comp141983_c0_seq1,comp133266_c0_seq5,comp108374_c0_seq1,comp133904_c1_seq2,comp136301_c3_seq1,…	1.2030458173372	8.556160e-10	5.344489e-08
GO:0010468	regulation of gene expression	biological_process	5	279	0.164601769911504	4227	1695	36339	comp138257_c2_seq1,comp134391_c0_seq1,comp144117_c0_seq13,comp133085_c0_seq1,comp146227_c0_seq1,comp141983_c1_seq2,comp141983_c0_seq1,comp133904_c1_seq2,comp128370_c1_seq1,comp122505_c0_seq1,comp138717_c0_seq3,comp146357_c0_seq5,comp146510_c0_seq1,comp137831_c0_seq2,comp128611_c0_seq2,comp118725_c0_seq1,comp118456_c0_seq1,comp142333_c1_seq1,comp137439_c0_seq2,comp126959_c0_seq1,comp135705_c1_seq2…	1.41506120577577	9.032254e-10	5.591047e-08
GO:0035051	cardiocyte differentiation	biological_process	8	23	0.0135693215339233	109	1695	36339	comp133593_c2_seq1,comp141983_c1_seq2,comp88581_c0_seq1,comp136301_c3_seq1,comp127314_c5_seq1,comp147665_c0_seq2,comp127314_c6_seq1,comp141685_c0_seq1,comp135727_c0_seq1,comp144685_c0_seq11,comp148541_c0_seq3,comp139951_c1_seq17,comp133940_c1_seq5,comp131477_c0_seq1,comp147239_c0_seq1,comp142933_c0_seq1,comp147430_c0_seq1,comp149559_c0_seq1,comp144440_c0_seq8,comp149052_c0_seq1,comp146368_c0_seq8…	4.52381261670861	1.005013e-09	6.165575e-08
GO:0007423	sensory organ development	biological_process	6	65	0.0383480825958702	622	1695	36339	comp145139_c2_seq1,comp146325_c0_seq3,comp124070_c0_seq1,comp126959_c0_seq1,comp126959_c4_seq2,comp139677_c0_seq1,comp141488_c0_seq1,comp130619_c0_seq2,comp137783_c2_seq2,comp149422_c1_seq1,comp146005_c0_seq1,comp139773_c0_seq1,comp131836_c0_seq2,comp144685_c0_seq11,comp142632_c0_seq1,comp148541_c0_seq3,comp139951_c1_seq17,comp135343_c0_seq1,comp139370_c0_seq1,comp140558_c1_seq1,comp149429_c0_seq…	2.24040349429474	1.389211e-09	8.447138e-08
GO:0010558	negative regulation of macromolecule biosynthetic process	biological_process	6	75	0.0442477876106195	766	1695	36339	comp138257_c2_seq1,comp128611_c0_seq2,comp141581_c0_seq2,comp133723_c2_seq2,comp143489_c1_seq5,comp135682_c1_seq1,comp147971_c1_seq1,comp143484_c0_seq14,comp133482_c0_seq2,comp141980_c0_seq1,comp142342_c0_seq1,comp128415_c3_seq1,comp149422_c1_seq1,comp146005_c0_seq1,comp149334_c1_seq1,comp126860_c0_seq1,comp133008_c2_seq2,comp133502_c0_seq1,comp144300_c1_seq3,comp142632_c0_seq1,comp144103_c1_seq2…	2.09911273365836	1.446314e-09	8.717216e-08
GO:0042221	response to chemical stimulus	biological_process	2	151	0.0890855457227139	1975	1695	36339	comp145951_c3_seq1,comp134391_c0_seq1,comp133201_c3_seq1,comp141983_c1_seq2,comp141983_c0_seq1,comp133266_c0_seq5,comp141811_c0_seq1,comp128377_c0_seq1,comp104169_c0_seq1,comp146174_c1_seq1,comp131468_c0_seq1,comp147971_c3_seq1,comp126114_c0_seq1,comp142333_c1_seq1,comp126959_c0_seq1,comp141581_c0_seq2,comp126959_c4_seq2,comp135705_c0_seq1,comp136584_c1_seq2,comp129368_c0_seq2,comp139749_c2_seq2,…	1.63912893469251	1.463269e-09	8.742716e-08
GO:0008015	blood circulation	biological_process	5	40	0.023598820058997	295	1695	36339	comp133593_c2_seq1,comp145951_c3_seq1,comp133266_c0_seq5,comp136301_c3_seq1,comp129199_c0_seq2,comp129984_c3_seq1,comp104169_c0_seq1,comp129984_c0_seq3,comp144729_c1_seq2,comp142457_c5_seq1,comp116003_c1_seq1,comp113540_c2_seq1,comp135727_c0_seq1,comp138773_c1_seq7,comp139951_c1_seq17,comp147470_c0_seq4,comp130784_c3_seq1,comp125640_c0_seq1,comp149429_c0_seq2,comp138748_c0_seq2,comp128378_c2_seq6…	2.90697465126744	1.597637e-09	9.463243e-08
GO:0003013	circulatory system process	biological_process	4	40	0.023598820058997	296	1695	36339	comp133593_c2_seq1,comp145951_c3_seq1,comp133266_c0_seq5,comp136301_c3_seq1,comp129199_c0_seq2,comp129984_c3_seq1,comp104169_c0_seq1,comp129984_c0_seq3,comp144729_c1_seq2,comp142457_c5_seq1,comp116003_c1_seq1,comp113540_c2_seq1,comp135727_c0_seq1,comp138773_c1_seq7,comp139951_c1_seq17,comp147470_c0_seq4,comp130784_c3_seq1,comp125640_c0_seq1,comp149429_c0_seq2,comp138748_c0_seq2,comp128378_c2_seq6…	2.8971537909591	1.765337e-09	1.036721e-07
GO:0003735	structural constituent of ribosome	molecular_function	2	72	0.0398891966759003	730	1805	38720	comp122792_c0_seq1,comp118807_c1_seq1,comp148229_c3_seq1,comp130814_c0_seq2,comp113901_c0_seq7,comp101101_c0_seq1,comp124323_c0_seq1,comp63982_c0_seq1,comp125094_c0_seq10,comp127890_c0_seq2,comp133969_c0_seq1,comp114902_c0_seq1,comp137972_c0_seq1,comp115441_c0_seq1,comp115928_c0_seq1,comp143168_c0_seq1,comp114333_c0_seq3,comp133011_c0_seq1,comp135850_c0_seq2,comp125394_c0_seq1,comp42575_c0_seq1,c…	2.11576670587789	2.267021e-09	1.320059e-07
GO:0005102	receptor binding	molecular_function	3	85	0.0470914127423823	926	1805	38720	comp136614_c0_seq4,comp147047_c2_seq1,comp138257_c2_seq1,comp146227_c0_seq1,comp62333_c0_seq1,comp126613_c0_seq1,comp149605_c0_seq1,comp118847_c0_seq1,comp144087_c0_seq1,comp132811_c1_seq3,comp121946_c0_seq2,comp117770_c0_seq1,comp139749_c2_seq2,comp147004_c1_seq2,comp139126_c2_seq1,comp137936_c0_seq3,comp115230_c0_seq2,comp141980_c0_seq1,comp141685_c0_seq1,comp123271_c0_seq5,comp125946_c0_seq3,c…	1.96909233410912	2.662275e-09	1.537184e-07
GO:0051094	positive regulation of developmental process	biological_process	4	52	0.0306784660766962	454	1695	36339	comp138257_c2_seq1,comp134391_c0_seq1,comp146227_c0_seq1,comp142330_c0_seq1,comp133723_c2_seq2,comp136985_c1_seq1,comp141193_c0_seq1,comp147665_c0_seq2,comp139782_c3_seq1,comp141980_c0_seq1,comp144111_c0_seq1,comp142342_c0_seq1,comp139773_c0_seq1,comp143242_c2_seq4,comp128124_c0_seq2,comp133008_c2_seq2,comp144685_c0_seq11,comp139951_c1_seq17,comp142342_c1_seq1,comp149094_c1_seq1,comp133940_c1_seq…	2.45556118669837	2.811965e-09	1.596778e-07
GO:0052547	regulation of peptidase activity	biological_process	6	52	0.0306784660766962	454	1695	36339	comp147047_c2_seq1,comp140759_c1_seq1,comp146227_c0_seq1,comp126943_c0_seq4,comp108374_c0_seq1,comp129273_c1_seq1,comp143471_c1_seq1,comp131977_c2_seq9,comp149595_c0_seq1,comp146054_c1_seq1,comp146030_c2_seq4,comp125912_c0_seq1,comp136985_c1_seq1,comp128767_c0_seq1,comp132738_c0_seq1,comp132221_c0_seq1,comp140705_c0_seq1,comp149209_c0_seq1,comp148033_c0_seq2,comp149094_c1_seq1,comp149299_c0_seq1,…	2.45556118669837	2.811965e-09	1.596778e-07
GO:0007369	gastrulation	biological_process	6	32	0.0188790560471976	208	1695	36339	comp141983_c1_seq2,comp133904_c1_seq2,comp146510_c0_seq1,comp118456_c0_seq1,comp137439_c0_seq2,comp141581_c0_seq2,comp132811_c1_seq3,comp139782_c3_seq1,comp141980_c0_seq1,comp139773_c0_seq1,comp144685_c0_seq11,comp125640_c0_seq1,comp131546_c0_seq2,comp146736_c0_seq2,comp131192_c0_seq1,comp138971_c1_seq13,comp137461_c3_seq1,comp146447_c0_seq1,comp141944_c0_seq1,comp143075_c0_seq2,comp143475_c0_seq…	3.29829816201498	3.019454e-09	1.700547e-07
GO:0010629	negative regulation of gene expression	biological_process	6	75	0.0442477876106195	780	1695	36339	comp138257_c2_seq1,comp128611_c0_seq2,comp141581_c0_seq2,comp133723_c2_seq2,comp143489_c1_seq5,comp135682_c1_seq1,comp147971_c1_seq1,comp143484_c0_seq14,comp133482_c0_seq2,comp137936_c0_seq3,comp141980_c0_seq1,comp142342_c0_seq1,comp128415_c3_seq1,comp149422_c1_seq1,comp146005_c0_seq1,comp149334_c1_seq1,comp126860_c0_seq1,comp133008_c2_seq2,comp133502_c0_seq1,comp144300_c1_seq3,comp142632_c0_seq1…	2.06143635125936	3.188830e-09	1.781338e-07
GO:0045892	negative regulation of transcription, DNA-dependent	biological_process	10	67	0.0395280235988201	666	1695	36339	comp138257_c2_seq1,comp128611_c0_seq2,comp141581_c0_seq2,comp133723_c2_seq2,comp143489_c1_seq5,comp135682_c1_seq1,comp147971_c1_seq1,comp143484_c0_seq14,comp133482_c0_seq2,comp141980_c0_seq1,comp142342_c0_seq1,comp128415_c3_seq1,comp149422_c1_seq1,comp146005_c0_seq1,comp149334_c1_seq1,comp126860_c0_seq1,comp133008_c2_seq2,comp133502_c0_seq1,comp144300_c1_seq3,comp142632_c0_seq1,comp144103_c1_seq2…	2.15677004438066	3.681844e-09	2.040157e-07
GO:0030414	peptidase inhibitor activity	molecular_function	8	43	0.0238227146814404	342	1805	38720	comp147047_c2_seq1,comp140759_c1_seq1,comp146227_c0_seq1,comp126943_c0_seq4,comp108374_c0_seq1,comp129273_c1_seq1,comp143471_c1_seq1,comp131977_c2_seq9,comp149595_c0_seq1,comp146054_c1_seq1,comp125912_c0_seq1,comp128767_c0_seq1,comp132738_c0_seq1,comp132221_c0_seq1,comp140705_c0_seq1,comp149209_c0_seq1,comp148033_c0_seq2,comp149299_c0_seq1,comp106439_c0_seq1,comp145305_c0_seq1,comp138971_c1_seq13…	2.6971213814777	4.109273e-09	2.258785e-07
GO:0061134	peptidase regulator activity	molecular_function	7	44	0.0243767313019391	355	1805	38720	comp147047_c2_seq1,comp140759_c1_seq1,comp146227_c0_seq1,comp126943_c0_seq4,comp108374_c0_seq1,comp129273_c1_seq1,comp143471_c1_seq1,comp131977_c2_seq9,comp149595_c0_seq1,comp146054_c1_seq1,comp146030_c2_seq4,comp125912_c0_seq1,comp128767_c0_seq1,comp132738_c0_seq1,comp132221_c0_seq1,comp140705_c0_seq1,comp149209_c0_seq1,comp148033_c0_seq2,comp149299_c0_seq1,comp106439_c0_seq1,comp145305_c0_seq1,…	2.6587803831298	4.241227e-09	2.308018e-07
GO:0060255	regulation of macromolecule metabolic process	biological_process	4	321	0.189380530973451	5080	1695	36339	comp138257_c2_seq1,comp134391_c0_seq1,comp144117_c0_seq13,comp133085_c0_seq1,comp146227_c0_seq1,comp141983_c1_seq2,comp141983_c0_seq1,comp133904_c1_seq2,comp128377_c0_seq1,comp145576_c1_seq3,comp128370_c1_seq1,comp122505_c0_seq1,comp145576_c0_seq1,comp138717_c0_seq3,comp146357_c0_seq5,comp146510_c0_seq1,comp137831_c0_seq2,comp128611_c0_seq2,comp118725_c0_seq1,comp118456_c0_seq1,comp142333_c1_seq1…	1.35470455020556	4.266020e-09	2.308018e-07
GO:0022603	regulation of anatomical structure morphogenesis	biological_process	4	54	0.031858407079646	489	1695	36339	comp134391_c0_seq1,comp146227_c0_seq1,comp133904_c1_seq2,comp118456_c0_seq1,comp137439_c0_seq2,comp141581_c0_seq2,comp136985_c1_seq1,comp147665_c0_seq2,comp138223_c0_seq1,comp141980_c0_seq1,comp144111_c0_seq1,comp136229_c1_seq1,comp137090_c1_seq2,comp144903_c0_seq7,comp141064_c0_seq4,comp144685_c0_seq11,comp139951_c1_seq17,comp131884_c0_seq1,comp133940_c1_seq5,comp125640_c0_seq1,comp138451_c0_seq…	2.36749009175308	5.103808e-09	2.736478e-07
GO:0048870	cell motility	biological_process	4	83	0.0489675516224189	909	1695	36339	comp134391_c0_seq1,comp141983_c1_seq2,comp128377_c0_seq1,comp132252_c0_seq7,comp138717_c0_seq3,comp146510_c0_seq1,comp143407_c0_seq1,comp132811_c1_seq3,comp129368_c0_seq2,comp139749_c2_seq2,comp141980_c0_seq1,comp142342_c0_seq1,comp137090_c1_seq2,comp143242_c2_seq4,comp129703_c0_seq1,comp144685_c0_seq11,comp102293_c0_seq1,comp131853_c0_seq3,comp142342_c1_seq1,comp149094_c1_seq1,comp145806_c0_seq1…	1.95757080132792	5.177443e-09	2.736478e-07
GO:0051674	localization of cell	biological_process	2	83	0.0489675516224189	909	1695	36339	comp134391_c0_seq1,comp141983_c1_seq2,comp128377_c0_seq1,comp132252_c0_seq7,comp138717_c0_seq3,comp146510_c0_seq1,comp143407_c0_seq1,comp132811_c1_seq3,comp129368_c0_seq2,comp139749_c2_seq2,comp141980_c0_seq1,comp142342_c0_seq1,comp137090_c1_seq2,comp143242_c2_seq4,comp129703_c0_seq1,comp144685_c0_seq11,comp102293_c0_seq1,comp131853_c0_seq3,comp142342_c1_seq1,comp149094_c1_seq1,comp145806_c0_seq1…	1.95757080132792	5.177443e-09	2.736478e-07
GO:0031032	actomyosin structure organization	biological_process	6	24	0.0141592920353982	128	1695	36339	comp133593_c2_seq1,comp108117_c1_seq1,comp128471_c1_seq3,comp88581_c0_seq1,comp133266_c0_seq5,comp129625_c0_seq1,comp136301_c3_seq1,comp127314_c5_seq1,comp127314_c6_seq1,comp138547_c1_seq1,comp133940_c1_seq5,comp136290_c0_seq2,comp147239_c0_seq1,comp140640_c0_seq5,comp132088_c1_seq1,comp147430_c0_seq1,comp149559_c0_seq1,comp144440_c0_seq8,comp137529_c0_seq2,comp142949_c1_seq2,comp149052_c0_seq1,c…	4.01980088495575	5.365647e-09	2.814302e-07
GO:0001501	skeletal system development	biological_process	5	44	0.0259587020648968	358	1695	36339	comp134391_c0_seq1,comp132252_c0_seq7,comp146939_c0_seq1,comp126959_c0_seq1,comp132811_c1_seq3,comp126959_c4_seq2,comp142342_c0_seq1,comp130619_c0_seq2,comp135727_c0_seq1,comp137090_c1_seq2,comp139773_c0_seq1,comp144685_c0_seq11,comp102293_c0_seq1,comp142342_c1_seq1,comp143443_c0_seq13,comp139370_c0_seq1,comp140558_c1_seq1,comp125039_c0_seq1,comp149429_c0_seq2,comp138748_c0_seq2,comp143174_c0_seq…	2.63495328026895	5.508139e-09	2.867153e-07
GO:2000112	regulation of cellular macromolecule biosynthetic process	biological_process	6	261	0.153982300884956	3976	1695	36339	comp138257_c2_seq1,comp134391_c0_seq1,comp144117_c0_seq13,comp133085_c0_seq1,comp141983_c1_seq2,comp141983_c0_seq1,comp133904_c1_seq2,comp128370_c1_seq1,comp138717_c0_seq3,comp146357_c0_seq5,comp146510_c0_seq1,comp137831_c0_seq2,comp128611_c0_seq2,comp118725_c0_seq1,comp118456_c0_seq1,comp142333_c1_seq1,comp137439_c0_seq2,comp135705_c1_seq2,comp141581_c0_seq2,comp132811_c1_seq3,comp135705_c0_seq1…	1.40733471626217	5.929652e-09	3.063357e-07
GO:0009889	regulation of biosynthetic process	biological_process	4	271	0.159882005899705	4161	1695	36339	comp145951_c3_seq1,comp138257_c2_seq1,comp134391_c0_seq1,comp144117_c0_seq13,comp133085_c0_seq1,comp146227_c0_seq1,comp141983_c1_seq2,comp141983_c0_seq1,comp133904_c1_seq2,comp128370_c1_seq1,comp138717_c0_seq3,comp146357_c0_seq5,comp146510_c0_seq1,comp137831_c0_seq2,comp128611_c0_seq2,comp118725_c0_seq1,comp118456_c0_seq1,comp142333_c1_seq1,comp137439_c0_seq2,comp135705_c1_seq2,comp141581_c0_seq2…	1.3962874819489	5.980238e-09	3.066434e-07
GO:0051253	negative regulation of RNA metabolic process	biological_process	8	68	0.040117994100295	694	1695	36339	comp138257_c2_seq1,comp128611_c0_seq2,comp141581_c0_seq2,comp133723_c2_seq2,comp143489_c1_seq5,comp135682_c1_seq1,comp147971_c1_seq1,comp143484_c0_seq14,comp133482_c0_seq2,comp141980_c0_seq1,comp142342_c0_seq1,comp128415_c3_seq1,comp149422_c1_seq1,comp146005_c0_seq1,comp149334_c1_seq1,comp126860_c0_seq1,comp133008_c2_seq2,comp133502_c0_seq1,comp144300_c1_seq3,comp142632_c0_seq1,comp144103_c1_seq2…	2.10064522710464	8.173663e-09	4.160092e-07
GO:0006355	regulation of transcription, DNA-dependent	biological_process	9	245	0.144542772861357	3699	1695	36339	comp138257_c2_seq1,comp134391_c0_seq1,comp144117_c0_seq13,comp133085_c0_seq1,comp141983_c1_seq2,comp141983_c0_seq1,comp133904_c1_seq2,comp128370_c1_seq1,comp138717_c0_seq3,comp146357_c0_seq5,comp146510_c0_seq1,comp137831_c0_seq2,comp128611_c0_seq2,comp118725_c0_seq1,comp118456_c0_seq1,comp142333_c1_seq1,comp137439_c0_seq2,comp135705_c1_seq2,comp141581_c0_seq2,comp132811_c1_seq3,comp135705_c0_seq1…	1.41998913841818	8.788344e-09	4.440052e-07
GO:0035282	segmentation	biological_process	6	24	0.0141592920353982	132	1695	36339	comp128056_c0_seq1,comp138223_c0_seq1,comp144685_c0_seq11,comp133502_c0_seq1,comp135343_c0_seq1,comp133352_c0_seq1,comp138971_c1_seq13,comp146942_c2_seq1,comp146664_c0_seq1,comp147049_c1_seq13,comp142010_c1_seq5,comp134525_c0_seq2,comp143475_c0_seq2,comp143788_c1_seq1,comp139298_c0_seq1,comp133370_c0_seq10,comp139703_c0_seq1,comp134079_c0_seq1,comp147043_c2_seq2,comp139298_c1_seq1,comp144528_c0_s…	3.89798873692679	1.010997e-08	5.070483e-07
GO:0010556	regulation of macromolecule biosynthetic process	biological_process	5	264	0.155752212389381	4058	1695	36339	comp138257_c2_seq1,comp134391_c0_seq1,comp144117_c0_seq13,comp133085_c0_seq1,comp141983_c1_seq2,comp141983_c0_seq1,comp133904_c1_seq2,comp128370_c1_seq1,comp138717_c0_seq3,comp146357_c0_seq5,comp146510_c0_seq1,comp137831_c0_seq2,comp128611_c0_seq2,comp118725_c0_seq1,comp118456_c0_seq1,comp142333_c1_seq1,comp137439_c0_seq2,comp135705_c1_seq2,comp141581_c0_seq2,comp132811_c1_seq3,comp135705_c0_seq1…	1.3947460931537	1.087779e-08	5.416037e-07
GO:0010467	gene expression	biological_process	4	398	0.234808259587021	6606	1695	36339	comp122792_c0_seq1,comp118807_c1_seq1,comp131994_c4_seq1,comp138257_c2_seq1,comp134391_c0_seq1,comp144117_c0_seq13,comp133085_c0_seq1,comp146227_c0_seq1,comp131994_c0_seq1,comp141983_c1_seq2,comp129704_c0_seq1,comp141983_c0_seq1,comp133904_c1_seq2,comp128370_c1_seq1,comp122505_c0_seq1,comp138717_c0_seq3,comp142875_c1_seq1,comp146357_c0_seq5,comp146510_c0_seq1,comp137831_c0_seq2,comp128611_c0_seq2…	1.29165869590263	1.145294e-08	5.661380e-07
GO:0010466	negative regulation of peptidase activity	biological_process	7	45	0.0265486725663717	382	1695	36339	comp147047_c2_seq1,comp140759_c1_seq1,comp146227_c0_seq1,comp126943_c0_seq4,comp108374_c0_seq1,comp129273_c1_seq1,comp143471_c1_seq1,comp131977_c2_seq9,comp149595_c0_seq1,comp146054_c1_seq1,comp125912_c0_seq1,comp128767_c0_seq1,comp132738_c0_seq1,comp132221_c0_seq1,comp140705_c0_seq1,comp149209_c0_seq1,comp148033_c0_seq2,comp149299_c0_seq1,comp106439_c0_seq1,comp145305_c0_seq1,comp138971_c1_seq13…	2.52552935180466	1.375124e-08	6.748913e-07
GO:0048522	positive regulation of cellular process	biological_process	4	176	0.103834808259587	2478	1695	36339	comp130198_c0_seq1,comp138257_c2_seq1,comp134391_c0_seq1,comp146227_c0_seq1,comp141983_c1_seq2,comp140396_c0_seq7,comp141983_c0_seq1,comp138717_c0_seq3,comp146510_c0_seq1,comp143407_c0_seq1,comp118725_c0_seq1,comp147971_c3_seq1,comp142330_c0_seq1,comp127067_c1_seq3,comp146030_c2_seq4,comp141581_c0_seq2,comp133723_c2_seq2,comp136985_c1_seq1,comp141193_c0_seq1,comp139749_c2_seq2,comp147971_c4_seq1,…	1.52270100780675	1.403819e-08	6.840881e-07
GO:0031326	regulation of cellular biosynthetic process	biological_process	5	268	0.15811209439528	4144	1695	36339	comp145951_c3_seq1,comp138257_c2_seq1,comp134391_c0_seq1,comp144117_c0_seq13,comp133085_c0_seq1,comp146227_c0_seq1,comp141983_c1_seq2,comp141983_c0_seq1,comp133904_c1_seq2,comp128370_c1_seq1,comp138717_c0_seq3,comp146357_c0_seq5,comp146510_c0_seq1,comp137831_c0_seq2,comp128611_c0_seq2,comp118725_c0_seq1,comp118456_c0_seq1,comp142333_c1_seq1,comp137439_c0_seq2,comp135705_c1_seq2,comp141581_c0_seq2…	1.38649502853043	1.416844e-08	6.855727e-07
GO:0005506	iron ion binding	molecular_function	6	49	0.0271468144044321	436	1805	38720	comp124003_c1_seq2,comp100378_c0_seq2,comp120993_c0_seq1,comp120993_c1_seq1,comp132910_c1_seq1,comp132910_c0_seq1,comp137559_c1_seq1,comp61840_c0_seq1,comp147105_c1_seq1,comp142458_c0_seq1,comp131365_c1_seq2,comp146997_c1_seq1,comp130991_c0_seq1,comp149568_c1_seq1,comp137936_c0_seq3,comp139271_c0_seq2,comp146997_c0_seq1,comp139750_c1_seq1,comp136507_c0_seq2,comp126281_c0_seq2,comp142790_c0_seq1,c…	2.4108363617881	1.470815e-08	7.067112e-07
GO:0060061	Spemann organizer formation	biological_process	8	7	0.00412979351032448	9	1695	36339	comp133904_c1_seq2,comp141685_c0_seq1,comp131477_c0_seq1,comp147043_c2_seq2,comp133476_c0_seq2,comp142965_c0_seq1,comp129722_c1_seq2	16.6747295968535	1.572920e-08	7.505230e-07
GO:2001141	regulation of RNA biosynthetic process	biological_process	8	246	0.145132743362832	3749	1695	36339	comp138257_c2_seq1,comp134391_c0_seq1,comp144117_c0_seq13,comp133085_c0_seq1,comp141983_c1_seq2,comp141983_c0_seq1,comp133904_c1_seq2,comp128370_c1_seq1,comp138717_c0_seq3,comp146357_c0_seq5,comp146510_c0_seq1,comp137831_c0_seq2,comp128611_c0_seq2,comp118725_c0_seq1,comp118456_c0_seq1,comp142333_c1_seq1,comp137439_c0_seq2,comp135705_c1_seq2,comp141581_c0_seq2,comp132811_c1_seq3,comp135705_c0_seq1…	1.4067694748098	1.837743e-08	8.708368e-07
GO:0048562	embryonic organ morphogenesis	biological_process	7	37	0.0218289085545723	284	1695	36339	comp146325_c0_seq3,comp124070_c0_seq1,comp126959_c0_seq1,comp141581_c0_seq2,comp126959_c4_seq2,comp148630_c2_seq2,comp148254_c0_seq1,comp130619_c0_seq2,comp135727_c0_seq1,comp128415_c3_seq1,comp131836_c0_seq2,comp144685_c0_seq11,comp143443_c0_seq13,comp139370_c0_seq1,comp140558_c1_seq1,comp125039_c0_seq1,comp149429_c0_seq2,comp138318_c0_seq2,comp142139_c1_seq1,comp131779_c0_seq1,comp111440_c0_seq…	2.7931010843824	1.900844e-08	8.945682e-07
GO:0051252	regulation of RNA metabolic process	biological_process	7	249	0.146902654867257	3818	1695	36339	comp138257_c2_seq1,comp134391_c0_seq1,comp144117_c0_seq13,comp133085_c0_seq1,comp141983_c1_seq2,comp141983_c0_seq1,comp133904_c1_seq2,comp128370_c1_seq1,comp138717_c0_seq3,comp146357_c0_seq5,comp146510_c0_seq1,comp137831_c0_seq2,comp128611_c0_seq2,comp118725_c0_seq1,comp118456_c0_seq1,comp142333_c1_seq1,comp137439_c0_seq2,comp135705_c1_seq2,comp141581_c0_seq2,comp132811_c1_seq3,comp135705_c0_seq1…	1.39819161215852	2.511452e-08	1.173890e-06
GO:0060047	heart contraction	biological_process	6	27	0.015929203539823	171	1695	36339	comp133593_c2_seq1,comp145951_c3_seq1,comp133266_c0_seq5,comp136301_c3_seq1,comp129199_c0_seq2,comp129984_c3_seq1,comp104169_c0_seq1,comp129984_c0_seq3,comp144729_c1_seq2,comp142457_c5_seq1,comp116003_c1_seq1,comp113540_c2_seq1,comp135727_c0_seq1,comp139951_c1_seq17,comp130784_c3_seq1,comp138748_c0_seq2,comp134461_c1_seq1,comp146327_c0_seq4,comp140640_c0_seq5,comp135933_c0_seq2,comp132088_c1_seq1…	3.385095482068	2.879520e-08	1.327865e-06
GO:0003015	heart process	biological_process	5	27	0.015929203539823	171	1695	36339	comp133593_c2_seq1,comp145951_c3_seq1,comp133266_c0_seq5,comp136301_c3_seq1,comp129199_c0_seq2,comp129984_c3_seq1,comp104169_c0_seq1,comp129984_c0_seq3,comp144729_c1_seq2,comp142457_c5_seq1,comp116003_c1_seq1,comp113540_c2_seq1,comp135727_c0_seq1,comp139951_c1_seq17,comp130784_c3_seq1,comp138748_c0_seq2,comp134461_c1_seq1,comp146327_c0_seq4,comp140640_c0_seq5,comp135933_c0_seq2,comp132088_c1_seq1…	3.385095482068	2.879520e-08	1.327865e-06
GO:0052548	regulation of endopeptidase activity	biological_process	7	47	0.0277286135693215	420	1695	36339	comp140759_c1_seq1,comp146227_c0_seq1,comp126943_c0_seq4,comp108374_c0_seq1,comp129273_c1_seq1,comp143471_c1_seq1,comp131977_c2_seq9,comp149595_c0_seq1,comp146054_c1_seq1,comp146030_c2_seq4,comp125912_c0_seq1,comp136985_c1_seq1,comp132738_c0_seq1,comp132221_c0_seq1,comp140705_c0_seq1,comp149209_c0_seq1,comp149094_c1_seq1,comp149299_c0_seq1,comp106439_c0_seq1,comp138748_c0_seq2,comp145305_c0_seq1,…	2.3991192583228	3.289861e-08	1.506976e-06
GO:0001822	kidney development	biological_process	7	31	0.0182890855457227	218	1695	36339	comp146379_c1_seq1,comp133593_c2_seq1,comp132252_c0_seq7,comp141581_c0_seq2,comp141980_c0_seq1,comp139773_c0_seq1,comp143112_c0_seq4,comp149115_c0_seq1,comp135531_c0_seq2,comp140558_c1_seq1,comp125640_c0_seq1,comp136031_c3_seq1,comp146182_c0_seq3,comp138451_c0_seq1,comp128006_c0_seq2,comp148289_c0_seq2,comp131779_c0_seq1,comp134419_c0_seq1,comp140475_c1_seq2,comp140569_c2_seq1,comp142010_c1_seq5,…	3.04865632865146	3.502284e-08	1.593655e-06
GO:0001525	angiogenesis	biological_process	10	40	0.023598820058997	329	1695	36339	comp146379_c1_seq1,comp146227_c0_seq1,comp146174_c0_seq1,comp136985_c1_seq1,comp139677_c0_seq1,comp144111_c0_seq1,comp142342_c0_seq1,comp148033_c0_seq2,comp148236_c0_seq1,comp129703_c0_seq1,comp142342_c1_seq1,comp149094_c1_seq1,comp138748_c0_seq2,comp138451_c0_seq1,comp138971_c1_seq13,comp137251_c0_seq1,comp149486_c0_seq2,comp144628_c0_seq4,comp137856_c0_seq1,comp135973_c0_seq1,comp134419_c0_seq1…	2.60655781800576	3.619543e-08	1.636176e-06
GO:0000904	cell morphogenesis involved in differentiation	biological_process	6	57	0.0336283185840708	563	1695	36339	comp134391_c0_seq1,comp128377_c0_seq1,comp142458_c0_seq1,comp126114_c0_seq1,comp129368_c0_seq2,comp141980_c0_seq1,comp142342_c0_seq1,comp141685_c0_seq1,comp147992_c0_seq2,comp144936_c0_seq1,comp137090_c1_seq2,comp149241_c0_seq1,comp146740_c0_seq1,comp148541_c0_seq3,comp139951_c1_seq17,comp131853_c0_seq3,comp142342_c1_seq1,comp103595_c0_seq1,comp131884_c0_seq1,comp133940_c1_seq5,comp140558_c1_seq1…	2.17054967855515	4.266755e-08	1.916135e-06
GO:0031324	negative regulation of cellular metabolic process	biological_process	5	91	0.0536873156342183	1083	1695	36339	comp145951_c3_seq1,comp138257_c2_seq1,comp128377_c0_seq1,comp128611_c0_seq2,comp141581_c0_seq2,comp133723_c2_seq2,comp143489_c1_seq5,comp135682_c1_seq1,comp147971_c1_seq1,comp143484_c0_seq14,comp133482_c0_seq2,comp141980_c0_seq1,comp142342_c0_seq1,comp128415_c3_seq1,comp149422_c1_seq1,comp146005_c0_seq1,comp149334_c1_seq1,comp126860_c0_seq1,comp133008_c2_seq2,comp133502_c0_seq1,comp144300_c1_seq3…	1.80142508110052	5.040533e-08	2.248929e-06
GO:0042127	regulation of cell proliferation	biological_process	4	71	0.0418879056047198	774	1695	36339	comp138257_c2_seq1,comp128377_c0_seq1,comp132811_c1_seq3,comp136985_c1_seq1,comp141193_c0_seq1,comp139749_c2_seq2,comp148623_c0_seq3,comp144355_c2_seq2,comp137936_c0_seq3,comp115230_c0_seq2,comp121128_c0_seq1,comp146740_c0_seq1,comp143242_c2_seq4,comp142632_c0_seq1,comp139951_c1_seq17,comp131884_c0_seq1,comp149094_c1_seq1,comp133940_c1_seq5,comp140558_c1_seq1,comp125640_c0_seq1,comp131546_c0_seq2…	1.96662093251927	5.525315e-08	2.449319e-06
GO:0051346	negative regulation of hydrolase activity	biological_process	6	49	0.0289085545722714	456	1695	36339	comp147047_c2_seq1,comp140759_c1_seq1,comp146227_c0_seq1,comp126943_c0_seq4,comp133266_c0_seq5,comp108374_c0_seq1,comp129273_c1_seq1,comp143471_c1_seq1,comp131977_c2_seq9,comp149595_c0_seq1,comp146054_c1_seq1,comp125912_c0_seq1,comp128767_c0_seq1,comp132738_c0_seq1,comp132221_c0_seq1,comp140705_c0_seq1,comp149209_c0_seq1,comp148033_c0_seq2,comp149094_c1_seq1,comp149299_c0_seq1,comp106439_c0_seq1,…	2.30374553640739	6.079350e-08	2.677642e-06
GO:0004857	enzyme inhibitor activity	molecular_function	6	47	0.0260387811634349	429	1805	38720	comp147047_c2_seq1,comp140759_c1_seq1,comp146227_c0_seq1,comp126943_c0_seq4,comp108374_c0_seq1,comp129273_c1_seq1,comp143471_c1_seq1,comp131977_c2_seq9,comp149595_c0_seq1,comp146054_c1_seq1,comp125912_c0_seq1,comp128767_c0_seq1,comp132738_c0_seq1,comp132221_c0_seq1,comp140705_c0_seq1,comp149209_c0_seq1,comp148033_c0_seq2,comp149299_c0_seq1,comp106439_c0_seq1,comp145305_c0_seq1,comp138971_c1_seq13…	2.35016691526387	6.257605e-08	2.738599e-06
GO:0048332	mesoderm morphogenesis	biological_process	5	15	0.00884955752212389	60	1695	36339	comp133904_c1_seq2,comp118456_c0_seq1,comp137439_c0_seq2,comp141193_c0_seq1,comp139782_c3_seq1,comp146736_c0_seq2,comp131192_c0_seq1,comp138971_c1_seq13,comp131779_c0_seq1,comp141944_c0_seq1,comp143075_c0_seq2,comp147043_c2_seq2,comp133476_c0_seq2,comp137758_c0_seq1,comp129722_c1_seq2	5.35973451327434	7.395956e-08	3.216305e-06
GO:0004866	endopeptidase inhibitor activity	molecular_function	9	38	0.0210526315789474	313	1805	38720	comp140759_c1_seq1,comp146227_c0_seq1,comp126943_c0_seq4,comp108374_c0_seq1,comp129273_c1_seq1,comp143471_c1_seq1,comp131977_c2_seq9,comp149595_c0_seq1,comp146054_c1_seq1,comp125912_c0_seq1,comp132738_c0_seq1,comp132221_c0_seq1,comp140705_c0_seq1,comp149209_c0_seq1,comp149299_c0_seq1,comp106439_c0_seq1,comp145305_c0_seq1,comp138971_c1_seq13,comp125069_c0_seq1,comp140252_c1_seq1,comp138739_c0_seq1…	2.60433832184295	8.133047e-08	3.514602e-06
GO:0043583	ear development	biological_process	7	32	0.0188790560471976	239	1695	36339	comp124070_c0_seq1,comp126959_c0_seq1,comp126959_c4_seq2,comp130619_c0_seq2,comp131836_c0_seq2,comp144685_c0_seq11,comp139951_c1_seq17,comp135343_c0_seq1,comp139370_c0_seq1,comp140558_c1_seq1,comp149429_c0_seq2,comp136507_c0_seq2,comp142139_c1_seq1,comp124200_c0_seq1,comp140475_c1_seq2,comp137203_c0_seq4,comp140640_c0_seq5,comp143207_c1_seq1,comp134525_c0_seq2,comp149429_c1_seq2,comp140475_c0_seq…	2.87048542970341	8.935641e-08	3.837299e-06
GO:0061135	endopeptidase regulator activity	molecular_function	8	38	0.0210526315789474	316	1805	38720	comp140759_c1_seq1,comp146227_c0_seq1,comp126943_c0_seq4,comp108374_c0_seq1,comp129273_c1_seq1,comp143471_c1_seq1,comp131977_c2_seq9,comp149595_c0_seq1,comp146054_c1_seq1,comp125912_c0_seq1,comp132738_c0_seq1,comp132221_c0_seq1,comp140705_c0_seq1,comp149209_c0_seq1,comp149299_c0_seq1,comp106439_c0_seq1,comp145305_c0_seq1,comp138971_c1_seq13,comp125069_c0_seq1,comp140252_c1_seq1,comp138739_c0_seq1…	2.57961359093937	1.044118e-07	4.455984e-06
GO:0051172	negative regulation of nitrogen compound metabolic process	biological_process	5	71	0.0418879056047198	787	1695	36339	comp138257_c2_seq1,comp128611_c0_seq2,comp141581_c0_seq2,comp133723_c2_seq2,comp143489_c1_seq5,comp135682_c1_seq1,comp147971_c1_seq1,comp143484_c0_seq14,comp133482_c0_seq2,comp141980_c0_seq1,comp142342_c0_seq1,comp128415_c3_seq1,comp149422_c1_seq1,comp146005_c0_seq1,comp149334_c1_seq1,comp126860_c0_seq1,comp133008_c2_seq2,comp133502_c0_seq1,comp144300_c1_seq3,comp142632_c0_seq1,comp144103_c1_seq2…	1.93413545332899	1.055532e-07	4.476887e-06
GO:0042063	gliogenesis	biological_process	7	22	0.0129793510324484	128	1695	36339	comp145139_c2_seq1,comp129368_c0_seq2,comp139782_c3_seq1,comp135318_c0_seq1,comp128415_c3_seq1,comp144936_c0_seq1,comp128124_c0_seq2,comp133008_c2_seq2,comp144685_c0_seq11,comp131853_c0_seq3,comp148628_c0_seq3,comp140558_c1_seq1,comp142130_c0_seq3,comp129545_c3_seq1,comp147430_c0_seq1,comp142388_c0_seq1,comp134347_c1_seq4,comp143375_c0_seq1,comp146368_c0_seq8,comp146498_c1_seq1,comp149356_c0_seq1…	3.68481747787611	1.165793e-07	4.914209e-06
GO:0006351	transcription, DNA-dependent	biological_process	8	253	0.149262536873156	3965	1695	36339	comp138257_c2_seq1,comp134391_c0_seq1,comp144117_c0_seq13,comp133085_c0_seq1,comp141983_c1_seq2,comp141983_c0_seq1,comp133904_c1_seq2,comp128370_c1_seq1,comp138717_c0_seq3,comp146357_c0_seq5,comp146510_c0_seq1,comp137831_c0_seq2,comp128611_c0_seq2,comp118725_c0_seq1,comp118456_c0_seq1,comp142333_c1_seq1,comp137439_c0_seq2,comp135705_c1_seq2,comp141581_c0_seq2,comp132811_c1_seq3,comp135705_c0_seq1…	1.36798268031113	1.222526e-07	5.121935e-06
GO:0030029	actin filament-based process	biological_process	3	61	0.0359882005899705	643	1695	36339	comp115062_c0_seq1,comp133593_c2_seq1,comp145951_c3_seq1,comp108117_c1_seq1,comp128471_c1_seq3,comp88581_c0_seq1,comp133266_c0_seq5,comp129625_c0_seq1,comp136301_c3_seq1,comp104169_c0_seq1,comp141961_c1_seq4,comp117434_c0_seq1,comp127314_c5_seq1,comp147524_c1_seq2,comp141460_c0_seq7,comp139126_c2_seq1,comp141980_c0_seq1,comp127314_c6_seq1,comp138547_c1_seq1,comp113540_c2_seq1,comp144427_c0_seq2,c…	2.03386504080706	1.486293e-07	6.189285e-06
GO:0045934	negative regulation of nucleobase-containing compound metabolic process	biological_process	6	70	0.0412979351032448	781	1695	36339	comp138257_c2_seq1,comp128611_c0_seq2,comp141581_c0_seq2,comp133723_c2_seq2,comp143489_c1_seq5,comp135682_c1_seq1,comp147971_c1_seq1,comp143484_c0_seq14,comp133482_c0_seq2,comp141980_c0_seq1,comp142342_c0_seq1,comp128415_c3_seq1,comp149422_c1_seq1,comp146005_c0_seq1,comp149334_c1_seq1,comp126860_c0_seq1,comp133008_c2_seq2,comp133502_c0_seq1,comp144300_c1_seq3,comp142632_c0_seq1,comp144103_c1_seq2…	1.92154374355546	1.659669e-07	6.869629e-06
GO:0022008	neurogenesis	biological_process	6	86	0.0507374631268437	1034	1695	36339	comp145139_c2_seq1,comp128377_c0_seq1,comp142458_c0_seq1,comp126114_c0_seq1,comp129368_c0_seq2,comp141193_c0_seq1,comp139677_c0_seq1,comp139782_c3_seq1,comp136786_c0_seq3,comp137260_c0_seq1,comp147992_c0_seq2,comp135318_c0_seq1,comp138467_c0_seq1,comp128415_c3_seq1,comp144936_c0_seq1,comp137090_c1_seq2,comp149241_c0_seq1,comp146740_c0_seq1,comp128124_c0_seq2,comp131836_c0_seq2,comp133008_c2_seq2,…	1.78312250731757	1.822447e-07	7.498224e-06
GO:0048878	chemical homeostasis	biological_process	4	64	0.0377581120943953	692	1695	36339	comp145951_c3_seq1,comp137559_c1_seq1,comp35740_c0_seq1,comp127067_c1_seq3,comp146030_c2_seq4,comp124070_c0_seq1,comp141193_c0_seq1,comp139782_c3_seq1,comp142457_c5_seq1,comp125604_c0_seq1,comp142447_c0_seq1,comp137090_c1_seq2,comp129822_c0_seq1,comp133008_c2_seq2,comp138773_c1_seq7,comp138804_c0_seq1,comp149094_c1_seq1,comp125640_c0_seq1,comp143174_c0_seq6,comp146182_c0_seq3,comp148197_c0_seq2,c…	1.98279195866796	1.850236e-07	7.516198e-06
GO:0007417	central nervous system development	biological_process	6	64	0.0377581120943953	692	1695	36339	comp145139_c2_seq1,comp128377_c0_seq1,comp142458_c0_seq1,comp126959_c0_seq1,comp141581_c0_seq2,comp126959_c4_seq2,comp141193_c0_seq1,comp141488_c0_seq1,comp139782_c3_seq1,comp128415_c3_seq1,comp128124_c0_seq2,comp133008_c2_seq2,comp144685_c0_seq11,comp121280_c0_seq1,comp142632_c0_seq1,comp147470_c0_seq4,comp131853_c0_seq3,comp135531_c0_seq2,comp140747_c0_seq1,comp133940_c1_seq5,comp140558_c1_seq1…	1.98279195866796	1.850236e-07	7.516198e-06
GO:0048747	muscle fiber development	biological_process	8	23	0.0135693215339233	142	1695	36339	comp108117_c1_seq1,comp146174_c1_seq1,comp133723_c2_seq2,comp147665_c0_seq2,comp149228_c0_seq3,comp137090_c1_seq2,comp149241_c0_seq1,comp134185_c1_seq3,comp146740_c0_seq1,comp149115_c0_seq1,comp145798_c0_seq1,comp148918_c0_seq8,comp124560_c0_seq2,comp137757_c0_seq1,comp136290_c0_seq2,comp147430_c0_seq1,comp149559_c0_seq1,comp148469_c0_seq1,comp147113_c0_seq1,comp127277_c0_seq1,comp143403_c0_seq3,…	3.4725040508538	1.859633e-07	7.516198e-06
GO:0009611	response to wounding	biological_process	3	54	0.031858407079646	545	1695	36339	comp146227_c0_seq1,comp128377_c0_seq1,comp126613_c0_seq1,comp138397_c0_seq1,comp136985_c1_seq1,comp129368_c0_seq2,comp128924_c0_seq1,comp147665_c0_seq2,comp140886_c0_seq2,comp139782_c3_seq1,comp141224_c0_seq3,comp144111_c0_seq1,comp141233_c1_seq11,comp123271_c0_seq5,comp146740_c0_seq1,comp143242_c2_seq4,comp131031_c0_seq1,comp125640_c0_seq1,comp126527_c1_seq3,comp137757_c0_seq1,comp128378_c2_seq6…	2.12422505480231	1.928618e-07	7.672523e-06
GO:0031018	endocrine pancreas development	biological_process	7	10	0.00589970501474926	27	1695	36339	comp141581_c0_seq2,comp139782_c3_seq1,comp133008_c2_seq2,comp131853_c0_seq3,comp140747_c0_seq1,comp143687_c1_seq11,comp138333_c0_seq1,comp149323_c1_seq7,comp147430_c0_seq1,comp142556_c0_seq6	7.94034742707309	1.931810e-07	7.672523e-06
GO:0031128	developmental induction	biological_process	7	10	0.00589970501474926	27	1695	36339	comp133904_c1_seq2,comp141980_c0_seq1,comp141685_c0_seq1,comp131477_c0_seq1,comp140475_c1_seq2,comp140475_c0_seq1,comp147043_c2_seq2,comp133476_c0_seq2,comp142965_c0_seq1,comp129722_c1_seq2	7.94034742707309	1.931810e-07	7.672523e-06
GO:0080090	regulation of primary metabolic process	biological_process	4	327	0.192920353982301	5399	1695	36339	comp145951_c3_seq1,comp138257_c2_seq1,comp134391_c0_seq1,comp144117_c0_seq13,comp133085_c0_seq1,comp146227_c0_seq1,comp141983_c1_seq2,comp141983_c0_seq1,comp133266_c0_seq5,comp133904_c1_seq2,comp128377_c0_seq1,comp145576_c1_seq3,comp128370_c1_seq1,comp129984_c3_seq1,comp145576_c0_seq1,comp138717_c0_seq3,comp146357_c0_seq5,comp146510_c0_seq1,comp137831_c0_seq2,comp128611_c0_seq2,comp118725_c0_seq1…	1.29848726493107	2.204789e-07	8.706380e-06
GO:0010951	negative regulation of endopeptidase activity	biological_process	8	40	0.023598820058997	352	1695	36339	comp140759_c1_seq1,comp146227_c0_seq1,comp126943_c0_seq4,comp108374_c0_seq1,comp129273_c1_seq1,comp143471_c1_seq1,comp131977_c2_seq9,comp149595_c0_seq1,comp146054_c1_seq1,comp125912_c0_seq1,comp132738_c0_seq1,comp132221_c0_seq1,comp140705_c0_seq1,comp149209_c0_seq1,comp149299_c0_seq1,comp106439_c0_seq1,comp145305_c0_seq1,comp138971_c1_seq13,comp125069_c0_seq1,comp140252_c1_seq1,comp147795_c1_seq1…	2.43624296057924	2.254110e-07	8.850278e-06
GO:0001655	urogenital system development	biological_process	5	35	0.0206489675516224	287	1695	36339	comp146379_c1_seq1,comp133593_c2_seq1,comp132252_c0_seq7,comp141581_c0_seq2,comp132811_c1_seq3,comp141980_c0_seq1,comp146740_c0_seq1,comp139773_c0_seq1,comp143112_c0_seq4,comp149115_c0_seq1,comp135531_c0_seq2,comp140558_c1_seq1,comp125640_c0_seq1,comp136031_c3_seq1,comp146182_c0_seq3,comp138451_c0_seq1,comp128006_c0_seq2,comp148289_c0_seq2,comp131779_c0_seq1,comp134419_c0_seq1,comp140475_c1_seq2,…	2.61450464062163	2.342121e-07	9.143589e-06
GO:0040008	regulation of growth	biological_process	3	39	0.0230088495575221	341	1695	36339	comp143758_c1_seq1,comp141581_c0_seq2,comp147665_c0_seq2,comp141980_c0_seq1,comp121128_c0_seq1,comp144936_c0_seq1,comp137090_c1_seq2,comp143242_c2_seq4,comp138190_c0_seq1,comp139951_c1_seq17,comp131884_c0_seq1,comp149094_c1_seq1,comp143876_c0_seq3,comp138748_c1_seq1,comp133940_c1_seq5,comp149429_c0_seq2,comp138748_c0_seq2,comp145798_c0_seq1,comp124560_c0_seq2,comp138971_c1_seq13,comp137757_c0_seq…	2.45196065709911	2.689236e-07	1.043940e-05
GO:0002009	morphogenesis of an epithelium	biological_process	5	49	0.0289085545722714	479	1695	36339	comp141983_c1_seq2,comp138717_c0_seq3,comp146939_c0_seq1,comp141581_c0_seq2,comp132811_c1_seq3,comp141193_c0_seq1,comp147004_c1_seq2,comp139782_c3_seq1,comp147971_c1_seq1,comp138223_c0_seq1,comp141980_c0_seq1,comp135727_c0_seq1,comp136229_c1_seq1,comp137090_c1_seq2,comp146740_c0_seq1,comp142632_c0_seq1,comp130784_c3_seq1,comp140558_c1_seq1,comp138451_c0_seq1,comp135260_c0_seq3,comp138971_c1_seq13…	2.19312727474273	2.724054e-07	1.051515e-05
GO:0051216	cartilage development	biological_process	6	26	0.0153392330383481	179	1695	36339	comp134391_c0_seq1,comp146939_c0_seq1,comp126959_c0_seq1,comp132811_c1_seq3,comp126959_c4_seq2,comp142342_c0_seq1,comp130619_c0_seq2,comp137090_c1_seq2,comp144685_c0_seq11,comp142342_c1_seq1,comp139370_c0_seq1,comp140558_c1_seq1,comp138748_c0_seq2,comp143174_c0_seq6,comp140640_c0_seq5,comp134525_c0_seq2,comp147430_c0_seq1,comp145757_c0_seq2,comp142323_c1_seq1,comp146368_c0_seq8,comp144071_c0_seq1…	3.1140356948633	2.832412e-07	1.087235e-05
GO:0010605	negative regulation of macromolecule metabolic process	biological_process	5	91	0.0536873156342183	1126	1695	36339	comp138257_c2_seq1,comp128377_c0_seq1,comp128611_c0_seq2,comp141581_c0_seq2,comp133723_c2_seq2,comp143489_c1_seq5,comp135682_c1_seq1,comp147971_c1_seq1,comp143484_c0_seq14,comp133482_c0_seq2,comp137936_c0_seq3,comp141980_c0_seq1,comp142342_c0_seq1,comp128415_c3_seq1,comp149422_c1_seq1,comp146005_c0_seq1,comp149334_c1_seq1,comp126860_c0_seq1,comp133008_c2_seq2,comp133502_c0_seq1,comp144300_c1_seq3…	1.73263176095192	2.867698e-07	1.092311e-05
GO:0005539	glycosaminoglycan binding	molecular_function	3	21	0.0116343490304709	124	1805	38720	comp129569_c0_seq3,comp125912_c0_seq1,comp147470_c0_seq4,comp140597_c0_seq2,comp148628_c0_seq3,comp138748_c0_seq2,comp145798_c0_seq1,comp125900_c0_seq1,comp149486_c0_seq2,comp137856_c0_seq1,comp132936_c0_seq12,comp146654_c1_seq1,comp137361_c0_seq1,comp143375_c0_seq1,comp139874_c0_seq2,comp117691_c0_seq1,comp137234_c1_seq1,comp149060_c1_seq2,comp149481_c0_seq1,comp149494_c0_seq1,comp149012_c1_seq2	3.63291931015995	2.888173e-07	1.092311e-05
GO:0030036	actin cytoskeleton organization	biological_process	5	57	0.0336283185840708	596	1695	36339	comp115062_c0_seq1,comp133593_c2_seq1,comp108117_c1_seq1,comp128471_c1_seq3,comp88581_c0_seq1,comp133266_c0_seq5,comp129625_c0_seq1,comp136301_c3_seq1,comp141961_c1_seq4,comp117434_c0_seq1,comp127314_c5_seq1,comp147524_c1_seq2,comp141460_c0_seq7,comp139126_c2_seq1,comp141980_c0_seq1,comp127314_c6_seq1,comp138547_c1_seq1,comp144427_c0_seq2,comp144427_c1_seq2,comp141722_c0_seq1,comp133940_c1_seq5,c…	2.05036823662173	2.893328e-07	1.092311e-05
GO:0016055	Wnt receptor signaling pathway	biological_process	6	41	0.024188790560472	370	1695	36339	comp134391_c0_seq1,comp146510_c0_seq1,comp143407_c0_seq1,comp141581_c0_seq2,comp135705_c0_seq1,comp147004_c1_seq2,comp141488_c0_seq1,comp138223_c0_seq1,comp143627_c0_seq1,comp147537_c0_seq3,comp141980_c0_seq1,comp141685_c0_seq1,comp144685_c0_seq11,comp139015_c3_seq1,comp144103_c1_seq20,comp140558_c1_seq1,comp146736_c0_seq2,comp131477_c0_seq1,comp138971_c1_seq13,comp140959_c1_seq1,comp136612_c0_se…	2.37566610858646	3.147605e-07	1.181814e-05
GO:0009892	negative regulation of metabolic process	biological_process	4	96	0.0566371681415929	1211	1695	36339	comp145951_c3_seq1,comp138257_c2_seq1,comp128377_c0_seq1,comp128611_c0_seq2,comp141581_c0_seq2,comp133723_c2_seq2,comp143489_c1_seq5,comp135682_c1_seq1,comp147971_c1_seq1,comp143484_c0_seq14,comp133482_c0_seq2,comp137936_c0_seq3,comp141980_c0_seq1,comp142342_c0_seq1,comp128415_c3_seq1,comp149422_c1_seq1,comp146005_c0_seq1,comp149334_c1_seq1,comp126860_c0_seq1,comp133008_c2_seq2,comp133502_c0_seq1…	1.69953596457254	3.243891e-07	1.211346e-05
GO:0004175	endopeptidase activity	molecular_function	6	145	0.0803324099722992	2049	1805	38720	comp139921_c1_seq1,comp139921_c2_seq6,comp140759_c1_seq1,comp137335_c1_seq1,comp146227_c0_seq1,comp126943_c0_seq4,comp108374_c0_seq1,comp134816_c0_seq1,comp129273_c1_seq1,comp131822_c0_seq1,comp143471_c1_seq1,comp131977_c2_seq9,comp129601_c2_seq1,comp145992_c1_seq4,comp149595_c0_seq1,comp138397_c0_seq1,comp146054_c1_seq1,comp146030_c2_seq4,comp141490_c0_seq1,comp136098_c0_seq1,comp125912_c0_seq1,…	1.51804339391285	3.661884e-07	1.360044e-05
GO:0032774	RNA biosynthetic process	biological_process	7	254	0.149852507374631	4038	1695	36339	comp138257_c2_seq1,comp134391_c0_seq1,comp144117_c0_seq13,comp133085_c0_seq1,comp141983_c1_seq2,comp141983_c0_seq1,comp133904_c1_seq2,comp128370_c1_seq1,comp138717_c0_seq3,comp146357_c0_seq5,comp146510_c0_seq1,comp137831_c0_seq2,comp128611_c0_seq2,comp118725_c0_seq1,comp118456_c0_seq1,comp142333_c1_seq1,comp137439_c0_seq2,comp135705_c1_seq2,comp141581_c0_seq2,comp132811_c1_seq3,comp135705_c0_seq1…	1.34856123464258	3.711417e-07	1.371029e-05
GO:0072001	renal system development	biological_process	6	32	0.0188790560471976	255	1695	36339	comp146379_c1_seq1,comp133593_c2_seq1,comp132252_c0_seq7,comp141581_c0_seq2,comp132811_c1_seq3,comp141980_c0_seq1,comp139773_c0_seq1,comp143112_c0_seq4,comp149115_c0_seq1,comp135531_c0_seq2,comp140558_c1_seq1,comp125640_c0_seq1,comp136031_c3_seq1,comp146182_c0_seq3,comp138451_c0_seq1,comp128006_c0_seq2,comp148289_c0_seq2,comp131779_c0_seq1,comp134419_c0_seq1,comp140475_c1_seq2,comp140569_c2_seq1,…	2.69037653999653	3.982168e-07	1.463181e-05
GO:0060538	skeletal muscle organ development	biological_process	7	29	0.0171091445427729	218	1695	36339	comp108117_c1_seq1,comp129625_c0_seq1,comp133723_c2_seq2,comp147665_c0_seq2,comp141224_c0_seq3,comp138547_c1_seq1,comp137090_c1_seq2,comp149241_c0_seq1,comp134185_c1_seq3,comp146740_c0_seq1,comp144685_c0_seq11,comp135221_c0_seq1,comp149115_c0_seq1,comp133940_c1_seq5,comp145798_c0_seq1,comp124560_c0_seq2,comp137757_c0_seq1,comp145300_c1_seq1,comp145823_c1_seq1,comp147430_c0_seq1,comp139703_c0_seq1…	2.85196882357717	4.043714e-07	1.477892e-05
GO:0042471	ear morphogenesis	biological_process	8	21	0.0123893805309735	127	1695	36339	comp124070_c0_seq1,comp126959_c0_seq1,comp126959_c4_seq2,comp130619_c0_seq2,comp131836_c0_seq2,comp144685_c0_seq11,comp139370_c0_seq1,comp149429_c0_seq2,comp142139_c1_seq1,comp140475_c1_seq2,comp137203_c0_seq4,comp140640_c0_seq5,comp143207_c1_seq1,comp134525_c0_seq2,comp149429_c1_seq2,comp140475_c0_seq1,comp147430_c0_seq1,comp124860_c0_seq2,comp149235_c0_seq1,comp136392_c0_seq1,comp136355_c0_seq1	3.54502125287436	4.389845e-07	1.595906e-05
GO:0048699	generation of neurons	biological_process	7	80	0.0471976401179941	960	1695	36339	comp145139_c2_seq1,comp128377_c0_seq1,comp142458_c0_seq1,comp126114_c0_seq1,comp129368_c0_seq2,comp141193_c0_seq1,comp139677_c0_seq1,comp139782_c3_seq1,comp136786_c0_seq3,comp137260_c0_seq1,comp147992_c0_seq2,comp135318_c0_seq1,comp138467_c0_seq1,comp144936_c0_seq1,comp137090_c1_seq2,comp149241_c0_seq1,comp146740_c0_seq1,comp128124_c0_seq2,comp131836_c0_seq2,comp133008_c2_seq2,comp144685_c0_seq11…	1.78657817109145	4.510511e-07	1.616809e-05
GO:0061448	connective tissue development	biological_process	4	28	0.0165191740412979	207	1695	36339	comp133593_c2_seq1,comp134391_c0_seq1,comp146939_c0_seq1,comp126959_c0_seq1,comp132811_c1_seq3,comp126959_c4_seq2,comp142342_c0_seq1,comp130619_c0_seq2,comp137090_c1_seq2,comp129822_c0_seq1,comp144685_c0_seq11,comp142342_c1_seq1,comp139370_c0_seq1,comp140558_c1_seq1,comp138748_c0_seq2,comp143174_c0_seq6,comp140640_c0_seq5,comp134525_c0_seq2,comp147430_c0_seq1,comp145757_c0_seq2,comp142323_c1_seq1…	2.89995297336582	4.510799e-07	1.616809e-05
GO:0020037	heme binding	molecular_function	4	35	0.0193905817174515	295	1805	38720	comp124003_c1_seq2,comp100378_c0_seq2,comp120993_c0_seq1,comp120993_c1_seq1,comp132910_c1_seq1,comp132910_c0_seq1,comp61840_c0_seq1,comp147105_c1_seq1,comp142458_c0_seq1,comp131365_c1_seq2,comp146997_c1_seq1,comp130991_c0_seq1,comp149568_c1_seq1,comp137936_c0_seq3,comp146997_c0_seq1,comp148994_c0_seq1,comp142790_c0_seq1,comp147961_c0_seq8,comp134329_c1_seq3,comp142874_c0_seq1,comp148989_c1_seq3,c…	2.54509601389737	4.517936e-07	1.616809e-05
GO:0055007	cardiac muscle cell differentiation	biological_process	9	16	0.00943952802359882	78	1695	36339	comp133593_c2_seq1,comp141983_c1_seq2,comp88581_c0_seq1,comp136301_c3_seq1,comp127314_c5_seq1,comp147665_c0_seq2,comp127314_c6_seq1,comp144685_c0_seq11,comp139951_c1_seq17,comp133940_c1_seq5,comp147239_c0_seq1,comp149559_c0_seq1,comp144440_c0_seq8,comp149052_c0_seq1,comp146498_c1_seq1,comp147296_c1_seq2	4.39773088268664	5.184275e-07	1.845656e-05
GO:0048839	inner ear development	biological_process	8	29	0.0171091445427729	222	1695	36339	comp124070_c0_seq1,comp126959_c0_seq1,comp126959_c4_seq2,comp130619_c0_seq2,comp131836_c0_seq2,comp144685_c0_seq11,comp139951_c1_seq17,comp135343_c0_seq1,comp139370_c0_seq1,comp140558_c1_seq1,comp149429_c0_seq2,comp136507_c0_seq2,comp142139_c1_seq1,comp124200_c0_seq1,comp137203_c0_seq4,comp143207_c1_seq1,comp134525_c0_seq2,comp149429_c1_seq2,comp147430_c0_seq1,comp124860_c0_seq2,comp143117_c0_seq…	2.80058199792713	5.937622e-07	2.102959e-05
GO:0043086	negative regulation of catalytic activity	biological_process	5	62	0.0365781710914454	685	1695	36339	comp147047_c2_seq1,comp140759_c1_seq1,comp146227_c0_seq1,comp126943_c0_seq4,comp133266_c0_seq5,comp108374_c0_seq1,comp129273_c1_seq1,comp143471_c1_seq1,comp131977_c2_seq9,comp149595_c0_seq1,comp146054_c1_seq1,comp125912_c0_seq1,comp128767_c0_seq1,comp132738_c0_seq1,comp132221_c0_seq1,comp140705_c0_seq1,comp149209_c0_seq1,comp148033_c0_seq2,comp149094_c1_seq1,comp149299_c0_seq1,comp125640_c0_seq1,…	1.9404586267037	5.984068e-07	2.108225e-05
GO:0050801	ion homeostasis	biological_process	5	51	0.0300884955752212	521	1695	36339	comp145951_c3_seq1,comp137559_c1_seq1,comp35740_c0_seq1,comp127067_c1_seq3,comp146030_c2_seq4,comp124070_c0_seq1,comp139782_c3_seq1,comp142457_c5_seq1,comp142447_c0_seq1,comp137090_c1_seq2,comp129822_c0_seq1,comp133008_c2_seq2,comp138773_c1_seq7,comp138804_c0_seq1,comp149094_c1_seq1,comp143174_c0_seq6,comp146945_c0_seq2,comp124560_c0_seq2,comp136507_c0_seq2,comp134461_c1_seq1,comp139884_c1_seq2,c…	2.0986292527984	6.013858e-07	2.108225e-05
GO:0000975	regulatory region DNA binding	molecular_function	5	36	0.0199445983379501	312	1805	38720	comp141983_c1_seq2,comp141983_c0_seq1,comp118456_c0_seq1,comp137439_c0_seq2,comp141581_c0_seq2,comp143489_c1_seq5,comp138223_c0_seq1,comp142808_c0_seq1,comp141980_c0_seq1,comp128415_c3_seq1,comp131836_c0_seq2,comp133008_c2_seq2,comp139951_c1_seq17,comp140747_c0_seq1,comp132378_c0_seq1,comp141545_c0_seq1,comp138451_c0_seq1,comp148197_c0_seq2,comp138971_c1_seq13,comp138333_c0_seq1,comp131779_c0_seq…	2.47517579373535	6.132722e-07	2.128179e-05
GO:0001067	regulatory region nucleic acid binding	molecular_function	4	36	0.0199445983379501	312	1805	38720	comp141983_c1_seq2,comp141983_c0_seq1,comp118456_c0_seq1,comp137439_c0_seq2,comp141581_c0_seq2,comp143489_c1_seq5,comp138223_c0_seq1,comp142808_c0_seq1,comp141980_c0_seq1,comp128415_c3_seq1,comp131836_c0_seq2,comp133008_c2_seq2,comp139951_c1_seq17,comp140747_c0_seq1,comp132378_c0_seq1,comp141545_c0_seq1,comp138451_c0_seq1,comp148197_c0_seq2,comp138971_c1_seq13,comp138333_c0_seq1,comp131779_c0_seq…	2.47517579373535	6.132722e-07	2.128179e-05
GO:0035295	tube development	biological_process	4	47	0.0277286135693215	464	1695	36339	comp127314_c5_seq1,comp141581_c0_seq2,comp132811_c1_seq3,comp141193_c0_seq1,comp139782_c3_seq1,comp147971_c1_seq1,comp138223_c0_seq1,comp127314_c6_seq1,comp135727_c0_seq1,comp139773_c0_seq1,comp144685_c0_seq11,comp142632_c0_seq1,comp130784_c3_seq1,comp135343_c0_seq1,comp135531_c0_seq2,comp133940_c1_seq5,comp140558_c1_seq1,comp149429_c0_seq2,comp138748_c0_seq2,comp138451_c0_seq1,comp138971_c1_seq1…	2.17161657003357	6.273984e-07	2.166258e-05
GO:0048565	digestive tract development	biological_process	6	19	0.0112094395280236	109	1695	36339	comp141983_c1_seq2,comp141983_c0_seq1,comp146510_c0_seq1,comp141581_c0_seq2,comp135727_c0_seq1,comp136229_c1_seq1,comp139773_c0_seq1,comp140558_c1_seq1,comp125454_c1_seq1,comp140475_c1_seq2,comp139624_c0_seq1,comp143475_c0_seq2,comp140475_c0_seq1,comp138442_c0_seq1,comp147430_c0_seq1,comp146368_c0_seq8,comp146498_c1_seq1,comp133018_c2_seq1,comp132281_c0_seq1	3.73706259641146	6.665735e-07	2.286949e-05
GO:0048736	appendage development	biological_process	4	28	0.0165191740412979	211	1695	36339	comp147971_c3_seq1,comp126959_c0_seq1,comp126959_c4_seq2,comp147971_c4_seq1,comp147971_c1_seq1,comp135727_c0_seq1,comp128415_c3_seq1,comp146642_c0_seq4,comp140558_c1_seq1,comp149429_c0_seq2,comp136031_c3_seq1,comp138971_c1_seq13,comp138333_c0_seq1,comp149547_c0_seq1,comp147049_c1_seq13,comp140475_c1_seq2,comp149429_c1_seq2,comp134015_c1_seq2,comp140475_c0_seq1,comp147430_c0_seq1,comp148172_c0_seq…	2.84497756154846	6.690099e-07	2.286949e-05
GO:0044212	transcription regulatory region DNA binding	molecular_function	6	34	0.0188365650969529	287	1805	38720	comp141983_c1_seq2,comp141983_c0_seq1,comp118456_c0_seq1,comp137439_c0_seq2,comp141581_c0_seq2,comp143489_c1_seq5,comp138223_c0_seq1,comp142808_c0_seq1,comp141980_c0_seq1,comp128415_c3_seq1,comp131836_c0_seq2,comp133008_c2_seq2,comp139951_c1_seq17,comp140747_c0_seq1,comp132378_c0_seq1,comp141545_c0_seq1,comp138451_c0_seq1,comp148197_c0_seq2,comp138971_c1_seq13,comp138333_c0_seq1,comp131779_c0_seq…	2.54129547231365	6.783728e-07	2.307475e-05
GO:0016337	cell-cell adhesion	biological_process	4	48	0.0283185840707965	480	1695	36339	comp143407_c2_seq1,comp143407_c0_seq1,comp126959_c0_seq1,comp126959_c4_seq2,comp147004_c1_seq2,comp144876_c1_seq1,comp143407_c1_seq1,comp130619_c0_seq2,comp141505_c0_seq1,comp147629_c0_seq1,comp139370_c0_seq1,comp138770_c1_seq2,comp125640_c0_seq1,comp138748_c0_seq2,comp131192_c0_seq1,comp135260_c0_seq3,comp138971_c1_seq13,comp145806_c1_seq1,comp146881_c1_seq4,comp149229_c0_seq2,comp147375_c1_seq4…	2.14389380530973	6.939145e-07	2.348713e-05
GO:0070482	response to oxygen levels	biological_process	3	21	0.0123893805309735	131	1695	36339	comp147665_c0_seq2,comp137936_c0_seq3,comp144518_c0_seq1,comp142342_c0_seq1,comp142342_c1_seq1,comp149094_c1_seq1,comp138748_c0_seq2,comp144886_c0_seq4,comp137856_c0_seq1,comp134329_c1_seq3,comp140640_c0_seq5,comp139703_c0_seq1,comp127277_c0_seq1,comp144227_c0_seq1,comp146368_c0_seq8,comp146309_c0_seq4,comp136871_c0_seq1,comp149442_c1_seq1,comp137633_c0_seq1,comp129105_c0_seq1,comp123517_c0_seq13	3.43677632912248	7.455300e-07	2.498798e-05
GO:0055123	digestive system development	biological_process	5	21	0.0123893805309735	131	1695	36339	comp141983_c1_seq2,comp141983_c0_seq1,comp146510_c0_seq1,comp141581_c0_seq2,comp135727_c0_seq1,comp136229_c1_seq1,comp139773_c0_seq1,comp121280_c0_seq1,comp140558_c1_seq1,comp125454_c1_seq1,comp138333_c0_seq1,comp140475_c1_seq2,comp139624_c0_seq1,comp143475_c0_seq2,comp140475_c0_seq1,comp138442_c0_seq1,comp147430_c0_seq1,comp146368_c0_seq8,comp146498_c1_seq1,comp133018_c2_seq1,comp132281_c0_seq1	3.43677632912248	7.455300e-07	2.498798e-05
GO:0030855	epithelial cell differentiation	biological_process	5	29	0.0171091445427729	225	1695	36339	comp141983_c1_seq2,comp141983_c0_seq1,comp136573_c1_seq2,comp141193_c0_seq1,comp147004_c1_seq2,comp139782_c3_seq1,comp135727_c0_seq1,comp136229_c1_seq1,comp128415_c3_seq1,comp131598_c0_seq1,comp139773_c0_seq1,comp139951_c1_seq17,comp143687_c1_seq11,comp125640_c0_seq1,comp125454_c1_seq1,comp128006_c0_seq2,comp140475_c1_seq2,comp140569_c2_seq1,comp140475_c0_seq1,comp142933_c0_seq1,comp147430_c0_seq…	2.76324090462144	7.864469e-07	2.623144e-05
GO:0046906	tetrapyrrole binding	molecular_function	3	36	0.0199445983379501	316	1805	38720	comp124003_c1_seq2,comp100378_c0_seq2,comp120993_c0_seq1,comp120993_c1_seq1,comp132910_c1_seq1,comp132910_c0_seq1,comp61840_c0_seq1,comp147105_c1_seq1,comp142458_c0_seq1,comp131365_c1_seq2,comp146997_c1_seq1,comp130991_c0_seq1,comp149568_c1_seq1,comp137936_c0_seq3,comp134950_c0_seq1,comp146997_c0_seq1,comp148994_c0_seq1,comp142790_c0_seq1,comp147961_c0_seq8,comp134329_c1_seq3,comp142874_c0_seq1,c…	2.44384445457414	8.324185e-07	2.763066e-05
GO:0031674	I band	cellular_component	10	21	0.0138888888888889	112	1512	27176	comp133593_c2_seq1,comp88581_c0_seq1,comp146256_c0_seq1,comp35740_c0_seq1,comp129984_c0_seq3,comp139126_c2_seq1,comp142457_c5_seq1,comp138547_c1_seq1,comp145806_c0_seq1,comp130612_c0_seq1,comp149559_c0_seq1,comp144440_c0_seq8,comp148469_c0_seq1,comp147113_c0_seq1,comp147478_c1_seq1,comp128810_c4_seq1,comp127277_c0_seq1,comp139763_c0_seq1,comp140505_c0_seq4,comp149356_c0_seq1,comp130662_c3_seq1	3.37003968253968	8.581609e-07	2.834819e-05
GO:0002040	sprouting angiogenesis	biological_process	11	13	0.00766961651917404	54	1695	36339	comp142342_c0_seq1,comp148033_c0_seq2,comp142342_c1_seq1,comp149094_c1_seq1,comp138971_c1_seq13,comp134419_c0_seq1,comp147562_c0_seq1,comp141302_c0_seq1,comp129142_c0_seq1,comp147229_c0_seq4,comp147824_c0_seq1,comp139826_c1_seq1,comp137234_c1_seq1	5.16122582759751	8.727365e-07	2.869174e-05
GO:0006928	cellular component movement	biological_process	3	102	0.0601769911504425	1340	1695	36339	comp133593_c2_seq1,comp145951_c3_seq1,comp134391_c0_seq1,comp141983_c1_seq2,comp133266_c0_seq5,comp128377_c0_seq1,comp104169_c0_seq1,comp132252_c0_seq7,comp138717_c0_seq3,comp146510_c0_seq1,comp143407_c0_seq1,comp132811_c1_seq3,comp129368_c0_seq2,comp139749_c2_seq2,comp139126_c2_seq1,comp141980_c0_seq1,comp142342_c0_seq1,comp113540_c2_seq1,comp137090_c1_seq2,comp148120_c1_seq2,comp143242_c2_seq4,…	1.63191916523577	9.103748e-07	2.978660e-05
GO:2000027	regulation of organ morphogenesis	biological_process	7	19	0.0112094395280236	112	1695	36339	comp133904_c1_seq2,comp118456_c0_seq1,comp137439_c0_seq2,comp141581_c0_seq2,comp138223_c0_seq1,comp141980_c0_seq1,comp136229_c1_seq1,comp133940_c1_seq5,comp138451_c0_seq1,comp131779_c0_seq1,comp147795_c1_seq1,comp134525_c0_seq2,comp143475_c0_seq2,comp144213_c0_seq8,comp147043_c2_seq2,comp133476_c0_seq2,comp149235_c0_seq1,comp146498_c1_seq1,comp140985_c5_seq19	3.63696270543616	1.024901e-06	3.337487e-05
GO:0045595	regulation of cell differentiation	biological_process	5	70	0.0412979351032448	821	1695	36339	comp134391_c0_seq1,comp145139_c2_seq1,comp133904_c1_seq2,comp132289_c0_seq2,comp118456_c0_seq1,comp142330_c0_seq1,comp137439_c0_seq2,comp141581_c0_seq2,comp133723_c2_seq2,comp141193_c0_seq1,comp139677_c0_seq1,comp139782_c3_seq1,comp135682_c1_seq1,comp147971_c1_seq1,comp142342_c0_seq1,comp141685_c0_seq1,comp136229_c1_seq1,comp135318_c0_seq1,comp138467_c0_seq1,comp128415_c3_seq1,comp137090_c1_seq2,…	1.82792407273668	1.040651e-06	3.372790e-05
GO:0031323	regulation of cellular metabolic process	biological_process	4	325	0.191740412979351	5455	1695	36339	comp145951_c3_seq1,comp138257_c2_seq1,comp134391_c0_seq1,comp144117_c0_seq13,comp133085_c0_seq1,comp96076_c0_seq1,comp146227_c0_seq1,comp141983_c1_seq2,comp140396_c0_seq7,comp141983_c0_seq1,comp133266_c0_seq5,comp133904_c1_seq2,comp128377_c0_seq1,comp145576_c1_seq3,comp128370_c1_seq1,comp129984_c3_seq1,comp145576_c0_seq1,comp138717_c0_seq3,comp146357_c0_seq5,comp146510_c0_seq1,comp137831_c0_seq2,…	1.27729695091781	1.123483e-06	3.624155e-05
GO:0007492	endoderm development	biological_process	4	15	0.00884955752212389	73	1695	36339	comp141983_c1_seq2,comp146510_c0_seq1,comp141581_c0_seq2,comp132811_c1_seq3,comp139782_c3_seq1,comp144685_c0_seq11,comp138318_c0_seq2,comp137461_c3_seq1,comp144195_c0_seq1,comp139298_c0_seq1,comp147043_c2_seq2,comp139298_c1_seq1,comp140000_c2_seq2,comp133260_c0_seq1,comp131581_c1_seq1	4.40526124378713	1.142367e-06	3.667854e-05
GO:0007586	digestion	biological_process	3	14	0.00825958702064897	64	1695	36339	comp127067_c1_seq3,comp111140_c0_seq1,comp121323_c0_seq1,comp127705_c1_seq8,comp125065_c1_seq1,comp118453_c0_seq2,comp141429_c0_seq1,comp62056_c0_seq1,comp123960_c0_seq1,comp123517_c0_seq13,comp127201_c0_seq1,comp130691_c0_seq1,comp138783_c1_seq1,comp122109_c1_seq1	4.68976769911504	1.165981e-06	3.726259e-05
GO:0030199	collagen fibril organization	biological_process	5	10	0.00589970501474926	32	1695	36339	comp134391_c0_seq1,comp146325_c0_seq3,comp126959_c0_seq1,comp126959_c4_seq2,comp142342_c0_seq1,comp130619_c0_seq2,comp142342_c1_seq1,comp139370_c0_seq1,comp146368_c0_seq8,comp149012_c1_seq2	6.69966814159292	1.192801e-06	3.794322e-05
GO:0044092	negative regulation of molecular function	biological_process	3	69	0.0407079646017699	810	1695	36339	comp147047_c2_seq1,comp140759_c1_seq1,comp146227_c0_seq1,comp126943_c0_seq4,comp133266_c0_seq5,comp108374_c0_seq1,comp129273_c1_seq1,comp143471_c1_seq1,comp128611_c0_seq2,comp131977_c2_seq9,comp149595_c0_seq1,comp146054_c1_seq1,comp125912_c0_seq1,comp143489_c1_seq5,comp128767_c0_seq1,comp132738_c0_seq1,comp142457_c5_seq1,comp132221_c0_seq1,comp140705_c0_seq1,comp149209_c0_seq1,comp148033_c0_seq2,…	1.82627990822681	1.280296e-06	4.053876e-05
GO:0006022	aminoglycan metabolic process	biological_process	4	24	0.0141592920353982	170	1695	36339	comp133280_c0_seq3,comp125699_c0_seq1,comp147047_c2_seq1,comp144936_c2_seq2,comp146939_c0_seq1,comp146054_c1_seq1,comp146110_c0_seq2,comp129500_c1_seq2,comp134507_c1_seq2,comp145798_c0_seq1,comp140733_c0_seq2,comp149486_c0_seq2,comp134419_c0_seq1,comp141302_c0_seq1,comp132936_c0_seq12,comp144158_c0_seq2,comp146673_c0_seq1,comp147461_c0_seq1,comp132016_c1_seq1,comp132778_c0_seq1,comp130212_c0_seq1…	3.0266736074961	1.348833e-06	4.251298e-05
GO:0035107	appendage morphogenesis	biological_process	5	26	0.0153392330383481	195	1695	36339	comp147971_c3_seq1,comp126959_c0_seq1,comp126959_c4_seq2,comp147971_c4_seq1,comp147971_c1_seq1,comp135727_c0_seq1,comp128415_c3_seq1,comp146642_c0_seq4,comp140558_c1_seq1,comp149429_c0_seq2,comp136031_c3_seq1,comp138971_c1_seq13,comp138333_c0_seq1,comp149547_c0_seq1,comp140475_c1_seq2,comp149429_c1_seq2,comp134015_c1_seq2,comp140475_c0_seq1,comp147430_c0_seq1,comp148172_c0_seq2,comp138229_c0_seq1…	2.85852507374631	1.508648e-06	4.733298e-05
GO:0007010	cytoskeleton organization	biological_process	4	89	0.0525073746312684	1138	1695	36339	comp115062_c0_seq1,comp133593_c2_seq1,comp108117_c1_seq1,comp145139_c2_seq1,comp128471_c1_seq3,comp88581_c0_seq1,comp133266_c0_seq5,comp129625_c0_seq1,comp136301_c3_seq1,comp122505_c0_seq1,comp141961_c1_seq4,comp117434_c0_seq1,comp127314_c5_seq1,comp147524_c1_seq2,comp135919_c0_seq2,comp141460_c0_seq7,comp139126_c2_seq1,comp136786_c0_seq3,comp141980_c0_seq1,comp127314_c6_seq1,comp138547_c1_seq1,c…	1.6766832045041	1.523379e-06	4.757789e-05
GO:0001706	endoderm formation	biological_process	8	10	0.00589970501474926	33	1695	36339	comp141983_c1_seq2,comp141581_c0_seq2,comp144685_c0_seq11,comp137461_c3_seq1,comp144195_c0_seq1,comp139298_c0_seq1,comp147043_c2_seq2,comp139298_c1_seq1,comp140000_c2_seq2,comp133260_c0_seq1	6.49664789487798	1.639830e-06	5.098314e-05
GO:0000902	cell morphogenesis	biological_process	5	75	0.0442477876106195	912	1695	36339	comp134391_c0_seq1,comp128377_c0_seq1,comp142458_c0_seq1,comp126114_c0_seq1,comp129368_c0_seq2,comp141980_c0_seq1,comp142342_c0_seq1,comp141685_c0_seq1,comp147992_c0_seq2,comp128415_c3_seq1,comp144936_c0_seq1,comp137090_c1_seq2,comp149241_c0_seq1,comp144903_c0_seq7,comp146740_c0_seq1,comp144427_c0_seq2,comp144427_c1_seq2,comp141064_c0_seq4,comp144685_c0_seq11,comp148541_c0_seq3,comp139951_c1_seq1…	1.76307056357708	1.675821e-06	5.186743e-05
GO:0051128	regulation of cellular component organization	biological_process	4	84	0.0495575221238938	1060	1695	36339	comp115062_c0_seq1,comp134391_c0_seq1,comp145139_c2_seq1,comp146227_c0_seq1,comp128377_c0_seq1,comp117434_c0_seq1,comp143758_c1_seq1,comp147524_c1_seq2,comp141581_c0_seq2,comp144876_c1_seq1,comp136786_c0_seq3,comp141980_c0_seq1,comp121128_c0_seq1,comp144936_c0_seq1,comp137090_c1_seq2,comp144903_c0_seq7,comp144427_c0_seq2,comp144427_c1_seq2,comp138190_c0_seq1,comp141064_c0_seq4,comp139951_c1_seq17…	1.69893471364168	1.789358e-06	5.513309e-05
GO:0055013	cardiac muscle cell development	biological_process	10	12	0.00707964601769911	49	1695	36339	comp133593_c2_seq1,comp88581_c0_seq1,comp136301_c3_seq1,comp127314_c5_seq1,comp127314_c6_seq1,comp139951_c1_seq17,comp147239_c0_seq1,comp149559_c0_seq1,comp144440_c0_seq8,comp149052_c0_seq1,comp146498_c1_seq1,comp147296_c1_seq2	5.25035217626874	1.885629e-06	5.784000e-05
GO:0006357	regulation of transcription from RNA polymerase II promoter	biological_process	10	88	0.0519174041297935	1128	1695	36339	comp144117_c0_seq13,comp141983_c1_seq2,comp141983_c0_seq1,comp138717_c0_seq3,comp146510_c0_seq1,comp128611_c0_seq2,comp142333_c1_seq1,comp141581_c0_seq2,comp132811_c1_seq3,comp136584_c1_seq2,comp141193_c0_seq1,comp139677_c0_seq1,comp143489_c1_seq5,comp147665_c0_seq2,comp139782_c3_seq1,comp147971_c1_seq1,comp138223_c0_seq1,comp143484_c0_seq14,comp133482_c0_seq2,comp137783_c2_seq2,comp128415_c3_seq…	1.67254126655369	1.925813e-06	5.881005e-05
GO:0005840	ribosome	cellular_component	7	81	0.0535714285714286	854	1512	27176	comp122792_c0_seq1,comp118807_c1_seq1,comp128377_c0_seq1,comp148229_c3_seq1,comp136595_c0_seq1,comp130814_c0_seq2,comp113901_c0_seq7,comp101101_c0_seq1,comp124323_c0_seq1,comp63982_c0_seq1,comp125094_c0_seq10,comp127890_c0_seq2,comp133969_c0_seq1,comp114902_c0_seq1,comp137972_c0_seq1,comp115441_c0_seq1,comp115928_c0_seq1,comp143168_c0_seq1,comp114333_c0_seq3,comp133011_c0_seq1,comp135850_c0_seq2,…	1.70475075276012	2.020502e-06	6.142862e-05
GO:0036293	response to decreased oxygen levels	biological_process	4	20	0.0117994100294985	128	1695	36339	comp137936_c0_seq3,comp144518_c0_seq1,comp142342_c0_seq1,comp142342_c1_seq1,comp149094_c1_seq1,comp138748_c0_seq2,comp144886_c0_seq4,comp137856_c0_seq1,comp134329_c1_seq3,comp140640_c0_seq5,comp139703_c0_seq1,comp127277_c0_seq1,comp144227_c0_seq1,comp146368_c0_seq8,comp146309_c0_seq4,comp136871_c0_seq1,comp149442_c1_seq1,comp137633_c0_seq1,comp129105_c0_seq1,comp123517_c0_seq13	3.34983407079646	2.048560e-06	6.200730e-05
GO:0006935	chemotaxis	biological_process	4	37	0.0218289085545723	343	1695	36339	comp126114_c0_seq1,comp129368_c0_seq2,comp147992_c0_seq2,comp144936_c0_seq1,comp137090_c1_seq2,comp149241_c0_seq1,comp129703_c0_seq1,comp148541_c0_seq3,comp131853_c0_seq3,comp131884_c0_seq1,comp133940_c1_seq5,comp140558_c1_seq1,comp145798_c0_seq1,comp138971_c1_seq13,comp137757_c0_seq1,comp128378_c2_seq6,comp134419_c0_seq1,comp141302_c0_seq1,comp143689_c0_seq7,comp132275_c2_seq1,comp147430_c0_seq1…	2.31265512526123	2.205291e-06	6.645856e-05
GO:0001756	somitogenesis	biological_process	7	18	0.0106194690265487	107	1695	36339	comp128056_c0_seq1,comp138223_c0_seq1,comp144685_c0_seq11,comp133502_c0_seq1,comp135343_c0_seq1,comp133352_c0_seq1,comp138971_c1_seq13,comp146942_c2_seq1,comp146664_c0_seq1,comp147049_c1_seq13,comp134525_c0_seq2,comp143475_c0_seq2,comp143788_c1_seq1,comp139703_c0_seq1,comp134079_c0_seq1,comp147043_c2_seq2,comp128696_c0_seq2,comp148346_c0_seq7	3.60655032668927	2.217724e-06	6.649840e-05
GO:0045168	cell-cell signaling involved in cell fate commitment	biological_process	6	10	0.00589970501474926	34	1695	36339	comp133904_c1_seq2,comp141980_c0_seq1,comp141685_c0_seq1,comp131477_c0_seq1,comp140475_c1_seq2,comp140475_c0_seq1,comp147043_c2_seq2,comp133476_c0_seq2,comp142965_c0_seq1,comp129722_c1_seq2	6.30557001561687	2.225969e-06	6.649840e-05
GO:0051171	regulation of nitrogen compound metabolic process	biological_process	4	274	0.16165191740413	4523	1695	36339	comp138257_c2_seq1,comp134391_c0_seq1,comp144117_c0_seq13,comp133085_c0_seq1,comp141983_c1_seq2,comp141983_c0_seq1,comp133266_c0_seq5,comp133904_c1_seq2,comp128370_c1_seq1,comp129984_c3_seq1,comp138717_c0_seq3,comp146357_c0_seq5,comp146510_c0_seq1,comp137831_c0_seq2,comp128611_c0_seq2,comp118725_c0_seq1,comp118456_c0_seq1,comp142333_c1_seq1,comp137439_c0_seq2,comp135705_c1_seq2,comp141581_c0_seq2…	1.29875503571715	2.660905e-06	7.914751e-05
GO:0070011	peptidase activity, acting on L-amino acid peptides	molecular_function	5	176	0.0975069252077562	2685	1805	38720	comp139921_c1_seq1,comp139921_c2_seq6,comp140759_c1_seq1,comp137335_c1_seq1,comp146227_c0_seq1,comp126943_c0_seq4,comp108374_c0_seq1,comp130942_c0_seq1,comp141811_c0_seq1,comp134816_c0_seq1,comp129273_c1_seq1,comp131822_c0_seq1,comp143471_c1_seq1,comp131977_c2_seq9,comp129601_c2_seq1,comp145992_c1_seq4,comp149595_c0_seq1,comp138397_c0_seq1,comp146054_c1_seq1,comp146030_c2_seq4,comp141490_c0_seq1,…	1.40613338698113	2.732591e-06	8.092945e-05
GO:0040017	positive regulation of locomotion	biological_process	4	24	0.0141592920353982	178	1695	36339	comp134391_c0_seq1,comp141980_c0_seq1,comp144685_c0_seq11,comp102293_c0_seq1,comp143687_c1_seq11,comp135260_c0_seq3,comp138971_c1_seq13,comp128378_c2_seq6,comp134419_c0_seq1,comp143075_c0_seq2,comp140640_c0_seq5,comp134525_c0_seq2,comp141302_c0_seq1,comp132275_c2_seq1,comp147229_c0_seq4,comp147824_c0_seq1,comp137361_c0_seq1,comp137648_c1_seq1,comp137648_c0_seq1,comp146368_c0_seq8,comp142769_c0_se…	2.89064333300189	3.082382e-06	9.089719e-05
GO:0042330	taxis	biological_process	3	37	0.0218289085545723	348	1695	36339	comp126114_c0_seq1,comp129368_c0_seq2,comp147992_c0_seq2,comp144936_c0_seq1,comp137090_c1_seq2,comp149241_c0_seq1,comp129703_c0_seq1,comp148541_c0_seq3,comp131853_c0_seq3,comp131884_c0_seq1,comp133940_c1_seq5,comp140558_c1_seq1,comp145798_c0_seq1,comp138971_c1_seq13,comp137757_c0_seq1,comp128378_c2_seq6,comp134419_c0_seq1,comp141302_c0_seq1,comp143689_c0_seq7,comp132275_c2_seq1,comp147430_c0_seq1…	2.27942732173736	3.097391e-06	9.094946e-05
GO:0009948	anterior/posterior axis specification	biological_process	7	11	0.00648967551622419	43	1695	36339	comp132811_c1_seq3,comp141685_c0_seq1,comp133502_c0_seq1,comp139951_c1_seq17,comp131477_c0_seq1,comp133370_c0_seq10,comp134079_c0_seq1,comp147043_c2_seq2,comp144528_c0_seq2,comp133680_c0_seq1,comp144824_c0_seq3	5.48437950195513	3.181102e-06	9.267318e-05
GO:0070887	cellular response to chemical stimulus	biological_process	4	89	0.0525073746312684	1159	1695	36339	comp134391_c0_seq1,comp141983_c1_seq2,comp141983_c0_seq1,comp147971_c3_seq1,comp142333_c1_seq1,comp126959_c0_seq1,comp126959_c4_seq2,comp136584_c1_seq2,comp147971_c4_seq1,comp147665_c0_seq2,comp116934_c0_seq1,comp148623_c0_seq3,comp142457_c5_seq1,comp143484_c0_seq14,comp137936_c0_seq3,comp131598_c0_seq1,comp149334_c1_seq1,comp143112_c0_seq4,comp143242_c2_seq4,comp129822_c0_seq1,comp128773_c0_seq1…	1.64630326723526	3.183069e-06	9.267318e-05
GO:0004867	serine-type endopeptidase inhibitor activity	molecular_function	10	22	0.0121883656509695	155	1805	38720	comp108374_c0_seq1,comp131977_c2_seq9,comp149595_c0_seq1,comp146054_c1_seq1,comp125912_c0_seq1,comp132738_c0_seq1,comp132221_c0_seq1,comp140705_c0_seq1,comp149209_c0_seq1,comp106439_c0_seq1,comp145305_c0_seq1,comp125069_c0_seq1,comp145954_c3_seq1,comp142660_c0_seq1,comp139414_c0_seq7,comp131806_c0_seq1,comp145979_c1_seq2,comp146673_c0_seq1,comp130212_c0_seq1,comp139534_c2_seq1,comp139534_c0_seq1,…	3.04473237422929	3.328827e-06	9.650790e-05
GO:0001707	mesoderm formation	biological_process	8	12	0.00707964601769911	52	1695	36339	comp133904_c1_seq2,comp118456_c0_seq1,comp137439_c0_seq2,comp146736_c0_seq2,comp131192_c0_seq1,comp138971_c1_seq13,comp141944_c0_seq1,comp143075_c0_seq2,comp147043_c2_seq2,comp133476_c0_seq2,comp137758_c0_seq1,comp129722_c1_seq2	4.94744724302246	3.704628e-06	1.069517e-04
GO:0019219	regulation of nucleobase-containing compound metabolic process	biological_process	5	272	0.16047197640118	4505	1695	36339	comp138257_c2_seq1,comp134391_c0_seq1,comp144117_c0_seq13,comp133085_c0_seq1,comp141983_c1_seq2,comp141983_c0_seq1,comp133266_c0_seq5,comp133904_c1_seq2,comp128370_c1_seq1,comp129984_c3_seq1,comp138717_c0_seq3,comp146357_c0_seq5,comp146510_c0_seq1,comp137831_c0_seq2,comp128611_c0_seq2,comp118725_c0_seq1,comp118456_c0_seq1,comp142333_c1_seq1,comp137439_c0_seq2,comp135705_c1_seq2,comp141581_c0_seq2…	1.2944264484889	3.783938e-06	1.087843e-04
GO:0003231	cardiac ventricle development	biological_process	9	16	0.00943952802359882	90	1695	36339	comp133266_c0_seq5,comp129199_c0_seq2,comp129984_c0_seq3,comp147971_c1_seq1,comp116003_c1_seq1,comp130619_c0_seq2,comp144685_c0_seq11,comp139951_c1_seq17,comp139370_c0_seq1,comp135571_c0_seq1,comp140475_c1_seq2,comp132088_c1_seq1,comp144173_c0_seq8,comp140475_c0_seq1,comp147430_c0_seq1,comp148346_c0_seq7	3.81136676499508	3.816881e-06	1.092741e-04
GO:0043933	macromolecular complex subunit organization	biological_process	3	95	0.056047197640118	1266	1695	36339	comp115062_c0_seq1,comp133593_c2_seq1,comp108117_c1_seq1,comp134391_c0_seq1,comp145139_c2_seq1,comp88581_c0_seq1,comp120897_c1_seq1,comp136854_c0_seq2,comp141961_c1_seq4,comp126613_c0_seq1,comp117434_c0_seq1,comp142875_c1_seq1,comp118725_c0_seq1,comp126114_c0_seq1,comp144729_c1_seq2,comp147524_c1_seq2,comp141319_c0_seq18,comp141581_c0_seq2,comp144876_c1_seq1,comp139126_c2_seq1,comp96220_c0_seq1,c…	1.60876707349467	3.900686e-06	1.112100e-04
GO:0042472	inner ear morphogenesis	biological_process	9	18	0.0106194690265487	112	1695	36339	comp124070_c0_seq1,comp126959_c0_seq1,comp126959_c4_seq2,comp130619_c0_seq2,comp131836_c0_seq2,comp144685_c0_seq11,comp139370_c0_seq1,comp149429_c0_seq2,comp142139_c1_seq1,comp137203_c0_seq4,comp143207_c1_seq1,comp134525_c0_seq2,comp149429_c1_seq2,comp147430_c0_seq1,comp124860_c0_seq2,comp149235_c0_seq1,comp136392_c0_seq1,comp136355_c0_seq1	3.44554361567636	4.345695e-06	1.233854e-04
GO:0009880	embryonic pattern specification	biological_process	5	16	0.00943952802359882	91	1695	36339	comp141685_c0_seq1,comp144685_c0_seq11,comp133502_c0_seq1,comp131477_c0_seq1,comp147049_c1_seq13,comp141944_c0_seq1,comp142010_c1_seq5,comp147430_c0_seq1,comp139298_c0_seq1,comp133370_c0_seq10,comp134079_c0_seq1,comp147043_c2_seq2,comp133476_c0_seq2,comp139298_c1_seq1,comp144528_c0_seq2,comp144824_c0_seq3	3.7694836137314	4.432099e-06	1.253208e-04
GO:0055006	cardiac cell development	biological_process	9	12	0.00707964601769911	53	1695	36339	comp133593_c2_seq1,comp88581_c0_seq1,comp136301_c3_seq1,comp127314_c5_seq1,comp127314_c6_seq1,comp139951_c1_seq17,comp147239_c0_seq1,comp149559_c0_seq1,comp144440_c0_seq8,comp149052_c0_seq1,comp146498_c1_seq1,comp147296_c1_seq2	4.85409918183336	4.586339e-06	1.283749e-04
GO:0030182	neuron differentiation	biological_process	8	72	0.0424778761061947	889	1695	36339	comp145139_c2_seq1,comp128377_c0_seq1,comp142458_c0_seq1,comp126114_c0_seq1,comp129368_c0_seq2,comp141193_c0_seq1,comp139677_c0_seq1,comp139782_c3_seq1,comp136786_c0_seq3,comp137260_c0_seq1,comp147992_c0_seq2,comp144936_c0_seq1,comp137090_c1_seq2,comp149241_c0_seq1,comp146740_c0_seq1,comp128124_c0_seq2,comp131836_c0_seq2,comp133008_c2_seq2,comp144685_c0_seq11,comp148541_c0_seq3,comp139951_c1_seq1…	1.73633694018336	4.586372e-06	1.283749e-04
GO:0045597	positive regulation of cell differentiation	biological_process	6	36	0.0212389380530973	340	1695	36339	comp134391_c0_seq1,comp142330_c0_seq1,comp133723_c2_seq2,comp141193_c0_seq1,comp139782_c3_seq1,comp142342_c0_seq1,comp139773_c0_seq1,comp143242_c2_seq4,comp128124_c0_seq2,comp133008_c2_seq2,comp142342_c1_seq1,comp133940_c1_seq5,comp140558_c1_seq1,comp125640_c0_seq1,comp138748_c0_seq2,comp138971_c1_seq13,comp137757_c0_seq1,comp145340_c1_seq1,comp135973_c0_seq1,comp140475_c1_seq2,comp142130_c0_seq3…	2.27000520562207	4.596161e-06	1.283749e-04
GO:0044240	multicellular organismal lipid catabolic process	biological_process	5	4	0.0023598820058997	4	1695	36339	comp62056_c0_seq1,comp123960_c0_seq1,comp138783_c1_seq1,comp122109_c1_seq1	21.4389380530973	4.717591e-06	1.312331e-04
GO:0005884	actin filament	cellular_component	9	13	0.0085978835978836	53	1512	27176	comp133593_c2_seq1,comp108117_c1_seq1,comp137297_c0_seq2,comp104169_c0_seq1,comp145730_c0_seq1,comp141309_c0_seq5,comp113540_c2_seq1,comp132275_c2_seq1,comp147229_c0_seq4,comp146202_c0_seq1,comp147113_c0_seq1,comp145077_c0_seq3,comp110319_c0_seq1	4.40860537086952	4.837421e-06	1.340239e-04
GO:0007519	skeletal muscle tissue development	biological_process	8	26	0.0153392330383481	208	1695	36339	comp108117_c1_seq1,comp129625_c0_seq1,comp133723_c2_seq2,comp147665_c0_seq2,comp138547_c1_seq1,comp137090_c1_seq2,comp149241_c0_seq1,comp134185_c1_seq3,comp146740_c0_seq1,comp144685_c0_seq11,comp135221_c0_seq1,comp149115_c0_seq1,comp133940_c1_seq5,comp145798_c0_seq1,comp124560_c0_seq2,comp137757_c0_seq1,comp145300_c1_seq1,comp145823_c1_seq1,comp147430_c0_seq1,comp139703_c0_seq1,comp148469_c0_seq1…	2.67986725663717	5.058132e-06	1.395760e-04
GO:0055065	metal ion homeostasis	biological_process	7	30	0.0176991150442478	260	1695	36339	comp137559_c1_seq1,comp35740_c0_seq1,comp127067_c1_seq3,comp124070_c0_seq1,comp142457_c5_seq1,comp142447_c0_seq1,comp138773_c1_seq7,comp143174_c0_seq6,comp136507_c0_seq2,comp134461_c1_seq1,comp140640_c0_seq5,comp139342_c0_seq1,comp144343_c0_seq5,comp147478_c1_seq1,comp148204_c0_seq1,comp135670_c0_seq12,comp127277_c0_seq1,comp122263_c0_seq1,comp144227_c0_seq1,comp144047_c0_seq2,comp140431_c0_seq2,…	2.47372362151123	5.144565e-06	1.413932e-04
GO:0006366	transcription from RNA polymerase II promoter	biological_process	9	91	0.0536873156342183	1210	1695	36339	comp144117_c0_seq13,comp141983_c1_seq2,comp141983_c0_seq1,comp138717_c0_seq3,comp146510_c0_seq1,comp128611_c0_seq2,comp142333_c1_seq1,comp141581_c0_seq2,comp132811_c1_seq3,comp136584_c1_seq2,comp141193_c0_seq1,comp139677_c0_seq1,comp143489_c1_seq5,comp147665_c0_seq2,comp139782_c3_seq1,comp147971_c1_seq1,comp138223_c0_seq1,comp143484_c0_seq14,comp133482_c0_seq2,comp137783_c2_seq2,comp128415_c3_seq…	1.6123498866379	5.696422e-06	1.559367e-04
GO:0001502	cartilage condensation	biological_process	8	8	0.00471976401179941	23	1695	36339	comp126959_c0_seq1,comp126959_c4_seq2,comp130619_c0_seq2,comp139370_c0_seq1,comp138748_c0_seq2,comp134525_c0_seq2,comp146368_c0_seq8,comp149012_c1_seq2	7.45702193151212	5.760372e-06	1.570616e-04
GO:0008233	peptidase activity	molecular_function	4	182	0.100831024930748	2830	1805	38720	comp139921_c1_seq1,comp139921_c2_seq6,comp147047_c2_seq1,comp140759_c1_seq1,comp137335_c1_seq1,comp146227_c0_seq1,comp126943_c0_seq4,comp108374_c0_seq1,comp130942_c0_seq1,comp141811_c0_seq1,comp134816_c0_seq1,comp129273_c1_seq1,comp131822_c0_seq1,comp143471_c1_seq1,comp131977_c2_seq9,comp129601_c2_seq1,comp145992_c1_seq4,comp149595_c0_seq1,comp138397_c0_seq1,comp146054_c1_seq1,comp146030_c2_seq4,…	1.37956794534225	5.811589e-06	1.578317e-04
GO:0021675	nerve development	biological_process	6	14	0.00825958702064897	73	1695	36339	comp131836_c0_seq2,comp147470_c0_seq4,comp140558_c1_seq1,comp149429_c0_seq2,comp124560_c0_seq2,comp137757_c0_seq1,comp140475_c1_seq2,comp149429_c1_seq2,comp140475_c0_seq1,comp147430_c0_seq1,comp145757_c0_seq2,comp145123_c1_seq1,comp149356_c0_seq1,comp136355_c0_seq1	4.11157716086798	6.081820e-06	1.645204e-04
GO:0008283	cell proliferation	biological_process	2	80	0.0471976401179941	1029	1695	36339	comp138257_c2_seq1,comp128377_c0_seq1,comp141581_c0_seq2,comp132811_c1_seq3,comp136985_c1_seq1,comp141193_c0_seq1,comp139749_c2_seq2,comp148623_c0_seq3,comp144355_c2_seq2,comp147971_c1_seq1,comp137936_c0_seq3,comp115230_c0_seq2,comp142342_c0_seq1,comp121128_c0_seq1,comp146740_c0_seq1,comp143242_c2_seq4,comp128124_c0_seq2,comp142632_c0_seq1,comp139951_c1_seq17,comp142342_c1_seq1,comp131884_c0_seq1…	1.66677846865674	6.350527e-06	1.711156e-04
GO:0001666	response to hypoxia	biological_process	5	19	0.0112094395280236	127	1695	36339	comp137936_c0_seq3,comp144518_c0_seq1,comp142342_c0_seq1,comp142342_c1_seq1,comp149094_c1_seq1,comp144886_c0_seq4,comp137856_c0_seq1,comp134329_c1_seq3,comp140640_c0_seq5,comp139703_c0_seq1,comp127277_c0_seq1,comp144227_c0_seq1,comp146368_c0_seq8,comp146309_c0_seq4,comp136871_c0_seq1,comp149442_c1_seq1,comp137633_c0_seq1,comp129105_c0_seq1,comp123517_c0_seq13	3.20740018117204	7.027212e-06	1.886093e-04
GO:0008092	cytoskeletal protein binding	molecular_function	3	94	0.0520775623268698	1269	1805	38720	comp115062_c0_seq1,comp118638_c0_seq1,comp133593_c2_seq1,comp145951_c3_seq1,comp133266_c0_seq5,comp148786_c2_seq1,comp129984_c3_seq1,comp122505_c0_seq1,comp104169_c0_seq1,comp141961_c1_seq4,comp117434_c0_seq1,comp127314_c5_seq1,comp129984_c0_seq3,comp147524_c1_seq2,comp135919_c0_seq2,comp142557_c0_seq1,comp143235_c1_seq2,comp127314_c1_seq1,comp144876_c1_seq1,comp141460_c0_seq7,comp139126_c2_seq1,…	1.5890017441264	7.395298e-06	1.977163e-04
GO:0005218	intracellular ligand-gated calcium channel activity	molecular_function	15	11	0.00609418282548476	47	1805	38720	comp142447_c0_seq1,comp147478_c1_seq1,comp148204_c0_seq1,comp127277_c0_seq1,comp144227_c0_seq1,comp144047_c0_seq2,comp144529_c0_seq2,comp149522_c0_seq1,comp148204_c1_seq1,comp147644_c2_seq4,comp140116_c0_seq1	5.02056934048447	8.077954e-06	2.151303e-04
GO:0045214	sarcomere organization	biological_process	9	11	0.00648967551622419	47	1695	36339	comp133266_c0_seq5,comp129625_c0_seq1,comp136301_c3_seq1,comp133940_c1_seq5,comp147239_c0_seq1,comp140640_c0_seq5,comp132088_c1_seq1,comp149559_c0_seq1,comp149052_c0_seq1,comp140505_c0_seq4,comp149558_c0_seq1	5.01762379966108	8.111897e-06	2.152002e-04
GO:0003705	RNA polymerase II distal enhancer sequence-specific DNA binding transcription factor activity	molecular_function	12	12	0.00664819944598338	56	1805	38720	comp141983_c1_seq2,comp141983_c0_seq1,comp141581_c0_seq2,comp141193_c0_seq1,comp139677_c0_seq1,comp143489_c1_seq5,comp139782_c3_seq1,comp133940_c1_seq5,comp138971_c1_seq13,comp140770_c0_seq4,comp147043_c2_seq2,comp148495_c0_seq2	4.59675504550851	8.395887e-06	2.218774e-04
GO:0061053	somite development	biological_process	5	18	0.0106194690265487	118	1695	36339	comp128056_c0_seq1,comp138223_c0_seq1,comp144685_c0_seq11,comp133502_c0_seq1,comp135343_c0_seq1,comp133352_c0_seq1,comp138971_c1_seq13,comp146942_c2_seq1,comp146664_c0_seq1,comp147049_c1_seq13,comp134525_c0_seq2,comp143475_c0_seq2,comp143788_c1_seq1,comp139703_c0_seq1,comp134079_c0_seq1,comp147043_c2_seq2,comp128696_c0_seq2,comp148346_c0_seq7	3.27034648267587	9.217399e-06	2.426542e-04
GO:0071822	protein complex subunit organization	biological_process	4	77	0.0454277286135693	990	1695	36339	comp115062_c0_seq1,comp133593_c2_seq1,comp108117_c1_seq1,comp134391_c0_seq1,comp145139_c2_seq1,comp88581_c0_seq1,comp120897_c1_seq1,comp136854_c0_seq2,comp141961_c1_seq4,comp126613_c0_seq1,comp117434_c0_seq1,comp142875_c1_seq1,comp118725_c0_seq1,comp126114_c0_seq1,comp147524_c1_seq2,comp141319_c0_seq18,comp141581_c0_seq2,comp144876_c1_seq1,comp139126_c2_seq1,comp96220_c0_seq1,comp127618_c0_seq1,c…	1.66747295968535	9.287931e-06	2.435778e-04
GO:0005215	transporter activity	molecular_function	4	182	0.100831024930748	2856	1805	38720	comp124003_c1_seq2,comp100378_c0_seq2,comp120993_c0_seq1,comp120993_c1_seq1,comp132910_c1_seq1,comp132910_c0_seq1,comp145951_c3_seq1,comp61840_c0_seq1,comp133083_c1_seq1,comp128377_c0_seq1,comp146256_c0_seq1,comp139010_c2_seq1,comp131365_c1_seq2,comp35740_c0_seq1,comp147393_c0_seq2,comp136650_c1_seq1,comp146253_c2_seq1,comp126995_c0_seq3,comp124070_c0_seq1,comp126761_c0_seq1,comp111140_c0_seq1,co…	1.36700885340286	9.950592e-06	2.599639e-04
GO:0055080	cation homeostasis	biological_process	6	35	0.0206489675516224	338	1695	36339	comp137559_c1_seq1,comp35740_c0_seq1,comp127067_c1_seq3,comp124070_c0_seq1,comp142457_c5_seq1,comp142447_c0_seq1,comp138773_c1_seq7,comp138804_c0_seq1,comp143174_c0_seq6,comp136507_c0_seq2,comp134461_c1_seq1,comp139884_c1_seq2,comp140640_c0_seq5,comp139342_c0_seq1,comp144343_c0_seq5,comp147478_c1_seq1,comp148204_c0_seq1,comp135670_c0_seq12,comp127277_c0_seq1,comp122263_c0_seq1,comp144227_c0_seq1,…	2.22000837827931	1.007512e-05	2.622203e-04
GO:0005579	membrane attack complex	cellular_component	8	6	0.00396825396825397	11	1512	27176	comp128457_c0_seq1,comp144111_c0_seq1,comp139779_c0_seq1,comp133220_c0_seq1,comp134622_c1_seq1,comp138861_c0_seq1	9.8037518037518	1.064847e-05	2.760967e-04
GO:0048589	developmental growth	biological_process	3	34	0.0200589970501475	325	1695	36339	comp128377_c0_seq1,comp142458_c0_seq1,comp146939_c0_seq1,comp141581_c0_seq2,comp132811_c1_seq3,comp128924_c0_seq1,comp147665_c0_seq2,comp141224_c0_seq3,comp147971_c1_seq1,comp138223_c0_seq1,comp147992_c0_seq2,comp128415_c3_seq1,comp137090_c1_seq2,comp128124_c0_seq2,comp139951_c1_seq17,comp103595_c0_seq1,comp131884_c0_seq1,comp133940_c1_seq5,comp140558_c1_seq1,comp145798_c0_seq1,comp137757_c0_seq1…	2.24284275017018	1.078910e-05	2.786913e-04
GO:0010453	regulation of cell fate commitment	biological_process	6	8	0.00471976401179941	25	1695	36339	comp133904_c1_seq2,comp118456_c0_seq1,comp137439_c0_seq2,comp141581_c0_seq2,comp141685_c0_seq1,comp133008_c2_seq2,comp144685_c0_seq11,comp131477_c0_seq1	6.86046017699115	1.168786e-05	3.007763e-04
GO:0055082	cellular chemical homeostasis	biological_process	5	46	0.0271386430678466	502	1695	36339	comp145951_c3_seq1,comp137559_c1_seq1,comp35740_c0_seq1,comp127067_c1_seq3,comp146030_c2_seq4,comp141193_c0_seq1,comp139782_c3_seq1,comp142457_c5_seq1,comp125604_c0_seq1,comp142447_c0_seq1,comp137090_c1_seq2,comp129822_c0_seq1,comp133008_c2_seq2,comp138773_c1_seq7,comp149094_c1_seq1,comp143174_c0_seq6,comp124560_c0_seq2,comp136507_c0_seq2,comp134461_c1_seq1,comp147239_c0_seq1,comp140640_c0_seq5,c…	1.96452420406868	1.191107e-05	3.053768e-04
GO:0001667	ameboidal cell migration	biological_process	6	22	0.0129793510324484	168	1695	36339	comp132252_c0_seq7,comp146510_c0_seq1,comp132811_c1_seq3,comp141980_c0_seq1,comp131546_c0_seq2,comp131192_c0_seq1,comp137757_c0_seq1,comp137461_c3_seq1,comp143075_c0_seq2,comp134066_c0_seq1,comp143475_c0_seq2,comp147430_c0_seq1,comp138229_c0_seq1,comp147043_c2_seq2,comp137648_c1_seq1,comp131227_c3_seq2,comp137648_c0_seq1,comp146368_c0_seq8,comp149235_c0_seq1,comp148346_c0_seq7,comp137758_c0_seq1,…	2.8074799831437	1.253022e-05	3.200563e-04
GO:0043232	intracellular non-membrane-bounded organelle	cellular_component	6	330	0.218253968253968	4805	1512	27176	comp115062_c0_seq1,comp122792_c0_seq1,comp118638_c0_seq1,comp133593_c2_seq1,comp118807_c1_seq1,comp115164_c0_seq1,comp133583_c0_seq1,comp122091_c0_seq1,comp108117_c1_seq1,comp127971_c5_seq1,comp138257_c2_seq1,comp126373_c0_seq2,comp137297_c0_seq2,comp145139_c2_seq1,comp145139_c1_seq1,comp128471_c1_seq3,comp88581_c0_seq1,comp133266_c0_seq5,comp118628_c1_seq1,comp128377_c0_seq1,comp148786_c2_seq1,c…	1.23439538840163	1.295278e-05	3.284080e-04
GO:0043228	non-membrane-bounded organelle	cellular_component	2	330	0.218253968253968	4805	1512	27176	comp115062_c0_seq1,comp122792_c0_seq1,comp118638_c0_seq1,comp133593_c2_seq1,comp118807_c1_seq1,comp115164_c0_seq1,comp133583_c0_seq1,comp122091_c0_seq1,comp108117_c1_seq1,comp127971_c5_seq1,comp138257_c2_seq1,comp126373_c0_seq2,comp137297_c0_seq2,comp145139_c2_seq1,comp145139_c1_seq1,comp128471_c1_seq3,comp88581_c0_seq1,comp133266_c0_seq5,comp118628_c1_seq1,comp128377_c0_seq1,comp148786_c2_seq1,c…	1.23439538840163	1.295278e-05	3.284080e-04
GO:0044236	multicellular organismal metabolic process	biological_process	3	10	0.00589970501474926	41	1695	36339	comp134391_c0_seq1,comp102293_c0_seq1,comp138748_c0_seq2,comp125065_c1_seq1,comp141691_c0_seq1,comp133474_c1_seq1,comp62056_c0_seq1,comp123960_c0_seq1,comp138783_c1_seq1,comp122109_c1_seq1	5.22900928124325	1.412052e-05	3.566988e-04
GO:0050896	response to stimulus	biological_process	1	479	0.28259587020649	8694	1695	36339	comp133593_c2_seq1,comp108615_c0_seq1,comp145951_c3_seq1,comp136614_c0_seq4,comp141416_c0_seq2,comp138257_c2_seq1,comp134391_c0_seq1,comp133201_c3_seq1,comp137297_c0_seq2,comp144117_c0_seq13,comp146227_c0_seq1,comp141983_c1_seq2,comp141983_c0_seq1,comp133266_c0_seq5,comp141811_c0_seq1,comp128377_c0_seq1,comp148786_c2_seq1,comp140684_c0_seq1,comp129199_c0_seq2,comp142458_c0_seq1,comp104169_c0_seq1…	1.18118832843727	1.435527e-05	3.613006e-04
GO:0006875	cellular metal ion homeostasis	biological_process	8	28	0.0165191740412979	247	1695	36339	comp137559_c1_seq1,comp35740_c0_seq1,comp127067_c1_seq3,comp142457_c5_seq1,comp142447_c0_seq1,comp138773_c1_seq7,comp143174_c0_seq6,comp136507_c0_seq2,comp134461_c1_seq1,comp140640_c0_seq5,comp139342_c0_seq1,comp144343_c0_seq5,comp147478_c1_seq1,comp148204_c0_seq1,comp135670_c0_seq12,comp127277_c0_seq1,comp144227_c0_seq1,comp144047_c0_seq2,comp140431_c0_seq2,comp140505_c0_seq4,comp144529_c0_seq2,…	2.43032496148472	1.455809e-05	3.650679e-04
GO:0021545	cranial nerve development	biological_process	7	12	0.00707964601769911	59	1695	36339	comp131836_c0_seq2,comp147470_c0_seq4,comp140558_c1_seq1,comp149429_c0_seq2,comp137757_c0_seq1,comp140475_c1_seq2,comp149429_c1_seq2,comp140475_c0_seq1,comp147430_c0_seq1,comp145123_c1_seq1,comp149356_c0_seq1,comp136355_c0_seq1	4.36046197690115	1.485357e-05	3.711232e-04
GO:0071363	cellular response to growth factor stimulus	biological_process	6	32	0.0188790560471976	302	1695	36339	comp141983_c1_seq2,comp141983_c0_seq1,comp147971_c3_seq1,comp126959_c0_seq1,comp126959_c4_seq2,comp147971_c4_seq1,comp148623_c0_seq3,comp129612_c0_seq2,comp149094_c1_seq1,comp143687_c1_seq11,comp138748_c0_seq2,comp148653_c0_seq2,comp138409_c1_seq1,comp147049_c1_seq13,comp147824_c0_seq1,comp147459_c0_seq2,comp145757_c0_seq2,comp148519_c0_seq1,comp138955_c0_seq2,comp147043_c2_seq2,comp137648_c1_seq…	2.27167555529508	1.494603e-05	3.720803e-04
GO:0009968	negative regulation of signal transduction	biological_process	6	55	0.0324483775811209	646	1695	36339	comp141416_c0_seq2,comp128377_c0_seq1,comp140684_c0_seq1,comp143407_c0_seq1,comp127067_c1_seq3,comp132811_c1_seq3,comp147004_c1_seq2,comp136786_c0_seq3,comp147537_c0_seq3,comp141980_c0_seq1,comp147055_c4_seq1,comp139015_c3_seq1,comp144103_c1_seq20,comp139951_c1_seq17,comp131884_c0_seq1,comp149094_c1_seq1,comp143687_c1_seq11,comp140558_c1_seq1,comp125640_c0_seq1,comp147734_c1_seq3,comp147958_c0_se…	1.82529658346804	1.503228e-05	3.728764e-04
GO:0048585	negative regulation of response to stimulus	biological_process	4	61	0.0359882005899705	742	1695	36339	comp141416_c0_seq2,comp128377_c0_seq1,comp140684_c0_seq1,comp143407_c0_seq1,comp127067_c1_seq3,comp132811_c1_seq3,comp147004_c1_seq2,comp136786_c0_seq3,comp147537_c0_seq3,comp141980_c0_seq1,comp143242_c2_seq4,comp147055_c4_seq1,comp139015_c3_seq1,comp144103_c1_seq20,comp139951_c1_seq17,comp131884_c0_seq1,comp149094_c1_seq1,comp143687_c1_seq11,comp140558_c1_seq1,comp125640_c0_seq1,comp147734_c1_se…	1.76250029816568	1.536202e-05	3.796850e-04
GO:0045995	regulation of embryonic development	biological_process	5	16	0.00943952802359882	100	1695	36339	comp133904_c1_seq2,comp118456_c0_seq1,comp137439_c0_seq2,comp141581_c0_seq2,comp138223_c0_seq1,comp144685_c0_seq11,comp125640_c0_seq1,comp138451_c0_seq1,comp138472_c0_seq2,comp131779_c0_seq1,comp149547_c0_seq1,comp149298_c0_seq1,comp147043_c2_seq2,comp133476_c0_seq2,comp147686_c0_seq5,comp149235_c0_seq1	3.43023008849558	1.542876e-05	3.799677e-04
GO:0060795	cell fate commitment involved in formation of primary germ layer	biological_process	8	8	0.00471976401179941	26	1695	36339	comp133904_c1_seq2,comp118456_c0_seq1,comp137439_c0_seq2,comp141581_c0_seq2,comp144685_c0_seq11,comp144195_c0_seq1,comp147043_c2_seq2,comp133260_c0_seq1	6.59659632402995	1.619209e-05	3.973424e-04
GO:0048667	cell morphogenesis involved in neuron differentiation	biological_process	10	41	0.024188790560472	434	1695	36339	comp128377_c0_seq1,comp142458_c0_seq1,comp126114_c0_seq1,comp129368_c0_seq2,comp147992_c0_seq2,comp144936_c0_seq1,comp137090_c1_seq2,comp149241_c0_seq1,comp146740_c0_seq1,comp148541_c0_seq3,comp131853_c0_seq3,comp103595_c0_seq1,comp131884_c0_seq1,comp133940_c1_seq5,comp140558_c1_seq1,comp145798_c0_seq1,comp124560_c0_seq2,comp137757_c0_seq1,comp146664_c0_seq1,comp144628_c0_seq4,comp148289_c0_seq2,…	2.0253374658456	1.712742e-05	4.187990e-04
GO:0042592	homeostatic process	biological_process	3	89	0.0525073746312684	1211	1695	36339	comp145951_c3_seq1,comp137559_c1_seq1,comp35740_c0_seq1,comp127067_c1_seq3,comp146030_c2_seq4,comp124070_c0_seq1,comp126959_c0_seq1,comp126959_c4_seq2,comp141193_c0_seq1,comp122004_c0_seq1,comp139782_c3_seq1,comp135682_c1_seq1,comp142457_c5_seq1,comp125604_c0_seq1,comp142447_c0_seq1,comp144518_c0_seq1,comp128415_c3_seq1,comp137090_c1_seq2,comp129822_c0_seq1,comp144427_c0_seq2,comp144427_c1_seq2,c…	1.57561146715579	1.726943e-05	4.207740e-04
GO:0009893	positive regulation of metabolic process	biological_process	4	106	0.0625368731563422	1506	1695	36339	comp138257_c2_seq1,comp134391_c0_seq1,comp146227_c0_seq1,comp141983_c1_seq2,comp140396_c0_seq7,comp141983_c0_seq1,comp138717_c0_seq3,comp146510_c0_seq1,comp118725_c0_seq1,comp141581_c0_seq2,comp141193_c0_seq1,comp139749_c2_seq2,comp147665_c0_seq2,comp147971_c1_seq1,comp141980_c0_seq1,comp144111_c0_seq1,comp137783_c2_seq2,comp128415_c3_seq1,comp146740_c0_seq1,comp139773_c0_seq1,comp143242_c2_seq4,…	1.50898235964696	1.755298e-05	4.261714e-04
GO:0001558	regulation of cell growth	biological_process	5	24	0.0141592920353982	197	1695	36339	comp143758_c1_seq1,comp141980_c0_seq1,comp121128_c0_seq1,comp137090_c1_seq2,comp138190_c0_seq1,comp131884_c0_seq1,comp149094_c1_seq1,comp143876_c0_seq3,comp138748_c1_seq1,comp138748_c0_seq2,comp138971_c1_seq13,comp137757_c0_seq1,comp128378_c2_seq6,comp144628_c0_seq4,comp145325_c0_seq1,comp124200_c0_seq1,comp140569_c2_seq1,comp147674_c1_seq1,comp147581_c1_seq3,comp146902_c0_seq1,comp146368_c0_seq8…	2.61185032118952	1.773347e-05	4.266961e-04
GO:0006956	complement activation	biological_process	7	10	0.00589970501474926	42	1695	36339	comp146227_c0_seq1,comp144111_c0_seq1,comp147926_c0_seq1,comp147926_c1_seq1,comp148575_c0_seq1,comp138651_c0_seq1,comp139874_c0_seq2,comp144308_c0_seq1,comp125762_c0_seq1,comp124943_c0_seq1	5.10450906026127	1.776089e-05	4.266961e-04
GO:0072376	protein activation cascade	biological_process	5	10	0.00589970501474926	42	1695	36339	comp146227_c0_seq1,comp144111_c0_seq1,comp147926_c0_seq1,comp147926_c1_seq1,comp148575_c0_seq1,comp138651_c0_seq1,comp139874_c0_seq2,comp144308_c0_seq1,comp125762_c0_seq1,comp124943_c0_seq1	5.10450906026127	1.776089e-05	4.266961e-04
GO:0006955	immune response	biological_process	2	54	0.031858407079646	635	1695	36339	comp136614_c0_seq4,comp146227_c0_seq1,comp121946_c0_seq2,comp139749_c2_seq2,comp129232_c0_seq1,comp128457_c0_seq1,comp137936_c0_seq3,comp144111_c0_seq1,comp127968_c0_seq5,comp148033_c0_seq2,comp139779_c0_seq1,comp125946_c0_seq3,comp143242_c2_seq4,comp143616_c0_seq1,comp149094_c1_seq1,comp138971_c1_seq13,comp122089_c0_seq6,comp128378_c2_seq6,comp138662_c1_seq1,comp133220_c0_seq1,comp122717_c0_seq3…	1.82315378719253	1.848805e-05	4.417159e-04
GO:0005865	striated muscle thin filament	cellular_component	10	10	0.00661375661375661	36	1512	27176	comp108117_c1_seq1,comp126373_c0_seq2,comp128471_c1_seq3,comp133266_c0_seq5,comp138282_c1_seq1,comp133037_c0_seq4,comp129683_c0_seq1,comp132088_c1_seq1,comp149559_c0_seq1,comp135421_c1_seq1	4.99265138154027	1.851465e-05	4.417159e-04
GO:0030335	positive regulation of cell migration	biological_process	7	21	0.0123893805309735	160	1695	36339	comp134391_c0_seq1,comp141980_c0_seq1,comp144685_c0_seq11,comp102293_c0_seq1,comp143687_c1_seq11,comp138971_c1_seq13,comp128378_c2_seq6,comp134419_c0_seq1,comp143075_c0_seq2,comp140640_c0_seq5,comp134525_c0_seq2,comp141302_c0_seq1,comp132275_c2_seq1,comp147229_c0_seq4,comp147824_c0_seq1,comp137361_c0_seq1,comp137648_c1_seq1,comp137648_c0_seq1,comp146368_c0_seq8,comp145856_c0_seq4,comp133018_c2_se…	2.81386061946903	1.888709e-05	4.490421e-04
GO:0042659	regulation of cell fate specification	biological_process	7	7	0.00412979351032448	20	1695	36339	comp133904_c1_seq2,comp118456_c0_seq1,comp137439_c0_seq2,comp141581_c0_seq2,comp141685_c0_seq1,comp144685_c0_seq11,comp131477_c0_seq1	7.50362831858407	2.150287e-05	5.094698e-04
GO:0048812	neuron projection morphogenesis	biological_process	11	41	0.024188790560472	439	1695	36339	comp128377_c0_seq1,comp142458_c0_seq1,comp126114_c0_seq1,comp129368_c0_seq2,comp147992_c0_seq2,comp144936_c0_seq1,comp137090_c1_seq2,comp149241_c0_seq1,comp146740_c0_seq1,comp148541_c0_seq3,comp131853_c0_seq3,comp103595_c0_seq1,comp131884_c0_seq1,comp133940_c1_seq5,comp140558_c1_seq1,comp145798_c0_seq1,comp124560_c0_seq2,comp137757_c0_seq1,comp146664_c0_seq1,comp144628_c0_seq4,comp148289_c0_seq2,…	2.00226984094987	2.236347e-05	5.264774e-04
GO:0048584	positive regulation of response to stimulus	biological_process	4	72	0.0424778761061947	932	1695	36339	comp138257_c2_seq1,comp134391_c0_seq1,comp146227_c0_seq1,comp143407_c0_seq1,comp147971_c3_seq1,comp136985_c1_seq1,comp139749_c2_seq2,comp147971_c4_seq1,comp147537_c0_seq3,comp141980_c0_seq1,comp144111_c0_seq1,comp139773_c0_seq1,comp143242_c2_seq4,comp144685_c0_seq11,comp121280_c0_seq1,comp139015_c3_seq1,comp137841_c1_seq1,comp149094_c1_seq1,comp125640_c0_seq1,comp138748_c0_seq2,comp137757_c0_seq1…	1.65622697405902	2.237395e-05	5.264774e-04
GO:0030574	collagen catabolic process	biological_process	6	4	0.0023598820058997	5	1695	36339	comp102293_c0_seq1,comp125065_c1_seq1,comp141691_c0_seq1,comp133474_c1_seq1	17.1511504424779	2.270974e-05	5.325551e-04
GO:0048762	mesenchymal cell differentiation	biological_process	7	21	0.0123893805309735	162	1695	36339	comp134391_c0_seq1,comp141980_c0_seq1,comp142342_c0_seq1,comp141685_c0_seq1,comp139951_c1_seq17,comp142342_c1_seq1,comp143443_c0_seq13,comp133352_c0_seq1,comp125039_c0_seq1,comp131477_c0_seq1,comp131192_c0_seq1,comp138971_c1_seq13,comp137757_c0_seq1,comp146942_c2_seq1,comp144628_c0_seq4,comp147049_c1_seq13,comp140640_c0_seq5,comp134066_c0_seq1,comp147430_c0_seq1,comp146368_c0_seq8,comp148346_c0_s…	2.77912159947558	2.283708e-05	5.337198e-04
GO:0001654	eye development	biological_process	7	39	0.0230088495575221	410	1695	36339	comp145139_c2_seq1,comp146325_c0_seq3,comp139677_c0_seq1,comp141488_c0_seq1,comp137783_c2_seq2,comp149422_c1_seq1,comp146005_c0_seq1,comp139773_c0_seq1,comp131836_c0_seq2,comp144685_c0_seq11,comp142632_c0_seq1,comp148541_c0_seq3,comp140558_c1_seq1,comp149429_c0_seq2,comp121844_c1_seq1,comp130361_c1_seq4,comp141635_c3_seq2,comp147049_c1_seq13,comp140569_c2_seq1,comp142130_c0_seq3,comp117864_c0_seq…	2.03931361968487	2.328652e-05	5.423785e-04
GO:0016049	cell growth	biological_process	3	30	0.0176991150442478	281	1695	36339	comp142458_c0_seq1,comp143758_c1_seq1,comp141980_c0_seq1,comp121128_c0_seq1,comp147992_c0_seq2,comp137090_c1_seq2,comp138190_c0_seq1,comp103595_c0_seq1,comp131884_c0_seq1,comp149094_c1_seq1,comp143876_c0_seq3,comp138748_c1_seq1,comp138748_c0_seq2,comp138971_c1_seq13,comp137757_c0_seq1,comp128378_c2_seq6,comp144628_c0_seq4,comp145325_c0_seq1,comp124200_c0_seq1,comp140569_c2_seq1,comp147674_c1_seq1…	2.28885459641609	2.358139e-05	5.428792e-04
GO:0048319	axial mesoderm morphogenesis	biological_process	6	5	0.00294985250737463	9	1695	36339	comp141193_c0_seq1,comp139782_c3_seq1,comp131779_c0_seq1,comp147043_c2_seq2,comp133476_c0_seq2	11.9105211406096	2.362406e-05	5.428792e-04
GO:0003010	voluntary skeletal muscle contraction	biological_process	8	5	0.00294985250737463	9	1695	36339	comp146256_c0_seq1,comp35740_c0_seq1,comp127314_c5_seq1,comp149522_c0_seq1,comp148204_c1_seq1	11.9105211406096	2.362406e-05	5.428792e-04
GO:0014721	twitch skeletal muscle contraction	biological_process	9	5	0.00294985250737463	9	1695	36339	comp146256_c0_seq1,comp35740_c0_seq1,comp127314_c5_seq1,comp149522_c0_seq1,comp148204_c1_seq1	11.9105211406096	2.362406e-05	5.428792e-04
GO:0042802	identical protein binding	molecular_function	3	57	0.0315789473684211	689	1805	38720	comp134391_c0_seq1,comp145139_c2_seq1,comp136854_c0_seq2,comp132252_c0_seq7,comp35740_c0_seq1,comp131822_c0_seq1,comp118725_c0_seq1,comp126959_c0_seq1,comp141581_c0_seq2,comp132811_c1_seq3,comp126959_c4_seq2,comp143489_c1_seq5,comp129232_c0_seq1,comp143484_c0_seq14,comp148816_c1_seq1,comp137936_c0_seq3,comp142447_c0_seq1,comp141980_c0_seq1,comp143242_c2_seq4,comp128124_c0_seq2,comp129822_c0_seq1,…	1.77465434267818	2.405546e-05	5.509503e-04
GO:0010628	positive regulation of gene expression	biological_process	6	69	0.0407079646017699	885	1695	36339	comp138257_c2_seq1,comp134391_c0_seq1,comp141983_c1_seq2,comp141983_c0_seq1,comp138717_c0_seq3,comp146510_c0_seq1,comp118725_c0_seq1,comp141581_c0_seq2,comp141193_c0_seq1,comp147665_c0_seq2,comp147971_c1_seq1,comp141980_c0_seq1,comp137783_c2_seq2,comp128415_c3_seq1,comp146740_c0_seq1,comp121280_c0_seq1,comp139951_c1_seq17,comp149094_c1_seq1,comp133940_c1_seq5,comp143687_c1_seq11,comp135489_c0_seq…	1.67151042447878	2.466351e-05	5.629999e-04
GO:0023057	negative regulation of signaling	biological_process	4	55	0.0324483775811209	658	1695	36339	comp141416_c0_seq2,comp128377_c0_seq1,comp140684_c0_seq1,comp143407_c0_seq1,comp127067_c1_seq3,comp132811_c1_seq3,comp147004_c1_seq2,comp136786_c0_seq3,comp147537_c0_seq3,comp141980_c0_seq1,comp147055_c4_seq1,comp139015_c3_seq1,comp144103_c1_seq20,comp139951_c1_seq17,comp131884_c0_seq1,comp149094_c1_seq1,comp143687_c1_seq11,comp140558_c1_seq1,comp125640_c0_seq1,comp147734_c1_seq3,comp147958_c0_se…	1.79200849987896	2.508998e-05	5.708387e-04
GO:0003779	actin binding	molecular_function	4	69	0.0382271468144044	887	1805	38720	comp115062_c0_seq1,comp118638_c0_seq1,comp133266_c0_seq5,comp148786_c2_seq1,comp129984_c3_seq1,comp141961_c1_seq4,comp117434_c0_seq1,comp127314_c5_seq1,comp129984_c0_seq3,comp147524_c1_seq2,comp142557_c0_seq1,comp143235_c1_seq2,comp127314_c1_seq1,comp141460_c0_seq7,comp139126_c2_seq1,comp149228_c0_seq3,comp127314_c6_seq1,comp148715_c2_seq1,comp139910_c0_seq1,comp136229_c1_seq1,comp128085_c0_seq1,…	1.66872054639655	2.640789e-05	5.988403e-04
GO:0042060	wound healing	biological_process	4	30	0.0176991150442478	283	1695	36339	comp128377_c0_seq1,comp126613_c0_seq1,comp138397_c0_seq1,comp136985_c1_seq1,comp128924_c0_seq1,comp147665_c0_seq2,comp140886_c0_seq2,comp139782_c3_seq1,comp141224_c0_seq3,comp141233_c1_seq11,comp123271_c0_seq5,comp131031_c0_seq1,comp128378_c2_seq6,comp145325_c0_seq1,comp131200_c1_seq1,comp138229_c0_seq1,comp139298_c0_seq1,comp137361_c0_seq1,comp137648_c1_seq1,comp137648_c0_seq1,comp139298_c1_seq1…	2.27267894555802	2.698563e-05	6.099285e-04
GO:0051179	localization	biological_process	1	387	0.228318584070796	6894	1695	36339	comp115062_c0_seq1,comp124003_c1_seq2,comp100378_c0_seq2,comp120993_c0_seq1,comp120993_c1_seq1,comp132910_c1_seq1,comp132910_c0_seq1,comp145951_c3_seq1,comp137559_c1_seq1,comp61840_c0_seq1,comp136614_c0_seq4,comp134391_c0_seq1,comp133083_c1_seq1,comp146227_c0_seq1,comp141983_c1_seq2,comp140396_c0_seq7,comp115259_c0_seq1,comp128377_c0_seq1,comp142288_c0_seq1,comp146256_c0_seq1,comp139010_c2_seq1,c…	1.20349130063079	2.748372e-05	6.191496e-04
GO:0019838	growth factor binding	molecular_function	3	16	0.00886426592797784	105	1805	38720	comp134391_c0_seq1,comp143758_c1_seq1,comp126959_c0_seq1,comp126959_c4_seq2,comp141980_c0_seq1,comp139773_c0_seq1,comp138190_c0_seq1,comp143876_c0_seq3,comp138748_c1_seq1,comp138748_c0_seq2,comp124200_c0_seq1,comp148653_c0_seq2,comp147459_c0_seq2,comp147581_c1_seq3,comp147760_c0_seq1,comp144129_c0_seq6	3.26880358791716	2.869112e-05	6.401349e-04
GO:0006950	response to stress	biological_process	2	149	0.087905604719764	2299	1695	36339	comp138257_c2_seq1,comp137297_c0_seq2,comp146227_c0_seq1,comp128377_c0_seq1,comp148786_c2_seq1,comp129199_c0_seq2,comp136854_c0_seq2,comp135594_c0_seq1,comp126613_c0_seq1,comp35740_c0_seq1,comp131468_c0_seq1,comp136854_c2_seq2,comp132602_c0_seq1,comp138397_c0_seq1,comp134447_c1_seq1,comp136985_c1_seq1,comp129368_c0_seq2,comp141193_c0_seq1,comp139749_c2_seq2,comp128924_c0_seq1,comp147665_c0_seq2,c…	1.38947445407199	2.881122e-05	6.401349e-04
GO:0010001	glial cell differentiation	biological_process	8	16	0.00943952802359882	105	1695	36339	comp145139_c2_seq1,comp139782_c3_seq1,comp128415_c3_seq1,comp144936_c0_seq1,comp128124_c0_seq2,comp133008_c2_seq2,comp144685_c0_seq11,comp131853_c0_seq3,comp140558_c1_seq1,comp129545_c3_seq1,comp147430_c0_seq1,comp142388_c0_seq1,comp134347_c1_seq4,comp146498_c1_seq1,comp149356_c0_seq1,comp140985_c5_seq19	3.26688579856721	2.883045e-05	6.401349e-04
GO:0050878	regulation of body fluid levels	biological_process	3	25	0.0147492625368732	216	1695	36339	comp126613_c0_seq1,comp138397_c0_seq1,comp136985_c1_seq1,comp139782_c3_seq1,comp141233_c1_seq11,comp123271_c0_seq5,comp131031_c0_seq1,comp135260_c0_seq3,comp128378_c2_seq6,comp146850_c1_seq1,comp140640_c0_seq5,comp131200_c1_seq1,comp138229_c0_seq1,comp137361_c0_seq1,comp117243_c0_seq1,comp148899_c0_seq2,comp131867_c1_seq1,comp136871_c0_seq1,comp141429_c0_seq1,comp128790_c0_seq1,comp136392_c0_seq1…	2.48135857096034	2.883618e-05	6.401349e-04
GO:0022892	substrate-specific transporter activity	molecular_function	5	147	0.0814404432132964	2262	1805	38720	comp124003_c1_seq2,comp100378_c0_seq2,comp120993_c0_seq1,comp120993_c1_seq1,comp132910_c1_seq1,comp132910_c0_seq1,comp145951_c3_seq1,comp61840_c0_seq1,comp146256_c0_seq1,comp139010_c2_seq1,comp131365_c1_seq2,comp35740_c0_seq1,comp147393_c0_seq2,comp136650_c1_seq1,comp146253_c2_seq1,comp126995_c0_seq3,comp124070_c0_seq1,comp111140_c0_seq1,comp132745_c0_seq1,comp142457_c5_seq1,comp148548_c1_seq1,co…	1.39406452750612	2.888107e-05	6.401349e-04
GO:0005861	troponin complex	cellular_component	11	8	0.00529100529100529	24	1512	27176	comp126373_c0_seq2,comp128471_c1_seq3,comp133266_c0_seq5,comp138282_c1_seq1,comp133037_c0_seq4,comp129683_c0_seq1,comp132088_c1_seq1,comp135421_c1_seq1	5.99118165784832	2.971529e-05	6.551482e-04
GO:0031016	pancreas development	biological_process	6	13	0.00766961651917404	73	1695	36339	comp141983_c1_seq2,comp141581_c0_seq2,comp139782_c3_seq1,comp139773_c0_seq1,comp133008_c2_seq2,comp121280_c0_seq1,comp131853_c0_seq3,comp140747_c0_seq1,comp143687_c1_seq11,comp138333_c0_seq1,comp149323_c1_seq7,comp147430_c0_seq1,comp142556_c0_seq6	3.81789307794884	2.978013e-05	6.551482e-04
GO:0007409	axonogenesis	biological_process	12	37	0.0218289085545723	385	1695	36339	comp128377_c0_seq1,comp142458_c0_seq1,comp126114_c0_seq1,comp129368_c0_seq2,comp147992_c0_seq2,comp144936_c0_seq1,comp137090_c1_seq2,comp149241_c0_seq1,comp146740_c0_seq1,comp148541_c0_seq3,comp131853_c0_seq3,comp103595_c0_seq1,comp131884_c0_seq1,comp133940_c1_seq5,comp140558_c1_seq1,comp145798_c0_seq1,comp124560_c0_seq2,comp137757_c0_seq1,comp146664_c0_seq1,comp144628_c0_seq4,comp148289_c0_seq2,…	2.06036547523273	2.988120e-05	6.551482e-04
GO:0016324	apical plasma membrane	cellular_component	6	22	0.0145502645502645	150	1512	27176	comp136614_c0_seq4,comp124070_c0_seq1,comp144574_c0_seq1,comp134950_c0_seq1,comp138804_c0_seq1,comp146182_c0_seq3,comp139884_c1_seq2,comp142130_c0_seq3,comp143207_c1_seq1,comp147229_c0_seq4,comp147581_c1_seq3,comp122263_c0_seq1,comp143435_c0_seq1,comp147382_c1_seq1,comp136871_c0_seq1,comp149442_c1_seq1,comp141972_c0_seq1,comp136392_c0_seq1,comp146173_c2_seq1,comp123517_c0_seq13,comp140739_c0_seq1…	2.63611992945326	2.993983e-05	6.551482e-04
GO:2000147	positive regulation of cell motility	biological_process	6	21	0.0123893805309735	165	1695	36339	comp134391_c0_seq1,comp141980_c0_seq1,comp144685_c0_seq11,comp102293_c0_seq1,comp143687_c1_seq11,comp138971_c1_seq13,comp128378_c2_seq6,comp134419_c0_seq1,comp143075_c0_seq2,comp140640_c0_seq5,comp134525_c0_seq2,comp141302_c0_seq1,comp132275_c2_seq1,comp147229_c0_seq4,comp147824_c0_seq1,comp137361_c0_seq1,comp137648_c1_seq1,comp137648_c0_seq1,comp146368_c0_seq8,comp145856_c0_seq4,comp133018_c2_se…	2.72859211584875	3.015877e-05	6.578441e-04
GO:0006873	cellular ion homeostasis	biological_process	6	41	0.024188790560472	445	1695	36339	comp145951_c3_seq1,comp137559_c1_seq1,comp35740_c0_seq1,comp127067_c1_seq3,comp146030_c2_seq4,comp139782_c3_seq1,comp142457_c5_seq1,comp142447_c0_seq1,comp137090_c1_seq2,comp133008_c2_seq2,comp138773_c1_seq7,comp143174_c0_seq6,comp124560_c0_seq2,comp136507_c0_seq2,comp134461_c1_seq1,comp147239_c0_seq1,comp140640_c0_seq5,comp139342_c0_seq1,comp144343_c0_seq5,comp147478_c1_seq1,comp128810_c4_seq1,c…	1.97527294421796	3.056597e-05	6.646164e-04
GO:0003205	cardiac chamber development	biological_process	8	17	0.0100294985250737	117	1695	36339	comp133266_c0_seq5,comp129199_c0_seq2,comp129984_c0_seq3,comp147971_c1_seq1,comp116003_c1_seq1,comp130619_c0_seq2,comp128415_c3_seq1,comp144685_c0_seq11,comp139951_c1_seq17,comp139370_c0_seq1,comp135571_c0_seq1,comp140475_c1_seq2,comp132088_c1_seq1,comp144173_c0_seq8,comp140475_c0_seq1,comp147430_c0_seq1,comp148346_c0_seq7	3.11505937523637	3.090830e-05	6.699398e-04
GO:0010720	positive regulation of cell development	biological_process	7	16	0.00943952802359882	106	1695	36339	comp134391_c0_seq1,comp128124_c0_seq2,comp133008_c2_seq2,comp140558_c1_seq1,comp125640_c0_seq1,comp138971_c1_seq13,comp137757_c0_seq1,comp142130_c0_seq3,comp129545_c3_seq1,comp147430_c0_seq1,comp142388_c0_seq1,comp145608_c0_seq4,comp146368_c0_seq8,comp149396_c0_seq1,comp141143_c0_seq1,comp148298_c1_seq2	3.23606612122224	3.250103e-05	7.022472e-04
GO:0030155	regulation of cell adhesion	biological_process	4	26	0.0153392330383481	231	1695	36339	comp134391_c0_seq1,comp128377_c0_seq1,comp139749_c2_seq2,comp143242_c2_seq4,comp140597_c0_seq2,comp143687_c1_seq11,comp125640_c0_seq1,comp131192_c0_seq1,comp138971_c1_seq13,comp143343_c1_seq3,comp128378_c2_seq6,comp146310_c0_seq1,comp149547_c0_seq1,comp134419_c0_seq1,comp137349_c0_seq1,comp133466_c1_seq1,comp141302_c0_seq1,comp147229_c0_seq4,comp149298_c0_seq1,comp147686_c0_seq5,comp148866_c1_seq…	2.41304064666897	3.274137e-05	7.052224e-04
GO:0010648	negative regulation of cell communication	biological_process	5	55	0.0324483775811209	665	1695	36339	comp141416_c0_seq2,comp128377_c0_seq1,comp140684_c0_seq1,comp143407_c0_seq1,comp127067_c1_seq3,comp132811_c1_seq3,comp147004_c1_seq2,comp136786_c0_seq3,comp147537_c0_seq3,comp141980_c0_seq1,comp147055_c4_seq1,comp139015_c3_seq1,comp144103_c1_seq20,comp139951_c1_seq17,comp131884_c0_seq1,comp149094_c1_seq1,comp143687_c1_seq11,comp140558_c1_seq1,comp125640_c0_seq1,comp147734_c1_seq3,comp147958_c0_se…	1.77314525251181	3.351929e-05	7.197219e-04
GO:0060284	regulation of cell development	biological_process	6	38	0.0224188790560472	402	1695	36339	comp134391_c0_seq1,comp145139_c2_seq1,comp133723_c2_seq2,comp139677_c0_seq1,comp139782_c3_seq1,comp135318_c0_seq1,comp138467_c0_seq1,comp137090_c1_seq2,comp128124_c0_seq2,comp133008_c2_seq2,comp139951_c1_seq17,comp146077_c4_seq1,comp131884_c0_seq1,comp140558_c1_seq1,comp125640_c0_seq1,comp145798_c0_seq1,comp138971_c1_seq13,comp137757_c0_seq1,comp138318_c0_seq2,comp148289_c0_seq2,comp140475_c1_seq…	2.02656628362612	3.375461e-05	7.225168e-04
GO:0021915	neural tube development	biological_process	7	22	0.0129793510324484	179	1695	36339	comp141193_c0_seq1,comp139782_c3_seq1,comp147971_c1_seq1,comp144685_c0_seq11,comp142632_c0_seq1,comp131853_c0_seq3,comp140558_c1_seq1,comp147555_c2_seq3,comp146664_c0_seq1,comp138318_c0_seq2,comp135973_c0_seq1,comp130361_c1_seq4,comp147049_c1_seq13,comp140475_c1_seq2,comp143475_c0_seq2,comp140475_c0_seq1,comp147430_c0_seq1,comp148519_c0_seq1,comp149370_c0_seq1,comp147043_c2_seq2,comp149235_c0_seq…	2.63495328026895	3.402132e-05	7.259643e-04
GO:0014031	mesenchymal cell development	biological_process	8	20	0.0117994100294985	154	1695	36339	comp134391_c0_seq1,comp141980_c0_seq1,comp142342_c0_seq1,comp141685_c0_seq1,comp139951_c1_seq17,comp142342_c1_seq1,comp143443_c0_seq13,comp133352_c0_seq1,comp125039_c0_seq1,comp131477_c0_seq1,comp131192_c0_seq1,comp138971_c1_seq13,comp137757_c0_seq1,comp146942_c2_seq1,comp144628_c0_seq4,comp140640_c0_seq5,comp134066_c0_seq1,comp147430_c0_seq1,comp146368_c0_seq8,comp148346_c0_seq7	2.78427766923342	3.447023e-05	7.323061e-04
GO:0070848	response to growth factor stimulus	biological_process	4	32	0.0188790560471976	315	1695	36339	comp141983_c1_seq2,comp141983_c0_seq1,comp147971_c3_seq1,comp126959_c0_seq1,comp126959_c4_seq2,comp147971_c4_seq1,comp148623_c0_seq3,comp129612_c0_seq2,comp149094_c1_seq1,comp143687_c1_seq11,comp138748_c0_seq2,comp148653_c0_seq2,comp138409_c1_seq1,comp147049_c1_seq13,comp147824_c0_seq1,comp147459_c0_seq2,comp145757_c0_seq2,comp148519_c0_seq1,comp138955_c0_seq2,comp147043_c2_seq2,comp137648_c1_seq…	2.17792386571148	3.453168e-05	7.323061e-04
GO:0008509	anion transmembrane transporter activity	molecular_function	9	32	0.0177285318559557	316	1805	38720	comp136650_c1_seq1,comp146253_c2_seq1,comp148548_c1_seq1,comp132597_c1_seq1,comp148892_c1_seq1,comp142476_c0_seq1,comp127145_c0_seq1,comp146253_c1_seq1,comp138804_c0_seq1,comp141465_c0_seq2,comp144909_c1_seq1,comp146182_c0_seq3,comp144138_c0_seq1,comp146945_c0_seq2,comp136172_c0_seq1,comp127780_c0_seq1,comp120667_c0_seq1,comp143096_c0_seq1,comp142855_c1_seq1,comp135605_c0_seq2,comp132894_c0_seq2,…	2.17230618184368	3.653468e-05	7.723994e-04
GO:0044271	cellular nitrogen compound biosynthetic process	biological_process	4	280	0.165191740412979	4802	1695	36339	comp138257_c2_seq1,comp134391_c0_seq1,comp144117_c0_seq13,comp133085_c0_seq1,comp141983_c1_seq2,comp141983_c0_seq1,comp133904_c1_seq2,comp140684_c0_seq1,comp128370_c1_seq1,comp142458_c0_seq1,comp138717_c0_seq3,comp146357_c0_seq5,comp146510_c0_seq1,comp137831_c0_seq2,comp128611_c0_seq2,comp118725_c0_seq1,comp118456_c0_seq1,comp142333_c1_seq1,comp137439_c0_seq2,comp135705_c1_seq2,comp141581_c0_seq2…	1.25008385149256	3.697442e-05	7.790452e-04
GO:0060485	mesenchyme development	biological_process	6	22	0.0129793510324484	180	1695	36339	comp134391_c0_seq1,comp141980_c0_seq1,comp142342_c0_seq1,comp141685_c0_seq1,comp135727_c0_seq1,comp139951_c1_seq17,comp142342_c1_seq1,comp143443_c0_seq13,comp133352_c0_seq1,comp125039_c0_seq1,comp131477_c0_seq1,comp131192_c0_seq1,comp138971_c1_seq13,comp137757_c0_seq1,comp146942_c2_seq1,comp144628_c0_seq4,comp147049_c1_seq13,comp140640_c0_seq5,comp134066_c0_seq1,comp147430_c0_seq1,comp146368_c0_s…	2.62031465093412	3.707580e-05	7.790452e-04
GO:1901362	organic cyclic compound biosynthetic process	biological_process	4	280	0.165191740412979	4804	1695	36339	comp145951_c3_seq1,comp138257_c2_seq1,comp134391_c0_seq1,comp144117_c0_seq13,comp133085_c0_seq1,comp141983_c1_seq2,comp141983_c0_seq1,comp133904_c1_seq2,comp140684_c0_seq1,comp128370_c1_seq1,comp138717_c0_seq3,comp146357_c0_seq5,comp146510_c0_seq1,comp137831_c0_seq2,comp128611_c0_seq2,comp118725_c0_seq1,comp118456_c0_seq1,comp142333_c1_seq1,comp137439_c0_seq2,comp135705_c1_seq2,comp141581_c0_seq2…	1.24956341691658	3.809053e-05	7.979270e-04
GO:0042379	chemokine receptor binding	molecular_function	5	9	0.00498614958448753	37	1805	38720	comp121946_c0_seq2,comp125946_c0_seq3,comp122089_c0_seq6,comp122717_c0_seq3,comp139060_c0_seq5,comp121323_c0_seq1,comp128216_c0_seq3,comp143251_c0_seq1,comp130021_c0_seq4	5.21793815976641	3.872066e-05	8.086615e-04
GO:0055003	cardiac myofibril assembly	biological_process	11	8	0.00471976401179941	29	1695	36339	comp133593_c2_seq1,comp88581_c0_seq1,comp136301_c3_seq1,comp127314_c5_seq1,comp127314_c6_seq1,comp149559_c0_seq1,comp144440_c0_seq8,comp147296_c1_seq2	5.91418980775099	3.925427e-05	8.173215e-04
GO:0035113	embryonic appendage morphogenesis	biological_process	6	16	0.00943952802359882	108	1695	36339	comp147971_c3_seq1,comp147971_c4_seq1,comp147971_c1_seq1,comp135727_c0_seq1,comp128415_c3_seq1,comp140558_c1_seq1,comp149429_c0_seq2,comp138971_c1_seq13,comp138333_c0_seq1,comp140475_c1_seq2,comp149429_c1_seq2,comp134015_c1_seq2,comp140475_c0_seq1,comp138229_c0_seq1,comp145336_c0_seq1,comp146498_c1_seq1	3.17613897082924	4.110108e-05	8.531888e-04
GO:0042074	cell migration involved in gastrulation	biological_process	7	12	0.00707964601769911	65	1695	36339	comp146510_c0_seq1,comp132811_c1_seq3,comp141980_c0_seq1,comp131546_c0_seq2,comp131192_c0_seq1,comp137461_c3_seq1,comp143075_c0_seq2,comp143475_c0_seq2,comp147043_c2_seq2,comp149235_c0_seq1,comp137758_c0_seq1,comp133260_c0_seq1	3.95795779441797	4.126754e-05	8.540640e-04
GO:0019438	aromatic compound biosynthetic process	biological_process	4	274	0.16165191740413	4693	1695	36339	comp138257_c2_seq1,comp134391_c0_seq1,comp144117_c0_seq13,comp133085_c0_seq1,comp141983_c1_seq2,comp141983_c0_seq1,comp133904_c1_seq2,comp140684_c0_seq1,comp128370_c1_seq1,comp138717_c0_seq3,comp146357_c0_seq5,comp146510_c0_seq1,comp137831_c0_seq2,comp128611_c0_seq2,comp118725_c0_seq1,comp118456_c0_seq1,comp142333_c1_seq1,comp137439_c0_seq2,comp135705_c1_seq2,comp141581_c0_seq2,comp132811_c1_seq3…	1.25170872076469	4.161044e-05	8.585746e-04
GO:0035050	embryonic heart tube development	biological_process	8	17	0.0100294985250737	120	1695	36339	comp127314_c5_seq1,comp132811_c1_seq3,comp138223_c0_seq1,comp127314_c6_seq1,comp135727_c0_seq1,comp144685_c0_seq11,comp130784_c3_seq1,comp135343_c0_seq1,comp138451_c0_seq1,comp131779_c0_seq1,comp146327_c0_seq4,comp142933_c0_seq1,comp134331_c0_seq1,comp147430_c0_seq1,comp147043_c2_seq2,comp133476_c0_seq2,comp149168_c0_seq1	3.03718289085546	4.302529e-05	8.851102e-04
GO:0034654	nucleobase-containing compound biosynthetic process	biological_process	5	268	0.15811209439528	4579	1695	36339	comp138257_c2_seq1,comp134391_c0_seq1,comp144117_c0_seq13,comp133085_c0_seq1,comp141983_c1_seq2,comp141983_c0_seq1,comp133904_c1_seq2,comp140684_c0_seq1,comp128370_c1_seq1,comp138717_c0_seq3,comp146357_c0_seq5,comp146510_c0_seq1,comp137831_c0_seq2,comp128611_c0_seq2,comp118725_c0_seq1,comp118456_c0_seq1,comp142333_c1_seq1,comp137439_c0_seq2,comp135705_c1_seq2,comp141581_c0_seq2,comp132811_c1_seq3…	1.25477951479146	4.337649e-05	8.896712e-04
GO:0048263	determination of dorsal identity	biological_process	8	5	0.00294985250737463	10	1695	36339	comp132811_c1_seq3,comp144685_c0_seq11,comp131646_c0_seq5,comp129559_c0_seq4,comp133260_c0_seq1	10.7194690265487	4.542511e-05	9.234199e-04
GO:0033275	actin-myosin filament sliding	biological_process	6	5	0.00294985250737463	10	1695	36339	comp133593_c2_seq1,comp133266_c0_seq5,comp104169_c0_seq1,comp113540_c2_seq1,comp132088_c1_seq1	10.7194690265487	4.542511e-05	9.234199e-04
GO:2000223	regulation of BMP signaling pathway involved in heart jogging	biological_process	14	5	0.00294985250737463	10	1695	36339	comp138223_c0_seq1,comp138451_c0_seq1,comp131779_c0_seq1,comp147043_c2_seq2,comp133476_c0_seq2	10.7194690265487	4.542511e-05	9.234199e-04
GO:0031175	neuron projection development	biological_process	10	47	0.0277286135693215	546	1695	36339	comp145139_c2_seq1,comp128377_c0_seq1,comp142458_c0_seq1,comp126114_c0_seq1,comp129368_c0_seq2,comp136786_c0_seq3,comp147992_c0_seq2,comp144936_c0_seq1,comp137090_c1_seq2,comp149241_c0_seq1,comp146740_c0_seq1,comp148541_c0_seq3,comp131853_c0_seq3,comp103595_c0_seq1,comp131884_c0_seq1,comp133940_c1_seq5,comp140558_c1_seq1,comp145798_c0_seq1,comp124560_c0_seq2,comp137757_c0_seq1,comp146664_c0_seq1,…	1.845476352556	4.653784e-05	9.432492e-04
GO:0043010	camera-type eye development	biological_process	8	32	0.0188790560471976	320	1695	36339	comp145139_c2_seq1,comp146325_c0_seq3,comp139677_c0_seq1,comp149422_c1_seq1,comp146005_c0_seq1,comp139773_c0_seq1,comp131836_c0_seq2,comp144685_c0_seq11,comp142632_c0_seq1,comp148541_c0_seq3,comp140558_c1_seq1,comp149429_c0_seq2,comp121844_c1_seq1,comp130361_c1_seq4,comp141635_c3_seq2,comp147049_c1_seq13,comp140569_c2_seq1,comp117864_c0_seq2,comp147920_c0_seq2,comp149429_c1_seq2,comp127609_c0_seq…	2.14389380530973	4.688632e-05	9.475174e-04
GO:0051272	positive regulation of cellular component movement	biological_process	5	21	0.0123893805309735	170	1695	36339	comp134391_c0_seq1,comp141980_c0_seq1,comp144685_c0_seq11,comp102293_c0_seq1,comp143687_c1_seq11,comp138971_c1_seq13,comp128378_c2_seq6,comp134419_c0_seq1,comp143075_c0_seq2,comp140640_c0_seq5,comp134525_c0_seq2,comp141302_c0_seq1,comp132275_c2_seq1,comp147229_c0_seq4,comp147824_c0_seq1,comp137361_c0_seq1,comp137648_c1_seq1,comp137648_c0_seq1,comp146368_c0_seq8,comp145856_c0_seq4,comp133018_c2_se…	2.64833940655908	4.711899e-05	9.494270e-04
GO:0007605	sensory perception of sound	biological_process	7	18	0.0106194690265487	133	1695	36339	comp134391_c0_seq1,comp124105_c1_seq9,comp124070_c0_seq1,comp126959_c0_seq1,comp126959_c4_seq2,comp130619_c0_seq2,comp147470_c0_seq4,comp149429_c0_seq2,comp142139_c1_seq1,comp143207_c1_seq1,comp149429_c1_seq2,comp149526_c0_seq1,comp136392_c0_seq1,comp136913_c0_seq3,comp145077_c0_seq3,comp136355_c0_seq1,comp146173_c2_seq1,comp123517_c0_seq13	2.90151041320114	4.821370e-05	9.686443e-04
GO:0007015	actin filament organization	biological_process	6	30	0.0176991150442478	292	1695	36339	comp115062_c0_seq1,comp133593_c2_seq1,comp108117_c1_seq1,comp88581_c0_seq1,comp141961_c1_seq4,comp117434_c0_seq1,comp147524_c1_seq2,comp139126_c2_seq1,comp141980_c0_seq1,comp144427_c0_seq2,comp144427_c1_seq2,comp141722_c0_seq1,comp138748_c0_seq2,comp137856_c0_seq1,comp137461_c3_seq1,comp146447_c0_seq1,comp142130_c0_seq3,comp132275_c2_seq1,comp149559_c0_seq1,comp144440_c0_seq8,comp146202_c0_seq1,c…	2.20263062189356	4.852104e-05	9.719768e-04
GO:0009891	positive regulation of biosynthetic process	biological_process	5	74	0.0436578171091445	989	1695	36339	comp138257_c2_seq1,comp134391_c0_seq1,comp141983_c1_seq2,comp141983_c0_seq1,comp138717_c0_seq3,comp146510_c0_seq1,comp118725_c0_seq1,comp141581_c0_seq2,comp141193_c0_seq1,comp147665_c0_seq2,comp147971_c1_seq1,comp141980_c0_seq1,comp137783_c2_seq2,comp128415_c3_seq1,comp121280_c0_seq1,comp139951_c1_seq17,comp149094_c1_seq1,comp133940_c1_seq5,comp143687_c1_seq11,comp135489_c0_seq2,comp140558_c1_seq…	1.60412681084854	4.912258e-05	9.809473e-04
GO:0010033	response to organic substance	biological_process	3	95	0.056047197640118	1351	1695	36339	comp134391_c0_seq1,comp133201_c3_seq1,comp141983_c1_seq2,comp141983_c0_seq1,comp104169_c0_seq1,comp147971_c3_seq1,comp142333_c1_seq1,comp126959_c0_seq1,comp141581_c0_seq2,comp126959_c4_seq2,comp135705_c0_seq1,comp136584_c1_seq2,comp147971_c4_seq1,comp147665_c0_seq2,comp140138_c1_seq1,comp148623_c0_seq3,comp140138_c3_seq1,comp142457_c5_seq1,comp143484_c0_seq14,comp140138_c2_seq1,comp137936_c0_seq3…	1.50754930795281	4.925437e-05	9.809473e-04
GO:0005604	basement membrane	cellular_component	4	19	0.0125661375661376	123	1512	27176	comp126959_c0_seq1,comp126959_c4_seq2,comp129368_c0_seq2,comp142342_c0_seq1,comp149241_c0_seq1,comp146740_c0_seq1,comp142342_c1_seq1,comp140597_c0_seq2,comp145798_c0_seq1,comp137856_c0_seq1,comp149547_c0_seq1,comp145354_c0_seq1,comp149298_c0_seq1,comp147686_c0_seq5,comp141764_c0_seq3,comp147490_c0_seq2,comp149012_c1_seq2,comp150161_c0_seq1,comp133210_c0_seq1	2.77640125607605	4.964646e-05	9.858983e-04
GO:0010604	positive regulation of macromolecule metabolic process	biological_process	5	99	0.0584070796460177	1423	1695	36339	comp138257_c2_seq1,comp134391_c0_seq1,comp146227_c0_seq1,comp141983_c1_seq2,comp141983_c0_seq1,comp138717_c0_seq3,comp146510_c0_seq1,comp118725_c0_seq1,comp141581_c0_seq2,comp141193_c0_seq1,comp147665_c0_seq2,comp147971_c1_seq1,comp141980_c0_seq1,comp144111_c0_seq1,comp137783_c2_seq2,comp128415_c3_seq1,comp146740_c0_seq1,comp139773_c0_seq1,comp143242_c2_seq4,comp128124_c0_seq2,comp121280_c0_seq1,…	1.49153539512062	5.161713e-05	1.022079e-03
GO:0048732	gland development	biological_process	6	25	0.0147492625368732	224	1695	36339	comp141983_c1_seq2,comp141193_c0_seq1,comp147004_c1_seq2,comp135727_c0_seq1,comp146740_c0_seq1,comp144685_c0_seq11,comp144103_c1_seq20,comp140558_c1_seq1,comp143174_c0_seq6,comp138971_c1_seq13,comp143343_c1_seq3,comp131779_c0_seq1,comp140475_c1_seq2,comp140569_c2_seq1,comp127609_c0_seq1,comp139624_c0_seq1,comp140475_c0_seq1,comp147430_c0_seq1,comp149168_c0_seq1,comp146368_c0_seq8,comp131867_c1_se…	2.39273862199747	5.287045e-05	1.043529e-03
GO:0031325	positive regulation of cellular metabolic process	biological_process	5	99	0.0584070796460177	1424	1695	36339	comp138257_c2_seq1,comp134391_c0_seq1,comp146227_c0_seq1,comp141983_c1_seq2,comp140396_c0_seq7,comp141983_c0_seq1,comp138717_c0_seq3,comp146510_c0_seq1,comp118725_c0_seq1,comp141581_c0_seq2,comp141193_c0_seq1,comp147665_c0_seq2,comp147971_c1_seq1,comp141980_c0_seq1,comp137783_c2_seq2,comp128415_c3_seq1,comp139773_c0_seq1,comp143242_c2_seq4,comp128124_c0_seq2,comp121280_c0_seq1,comp139015_c3_seq1,…	1.4904879685791	5.300416e-05	1.043529e-03
GO:0008284	positive regulation of cell proliferation	biological_process	5	36	0.0212389380530973	381	1695	36339	comp136985_c1_seq1,comp139749_c2_seq2,comp148623_c0_seq3,comp144355_c2_seq2,comp115230_c0_seq2,comp146740_c0_seq1,comp143242_c2_seq4,comp139951_c1_seq17,comp149094_c1_seq1,comp133940_c1_seq5,comp140558_c1_seq1,comp138748_c0_seq2,comp138971_c1_seq13,comp137856_c0_seq1,comp135973_c0_seq1,comp147795_c1_seq1,comp147600_c0_seq2,comp142130_c0_seq3,comp140640_c0_seq5,comp147920_c0_seq2,comp132275_c2_seq…	2.02572643021392	5.405884e-05	1.061252e-03
GO:0003009	skeletal muscle contraction	biological_process	7	6	0.00353982300884956	16	1695	36339	comp146256_c0_seq1,comp35740_c0_seq1,comp127314_c5_seq1,comp137090_c1_seq2,comp149522_c0_seq1,comp148204_c1_seq1	8.0396017699115	5.454349e-05	1.067716e-03
GO:0007411	axon guidance	biological_process	13	22	0.0129793510324484	185	1695	36339	comp126114_c0_seq1,comp129368_c0_seq2,comp147992_c0_seq2,comp144936_c0_seq1,comp137090_c1_seq2,comp149241_c0_seq1,comp148541_c0_seq3,comp131853_c0_seq3,comp131884_c0_seq1,comp133940_c1_seq5,comp140558_c1_seq1,comp145798_c0_seq1,comp137757_c0_seq1,comp147430_c0_seq1,comp136027_c0_seq2,comp148866_c1_seq2,comp146368_c0_seq8,comp148346_c0_seq7,comp145856_c0_seq4,comp136355_c0_seq1,comp140985_c5_seq19…	2.54949533604401	5.635034e-05	1.099952e-03
GO:0005540	hyaluronic acid binding	molecular_function	4	9	0.00498614958448753	39	1805	38720	comp148628_c0_seq3,comp125900_c0_seq1,comp149486_c0_seq2,comp146654_c1_seq1,comp143375_c0_seq1,comp137234_c1_seq1,comp149060_c1_seq2,comp149481_c0_seq1,comp149012_c1_seq2	4.9503515874707	6.063445e-05	1.180225e-03
GO:0045785	positive regulation of cell adhesion	biological_process	5	14	0.00825958702064897	89	1695	36339	comp139749_c2_seq2,comp143242_c2_seq4,comp140597_c0_seq2,comp138971_c1_seq13,comp143343_c1_seq3,comp128378_c2_seq6,comp146310_c0_seq1,comp134419_c0_seq1,comp137349_c0_seq1,comp133466_c1_seq1,comp141302_c0_seq1,comp147229_c0_seq4,comp148866_c1_seq2,comp146368_c0_seq8	3.37241722183554	6.258846e-05	1.214817e-03
GO:0000122	negative regulation of transcription from RNA polymerase II promoter	biological_process	11	35	0.0206489675516224	369	1695	36339	comp128611_c0_seq2,comp141581_c0_seq2,comp143489_c1_seq5,comp147971_c1_seq1,comp143484_c0_seq14,comp133482_c0_seq2,comp128415_c3_seq1,comp149422_c1_seq1,comp149334_c1_seq1,comp133008_c2_seq2,comp144300_c1_seq3,comp139951_c1_seq17,comp149094_c1_seq1,comp140558_c1_seq1,comp143861_c0_seq7,comp131192_c0_seq1,comp127597_c0_seq2,comp138971_c1_seq13,comp144710_c1_seq1,comp140475_c1_seq2,comp140569_c2_se…	2.03350360937238	6.307271e-05	1.220768e-03
GO:0048705	skeletal system morphogenesis	biological_process	7	24	0.0141592920353982	213	1695	36339	comp134391_c0_seq1,comp132252_c0_seq7,comp126959_c0_seq1,comp132811_c1_seq3,comp126959_c4_seq2,comp130619_c0_seq2,comp135727_c0_seq1,comp137090_c1_seq2,comp139773_c0_seq1,comp144685_c0_seq11,comp143443_c0_seq13,comp139370_c0_seq1,comp140558_c1_seq1,comp125039_c0_seq1,comp138748_c0_seq2,comp111440_c0_seq1,comp140640_c0_seq5,comp134525_c0_seq2,comp147430_c0_seq1,comp134347_c1_seq4,comp146368_c0_seq…	2.41565499189829	6.351342e-05	1.225845e-03
GO:0010557	positive regulation of macromolecule biosynthetic process	biological_process	6	71	0.0418879056047198	947	1695	36339	comp138257_c2_seq1,comp134391_c0_seq1,comp141983_c1_seq2,comp141983_c0_seq1,comp138717_c0_seq3,comp146510_c0_seq1,comp118725_c0_seq1,comp141581_c0_seq2,comp141193_c0_seq1,comp147665_c0_seq2,comp147971_c1_seq1,comp141980_c0_seq1,comp137783_c2_seq2,comp128415_c3_seq1,comp121280_c0_seq1,comp139951_c1_seq17,comp149094_c1_seq1,comp133940_c1_seq5,comp143687_c1_seq11,comp135489_c0_seq2,comp140558_c1_seq…	1.60735438412873	6.514156e-05	1.248518e-03
GO:0071772	response to BMP stimulus	biological_process	5	4	0.0023598820058997	6	1695	36339	comp141983_c1_seq2,comp141983_c0_seq1,comp126959_c0_seq1,comp126959_c4_seq2	14.2926253687316	6.559672e-05	1.248518e-03
GO:0055005	ventricular cardiac myofibril development	biological_process	12	4	0.0023598820058997	6	1695	36339	comp136301_c3_seq1,comp127314_c5_seq1,comp127314_c6_seq1,comp147296_c1_seq2	14.2926253687316	6.559672e-05	1.248518e-03
GO:0071773	cellular response to BMP stimulus	biological_process	7	4	0.0023598820058997	6	1695	36339	comp141983_c1_seq2,comp141983_c0_seq1,comp126959_c0_seq1,comp126959_c4_seq2	14.2926253687316	6.559672e-05	1.248518e-03
GO:0007501	mesodermal cell fate specification	biological_process	11	4	0.0023598820058997	6	1695	36339	comp133904_c1_seq2,comp118456_c0_seq1,comp137439_c0_seq2,comp147043_c2_seq2	14.2926253687316	6.559672e-05	1.248518e-03
GO:0051960	regulation of nervous system development	biological_process	6	34	0.0200589970501475	355	1695	36339	comp145139_c2_seq1,comp139677_c0_seq1,comp139782_c3_seq1,comp135318_c0_seq1,comp138467_c0_seq1,comp137090_c1_seq2,comp128124_c0_seq2,comp133008_c2_seq2,comp139951_c1_seq17,comp146077_c4_seq1,comp131884_c0_seq1,comp140558_c1_seq1,comp145798_c0_seq1,comp137757_c0_seq1,comp138318_c0_seq2,comp144628_c0_seq4,comp148289_c0_seq2,comp140475_c1_seq2,comp142130_c0_seq3,comp140475_c0_seq1,comp129545_c3_seq1…	2.05330674311355	6.584918e-05	1.249861e-03
GO:0018130	heterocycle biosynthetic process	biological_process	4	274	0.16165191740413	4726	1695	36339	comp138257_c2_seq1,comp134391_c0_seq1,comp144117_c0_seq13,comp133085_c0_seq1,comp141983_c1_seq2,comp141983_c0_seq1,comp133904_c1_seq2,comp140684_c0_seq1,comp128370_c1_seq1,comp138717_c0_seq3,comp146357_c0_seq5,comp146510_c0_seq1,comp137831_c0_seq2,comp128611_c0_seq2,comp118725_c0_seq1,comp118456_c0_seq1,comp142333_c1_seq1,comp137439_c0_seq2,comp135705_c1_seq2,comp141581_c0_seq2,comp132811_c1_seq3…	1.24296847789858	6.760281e-05	1.279611e-03
GO:0072006	nephron development	biological_process	8	13	0.00766961651917404	79	1695	36339	comp133593_c2_seq1,comp141581_c0_seq2,comp125640_c0_seq1,comp128006_c0_seq2,comp131779_c0_seq1,comp134419_c0_seq1,comp140475_c1_seq2,comp140569_c2_seq1,comp141302_c0_seq1,comp140475_c0_seq1,comp145757_c0_seq2,comp144213_c0_seq8,comp141764_c0_seq3	3.52792651506665	7.028200e-05	1.326669e-03
GO:0030111	regulation of Wnt receptor signaling pathway	biological_process	7	23	0.0135693215339233	201	1695	36339	comp134391_c0_seq1,comp143407_c0_seq1,comp141581_c0_seq2,comp147004_c1_seq2,comp147537_c0_seq3,comp141980_c0_seq1,comp144685_c0_seq11,comp139015_c3_seq1,comp144103_c1_seq20,comp140558_c1_seq1,comp138971_c1_seq13,comp142822_c0_seq1,comp140475_c1_seq2,comp141944_c0_seq1,comp134525_c0_seq2,comp143475_c0_seq2,comp140475_c0_seq1,comp145757_c0_seq2,comp147693_c0_seq3,comp137219_c0_seq1,comp148340_c0_se…	2.45321181702109	7.050783e-05	1.327286e-03
GO:0045893	positive regulation of transcription, DNA-dependent	biological_process	10	64	0.0377581120943953	835	1695	36339	comp138257_c2_seq1,comp134391_c0_seq1,comp141983_c1_seq2,comp141983_c0_seq1,comp138717_c0_seq3,comp146510_c0_seq1,comp118725_c0_seq1,comp141581_c0_seq2,comp141193_c0_seq1,comp147665_c0_seq2,comp147971_c1_seq1,comp141980_c0_seq1,comp137783_c2_seq2,comp128415_c3_seq1,comp121280_c0_seq1,comp139951_c1_seq17,comp149094_c1_seq1,comp133940_c1_seq5,comp143687_c1_seq11,comp135489_c0_seq2,comp140558_c1_seq…	1.6432239944889	7.845358e-05	1.472827e-03
GO:0003303	BMP signaling pathway involved in heart jogging	biological_process	13	5	0.00294985250737463	11	1695	36339	comp138223_c0_seq1,comp138451_c0_seq1,comp131779_c0_seq1,comp147043_c2_seq2,comp133476_c0_seq2	9.74497184231697	8.006992e-05	1.486920e-03
GO:0048570	notochord morphogenesis	biological_process	8	5	0.00294985250737463	11	1695	36339	comp148630_c2_seq2,comp148254_c0_seq1,comp131779_c0_seq1,comp147043_c2_seq2,comp133476_c0_seq2	9.74497184231697	8.006992e-05	1.486920e-03
GO:0003154	BMP signaling pathway involved in determination of left/right symmetry	biological_process	12	5	0.00294985250737463	11	1695	36339	comp138223_c0_seq1,comp138451_c0_seq1,comp131779_c0_seq1,comp147043_c2_seq2,comp133476_c0_seq2	9.74497184231697	8.006992e-05	1.486920e-03
GO:0048318	axial mesoderm development	biological_process	5	5	0.00294985250737463	11	1695	36339	comp141193_c0_seq1,comp139782_c3_seq1,comp131779_c0_seq1,comp147043_c2_seq2,comp133476_c0_seq2	9.74497184231697	8.006992e-05	1.486920e-03
GO:0048262	determination of dorsal/ventral asymmetry	biological_process	7	7	0.00412979351032448	24	1695	36339	comp132811_c1_seq3,comp147992_c0_seq2,comp144685_c0_seq11,comp131646_c0_seq5,comp129559_c0_seq4,comp142965_c0_seq1,comp133260_c0_seq1	6.25302359882006	8.145567e-05	1.508577e-03
GO:0008009	chemokine activity	molecular_function	6	8	0.00443213296398892	32	1805	38720	comp121946_c0_seq2,comp125946_c0_seq3,comp122089_c0_seq6,comp122717_c0_seq3,comp139060_c0_seq5,comp128216_c0_seq3,comp143251_c0_seq1,comp130021_c0_seq4	5.36288088642659	8.461539e-05	1.562883e-03
GO:0048665	neuron fate specification	biological_process	10	8	0.00471976401179941	32	1695	36339	comp141193_c0_seq1,comp139782_c3_seq1,comp133008_c2_seq2,comp144685_c0_seq11,comp140558_c1_seq1,comp141545_c0_seq1,comp147430_c0_seq1,comp130387_c1_seq3	5.35973451327434	8.490338e-05	1.563998e-03
GO:0060070	canonical Wnt receptor signaling pathway	biological_process	7	23	0.0135693215339233	204	1695	36339	comp134391_c0_seq1,comp143407_c0_seq1,comp135705_c0_seq1,comp147004_c1_seq2,comp141488_c0_seq1,comp147537_c0_seq3,comp141980_c0_seq1,comp141685_c0_seq1,comp139015_c3_seq1,comp144103_c1_seq20,comp140558_c1_seq1,comp131477_c0_seq1,comp138971_c1_seq13,comp147049_c1_seq13,comp134525_c0_seq2,comp143475_c0_seq2,comp147430_c0_seq1,comp147693_c0_seq3,comp147043_c2_seq2,comp137219_c0_seq1,comp148340_c0_se…	2.41713517265313	8.852576e-05	1.626365e-03
GO:0060173	limb development	biological_process	5	17	0.0100294985250737	127	1695	36339	comp126959_c0_seq1,comp126959_c4_seq2,comp147971_c1_seq1,comp128415_c3_seq1,comp146642_c0_seq4,comp140558_c1_seq1,comp149429_c0_seq2,comp136031_c3_seq1,comp138971_c1_seq13,comp147049_c1_seq13,comp140475_c1_seq2,comp149429_c1_seq2,comp140475_c0_seq1,comp148172_c0_seq2,comp145336_c0_seq1,comp148346_c0_seq7,comp146498_c1_seq1	2.86977910946972	8.887780e-05	1.628478e-03
GO:0071310	cellular response to organic substance	biological_process	5	73	0.0430678466076696	991	1695	36339	comp134391_c0_seq1,comp141983_c1_seq2,comp141983_c0_seq1,comp147971_c3_seq1,comp142333_c1_seq1,comp126959_c0_seq1,comp126959_c4_seq2,comp136584_c1_seq2,comp147971_c4_seq1,comp147665_c0_seq2,comp148623_c0_seq3,comp142457_c5_seq1,comp143484_c0_seq14,comp137936_c0_seq3,comp131598_c0_seq1,comp149334_c1_seq1,comp143112_c0_seq4,comp143242_c2_seq4,comp129822_c0_seq1,comp128773_c0_seq1,comp129612_c0_seq2…	1.57925577989516	8.956986e-05	1.636794e-03
GO:0002062	chondrocyte differentiation	biological_process	7	11	0.00648967551622419	60	1695	36339	comp126959_c0_seq1,comp126959_c4_seq2,comp142342_c0_seq1,comp130619_c0_seq2,comp142342_c1_seq1,comp139370_c0_seq1,comp140558_c1_seq1,comp138748_c0_seq2,comp145757_c0_seq2,comp140985_c5_seq19,comp149012_c1_seq2	3.93047197640118	9.148390e-05	1.667337e-03
GO:0022607	cellular component assembly	biological_process	3	109	0.064306784660767	1624	1695	36339	comp115062_c0_seq1,comp138257_c2_seq1,comp134391_c0_seq1,comp128377_c0_seq1,comp120897_c1_seq1,comp136854_c0_seq2,comp141961_c1_seq4,comp126613_c0_seq1,comp117434_c0_seq1,comp118725_c0_seq1,comp126114_c0_seq1,comp144729_c1_seq2,comp147524_c1_seq2,comp141319_c0_seq18,comp141581_c0_seq2,comp139749_c2_seq2,comp144876_c1_seq1,comp139126_c2_seq1,comp96220_c0_seq1,comp127618_c0_seq1,comp141980_c0_seq1,…	1.43894350233227	9.227126e-05	1.676857e-03
GO:0006939	smooth muscle contraction	biological_process	6	9	0.00530973451327434	41	1695	36339	comp133593_c2_seq1,comp142447_c0_seq1,comp113540_c2_seq1,comp136867_c0_seq1,comp134461_c1_seq1,comp136290_c0_seq2,comp140640_c0_seq5,comp145757_c0_seq2,comp123517_c0_seq13	4.70610835311893	9.249435e-05	1.676857e-03
GO:0050794	regulation of cellular process	biological_process	3	609	0.35929203539823	11534	1695	36339	comp115062_c0_seq1,comp130198_c0_seq1,comp145951_c3_seq1,comp141416_c0_seq2,comp138257_c2_seq1,comp134391_c0_seq1,comp144117_c0_seq13,comp133085_c0_seq1,comp145139_c2_seq1,comp96076_c0_seq1,comp146227_c0_seq1,comp141983_c1_seq2,comp140396_c0_seq7,comp141983_c0_seq1,comp133266_c0_seq5,comp133904_c1_seq2,comp128377_c0_seq1,comp145576_c1_seq3,comp140684_c0_seq1,comp128370_c1_seq1,comp129984_c3_seq1,…	1.13198485125163	9.479930e-05	1.714121e-03
GO:0022904	respiratory electron transport chain	biological_process	6	15	0.00884955752212389	104	1695	36339	comp97206_c0_seq1,comp96707_c0_seq1,comp149636_c0_seq1,comp46000_c0_seq1,comp149643_c0_seq1,comp124662_c0_seq1,comp124463_c0_seq1,comp105304_c0_seq1,comp110692_c0_seq1,comp120433_c1_seq1,comp114847_c0_seq2,comp111514_c0_seq3,comp149587_c0_seq1,comp118726_c0_seq1,comp125553_c0_seq1	3.09215452688904	9.668755e-05	1.743675e-03
GO:0007420	brain development	biological_process	7	46	0.0271386430678466	548	1695	36339	comp128377_c0_seq1,comp141581_c0_seq2,comp141193_c0_seq1,comp141488_c0_seq1,comp139782_c3_seq1,comp128415_c3_seq1,comp144685_c0_seq11,comp121280_c0_seq1,comp142632_c0_seq1,comp135531_c0_seq2,comp140558_c1_seq1,comp146736_c0_seq2,comp138971_c1_seq13,comp121844_c1_seq1,comp146664_c0_seq1,comp138318_c0_seq2,comp144628_c0_seq4,comp142139_c1_seq1,comp148289_c0_seq2,comp131779_c0_seq1,comp130361_c1_seq…	1.79961888766876	1.008413e-04	1.813824e-03
GO:0009798	axis specification	biological_process	5	14	0.00825958702064897	93	1695	36339	comp132811_c1_seq3,comp141980_c0_seq1,comp141685_c0_seq1,comp133502_c0_seq1,comp139951_c1_seq17,comp131477_c0_seq1,comp144213_c0_seq8,comp133370_c0_seq10,comp134079_c0_seq1,comp147043_c2_seq2,comp144528_c0_seq2,comp133680_c0_seq1,comp148298_c1_seq2,comp144824_c0_seq3	3.22736701874584	1.022468e-04	1.834303e-03
GO:0016529	sarcoplasmic reticulum	cellular_component	8	8	0.00529100529100529	28	1512	27176	comp146256_c0_seq1,comp35740_c0_seq1,comp148469_c0_seq1,comp147478_c1_seq1,comp135670_c0_seq12,comp127277_c0_seq1,comp144227_c0_seq1,comp144047_c0_seq2	5.13529856386999	1.028706e-04	1.840688e-03
GO:0015278	calcium-release channel activity	molecular_function	14	11	0.00609418282548476	61	1805	38720	comp142447_c0_seq1,comp147478_c1_seq1,comp148204_c0_seq1,comp127277_c0_seq1,comp144227_c0_seq1,comp144047_c0_seq2,comp144529_c0_seq2,comp149522_c0_seq1,comp148204_c1_seq1,comp147644_c2_seq4,comp140116_c0_seq1	3.86830752463558	1.065154e-04	1.900954e-03
GO:0032432	actin filament bundle	cellular_component	9	11	0.00727513227513227	52	1512	27176	comp108117_c1_seq1,comp137297_c0_seq2,comp147524_c1_seq2,comp144876_c1_seq1,comp127618_c0_seq1,comp136867_c0_seq1,comp136290_c0_seq2,comp147229_c0_seq4,comp144440_c0_seq8,comp137648_c1_seq1,comp137648_c0_seq1	3.80209605209605	1.113690e-04	1.982426e-03
GO:0005219	ryanodine-sensitive calcium-release channel activity	molecular_function	16	9	0.00498614958448753	42	1805	38720	comp147478_c1_seq1,comp148204_c0_seq1,comp127277_c0_seq1,comp144047_c0_seq2,comp144529_c0_seq2,comp149522_c0_seq1,comp148204_c1_seq1,comp147644_c2_seq4,comp140116_c0_seq1	4.59675504550851	1.124685e-04	1.996825e-03
GO:0032835	glomerulus development	biological_process	9	9	0.00530973451327434	42	1695	36339	comp133593_c2_seq1,comp125640_c0_seq1,comp128006_c0_seq2,comp131779_c0_seq1,comp134419_c0_seq1,comp140569_c2_seq1,comp141302_c0_seq1,comp145757_c0_seq2,comp141764_c0_seq3	4.59405815423515	1.128762e-04	1.998898e-03
GO:0015698	inorganic anion transport	biological_process	7	22	0.0129793510324484	194	1695	36339	comp136650_c1_seq1,comp146253_c2_seq1,comp148548_c1_seq1,comp142476_c0_seq1,comp127145_c0_seq1,comp146253_c1_seq1,comp138804_c0_seq1,comp141465_c0_seq2,comp146182_c0_seq3,comp144138_c0_seq1,comp146945_c0_seq2,comp127780_c0_seq1,comp120667_c0_seq1,comp142813_c1_seq1,comp132894_c0_seq2,comp112754_c0_seq1,comp143435_c0_seq1,comp126364_c0_seq1,comp144564_c1_seq1,comp141173_c0_seq1,comp140739_c0_seq1,…	2.43121977921722	1.144894e-04	2.022254e-03
GO:0035138	pectoral fin morphogenesis	biological_process	7	6	0.00353982300884956	18	1695	36339	comp147971_c3_seq1,comp147971_c4_seq1,comp135727_c0_seq1,comp138333_c0_seq1,comp149547_c0_seq1,comp134015_c1_seq2	7.14631268436578	1.166549e-04	2.055219e-03
GO:0030003	cellular cation homeostasis	biological_process	7	28	0.0165191740412979	278	1695	36339	comp137559_c1_seq1,comp35740_c0_seq1,comp127067_c1_seq3,comp142457_c5_seq1,comp142447_c0_seq1,comp138773_c1_seq7,comp143174_c0_seq6,comp136507_c0_seq2,comp134461_c1_seq1,comp140640_c0_seq5,comp139342_c0_seq1,comp144343_c0_seq5,comp147478_c1_seq1,comp148204_c0_seq1,comp135670_c0_seq12,comp127277_c0_seq1,comp144227_c0_seq1,comp144047_c0_seq2,comp140431_c0_seq2,comp140505_c0_seq4,comp144529_c0_seq2,…	2.15931750175081	1.198090e-04	2.105391e-03
GO:0015629	actin cytoskeleton	cellular_component	8	66	0.0436507936507936	742	1512	27176	comp133593_c2_seq1,comp108117_c1_seq1,comp126373_c0_seq2,comp137297_c0_seq2,comp128471_c1_seq3,comp133266_c0_seq5,comp148786_c2_seq1,comp104169_c0_seq1,comp127314_c5_seq1,comp138282_c1_seq1,comp145730_c0_seq1,comp148390_c0_seq1,comp133037_c0_seq4,comp147524_c1_seq2,comp127314_c1_seq1,comp144876_c1_seq1,comp127618_c0_seq1,comp141309_c0_seq5,comp129562_c4_seq1,comp127314_c6_seq1,comp113540_c2_seq1,…	1.59872502460104	1.219900e-04	2.134933e-03
GO:0051254	positive regulation of RNA metabolic process	biological_process	8	65	0.0383480825958702	865	1695	36339	comp138257_c2_seq1,comp134391_c0_seq1,comp141983_c1_seq2,comp141983_c0_seq1,comp138717_c0_seq3,comp146510_c0_seq1,comp118725_c0_seq1,comp141581_c0_seq2,comp141193_c0_seq1,comp147665_c0_seq2,comp147971_c1_seq1,comp141980_c0_seq1,comp137783_c2_seq2,comp128415_c3_seq1,comp128124_c0_seq2,comp121280_c0_seq1,comp139951_c1_seq17,comp149094_c1_seq1,comp133940_c1_seq5,comp143687_c1_seq11,comp135489_c0_seq…	1.61101846641772	1.221116e-04	2.134933e-03
GO:0001701	in utero embryonic development	biological_process	7	33	0.0194690265486726	352	1695	36339	comp144729_c1_seq2,comp141581_c0_seq2,comp147971_c1_seq1,comp144111_c0_seq1,comp128415_c3_seq1,comp128124_c0_seq2,comp144427_c0_seq2,comp144427_c1_seq2,comp139951_c1_seq17,comp133940_c1_seq5,comp140558_c1_seq1,comp149429_c0_seq2,comp138971_c1_seq13,comp147555_c2_seq3,comp135973_c0_seq1,comp134419_c0_seq1,comp146447_c0_seq1,comp140640_c0_seq5,comp149429_c1_seq2,comp141302_c0_seq1,comp142933_c0_seq…	2.00990044247788	1.255057e-04	2.184402e-03
GO:0003677	DNA binding	molecular_function	4	231	0.12797783933518	3930	1805	38720	comp138257_c2_seq1,comp133085_c0_seq1,comp141983_c1_seq2,comp141983_c0_seq1,comp133904_c1_seq2,comp128370_c1_seq1,comp138717_c0_seq3,comp146357_c0_seq5,comp146510_c0_seq1,comp137831_c0_seq2,comp118456_c0_seq1,comp142333_c1_seq1,comp141319_c0_seq18,comp137439_c0_seq2,comp135705_c1_seq2,comp141581_c0_seq2,comp142542_c0_seq2,comp135705_c0_seq1,comp136584_c1_seq2,comp141193_c0_seq1,comp131338_c0_seq2…	1.26089107864076	1.255769e-04	2.184402e-03
GO:0031099	regeneration	biological_process	4	14	0.00825958702064897	95	1695	36339	comp128377_c0_seq1,comp129368_c0_seq2,comp128924_c0_seq1,comp147665_c0_seq2,comp141224_c0_seq3,comp149422_c1_seq1,comp146740_c0_seq1,comp137757_c0_seq1,comp129545_c3_seq1,comp147430_c0_seq1,comp139298_c0_seq1,comp139298_c1_seq1,comp140505_c0_seq4,comp142892_c0_seq1	3.15942244993013	1.292029e-04	2.241801e-03
GO:0030334	regulation of cell migration	biological_process	6	31	0.0182890855457227	323	1695	36339	comp134391_c0_seq1,comp128377_c0_seq1,comp141980_c0_seq1,comp144685_c0_seq11,comp102293_c0_seq1,comp145806_c0_seq1,comp143687_c1_seq11,comp125640_c0_seq1,comp138971_c1_seq13,comp128378_c2_seq6,comp145806_c1_seq1,comp144628_c0_seq4,comp149547_c0_seq1,comp134419_c0_seq1,comp143075_c0_seq2,comp140640_c0_seq5,comp134525_c0_seq2,comp141302_c0_seq1,comp132275_c2_seq1,comp147229_c0_seq4,comp147824_c0_se…	2.05760705772761	1.300461e-04	2.250747e-03
GO:0019031	viral envelope	cellular_component	4	4	0.00264550264550265	6	1512	27176	comp146719_c2_seq2,comp130927_c2_seq1,comp141875_c0_seq2,comp145348_c0_seq1	11.9823633156966	1.307734e-04	2.251990e-03
GO:0036338	viral membrane	cellular_component	3	4	0.00264550264550265	6	1512	27176	comp146719_c2_seq2,comp130927_c2_seq1,comp141875_c0_seq2,comp145348_c0_seq1	11.9823633156966	1.307734e-04	2.251990e-03
GO:0042641	actomyosin	cellular_component	9	13	0.0085978835978836	71	1512	27176	comp133593_c2_seq1,comp108117_c1_seq1,comp137297_c0_seq2,comp104169_c0_seq1,comp147524_c1_seq2,comp144876_c1_seq1,comp127618_c0_seq1,comp113540_c2_seq1,comp136867_c0_seq1,comp136290_c0_seq2,comp147229_c0_seq4,comp144440_c0_seq8,comp142949_c1_seq2	3.29093076980401	1.313936e-04	2.255142e-03
GO:0035239	tube morphogenesis	biological_process	5	32	0.0188790560471976	338	1695	36339	comp141581_c0_seq2,comp132811_c1_seq3,comp141193_c0_seq1,comp139782_c3_seq1,comp147971_c1_seq1,comp138223_c0_seq1,comp135727_c0_seq1,comp142632_c0_seq1,comp130784_c3_seq1,comp140558_c1_seq1,comp149429_c0_seq2,comp138451_c0_seq1,comp138971_c1_seq13,comp143343_c1_seq3,comp147555_c2_seq3,comp135973_c0_seq1,comp131779_c0_seq1,comp147562_c0_seq1,comp146327_c0_seq4,comp140475_c1_seq2,comp140569_c2_seq1…	2.02972194585537	1.316129e-04	2.255142e-03
GO:0051235	maintenance of location	biological_process	3	22	0.0129793510324484	196	1695	36339	comp115062_c0_seq1,comp117434_c0_seq1,comp35740_c0_seq1,comp132811_c1_seq3,comp142457_c5_seq1,comp142447_c0_seq1,comp138442_c0_seq1,comp135290_c0_seq1,comp126585_c0_seq2,comp146944_c0_seq1,comp134346_c1_seq1,comp141823_c0_seq3,comp135670_c0_seq12,comp127277_c0_seq1,comp144227_c0_seq1,comp145336_c0_seq1,comp129559_c0_seq4,comp149396_c0_seq1,comp140505_c0_seq4,comp145856_c0_seq4,comp146730_c0_seq2,…	2.40641141412317	1.330446e-04	2.274003e-03
GO:0008013	beta-catenin binding	molecular_function	3	13	0.00720221606648199	84	1805	38720	comp146510_c0_seq1,comp135705_c0_seq1,comp140558_c1_seq1,comp138971_c1_seq13,comp128378_c2_seq6,comp145806_c1_seq1,comp140475_c1_seq2,comp140475_c0_seq1,comp139703_c0_seq1,comp147693_c0_seq3,comp137219_c0_seq1,comp148340_c0_seq3,comp141815_c0_seq1	3.31987864397837	1.337086e-04	2.279683e-03
GO:0040012	regulation of locomotion	biological_process	3	34	0.0200589970501475	369	1695	36339	comp134391_c0_seq1,comp128377_c0_seq1,comp141980_c0_seq1,comp144685_c0_seq11,comp102293_c0_seq1,comp145806_c0_seq1,comp143687_c1_seq11,comp125640_c0_seq1,comp135260_c0_seq3,comp138971_c1_seq13,comp128378_c2_seq6,comp145806_c1_seq1,comp144628_c0_seq4,comp149547_c0_seq1,comp134419_c0_seq1,comp143075_c0_seq2,comp140640_c0_seq5,comp134525_c0_seq2,comp141302_c0_seq1,comp132275_c2_seq1,comp147229_c0_se…	1.97540350624745	1.394500e-04	2.371686e-03
GO:0005217	intracellular ligand-gated ion channel activity	molecular_function	12	11	0.00609418282548476	63	1805	38720	comp142447_c0_seq1,comp147478_c1_seq1,comp148204_c0_seq1,comp127277_c0_seq1,comp144227_c0_seq1,comp144047_c0_seq2,comp144529_c0_seq2,comp149522_c0_seq1,comp148204_c1_seq1,comp147644_c2_seq4,comp140116_c0_seq1	3.74550411115508	1.440520e-04	2.443905e-03
GO:0045177	apical part of cell	cellular_component	3	27	0.0178571428571429	225	1512	27176	comp136614_c0_seq4,comp124070_c0_seq1,comp111140_c0_seq1,comp144574_c0_seq1,comp134950_c0_seq1,comp138804_c0_seq1,comp146182_c0_seq3,comp139884_c1_seq2,comp128583_c0_seq8,comp126618_c0_seq1,comp142130_c0_seq3,comp143207_c1_seq1,comp147229_c0_seq4,comp147581_c1_seq3,comp122263_c0_seq1,comp143435_c0_seq1,comp147382_c1_seq1,comp136871_c0_seq1,comp149442_c1_seq1,comp141972_c0_seq1,comp131595_c0_seq1,…	2.1568253968254	1.456828e-04	2.465484e-03
GO:0031328	positive regulation of cellular biosynthetic process	biological_process	6	71	0.0418879056047198	973	1695	36339	comp138257_c2_seq1,comp134391_c0_seq1,comp141983_c1_seq2,comp141983_c0_seq1,comp138717_c0_seq3,comp146510_c0_seq1,comp118725_c0_seq1,comp141581_c0_seq2,comp141193_c0_seq1,comp147665_c0_seq2,comp147971_c1_seq1,comp141980_c0_seq1,comp137783_c2_seq2,comp128415_c3_seq1,comp121280_c0_seq1,comp139951_c1_seq17,comp149094_c1_seq1,comp133940_c1_seq5,comp143687_c1_seq11,comp135489_c0_seq2,comp140558_c1_seq…	1.5644034961664	1.471917e-04	2.475888e-03
GO:0045932	negative regulation of muscle contraction	biological_process	7	4	0.0023598820058997	7	1695	36339	comp146256_c0_seq1,comp35740_c0_seq1,comp134461_c1_seq1,comp123517_c0_seq13	12.2508217446271	1.473786e-04	2.475888e-03
GO:0031443	fast-twitch skeletal muscle fiber contraction	biological_process	10	4	0.0023598820058997	7	1695	36339	comp146256_c0_seq1,comp35740_c0_seq1,comp149522_c0_seq1,comp148204_c1_seq1	12.2508217446271	1.473786e-04	2.475888e-03
GO:0005125	cytokine activity	molecular_function	4	14	0.00775623268698061	97	1805	38720	comp132811_c1_seq3,comp121946_c0_seq2,comp125946_c0_seq3,comp143242_c2_seq4,comp126527_c1_seq3,comp122089_c0_seq6,comp122717_c0_seq3,comp140640_c0_seq5,comp139060_c0_seq5,comp142769_c0_seq1,comp128216_c0_seq3,comp146298_c0_seq1,comp143251_c0_seq1,comp130021_c0_seq4	3.09609618185453	1.613804e-04	2.704499e-03
GO:0035108	limb morphogenesis	biological_process	6	16	0.00943952802359882	121	1695	36339	comp126959_c0_seq1,comp126959_c4_seq2,comp147971_c1_seq1,comp128415_c3_seq1,comp146642_c0_seq4,comp140558_c1_seq1,comp149429_c0_seq2,comp136031_c3_seq1,comp138971_c1_seq13,comp140475_c1_seq2,comp149429_c1_seq2,comp140475_c0_seq1,comp148172_c0_seq2,comp145336_c0_seq1,comp148346_c0_seq7,comp146498_c1_seq1	2.83490089958312	1.636825e-04	2.731284e-03
GO:0048662	negative regulation of smooth muscle cell proliferation	biological_process	6	6	0.00353982300884956	19	1695	36339	comp128377_c0_seq1,comp143242_c2_seq4,comp125640_c0_seq1,comp137856_c0_seq1,comp147795_c1_seq1,comp132275_c2_seq1	6.770190964136	1.637737e-04	2.731284e-03
GO:0000981	sequence-specific DNA binding RNA polymerase II transcription factor activity	molecular_function	11	22	0.0121883656509695	199	1805	38720	comp141983_c1_seq2,comp141983_c0_seq1,comp142333_c1_seq1,comp141581_c0_seq2,comp136584_c1_seq2,comp141193_c0_seq1,comp139677_c0_seq1,comp143489_c1_seq5,comp139782_c3_seq1,comp131598_c0_seq1,comp139951_c1_seq17,comp133940_c1_seq5,comp138971_c1_seq13,comp140770_c0_seq4,comp137866_c0_seq1,comp147043_c2_seq2,comp139826_c1_seq1,comp146309_c0_seq4,comp148495_c0_seq2,comp141912_c1_seq7,comp140985_c5_seq…	2.37152521610824	1.650126e-04	2.745282e-03
GO:0050767	regulation of neurogenesis	biological_process	8	30	0.0176991150442478	313	1695	36339	comp145139_c2_seq1,comp139677_c0_seq1,comp139782_c3_seq1,comp135318_c0_seq1,comp138467_c0_seq1,comp137090_c1_seq2,comp128124_c0_seq2,comp133008_c2_seq2,comp139951_c1_seq17,comp146077_c4_seq1,comp131884_c0_seq1,comp140558_c1_seq1,comp137757_c0_seq1,comp138318_c0_seq2,comp148289_c0_seq2,comp140475_c1_seq2,comp142130_c0_seq3,comp140475_c0_seq1,comp129545_c3_seq1,comp147430_c0_seq1,comp142556_c0_seq6…	2.05485029262914	1.694368e-04	2.808314e-03
GO:0055074	calcium ion homeostasis	biological_process	8	23	0.0135693215339233	213	1695	36339	comp35740_c0_seq1,comp127067_c1_seq3,comp124070_c0_seq1,comp142457_c5_seq1,comp142447_c0_seq1,comp138773_c1_seq7,comp143174_c0_seq6,comp134461_c1_seq1,comp140640_c0_seq5,comp147478_c1_seq1,comp148204_c0_seq1,comp135670_c0_seq12,comp127277_c0_seq1,comp144227_c0_seq1,comp144047_c0_seq2,comp140505_c0_seq4,comp144529_c0_seq2,comp149522_c0_seq1,comp145856_c0_seq4,comp136392_c0_seq1,comp148204_c1_seq1,…	2.3150027005692	1.696187e-04	2.808314e-03
GO:0010927	cellular component assembly involved in morphogenesis	biological_process	5	25	0.0147492625368732	241	1695	36339	comp133593_c2_seq1,comp108117_c1_seq1,comp128471_c1_seq3,comp88581_c0_seq1,comp133266_c0_seq5,comp129625_c0_seq1,comp136301_c3_seq1,comp127314_c5_seq1,comp139782_c3_seq1,comp127314_c6_seq1,comp138547_c1_seq1,comp133940_c1_seq5,comp143687_c1_seq11,comp132615_c1_seq1,comp136290_c0_seq2,comp147239_c0_seq1,comp140640_c0_seq5,comp132088_c1_seq1,comp147430_c0_seq1,comp149559_c0_seq1,comp144440_c0_seq8,…	2.22395622957441	1.710046e-04	2.824454e-03
GO:0042643	actomyosin, actin part	cellular_component	10	3	0.00198412698412698	3	1512	27176	comp133593_c2_seq1,comp104169_c0_seq1,comp113540_c2_seq1	17.973544973545	1.719034e-04	2.832490e-03
GO:0021517	ventral spinal cord development	biological_process	8	10	0.00589970501474926	54	1695	36339	comp142458_c0_seq1,comp133008_c2_seq2,comp131853_c0_seq3,comp140747_c0_seq1,comp133940_c1_seq5,comp140558_c1_seq1,comp141545_c0_seq1,comp147430_c0_seq1,comp146498_c1_seq1,comp130387_c1_seq3	3.97017371353655	1.735791e-04	2.853259e-03
GO:0042383	sarcolemma	cellular_component	5	13	0.0085978835978836	73	1512	27176	comp145951_c3_seq1,comp129625_c0_seq1,comp149228_c0_seq3,comp149209_c0_seq1,comp145806_c0_seq1,comp134461_c1_seq1,comp135933_c0_seq2,comp145979_c1_seq2,comp148469_c0_seq1,comp127277_c0_seq1,comp140505_c0_seq4,comp145427_c2_seq7,comp149356_c0_seq1	3.20076828296006	1.759402e-04	2.885168e-03
GO:0001570	vasculogenesis	biological_process	10	14	0.00825958702064897	98	1695	36339	comp148630_c2_seq2,comp148254_c0_seq1,comp128415_c3_seq1,comp139951_c1_seq17,comp138451_c0_seq1,comp128378_c2_seq6,comp137251_c0_seq1,comp135973_c0_seq1,comp140569_c2_seq1,comp142933_c0_seq1,comp147430_c0_seq1,comp147113_c0_seq1,comp128102_c0_seq1,comp131867_c1_seq1	3.06270543615676	1.811051e-04	2.962794e-03
GO:0030054	cell junction	cellular_component	1	64	0.0423280423280423	727	1512	27176	comp140684_c0_seq1,comp143407_c0_seq1,comp148390_c0_seq1,comp95927_c0_seq1,comp147524_c1_seq2,comp147004_c1_seq2,comp134897_c0_seq3,comp144876_c1_seq1,comp139126_c2_seq1,comp127618_c0_seq1,comp135835_c1_seq1,comp137090_c1_seq2,comp124870_c0_seq2,comp146100_c2_seq2,comp148236_c0_seq1,comp128740_c0_seq1,comp126765_c2_seq8,comp145806_c0_seq1,comp145798_c0_seq1,comp135260_c0_seq3,comp140313_c0_seq8,c…	1.58226530716214	2.045645e-04	3.333979e-03
GO:0004613	phosphoenolpyruvate carboxykinase (GTP) activity	molecular_function	7	5	0.00277008310249307	13	1805	38720	comp131194_c0_seq1,comp131194_c1_seq1,comp129714_c1_seq3,comp127081_c0_seq1,comp129714_c2_seq6	8.25058597911783	2.057145e-04	3.333979e-03
GO:0008347	glial cell migration	biological_process	8	5	0.00294985250737463	13	1695	36339	comp129368_c0_seq2,comp131853_c0_seq3,comp148628_c0_seq3,comp143375_c0_seq1,comp146368_c0_seq8	8.24574540503744	2.062205e-04	3.333979e-03
GO:0061312	BMP signaling pathway involved in heart development	biological_process	12	5	0.00294985250737463	13	1695	36339	comp138223_c0_seq1,comp138451_c0_seq1,comp131779_c0_seq1,comp147043_c2_seq2,comp133476_c0_seq2	8.24574540503744	2.062205e-04	3.333979e-03
GO:0035118	embryonic pectoral fin morphogenesis	biological_process	8	5	0.00294985250737463	13	1695	36339	comp147971_c3_seq1,comp147971_c4_seq1,comp135727_c0_seq1,comp138333_c0_seq1,comp134015_c1_seq2	8.24574540503744	2.062205e-04	3.333979e-03
GO:0030030	cell projection organization	biological_process	3	64	0.0377581120943953	866	1695	36339	comp145139_c2_seq1,comp128377_c0_seq1,comp142458_c0_seq1,comp126114_c0_seq1,comp147524_c1_seq2,comp129368_c0_seq2,comp139749_c2_seq2,comp136786_c0_seq3,comp147992_c0_seq2,comp144936_c0_seq1,comp137090_c1_seq2,comp149241_c0_seq1,comp146740_c0_seq1,comp144685_c0_seq11,comp148541_c0_seq3,comp131853_c0_seq3,comp103595_c0_seq1,comp131884_c0_seq1,comp145806_c0_seq1,comp133940_c1_seq5,comp143687_c1_seq1…	1.58440188845061	2.168904e-04	3.498249e-03
GO:0071495	cellular response to endogenous stimulus	biological_process	3	47	0.0277286135693215	583	1695	36339	comp134391_c0_seq1,comp141983_c1_seq2,comp141983_c0_seq1,comp147971_c3_seq1,comp142333_c1_seq1,comp126959_c0_seq1,comp126959_c4_seq2,comp136584_c1_seq2,comp147971_c4_seq1,comp147665_c0_seq2,comp148623_c0_seq3,comp142457_c5_seq1,comp143484_c0_seq14,comp131598_c0_seq1,comp149334_c1_seq1,comp131884_c0_seq1,comp149094_c1_seq1,comp143687_c1_seq11,comp125640_c0_seq1,comp138748_c0_seq2,comp148197_c0_seq…	1.72835349656188	2.175563e-04	3.500772e-03
GO:0006874	cellular calcium ion homeostasis	biological_process	9	22	0.0129793510324484	203	1695	36339	comp35740_c0_seq1,comp127067_c1_seq3,comp142457_c5_seq1,comp142447_c0_seq1,comp138773_c1_seq7,comp143174_c0_seq6,comp134461_c1_seq1,comp140640_c0_seq5,comp147478_c1_seq1,comp148204_c0_seq1,comp135670_c0_seq12,comp127277_c0_seq1,comp144227_c0_seq1,comp144047_c0_seq2,comp140505_c0_seq4,comp144529_c0_seq2,comp149522_c0_seq1,comp145856_c0_seq4,comp136392_c0_seq1,comp148204_c1_seq1,comp147644_c2_seq4,…	2.32343171018789	2.206886e-04	3.542876e-03
GO:0055008	cardiac muscle tissue morphogenesis	biological_process	9	11	0.00648967551622419	66	1695	36339	comp133593_c2_seq1,comp88581_c0_seq1,comp133266_c0_seq5,comp129984_c0_seq3,comp130619_c0_seq2,comp148236_c0_seq1,comp139951_c1_seq17,comp139370_c0_seq1,comp132088_c1_seq1,comp149559_c0_seq1,comp139763_c0_seq1	3.57315634218289	2.219871e-04	3.555416e-03
GO:0048741	skeletal muscle fiber development	biological_process	9	15	0.00884955752212389	112	1695	36339	comp108117_c1_seq1,comp133723_c2_seq2,comp147665_c0_seq2,comp137090_c1_seq2,comp149241_c0_seq1,comp134185_c1_seq3,comp146740_c0_seq1,comp149115_c0_seq1,comp145798_c0_seq1,comp124560_c0_seq2,comp137757_c0_seq1,comp147430_c0_seq1,comp148469_c0_seq1,comp127277_c0_seq1,comp140505_c0_seq4	2.87128634639697	2.246377e-04	3.574620e-03
GO:0002683	negative regulation of immune system process	biological_process	4	15	0.00884955752212389	112	1695	36339	comp128377_c0_seq1,comp143242_c2_seq4,comp140558_c1_seq1,comp128378_c2_seq6,comp138662_c1_seq1,comp147795_c1_seq1,comp129797_c0_seq1,comp138651_c0_seq1,comp118693_c0_seq1,comp135506_c0_seq1,comp121323_c0_seq1,comp146368_c0_seq8,comp129559_c0_seq4,comp146276_c0_seq12,comp145856_c0_seq4	2.87128634639697	2.246377e-04	3.574620e-03
GO:0031102	neuron projection regeneration	biological_process	12	6	0.00353982300884956	20	1695	36339	comp128377_c0_seq1,comp129368_c0_seq2,comp146740_c0_seq1,comp137757_c0_seq1,comp129545_c3_seq1,comp147430_c0_seq1	6.4316814159292	2.247469e-04	3.574620e-03
GO:0048666	neuron development	biological_process	9	54	0.031858407079646	700	1695	36339	comp145139_c2_seq1,comp128377_c0_seq1,comp142458_c0_seq1,comp126114_c0_seq1,comp129368_c0_seq2,comp136786_c0_seq3,comp147992_c0_seq2,comp144936_c0_seq1,comp137090_c1_seq2,comp149241_c0_seq1,comp146740_c0_seq1,comp131836_c0_seq2,comp148541_c0_seq3,comp131853_c0_seq3,comp103595_c0_seq1,comp131884_c0_seq1,comp133940_c1_seq5,comp143687_c1_seq11,comp140558_c1_seq1,comp145798_c0_seq1,comp124560_c0_seq2…	1.65386093552465	2.340072e-04	3.713310e-03
GO:0051173	positive regulation of nitrogen compound metabolic process	biological_process	5	68	0.040117994100295	937	1695	36339	comp138257_c2_seq1,comp134391_c0_seq1,comp141983_c1_seq2,comp141983_c0_seq1,comp138717_c0_seq3,comp146510_c0_seq1,comp118725_c0_seq1,comp141581_c0_seq2,comp141193_c0_seq1,comp147665_c0_seq2,comp147971_c1_seq1,comp141980_c0_seq1,comp137783_c2_seq2,comp128415_c3_seq1,comp128124_c0_seq2,comp121280_c0_seq1,comp139951_c1_seq17,comp149094_c1_seq1,comp133940_c1_seq5,comp143687_c1_seq11,comp135489_c0_seq…	1.55586743608391	2.346773e-04	3.715363e-03
GO:0048566	embryonic digestive tract development	biological_process	7	7	0.00412979351032448	28	1695	36339	comp141581_c0_seq2,comp140558_c1_seq1,comp140475_c1_seq2,comp140475_c0_seq1,comp147430_c0_seq1,comp146368_c0_seq8,comp133018_c2_seq1	5.35973451327434	2.365530e-04	3.736450e-03
GO:0045944	positive regulation of transcription from RNA polymerase II promoter	biological_process	11	45	0.0265486725663717	553	1695	36339	comp141983_c1_seq2,comp141983_c0_seq1,comp138717_c0_seq3,comp146510_c0_seq1,comp141581_c0_seq2,comp141193_c0_seq1,comp147665_c0_seq2,comp147971_c1_seq1,comp137783_c2_seq2,comp128415_c3_seq1,comp121280_c0_seq1,comp139951_c1_seq17,comp149094_c1_seq1,comp133940_c1_seq5,comp143687_c1_seq11,comp140558_c1_seq1,comp145798_c0_seq1,comp148197_c0_seq2,comp138971_c1_seq13,comp136595_c0_seq1,comp140475_c1_se…	1.74457904591208	2.387471e-04	3.762457e-03
GO:0044445	cytosolic part	cellular_component	8	27	0.0178571428571429	232	1512	27176	comp124003_c1_seq2,comp100378_c0_seq2,comp120993_c0_seq1,comp120993_c1_seq1,comp122792_c0_seq1,comp132910_c1_seq1,comp132910_c0_seq1,comp61840_c0_seq1,comp128377_c0_seq1,comp140523_c1_seq1,comp149568_c1_seq1,comp126284_c1_seq1,comp135531_c0_seq2,comp147734_c1_seq3,comp129690_c0_seq1,comp136595_c0_seq1,comp148746_c1_seq1,comp108256_c0_seq1,comp133011_c0_seq1,comp128280_c0_seq1,comp84904_c0_seq1,co…	2.09174876847291	2.413531e-04	3.794822e-03
GO:0030177	positive regulation of Wnt receptor signaling pathway	biological_process	8	13	0.00766961651917404	89	1695	36339	comp134391_c0_seq1,comp147537_c0_seq3,comp144685_c0_seq11,comp139015_c3_seq1,comp140475_c1_seq2,comp141944_c0_seq1,comp134525_c0_seq2,comp143475_c0_seq2,comp140475_c0_seq1,comp145757_c0_seq2,comp147693_c0_seq3,comp149396_c0_seq1,comp148298_c1_seq2	3.13153027741871	2.432146e-04	3.815359e-03
GO:0015103	inorganic anion transmembrane transporter activity	molecular_function	10	17	0.00941828254847645	138	1805	38720	comp136650_c1_seq1,comp146253_c2_seq1,comp148548_c1_seq1,comp127145_c0_seq1,comp146253_c1_seq1,comp138804_c0_seq1,comp141465_c0_seq2,comp146182_c0_seq3,comp146945_c0_seq2,comp127780_c0_seq1,comp120667_c0_seq1,comp132894_c0_seq2,comp112754_c0_seq1,comp126364_c0_seq1,comp141173_c0_seq1,comp140739_c0_seq1,comp141890_c0_seq2	2.64257898751455	2.462437e-04	3.854078e-03
GO:0051336	regulation of hydrolase activity	biological_process	5	75	0.0442477876106195	1060	1695	36339	comp147047_c2_seq1,comp140759_c1_seq1,comp146227_c0_seq1,comp126943_c0_seq4,comp133266_c0_seq5,comp108374_c0_seq1,comp129984_c3_seq1,comp129273_c1_seq1,comp143471_c1_seq1,comp131977_c2_seq9,comp149595_c0_seq1,comp146054_c1_seq1,comp146030_c2_seq4,comp125912_c0_seq1,comp136985_c1_seq1,comp139749_c2_seq2,comp128767_c0_seq1,comp132738_c0_seq1,comp136786_c0_seq3,comp141980_c0_seq1,comp132221_c0_seq1,…	1.51690599432293	2.472670e-04	3.861299e-03
GO:0008016	regulation of heart contraction	biological_process	7	15	0.00884955752212389	113	1695	36339	comp145951_c3_seq1,comp133266_c0_seq5,comp136301_c3_seq1,comp129984_c3_seq1,comp129984_c0_seq3,comp142457_c5_seq1,comp139951_c1_seq17,comp130784_c3_seq1,comp138748_c0_seq2,comp134461_c1_seq1,comp146327_c0_seq4,comp140640_c0_seq5,comp132088_c1_seq1,comp148444_c0_seq2,comp146368_c0_seq8	2.84587673271204	2.480107e-04	3.864131e-03
GO:0004497	monooxygenase activity	molecular_function	5	23	0.0127423822714681	219	1805	38720	comp147105_c1_seq1,comp142458_c0_seq1,comp136854_c0_seq2,comp118725_c0_seq1,comp146997_c1_seq1,comp130991_c0_seq1,comp137936_c0_seq3,comp139271_c0_seq2,comp146997_c0_seq1,comp139750_c1_seq1,comp142790_c0_seq1,comp147961_c0_seq8,comp142874_c0_seq1,comp137315_c0_seq2,comp135508_c0_seq1,comp124815_c0_seq1,comp148100_c0_seq3,comp128270_c0_seq3,comp141615_c1_seq1,comp145502_c0_seq1,comp146520_c3_seq1,…	2.25289973311072	2.537580e-04	3.944732e-03
GO:2000145	regulation of cell motility	biological_process	5	31	0.0182890855457227	337	1695	36339	comp134391_c0_seq1,comp128377_c0_seq1,comp141980_c0_seq1,comp144685_c0_seq11,comp102293_c0_seq1,comp145806_c0_seq1,comp143687_c1_seq11,comp125640_c0_seq1,comp138971_c1_seq13,comp128378_c2_seq6,comp145806_c1_seq1,comp144628_c0_seq4,comp149547_c0_seq1,comp134419_c0_seq1,comp143075_c0_seq2,comp140640_c0_seq5,comp134525_c0_seq2,comp141302_c0_seq1,comp132275_c2_seq1,comp147229_c0_seq4,comp147824_c0_se…	1.9721278327775	2.760420e-04	4.281455e-03
GO:0033691	sialic acid binding	molecular_function	5	4	0.00221606648199446	8	1805	38720	comp125640_c0_seq1,comp145798_c0_seq1,comp137361_c0_seq1,comp148866_c1_seq2	10.7257617728532	2.832482e-04	4.382551e-03
GO:0045743	positive regulation of fibroblast growth factor receptor signaling pathway	biological_process	10	4	0.0023598820058997	8	1695	36339	comp147971_c3_seq1,comp147971_c4_seq1,comp147049_c1_seq13,comp133476_c0_seq2	10.7194690265487	2.838357e-04	4.382551e-03
GO:0030485	smooth muscle contractile fiber	cellular_component	9	4	0.00264550264550265	7	1512	27176	comp133593_c2_seq1,comp113540_c2_seq1,comp136867_c0_seq1,comp136290_c0_seq2	10.27059712774	2.916421e-04	4.492989e-03
GO:0045935	positive regulation of nucleobase-containing compound metabolic process	biological_process	6	67	0.0395280235988201	928	1695	36339	comp138257_c2_seq1,comp134391_c0_seq1,comp141983_c1_seq2,comp141983_c0_seq1,comp138717_c0_seq3,comp146510_c0_seq1,comp118725_c0_seq1,comp141581_c0_seq2,comp141193_c0_seq1,comp147665_c0_seq2,comp147971_c1_seq1,comp141980_c0_seq1,comp137783_c2_seq2,comp128415_c3_seq1,comp128124_c0_seq2,comp121280_c0_seq1,comp139951_c1_seq17,comp149094_c1_seq1,comp133940_c1_seq5,comp143687_c1_seq11,comp135489_c0_seq…	1.54785436374733	2.995166e-04	4.603979e-03
GO:0045879	negative regulation of smoothened signaling pathway	biological_process	8	6	0.00353982300884956	21	1695	36339	comp140558_c1_seq1,comp140475_c1_seq2,comp140475_c0_seq1,comp138442_c0_seq1,comp147968_c0_seq1,comp148172_c0_seq2	6.12541087231353	3.022637e-04	4.625510e-03
GO:0033504	floor plate development	biological_process	8	6	0.00353982300884956	21	1695	36339	comp141193_c0_seq1,comp139782_c3_seq1,comp131853_c0_seq3,comp146664_c0_seq1,comp147430_c0_seq1,comp147043_c2_seq2	6.12541087231353	3.022637e-04	4.625510e-03
GO:0051017	actin filament bundle assembly	biological_process	7	13	0.00766961651917404	91	1695	36339	comp141961_c1_seq4,comp147524_c1_seq2,comp139126_c2_seq1,comp141980_c0_seq1,comp144427_c0_seq2,comp144427_c1_seq2,comp138748_c0_seq2,comp146447_c0_seq1,comp132275_c2_seq1,comp128810_c4_seq1,comp137648_c1_seq1,comp137648_c0_seq1,comp128810_c2_seq1	3.06270543615676	3.042922e-04	4.646204e-03
GO:0005523	tropomyosin binding	molecular_function	4	5	0.00277008310249307	14	1805	38720	comp133266_c0_seq5,comp133806_c0_seq1,comp132088_c1_seq1,comp144440_c0_seq8,comp146144_c0_seq1	7.66125840918085	3.077173e-04	4.667489e-03
GO:0008556	potassium-transporting ATPase activity	molecular_function	18	5	0.00277008310249307	14	1805	38720	comp145951_c3_seq1,comp121128_c0_seq1,comp134461_c1_seq1,comp137141_c2_seq1,comp143670_c0_seq1	7.66125840918085	3.077173e-04	4.667489e-03
GO:0070252	actin-mediated cell contraction	biological_process	5	8	0.00471976401179941	38	1695	36339	comp133593_c2_seq1,comp145951_c3_seq1,comp133266_c0_seq5,comp104169_c0_seq1,comp113540_c2_seq1,comp132088_c1_seq1,comp137648_c1_seq1,comp137648_c0_seq1	4.51346064275734	3.077241e-04	4.667489e-03
GO:0006833	water transport	biological_process	6	5	0.00294985250737463	14	1695	36339	comp136650_c1_seq1,comp129971_c0_seq1,comp128583_c0_seq8,comp122263_c0_seq1,comp121265_c0_seq1	7.65676359039191	3.084690e-04	4.668482e-03
GO:0044763	single-organism cellular process	biological_process	2	823	0.485545722713864	16167	1695	36339	comp115062_c0_seq1,comp130198_c0_seq1,comp133593_c2_seq1,comp145951_c3_seq1,comp137559_c1_seq1,comp108117_c1_seq1,comp136614_c0_seq4,comp147047_c2_seq1,comp141416_c0_seq2,comp138257_c2_seq1,comp134391_c0_seq1,comp130505_c0_seq1,comp130505_c2_seq1,comp144117_c0_seq13,comp133083_c1_seq1,comp145139_c2_seq1,comp146227_c0_seq1,comp141983_c1_seq2,comp140396_c0_seq7,comp141983_c0_seq1,comp128471_c1_seq3…	1.09137415832864	3.166528e-04	4.781805e-03
GO:0005520	insulin-like growth factor binding	molecular_function	4	9	0.00498614958448753	48	1805	38720	comp143758_c1_seq1,comp138190_c0_seq1,comp143876_c0_seq3,comp138748_c1_seq1,comp138748_c0_seq2,comp124200_c0_seq1,comp147581_c1_seq3,comp147760_c0_seq1,comp144129_c0_seq6	4.02216066481994	3.289411e-04	4.952309e-03
GO:0051707	response to other organism	biological_process	3	33	0.0194690265486726	371	1695	36339	comp133593_c2_seq1,comp139440_c0_seq1,comp137936_c0_seq3,comp127968_c0_seq5,comp143242_c2_seq4,comp143454_c0_seq1,comp149486_c0_seq2,comp147795_c1_seq1,comp147181_c2_seq1,comp107010_c0_seq1,comp143689_c0_seq7,comp122687_c0_seq1,comp118693_c0_seq1,comp135506_c0_seq1,comp118797_c0_seq1,comp143921_c1_seq2,comp138245_c0_seq7,comp137648_c1_seq1,comp137500_c0_seq3,comp137648_c0_seq1,comp138627_c0_seq1,…	1.90696753572025	3.294536e-04	4.952309e-03
GO:0006026	aminoglycan catabolic process	biological_process	5	9	0.00530973451327434	48	1695	36339	comp144936_c2_seq2,comp129500_c1_seq2,comp145798_c0_seq1,comp149486_c0_seq2,comp144158_c0_seq2,comp147461_c0_seq1,comp132016_c1_seq1,comp132778_c0_seq1,comp132016_c0_seq1	4.01980088495575	3.301059e-04	4.952309e-03
GO:1901700	response to oxygen-containing compound	biological_process	3	41	0.024188790560472	497	1695	36339	comp134391_c0_seq1,comp133201_c3_seq1,comp128377_c0_seq1,comp104169_c0_seq1,comp141581_c0_seq2,comp136584_c1_seq2,comp140138_c1_seq1,comp140138_c3_seq1,comp140138_c2_seq1,comp137936_c0_seq3,comp113540_c2_seq1,comp149334_c1_seq1,comp139773_c0_seq1,comp143242_c2_seq4,comp129822_c0_seq1,comp131884_c0_seq1,comp149094_c1_seq1,comp125640_c0_seq1,comp138748_c0_seq2,comp148994_c0_seq1,comp128583_c0_seq8,…	1.76860454763982	3.340327e-04	5.000302e-03
GO:0044085	cellular component biogenesis	biological_process	2	119	0.0702064896755162	1866	1695	36339	comp115062_c0_seq1,comp138257_c2_seq1,comp134391_c0_seq1,comp129704_c0_seq1,comp128377_c0_seq1,comp120897_c1_seq1,comp136854_c0_seq2,comp141961_c1_seq4,comp126613_c0_seq1,comp117434_c0_seq1,comp118725_c0_seq1,comp126114_c0_seq1,comp144729_c1_seq2,comp147524_c1_seq2,comp141319_c0_seq18,comp141581_c0_seq2,comp139749_c2_seq2,comp144876_c1_seq1,comp139126_c2_seq1,comp96220_c0_seq1,comp127618_c0_seq1,…	1.36722059395423	3.455169e-04	5.160972e-03
GO:0000976	transcription regulatory region sequence-specific DNA binding	molecular_function	7	17	0.00941828254847645	142	1805	38720	comp141983_c1_seq2,comp141983_c0_seq1,comp118456_c0_seq1,comp137439_c0_seq2,comp142808_c0_seq1,comp128415_c3_seq1,comp131836_c0_seq2,comp133008_c2_seq2,comp140747_c0_seq1,comp132378_c0_seq1,comp141545_c0_seq1,comp138333_c0_seq1,comp131779_c0_seq1,comp145128_c0_seq4,comp135468_c0_seq1,comp133476_c0_seq2,comp143221_c1_seq1	2.56814014279583	3.463587e-04	5.162323e-03
GO:0007167	enzyme linked receptor protein signaling pathway	biological_process	6	53	0.0312684365781711	695	1695	36339	comp144117_c0_seq13,comp128377_c0_seq1,comp132252_c0_seq7,comp147971_c3_seq1,comp132811_c1_seq3,comp136985_c1_seq1,comp147971_c4_seq1,comp148623_c0_seq3,comp138223_c0_seq1,comp139773_c0_seq1,comp129612_c0_seq2,comp135123_c0_seq1,comp149094_c1_seq1,comp143687_c1_seq11,comp125640_c0_seq1,comp138748_c0_seq2,comp145798_c0_seq1,comp138451_c0_seq1,comp138971_c1_seq13,comp128378_c2_seq6,comp135518_c0_se…	1.63491182275419	3.500478e-04	5.206014e-03
GO:0016528	sarcoplasm	cellular_component	6	8	0.00529100529100529	33	1512	27176	comp146256_c0_seq1,comp35740_c0_seq1,comp148469_c0_seq1,comp147478_c1_seq1,comp135670_c0_seq12,comp127277_c0_seq1,comp144227_c0_seq1,comp144047_c0_seq2	4.35722302388969	3.584343e-04	5.319227e-03
GO:0048644	muscle organ morphogenesis	biological_process	7	12	0.00707964601769911	81	1695	36339	comp133593_c2_seq1,comp88581_c0_seq1,comp133266_c0_seq5,comp129984_c0_seq3,comp130619_c0_seq2,comp148236_c0_seq1,comp139951_c1_seq17,comp139370_c0_seq1,comp132088_c1_seq1,comp149559_c0_seq1,comp139763_c0_seq1,comp145427_c2_seq7	3.17613897082924	3.646500e-04	5.399807e-03
GO:0008061	chitin binding	molecular_function	3	11	0.00609418282548476	70	1805	38720	comp133280_c0_seq3,comp125699_c0_seq1,comp147047_c2_seq1,comp144936_c2_seq2,comp140733_c0_seq2,comp144158_c0_seq2,comp132016_c1_seq1,comp132778_c0_seq1,comp148254_c1_seq1,comp132016_c0_seq1,comp136899_c0_seq4	3.37095370003957	3.757299e-04	5.550450e-03
GO:0072507	divalent inorganic cation homeostasis	biological_process	7	23	0.0135693215339233	225	1695	36339	comp35740_c0_seq1,comp127067_c1_seq3,comp124070_c0_seq1,comp142457_c5_seq1,comp142447_c0_seq1,comp138773_c1_seq7,comp143174_c0_seq6,comp134461_c1_seq1,comp140640_c0_seq5,comp147478_c1_seq1,comp148204_c0_seq1,comp135670_c0_seq12,comp127277_c0_seq1,comp144227_c0_seq1,comp144047_c0_seq2,comp140505_c0_seq4,comp144529_c0_seq2,comp149522_c0_seq1,comp145856_c0_seq4,comp136392_c0_seq1,comp148204_c1_seq1,…	2.19153588987217	3.764386e-04	5.550450e-03
GO:0030055	cell-substrate junction	cellular_component	2	18	0.0119047619047619	132	1512	27176	comp147524_c1_seq2,comp139126_c2_seq1,comp146100_c2_seq2,comp128740_c0_seq1,comp145806_c0_seq1,comp145806_c1_seq1,comp143267_c0_seq3,comp147249_c0_seq3,comp146944_c0_seq1,comp134346_c1_seq1,comp128810_c4_seq1,comp129430_c0_seq1,comp143653_c0_seq1,comp148868_c0_seq2,comp145856_c0_seq4,comp149561_c0_seq1,comp149356_c0_seq1,comp110319_c0_seq1	2.45093795093795	3.849215e-04	5.598313e-03
GO:1900115	extracellular regulation of signal transduction	biological_process	6	3	0.00176991150442478	4	1695	36339	comp132811_c1_seq3,comp145336_c0_seq1,comp129559_c0_seq4	16.079203539823	3.910916e-04	5.598313e-03
GO:0071694	maintenance of protein location in extracellular region	biological_process	5	3	0.00176991150442478	4	1695	36339	comp132811_c1_seq3,comp145336_c0_seq1,comp129559_c0_seq4	16.079203539823	3.910916e-04	5.598313e-03
GO:0048014	Tie receptor signaling pathway	biological_process	8	3	0.00176991150442478	4	1695	36339	comp134419_c0_seq1,comp141302_c0_seq1,comp147229_c0_seq4	16.079203539823	3.910916e-04	5.598313e-03
GO:0042661	regulation of mesodermal cell fate specification	biological_process	12	3	0.00176991150442478	4	1695	36339	comp133904_c1_seq2,comp118456_c0_seq1,comp137439_c0_seq2	16.079203539823	3.910916e-04	5.598313e-03
GO:0030537	larval behavior	biological_process	4	3	0.00176991150442478	4	1695	36339	comp137260_c0_seq1,comp149522_c0_seq1,comp148204_c1_seq1	16.079203539823	3.910916e-04	5.598313e-03
GO:0035278	negative regulation of translation involved in gene silencing by miRNA	biological_process	11	3	0.00176991150442478	4	1695	36339	comp147407_c1_seq1,comp148519_c0_seq1,comp144684_c0_seq3	16.079203539823	3.910916e-04	5.598313e-03
GO:1900116	extracellular negative regulation of signal transduction	biological_process	7	3	0.00176991150442478	4	1695	36339	comp132811_c1_seq3,comp145336_c0_seq1,comp129559_c0_seq4	16.079203539823	3.910916e-04	5.598313e-03
GO:0040033	negative regulation of translation, ncRNA-mediated	biological_process	9	3	0.00176991150442478	4	1695	36339	comp147407_c1_seq1,comp148519_c0_seq1,comp144684_c0_seq3	16.079203539823	3.910916e-04	5.598313e-03
GO:0061303	cornea development in camera-type eye	biological_process	9	3	0.00176991150442478	4	1695	36339	comp147049_c1_seq13,comp144213_c0_seq8,comp123899_c0_seq1	16.079203539823	3.910916e-04	5.598313e-03
GO:0008345	larval locomotory behavior	biological_process	5	3	0.00176991150442478	4	1695	36339	comp137260_c0_seq1,comp149522_c0_seq1,comp148204_c1_seq1	16.079203539823	3.910916e-04	5.598313e-03
GO:0035581	sequestering of extracellular ligand from receptor	biological_process	8	3	0.00176991150442478	4	1695	36339	comp132811_c1_seq3,comp145336_c0_seq1,comp129559_c0_seq4	16.079203539823	3.910916e-04	5.598313e-03
GO:0045974	regulation of translation, ncRNA-mediated	biological_process	8	3	0.00176991150442478	4	1695	36339	comp147407_c1_seq1,comp148519_c0_seq1,comp144684_c0_seq3	16.079203539823	3.910916e-04	5.598313e-03
GO:0071692	protein localization to extracellular region	biological_process	4	3	0.00176991150442478	4	1695	36339	comp132811_c1_seq3,comp145336_c0_seq1,comp129559_c0_seq4	16.079203539823	3.910916e-04	5.598313e-03
GO:0010470	regulation of gastrulation	biological_process	7	6	0.00353982300884956	22	1695	36339	comp133904_c1_seq2,comp118456_c0_seq1,comp137439_c0_seq2,comp141581_c0_seq2,comp144685_c0_seq11,comp125640_c0_seq1	5.84698310539018	3.992731e-04	5.703546e-03
GO:0022900	electron transport chain	biological_process	4	20	0.0117994100294985	184	1695	36339	comp110041_c1_seq1,comp97206_c0_seq1,comp124662_c1_seq2,comp96707_c0_seq1,comp149636_c0_seq1,comp46000_c0_seq1,comp149643_c0_seq1,comp124662_c0_seq1,comp149585_c0_seq1,comp141005_c0_seq2,comp124463_c0_seq1,comp105304_c0_seq1,comp110692_c0_seq1,comp120433_c1_seq1,comp114847_c0_seq2,comp37111_c0_seq1,comp111514_c0_seq3,comp149587_c0_seq1,comp118726_c0_seq1,comp125553_c0_seq1	2.33031935359754	4.013161e-04	5.720836e-03
GO:0072503	cellular divalent inorganic cation homeostasis	biological_process	8	22	0.0129793510324484	212	1695	36339	comp35740_c0_seq1,comp127067_c1_seq3,comp142457_c5_seq1,comp142447_c0_seq1,comp138773_c1_seq7,comp143174_c0_seq6,comp134461_c1_seq1,comp140640_c0_seq5,comp147478_c1_seq1,comp148204_c0_seq1,comp135670_c0_seq12,comp127277_c0_seq1,comp144227_c0_seq1,comp144047_c0_seq2,comp140505_c0_seq4,comp144529_c0_seq2,comp149522_c0_seq1,comp145856_c0_seq4,comp136392_c0_seq1,comp148204_c1_seq1,comp147644_c2_seq4,…	2.22479545834029	4.055736e-04	5.769557e-03
GO:0005912	adherens junction	cellular_component	3	22	0.0145502645502645	179	1512	27176	comp143407_c0_seq1,comp148390_c0_seq1,comp147524_c1_seq2,comp147004_c1_seq2,comp139126_c2_seq1,comp146100_c2_seq2,comp128740_c0_seq1,comp145806_c0_seq1,comp145806_c1_seq1,comp147239_c0_seq1,comp126618_c0_seq1,comp143267_c0_seq3,comp147249_c0_seq3,comp146944_c1_seq1,comp146944_c0_seq1,comp134346_c1_seq1,comp128810_c4_seq1,comp129430_c0_seq1,comp143653_c0_seq1,comp149052_c0_seq1,comp145856_c0_seq4,…	2.20903904702787	4.132625e-04	5.866790e-03
GO:0030203	glycosaminoglycan metabolic process	biological_process	5	13	0.00766961651917404	94	1695	36339	comp146939_c0_seq1,comp146054_c1_seq1,comp146110_c0_seq2,comp129500_c1_seq2,comp134507_c1_seq2,comp145798_c0_seq1,comp149486_c0_seq2,comp134419_c0_seq1,comp141302_c0_seq1,comp132936_c0_seq12,comp146673_c0_seq1,comp147461_c0_seq1,comp130212_c0_seq1	2.96495951798155	4.201838e-04	5.952748e-03
GO:0060048	cardiac muscle contraction	biological_process	7	10	0.00589970501474926	60	1695	36339	comp145951_c3_seq1,comp129199_c0_seq2,comp129984_c3_seq1,comp104169_c0_seq1,comp144729_c1_seq2,comp142457_c5_seq1,comp116003_c1_seq1,comp113540_c2_seq1,comp138748_c0_seq2,comp149559_c0_seq1	3.57315634218289	4.243787e-04	5.999806e-03
GO:0004611	phosphoenolpyruvate carboxykinase activity	molecular_function	6	5	0.00277008310249307	15	1805	38720	comp131194_c0_seq1,comp131194_c1_seq1,comp129714_c1_seq3,comp127081_c0_seq1,comp129714_c2_seq6	7.15050784856879	4.438802e-04	6.259316e-03
GO:0019755	one-carbon compound transport	biological_process	5	5	0.00294985250737463	15	1695	36339	comp135594_c0_seq1,comp136650_c1_seq1,comp129971_c0_seq1,comp122263_c0_seq1,comp121265_c0_seq1	7.14631268436578	4.449571e-04	6.259316e-03
GO:0000578	embryonic axis specification	biological_process	6	8	0.00471976401179941	40	1695	36339	comp141685_c0_seq1,comp133502_c0_seq1,comp131477_c0_seq1,comp133370_c0_seq10,comp134079_c0_seq1,comp147043_c2_seq2,comp144528_c0_seq2,comp144824_c0_seq3	4.28778761061947	4.454672e-04	6.259316e-03
GO:0050769	positive regulation of neurogenesis	biological_process	9	12	0.00707964601769911	83	1695	36339	comp128124_c0_seq2,comp133008_c2_seq2,comp140558_c1_seq1,comp137757_c0_seq1,comp142130_c0_seq3,comp129545_c3_seq1,comp147430_c0_seq1,comp142388_c0_seq1,comp145608_c0_seq4,comp149396_c0_seq1,comp141143_c0_seq1,comp148298_c1_seq2	3.09960550165263	4.584138e-04	6.428084e-03
GO:0044344	cellular response to fibroblast growth factor stimulus	biological_process	7	10	0.00589970501474926	61	1695	36339	comp147971_c3_seq1,comp147971_c4_seq1,comp148623_c0_seq3,comp138748_c0_seq2,comp147049_c1_seq13,comp147459_c0_seq2,comp145757_c0_seq2,comp148519_c0_seq1,comp133476_c0_seq2,comp139826_c1_seq1	3.51458000870448	4.866205e-04	6.782088e-03
GO:0048546	digestive tract morphogenesis	biological_process	7	10	0.00589970501474926	61	1695	36339	comp141983_c1_seq2,comp146510_c0_seq1,comp141581_c0_seq2,comp136229_c1_seq1,comp139773_c0_seq1,comp140558_c1_seq1,comp139624_c0_seq1,comp143475_c0_seq2,comp147430_c0_seq1,comp132281_c0_seq1	3.51458000870448	4.866205e-04	6.782088e-03
GO:0071774	response to fibroblast growth factor stimulus	biological_process	5	10	0.00589970501474926	61	1695	36339	comp147971_c3_seq1,comp147971_c4_seq1,comp148623_c0_seq3,comp138748_c0_seq2,comp147049_c1_seq13,comp147459_c0_seq2,comp145757_c0_seq2,comp148519_c0_seq1,comp133476_c0_seq2,comp139826_c1_seq1	3.51458000870448	4.866205e-04	6.782088e-03
GO:0003309	type B pancreatic cell differentiation	biological_process	8	4	0.0023598820058997	9	1695	36339	comp133008_c2_seq2,comp140747_c0_seq1,comp149323_c1_seq7,comp142556_c0_seq6	9.52841691248771	4.920051e-04	6.843253e-03
GO:0014033	neural crest cell differentiation	biological_process	8	13	0.00766961651917404	96	1695	36339	comp141980_c0_seq1,comp141685_c0_seq1,comp143443_c0_seq13,comp133352_c0_seq1,comp131477_c0_seq1,comp131192_c0_seq1,comp137757_c0_seq1,comp146942_c2_seq1,comp147049_c1_seq13,comp140640_c0_seq5,comp134066_c0_seq1,comp147430_c0_seq1,comp148346_c0_seq7	2.9031895280236	5.166652e-04	7.171730e-03
GO:0060351	cartilage development involved in endochondral bone morphogenesis	biological_process	10	6	0.00353982300884956	23	1695	36339	comp134391_c0_seq1,comp126959_c0_seq1,comp132811_c1_seq3,comp126959_c4_seq2,comp137090_c1_seq2,comp140640_c0_seq5	5.59276644863409	5.189761e-04	7.189283e-03
GO:0048583	regulation of response to stimulus	biological_process	3	151	0.0890855457227139	2487	1695	36339	comp141416_c0_seq2,comp138257_c2_seq1,comp134391_c0_seq1,comp144117_c0_seq13,comp146227_c0_seq1,comp128377_c0_seq1,comp140684_c0_seq1,comp143407_c0_seq1,comp147971_c3_seq1,comp127067_c1_seq3,comp129569_c0_seq3,comp141581_c0_seq2,comp132811_c1_seq3,comp136985_c1_seq1,comp139749_c2_seq2,comp147004_c1_seq2,comp147971_c4_seq1,comp147665_c0_seq2,comp138223_c0_seq1,comp136786_c0_seq3,comp147537_c0_seq3…	1.30168059751415	5.214544e-04	7.209081e-03
GO:0001503	ossification	biological_process	3	22	0.0129793510324484	216	1695	36339	comp134391_c0_seq1,comp132289_c0_seq2,comp124070_c0_seq1,comp126959_c0_seq1,comp132811_c1_seq3,comp126959_c4_seq2,comp139773_c0_seq1,comp148541_c0_seq3,comp140558_c1_seq1,comp138748_c0_seq2,comp138971_c1_seq13,comp145670_c0_seq1,comp136787_c0_seq1,comp147430_c0_seq1,comp139109_c0_seq1,comp134347_c1_seq4,comp127277_c0_seq1,comp146368_c0_seq8,comp145336_c0_seq1,comp141691_c0_seq1,comp117691_c0_seq1…	2.1835955424451	5.240499e-04	7.230415e-03
GO:0001948	glycoprotein binding	molecular_function	3	9	0.00498614958448753	51	1805	38720	comp124121_c0_seq1,comp136476_c4_seq1,comp136476_c2_seq1,comp145798_c0_seq1,comp123537_c0_seq1,comp137361_c0_seq1,comp147760_c0_seq1,comp149356_c0_seq1,comp147838_c1_seq9	3.78556297865407	5.263526e-04	7.247632e-03
GO:0051130	positive regulation of cellular component organization	biological_process	5	34	0.0200589970501475	397	1695	36339	comp134391_c0_seq1,comp146227_c0_seq1,comp141581_c0_seq2,comp141980_c0_seq1,comp138748_c0_seq2,comp145798_c0_seq1,comp127597_c0_seq2,comp138971_c1_seq13,comp137757_c0_seq1,comp128378_c2_seq6,comp134419_c0_seq1,comp142130_c0_seq3,comp140640_c0_seq5,comp147920_c0_seq2,comp141302_c0_seq1,comp138442_c0_seq1,comp147229_c0_seq4,comp142556_c0_seq6,comp146202_c0_seq1,comp137648_c1_seq1,comp137500_c0_seq3…	1.83608033704108	5.355170e-04	7.359075e-03
GO:0060415	muscle tissue morphogenesis	biological_process	8	11	0.00648967551622419	73	1695	36339	comp133593_c2_seq1,comp88581_c0_seq1,comp133266_c0_seq5,comp129984_c0_seq3,comp130619_c0_seq2,comp148236_c0_seq1,comp139951_c1_seq17,comp139370_c0_seq1,comp132088_c1_seq1,comp149559_c0_seq1,comp139763_c0_seq1	3.23052491211056	5.460699e-04	7.489114e-03
GO:0031672	A band	cellular_component	10	8	0.00529100529100529	35	1512	27176	comp146256_c0_seq1,comp129984_c3_seq1,comp35740_c0_seq1,comp129984_c0_seq3,comp146100_c2_seq2,comp149017_c1_seq1,comp142343_c0_seq1,comp149559_c0_seq1	4.10823885109599	5.502694e-04	7.531675e-03
GO:0030048	actin filament-based movement	biological_process	4	10	0.00589970501474926	62	1695	36339	comp133593_c2_seq1,comp145951_c3_seq1,comp133266_c0_seq5,comp104169_c0_seq1,comp113540_c2_seq1,comp143207_c1_seq1,comp132088_c1_seq1,comp137648_c1_seq1,comp137648_c0_seq1,comp126208_c0_seq2	3.45789323437054	5.562436e-04	7.598310e-03
GO:0005583	fibrillar collagen	cellular_component	5	4	0.00264550264550265	8	1512	27176	comp134391_c0_seq1,comp126959_c0_seq1,comp126959_c4_seq2,comp130619_c0_seq2	8.98677248677249	5.575367e-04	7.600863e-03
GO:0071599	otic vesicle development	biological_process	9	7	0.00412979351032448	32	1695	36339	comp126959_c0_seq1,comp126959_c4_seq2,comp131836_c0_seq2,comp144685_c0_seq11,comp135343_c0_seq1,comp137203_c0_seq4,comp124860_c0_seq2	4.68976769911504	5.711196e-04	7.770619e-03
GO:0006029	proteoglycan metabolic process	biological_process	6	9	0.00530973451327434	52	1695	36339	comp146939_c0_seq1,comp126959_c0_seq1,comp126959_c4_seq2,comp130619_c0_seq2,comp139370_c0_seq1,comp145798_c0_seq1,comp132936_c0_seq12,comp145757_c0_seq2,comp149012_c1_seq2	3.71058543226685	6.126067e-04	8.318617e-03
GO:0042044	fluid transport	biological_process	5	5	0.00294985250737463	16	1695	36339	comp136650_c1_seq1,comp129971_c0_seq1,comp128583_c0_seq8,comp122263_c0_seq1,comp121265_c0_seq1	6.69966814159292	6.224178e-04	8.435173e-03
GO:0090066	regulation of anatomical structure size	biological_process	3	25	0.0147492625368732	263	1695	36339	comp115062_c0_seq1,comp133593_c2_seq1,comp117434_c0_seq1,comp147524_c1_seq2,comp141581_c0_seq2,comp113540_c2_seq1,comp137090_c1_seq2,comp144427_c0_seq2,comp144427_c1_seq2,comp138773_c1_seq7,comp131884_c0_seq1,comp141722_c0_seq1,comp137757_c0_seq1,comp135518_c0_seq1,comp134461_c1_seq1,comp135973_c0_seq1,comp140640_c0_seq5,comp146202_c0_seq1,comp137648_c1_seq1,comp137648_c0_seq1,comp141143_c0_seq1,…	2.03792186816515	6.393368e-04	8.647407e-03
GO:0032990	cell part morphogenesis	biological_process	5	48	0.0283185840707965	630	1695	36339	comp128377_c0_seq1,comp142458_c0_seq1,comp126114_c0_seq1,comp129368_c0_seq2,comp147992_c0_seq2,comp144936_c0_seq1,comp137090_c1_seq2,comp149241_c0_seq1,comp146740_c0_seq1,comp144685_c0_seq11,comp148541_c0_seq3,comp131853_c0_seq3,comp103595_c0_seq1,comp131884_c0_seq1,comp133940_c1_seq5,comp143687_c1_seq11,comp140558_c1_seq1,comp132615_c1_seq1,comp145798_c0_seq1,comp124560_c0_seq2,comp137757_c0_seq…	1.63344289928361	6.604354e-04	8.915229e-03
GO:0033339	pectoral fin development	biological_process	6	6	0.00353982300884956	24	1695	36339	comp147971_c3_seq1,comp147971_c4_seq1,comp135727_c0_seq1,comp138333_c0_seq1,comp149547_c0_seq1,comp134015_c1_seq2	5.35973451327434	6.648162e-04	8.939241e-03
GO:0032963	collagen metabolic process	biological_process	5	6	0.00353982300884956	24	1695	36339	comp134391_c0_seq1,comp102293_c0_seq1,comp138748_c0_seq2,comp125065_c1_seq1,comp141691_c0_seq1,comp133474_c1_seq1	5.35973451327434	6.648162e-04	8.939241e-03
GO:0008201	heparin binding	molecular_function	4	11	0.00609418282548476	75	1805	38720	comp129569_c0_seq3,comp125912_c0_seq1,comp147470_c0_seq4,comp140597_c0_seq2,comp138748_c0_seq2,comp145798_c0_seq1,comp137856_c0_seq1,comp137361_c0_seq1,comp139874_c0_seq2,comp117691_c0_seq1,comp149494_c0_seq1	3.14622345337027	6.878186e-04	9.230472e-03
GO:0033333	fin development	biological_process	5	11	0.00648967551622419	75	1695	36339	comp147971_c3_seq1,comp147971_c4_seq1,comp135727_c0_seq1,comp138333_c0_seq1,comp149547_c0_seq1,comp134015_c1_seq2,comp147430_c0_seq1,comp138229_c0_seq1,comp139298_c0_seq1,comp139298_c1_seq1,comp140708_c0_seq1	3.14437758112094	6.904751e-04	9.248059e-03
GO:0030509	BMP signaling pathway	biological_process	11	13	0.00766961651917404	99	1695	36339	comp144117_c0_seq13,comp132811_c1_seq3,comp138223_c0_seq1,comp139773_c0_seq1,comp138451_c0_seq1,comp138971_c1_seq13,comp131779_c0_seq1,comp138409_c1_seq1,comp147049_c1_seq13,comp131646_c0_seq5,comp147043_c2_seq2,comp133476_c0_seq2,comp129559_c0_seq4	2.81521408778046	6.961383e-04	9.305771e-03
GO:0065009	regulation of molecular function	biological_process	2	159	0.0938053097345133	2657	1695	36339	comp147047_c2_seq1,comp140759_c1_seq1,comp146227_c0_seq1,comp126943_c0_seq4,comp133266_c0_seq5,comp108374_c0_seq1,comp145576_c1_seq3,comp129984_c3_seq1,comp145576_c0_seq1,comp136854_c0_seq2,comp129273_c1_seq1,comp143471_c1_seq1,comp128611_c0_seq2,comp118725_c0_seq1,comp131977_c2_seq9,comp149595_c0_seq1,comp135919_c0_seq2,comp146054_c1_seq1,comp146030_c2_seq4,comp125912_c0_seq1,comp136985_c1_seq1,…	1.28294736561629	7.007606e-04	9.349371e-03
GO:0001837	epithelial to mesenchymal transition	biological_process	9	12	0.00707964601769911	87	1695	36339	comp134391_c0_seq1,comp141980_c0_seq1,comp142342_c0_seq1,comp141685_c0_seq1,comp139951_c1_seq17,comp142342_c1_seq1,comp125039_c0_seq1,comp131477_c0_seq1,comp131192_c0_seq1,comp138971_c1_seq13,comp144628_c0_seq4,comp146368_c0_seq8	2.9570949038755	7.076267e-04	9.422680e-03
GO:0051270	regulation of cellular component movement	biological_process	4	33	0.0194690265486726	388	1695	36339	comp145951_c3_seq1,comp134391_c0_seq1,comp128377_c0_seq1,comp139126_c2_seq1,comp141980_c0_seq1,comp144685_c0_seq11,comp102293_c0_seq1,comp145806_c0_seq1,comp143687_c1_seq11,comp125640_c0_seq1,comp138971_c1_seq13,comp128378_c2_seq6,comp145806_c1_seq1,comp144628_c0_seq4,comp149547_c0_seq1,comp134419_c0_seq1,comp143075_c0_seq2,comp140640_c0_seq5,comp134525_c0_seq2,comp141302_c0_seq1,comp132275_c2_se…	1.82341483441292	7.216155e-04	9.590367e-03
GO:0030529	ribonucleoprotein complex	cellular_component	5	112	0.0740740740740741	1491	1512	27176	comp122792_c0_seq1,comp118807_c1_seq1,comp141239_c0_seq1,comp128377_c0_seq1,comp144729_c1_seq2,comp144461_c1_seq1,comp132837_c1_seq1,comp148296_c1_seq1,comp125228_c0_seq2,comp140828_c0_seq1,comp128124_c0_seq2,comp132562_c1_seq1,comp148229_c3_seq1,comp139015_c3_seq1,comp131105_c2_seq1,comp142979_c0_seq1,comp136595_c0_seq1,comp142515_c3_seq1,comp148517_c0_seq1,comp147407_c1_seq1,comp148519_c0_seq1,…	1.35012544402216	7.260793e-04	9.631064e-03
GO:0048511	rhythmic process	biological_process	1	14	0.00825958702064897	112	1695	36339	comp132252_c0_seq7,comp143489_c1_seq5,comp139015_c3_seq1,comp131884_c0_seq1,comp149094_c1_seq1,comp146368_c0_seq8,comp149124_c0_seq1,comp136871_c0_seq1,comp146268_c2_seq4,comp142132_c0_seq1,comp135284_c2_seq4,comp123517_c0_seq13,comp99521_c0_seq1,comp150161_c0_seq1	2.67986725663717	7.283459e-04	9.642514e-03
GO:0048858	cell projection morphogenesis	biological_process	6	47	0.0277286135693215	617	1695	36339	comp128377_c0_seq1,comp142458_c0_seq1,comp126114_c0_seq1,comp129368_c0_seq2,comp147992_c0_seq2,comp144936_c0_seq1,comp137090_c1_seq2,comp149241_c0_seq1,comp146740_c0_seq1,comp144685_c0_seq11,comp148541_c0_seq3,comp131853_c0_seq3,comp103595_c0_seq1,comp131884_c0_seq1,comp133940_c1_seq5,comp143687_c1_seq11,comp140558_c1_seq1,comp132615_c1_seq1,comp145798_c0_seq1,comp124560_c0_seq2,comp137757_c0_seq…	1.63311197487127	7.500045e-04	9.910155e-03
GO:0070161	anchoring junction	cellular_component	2	22	0.0145502645502645	187	1512	27176	comp143407_c0_seq1,comp148390_c0_seq1,comp147524_c1_seq2,comp147004_c1_seq2,comp139126_c2_seq1,comp146100_c2_seq2,comp128740_c0_seq1,comp145806_c0_seq1,comp145806_c1_seq1,comp147239_c0_seq1,comp126618_c0_seq1,comp143267_c0_seq3,comp147249_c0_seq3,comp146944_c1_seq1,comp146944_c0_seq1,comp134346_c1_seq1,comp128810_c4_seq1,comp129430_c0_seq1,comp143653_c0_seq1,comp149052_c0_seq1,comp145856_c0_seq4,…	2.11453470277	7.524338e-04	9.923172e-03
GO:0006996	organelle organization	biological_process	3	162	0.0955752212389381	2719	1695	36339	comp115062_c0_seq1,comp133593_c2_seq1,comp108117_c1_seq1,comp138257_c2_seq1,comp145139_c2_seq1,comp140396_c0_seq7,comp128471_c1_seq3,comp88581_c0_seq1,comp133266_c0_seq5,comp129625_c0_seq1,comp136301_c3_seq1,comp145576_c1_seq3,comp122505_c0_seq1,comp145576_c0_seq1,comp136854_c0_seq2,comp141961_c1_seq4,comp117434_c0_seq1,comp35740_c0_seq1,comp127314_c5_seq1,comp147524_c1_seq2,comp141319_c0_seq18,c…	1.27734754122904	7.548426e-04	9.935869e-03
GO:0006030	chitin metabolic process	biological_process	6	11	0.00648967551622419	76	1695	36339	comp133280_c0_seq3,comp125699_c0_seq1,comp147047_c2_seq1,comp144936_c2_seq2,comp140733_c0_seq2,comp144158_c0_seq2,comp132016_c1_seq1,comp132778_c0_seq1,comp148254_c1_seq1,comp132016_c0_seq1,comp136899_c0_seq4	3.10300419189567	7.737920e-04	1.016582e-02
GO:0040029	regulation of gene expression, epigenetic	biological_process	6	18	0.0106194690265487	166	1695	36339	comp139440_c0_seq1,comp149334_c2_seq1,comp128415_c3_seq1,comp149422_c1_seq1,comp146005_c0_seq1,comp149334_c1_seq1,comp149334_c3_seq3,comp149389_c0_seq10,comp149094_c1_seq1,comp147407_c1_seq1,comp148519_c0_seq1,comp144684_c0_seq3,comp139298_c0_seq1,comp133370_c0_seq10,comp149353_c0_seq1,comp139298_c1_seq1,comp146498_c1_seq1,comp120567_c0_seq1	2.32470412623947	7.858130e-04	1.030405e-02
GO:0072089	stem cell proliferation	biological_process	3	4	0.0023598820058997	10	1695	36339	comp147920_c0_seq2,comp142933_c0_seq1,comp148519_c0_seq1,comp145856_c0_seq4	8.57557522123894	7.897250e-04	1.033000e-02
GO:0042886	amide transport	biological_process	5	16	0.00943952802359882	139	1695	36339	comp136650_c1_seq1,comp141581_c0_seq2,comp137936_c0_seq3,comp141505_c0_seq1,comp139773_c0_seq1,comp149429_c0_seq2,comp145870_c0_seq4,comp140640_c0_seq5,comp149429_c1_seq2,comp149323_c1_seq7,comp117150_c0_seq2,comp122263_c0_seq1,comp128904_c0_seq1,comp121265_c0_seq1,comp99521_c0_seq1,comp143039_c0_seq1	2.46779143057236	7.907990e-04	1.033000e-02
GO:0031214	biomineral tissue development	biological_process	6	10	0.00589970501474926	65	1695	36339	comp134391_c0_seq1,comp132811_c1_seq3,comp139773_c0_seq1,comp144213_c0_seq8,comp145336_c0_seq1,comp141691_c0_seq1,comp117691_c0_seq1,comp146498_c1_seq1,comp133474_c1_seq1,comp136392_c0_seq1	3.29829816201498	8.161707e-04	1.062104e-02
GO:0033334	fin morphogenesis	biological_process	6	10	0.00589970501474926	65	1695	36339	comp147971_c3_seq1,comp147971_c4_seq1,comp135727_c0_seq1,comp138333_c0_seq1,comp149547_c0_seq1,comp134015_c1_seq2,comp147430_c0_seq1,comp138229_c0_seq1,comp139298_c0_seq1,comp139298_c1_seq1	3.29829816201498	8.161707e-04	1.062104e-02
GO:0007596	blood coagulation	biological_process	5	17	0.0100294985250737	153	1695	36339	comp126613_c0_seq1,comp138397_c0_seq1,comp136985_c1_seq1,comp139782_c3_seq1,comp141233_c1_seq11,comp123271_c0_seq5,comp131031_c0_seq1,comp128378_c2_seq6,comp131200_c1_seq1,comp138229_c0_seq1,comp137361_c0_seq1,comp117243_c0_seq1,comp148899_c0_seq2,comp128790_c0_seq1,comp142892_c0_seq1,comp139803_c0_seq2,comp128790_c1_seq1	2.38210422812193	8.249387e-04	1.071485e-02
GO:0050840	extracellular matrix binding	molecular_function	2	6	0.00332409972299169	25	1805	38720	comp146174_c0_seq1,comp130619_c0_seq2,comp145798_c0_seq1,comp146310_c0_seq1,comp137349_c0_seq1,comp133466_c1_seq1	5.14836565096953	8.382002e-04	1.080828e-02
GO:0055012	ventricular cardiac muscle cell differentiation	biological_process	10	6	0.00353982300884956	25	1695	36339	comp136301_c3_seq1,comp127314_c5_seq1,comp127314_c6_seq1,comp144685_c0_seq11,comp139951_c1_seq17,comp147296_c1_seq2	5.14534513274336	8.404673e-04	1.080828e-02
GO:0030212	hyaluronan metabolic process	biological_process	6	6	0.00353982300884956	25	1695	36339	comp146054_c1_seq1,comp146110_c0_seq2,comp134507_c1_seq2,comp149486_c0_seq2,comp146673_c0_seq1,comp130212_c0_seq1	5.14534513274336	8.404673e-04	1.080828e-02
GO:0090130	tissue migration	biological_process	3	7	0.00412979351032448	34	1695	36339	comp131192_c0_seq1,comp143075_c0_seq2,comp137648_c1_seq1,comp131227_c3_seq2,comp137648_c0_seq1,comp146368_c0_seq8,comp137758_c0_seq1	4.41389901093181	8.414007e-04	1.080828e-02
GO:0009799	specification of symmetry	biological_process	5	20	0.0117994100294985	195	1695	36339	comp132811_c1_seq3,comp138223_c0_seq1,comp147992_c0_seq2,comp135727_c0_seq1,comp139773_c0_seq1,comp144685_c0_seq11,comp130784_c3_seq1,comp138451_c0_seq1,comp131779_c0_seq1,comp146327_c0_seq4,comp135933_c0_seq2,comp147968_c0_seq1,comp134331_c0_seq1,comp131646_c0_seq5,comp147430_c0_seq1,comp147043_c2_seq2,comp133476_c0_seq2,comp129559_c0_seq4,comp142965_c0_seq1,comp133260_c0_seq1	2.19886544134332	8.415707e-04	1.080828e-02
GO:0009855	determination of bilateral symmetry	biological_process	6	20	0.0117994100294985	195	1695	36339	comp132811_c1_seq3,comp138223_c0_seq1,comp147992_c0_seq2,comp135727_c0_seq1,comp139773_c0_seq1,comp144685_c0_seq11,comp130784_c3_seq1,comp138451_c0_seq1,comp131779_c0_seq1,comp146327_c0_seq4,comp135933_c0_seq2,comp147968_c0_seq1,comp134331_c0_seq1,comp131646_c0_seq5,comp147430_c0_seq1,comp147043_c2_seq2,comp133476_c0_seq2,comp129559_c0_seq4,comp142965_c0_seq1,comp133260_c0_seq1	2.19886544134332	8.415707e-04	1.080828e-02
GO:1901213	regulation of transcription from RNA polymerase II promoter involved in heart development	biological_process	11	5	0.00294985250737463	17	1695	36339	comp138223_c0_seq1,comp138451_c0_seq1,comp131779_c0_seq1,comp147043_c2_seq2,comp133476_c0_seq2	6.30557001561687	8.480232e-04	1.087083e-02
GO:0044459	plasma membrane part	cellular_component	5	100	0.0661375661375661	1312	1512	27176	comp145951_c3_seq1,comp136614_c0_seq4,comp129625_c0_seq1,comp140684_c0_seq1,comp143407_c0_seq1,comp145730_c0_seq1,comp148390_c0_seq1,comp124070_c0_seq1,comp144574_c0_seq1,comp142562_c4_seq3,comp128457_c0_seq1,comp146896_c0_seq1,comp144111_c0_seq1,comp121128_c0_seq1,comp147992_c0_seq2,comp144936_c0_seq1,comp137090_c1_seq2,comp141505_c0_seq1,comp139779_c0_seq1,comp126553_c0_seq1,comp124870_c0_seq2,…	1.36993483030068	8.629453e-04	1.103563e-02
GO:0006820	anion transport	biological_process	6	35	0.0206489675516224	424	1695	36339	comp136650_c1_seq1,comp146253_c2_seq1,comp111140_c0_seq1,comp148548_c1_seq1,comp132597_c1_seq1,comp148892_c1_seq1,comp142476_c0_seq1,comp127145_c0_seq1,comp146253_c1_seq1,comp138804_c0_seq1,comp141465_c0_seq2,comp144909_c1_seq1,comp146182_c0_seq3,comp144138_c0_seq1,comp146945_c0_seq2,comp136172_c0_seq1,comp127780_c0_seq1,comp120667_c0_seq1,comp143096_c0_seq1,comp142855_c1_seq1,comp135605_c0_seq2,…	1.76972366004341	8.640908e-04	1.103563e-02
GO:0060348	bone development	biological_process	6	12	0.00707964601769911	89	1695	36339	comp134391_c0_seq1,comp126959_c0_seq1,comp132811_c1_seq3,comp126959_c4_seq2,comp137090_c1_seq2,comp140558_c1_seq1,comp140640_c0_seq5,comp144173_c0_seq8,comp145757_c0_seq2,comp134347_c1_seq4,comp127277_c0_seq1,comp145856_c0_seq4	2.89064333300189	8.695736e-04	1.108505e-02
GO:0033002	muscle cell proliferation	biological_process	3	10	0.00589970501474926	66	1695	36339	comp128377_c0_seq1,comp143242_c2_seq4,comp139951_c1_seq17,comp133940_c1_seq5,comp125640_c0_seq1,comp137856_c0_seq1,comp147795_c1_seq1,comp140640_c0_seq5,comp132275_c2_seq1,comp146368_c0_seq8	3.24832394743899	9.222749e-04	1.173509e-02
GO:0032101	regulation of response to external stimulus	biological_process	4	25	0.0147492625368732	270	1695	36339	comp146227_c0_seq1,comp128377_c0_seq1,comp147665_c0_seq2,comp144111_c0_seq1,comp143242_c2_seq4,comp149094_c1_seq1,comp125640_c0_seq1,comp137757_c0_seq1,comp128378_c2_seq6,comp145528_c0_seq2,comp147795_c1_seq1,comp132275_c2_seq1,comp129797_c0_seq1,comp138651_c0_seq1,comp118693_c0_seq1,comp137361_c0_seq1,comp121323_c0_seq1,comp141573_c0_seq1,comp139874_c0_seq2,comp142769_c0_seq1,comp129559_c0_seq4,…	1.98508685676827	9.331437e-04	1.185144e-02
GO:2001212	regulation of vasculogenesis	biological_process	11	3	0.00176991150442478	5	1695	36339	comp139951_c1_seq17,comp135973_c0_seq1,comp131867_c1_seq1	12.8633628318584	9.436644e-04	1.187531e-02
GO:0014028	notochord formation	biological_process	9	3	0.00176991150442478	5	1695	36339	comp131779_c0_seq1,comp147043_c2_seq2,comp133476_c0_seq2	12.8633628318584	9.436644e-04	1.187531e-02
GO:0021553	olfactory nerve development	biological_process	8	3	0.00176991150442478	5	1695	36339	comp140475_c1_seq2,comp140475_c0_seq1,comp149356_c0_seq1	12.8633628318584	9.436644e-04	1.187531e-02
GO:0060029	convergent extension involved in organogenesis	biological_process	7	3	0.00176991150442478	5	1695	36339	comp141983_c1_seq2,comp138717_c0_seq3,comp137090_c1_seq2	12.8633628318584	9.436644e-04	1.187531e-02
GO:0046689	response to mercury ion	biological_process	5	3	0.00176991150442478	5	1695	36339	comp146945_c0_seq2,comp120676_c2_seq1,comp150161_c0_seq1	12.8633628318584	9.436644e-04	1.187531e-02
GO:0045333	cellular respiration	biological_process	5	23	0.0135693215339233	241	1695	36339	comp132602_c0_seq1,comp136847_c1_seq1,comp97206_c0_seq1,comp124662_c1_seq2,comp99521_c0_seq1,comp96707_c0_seq1,comp149636_c0_seq1,comp46000_c0_seq1,comp149643_c0_seq1,comp124662_c0_seq1,comp149585_c0_seq1,comp141005_c0_seq2,comp124463_c0_seq1,comp126013_c0_seq1,comp105304_c0_seq1,comp110692_c0_seq1,comp120433_c1_seq1,comp114847_c0_seq2,comp139594_c0_seq2,comp111514_c0_seq3,comp149587_c0_seq1,comp…	2.04603973120846	9.761426e-04	1.226156e-02
GO:0050881	musculoskeletal movement	biological_process	4	7	0.00412979351032448	35	1695	36339	comp146256_c0_seq1,comp35740_c0_seq1,comp127314_c5_seq1,comp137090_c1_seq2,comp144227_c0_seq1,comp149522_c0_seq1,comp148204_c1_seq1	4.28778761061947	1.009822e-03	1.261543e-02
GO:0048660	regulation of smooth muscle cell proliferation	biological_process	5	7	0.00412979351032448	35	1695	36339	comp128377_c0_seq1,comp143242_c2_seq4,comp125640_c0_seq1,comp137856_c0_seq1,comp147795_c1_seq1,comp140640_c0_seq5,comp132275_c2_seq1	4.28778761061947	1.009822e-03	1.261543e-02
GO:0050879	multicellular organismal movement	biological_process	3	7	0.00412979351032448	35	1695	36339	comp146256_c0_seq1,comp35740_c0_seq1,comp127314_c5_seq1,comp137090_c1_seq2,comp144227_c0_seq1,comp149522_c0_seq1,comp148204_c1_seq1	4.28778761061947	1.009822e-03	1.261543e-02
GO:0021782	glial cell development	biological_process	9	8	0.00471976401179941	45	1695	36339	comp145139_c2_seq1,comp139782_c3_seq1,comp133008_c2_seq2,comp131853_c0_seq3,comp129545_c3_seq1,comp147430_c0_seq1,comp142388_c0_seq1,comp149356_c0_seq1	3.81136676499508	1.015623e-03	1.266487e-02
GO:0008083	growth factor activity	molecular_function	4	15	0.00831024930747922	129	1805	38720	comp117770_c0_seq1,comp115230_c0_seq2,comp143242_c2_seq4,comp144685_c0_seq11,comp138748_c0_seq2,comp137410_c0_seq1,comp134331_c0_seq1,comp130984_c0_seq2,comp142556_c0_seq6,comp131467_c0_seq1,comp146368_c0_seq8,comp124329_c0_seq1,comp142965_c0_seq1,comp142132_c0_seq1,comp120767_c0_seq2	2.49436320298911	1.019996e-03	1.267388e-02
GO:0009607	response to biotic stimulus	biological_process	2	34	0.0200589970501475	412	1695	36339	comp133593_c2_seq1,comp108615_c0_seq1,comp139440_c0_seq1,comp137936_c0_seq3,comp127968_c0_seq5,comp143242_c2_seq4,comp143454_c0_seq1,comp149486_c0_seq2,comp147795_c1_seq1,comp147181_c2_seq1,comp107010_c0_seq1,comp143689_c0_seq7,comp122687_c0_seq1,comp118693_c0_seq1,comp135506_c0_seq1,comp118797_c0_seq1,comp143921_c1_seq2,comp138245_c0_seq7,comp137648_c1_seq1,comp137500_c0_seq3,comp137648_c0_seq1,…	1.76923275195464	1.020034e-03	1.267388e-02
GO:0060541	respiratory system development	biological_process	5	17	0.0100294985250737	156	1695	36339	comp141193_c0_seq1,comp139782_c3_seq1,comp139773_c0_seq1,comp135531_c0_seq2,comp133940_c1_seq5,comp140558_c1_seq1,comp149429_c0_seq2,comp138748_c0_seq2,comp138971_c1_seq13,comp149429_c1_seq2,comp139703_c0_seq1,comp124860_c0_seq2,comp149235_c0_seq1,comp146498_c1_seq1,comp131595_c0_seq1,comp140985_c5_seq19,comp123333_c0_seq1	2.33629453142727	1.025788e-03	1.269943e-02
GO:0007599	hemostasis	biological_process	4	17	0.0100294985250737	156	1695	36339	comp126613_c0_seq1,comp138397_c0_seq1,comp136985_c1_seq1,comp139782_c3_seq1,comp141233_c1_seq11,comp123271_c0_seq5,comp131031_c0_seq1,comp128378_c2_seq6,comp131200_c1_seq1,comp138229_c0_seq1,comp137361_c0_seq1,comp117243_c0_seq1,comp148899_c0_seq2,comp128790_c0_seq1,comp142892_c0_seq1,comp139803_c0_seq2,comp128790_c1_seq1	2.33629453142727	1.025788e-03	1.269943e-02
GO:0004869	cysteine-type endopeptidase inhibitor activity	molecular_function	10	10	0.00554016620498615	67	1805	38720	comp140759_c1_seq1,comp126943_c0_seq4,comp129273_c1_seq1,comp138971_c1_seq13,comp140252_c1_seq1,comp107010_c0_seq1,comp137648_c1_seq1,comp137648_c0_seq1,comp113339_c0_seq1,comp81914_c0_seq2	3.20171993219498	1.035664e-03	1.276767e-02
GO:0002252	immune effector process	biological_process	2	25	0.0147492625368732	272	1695	36339	comp136614_c0_seq4,comp146227_c0_seq1,comp129232_c0_seq1,comp144111_c0_seq1,comp143242_c2_seq4,comp133940_c1_seq5,comp138971_c1_seq13,comp147926_c0_seq1,comp139624_c0_seq1,comp147926_c1_seq1,comp129797_c0_seq1,comp148575_c0_seq1,comp138651_c0_seq1,comp135506_c0_seq1,comp138245_c0_seq7,comp137500_c0_seq3,comp141573_c0_seq1,comp139874_c0_seq2,comp146368_c0_seq8,comp144308_c0_seq1,comp146498_c1_seq1…	1.97049062988027	1.036105e-03	1.276767e-02
GO:0050954	sensory perception of mechanical stimulus	biological_process	6	18	0.0106194690265487	170	1695	36339	comp134391_c0_seq1,comp124105_c1_seq9,comp124070_c0_seq1,comp126959_c0_seq1,comp126959_c4_seq2,comp130619_c0_seq2,comp147470_c0_seq4,comp149429_c0_seq2,comp142139_c1_seq1,comp143207_c1_seq1,comp149429_c1_seq2,comp149526_c0_seq1,comp136392_c0_seq1,comp136913_c0_seq3,comp145077_c0_seq3,comp136355_c0_seq1,comp146173_c2_seq1,comp123517_c0_seq13	2.27000520562207	1.036874e-03	1.276767e-02
GO:1900094	regulation of transcription from RNA polymerase II promoter involved in determination of left/right symmetry	biological_process	11	6	0.00353982300884956	26	1695	36339	comp132811_c1_seq3,comp138223_c0_seq1,comp138451_c0_seq1,comp131779_c0_seq1,comp147043_c2_seq2,comp133476_c0_seq2	4.94744724302246	1.049819e-03	1.290395e-02
GO:0001775	cell activation	biological_process	3	35	0.0206489675516224	429	1695	36339	comp136614_c0_seq4,comp140684_c0_seq1,comp126613_c0_seq1,comp127067_c1_seq3,comp139749_c2_seq2,comp129232_c0_seq1,comp141233_c1_seq11,comp123271_c0_seq5,comp143242_c2_seq4,comp131031_c0_seq1,comp133940_c1_seq5,comp140558_c1_seq1,comp149429_c0_seq2,comp138748_c0_seq2,comp138971_c1_seq13,comp128378_c2_seq6,comp138662_c1_seq1,comp147795_c1_seq1,comp149429_c1_seq2,comp132275_c2_seq1,comp139624_c0_seq…	1.74909751015946	1.059500e-03	1.299969e-02
GO:0051240	positive regulation of multicellular organismal process	biological_process	4	27	0.015929203539823	303	1695	36339	comp145951_c3_seq1,comp146227_c0_seq1,comp136301_c3_seq1,comp146256_c0_seq1,comp35740_c0_seq1,comp141193_c0_seq1,comp141980_c0_seq1,comp127968_c0_seq5,comp139773_c0_seq1,comp143242_c2_seq4,comp139951_c1_seq17,comp125640_c0_seq1,comp149429_c0_seq2,comp138748_c0_seq2,comp140640_c0_seq5,comp149429_c1_seq2,comp129797_c0_seq1,comp129545_c3_seq1,comp147824_c0_seq1,comp145757_c0_seq2,comp144213_c0_seq8,…	1.91040042057303	1.064436e-03	1.300592e-02
GO:0002684	positive regulation of immune system process	biological_process	4	29	0.0171091445427729	334	1695	36339	comp146227_c0_seq1,comp139749_c2_seq2,comp144111_c0_seq1,comp143242_c2_seq4,comp149094_c1_seq1,comp133940_c1_seq5,comp140558_c1_seq1,comp128378_c2_seq6,comp138662_c1_seq1,comp147795_c1_seq1,comp147926_c0_seq1,comp143689_c0_seq7,comp132275_c2_seq1,comp147926_c1_seq1,comp148575_c0_seq1,comp138651_c0_seq1,comp135506_c0_seq1,comp137361_c0_seq1,comp134527_c0_seq1,comp141573_c0_seq1,comp139874_c0_seq2,…	1.86146468125696	1.067305e-03	1.300592e-02
GO:0003208	cardiac ventricle morphogenesis	biological_process	10	9	0.00530973451327434	56	1695	36339	comp133266_c0_seq5,comp129984_c0_seq3,comp130619_c0_seq2,comp144685_c0_seq11,comp139951_c1_seq17,comp139370_c0_seq1,comp135571_c0_seq1,comp132088_c1_seq1,comp148346_c0_seq7	3.44554361567636	1.067579e-03	1.300592e-02
GO:0008543	fibroblast growth factor receptor signaling pathway	biological_process	8	9	0.00530973451327434	56	1695	36339	comp147971_c3_seq1,comp147971_c4_seq1,comp148623_c0_seq3,comp138748_c0_seq2,comp147049_c1_seq13,comp147459_c0_seq2,comp145757_c0_seq2,comp148519_c0_seq1,comp133476_c0_seq2	3.44554361567636	1.067579e-03	1.300592e-02
GO:0060560	developmental growth involved in morphogenesis	biological_process	5	16	0.00943952802359882	143	1695	36339	comp142458_c0_seq1,comp146939_c0_seq1,comp141581_c0_seq2,comp132811_c1_seq3,comp138223_c0_seq1,comp147992_c0_seq2,comp137090_c1_seq2,comp103595_c0_seq1,comp131884_c0_seq1,comp137757_c0_seq1,comp140475_c1_seq2,comp143475_c0_seq2,comp140475_c0_seq1,comp147430_c0_seq1,comp145123_c1_seq1,comp141143_c0_seq1	2.39876229964726	1.074328e-03	1.306497e-02
GO:0051015	actin filament binding	molecular_function	5	15	0.00831024930747922	130	1805	38720	comp129984_c3_seq1,comp147524_c1_seq2,comp139126_c2_seq1,comp144427_c0_seq2,comp144427_c1_seq2,comp143207_c1_seq1,comp132275_c2_seq1,comp149559_c0_seq1,comp144440_c0_seq8,comp146202_c0_seq1,comp128810_c4_seq1,comp137648_c1_seq1,comp137648_c0_seq1,comp145077_c0_seq3,comp110319_c0_seq1	2.47517579373535	1.104275e-03	1.340543e-02
GO:0021514	ventral spinal cord interneuron differentiation	biological_process	10	5	0.00294985250737463	18	1695	36339	comp133008_c2_seq2,comp131853_c0_seq3,comp140558_c1_seq1,comp141545_c0_seq1,comp130387_c1_seq3	5.95526057030482	1.129319e-03	1.368527e-02
GO:0060562	epithelial tube morphogenesis	biological_process	6	28	0.0165191740412979	320	1695	36339	comp141581_c0_seq2,comp132811_c1_seq3,comp141193_c0_seq1,comp139782_c3_seq1,comp147971_c1_seq1,comp138223_c0_seq1,comp135727_c0_seq1,comp142632_c0_seq1,comp130784_c3_seq1,comp140558_c1_seq1,comp138451_c0_seq1,comp138971_c1_seq13,comp147555_c2_seq3,comp135973_c0_seq1,comp131779_c0_seq1,comp147562_c0_seq1,comp146327_c0_seq4,comp140475_c1_seq2,comp140569_c2_seq1,comp140640_c0_seq5,comp143475_c0_seq2…	1.87590707964602	1.147104e-03	1.385193e-02
GO:0044087	regulation of cellular component biogenesis	biological_process	4	28	0.0165191740412979	320	1695	36339	comp115062_c0_seq1,comp128377_c0_seq1,comp117434_c0_seq1,comp141581_c0_seq2,comp144876_c1_seq1,comp141980_c0_seq1,comp144936_c0_seq1,comp144427_c0_seq2,comp144427_c1_seq2,comp139951_c1_seq17,comp141722_c0_seq1,comp138748_c0_seq2,comp145798_c0_seq1,comp137757_c0_seq1,comp128378_c2_seq6,comp140640_c0_seq5,comp124012_c1_seq1,comp147229_c0_seq4,comp146202_c0_seq1,comp137361_c0_seq1,comp137648_c1_seq1…	1.87590707964602	1.147104e-03	1.385193e-02
GO:0051896	regulation of protein kinase B signaling cascade	biological_process	8	10	0.00589970501474926	68	1695	36339	comp136985_c1_seq1,comp149094_c1_seq1,comp128378_c2_seq6,comp134419_c0_seq1,comp141302_c0_seq1,comp140380_c0_seq2,comp131200_c1_seq1,comp147229_c0_seq4,comp131867_c1_seq1,comp99521_c0_seq1	3.15278500780843	1.168467e-03	1.408516e-02
GO:0043498	cell surface binding	molecular_function	2	8	0.00443213296398892	46	1805	38720	comp136985_c1_seq1,comp125640_c0_seq1,comp149486_c0_seq2,comp139874_c0_seq2,comp149481_c0_seq1,comp142892_c0_seq1,comp138783_c1_seq1,comp150161_c0_seq1	3.73069974707937	1.176037e-03	1.415157e-02
GO:0048709	oligodendrocyte differentiation	biological_process	9	8	0.00471976401179941	46	1695	36339	comp139782_c3_seq1,comp133008_c2_seq2,comp144685_c0_seq11,comp131853_c0_seq3,comp140558_c1_seq1,comp147430_c0_seq1,comp142388_c0_seq1,comp146498_c1_seq1	3.72851096575606	1.179796e-03	1.416899e-02
GO:0090092	regulation of transmembrane receptor protein serine/threonine kinase signaling pathway	biological_process	8	17	0.0100294985250737	158	1695	36339	comp144117_c0_seq13,comp132811_c1_seq3,comp138223_c0_seq1,comp139773_c0_seq1,comp149094_c1_seq1,comp143687_c1_seq11,comp138451_c0_seq1,comp131779_c0_seq1,comp138409_c1_seq1,comp131646_c0_seq5,comp142556_c0_seq6,comp147043_c2_seq2,comp133476_c0_seq2,comp145608_c0_seq4,comp145336_c0_seq1,comp129559_c0_seq4,comp141815_c0_seq1	2.3067211829282	1.181609e-03	1.416899e-02
GO:0002162	dystroglycan binding	molecular_function	4	4	0.00221606648199446	11	1805	38720	comp124121_c0_seq1,comp145798_c0_seq1,comp123537_c0_seq1,comp149356_c0_seq1	7.8005540166205	1.192830e-03	1.425783e-02
GO:0060575	intestinal epithelial cell differentiation	biological_process	7	4	0.0023598820058997	11	1695	36339	comp141983_c1_seq2,comp141983_c0_seq1,comp125454_c1_seq1,comp146498_c1_seq1	7.79597747385358	1.195242e-03	1.425783e-02
GO:0001710	mesodermal cell fate commitment	biological_process	10	4	0.0023598820058997	11	1695	36339	comp133904_c1_seq2,comp118456_c0_seq1,comp137439_c0_seq2,comp147043_c2_seq2	7.79597747385358	1.195242e-03	1.425783e-02
GO:0008237	metallopeptidase activity	molecular_function	6	43	0.0238227146814404	564	1805	38720	comp139921_c1_seq1,comp139921_c2_seq6,comp137335_c1_seq1,comp130942_c0_seq1,comp141811_c0_seq1,comp129601_c2_seq1,comp141490_c0_seq1,comp105830_c0_seq1,comp143112_c0_seq4,comp125599_c0_seq1,comp102293_c0_seq1,comp143333_c0_seq3,comp149004_c0_seq9,comp139308_c1_seq1,comp124560_c0_seq2,comp141762_c0_seq2,comp135571_c0_seq1,comp138739_c0_seq1,comp146395_c0_seq1,comp132936_c0_seq12,comp139457_c2_seq1…	1.63548849727903	1.199772e-03	1.426620e-02
GO:0008301	DNA binding, bending	molecular_function	5	7	0.0038781163434903	36	1805	38720	comp141193_c0_seq1,comp116934_c0_seq1,comp139782_c3_seq1,comp133940_c1_seq5,comp138971_c1_seq13,comp140770_c0_seq4,comp147043_c2_seq2	4.17112957833179	1.200096e-03	1.426620e-02
GO:0048659	smooth muscle cell proliferation	biological_process	4	7	0.00412979351032448	36	1695	36339	comp128377_c0_seq1,comp143242_c2_seq4,comp125640_c0_seq1,comp137856_c0_seq1,comp147795_c1_seq1,comp140640_c0_seq5,comp132275_c2_seq1	4.16868239921337	1.203637e-03	1.428357e-02
GO:0055067	monovalent inorganic cation homeostasis	biological_process	7	9	0.00530973451327434	57	1695	36339	comp124070_c0_seq1,comp138804_c0_seq1,comp139884_c1_seq2,comp140640_c0_seq5,comp122263_c0_seq1,comp149295_c0_seq9,comp136913_c0_seq3,comp140739_c0_seq1,comp141890_c0_seq2	3.385095482068	1.216019e-03	1.440563e-02
GO:0019725	cellular homeostasis	biological_process	4	54	0.031858407079646	752	1695	36339	comp145951_c3_seq1,comp137559_c1_seq1,comp35740_c0_seq1,comp127067_c1_seq3,comp146030_c2_seq4,comp141193_c0_seq1,comp139782_c3_seq1,comp142457_c5_seq1,comp125604_c0_seq1,comp142447_c0_seq1,comp137090_c1_seq2,comp129822_c0_seq1,comp144427_c0_seq2,comp144427_c1_seq2,comp133008_c2_seq2,comp138773_c1_seq7,comp149094_c1_seq1,comp136453_c0_seq1,comp132615_c1_seq1,comp143174_c0_seq6,comp124560_c0_seq2,c…	1.53949821125965	1.239319e-03	1.465638e-02
GO:0002682	regulation of immune system process	biological_process	3	41	0.024188790560472	532	1695	36339	comp146227_c0_seq1,comp128377_c0_seq1,comp139749_c2_seq2,comp135682_c1_seq1,comp144111_c0_seq1,comp143242_c2_seq4,comp149094_c1_seq1,comp133940_c1_seq5,comp140558_c1_seq1,comp125640_c0_seq1,comp138971_c1_seq13,comp128378_c2_seq6,comp138662_c1_seq1,comp145340_c1_seq1,comp147795_c1_seq1,comp147926_c0_seq1,comp143689_c0_seq7,comp132275_c2_seq1,comp147926_c1_seq1,comp129797_c0_seq1,comp148575_c0_seq1…	1.6522489852951	1.264555e-03	1.492913e-02
GO:2000826	regulation of heart morphogenesis	biological_process	9	6	0.00353982300884956	27	1695	36339	comp138223_c0_seq1,comp141980_c0_seq1,comp138451_c0_seq1,comp131779_c0_seq1,comp147043_c2_seq2,comp133476_c0_seq2	4.76420845624385	1.296961e-03	1.528545e-02
GO:0030510	regulation of BMP signaling pathway	biological_process	12	10	0.00589970501474926	69	1695	36339	comp144117_c0_seq13,comp132811_c1_seq3,comp138223_c0_seq1,comp138451_c0_seq1,comp131779_c0_seq1,comp138409_c1_seq1,comp131646_c0_seq5,comp147043_c2_seq2,comp133476_c0_seq2,comp129559_c0_seq4	3.10709247146338	1.310285e-03	1.541604e-02
GO:0005507	copper ion binding	molecular_function	6	13	0.00720221606648199	106	1805	38720	comp142342_c0_seq1,comp142342_c1_seq1,comp125039_c0_seq1,comp137856_c0_seq1,comp148307_c0_seq1,comp111440_c0_seq1,comp139342_c0_seq1,comp137315_c0_seq2,comp141615_c1_seq1,comp132295_c0_seq2,comp138191_c1_seq1,comp138783_c1_seq1,comp37111_c0_seq1	2.63084722730361	1.321127e-03	1.551703e-02
GO:0001725	stress fiber	cellular_component	10	9	0.00595238095238095	49	1512	27176	comp108117_c1_seq1,comp137297_c0_seq2,comp147524_c1_seq2,comp144876_c1_seq1,comp127618_c0_seq1,comp136867_c0_seq1,comp136290_c0_seq2,comp147229_c0_seq4,comp144440_c0_seq8	3.30126336248785	1.360752e-03	1.595517e-02
GO:0003018	vascular process in circulatory system	biological_process	5	12	0.00707964601769911	94	1695	36339	comp133593_c2_seq1,comp113540_c2_seq1,comp138773_c1_seq7,comp128378_c2_seq6,comp135518_c0_seq1,comp134461_c1_seq1,comp135973_c0_seq1,comp134419_c0_seq1,comp140640_c0_seq5,comp141302_c0_seq1,comp123517_c0_seq13,comp150161_c0_seq1	2.73688570890604	1.413661e-03	1.654730e-02
GO:0048703	embryonic viscerocranium morphogenesis	biological_process	10	7	0.00412979351032448	37	1695	36339	comp135727_c0_seq1,comp143443_c0_seq13,comp125039_c0_seq1,comp111440_c0_seq1,comp140640_c0_seq5,comp147430_c0_seq1,comp144543_c0_seq10	4.05601530734274	1.425401e-03	1.665635e-02
GO:0055015	ventricular cardiac muscle cell development	biological_process	11	5	0.00294985250737463	19	1695	36339	comp136301_c3_seq1,comp127314_c5_seq1,comp127314_c6_seq1,comp139951_c1_seq17,comp147296_c1_seq2	5.64182580344667	1.474156e-03	1.710967e-02
GO:0030325	adrenal gland development	biological_process	7	5	0.00294985250737463	19	1695	36339	comp144103_c1_seq20,comp131779_c0_seq1,comp140475_c1_seq2,comp140569_c2_seq1,comp140475_c0_seq1	5.64182580344667	1.474156e-03	1.710967e-02
GO:0021513	spinal cord dorsal/ventral patterning	biological_process	9	5	0.00294985250737463	19	1695	36339	comp133008_c2_seq2,comp140558_c1_seq1,comp141545_c0_seq1,comp147430_c0_seq1,comp130387_c1_seq3	5.64182580344667	1.474156e-03	1.710967e-02
GO:0021511	spinal cord patterning	biological_process	8	5	0.00294985250737463	19	1695	36339	comp133008_c2_seq2,comp140558_c1_seq1,comp141545_c0_seq1,comp147430_c0_seq1,comp130387_c1_seq3	5.64182580344667	1.474156e-03	1.710967e-02
GO:0065003	macromolecular complex assembly	biological_process	4	69	0.0407079646017699	1023	1695	36339	comp115062_c0_seq1,comp134391_c0_seq1,comp120897_c1_seq1,comp136854_c0_seq2,comp126613_c0_seq1,comp117434_c0_seq1,comp118725_c0_seq1,comp126114_c0_seq1,comp144729_c1_seq2,comp141319_c0_seq18,comp141581_c0_seq2,comp144876_c1_seq1,comp96220_c0_seq1,comp127618_c0_seq1,comp123271_c0_seq5,comp128415_c3_seq1,comp146005_c0_seq1,comp128124_c0_seq2,comp144427_c0_seq2,comp144427_c1_seq2,comp131031_c0_seq1,…	1.44602807982768	1.501163e-03	1.739375e-02
GO:0030902	hindbrain development	biological_process	8	18	0.0106194690265487	176	1695	36339	comp141581_c0_seq2,comp139782_c3_seq1,comp128415_c3_seq1,comp144685_c0_seq11,comp121280_c0_seq1,comp146736_c0_seq2,comp138971_c1_seq13,comp121844_c1_seq1,comp148289_c0_seq2,comp130361_c1_seq4,comp147961_c0_seq8,comp143475_c0_seq2,comp149554_c0_seq1,comp147430_c0_seq1,comp139298_c0_seq1,comp139298_c1_seq1,comp136392_c0_seq1,comp140985_c5_seq19	2.19261866452132	1.540013e-03	1.781385e-02
GO:0034622	cellular macromolecular complex assembly	biological_process	5	48	0.0283185840707965	657	1695	36339	comp115062_c0_seq1,comp120897_c1_seq1,comp136854_c0_seq2,comp126613_c0_seq1,comp117434_c0_seq1,comp126114_c0_seq1,comp144729_c1_seq2,comp141319_c0_seq18,comp96220_c0_seq1,comp123271_c0_seq5,comp128415_c3_seq1,comp146005_c0_seq1,comp128124_c0_seq2,comp144427_c0_seq2,comp144427_c1_seq2,comp131031_c0_seq1,comp132562_c1_seq1,comp139951_c1_seq17,comp141722_c0_seq1,comp145798_c0_seq1,comp139002_c0_seq1…	1.56631510890209	1.583823e-03	1.828983e-02
GO:0006959	humoral immune response	biological_process	3	11	0.00648967551622419	83	1695	36339	comp146227_c0_seq1,comp144111_c0_seq1,comp147926_c0_seq1,comp147926_c1_seq1,comp148575_c0_seq1,comp138651_c0_seq1,comp134527_c0_seq1,comp139874_c0_seq2,comp144308_c0_seq1,comp125762_c0_seq1,comp124943_c0_seq1	2.84130504318158	1.621460e-03	1.869303e-02
GO:0005924	cell-substrate adherens junction	cellular_component	4	15	0.00992063492063492	114	1512	27176	comp147524_c1_seq2,comp139126_c2_seq1,comp146100_c2_seq2,comp128740_c0_seq1,comp145806_c0_seq1,comp145806_c1_seq1,comp143267_c0_seq3,comp147249_c0_seq3,comp146944_c0_seq1,comp134346_c1_seq1,comp128810_c4_seq1,comp129430_c0_seq1,comp143653_c0_seq1,comp145856_c0_seq4,comp110319_c0_seq1	2.36494012809802	1.644120e-03	1.892253e-02
GO:0051093	negative regulation of developmental process	biological_process	4	34	0.0200589970501475	424	1695	36339	comp132289_c0_seq2,comp132811_c1_seq3,comp139677_c0_seq1,comp139782_c3_seq1,comp147971_c1_seq1,comp141685_c0_seq1,comp135318_c0_seq1,comp128415_c3_seq1,comp128124_c0_seq2,comp133008_c2_seq2,comp144685_c0_seq11,comp148541_c0_seq3,comp131884_c0_seq1,comp149094_c1_seq1,comp140558_c1_seq1,comp125640_c0_seq1,comp131477_c0_seq1,comp127597_c0_seq2,comp138971_c1_seq13,comp137757_c0_seq1,comp138318_c0_seq…	1.71916012689932	1.649661e-03	1.895454e-02
GO:0035924	cellular response to vascular endothelial growth factor stimulus	biological_process	7	7	0.00412979351032448	38	1695	36339	comp129612_c0_seq2,comp148653_c0_seq2,comp147824_c0_seq1,comp139826_c1_seq1,comp149168_c0_seq1,comp131867_c1_seq1,comp148748_c0_seq2	3.94927806241267	1.677780e-03	1.924545e-02
GO:0048333	mesodermal cell differentiation	biological_process	9	4	0.0023598820058997	12	1695	36339	comp133904_c1_seq2,comp118456_c0_seq1,comp137439_c0_seq2,comp147043_c2_seq2	7.14631268436578	1.726874e-03	1.970988e-02
GO:0001714	endodermal cell fate specification	biological_process	11	4	0.0023598820058997	12	1695	36339	comp141581_c0_seq2,comp144685_c0_seq11,comp144195_c0_seq1,comp133260_c0_seq1	7.14631268436578	1.726874e-03	1.970988e-02
GO:0045989	positive regulation of striated muscle contraction	biological_process	8	4	0.0023598820058997	12	1695	36339	comp145951_c3_seq1,comp146256_c0_seq1,comp35740_c0_seq1,comp138748_c0_seq2	7.14631268436578	1.726874e-03	1.970988e-02
GO:0002064	epithelial cell development	biological_process	6	11	0.00648967551622419	84	1695	36339	comp143687_c1_seq11,comp125640_c0_seq1,comp128006_c0_seq2,comp140475_c1_seq2,comp140569_c2_seq1,comp140475_c0_seq1,comp142933_c0_seq1,comp146498_c1_seq1,comp149356_c0_seq1,comp143221_c1_seq1,comp141815_c0_seq1	2.8074799831437	1.788573e-03	2.034650e-02
GO:0048634	regulation of muscle organ development	biological_process	7	11	0.00648967551622419	84	1695	36339	comp133723_c2_seq2,comp144685_c0_seq11,comp148541_c0_seq3,comp139951_c1_seq17,comp133940_c1_seq5,comp145798_c0_seq1,comp138971_c1_seq13,comp137757_c0_seq1,comp147478_c1_seq1,comp146019_c0_seq3,comp140505_c0_seq4	2.8074799831437	1.788573e-03	2.034650e-02
GO:0008589	regulation of smoothened signaling pathway	biological_process	7	8	0.00471976401179941	49	1695	36339	comp142632_c0_seq1,comp140558_c1_seq1,comp140475_c1_seq2,comp140475_c0_seq1,comp138442_c0_seq1,comp147968_c0_seq1,comp147430_c0_seq1,comp148172_c0_seq2	3.50023478417916	1.802226e-03	2.046793e-02
GO:0060034	notochord cell differentiation	biological_process	8	3	0.00176991150442478	6	1695	36339	comp144117_c0_seq13,comp129625_c0_seq1,comp138223_c0_seq1	10.7194690265487	1.821732e-03	2.051987e-02
GO:0007171	activation of transmembrane receptor protein tyrosine kinase activity	biological_process	12	3	0.00176991150442478	6	1695	36339	comp145798_c0_seq1,comp134419_c0_seq1,comp141302_c0_seq1	10.7194690265487	1.821732e-03	2.051987e-02
GO:0045988	negative regulation of striated muscle contraction	biological_process	8	3	0.00176991150442478	6	1695	36339	comp146256_c0_seq1,comp35740_c0_seq1,comp134461_c1_seq1	10.7194690265487	1.821732e-03	2.051987e-02
GO:0002544	chronic inflammatory response	biological_process	5	3	0.00176991150442478	6	1695	36339	comp147795_c1_seq1,comp141573_c0_seq1,comp123947_c0_seq1	10.7194690265487	1.821732e-03	2.051987e-02
GO:0003310	pancreatic A cell differentiation	biological_process	8	3	0.00176991150442478	6	1695	36339	comp133008_c2_seq2,comp140747_c0_seq1,comp149323_c1_seq7	10.7194690265487	1.821732e-03	2.051987e-02
GO:0050865	regulation of cell activation	biological_process	4	20	0.0117994100294985	208	1695	36339	comp127067_c1_seq3,comp139749_c2_seq2,comp143242_c2_seq4,comp140558_c1_seq1,comp138748_c0_seq2,comp128378_c2_seq6,comp138662_c1_seq1,comp147795_c1_seq1,comp132275_c2_seq1,comp129797_c0_seq1,comp135506_c0_seq1,comp137361_c0_seq1,comp121323_c0_seq1,comp134527_c0_seq1,comp148495_c0_seq2,comp149442_c1_seq1,comp146276_c0_seq12,comp140505_c0_seq4,comp145856_c0_seq4,comp123947_c0_seq1	2.06143635125936	1.847104e-03	2.077161e-02
GO:0000792	heterochromatin	cellular_component	10	10	0.00661375661375661	61	1512	27176	comp138257_c2_seq1,comp147971_c1_seq1,comp128415_c3_seq1,comp149422_c1_seq1,comp149334_c1_seq1,comp149094_c1_seq1,comp147248_c0_seq1,comp140475_c1_seq2,comp127818_c0_seq1,comp140475_c0_seq1	2.94648278254836	1.853446e-03	2.080887e-02
GO:0009617	response to bacterium	biological_process	4	22	0.0129793510324484	238	1695	36339	comp139440_c0_seq1,comp137936_c0_seq3,comp143242_c2_seq4,comp143454_c0_seq1,comp149486_c0_seq2,comp147795_c1_seq1,comp147181_c2_seq1,comp107010_c0_seq1,comp143689_c0_seq7,comp122687_c0_seq1,comp118693_c0_seq1,comp118797_c0_seq1,comp137648_c1_seq1,comp137648_c0_seq1,comp138627_c0_seq1,comp103826_c0_seq3,comp141573_c0_seq1,comp139763_c0_seq1,comp146276_c0_seq12,comp149481_c0_seq1,comp132295_c0_seq2…	1.98175057633673	1.866961e-03	2.092640e-02
GO:0014015	positive regulation of gliogenesis	biological_process	10	5	0.00294985250737463	20	1695	36339	comp128124_c0_seq2,comp133008_c2_seq2,comp142130_c0_seq3,comp129545_c3_seq1,comp142388_c0_seq1	5.35973451327434	1.890626e-03	2.112275e-02
GO:0045823	positive regulation of heart contraction	biological_process	8	5	0.00294985250737463	20	1695	36339	comp145951_c3_seq1,comp136301_c3_seq1,comp139951_c1_seq17,comp140640_c0_seq5,comp146368_c0_seq8	5.35973451327434	1.890626e-03	2.112275e-02
GO:0010817	regulation of hormone levels	biological_process	3	20	0.0117994100294985	209	1695	36339	comp145951_c3_seq1,comp132252_c0_seq7,comp141581_c0_seq2,comp137936_c0_seq3,comp139773_c0_seq1,comp144103_c1_seq20,comp149429_c0_seq2,comp147961_c0_seq8,comp135571_c0_seq1,comp145870_c0_seq4,comp140640_c0_seq5,comp149429_c1_seq2,comp149323_c1_seq7,comp142556_c0_seq6,comp117150_c0_seq2,comp127888_c0_seq1,comp123517_c0_seq13,comp99521_c0_seq1,comp136205_c5_seq1,comp143039_c0_seq1	2.05157301943515	1.955100e-03	2.180762e-02
GO:0008022	protein C-terminus binding	molecular_function	3	14	0.00775623268698061	124	1805	38720	comp145139_c2_seq1,comp145730_c0_seq1,comp122004_c0_seq1,comp142374_c0_seq2,comp149094_c1_seq1,comp144024_c1_seq1,comp143267_c0_seq3,comp130039_c0_seq1,comp146019_c0_seq3,comp143653_c0_seq1,comp124860_c0_seq2,comp149561_c0_seq1,comp136392_c0_seq1,comp139803_c0_seq2	2.4219462067733	1.959579e-03	2.182215e-02
GO:0006821	chloride transport	biological_process	8	14	0.00825958702064897	124	1695	36339	comp146253_c2_seq1,comp148548_c1_seq1,comp127145_c0_seq1,comp146253_c1_seq1,comp141465_c0_seq2,comp146182_c0_seq3,comp127780_c0_seq1,comp120667_c0_seq1,comp142813_c1_seq1,comp132894_c0_seq2,comp112754_c0_seq1,comp144564_c1_seq1,comp140739_c0_seq1,comp141890_c0_seq2	2.42052526405938	1.967785e-03	2.184773e-02
GO:0023056	positive regulation of signaling	biological_process	4	51	0.0300884955752212	716	1695	36339	comp134391_c0_seq1,comp146227_c0_seq1,comp143407_c0_seq1,comp147971_c3_seq1,comp136985_c1_seq1,comp147971_c4_seq1,comp147537_c0_seq3,comp141980_c0_seq1,comp139773_c0_seq1,comp143242_c2_seq4,comp144685_c0_seq11,comp121280_c0_seq1,comp139015_c3_seq1,comp137841_c1_seq1,comp149094_c1_seq1,comp125640_c0_seq1,comp138748_c0_seq2,comp135260_c0_seq3,comp128378_c2_seq6,comp134419_c0_seq1,comp147049_c1_seq1…	1.5270751965195	1.968236e-03	2.184773e-02
GO:0050673	epithelial cell proliferation	biological_process	3	18	0.0106194690265487	180	1695	36339	comp141581_c0_seq2,comp136985_c1_seq1,comp142342_c0_seq1,comp142342_c1_seq1,comp133940_c1_seq5,comp137856_c0_seq1,comp147795_c1_seq1,comp138442_c0_seq1,comp147430_c0_seq1,comp147824_c0_seq1,comp142556_c0_seq6,comp141323_c0_seq1,comp139826_c1_seq1,comp146368_c0_seq8,comp131867_c1_seq1,comp142769_c0_seq1,comp120767_c0_seq2,comp140985_c5_seq19	2.14389380530973	1.979313e-03	2.188922e-02
GO:0008544	epidermis development	biological_process	6	18	0.0106194690265487	180	1695	36339	comp134391_c0_seq1,comp136573_c1_seq2,comp147004_c1_seq2,comp128415_c3_seq1,comp143174_c0_seq6,comp135260_c0_seq3,comp142822_c0_seq1,comp143207_c1_seq1,comp142933_c0_seq1,comp138229_c0_seq1,comp134347_c1_seq4,comp127277_c0_seq1,comp146368_c0_seq8,comp149235_c0_seq1,comp146498_c1_seq1,comp141972_c0_seq1,comp143221_c1_seq1,comp141815_c0_seq1	2.14389380530973	1.979313e-03	2.188922e-02
GO:0043244	regulation of protein complex disassembly	biological_process	6	9	0.00530973451327434	61	1695	36339	comp147524_c1_seq2,comp144427_c0_seq2,comp144427_c1_seq2,comp147920_c0_seq2,comp141823_c0_seq3,comp137648_c1_seq1,comp137648_c0_seq1,comp138041_c0_seq1,comp121715_c0_seq1	3.16312200783403	1.984716e-03	2.188922e-02
GO:0048663	neuron fate commitment	biological_process	9	9	0.00530973451327434	61	1695	36339	comp141193_c0_seq1,comp139782_c3_seq1,comp133008_c2_seq2,comp144685_c0_seq11,comp140558_c1_seq1,comp141545_c0_seq1,comp147430_c0_seq1,comp146368_c0_seq8,comp130387_c1_seq3	3.16312200783403	1.984716e-03	2.188922e-02
GO:0060021	palate development	biological_process	3	10	0.00589970501474926	73	1695	36339	comp132252_c0_seq7,comp126959_c0_seq1,comp126959_c4_seq2,comp141980_c0_seq1,comp139773_c0_seq1,comp140558_c1_seq1,comp149429_c0_seq2,comp138971_c1_seq13,comp149429_c1_seq2,comp146368_c0_seq8	2.93684082919142	2.024274e-03	2.228972e-02
GO:0042475	odontogenesis of dentin-containing tooth	biological_process	8	8	0.00471976401179941	50	1695	36339	comp139773_c0_seq1,comp140558_c1_seq1,comp138971_c1_seq13,comp139624_c0_seq1,comp147430_c0_seq1,comp144213_c0_seq8,comp146498_c1_seq1,comp143221_c1_seq1	3.43023008849558	2.059116e-03	2.260093e-02
GO:0003158	endothelium development	biological_process	4	8	0.00471976401179941	50	1695	36339	comp131598_c0_seq1,comp139773_c0_seq1,comp139951_c1_seq17,comp147562_c0_seq1,comp142933_c0_seq1,comp147430_c0_seq1,comp131867_c1_seq1,comp149356_c0_seq1	3.43023008849558	2.059116e-03	2.260093e-02
GO:0030315	T-tubule	cellular_component	6	6	0.00396825396825397	25	1512	27176	comp145951_c3_seq1,comp134461_c1_seq1,comp148469_c0_seq1,comp127277_c0_seq1,comp140505_c0_seq4,comp145427_c2_seq7	4.31365079365079	2.082701e-03	2.274069e-02
GO:0030018	Z disc	cellular_component	11	13	0.0085978835978836	94	1512	27176	comp139126_c2_seq1,comp142457_c5_seq1,comp138547_c1_seq1,comp145806_c0_seq1,comp130612_c0_seq1,comp149559_c0_seq1,comp144440_c0_seq8,comp147113_c0_seq1,comp147478_c1_seq1,comp128810_c4_seq1,comp140505_c0_seq4,comp149356_c0_seq1,comp130662_c3_seq1	2.48570302825622	2.087242e-03	2.274069e-02
GO:0044765	single-organism transport	biological_process	4	236	0.139233038348083	4241	1695	36339	comp124003_c1_seq2,comp100378_c0_seq2,comp120993_c0_seq1,comp120993_c1_seq1,comp132910_c1_seq1,comp132910_c0_seq1,comp145951_c3_seq1,comp137559_c1_seq1,comp61840_c0_seq1,comp136614_c0_seq4,comp133083_c1_seq1,comp146227_c0_seq1,comp115259_c0_seq1,comp128377_c0_seq1,comp146256_c0_seq1,comp139010_c2_seq1,comp136854_c0_seq2,comp135594_c0_seq1,comp131365_c1_seq2,comp35740_c0_seq1,comp147393_c0_seq2,co…	1.19301801002852	2.134604e-03	2.274069e-02
GO:0007169	transmembrane receptor protein tyrosine kinase signaling pathway	biological_process	7	34	0.0200589970501475	431	1695	36339	comp128377_c0_seq1,comp132252_c0_seq7,comp147971_c3_seq1,comp136985_c1_seq1,comp147971_c4_seq1,comp148623_c0_seq3,comp129612_c0_seq2,comp149094_c1_seq1,comp125640_c0_seq1,comp138748_c0_seq2,comp145798_c0_seq1,comp128378_c2_seq6,comp134419_c0_seq1,comp148653_c0_seq2,comp147049_c1_seq13,comp142130_c0_seq3,comp134525_c0_seq2,comp141302_c0_seq1,comp142193_c0_seq55,comp147229_c0_seq4,comp147824_c0_seq…	1.69123873272694	2.154493e-03	2.274069e-02
GO:1901071	glucosamine-containing compound metabolic process	biological_process	5	11	0.00648967551622419	86	1695	36339	comp133280_c0_seq3,comp125699_c0_seq1,comp147047_c2_seq1,comp144936_c2_seq2,comp140733_c0_seq2,comp144158_c0_seq2,comp132016_c1_seq1,comp132778_c0_seq1,comp148254_c1_seq1,comp132016_c0_seq1,comp136899_c0_seq4	2.74218975097757	2.164939e-03	2.274069e-02
GO:0051494	negative regulation of cytoskeleton organization	biological_process	7	11	0.00648967551622419	86	1695	36339	comp115062_c0_seq1,comp117434_c0_seq1,comp147524_c1_seq2,comp144427_c0_seq2,comp144427_c1_seq2,comp124012_c1_seq1,comp141823_c0_seq3,comp146202_c0_seq1,comp137648_c1_seq1,comp137648_c0_seq1,comp138041_c0_seq1	2.74218975097757	2.164939e-03	2.274069e-02
GO:0008900	hydrogen:potassium-exchanging ATPase activity	molecular_function	19	2	0.00110803324099723	2	1805	38720	comp137141_c2_seq1,comp143670_c0_seq1	21.4515235457064	2.171972e-03	2.274069e-02
GO:0004111	creatine kinase activity	molecular_function	7	2	0.00110803324099723	2	1805	38720	comp137585_c0_seq2,comp128580_c2_seq1	21.4515235457064	2.171972e-03	2.274069e-02
GO:0016015	morphogen activity	molecular_function	1	2	0.00110803324099723	2	1805	38720	comp132811_c1_seq3,comp129559_c0_seq4	21.4515235457064	2.171972e-03	2.274069e-02
GO:0035727	lysophosphatidic acid binding	molecular_function	8	2	0.00110803324099723	2	1805	38720	comp137648_c1_seq1,comp137648_c0_seq1	21.4515235457064	2.171972e-03	2.274069e-02
GO:0036122	BMP binding	molecular_function	4	2	0.00110803324099723	2	1805	38720	comp132811_c1_seq3,comp129559_c0_seq4	21.4515235457064	2.171972e-03	2.274069e-02
GO:0004304	estrone sulfotransferase activity	molecular_function	6	2	0.00110803324099723	2	1805	38720	comp124910_c0_seq2,comp125361_c0_seq1	21.4515235457064	2.171972e-03	2.274069e-02
GO:0016534	cyclin-dependent protein kinase 5 activator activity	molecular_function	13	2	0.00110803324099723	2	1805	38720	comp141633_c0_seq6,comp141964_c0_seq2	21.4515235457064	2.171972e-03	2.274069e-02
GO:0030172	troponin C binding	molecular_function	4	2	0.00110803324099723	2	1805	38720	comp133266_c0_seq5,comp132088_c1_seq1	21.4515235457064	2.171972e-03	2.274069e-02
GO:0035582	sequestering of BMP in extracellular matrix	biological_process	14	2	0.00117994100294985	2	1695	36339	comp132811_c1_seq3,comp129559_c0_seq4	21.4389380530973	2.174448e-03	2.274069e-02
GO:0060327	cytoplasmic actin-based contraction involved in cell motility	biological_process	6	2	0.00117994100294985	2	1695	36339	comp137648_c1_seq1,comp137648_c0_seq1	21.4389380530973	2.174448e-03	2.274069e-02
GO:1901017	negative regulation of potassium ion transmembrane transporter activity	biological_process	14	2	0.00117994100294985	2	1695	36339	comp142457_c5_seq1,comp128810_c4_seq1	21.4389380530973	2.174448e-03	2.274069e-02
GO:0060975	cardioblast migration to the midline involved in heart field formation	biological_process	11	2	0.00117994100294985	2	1695	36339	comp141983_c1_seq2,comp138717_c0_seq3	21.4389380530973	2.174448e-03	2.274069e-02
GO:0090343	positive regulation of cell aging	biological_process	6	2	0.00117994100294985	2	1695	36339	comp138257_c2_seq1,comp149094_c1_seq1	21.4389380530973	2.174448e-03	2.274069e-02
GO:0060974	cell migration involved in heart formation	biological_process	9	2	0.00117994100294985	2	1695	36339	comp141983_c1_seq2,comp138717_c0_seq3	21.4389380530973	2.174448e-03	2.274069e-02
GO:0045887	positive regulation of synaptic growth at neuromuscular junction	biological_process	13	2	0.00117994100294985	2	1695	36339	comp145798_c0_seq1,comp137757_c0_seq1	21.4389380530973	2.174448e-03	2.274069e-02
GO:0003318	cell migration to the midline involved in heart development	biological_process	9	2	0.00117994100294985	2	1695	36339	comp141983_c1_seq2,comp138717_c0_seq3	21.4389380530973	2.174448e-03	2.274069e-02
GO:0044324	regulation of transcription involved in anterior/posterior axis specification	biological_process	10	2	0.00117994100294985	2	1695	36339	comp141685_c0_seq1,comp131477_c0_seq1	21.4389380530973	2.174448e-03	2.274069e-02
GO:0003260	cardioblast migration	biological_process	10	2	0.00117994100294985	2	1695	36339	comp141983_c1_seq2,comp138717_c0_seq3	21.4389380530973	2.174448e-03	2.274069e-02
GO:0006601	creatine biosynthetic process	biological_process	10	2	0.00117994100294985	2	1695	36339	comp146114_c0_seq1,comp143865_c0_seq1	21.4389380530973	2.174448e-03	2.274069e-02
GO:0006600	creatine metabolic process	biological_process	9	2	0.00117994100294985	2	1695	36339	comp146114_c0_seq1,comp143865_c0_seq1	21.4389380530973	2.174448e-03	2.274069e-02
GO:2000774	positive regulation of cellular senescence	biological_process	7	2	0.00117994100294985	2	1695	36339	comp138257_c2_seq1,comp149094_c1_seq1	21.4389380530973	2.174448e-03	2.274069e-02
GO:0031129	inductive cell-cell signaling	biological_process	8	2	0.00117994100294985	2	1695	36339	comp140475_c1_seq2,comp140475_c0_seq1	21.4389380530973	2.174448e-03	2.274069e-02
GO:0060063	Spemann organizer formation at the embryonic shield	biological_process	9	2	0.00117994100294985	2	1695	36339	comp147043_c2_seq2,comp142965_c0_seq1	21.4389380530973	2.174448e-03	2.274069e-02
GO:0010159	specification of organ position	biological_process	7	2	0.00117994100294985	2	1695	36339	comp138223_c0_seq1,comp147043_c2_seq2	21.4389380530973	2.174448e-03	2.274069e-02
GO:0014842	regulation of satellite cell proliferation	biological_process	5	2	0.00117994100294985	2	1695	36339	comp134419_c0_seq1,comp141302_c0_seq1	21.4389380530973	2.174448e-03	2.274069e-02
GO:0017148	negative regulation of translation	biological_process	8	7	0.00412979351032448	40	1695	36339	comp142515_c3_seq1,comp140569_c2_seq1,comp147407_c1_seq1,comp148519_c0_seq1,comp144684_c0_seq3,comp131227_c3_seq2,comp148298_c1_seq2	3.75181415929204	2.285560e-03	2.379406e-02
GO:0006942	regulation of striated muscle contraction	biological_process	7	7	0.00412979351032448	40	1695	36339	comp145951_c3_seq1,comp146256_c0_seq1,comp35740_c0_seq1,comp129984_c0_seq3,comp142457_c5_seq1,comp138748_c0_seq2,comp134461_c1_seq1	3.75181415929204	2.285560e-03	2.379406e-02
GO:0060993	kidney morphogenesis	biological_process	8	7	0.00412979351032448	40	1695	36339	comp141581_c0_seq2,comp138451_c0_seq1,comp140475_c1_seq2,comp140569_c2_seq1,comp140475_c0_seq1,comp144213_c0_seq8,comp130691_c0_seq1	3.75181415929204	2.285560e-03	2.379406e-02
GO:0015935	small ribosomal subunit	cellular_component	9	13	0.0085978835978836	95	1512	27176	comp124323_c0_seq1,comp63982_c0_seq1,comp127890_c0_seq2,comp133011_c0_seq1,comp115483_c0_seq2,comp64989_c0_seq1,comp99781_c0_seq1,comp84904_c0_seq1,comp149653_c0_seq1,comp113594_c0_seq1,comp98889_c0_seq1,comp133323_c0_seq1,comp125666_c0_seq2	2.45953773322194	2.297557e-03	2.388277e-02
GO:0038084	vascular endothelial growth factor signaling pathway	biological_process	8	6	0.00353982300884956	30	1695	36339	comp129612_c0_seq2,comp148653_c0_seq2,comp147824_c0_seq1,comp149168_c0_seq1,comp131867_c1_seq1,comp148748_c0_seq2	4.28778761061947	2.308622e-03	2.396154e-02
GO:0006032	chitin catabolic process	biological_process	7	5	0.00294985250737463	21	1695	36339	comp144936_c2_seq2,comp144158_c0_seq2,comp132016_c1_seq1,comp132778_c0_seq1,comp132016_c0_seq1	5.10450906026127	2.386989e-03	2.449420e-02
GO:0003140	determination of left/right asymmetry in lateral mesoderm	biological_process	8	5	0.00294985250737463	21	1695	36339	comp132811_c1_seq3,comp138223_c0_seq1,comp131779_c0_seq1,comp134331_c0_seq1,comp133476_c0_seq2	5.10450906026127	2.386989e-03	2.449420e-02
GO:0004035	alkaline phosphatase activity	molecular_function	7	4	0.00221606648199446	13	1805	38720	comp139593_c1_seq1,comp139497_c3_seq6,comp134264_c0_seq1,comp146368_c0_seq8	6.60046878329427	2.397954e-03	2.449420e-02
GO:0060579	ventral spinal cord interneuron fate commitment	biological_process	11	4	0.0023598820058997	13	1695	36339	comp133008_c2_seq2,comp140558_c1_seq1,comp141545_c0_seq1,comp130387_c1_seq3	6.59659632402995	2.402720e-03	2.449420e-02
GO:0060573	cell fate specification involved in pattern specification	biological_process	7	4	0.0023598820058997	13	1695	36339	comp133008_c2_seq2,comp140558_c1_seq1,comp141545_c0_seq1,comp130387_c1_seq3	6.59659632402995	2.402720e-03	2.449420e-02
GO:0010454	negative regulation of cell fate commitment	biological_process	7	4	0.0023598820058997	13	1695	36339	comp141685_c0_seq1,comp133008_c2_seq2,comp144685_c0_seq11,comp131477_c0_seq1	6.59659632402995	2.402720e-03	2.449420e-02
GO:0007418	ventral midline development	biological_process	7	4	0.0023598820058997	13	1695	36339	comp139782_c3_seq1,comp131853_c0_seq3,comp147430_c0_seq1,comp147043_c2_seq2	6.59659632402995	2.402720e-03	2.449420e-02
GO:2000351	regulation of endothelial cell apoptotic process	biological_process	8	4	0.0023598820058997	13	1695	36339	comp134419_c0_seq1,comp147795_c1_seq1,comp142130_c0_seq3,comp141302_c0_seq1	6.59659632402995	2.402720e-03	2.449420e-02
GO:0014034	neural crest cell fate commitment	biological_process	11	4	0.0023598820058997	13	1695	36339	comp141980_c0_seq1,comp141685_c0_seq1,comp131477_c0_seq1,comp131192_c0_seq1	6.59659632402995	2.402720e-03	2.449420e-02
GO:0072577	endothelial cell apoptotic process	biological_process	7	4	0.0023598820058997	13	1695	36339	comp134419_c0_seq1,comp147795_c1_seq1,comp142130_c0_seq3,comp141302_c0_seq1	6.59659632402995	2.402720e-03	2.449420e-02
GO:0021521	ventral spinal cord interneuron specification	biological_process	12	4	0.0023598820058997	13	1695	36339	comp133008_c2_seq2,comp140558_c1_seq1,comp141545_c0_seq1,comp130387_c1_seq3	6.59659632402995	2.402720e-03	2.449420e-02
GO:0010640	regulation of platelet-derived growth factor receptor signaling pathway	biological_process	9	4	0.0023598820058997	13	1695	36339	comp128377_c0_seq1,comp136985_c1_seq1,comp125640_c0_seq1,comp128378_c2_seq6	6.59659632402995	2.402720e-03	2.449420e-02
GO:1901681	sulfur compound binding	molecular_function	2	15	0.00831024930747922	141	1805	38720	comp129569_c0_seq3,comp125912_c0_seq1,comp136476_c4_seq1,comp147470_c0_seq4,comp140597_c0_seq2,comp136476_c2_seq1,comp131546_c0_seq2,comp138748_c0_seq2,comp145798_c0_seq1,comp137856_c0_seq1,comp137361_c0_seq1,comp139874_c0_seq2,comp117691_c0_seq1,comp149494_c0_seq1,comp141005_c0_seq2	2.28207697294749	2.486929e-03	2.531510e-02
GO:0008134	transcription factor binding	molecular_function	3	29	0.0160664819944598	354	1805	38720	comp138257_c2_seq1,comp137831_c0_seq2,comp147347_c1_seq1,comp141193_c0_seq1,comp143489_c1_seq5,comp147665_c0_seq2,comp139782_c3_seq1,comp135682_c1_seq1,comp133482_c0_seq2,comp128415_c3_seq1,comp139782_c2_seq1,comp144427_c0_seq2,comp144427_c1_seq2,comp149244_c2_seq1,comp144300_c1_seq3,comp139951_c1_seq17,comp149094_c1_seq1,comp133940_c1_seq5,comp138971_c1_seq13,comp140770_c0_seq4,comp138442_c0_seq…	1.75732820007199	2.535678e-03	2.577097e-02
GO:0010647	positive regulation of cell communication	biological_process	5	51	0.0300884955752212	725	1695	36339	comp134391_c0_seq1,comp146227_c0_seq1,comp143407_c0_seq1,comp147971_c3_seq1,comp136985_c1_seq1,comp147971_c4_seq1,comp147537_c0_seq3,comp141980_c0_seq1,comp139773_c0_seq1,comp143242_c2_seq4,comp144685_c0_seq11,comp121280_c0_seq1,comp139015_c3_seq1,comp137841_c1_seq1,comp149094_c1_seq1,comp125640_c0_seq1,comp138748_c0_seq2,comp128378_c2_seq6,comp145528_c0_seq2,comp134419_c0_seq1,comp147049_c1_seq1…	1.5081184009765	2.539215e-03	2.577097e-02
GO:0050867	positive regulation of cell activation	biological_process	5	13	0.00766961651917404	114	1695	36339	comp139749_c2_seq2,comp143242_c2_seq4,comp140558_c1_seq1,comp138748_c0_seq2,comp128378_c2_seq6,comp132275_c2_seq1,comp137361_c0_seq1,comp134527_c0_seq1,comp149442_c1_seq1,comp146276_c0_seq12,comp140505_c0_seq4,comp145856_c0_seq4,comp123947_c0_seq1	2.44479118149356	2.566189e-03	2.600632e-02
GO:0005916	fascia adherens	cellular_component	5	6	0.00396825396825397	26	1512	27176	comp143407_c0_seq1,comp139126_c2_seq1,comp145806_c0_seq1,comp147239_c0_seq1,comp146944_c1_seq1,comp149052_c0_seq1	4.14774114774115	2.581562e-03	2.612358e-02
GO:0005911	cell-cell junction	cellular_component	2	34	0.0224867724867725	367	1512	27176	comp143407_c0_seq1,comp148390_c0_seq1,comp95927_c0_seq1,comp147004_c1_seq2,comp134897_c0_seq3,comp139126_c2_seq1,comp135835_c1_seq1,comp148236_c0_seq1,comp126765_c2_seq8,comp145806_c0_seq1,comp135260_c0_seq3,comp128378_c2_seq6,comp145806_c1_seq1,comp146434_c2_seq1,comp128006_c0_seq2,comp147239_c0_seq1,comp118851_c0_seq2,comp126618_c0_seq1,comp139068_c0_seq8,comp146712_c2_seq7,comp146944_c1_seq1,c…	1.66512405749463	2.617544e-03	2.644874e-02
GO:2000177	regulation of neural precursor cell proliferation	biological_process	5	7	0.00412979351032448	41	1695	36339	comp140558_c1_seq1,comp140475_c1_seq2,comp147920_c0_seq2,comp140475_c0_seq1,comp147430_c0_seq1,comp148519_c0_seq1,comp149396_c0_seq1	3.66030649687028	2.646785e-03	2.670493e-02
GO:1901879	regulation of protein depolymerization	biological_process	8	8	0.00471976401179941	52	1695	36339	comp147524_c1_seq2,comp144427_c0_seq2,comp144427_c1_seq2,comp147920_c0_seq2,comp141823_c0_seq3,comp137648_c1_seq1,comp137648_c0_seq1,comp138041_c0_seq1	3.29829816201498	2.658726e-03	2.678608e-02
GO:0014032	neural crest cell development	biological_process	9	10	0.00589970501474926	76	1695	36339	comp141980_c0_seq1,comp143443_c0_seq13,comp133352_c0_seq1,comp131192_c0_seq1,comp137757_c0_seq1,comp146942_c2_seq1,comp140640_c0_seq5,comp134066_c0_seq1,comp147430_c0_seq1,comp148346_c0_seq7	2.82091290172333	2.742656e-03	2.755560e-02
GO:0016812	hydrolase activity, acting on carbon-nitrogen (but not peptide) bonds, in cyclic amides	molecular_function	5	6	0.00332409972299169	31	1805	38720	comp142178_c1_seq1,comp144237_c2_seq3,comp144371_c0_seq7,comp123743_c0_seq3,comp145068_c0_seq16,comp113990_c0_seq1	4.15190778303994	2.743997e-03	2.755560e-02
GO:0050918	positive chemotaxis	biological_process	5	6	0.00353982300884956	31	1695	36339	comp128378_c2_seq6,comp134419_c0_seq1,comp141302_c0_seq1,comp146202_c0_seq1,comp142769_c0_seq1,comp146298_c0_seq1	4.14947188124465	2.751149e-03	2.755560e-02
GO:0044259	multicellular organismal macromolecule metabolic process	biological_process	4	6	0.00353982300884956	31	1695	36339	comp134391_c0_seq1,comp102293_c0_seq1,comp138748_c0_seq2,comp125065_c1_seq1,comp141691_c0_seq1,comp133474_c1_seq1	4.14947188124465	2.751149e-03	2.755560e-02
GO:0030178	negative regulation of Wnt receptor signaling pathway	biological_process	8	13	0.00766961651917404	115	1695	36339	comp143407_c0_seq1,comp147004_c1_seq2,comp147537_c0_seq3,comp141980_c0_seq1,comp139015_c3_seq1,comp144103_c1_seq20,comp140558_c1_seq1,comp138971_c1_seq13,comp142822_c0_seq1,comp134525_c0_seq2,comp147693_c0_seq3,comp137219_c0_seq1,comp148340_c0_seq3	2.42353212774144	2.772397e-03	2.772800e-02
GO:0048534	hematopoietic or lymphoid organ development	biological_process	6	40	0.023598820058997	539	1695	36339	comp141983_c1_seq2,comp129704_c0_seq1,comp142458_c0_seq1,comp138717_c0_seq3,comp139677_c0_seq1,comp122004_c0_seq1,comp144355_c2_seq2,comp135682_c1_seq1,comp144518_c0_seq1,comp128415_c3_seq1,comp143242_c2_seq4,comp144427_c0_seq2,comp144427_c1_seq2,comp133940_c1_seq5,comp140558_c1_seq1,comp125640_c0_seq1,comp149429_c0_seq2,comp138451_c0_seq1,comp138971_c1_seq13,comp132753_c0_seq2,comp137251_c0_seq1…	1.59101581099053	2.821373e-03	2.817682e-02
GO:0005902	microvillus	cellular_component	4	12	0.00793650793650794	86	1512	27176	comp145730_c0_seq1,comp148390_c0_seq1,comp124070_c0_seq1,comp111140_c0_seq1,comp134950_c0_seq1,comp134419_c0_seq1,comp143207_c1_seq1,comp141302_c0_seq1,comp147229_c0_seq4,comp137648_c1_seq1,comp137648_c0_seq1,comp46826_c0_seq3	2.50793650793651	2.826610e-03	2.818815e-02
GO:0006412	translation	biological_process	6	96	0.0566371681415929	1548	1695	36339	comp122792_c0_seq1,comp118807_c1_seq1,comp131994_c4_seq1,comp131994_c0_seq1,comp142875_c1_seq1,comp143103_c1_seq6,comp148229_c3_seq1,comp149275_c0_seq1,comp142515_c3_seq1,comp140569_c2_seq1,comp147407_c1_seq1,comp125322_c0_seq1,comp148519_c0_seq1,comp131385_c0_seq1,comp144684_c0_seq3,comp131227_c3_seq2,comp130814_c0_seq2,comp132153_c1_seq1,comp113901_c0_seq7,comp132153_c0_seq1,comp130393_c0_seq4,…	1.32954654592852	2.874441e-03	2.862360e-02
GO:0004568	chitinase activity	molecular_function	6	5	0.00277008310249307	22	1805	38720	comp144936_c2_seq2,comp144158_c0_seq2,comp132016_c1_seq1,comp132778_c0_seq1,comp132016_c0_seq1	4.87534626038781	2.964771e-03	2.942067e-02
GO:0014866	skeletal myofibril assembly	biological_process	9	5	0.00294985250737463	22	1695	36339	comp133593_c2_seq1,comp108117_c1_seq1,comp88581_c0_seq1,comp136290_c0_seq2,comp149559_c0_seq1	4.87248592115849	2.971612e-03	2.942067e-02
GO:1901072	glucosamine-containing compound catabolic process	biological_process	6	5	0.00294985250737463	22	1695	36339	comp144936_c2_seq2,comp144158_c0_seq2,comp132016_c1_seq1,comp132778_c0_seq1,comp132016_c0_seq1	4.87248592115849	2.971612e-03	2.942067e-02
GO:0010002	cardioblast differentiation	biological_process	9	5	0.00294985250737463	22	1695	36339	comp135727_c0_seq1,comp144685_c0_seq11,comp148541_c0_seq3,comp147430_c0_seq1,comp146368_c0_seq8	4.87248592115849	2.971612e-03	2.942067e-02
GO:0009967	positive regulation of signal transduction	biological_process	6	49	0.0289085545722714	696	1695	36339	comp134391_c0_seq1,comp146227_c0_seq1,comp143407_c0_seq1,comp147971_c3_seq1,comp136985_c1_seq1,comp147971_c4_seq1,comp147537_c0_seq3,comp141980_c0_seq1,comp139773_c0_seq1,comp143242_c2_seq4,comp144685_c0_seq11,comp121280_c0_seq1,comp139015_c3_seq1,comp137841_c1_seq1,comp149094_c1_seq1,comp125640_c0_seq1,comp138748_c0_seq2,comp128378_c2_seq6,comp134419_c0_seq1,comp147049_c1_seq13,comp140475_c1_seq…	1.50935052385312	2.994885e-03	2.960842e-02
GO:0001818	negative regulation of cytokine production	biological_process	5	8	0.00471976401179941	53	1695	36339	comp128377_c0_seq1,comp127968_c0_seq5,comp143242_c2_seq4,comp125640_c0_seq1,comp138971_c1_seq13,comp147795_c1_seq1,comp129797_c0_seq1,comp146368_c0_seq8	3.23606612122224	3.005569e-03	2.967136e-02
GO:0044057	regulation of system process	biological_process	4	26	0.0153392330383481	310	1695	36339	comp145951_c3_seq1,comp133266_c0_seq5,comp136301_c3_seq1,comp146256_c0_seq1,comp129984_c3_seq1,comp35740_c0_seq1,comp129984_c0_seq3,comp142457_c5_seq1,comp139951_c1_seq17,comp130784_c3_seq1,comp125640_c0_seq1,comp138748_c0_seq2,comp134461_c1_seq1,comp135973_c0_seq1,comp146327_c0_seq4,comp140640_c0_seq5,comp132088_c1_seq1,comp129545_c3_seq1,comp132543_c0_seq2,comp148444_c0_seq2,comp121323_c0_seq1,…	1.79810448187268	3.013281e-03	2.969369e-02
GO:0008202	steroid metabolic process	biological_process	4	16	0.00943952802359882	158	1695	36339	comp145951_c3_seq1,comp132252_c0_seq7,comp133965_c0_seq1,comp144103_c1_seq20,comp149094_c1_seq1,comp148197_c0_seq2,comp116695_c0_seq1,comp142556_c0_seq6,comp124815_c0_seq1,comp127888_c0_seq1,comp147382_c1_seq1,comp124842_c0_seq1,comp141429_c0_seq1,comp123517_c0_seq13,comp149494_c0_seq1,comp138783_c1_seq1	2.17103170157948	3.016474e-03	2.969369e-02
GO:0060324	face development	biological_process	4	7	0.00412979351032448	42	1695	36339	comp134391_c0_seq1,comp132252_c0_seq7,comp149429_c0_seq2,comp138971_c1_seq13,comp140640_c0_seq5,comp149429_c1_seq2,comp146368_c0_seq8	3.57315634218289	3.050256e-03	2.982438e-02
GO:0060677	ureteric bud elongation	biological_process	9	3	0.00176991150442478	7	1695	36339	comp141581_c0_seq2,comp140475_c1_seq2,comp140475_c0_seq1	9.18811630847029	3.077497e-03	2.982438e-02
GO:0032525	somite rostral/caudal axis specification	biological_process	8	3	0.00176991150442478	7	1695	36339	comp133502_c0_seq1,comp134079_c0_seq1,comp147043_c2_seq2	9.18811630847029	3.077497e-03	2.982438e-02
GO:0032836	glomerular basement membrane development	biological_process	10	3	0.00176991150442478	7	1695	36339	comp140569_c2_seq1,comp145757_c0_seq2,comp141764_c0_seq3	9.18811630847029	3.077497e-03	2.982438e-02
GO:0060836	lymphatic endothelial cell differentiation	biological_process	9	3	0.00176991150442478	7	1695	36339	comp131598_c0_seq1,comp139773_c0_seq1,comp142933_c0_seq1	9.18811630847029	3.077497e-03	2.982438e-02
GO:0048382	mesendoderm development	biological_process	5	3	0.00176991150442478	7	1695	36339	comp132811_c1_seq3,comp147043_c2_seq2,comp133260_c0_seq1	9.18811630847029	3.077497e-03	2.982438e-02
GO:0008078	mesodermal cell migration	biological_process	10	3	0.00176991150442478	7	1695	36339	comp131192_c0_seq1,comp143075_c0_seq2,comp137758_c0_seq1	9.18811630847029	3.077497e-03	2.982438e-02
GO:0051125	regulation of actin nucleation	biological_process	13	3	0.00176991150442478	7	1695	36339	comp146202_c0_seq1,comp137648_c1_seq1,comp137648_c0_seq1	9.18811630847029	3.077497e-03	2.982438e-02
GO:0072148	epithelial cell fate commitment	biological_process	6	3	0.00176991150442478	7	1695	36339	comp131598_c0_seq1,comp140569_c2_seq1,comp147430_c0_seq1	9.18811630847029	3.077497e-03	2.982438e-02
GO:0034505	tooth mineralization	biological_process	8	3	0.00176991150442478	7	1695	36339	comp134391_c0_seq1,comp144213_c0_seq8,comp146498_c1_seq1	9.18811630847029	3.077497e-03	2.982438e-02
GO:0032344	regulation of aldosterone metabolic process	biological_process	8	3	0.00176991150442478	7	1695	36339	comp144103_c1_seq20,comp142556_c0_seq6,comp123517_c0_seq13	9.18811630847029	3.077497e-03	2.982438e-02
GO:0016533	cyclin-dependent protein kinase 5 holoenzyme complex	cellular_component	10	2	0.00132275132275132	2	1512	27176	comp141633_c0_seq6,comp141964_c0_seq2	17.973544973545	3.093579e-03	2.985390e-02
GO:0005585	collagen type II	cellular_component	6	2	0.00132275132275132	2	1512	27176	comp126959_c0_seq1,comp126959_c4_seq2	17.973544973545	3.093579e-03	2.985390e-02
GO:0035068	micro-ribonucleoprotein complex	cellular_component	6	2	0.00132275132275132	2	1512	27176	comp147407_c1_seq1,comp144684_c0_seq3	17.973544973545	3.093579e-03	2.985390e-02
GO:0044241	lipid digestion	biological_process	4	4	0.0023598820058997	14	1695	36339	comp62056_c0_seq1,comp123960_c0_seq1,comp138783_c1_seq1,comp122109_c1_seq1	6.12541087231353	3.240420e-03	3.119171e-02
GO:0016641	oxidoreductase activity, acting on the CH-NH2 group of donors, oxygen as acceptor	molecular_function	6	6	0.00332409972299169	32	1805	38720	comp142342_c0_seq1,comp142342_c1_seq1,comp125039_c0_seq1,comp111440_c0_seq1,comp141668_c4_seq1,comp138191_c1_seq1	4.02216066481994	3.245826e-03	3.119171e-02
GO:0033293	monocarboxylic acid binding	molecular_function	5	6	0.00332409972299169	32	1805	38720	comp111140_c0_seq1,comp137648_c1_seq1,comp115682_c0_seq1,comp137648_c0_seq1,comp118751_c0_seq1,comp150161_c0_seq1	4.02216066481994	3.245826e-03	3.119171e-02
GO:0014013	regulation of gliogenesis	biological_process	9	6	0.00353982300884956	32	1695	36339	comp128124_c0_seq2,comp133008_c2_seq2,comp142130_c0_seq3,comp129545_c3_seq1,comp142388_c0_seq1,comp146498_c1_seq1	4.01980088495575	3.254233e-03	3.122882e-02
GO:0002520	immune system development	biological_process	5	42	0.0247787610619469	578	1695	36339	comp141983_c1_seq2,comp129704_c0_seq1,comp142458_c0_seq1,comp138717_c0_seq3,comp139677_c0_seq1,comp122004_c0_seq1,comp144355_c2_seq2,comp135682_c1_seq1,comp144518_c0_seq1,comp128415_c3_seq1,comp143242_c2_seq4,comp144427_c0_seq2,comp144427_c1_seq2,comp133940_c1_seq5,comp140558_c1_seq1,comp125640_c0_seq1,comp149429_c0_seq2,comp138451_c0_seq1,comp138971_c1_seq13,comp132753_c0_seq2,comp137251_c0_seq1…	1.55784670974064	3.287150e-03	3.150071e-02
GO:0010035	response to inorganic substance	biological_process	3	20	0.0117994100294985	219	1695	36339	comp133266_c0_seq5,comp135705_c0_seq1,comp116934_c0_seq1,comp140138_c1_seq1,comp140138_c3_seq1,comp140138_c2_seq1,comp149094_c1_seq1,comp146945_c0_seq2,comp148994_c0_seq1,comp132088_c1_seq1,comp148989_c1_seq3,comp149559_c0_seq1,comp138955_c0_seq2,comp120676_c2_seq1,comp136871_c0_seq1,comp140505_c0_seq4,comp129105_c0_seq1,comp138783_c1_seq1,comp139803_c0_seq2,comp150161_c0_seq1	1.95789388612761	3.361233e-03	3.216578e-02
GO:0010646	regulation of cell communication	biological_process	4	134	0.0790560471976401	2279	1695	36339	comp141416_c0_seq2,comp134391_c0_seq1,comp144117_c0_seq13,comp146227_c0_seq1,comp128377_c0_seq1,comp140684_c0_seq1,comp143407_c0_seq1,comp147971_c3_seq1,comp127067_c1_seq3,comp129569_c0_seq3,comp141581_c0_seq2,comp132811_c1_seq3,comp136985_c1_seq1,comp139749_c2_seq2,comp147004_c1_seq2,comp147971_c4_seq1,comp142457_c5_seq1,comp138223_c0_seq1,comp136786_c0_seq3,comp137936_c0_seq3,comp147537_c0_seq3…	1.26056064024355	3.382973e-03	3.227382e-02
GO:0021515	cell differentiation in spinal cord	biological_process	8	8	0.00471976401179941	54	1695	36339	comp133008_c2_seq2,comp131853_c0_seq3,comp140747_c0_seq1,comp140558_c1_seq1,comp141545_c0_seq1,comp147430_c0_seq1,comp146498_c1_seq1,comp130387_c1_seq3	3.17613897082924	3.386614e-03	3.227382e-02
GO:0006937	regulation of muscle contraction	biological_process	6	8	0.00471976401179941	54	1695	36339	comp145951_c3_seq1,comp146256_c0_seq1,comp35740_c0_seq1,comp129984_c0_seq3,comp142457_c5_seq1,comp138748_c0_seq2,comp134461_c1_seq1,comp123517_c0_seq13	3.17613897082924	3.386614e-03	3.227382e-02
GO:0090090	negative regulation of canonical Wnt receptor signaling pathway	biological_process	9	10	0.00589970501474926	79	1695	36339	comp143407_c0_seq1,comp147004_c1_seq2,comp147537_c0_seq3,comp141980_c0_seq1,comp144103_c1_seq20,comp140558_c1_seq1,comp138971_c1_seq13,comp134525_c0_seq2,comp147693_c0_seq3,comp148340_c0_seq3	2.71378962697435	3.651528e-03	3.442945e-02
GO:0021510	spinal cord development	biological_process	7	10	0.00589970501474926	79	1695	36339	comp142458_c0_seq1,comp133008_c2_seq2,comp131853_c0_seq3,comp140747_c0_seq1,comp133940_c1_seq5,comp140558_c1_seq1,comp141545_c0_seq1,comp147430_c0_seq1,comp146498_c1_seq1,comp130387_c1_seq3	2.71378962697435	3.651528e-03	3.442945e-02
GO:0006119	oxidative phosphorylation	biological_process	6	10	0.00589970501474926	79	1695	36339	comp124662_c1_seq2,comp96707_c0_seq1,comp149636_c0_seq1,comp46000_c0_seq1,comp149643_c0_seq1,comp149585_c0_seq1,comp105304_c0_seq1,comp110692_c0_seq1,comp118726_c0_seq1,comp125553_c0_seq1	2.71378962697435	3.651528e-03	3.442945e-02
GO:0014068	positive regulation of phosphatidylinositol 3-kinase cascade	biological_process	10	5	0.00294985250737463	23	1695	36339	comp134419_c0_seq1,comp141302_c0_seq1,comp147229_c0_seq4,comp137361_c0_seq1,comp146368_c0_seq8	4.66063870719507	3.652899e-03	3.442945e-02
GO:0050777	negative regulation of immune response	biological_process	5	5	0.00294985250737463	23	1695	36339	comp143242_c2_seq4,comp129797_c0_seq1,comp138651_c0_seq1,comp118693_c0_seq1,comp145856_c0_seq4	4.66063870719507	3.652899e-03	3.442945e-02
GO:0042771	intrinsic apoptotic signaling pathway in response to DNA damage by p53 class mediator	biological_process	11	5	0.00294985250737463	23	1695	36339	comp149094_c1_seq1,comp135531_c0_seq2,comp140380_c0_seq2,comp141550_c0_seq1,comp139703_c0_seq1	4.66063870719507	3.652899e-03	3.442945e-02
GO:0072028	nephron morphogenesis	biological_process	9	5	0.00294985250737463	23	1695	36339	comp141581_c0_seq2,comp140475_c1_seq2,comp140569_c2_seq1,comp140475_c0_seq1,comp144213_c0_seq8	4.66063870719507	3.652899e-03	3.442945e-02
GO:0072210	metanephric nephron development	biological_process	9	5	0.00294985250737463	23	1695	36339	comp125640_c0_seq1,comp128006_c0_seq2,comp140475_c1_seq2,comp140569_c2_seq1,comp140475_c0_seq1	4.66063870719507	3.652899e-03	3.442945e-02
GO:0030072	peptide hormone secretion	biological_process	8	11	0.00648967551622419	92	1695	36339	comp141581_c0_seq2,comp137936_c0_seq3,comp139773_c0_seq1,comp149429_c0_seq2,comp145870_c0_seq4,comp140640_c0_seq5,comp149429_c1_seq2,comp149323_c1_seq7,comp117150_c0_seq2,comp99521_c0_seq1,comp143039_c0_seq1	2.56335128895729	3.693746e-03	3.476675e-02
GO:0048608	reproductive structure development	biological_process	6	17	0.0100294985250737	176	1695	36339	comp132252_c0_seq7,comp141581_c0_seq2,comp141488_c0_seq1,comp146740_c0_seq1,comp131884_c0_seq1,comp149094_c1_seq1,comp149429_c0_seq2,comp140475_c1_seq2,comp140569_c2_seq1,comp134525_c0_seq2,comp149429_c1_seq2,comp140475_c0_seq1,comp147430_c0_seq1,comp148495_c0_seq2,comp146268_c2_seq4,comp142132_c0_seq1,comp135284_c2_seq4	2.07080651649236	3.721877e-03	3.493582e-02
GO:0061458	reproductive system development	biological_process	5	17	0.0100294985250737	176	1695	36339	comp132252_c0_seq7,comp141581_c0_seq2,comp141488_c0_seq1,comp146740_c0_seq1,comp131884_c0_seq1,comp149094_c1_seq1,comp149429_c0_seq2,comp140475_c1_seq2,comp140569_c2_seq1,comp134525_c0_seq2,comp149429_c1_seq2,comp140475_c0_seq1,comp147430_c0_seq1,comp148495_c0_seq2,comp146268_c2_seq4,comp142132_c0_seq1,comp135284_c2_seq4	2.07080651649236	3.721877e-03	3.493582e-02
GO:0005925	focal adhesion	cellular_component	5	14	0.00925925925925926	112	1512	27176	comp147524_c1_seq2,comp139126_c2_seq1,comp128740_c0_seq1,comp145806_c0_seq1,comp145806_c1_seq1,comp143267_c0_seq3,comp147249_c0_seq3,comp146944_c0_seq1,comp134346_c1_seq1,comp128810_c4_seq1,comp129430_c0_seq1,comp143653_c0_seq1,comp145856_c0_seq4,comp110319_c0_seq1	2.24669312169312	3.728913e-03	3.495410e-02
GO:0006954	inflammatory response	biological_process	4	22	0.0129793510324484	252	1695	36339	comp146227_c0_seq1,comp128377_c0_seq1,comp136985_c1_seq1,comp144111_c0_seq1,comp143242_c2_seq4,comp125640_c0_seq1,comp126527_c1_seq3,comp147795_c1_seq1,comp146095_c0_seq3,comp143689_c0_seq7,comp132275_c2_seq1,comp129797_c0_seq1,comp148575_c0_seq1,comp138651_c0_seq1,comp122687_c0_seq1,comp118693_c0_seq1,comp137361_c0_seq1,comp121323_c0_seq1,comp141573_c0_seq1,comp139874_c0_seq2,comp128216_c0_seq3,…	1.8716533220958	3.760817e-03	3.519286e-02
GO:0030097	hemopoiesis	biological_process	7	38	0.0224188790560472	514	1695	36339	comp141983_c1_seq2,comp129704_c0_seq1,comp142458_c0_seq1,comp138717_c0_seq3,comp139677_c0_seq1,comp122004_c0_seq1,comp144355_c2_seq2,comp135682_c1_seq1,comp144518_c0_seq1,comp128415_c3_seq1,comp143242_c2_seq4,comp144427_c0_seq2,comp144427_c1_seq2,comp133940_c1_seq5,comp140558_c1_seq1,comp125640_c0_seq1,comp149429_c0_seq2,comp138451_c0_seq1,comp138971_c1_seq13,comp132753_c0_seq2,comp137251_c0_seq1…	1.58497985606556	3.764627e-03	3.519286e-02
GO:0019904	protein domain specific binding	molecular_function	3	31	0.0171745152354571	397	1805	38720	comp145951_c3_seq1,comp137831_c0_seq2,comp144729_c1_seq2,comp141193_c0_seq1,comp147004_c1_seq2,comp141488_c0_seq1,comp143489_c1_seq5,comp139782_c3_seq1,comp139126_c2_seq1,comp136786_c0_seq3,comp139782_c2_seq1,comp128740_c0_seq1,comp149094_c1_seq1,comp138971_c1_seq13,comp146447_c0_seq1,comp140569_c2_seq1,comp142130_c0_seq3,comp143207_c1_seq1,comp127818_c0_seq1,comp147430_c0_seq1,comp132543_c0_seq2…	1.67505599475289	3.795221e-03	3.542830e-02
GO:0002526	acute inflammatory response	biological_process	5	8	0.00471976401179941	55	1695	36339	comp146227_c0_seq1,comp136985_c1_seq1,comp144111_c0_seq1,comp129797_c0_seq1,comp138651_c0_seq1,comp122687_c0_seq1,comp139874_c0_seq2,comp123947_c0_seq1	3.11839098954143	3.804056e-03	3.542830e-02
GO:0090257	regulation of muscle system process	biological_process	5	9	0.00530973451327434	67	1695	36339	comp145951_c3_seq1,comp146256_c0_seq1,comp35740_c0_seq1,comp129984_c0_seq3,comp142457_c5_seq1,comp138748_c0_seq2,comp134461_c1_seq1,comp140640_c0_seq5,comp123517_c0_seq13	2.87985735041606	3.815593e-03	3.542830e-02
GO:0007422	peripheral nervous system development	biological_process	6	9	0.00530973451327434	67	1695	36339	comp144685_c0_seq11,comp131853_c0_seq3,comp143687_c1_seq11,comp145798_c0_seq1,comp148289_c0_seq2,comp137203_c0_seq4,comp134347_c1_seq4,comp145123_c1_seq1,comp149356_c0_seq1	2.87985735041606	3.815593e-03	3.542830e-02
GO:0060026	convergent extension	biological_process	6	9	0.00530973451327434	67	1695	36339	comp141983_c1_seq2,comp138717_c0_seq3,comp146939_c0_seq1,comp138223_c0_seq1,comp141980_c0_seq1,comp137090_c1_seq2,comp137461_c3_seq1,comp147049_c1_seq13,comp143475_c0_seq2	2.87985735041606	3.815593e-03	3.542830e-02
GO:0035137	hindlimb morphogenesis	biological_process	7	7	0.00412979351032448	44	1695	36339	comp128415_c3_seq1,comp149429_c0_seq2,comp140475_c1_seq2,comp149429_c1_seq2,comp140475_c0_seq1,comp148172_c0_seq2,comp146498_c1_seq1	3.41074014481094	3.996433e-03	3.695759e-02
GO:0051897	positive regulation of protein kinase B signaling cascade	biological_process	9	7	0.00412979351032448	44	1695	36339	comp136985_c1_seq1,comp128378_c2_seq6,comp134419_c0_seq1,comp141302_c0_seq1,comp131200_c1_seq1,comp147229_c0_seq4,comp99521_c0_seq1	3.41074014481094	3.996433e-03	3.695759e-02
GO:0019218	regulation of steroid metabolic process	biological_process	6	7	0.00412979351032448	44	1695	36339	comp145951_c3_seq1,comp144103_c1_seq20,comp149094_c1_seq1,comp142556_c0_seq6,comp123517_c0_seq13,comp149494_c0_seq1,comp138783_c1_seq1	3.41074014481094	3.996433e-03	3.695759e-02
GO:0044728	DNA methylation or demethylation	biological_process	8	11	0.00648967551622419	93	1695	36339	comp139440_c0_seq1,comp149334_c2_seq1,comp128415_c3_seq1,comp149422_c1_seq1,comp149334_c1_seq1,comp149334_c3_seq3,comp149389_c0_seq10,comp139298_c0_seq1,comp133370_c0_seq10,comp149353_c0_seq1,comp139298_c1_seq1	2.53578837187173	4.016624e-03	3.709439e-02
GO:0048706	embryonic skeletal system development	biological_process	7	14	0.00825958702064897	134	1695	36339	comp134391_c0_seq1,comp126959_c0_seq1,comp126959_c4_seq2,comp130619_c0_seq2,comp135727_c0_seq1,comp143443_c0_seq13,comp139370_c0_seq1,comp140558_c1_seq1,comp125039_c0_seq1,comp111440_c0_seq1,comp140640_c0_seq5,comp147430_c0_seq1,comp145757_c0_seq2,comp144543_c0_seq10	2.2398890503236	4.027207e-03	3.714220e-02
GO:0071944	cell periphery	cellular_component	3	209	0.138227513227513	3159	1512	27176	comp133593_c2_seq1,comp145951_c3_seq1,comp136614_c0_seq4,comp137297_c0_seq2,comp145139_c2_seq1,comp129625_c0_seq1,comp140684_c0_seq1,comp143407_c2_seq1,comp143407_c0_seq1,comp145730_c0_seq1,comp148390_c0_seq1,comp136573_c1_seq2,comp95927_c0_seq1,comp126114_c0_seq1,comp126995_c0_seq3,comp147524_c1_seq2,comp146054_c1_seq1,comp124070_c0_seq1,comp143531_c0_seq1,comp111140_c0_seq1,comp139749_c2_seq2,c…	1.18913292164321	4.037355e-03	3.718588e-02
GO:0000791	euchromatin	cellular_component	10	5	0.00330687830687831	20	1512	27176	comp128415_c3_seq1,comp149422_c1_seq1,comp149334_c1_seq1,comp149094_c1_seq1,comp149370_c0_seq1	4.49338624338624	4.068243e-03	3.742021e-02
GO:0022411	cellular component disassembly	biological_process	3	16	0.00943952802359882	163	1695	36339	comp142875_c1_seq1,comp147524_c1_seq2,comp144427_c0_seq2,comp144427_c1_seq2,comp145340_c1_seq1,comp147920_c0_seq2,comp141823_c0_seq3,comp149370_c0_seq1,comp137648_c1_seq1,comp137648_c0_seq1,comp148100_c0_seq3,comp149442_c1_seq1,comp110041_c1_seq1,comp142892_c0_seq1,comp138041_c0_seq1,comp121715_c0_seq1	2.10443563711385	4.103064e-03	3.769005e-02
GO:0050817	coagulation	biological_process	3	17	0.0100294985250737	178	1695	36339	comp126613_c0_seq1,comp138397_c0_seq1,comp136985_c1_seq1,comp139782_c3_seq1,comp141233_c1_seq11,comp123271_c0_seq5,comp131031_c0_seq1,comp128378_c2_seq6,comp131200_c1_seq1,comp138229_c0_seq1,comp137361_c0_seq1,comp117243_c0_seq1,comp148899_c0_seq2,comp128790_c0_seq1,comp142892_c0_seq1,comp139803_c0_seq2,comp128790_c1_seq1	2.047539027543	4.174702e-03	3.829690e-02
GO:0051261	protein depolymerization	biological_process	7	9	0.00530973451327434	68	1695	36339	comp147524_c1_seq2,comp144427_c0_seq2,comp144427_c1_seq2,comp147920_c0_seq2,comp141823_c0_seq3,comp137648_c1_seq1,comp137648_c0_seq1,comp148100_c0_seq3,comp138041_c0_seq1	2.83750650702759	4.219392e-03	3.865526e-02
GO:0030449	regulation of complement activation	biological_process	8	4	0.0023598820058997	15	1695	36339	comp146227_c0_seq1,comp144111_c0_seq1,comp138651_c0_seq1,comp139874_c0_seq2	5.71705014749262	4.256952e-03	3.877005e-02
GO:0048739	cardiac muscle fiber development	biological_process	9	4	0.0023598820058997	15	1695	36339	comp134185_c1_seq3,comp136290_c0_seq2,comp149559_c0_seq1,comp147113_c0_seq1	5.71705014749262	4.256952e-03	3.877005e-02
GO:0032233	positive regulation of actin filament bundle assembly	biological_process	9	4	0.0023598820058997	15	1695	36339	comp141980_c0_seq1,comp138748_c0_seq2,comp137648_c1_seq1,comp137648_c0_seq1	5.71705014749262	4.256952e-03	3.877005e-02
GO:2000257	regulation of protein activation cascade	biological_process	6	4	0.0023598820058997	15	1695	36339	comp146227_c0_seq1,comp144111_c0_seq1,comp138651_c0_seq1,comp139874_c0_seq2	5.71705014749262	4.256952e-03	3.877005e-02
GO:0060840	artery development	biological_process	9	8	0.00471976401179941	56	1695	36339	comp139773_c0_seq1,comp139951_c1_seq17,comp140558_c1_seq1,comp149429_c0_seq2,comp149429_c1_seq2,comp147430_c0_seq1,comp149168_c0_seq1,comp149494_c0_seq1	3.06270543615676	4.260135e-03	3.877005e-02
GO:0051258	protein polymerization	biological_process	7	22	0.0129793510324484	255	1695	36339	comp115062_c0_seq1,comp120897_c1_seq1,comp126613_c0_seq1,comp117434_c0_seq1,comp126114_c0_seq1,comp96220_c0_seq1,comp123271_c0_seq5,comp144427_c0_seq2,comp144427_c1_seq2,comp131031_c0_seq1,comp141722_c0_seq1,comp137856_c0_seq1,comp132275_c2_seq1,comp124012_c1_seq1,comp139920_c1_seq2,comp120847_c1_seq2,comp146202_c0_seq1,comp137648_c1_seq1,comp137648_c0_seq1,comp126208_c0_seq2,comp138041_c0_seq1,c…	1.84963387124761	4.327505e-03	3.933107e-02
GO:0002790	peptide secretion	biological_process	7	11	0.00648967551622419	94	1695	36339	comp141581_c0_seq2,comp137936_c0_seq3,comp139773_c0_seq1,comp149429_c0_seq2,comp145870_c0_seq4,comp140640_c0_seq5,comp149429_c1_seq2,comp149323_c1_seq7,comp117150_c0_seq2,comp99521_c0_seq1,comp143039_c0_seq1	2.50881189983054	4.361595e-03	3.958853e-02
GO:0043491	protein kinase B signaling cascade	biological_process	7	10	0.00589970501474926	81	1695	36339	comp136985_c1_seq1,comp149094_c1_seq1,comp128378_c2_seq6,comp134419_c0_seq1,comp141302_c0_seq1,comp140380_c0_seq2,comp131200_c1_seq1,comp147229_c0_seq4,comp131867_c1_seq1,comp99521_c0_seq1	2.64678247569103	4.379526e-03	3.969885e-02
GO:0003146	heart jogging	biological_process	10	5	0.00294985250737463	24	1695	36339	comp138223_c0_seq1,comp138451_c0_seq1,comp131779_c0_seq1,comp147043_c2_seq2,comp133476_c0_seq2	4.46644542772861	4.439237e-03	4.013421e-02
GO:0046348	amino sugar catabolic process	biological_process	5	5	0.00294985250737463	24	1695	36339	comp144936_c2_seq2,comp144158_c0_seq2,comp132016_c1_seq1,comp132778_c0_seq1,comp132016_c0_seq1	4.46644542772861	4.439237e-03	4.013421e-02
GO:0030835	negative regulation of actin filament depolymerization	biological_process	11	6	0.00353982300884956	34	1695	36339	comp147524_c1_seq2,comp144427_c0_seq2,comp144427_c1_seq2,comp137648_c1_seq1,comp137648_c0_seq1,comp138041_c0_seq1	3.78334200937012	4.461602e-03	4.028340e-02
GO:0019216	regulation of lipid metabolic process	biological_process	5	15	0.00884955752212389	150	1695	36339	comp145951_c3_seq1,comp146227_c0_seq1,comp128377_c0_seq1,comp139749_c2_seq2,comp144103_c1_seq20,comp149094_c1_seq1,comp125640_c0_seq1,comp138442_c0_seq1,comp147229_c0_seq4,comp142556_c0_seq6,comp123517_c0_seq13,comp143221_c1_seq1,comp149494_c0_seq1,comp99521_c0_seq1,comp138783_c1_seq1	2.14389380530973	4.501232e-03	4.058788e-02
GO:0048793	pronephros development	biological_process	8	7	0.00412979351032448	45	1695	36339	comp141581_c0_seq2,comp141980_c0_seq1,comp136031_c3_seq1,comp138451_c0_seq1,comp148289_c0_seq2,comp140569_c2_seq1,comp142010_c1_seq5	3.3349459193707	4.545530e-03	4.093360e-02
GO:0005200	structural constituent of cytoskeleton	molecular_function	2	14	0.00775623268698061	136	1805	38720	comp145139_c2_seq1,comp133266_c0_seq5,comp120897_c1_seq1,comp126114_c0_seq1,comp96220_c0_seq1,comp148715_c2_seq1,comp145798_c0_seq1,comp132088_c1_seq1,comp139920_c1_seq2,comp146944_c0_seq1,comp134346_c1_seq1,comp120847_c1_seq2,comp145474_c0_seq1,comp139920_c0_seq3	2.20824507088154	4.579682e-03	4.118717e-02
GO:0051480	cytosolic calcium ion homeostasis	biological_process	10	13	0.00766961651917404	122	1695	36339	comp127067_c1_seq3,comp142457_c5_seq1,comp142447_c0_seq1,comp138773_c1_seq7,comp134461_c1_seq1,comp140640_c0_seq5,comp147478_c1_seq1,comp135670_c0_seq12,comp127277_c0_seq1,comp144227_c0_seq1,comp140505_c0_seq4,comp145856_c0_seq4,comp136392_c0_seq1	2.28447700565791	4.625393e-03	4.154389e-02
GO:0070469	respiratory chain	cellular_component	3	15	0.00992063492063492	127	1512	27176	comp110041_c1_seq1,comp124662_c1_seq2,comp96707_c0_seq1,comp149636_c0_seq1,comp46000_c0_seq1,comp149643_c0_seq1,comp149585_c0_seq1,comp105304_c0_seq1,comp110692_c0_seq1,comp120433_c1_seq1,comp114847_c0_seq2,comp37111_c0_seq1,comp111514_c0_seq3,comp118726_c0_seq1,comp125553_c0_seq1	2.12285964254468	4.709686e-03	4.217583e-02
GO:0006461	protein complex assembly	biological_process	5	53	0.0312684365781711	784	1695	36339	comp115062_c0_seq1,comp134391_c0_seq1,comp120897_c1_seq1,comp136854_c0_seq2,comp126613_c0_seq1,comp117434_c0_seq1,comp118725_c0_seq1,comp126114_c0_seq1,comp141319_c0_seq18,comp141581_c0_seq2,comp144876_c1_seq1,comp96220_c0_seq1,comp127618_c0_seq1,comp123271_c0_seq5,comp144427_c0_seq2,comp144427_c1_seq2,comp131031_c0_seq1,comp139951_c1_seq17,comp141722_c0_seq1,comp125640_c0_seq1,comp145798_c0_seq1…	1.44931596532418	4.741812e-03	4.217583e-02
GO:0017075	syntaxin-1 binding	molecular_function	5	3	0.00166204986149584	8	1805	38720	comp136614_c0_seq4,comp132543_c0_seq2,comp117150_c0_seq2	8.04432132963989	4.746234e-03	4.217583e-02
GO:0048407	platelet-derived growth factor binding	molecular_function	4	3	0.00166204986149584	8	1805	38720	comp134391_c0_seq1,comp126959_c0_seq1,comp126959_c4_seq2	8.04432132963989	4.746234e-03	4.217583e-02
GO:0007509	mesoderm migration involved in gastrulation	biological_process	9	3	0.00176991150442478	8	1695	36339	comp131192_c0_seq1,comp143075_c0_seq2,comp137758_c0_seq1	8.0396017699115	4.753694e-03	4.217583e-02
GO:0014888	striated muscle adaptation	biological_process	6	3	0.00176991150442478	8	1695	36339	comp147665_c0_seq2,comp139951_c1_seq17,comp148469_c0_seq1	8.0396017699115	4.753694e-03	4.217583e-02
GO:2000352	negative regulation of endothelial cell apoptotic process	biological_process	9	3	0.00176991150442478	8	1695	36339	comp134419_c0_seq1,comp147795_c1_seq1,comp141302_c0_seq1	8.0396017699115	4.753694e-03	4.217583e-02
GO:0070528	protein kinase C signaling cascade	biological_process	7	3	0.00176991150442478	8	1695	36339	comp141980_c0_seq1,comp147824_c0_seq1,comp134527_c0_seq1	8.0396017699115	4.753694e-03	4.217583e-02
GO:0002862	negative regulation of inflammatory response to antigenic stimulus	biological_process	8	3	0.00176991150442478	8	1695	36339	comp143242_c2_seq4,comp129797_c0_seq1,comp118693_c0_seq1	8.0396017699115	4.753694e-03	4.217583e-02
GO:0006639	acylglycerol metabolic process	biological_process	6	8	0.00471976401179941	57	1695	36339	comp146227_c0_seq1,comp129822_c0_seq1,comp149094_c1_seq1,comp137856_c0_seq1,comp139624_c0_seq1,comp131194_c0_seq1,comp149494_c0_seq1,comp138783_c1_seq1	3.00897376183822	4.757134e-03	4.217583e-02
GO:1901861	regulation of muscle tissue development	biological_process	5	10	0.00589970501474926	82	1695	36339	comp133723_c2_seq2,comp144685_c0_seq11,comp139951_c1_seq17,comp133940_c1_seq5,comp145798_c0_seq1,comp138971_c1_seq13,comp137757_c0_seq1,comp147478_c1_seq1,comp146019_c0_seq3,comp140505_c0_seq4	2.61450464062163	4.783999e-03	4.230484e-02
GO:0016202	regulation of striated muscle tissue development	biological_process	8	10	0.00589970501474926	82	1695	36339	comp133723_c2_seq2,comp144685_c0_seq11,comp139951_c1_seq17,comp133940_c1_seq5,comp145798_c0_seq1,comp138971_c1_seq13,comp137757_c0_seq1,comp147478_c1_seq1,comp146019_c0_seq3,comp140505_c0_seq4	2.61450464062163	4.783999e-03	4.230484e-02
GO:0070271	protein complex biogenesis	biological_process	3	53	0.0312684365781711	785	1695	36339	comp115062_c0_seq1,comp134391_c0_seq1,comp120897_c1_seq1,comp136854_c0_seq2,comp126613_c0_seq1,comp117434_c0_seq1,comp118725_c0_seq1,comp126114_c0_seq1,comp141319_c0_seq18,comp141581_c0_seq2,comp144876_c1_seq1,comp96220_c0_seq1,comp127618_c0_seq1,comp123271_c0_seq5,comp144427_c0_seq2,comp144427_c1_seq2,comp131031_c0_seq1,comp139951_c1_seq17,comp141722_c0_seq1,comp125640_c0_seq1,comp145798_c0_seq1…	1.44746970294797	4.861309e-03	4.293323e-02
GO:0060828	regulation of canonical Wnt receptor signaling pathway	biological_process	8	14	0.00825958702064897	137	1695	36339	comp134391_c0_seq1,comp143407_c0_seq1,comp147004_c1_seq2,comp147537_c0_seq3,comp141980_c0_seq1,comp139015_c3_seq1,comp144103_c1_seq20,comp140558_c1_seq1,comp138971_c1_seq13,comp134525_c0_seq2,comp147693_c0_seq3,comp148340_c0_seq3,comp149396_c0_seq1,comp148298_c1_seq2	2.19084038498805	4.907311e-03	4.328387e-02
GO:0008285	negative regulation of cell proliferation	biological_process	5	29	0.0171091445427729	371	1695	36339	comp138257_c2_seq1,comp128377_c0_seq1,comp132811_c1_seq3,comp141193_c0_seq1,comp143242_c2_seq4,comp131884_c0_seq1,comp140558_c1_seq1,comp125640_c0_seq1,comp131546_c0_seq2,comp128378_c2_seq6,comp138662_c1_seq1,comp137856_c0_seq1,comp147239_c0_seq1,comp147795_c1_seq1,comp140569_c2_seq1,comp134525_c0_seq2,comp132275_c2_seq1,comp129797_c0_seq1,comp138442_c0_seq1,comp141024_c2_seq2,comp147523_c1_seq3,…	1.67581995563295	4.944305e-03	4.355426e-02
GO:0030324	lung development	biological_process	7	13	0.00766961651917404	123	1695	36339	comp141193_c0_seq1,comp139782_c3_seq1,comp139773_c0_seq1,comp135531_c0_seq2,comp133940_c1_seq5,comp140558_c1_seq1,comp138748_c0_seq2,comp139703_c0_seq1,comp149235_c0_seq1,comp146498_c1_seq1,comp131595_c0_seq1,comp140985_c5_seq19,comp123333_c0_seq1	2.26590402187208	4.956679e-03	4.360735e-02
GO:0004222	metalloendopeptidase activity	molecular_function	7	28	0.0155124653739612	355	1805	38720	comp139921_c1_seq1,comp139921_c2_seq6,comp137335_c1_seq1,comp129601_c2_seq1,comp141490_c0_seq1,comp105830_c0_seq1,comp143112_c0_seq4,comp125599_c0_seq1,comp102293_c0_seq1,comp143333_c0_seq3,comp149004_c0_seq9,comp139308_c1_seq1,comp124560_c0_seq2,comp138739_c0_seq1,comp146395_c0_seq1,comp132936_c0_seq12,comp129430_c0_seq1,comp140121_c0_seq1,comp146259_c1_seq9,comp141573_c0_seq1,comp141691_c0_seq1…	1.69195115290078	5.005397e-03	4.397965e-02
GO:0007267	cell-cell signaling	biological_process	4	45	0.0265486725663717	645	1695	36339	comp133904_c1_seq2,comp141581_c0_seq2,comp137936_c0_seq3,comp141980_c0_seq1,comp141685_c0_seq1,comp137090_c1_seq2,comp146740_c0_seq1,comp139773_c0_seq1,comp124870_c0_seq2,comp125640_c0_seq1,comp149429_c0_seq2,comp145798_c0_seq1,comp131477_c0_seq1,comp137757_c0_seq1,comp134461_c1_seq1,comp129690_c0_seq1,comp136840_c0_seq1,comp136787_c0_seq1,comp145870_c0_seq4,comp140475_c1_seq2,comp143909_c1_seq8,…	1.49573986416958	5.065519e-03	4.445106e-02
GO:0042627	chylomicron	cellular_component	5	3	0.00198412698412698	7	1512	27176	comp121036_c0_seq1,comp149494_c0_seq1,comp138783_c1_seq1	7.70294784580499	5.078979e-03	4.451233e-02
GO:0043624	cellular protein complex disassembly	biological_process	6	11	0.00648967551622419	96	1695	36339	comp142875_c1_seq1,comp147524_c1_seq2,comp144427_c0_seq2,comp144427_c1_seq2,comp147920_c0_seq2,comp141823_c0_seq3,comp137648_c1_seq1,comp137648_c0_seq1,comp148100_c0_seq3,comp138041_c0_seq1,comp121715_c0_seq1	2.45654498525074	5.121992e-03	4.461935e-02
GO:0006040	amino sugar metabolic process	biological_process	4	11	0.00648967551622419	96	1695	36339	comp133280_c0_seq3,comp125699_c0_seq1,comp147047_c2_seq1,comp144936_c2_seq2,comp140733_c0_seq2,comp144158_c0_seq2,comp132016_c1_seq1,comp132778_c0_seq1,comp148254_c1_seq1,comp132016_c0_seq1,comp136899_c0_seq4	2.45654498525074	5.121992e-03	4.461935e-02
GO:0060350	endochondral bone morphogenesis	biological_process	9	7	0.00412979351032448	46	1695	36339	comp134391_c0_seq1,comp126959_c0_seq1,comp132811_c1_seq3,comp126959_c4_seq2,comp137090_c1_seq2,comp140640_c0_seq5,comp134347_c1_seq4	3.26244709503655	5.149636e-03	4.461935e-02
GO:0001738	morphogenesis of a polarized epithelium	biological_process	6	7	0.00412979351032448	46	1695	36339	comp147004_c1_seq2,comp141980_c0_seq1,comp135727_c0_seq1,comp136229_c1_seq1,comp134525_c0_seq2,comp143475_c0_seq2,comp149235_c0_seq1	3.26244709503655	5.149636e-03	4.461935e-02
GO:0051283	negative regulation of sequestering of calcium ion	biological_process	12	7	0.00412979351032448	46	1695	36339	comp142457_c5_seq1,comp142447_c0_seq1,comp135670_c0_seq12,comp127277_c0_seq1,comp144227_c0_seq1,comp140505_c0_seq4,comp145856_c0_seq4	3.26244709503655	5.149636e-03	4.461935e-02
GO:0022600	digestive system process	biological_process	4	7	0.00412979351032448	46	1695	36339	comp127067_c1_seq3,comp111140_c0_seq1,comp121323_c0_seq1,comp141429_c0_seq1,comp123517_c0_seq13,comp130691_c0_seq1,comp138783_c1_seq1	3.26244709503655	5.149636e-03	4.461935e-02
GO:0051282	regulation of sequestering of calcium ion	biological_process	11	7	0.00412979351032448	46	1695	36339	comp142457_c5_seq1,comp142447_c0_seq1,comp135670_c0_seq12,comp127277_c0_seq1,comp144227_c0_seq1,comp140505_c0_seq4,comp145856_c0_seq4	3.26244709503655	5.149636e-03	4.461935e-02
GO:0051209	release of sequestered calcium ion into cytosol	biological_process	13	7	0.00412979351032448	46	1695	36339	comp142457_c5_seq1,comp142447_c0_seq1,comp135670_c0_seq12,comp127277_c0_seq1,comp144227_c0_seq1,comp140505_c0_seq4,comp145856_c0_seq4	3.26244709503655	5.149636e-03	4.461935e-02
GO:0051208	sequestering of calcium ion	biological_process	10	7	0.00412979351032448	46	1695	36339	comp142457_c5_seq1,comp142447_c0_seq1,comp135670_c0_seq12,comp127277_c0_seq1,comp144227_c0_seq1,comp140505_c0_seq4,comp145856_c0_seq4	3.26244709503655	5.149636e-03	4.461935e-02
GO:0016651	oxidoreductase activity, acting on NAD(P)H	molecular_function	5	18	0.00997229916897507	197	1805	38720	comp146997_c1_seq1,comp131913_c0_seq1,comp146997_c0_seq1,comp139750_c1_seq1,comp137400_c0_seq1,comp143986_c0_seq3,comp96707_c0_seq1,comp149636_c0_seq1,comp46000_c0_seq1,comp149643_c0_seq1,comp132974_c0_seq2,comp131018_c0_seq1,comp105304_c0_seq1,comp41972_c0_seq1,comp110692_c0_seq1,comp149633_c0_seq1,comp118726_c0_seq1,comp125553_c0_seq1	1.96003768437926	5.168006e-03	4.472213e-02
GO:0030834	regulation of actin filament depolymerization	biological_process	10	6	0.00353982300884956	35	1695	36339	comp147524_c1_seq2,comp144427_c0_seq2,comp144427_c1_seq2,comp137648_c1_seq1,comp137648_c0_seq1,comp138041_c0_seq1	3.67524652338812	5.175763e-03	4.473291e-02
GO:0004181	metallocarboxypeptidase activity	molecular_function	8	8	0.00443213296398892	58	1805	38720	comp141811_c0_seq1,comp141762_c0_seq2,comp135571_c0_seq1,comp139457_c2_seq1,comp130580_c0_seq1,comp107145_c0_seq1,comp124207_c0_seq1,comp130031_c0_seq2	2.95883083389053	5.281455e-03	4.558905e-02
GO:0006638	neutral lipid metabolic process	biological_process	5	8	0.00471976401179941	58	1695	36339	comp146227_c0_seq1,comp129822_c0_seq1,comp149094_c1_seq1,comp137856_c0_seq1,comp139624_c0_seq1,comp131194_c0_seq1,comp149494_c0_seq1,comp138783_c1_seq1	2.9570949038755	5.297368e-03	4.566903e-02
GO:0030323	respiratory tube development	biological_process	6	13	0.00766961651917404	124	1695	36339	comp141193_c0_seq1,comp139782_c3_seq1,comp139773_c0_seq1,comp135531_c0_seq2,comp133940_c1_seq5,comp140558_c1_seq1,comp138748_c0_seq2,comp139703_c0_seq1,comp149235_c0_seq1,comp146498_c1_seq1,comp131595_c0_seq1,comp140985_c5_seq19,comp123333_c0_seq1	2.24763060234085	5.306729e-03	4.569240e-02
GO:0002673	regulation of acute inflammatory response	biological_process	7	5	0.00294985250737463	25	1695	36339	comp146227_c0_seq1,comp144111_c0_seq1,comp129797_c0_seq1,comp138651_c0_seq1,comp139874_c0_seq2	4.28778761061947	5.338929e-03	4.589632e-02
GO:0071705	nitrogen compound transport	biological_process	4	33	0.0194690265486726	440	1695	36339	comp139010_c2_seq1,comp136650_c1_seq1,comp141581_c0_seq2,comp137936_c0_seq3,comp142476_c0_seq1,comp141505_c0_seq1,comp139773_c0_seq1,comp134950_c0_seq1,comp147008_c0_seq1,comp149429_c0_seq2,comp144886_c0_seq4,comp144138_c0_seq1,comp136172_c0_seq1,comp146753_c0_seq3,comp140232_c1_seq7,comp145870_c0_seq4,comp140640_c0_seq5,comp149429_c1_seq2,comp143096_c0_seq1,comp142855_c1_seq1,comp135605_c0_seq2,…	1.6079203539823	5.343772e-03	4.589632e-02
GO:0023051	regulation of signaling	biological_process	3	132	0.0778761061946903	2273	1695	36339	comp141416_c0_seq2,comp134391_c0_seq1,comp144117_c0_seq13,comp146227_c0_seq1,comp128377_c0_seq1,comp140684_c0_seq1,comp143407_c0_seq1,comp147971_c3_seq1,comp127067_c1_seq3,comp129569_c0_seq3,comp141581_c0_seq2,comp132811_c1_seq3,comp136985_c1_seq1,comp139749_c2_seq2,comp147004_c1_seq2,comp147971_c4_seq1,comp138223_c0_seq1,comp136786_c0_seq3,comp137936_c0_seq3,comp147537_c0_seq3,comp141980_c0_seq1…	1.24502411922959	5.451487e-03	4.633023e-02
GO:0008241	peptidyl-dipeptidase activity	molecular_function	7	4	0.00221606648199446	16	1805	38720	comp130942_c0_seq1,comp136691_c0_seq1,comp147838_c0_seq1,comp147838_c1_seq9	5.36288088642659	5.457900e-03	4.633023e-02
GO:0070412	R-SMAD binding	molecular_function	4	4	0.00221606648199446	16	1805	38720	comp138409_c1_seq1,comp138955_c0_seq2,comp147043_c2_seq2,comp139763_c0_seq1	5.36288088642659	5.457900e-03	4.633023e-02
GO:0060581	cell fate commitment involved in pattern specification	biological_process	6	4	0.0023598820058997	16	1695	36339	comp133008_c2_seq2,comp140558_c1_seq1,comp141545_c0_seq1,comp130387_c1_seq3	5.35973451327434	5.468464e-03	4.633023e-02
GO:0007588	excretion	biological_process	4	4	0.0023598820058997	16	1695	36339	comp124070_c0_seq1,comp146182_c0_seq3,comp140640_c0_seq5,comp123517_c0_seq13	5.35973451327434	5.468464e-03	4.633023e-02
GO:0030240	skeletal muscle thin filament assembly	biological_process	10	4	0.0023598820058997	16	1695	36339	comp133593_c2_seq1,comp108117_c1_seq1,comp88581_c0_seq1,comp149559_c0_seq1	5.35973451327434	5.468464e-03	4.633023e-02
GO:0030878	thyroid gland development	biological_process	7	4	0.0023598820058997	16	1695	36339	comp141983_c1_seq2,comp135727_c0_seq1,comp144685_c0_seq11,comp149168_c0_seq1	5.35973451327434	5.468464e-03	4.633023e-02
GO:0002504	antigen processing and presentation of peptide or polysaccharide antigen via MHC class II	biological_process	3	4	0.0023598820058997	16	1695	36339	comp148816_c1_seq1,comp148816_c4_seq3,comp143616_c0_seq1,comp140278_c0_seq1	5.35973451327434	5.468464e-03	4.633023e-02
GO:0002063	chondrocyte development	biological_process	8	4	0.0023598820058997	16	1695	36339	comp130619_c0_seq2,comp139370_c0_seq1,comp145757_c0_seq2,comp149012_c1_seq2	5.35973451327434	5.468464e-03	4.633023e-02
GO:0001711	endodermal cell fate commitment	biological_process	10	4	0.0023598820058997	16	1695	36339	comp141581_c0_seq2,comp144685_c0_seq11,comp144195_c0_seq1,comp133260_c0_seq1	5.35973451327434	5.468464e-03	4.633023e-02
GO:0060841	venous blood vessel development	biological_process	9	4	0.0023598820058997	16	1695	36339	comp139773_c0_seq1,comp147824_c0_seq1,comp133710_c0_seq1,comp148346_c0_seq7	5.35973451327434	5.468464e-03	4.633023e-02
GO:0015980	energy derivation by oxidation of organic compounds	biological_process	4	27	0.015929203539823	341	1695	36339	comp132602_c0_seq1,comp136847_c1_seq1,comp141550_c0_seq1,comp135734_c1_seq2,comp137328_c0_seq10,comp97206_c0_seq1,comp124662_c1_seq2,comp99521_c0_seq1,comp96707_c0_seq1,comp149636_c0_seq1,comp46000_c0_seq1,comp149643_c0_seq1,comp124662_c0_seq1,comp143039_c0_seq1,comp149585_c0_seq1,comp141005_c0_seq2,comp124463_c0_seq1,comp126013_c0_seq1,comp105304_c0_seq1,comp110692_c0_seq1,comp120433_c1_seq1,com…	1.69751122414554	5.515155e-03	4.666826e-02
GO:0012501	programmed cell death	biological_process	4	77	0.0454277286135693	1229	1695	36339	comp130198_c0_seq1,comp133593_c2_seq1,comp130505_c0_seq1,comp130505_c2_seq1,comp140396_c0_seq7,comp88581_c0_seq1,comp122505_c0_seq1,comp134816_c0_seq1,comp35740_c0_seq1,comp146030_c2_seq4,comp126959_c0_seq1,comp141581_c0_seq2,comp126959_c4_seq2,comp136985_c1_seq1,comp116934_c0_seq1,comp141980_c0_seq1,comp143242_c2_seq4,comp102293_c0_seq1,comp139951_c1_seq17,comp131884_c0_seq1,comp149094_c1_seq1,c…	1.34320441829821	5.570170e-03	4.707581e-02
GO:0031589	cell-substrate adhesion	biological_process	4	21	0.0123893805309735	245	1695	36339	comp134391_c0_seq1,comp128377_c0_seq1,comp142562_c4_seq3,comp139126_c2_seq1,comp125599_c0_seq1,comp140597_c0_seq2,comp143687_c1_seq11,comp138748_c0_seq2,comp135260_c0_seq3,comp128378_c2_seq6,comp146310_c0_seq1,comp134419_c0_seq1,comp137349_c0_seq1,comp133466_c1_seq1,comp146095_c0_seq3,comp141302_c0_seq1,comp147229_c0_seq4,comp128810_c4_seq1,comp147581_c1_seq3,comp142892_c0_seq1,comp99420_c0_seq1	1.83762326169406	5.620755e-03	4.744497e-02
GO:0005913	cell-cell adherens junction	cellular_component	4	9	0.00595238095238095	60	1512	27176	comp143407_c0_seq1,comp148390_c0_seq1,comp147004_c1_seq2,comp139126_c2_seq1,comp145806_c0_seq1,comp147239_c0_seq1,comp126618_c0_seq1,comp146944_c1_seq1,comp149052_c0_seq1	2.69603174603175	5.670552e-03	4.777368e-02
GO:0042803	protein homodimerization activity	molecular_function	4	33	0.0182825484764543	442	1805	38720	comp136854_c0_seq2,comp35740_c0_seq1,comp118725_c0_seq1,comp141581_c0_seq2,comp132811_c1_seq3,comp143489_c1_seq5,comp143484_c0_seq14,comp148816_c1_seq1,comp137936_c0_seq3,comp141980_c0_seq1,comp143242_c2_seq4,comp129822_c0_seq1,comp144427_c0_seq2,comp144427_c1_seq2,comp133940_c1_seq5,comp125640_c0_seq1,comp138318_c0_seq2,comp148313_c0_seq8,comp117864_c0_seq2,comp120667_c0_seq1,comp147663_c0_seq7,…	1.60158433712287	5.680224e-03	4.777368e-02
GO:0050679	positive regulation of epithelial cell proliferation	biological_process	6	10	0.00589970501474926	84	1695	36339	comp136985_c1_seq1,comp133940_c1_seq5,comp137856_c0_seq1,comp147795_c1_seq1,comp147430_c0_seq1,comp147824_c0_seq1,comp142556_c0_seq6,comp139826_c1_seq1,comp142769_c0_seq1,comp120767_c0_seq2	2.55225453013064	5.680555e-03	4.777368e-02
GO:0016070	RNA metabolic process	biological_process	6	287	0.169321533923304	5358	1695	36339	comp138257_c2_seq1,comp134391_c0_seq1,comp144117_c0_seq13,comp133085_c0_seq1,comp141983_c1_seq2,comp129704_c0_seq1,comp141983_c0_seq1,comp133904_c1_seq2,comp128370_c1_seq1,comp138717_c0_seq3,comp146357_c0_seq5,comp146510_c0_seq1,comp137831_c0_seq2,comp128611_c0_seq2,comp118725_c0_seq1,comp118456_c0_seq1,comp127067_c1_seq3,comp144729_c1_seq2,comp142333_c1_seq1,comp137439_c0_seq2,comp135705_c1_seq2…	1.14837163516964	5.741630e-03	4.822829e-02
GO:0045446	endothelial cell differentiation	biological_process	6	7	0.00412979351032448	47	1695	36339	comp131598_c0_seq1,comp139773_c0_seq1,comp139951_c1_seq17,comp142933_c0_seq1,comp147430_c0_seq1,comp131867_c1_seq1,comp149356_c0_seq1	3.19303332705705	5.812046e-03	4.858220e-02
GO:0030837	negative regulation of actin filament polymerization	biological_process	11	7	0.00412979351032448	47	1695	36339	comp115062_c0_seq1,comp117434_c0_seq1,comp144427_c0_seq2,comp144427_c1_seq2,comp137648_c1_seq1,comp137648_c0_seq1,comp138041_c0_seq1	3.19303332705705	5.812046e-03	4.858220e-02
GO:0014065	phosphatidylinositol 3-kinase cascade	biological_process	8	7	0.00412979351032448	47	1695	36339	comp129232_c0_seq1,comp134419_c0_seq1,comp140640_c0_seq5,comp141302_c0_seq1,comp147229_c0_seq4,comp137361_c0_seq1,comp146368_c0_seq8	3.19303332705705	5.812046e-03	4.858220e-02
GO:0030042	actin filament depolymerization	biological_process	8	7	0.00412979351032448	47	1695	36339	comp147524_c1_seq2,comp144427_c0_seq2,comp144427_c1_seq2,comp137648_c1_seq1,comp137648_c0_seq1,comp148100_c0_seq3,comp138041_c0_seq1	3.19303332705705	5.812046e-03	4.858220e-02
GO:0006915	apoptotic process	biological_process	5	76	0.0448377581120944	1213	1695	36339	comp130198_c0_seq1,comp133593_c2_seq1,comp130505_c0_seq1,comp130505_c2_seq1,comp140396_c0_seq7,comp88581_c0_seq1,comp122505_c0_seq1,comp134816_c0_seq1,comp35740_c0_seq1,comp146030_c2_seq4,comp126959_c0_seq1,comp141581_c0_seq2,comp126959_c4_seq2,comp136985_c1_seq1,comp116934_c0_seq1,comp141980_c0_seq1,comp143242_c2_seq4,comp102293_c0_seq1,comp139951_c1_seq17,comp131884_c0_seq1,comp149094_c1_seq1,c…	1.34324756144715	5.854452e-03	4.887720e-02
GO:0060401	cytosolic calcium ion transport	biological_process	10	8	0.00471976401179941	59	1695	36339	comp142457_c5_seq1,comp142447_c0_seq1,comp138748_c0_seq2,comp135670_c0_seq12,comp127277_c0_seq1,comp144227_c0_seq1,comp140505_c0_seq4,comp145856_c0_seq4	2.90697465126744	5.883184e-03	4.899801e-02
GO:0042246	tissue regeneration	biological_process	5	8	0.00471976401179941	59	1695	36339	comp128377_c0_seq1,comp128924_c0_seq1,comp147665_c0_seq2,comp141224_c0_seq3,comp139298_c0_seq1,comp139298_c1_seq1,comp140505_c0_seq4,comp142892_c0_seq1	2.90697465126744	5.883184e-03	4.899801e-02
GO:0007178	transmembrane receptor protein serine/threonine kinase signaling pathway	biological_process	7	22	0.0129793510324484	262	1695	36339	comp144117_c0_seq13,comp132811_c1_seq3,comp138223_c0_seq1,comp139773_c0_seq1,comp135123_c0_seq1,comp149094_c1_seq1,comp143687_c1_seq11,comp138451_c0_seq1,comp138971_c1_seq13,comp131779_c0_seq1,comp138409_c1_seq1,comp147049_c1_seq13,comp131646_c0_seq5,comp142556_c0_seq6,comp138955_c0_seq2,comp147043_c2_seq2,comp133476_c0_seq2,comp145608_c0_seq4,comp146368_c0_seq8,comp145336_c0_seq1,comp129559_c0_s…	1.80021617239749	5.930140e-03	4.932929e-02
GO:0007156	homophilic cell adhesion	biological_process	5	23	0.0135693215339233	278	1695	36339	comp143407_c2_seq1,comp143407_c0_seq1,comp143407_c1_seq1,comp141505_c0_seq1,comp147629_c0_seq1,comp138770_c1_seq2,comp146881_c1_seq4,comp147375_c1_seq4,comp147562_c0_seq1,comp147362_c0_seq1,comp147893_c0_seq6,comp146686_c0_seq1,comp149554_c0_seq1,comp145354_c0_seq1,comp149535_c0_seq1,comp147894_c0_seq1,comp148866_c1_seq2,comp146466_c0_seq1,comp149235_c0_seq1,comp129485_c0_seq2,comp140055_c0_seq1,…	1.77372509072388	5.941912e-03	4.936745e-02
GO:0004180	carboxypeptidase activity	molecular_function	7	11	0.00609418282548476	98	1805	38720	comp141811_c0_seq1,comp123804_c0_seq1,comp141762_c0_seq2,comp135571_c0_seq1,comp139457_c2_seq1,comp130580_c0_seq1,comp107145_c0_seq1,comp124207_c0_seq1,comp147838_c0_seq1,comp147838_c1_seq9,comp130031_c0_seq2	2.40782407145684	5.962288e-03	4.947352e-02
GO:0042310	vasoconstriction	biological_process	7	6	0.00353982300884956	36	1695	36339	comp133593_c2_seq1,comp113540_c2_seq1,comp138773_c1_seq7,comp134461_c1_seq1,comp135973_c0_seq1,comp140640_c0_seq5	3.57315634218289	5.970188e-03	4.947352e-02
GO:0006304	DNA modification	biological_process	7	11	0.00648967551622419	98	1695	36339	comp139440_c0_seq1,comp149334_c2_seq1,comp128415_c3_seq1,comp149422_c1_seq1,comp149334_c1_seq1,comp149334_c3_seq3,comp149389_c0_seq10,comp139298_c0_seq1,comp133370_c0_seq10,comp149353_c0_seq1,comp139298_c1_seq1	2.40641141412317	5.983481e-03	4.947352e-02
GO:0043241	protein complex disassembly	biological_process	5	11	0.00648967551622419	98	1695	36339	comp142875_c1_seq1,comp147524_c1_seq2,comp144427_c0_seq2,comp144427_c1_seq2,comp147920_c0_seq2,comp141823_c0_seq3,comp137648_c1_seq1,comp137648_c0_seq1,comp148100_c0_seq3,comp138041_c0_seq1,comp121715_c0_seq1	2.40641141412317	5.983481e-03	4.947352e-02
GO:0015833	peptide transport	biological_process	6	13	0.00766961651917404	126	1695	36339	comp141581_c0_seq2,comp137936_c0_seq3,comp141505_c0_seq1,comp139773_c0_seq1,comp149429_c0_seq2,comp145870_c0_seq4,comp140640_c0_seq5,comp149429_c1_seq2,comp149323_c1_seq7,comp117150_c0_seq2,comp128904_c0_seq1,comp99521_c0_seq1,comp143039_c0_seq1	2.21195392611322	6.066099e-03	5.009191e-02
GO:0042476	odontogenesis	biological_process	7	9	0.00530973451327434	72	1695	36339	comp134391_c0_seq1,comp139773_c0_seq1,comp140558_c1_seq1,comp138971_c1_seq13,comp139624_c0_seq1,comp147430_c0_seq1,comp144213_c0_seq8,comp146498_c1_seq1,comp143221_c1_seq1	2.67986725663717	6.177558e-03	5.009191e-02
GO:0008131	primary amine oxidase activity	molecular_function	7	2	0.00110803324099723	3	1805	38720	comp141668_c4_seq1,comp138191_c1_seq1	14.3010156971376	6.313630e-03	5.009191e-02
GO:0005087	Ran guanyl-nucleotide exchange factor activity	molecular_function	16	2	0.00110803324099723	3	1805	38720	comp135919_c0_seq2,comp132787_c0_seq1	14.3010156971376	6.313630e-03	5.009191e-02
GO:0015670	carbon dioxide transport	biological_process	6	2	0.00117994100294985	3	1695	36339	comp135594_c0_seq1,comp129971_c0_seq1	14.2926253687316	6.320723e-03	5.009191e-02
GO:0034443	negative regulation of lipoprotein oxidation	biological_process	9	2	0.00117994100294985	3	1695	36339	comp128377_c0_seq1,comp138783_c1_seq1	14.2926253687316	6.320723e-03	5.009191e-02
GO:0072313	metanephric glomerular epithelial cell development	biological_process	13	2	0.00117994100294985	3	1695	36339	comp125640_c0_seq1,comp128006_c0_seq2	14.2926253687316	6.320723e-03	5.009191e-02
GO:0034442	regulation of lipoprotein oxidation	biological_process	8	2	0.00117994100294985	3	1695	36339	comp128377_c0_seq1,comp138783_c1_seq1	14.2926253687316	6.320723e-03	5.009191e-02
GO:0035912	dorsal aorta morphogenesis	biological_process	12	2	0.00117994100294985	3	1695	36339	comp139951_c1_seq17,comp147430_c0_seq1	14.2926253687316	6.320723e-03	5.009191e-02
GO:0042161	lipoprotein oxidation	biological_process	7	2	0.00117994100294985	3	1695	36339	comp128377_c0_seq1,comp138783_c1_seq1	14.2926253687316	6.320723e-03	5.009191e-02
GO:0090025	regulation of monocyte chemotaxis	biological_process	9	2	0.00117994100294985	3	1695	36339	comp132275_c2_seq1,comp129559_c0_seq4	14.2926253687316	6.320723e-03	5.009191e-02
GO:0072093	metanephric renal vesicle formation	biological_process	13	2	0.00117994100294985	3	1695	36339	comp140475_c1_seq2,comp140475_c0_seq1	14.2926253687316	6.320723e-03	5.009191e-02
GO:0032780	negative regulation of ATPase activity	biological_process	14	2	0.00117994100294985	3	1695	36339	comp133266_c0_seq5,comp132088_c1_seq1	14.2926253687316	6.320723e-03	5.009191e-02
GO:0050746	regulation of lipoprotein metabolic process	biological_process	6	2	0.00117994100294985	3	1695	36339	comp128377_c0_seq1,comp138783_c1_seq1	14.2926253687316	6.320723e-03	5.009191e-02
GO:0030210	heparin biosynthetic process	biological_process	7	2	0.00117994100294985	3	1695	36339	comp134419_c0_seq1,comp141302_c0_seq1	14.2926253687316	6.320723e-03	5.009191e-02
GO:0014012	peripheral nervous system axon regeneration	biological_process	14	2	0.00117994100294985	3	1695	36339	comp128377_c0_seq1,comp146740_c0_seq1	14.2926253687316	6.320723e-03	5.009191e-02
GO:0000255	allantoin metabolic process	biological_process	5	2	0.00117994100294985	3	1695	36339	comp136660_c0_seq1,comp123743_c0_seq3	14.2926253687316	6.320723e-03	5.009191e-02
GO:0035728	response to hepatocyte growth factor stimulus	biological_process	5	2	0.00117994100294985	3	1695	36339	comp137648_c1_seq1,comp137648_c0_seq1	14.2926253687316	6.320723e-03	5.009191e-02
GO:0060123	regulation of growth hormone secretion	biological_process	10	2	0.00117994100294985	3	1695	36339	comp149429_c0_seq2,comp149429_c1_seq2	14.2926253687316	6.320723e-03	5.009191e-02
GO:0050748	negative regulation of lipoprotein metabolic process	biological_process	7	2	0.00117994100294985	3	1695	36339	comp128377_c0_seq1,comp138783_c1_seq1	14.2926253687316	6.320723e-03	5.009191e-02
GO:0072092	ureteric bud invasion	biological_process	14	2	0.00117994100294985	3	1695	36339	comp140475_c1_seq2,comp140475_c0_seq1	14.2926253687316	6.320723e-03	5.009191e-02
GO:0035479	angioblast cell migration from lateral mesoderm to midline	biological_process	11	2	0.00117994100294985	3	1695	36339	comp129703_c0_seq1,comp147430_c0_seq1	14.2926253687316	6.320723e-03	5.009191e-02
GO:0032693	negative regulation of interleukin-10 production	biological_process	6	2	0.00117994100294985	3	1695	36339	comp127968_c0_seq5,comp143242_c2_seq4	14.2926253687316	6.320723e-03	5.009191e-02
GO:0072312	metanephric glomerular epithelial cell differentiation	biological_process	12	2	0.00117994100294985	3	1695	36339	comp125640_c0_seq1,comp128006_c0_seq2	14.2926253687316	6.320723e-03	5.009191e-02
GO:0039022	pronephric duct development	biological_process	9	2	0.00117994100294985	3	1695	36339	comp138451_c0_seq1,comp140569_c2_seq1	14.2926253687316	6.320723e-03	5.009191e-02
GO:0042160	lipoprotein modification	biological_process	6	2	0.00117994100294985	3	1695	36339	comp128377_c0_seq1,comp138783_c1_seq1	14.2926253687316	6.320723e-03	5.009191e-02
GO:0072248	metanephric glomerular visceral epithelial cell differentiation	biological_process	13	2	0.00117994100294985	3	1695	36339	comp125640_c0_seq1,comp128006_c0_seq2	14.2926253687316	6.320723e-03	5.009191e-02
GO:0060020	Bergmann glial cell differentiation	biological_process	10	2	0.00117994100294985	3	1695	36339	comp145139_c2_seq1,comp129545_c3_seq1	14.2926253687316	6.320723e-03	5.009191e-02
GO:0051659	maintenance of mitochondrion location	biological_process	6	2	0.00117994100294985	3	1695	36339	comp35740_c0_seq1,comp150161_c0_seq1	14.2926253687316	6.320723e-03	5.009191e-02
GO:0035729	cellular response to hepatocyte growth factor stimulus	biological_process	7	2	0.00117994100294985	3	1695	36339	comp137648_c1_seq1,comp137648_c0_seq1	14.2926253687316	6.320723e-03	5.009191e-02
GO:0055011	atrial cardiac muscle cell differentiation	biological_process	10	2	0.00117994100294985	3	1695	36339	comp136301_c3_seq1,comp144685_c0_seq11	14.2926253687316	6.320723e-03	5.009191e-02
GO:0042466	chemokinesis	biological_process	4	2	0.00117994100294985	3	1695	36339	comp125946_c0_seq3,comp128216_c0_seq3	14.2926253687316	6.320723e-03	5.009191e-02
GO:0070170	regulation of tooth mineralization	biological_process	9	2	0.00117994100294985	3	1695	36339	comp144213_c0_seq8,comp146498_c1_seq1	14.2926253687316	6.320723e-03	5.009191e-02
GO:0042465	kinesis	biological_process	3	2	0.00117994100294985	3	1695	36339	comp125946_c0_seq3,comp128216_c0_seq3	14.2926253687316	6.320723e-03	5.009191e-02
GO:0072249	metanephric glomerular visceral epithelial cell development	biological_process	14	2	0.00117994100294985	3	1695	36339	comp125640_c0_seq1,comp128006_c0_seq2	14.2926253687316	6.320723e-03	5.009191e-02
GO:0072244	metanephric glomerular epithelium development	biological_process	11	2	0.00117994100294985	3	1695	36339	comp125640_c0_seq1,comp128006_c0_seq2	14.2926253687316	6.320723e-03	5.009191e-02
GO:0016265	death	biological_process	2	79	0.0466076696165192	1273	1695	36339	comp130198_c0_seq1,comp133593_c2_seq1,comp130505_c0_seq1,comp130505_c2_seq1,comp140396_c0_seq7,comp88581_c0_seq1,comp122505_c0_seq1,comp134816_c0_seq1,comp35740_c0_seq1,comp146030_c2_seq4,comp126959_c0_seq1,comp141581_c0_seq2,comp126959_c4_seq2,comp136985_c1_seq1,comp116934_c0_seq1,comp141980_c0_seq1,comp143242_c2_seq4,comp102293_c0_seq1,comp139951_c1_seq17,comp131884_c0_seq1,comp149094_c1_seq1,c…	1.33046041335011	6.337000e-03	5.016305e-02
GO:0040036	regulation of fibroblast growth factor receptor signaling pathway	biological_process	9	5	0.00294985250737463	26	1695	36339	comp147971_c3_seq1,comp147971_c4_seq1,comp147049_c1_seq13,comp145757_c0_seq2,comp133476_c0_seq2	4.12287270251872	6.360146e-03	5.017286e-02
GO:0002920	regulation of humoral immune response	biological_process	5	5	0.00294985250737463	26	1695	36339	comp146227_c0_seq1,comp144111_c0_seq1,comp138651_c0_seq1,comp134527_c0_seq1,comp139874_c0_seq2	4.12287270251872	6.360146e-03	5.017286e-02
GO:0048368	lateral mesoderm development	biological_process	5	5	0.00294985250737463	26	1695	36339	comp132811_c1_seq3,comp138223_c0_seq1,comp131779_c0_seq1,comp134331_c0_seq1,comp133476_c0_seq2	4.12287270251872	6.360146e-03	5.017286e-02
GO:0032272	negative regulation of protein polymerization	biological_process	9	8	0.00471976401179941	60	1695	36339	comp115062_c0_seq1,comp117434_c0_seq1,comp144427_c0_seq2,comp144427_c1_seq2,comp124012_c1_seq1,comp137648_c1_seq1,comp137648_c0_seq1,comp138041_c0_seq1	2.85852507374631	6.516953e-03	5.133555e-02
GO:0007623	circadian rhythm	biological_process	2	7	0.00412979351032448	48	1695	36339	comp143489_c1_seq5,comp139015_c3_seq1,comp149124_c0_seq1,comp136871_c0_seq1,comp123517_c0_seq13,comp99521_c0_seq1,comp150161_c0_seq1	3.12651179941003	6.536076e-03	5.133555e-02
GO:0006885	regulation of pH	biological_process	8	7	0.00412979351032448	48	1695	36339	comp124070_c0_seq1,comp138804_c0_seq1,comp139884_c1_seq2,comp140640_c0_seq5,comp149295_c0_seq9,comp140739_c0_seq1,comp141890_c0_seq2	3.12651179941003	6.536076e-03	5.133555e-02
GO:0048704	embryonic skeletal system morphogenesis	biological_process	8	12	0.00707964601769911	113	1695	36339	comp126959_c0_seq1,comp126959_c4_seq2,comp130619_c0_seq2,comp135727_c0_seq1,comp143443_c0_seq13,comp139370_c0_seq1,comp140558_c1_seq1,comp125039_c0_seq1,comp111440_c0_seq1,comp140640_c0_seq5,comp147430_c0_seq1,comp144543_c0_seq10	2.27670138616963	6.537419e-03	5.133555e-02
GO:0006094	gluconeogenesis	biological_process	8	10	0.00589970501474926	86	1695	36339	comp122505_c0_seq1,comp125640_c0_seq1,comp120676_c2_seq1,comp131194_c0_seq1,comp131194_c1_seq1,comp99521_c0_seq1,comp143039_c0_seq1,comp129714_c1_seq3,comp127081_c0_seq1,comp129714_c2_seq6	2.49289977361597	6.703056e-03	5.257614e-02
GO:0045833	negative regulation of lipid metabolic process	biological_process	6	6	0.00353982300884956	37	1695	36339	comp145951_c3_seq1,comp128377_c0_seq1,comp144103_c1_seq20,comp149094_c1_seq1,comp142556_c0_seq6,comp99521_c0_seq1	3.47658454915092	6.849824e-03	5.295541e-02
GO:0031432	titin binding	molecular_function	4	3	0.00166204986149584	9	1805	38720	comp128810_c4_seq1,comp139763_c0_seq1,comp140505_c0_seq4	7.15050784856879	6.873853e-03	5.295541e-02
GO:0001968	fibronectin binding	molecular_function	3	3	0.00166204986149584	9	1805	38720	comp142562_c4_seq3,comp138748_c0_seq2,comp143788_c1_seq1	7.15050784856879	6.873853e-03	5.295541e-02
GO:0003958	NADPH-hemoprotein reductase activity	molecular_function	7	3	0.00166204986149584	9	1805	38720	comp146997_c1_seq1,comp146997_c0_seq1,comp139750_c1_seq1	7.15050784856879	6.873853e-03	5.295541e-02
GO:0031944	negative regulation of glucocorticoid metabolic process	biological_process	8	3	0.00176991150442478	9	1695	36339	comp145951_c3_seq1,comp144103_c1_seq20,comp142556_c0_seq6	7.14631268436578	6.884539e-03	5.295541e-02
GO:0032332	positive regulation of chondrocyte differentiation	biological_process	9	3	0.00176991150442478	9	1695	36339	comp142342_c0_seq1,comp142342_c1_seq1,comp140558_c1_seq1	7.14631268436578	6.884539e-03	5.295541e-02
GO:0090032	negative regulation of steroid hormone biosynthetic process	biological_process	9	3	0.00176991150442478	9	1695	36339	comp145951_c3_seq1,comp144103_c1_seq20,comp142556_c0_seq6	7.14631268436578	6.884539e-03	5.295541e-02
GO:0060260	regulation of transcription initiation from RNA polymerase II promoter	biological_process	11	3	0.00176991150442478	9	1695	36339	comp141581_c0_seq2,comp139951_c1_seq17,comp148495_c0_seq2	7.14631268436578	6.884539e-03	5.295541e-02
GO:0001845	phagolysosome assembly	biological_process	7	3	0.00176991150442478	9	1695	36339	comp143207_c1_seq1,comp141024_c2_seq2,comp146202_c0_seq1	7.14631268436578	6.884539e-03	5.295541e-02
GO:0014829	vascular smooth muscle contraction	biological_process	8	3	0.00176991150442478	9	1695	36339	comp133593_c2_seq1,comp113540_c2_seq1,comp140640_c0_seq5	7.14631268436578	6.884539e-03	5.295541e-02
GO:0008212	mineralocorticoid metabolic process	biological_process	6	3	0.00176991150442478	9	1695	36339	comp144103_c1_seq20,comp142556_c0_seq6,comp123517_c0_seq13	7.14631268436578	6.884539e-03	5.295541e-02
GO:0032341	aldosterone metabolic process	biological_process	7	3	0.00176991150442478	9	1695	36339	comp144103_c1_seq20,comp142556_c0_seq6,comp123517_c0_seq13	7.14631268436578	6.884539e-03	5.295541e-02
GO:0031947	negative regulation of glucocorticoid biosynthetic process	biological_process	10	3	0.00176991150442478	9	1695	36339	comp145951_c3_seq1,comp144103_c1_seq20,comp142556_c0_seq6	7.14631268436578	6.884539e-03	5.295541e-02
GO:0007350	blastoderm segmentation	biological_process	7	4	0.0023598820058997	17	1695	36339	comp142010_c1_seq5,comp133370_c0_seq10,comp144528_c0_seq2,comp144824_c0_seq3	5.04445601249349	6.890137e-03	5.295541e-02
GO:2000380	regulation of mesoderm development	biological_process	5	4	0.0023598820058997	17	1695	36339	comp133904_c1_seq2,comp118456_c0_seq1,comp137439_c0_seq2,comp132811_c1_seq3	5.04445601249349	6.890137e-03	5.295541e-02
GO:0014003	oligodendrocyte development	biological_process	10	4	0.0023598820058997	17	1695	36339	comp139782_c3_seq1,comp133008_c2_seq2,comp147430_c0_seq1,comp142388_c0_seq1	5.04445601249349	6.890137e-03	5.295541e-02
GO:0030916	otic vesicle formation	biological_process	11	4	0.0023598820058997	17	1695	36339	comp131836_c0_seq2,comp144685_c0_seq11,comp137203_c0_seq4,comp124860_c0_seq2	5.04445601249349	6.890137e-03	5.295541e-02
GO:0043116	negative regulation of vascular permeability	biological_process	7	4	0.0023598820058997	17	1695	36339	comp128378_c2_seq6,comp135973_c0_seq1,comp134419_c0_seq1,comp141302_c0_seq1	5.04445601249349	6.890137e-03	5.295541e-02
GO:0003206	cardiac chamber morphogenesis	biological_process	9	11	0.00648967551622419	100	1695	36339	comp133266_c0_seq5,comp129984_c0_seq3,comp130619_c0_seq2,comp128415_c3_seq1,comp144685_c0_seq11,comp139951_c1_seq17,comp139370_c0_seq1,comp135571_c0_seq1,comp132088_c1_seq1,comp144173_c0_seq8,comp148346_c0_seq7	2.35828318584071	6.954881e-03	5.339328e-02
GO:0007166	cell surface receptor signaling pathway	biological_process	5	162	0.0955752212389381	2878	1695	36339	comp134391_c0_seq1,comp144117_c0_seq13,comp146227_c0_seq1,comp128377_c0_seq1,comp140684_c0_seq1,comp132252_c0_seq7,comp146510_c0_seq1,comp143407_c0_seq1,comp147971_c3_seq1,comp127067_c1_seq3,comp129569_c0_seq3,comp118847_c0_seq1,comp141581_c0_seq2,comp132811_c1_seq3,comp135705_c0_seq1,comp136985_c1_seq1,comp139749_c2_seq2,comp147004_c1_seq2,comp141488_c0_seq1,comp147971_c4_seq1,comp129232_c0_seq1…	1.20677830597699	7.059682e-03	5.413736e-02
GO:0001664	G-protein coupled receptor binding	molecular_function	4	14	0.00775623268698061	143	1805	38720	comp146227_c0_seq1,comp121946_c0_seq2,comp141980_c0_seq1,comp125946_c0_seq3,comp122089_c0_seq6,comp109974_c0_seq2,comp122717_c0_seq3,comp140640_c0_seq5,comp134525_c0_seq2,comp139060_c0_seq5,comp121323_c0_seq1,comp128216_c0_seq3,comp143251_c0_seq1,comp130021_c0_seq4	2.1001491583209	7.103529e-03	5.441287e-02
GO:0050678	regulation of epithelial cell proliferation	biological_process	5	14	0.00825958702064897	143	1695	36339	comp136985_c1_seq1,comp133940_c1_seq5,comp137856_c0_seq1,comp147795_c1_seq1,comp138442_c0_seq1,comp147430_c0_seq1,comp147824_c0_seq1,comp142556_c0_seq6,comp139826_c1_seq1,comp146368_c0_seq8,comp131867_c1_seq1,comp142769_c0_seq1,comp120767_c0_seq2,comp140985_c5_seq19	2.09891701219135	7.131656e-03	5.456749e-02
GO:0042773	ATP synthesis coupled electron transport	biological_process	7	8	0.00471976401179941	61	1695	36339	comp96707_c0_seq1,comp149636_c0_seq1,comp46000_c0_seq1,comp149643_c0_seq1,comp105304_c0_seq1,comp110692_c0_seq1,comp118726_c0_seq1,comp125553_c0_seq1	2.81166400696359	7.201064e-03	5.503728e-02
GO:0030308	negative regulation of cell growth	biological_process	6	10	0.00589970501474926	87	1695	36339	comp141980_c0_seq1,comp131884_c0_seq1,comp149094_c1_seq1,comp137757_c0_seq1,comp128378_c2_seq6,comp144628_c0_seq4,comp145325_c0_seq1,comp140569_c2_seq1,comp146902_c0_seq1,comp146368_c0_seq8	2.46424575322958	7.265029e-03	5.528019e-02
GO:0007162	negative regulation of cell adhesion	biological_process	5	10	0.00589970501474926	87	1695	36339	comp134391_c0_seq1,comp128377_c0_seq1,comp125640_c0_seq1,comp131192_c0_seq1,comp138971_c1_seq13,comp134419_c0_seq1,comp141302_c0_seq1,comp145856_c0_seq4,comp142892_c0_seq1,comp141815_c0_seq1	2.46424575322958	7.265029e-03	5.528019e-02
GO:0006305	DNA alkylation	biological_process	8	10	0.00589970501474926	87	1695	36339	comp139440_c0_seq1,comp149334_c2_seq1,comp128415_c3_seq1,comp149422_c1_seq1,comp149334_c1_seq1,comp149334_c3_seq3,comp149389_c0_seq10,comp139298_c0_seq1,comp133370_c0_seq10,comp139298_c1_seq1	2.46424575322958	7.265029e-03	5.528019e-02
GO:0006306	DNA methylation	biological_process	9	10	0.00589970501474926	87	1695	36339	comp139440_c0_seq1,comp149334_c2_seq1,comp128415_c3_seq1,comp149422_c1_seq1,comp149334_c1_seq1,comp149334_c3_seq3,comp149389_c0_seq10,comp139298_c0_seq1,comp133370_c0_seq10,comp139298_c1_seq1	2.46424575322958	7.265029e-03	5.528019e-02
GO:0006641	triglyceride metabolic process	biological_process	7	7	0.00412979351032448	49	1695	36339	comp146227_c0_seq1,comp129822_c0_seq1,comp149094_c1_seq1,comp139624_c0_seq1,comp131194_c0_seq1,comp149494_c0_seq1,comp138783_c1_seq1	3.06270543615676	7.325051e-03	5.561373e-02
GO:1901880	negative regulation of protein depolymerization	biological_process	9	7	0.00412979351032448	49	1695	36339	comp147524_c1_seq2,comp144427_c0_seq2,comp144427_c1_seq2,comp141823_c0_seq3,comp137648_c1_seq1,comp137648_c0_seq1,comp138041_c0_seq1	3.06270543615676	7.325051e-03	5.561373e-02
GO:0021536	diencephalon development	biological_process	9	9	0.00530973451327434	74	1695	36339	comp142632_c0_seq1,comp146664_c0_seq1,comp131779_c0_seq1,comp140475_c1_seq2,comp127609_c0_seq1,comp140475_c0_seq1,comp134331_c0_seq1,comp147430_c0_seq1,comp146309_c0_seq4	2.60743841186319	7.387058e-03	5.602260e-02
GO:0008137	NADH dehydrogenase (ubiquinone) activity	molecular_function	8	11	0.00609418282548476	101	1805	38720	comp96707_c0_seq1,comp149636_c0_seq1,comp46000_c0_seq1,comp149643_c0_seq1,comp132974_c0_seq2,comp105304_c0_seq1,comp41972_c0_seq1,comp110692_c0_seq1,comp149633_c0_seq1,comp118726_c0_seq1,comp125553_c0_seq1	2.33630454458188	7.458422e-03	5.643922e-02
GO:0050136	NADH dehydrogenase (quinone) activity	molecular_function	7	11	0.00609418282548476	101	1805	38720	comp96707_c0_seq1,comp149636_c0_seq1,comp46000_c0_seq1,comp149643_c0_seq1,comp132974_c0_seq2,comp105304_c0_seq1,comp41972_c0_seq1,comp110692_c0_seq1,comp149633_c0_seq1,comp118726_c0_seq1,comp125553_c0_seq1	2.33630454458188	7.458422e-03	5.643922e-02
GO:0006120	mitochondrial electron transport, NADH to ubiquinone	biological_process	9	5	0.00294985250737463	27	1695	36339	comp96707_c0_seq1,comp149636_c0_seq1,comp149643_c0_seq1,comp110692_c0_seq1,comp125553_c0_seq1	3.97017371353655	7.510870e-03	5.664894e-02
GO:0061311	cell surface receptor signaling pathway involved in heart development	biological_process	8	5	0.00294985250737463	27	1695	36339	comp138223_c0_seq1,comp138451_c0_seq1,comp131779_c0_seq1,comp147043_c2_seq2,comp133476_c0_seq2	3.97017371353655	7.510870e-03	5.664894e-02
GO:0072529	pyrimidine-containing compound catabolic process	biological_process	5	5	0.00294985250737463	27	1695	36339	comp141224_c0_seq3,comp144237_c2_seq3,comp144371_c0_seq7,comp145068_c0_seq16,comp123692_c0_seq4	3.97017371353655	7.510870e-03	5.664894e-02
GO:0006836	neurotransmitter transport	biological_process	5	14	0.00825958702064897	144	1695	36339	comp147006_c2_seq1,comp143096_c1_seq1,comp134461_c1_seq1,comp129690_c0_seq1,comp140232_c1_seq7,comp143096_c0_seq1,comp129545_c3_seq1,comp129526_c1_seq1,comp117150_c0_seq2,comp147774_c2_seq20,comp140014_c0_seq1,comp143789_c1_seq15,comp147325_c2_seq7,comp138634_c0_seq2	2.08434119960669	7.570066e-03	5.703281e-02
GO:0009719	response to endogenous stimulus	biological_process	2	52	0.0306784660766962	786	1695	36339	comp134391_c0_seq1,comp133201_c3_seq1,comp141983_c1_seq2,comp141983_c0_seq1,comp147971_c3_seq1,comp142333_c1_seq1,comp126959_c0_seq1,comp126959_c4_seq2,comp136584_c1_seq2,comp147971_c4_seq1,comp147665_c0_seq2,comp148623_c0_seq3,comp142457_c5_seq1,comp143484_c0_seq14,comp131598_c0_seq1,comp149334_c1_seq1,comp131884_c0_seq1,comp149094_c1_seq1,comp143687_c1_seq11,comp125640_c0_seq1,comp138748_c0_seq…	1.41835213582832	7.681207e-03	5.772337e-02
GO:0034358	plasma lipoprotein particle	cellular_component	4	5	0.00330687830687831	23	1512	27176	comp133965_c0_seq1,comp121036_c0_seq1,comp122687_c0_seq1,comp149494_c0_seq1,comp138783_c1_seq1	3.90729238555325	7.686928e-03	5.772337e-02
GO:0043034	costamere	cellular_component	9	5	0.00330687830687831	23	1512	27176	comp146100_c2_seq2,comp145806_c0_seq1,comp145806_c1_seq1,comp142515_c3_seq1,comp149356_c0_seq1	3.90729238555325	7.686928e-03	5.772337e-02
GO:0050790	regulation of catalytic activity	biological_process	4	133	0.0784660766961652	2318	1695	36339	comp147047_c2_seq1,comp140759_c1_seq1,comp146227_c0_seq1,comp126943_c0_seq4,comp133266_c0_seq5,comp108374_c0_seq1,comp145576_c1_seq3,comp129984_c3_seq1,comp145576_c0_seq1,comp136854_c0_seq2,comp129273_c1_seq1,comp143471_c1_seq1,comp131977_c2_seq9,comp149595_c0_seq1,comp135919_c0_seq2,comp146054_c1_seq1,comp146030_c2_seq4,comp125912_c0_seq1,comp136985_c1_seq1,comp139749_c2_seq2,comp128767_c0_seq1,…	1.23010300304657	7.781293e-03	5.821729e-02
GO:0010369	chromocenter	cellular_component	9	3	0.00198412698412698	8	1512	27176	comp140475_c1_seq2,comp140475_c0_seq1,comp120567_c0_seq1	6.74007936507936	7.791844e-03	5.821729e-02
GO:0032433	filopodium tip	cellular_component	5	3	0.00198412698412698	8	1512	27176	comp137648_c1_seq1,comp137648_c0_seq1,comp145077_c0_seq3	6.74007936507936	7.791844e-03	5.821729e-02
GO:0030314	junctional membrane complex	cellular_component	7	3	0.00198412698412698	8	1512	27176	comp147478_c1_seq1,comp127277_c0_seq1,comp144047_c0_seq2	6.74007936507936	7.791844e-03	5.821729e-02
GO:0009966	regulation of signal transduction	biological_process	5	123	0.0725663716814159	2124	1695	36339	comp141416_c0_seq2,comp134391_c0_seq1,comp144117_c0_seq13,comp146227_c0_seq1,comp128377_c0_seq1,comp140684_c0_seq1,comp143407_c0_seq1,comp147971_c3_seq1,comp127067_c1_seq3,comp129569_c0_seq3,comp141581_c0_seq2,comp132811_c1_seq3,comp136985_c1_seq1,comp139749_c2_seq2,comp147004_c1_seq2,comp147971_c4_seq1,comp138223_c0_seq1,comp136786_c0_seq3,comp147537_c0_seq3,comp141980_c0_seq1,comp136801_c0_seq2…	1.2415204239788	7.795067e-03	5.821729e-02
GO:0044403	symbiosis, encompassing mutualism through parasitism	biological_process	3	10	0.00589970501474926	88	1695	36339	comp143242_c2_seq4,comp124566_c0_seq2,comp138971_c1_seq13,comp138442_c0_seq1,comp118693_c0_seq1,comp139703_c0_seq1,comp147838_c1_seq9,comp125762_c0_seq1,comp150161_c0_seq1,comp143936_c0_seq2	2.43624296057924	7.862710e-03	5.859510e-02
GO:0044419	interspecies interaction between organisms	biological_process	2	10	0.00589970501474926	88	1695	36339	comp143242_c2_seq4,comp124566_c0_seq2,comp138971_c1_seq13,comp138442_c0_seq1,comp118693_c0_seq1,comp139703_c0_seq1,comp147838_c1_seq9,comp125762_c0_seq1,comp150161_c0_seq1,comp143936_c0_seq2	2.43624296057924	7.862710e-03	5.859510e-02
GO:0045664	regulation of neuron differentiation	biological_process	9	22	0.0129793510324484	269	1695	36339	comp145139_c2_seq1,comp139677_c0_seq1,comp139782_c3_seq1,comp137090_c1_seq2,comp128124_c0_seq2,comp139951_c1_seq17,comp131884_c0_seq1,comp140558_c1_seq1,comp137757_c0_seq1,comp140475_c1_seq2,comp142130_c0_seq3,comp140475_c0_seq1,comp129545_c3_seq1,comp142556_c0_seq6,comp145608_c0_seq4,comp129559_c0_seq4,comp149396_c0_seq1,comp141143_c0_seq1,comp146498_c1_seq1,comp140055_c0_seq1,comp148298_c1_seq2…	1.75337039839458	7.992479e-03	5.949764e-02
GO:0050727	regulation of inflammatory response	biological_process	6	12	0.00707964601769911	116	1695	36339	comp146227_c0_seq1,comp128377_c0_seq1,comp144111_c0_seq1,comp143242_c2_seq4,comp125640_c0_seq1,comp147795_c1_seq1,comp129797_c0_seq1,comp138651_c0_seq1,comp118693_c0_seq1,comp121323_c0_seq1,comp141573_c0_seq1,comp139874_c0_seq2	2.21782117790662	8.017592e-03	5.962000e-02
GO:0043242	negative regulation of protein complex disassembly	biological_process	7	7	0.00412979351032448	50	1695	36339	comp147524_c1_seq2,comp144427_c0_seq2,comp144427_c1_seq2,comp141823_c0_seq3,comp137648_c1_seq1,comp137648_c0_seq1,comp138041_c0_seq1	3.00145132743363	8.182296e-03	6.071334e-02
GO:0021532	neural tube patterning	biological_process	8	7	0.00412979351032448	50	1695	36339	comp139782_c3_seq1,comp144685_c0_seq11,comp140558_c1_seq1,comp138318_c0_seq2,comp130361_c1_seq4,comp147049_c1_seq13,comp147430_c0_seq1	3.00145132743363	8.182296e-03	6.071334e-02
GO:0008219	cell death	biological_process	3	78	0.0460176991150442	1270	1695	36339	comp130198_c0_seq1,comp133593_c2_seq1,comp130505_c0_seq1,comp130505_c2_seq1,comp140396_c0_seq7,comp88581_c0_seq1,comp122505_c0_seq1,comp134816_c0_seq1,comp35740_c0_seq1,comp146030_c2_seq4,comp126959_c0_seq1,comp141581_c0_seq2,comp126959_c4_seq2,comp136985_c1_seq1,comp116934_c0_seq1,comp141980_c0_seq1,comp143242_c2_seq4,comp102293_c0_seq1,comp139951_c1_seq17,comp131884_c0_seq1,comp149094_c1_seq1,c…	1.31672217963905	8.462676e-03	6.272605e-02
GO:0043542	endothelial cell migration	biological_process	6	10	0.00589970501474926	89	1695	36339	comp142342_c0_seq1,comp142342_c1_seq1,comp149094_c1_seq1,comp134419_c0_seq1,comp141302_c0_seq1,comp142933_c0_seq1,comp147229_c0_seq4,comp147824_c0_seq1,comp139826_c1_seq1,comp149442_c1_seq1	2.40886944416824	8.497536e-03	6.279598e-02
GO:0035987	endodermal cell differentiation	biological_process	9	4	0.0023598820058997	18	1695	36339	comp141581_c0_seq2,comp144685_c0_seq11,comp144195_c0_seq1,comp133260_c0_seq1	4.76420845624385	8.536086e-03	6.279598e-02
GO:0003157	endocardium development	biological_process	8	4	0.0023598820058997	18	1695	36339	comp148630_c2_seq2,comp148254_c0_seq1,comp142933_c0_seq1,comp147430_c0_seq1	4.76420845624385	8.536086e-03	6.279598e-02
GO:0060872	semicircular canal development	biological_process	9	4	0.0023598820058997	18	1695	36339	comp140558_c1_seq1,comp149429_c0_seq2,comp149429_c1_seq2,comp147430_c0_seq1	4.76420845624385	8.536086e-03	6.279598e-02
GO:0045933	positive regulation of muscle contraction	biological_process	7	4	0.0023598820058997	18	1695	36339	comp145951_c3_seq1,comp146256_c0_seq1,comp35740_c0_seq1,comp138748_c0_seq2	4.76420845624385	8.536086e-03	6.279598e-02
GO:0046716	muscle cell homeostasis	biological_process	5	4	0.0023598820058997	18	1695	36339	comp137090_c1_seq2,comp132615_c1_seq1,comp149356_c0_seq1,comp142892_c0_seq1	4.76420845624385	8.536086e-03	6.279598e-02
GO:0060487	lung epithelial cell differentiation	biological_process	9	4	0.0023598820058997	18	1695	36339	comp141193_c0_seq1,comp139782_c3_seq1,comp131595_c0_seq1,comp140985_c5_seq19	4.76420845624385	8.536086e-03	6.279598e-02
GO:0003954	NADH dehydrogenase activity	molecular_function	6	11	0.00609418282548476	103	1805	38720	comp96707_c0_seq1,comp149636_c0_seq1,comp46000_c0_seq1,comp149643_c0_seq1,comp132974_c0_seq2,comp105304_c0_seq1,comp41972_c0_seq1,comp110692_c0_seq1,comp149633_c0_seq1,comp118726_c0_seq1,comp125553_c0_seq1	2.29093940779388	8.607938e-03	6.325684e-02
GO:0009628	response to abiotic stimulus	biological_process	2	42	0.0247787610619469	612	1695	36339	comp145951_c3_seq1,comp134391_c0_seq1,comp135594_c0_seq1,comp131468_c0_seq1,comp143489_c1_seq5,comp147665_c0_seq2,comp116934_c0_seq1,comp137936_c0_seq3,comp144518_c0_seq1,comp142342_c0_seq1,comp130619_c0_seq2,comp143112_c0_seq4,comp143242_c2_seq4,comp142342_c1_seq1,comp149094_c1_seq1,comp138748_c0_seq2,comp144886_c0_seq4,comp134461_c1_seq1,comp146664_c0_seq1,comp137856_c0_seq1,comp134329_c1_seq3,…	1.4712996703106	8.636450e-03	6.339855e-02
GO:0050778	positive regulation of immune response	biological_process	5	20	0.0117994100294985	239	1695	36339	comp146227_c0_seq1,comp139749_c2_seq2,comp144111_c0_seq1,comp143242_c2_seq4,comp149094_c1_seq1,comp128378_c2_seq6,comp138662_c1_seq1,comp147795_c1_seq1,comp147926_c0_seq1,comp143689_c0_seq7,comp147926_c1_seq1,comp148575_c0_seq1,comp138651_c0_seq1,comp135506_c0_seq1,comp134527_c0_seq1,comp139874_c0_seq2,comp144308_c0_seq1,comp145856_c0_seq4,comp125762_c0_seq1,comp124943_c0_seq1	1.79405339356463	8.724173e-03	6.397417e-02
GO:0050880	regulation of blood vessel size	biological_process	6	9	0.00530973451327434	76	1695	36339	comp133593_c2_seq1,comp113540_c2_seq1,comp138773_c1_seq7,comp135518_c0_seq1,comp134461_c1_seq1,comp135973_c0_seq1,comp140640_c0_seq5,comp123517_c0_seq13,comp150161_c0_seq1	2.538821611551	8.769406e-03	6.397555e-02
GO:0035150	regulation of tube size	biological_process	4	9	0.00530973451327434	76	1695	36339	comp133593_c2_seq1,comp113540_c2_seq1,comp138773_c1_seq7,comp135518_c0_seq1,comp134461_c1_seq1,comp135973_c0_seq1,comp140640_c0_seq5,comp123517_c0_seq13,comp150161_c0_seq1	2.538821611551	8.769406e-03	6.397555e-02
GO:0005021	vascular endothelial growth factor-activated receptor activity	molecular_function	11	5	0.00277008310249307	28	1805	38720	comp129612_c0_seq2,comp148653_c0_seq2,comp147824_c0_seq1,comp149168_c0_seq1,comp148748_c0_seq2	3.83062920459042	8.779485e-03	6.397555e-02
GO:0014066	regulation of phosphatidylinositol 3-kinase cascade	biological_process	9	5	0.00294985250737463	28	1695	36339	comp134419_c0_seq1,comp141302_c0_seq1,comp147229_c0_seq4,comp137361_c0_seq1,comp146368_c0_seq8	3.82838179519595	8.798850e-03	6.397555e-02
GO:0072332	intrinsic apoptotic signaling pathway by p53 class mediator	biological_process	10	5	0.00294985250737463	28	1695	36339	comp149094_c1_seq1,comp135531_c0_seq2,comp140380_c0_seq2,comp141550_c0_seq1,comp139703_c0_seq1	3.82838179519595	8.798850e-03	6.397555e-02
GO:0060428	lung epithelium development	biological_process	8	5	0.00294985250737463	28	1695	36339	comp141193_c0_seq1,comp139782_c3_seq1,comp133940_c1_seq5,comp131595_c0_seq1,comp140985_c5_seq19	3.82838179519595	8.798850e-03	6.397555e-02
GO:0051055	negative regulation of lipid biosynthetic process	biological_process	7	5	0.00294985250737463	28	1695	36339	comp145951_c3_seq1,comp144103_c1_seq20,comp149094_c1_seq1,comp142556_c0_seq6,comp99521_c0_seq1	3.82838179519595	8.798850e-03	6.397555e-02
GO:0060059	embryonic retina morphogenesis in camera-type eye	biological_process	11	5	0.00294985250737463	28	1695	36339	comp144685_c0_seq11,comp142632_c0_seq1,comp121844_c1_seq1,comp141633_c0_seq6,comp141964_c0_seq2	3.82838179519595	8.798850e-03	6.397555e-02
GO:0055010	ventricular cardiac muscle tissue morphogenesis	biological_process	11	6	0.00353982300884956	39	1695	36339	comp133266_c0_seq5,comp129984_c0_seq3,comp130619_c0_seq2,comp139951_c1_seq17,comp139370_c0_seq1,comp132088_c1_seq1	3.29829816201498	8.884317e-03	6.452869e-02
GO:0070032	synaptobrevin 2-SNAP-25-syntaxin-1a-complexin I complex	cellular_component	8	2	0.00132275132275132	3	1512	27176	comp129690_c0_seq1,comp117150_c0_seq2	11.9823633156966	8.936929e-03	6.477388e-02
GO:0030981	cortical microtubule cytoskeleton	cellular_component	10	2	0.00132275132275132	3	1512	27176	comp124012_c1_seq1,comp141823_c0_seq3	11.9823633156966	8.936929e-03	6.477388e-02
GO:0051493	regulation of cytoskeleton organization	biological_process	6	22	0.0129793510324484	272	1695	36339	comp115062_c0_seq1,comp117434_c0_seq1,comp147524_c1_seq2,comp136786_c0_seq3,comp141980_c0_seq1,comp144427_c0_seq2,comp144427_c1_seq2,comp141722_c0_seq1,comp138748_c0_seq2,comp87279_c0_seq1,comp140640_c0_seq5,comp147920_c0_seq2,comp124012_c1_seq1,comp126585_c0_seq2,comp147229_c0_seq4,comp141823_c0_seq3,comp146202_c0_seq1,comp137648_c1_seq1,comp137648_c0_seq1,comp149235_c0_seq1,comp149561_c0_seq1,c…	1.73403175429464	9.039108e-03	6.544543e-02
GO:0004623	phospholipase A2 activity	molecular_function	7	7	0.0038781163434903	51	1805	38720	comp146891_c0_seq16,comp137856_c0_seq1,comp136134_c0_seq1,comp62056_c0_seq1,comp122109_c0_seq1,comp123960_c0_seq1,comp122109_c1_seq1	2.94432676117538	9.086489e-03	6.571923e-02
GO:0007589	body fluid secretion	biological_process	6	7	0.00412979351032448	51	1695	36339	comp146850_c1_seq1,comp140640_c0_seq5,comp131867_c1_seq1,comp136871_c0_seq1,comp141429_c0_seq1,comp136392_c0_seq1,comp123517_c0_seq13	2.9425993406212	9.111126e-03	6.582812e-02
GO:0048638	regulation of developmental growth	biological_process	4	10	0.00589970501474926	90	1695	36339	comp141581_c0_seq2,comp147665_c0_seq2,comp137090_c1_seq2,comp139951_c1_seq17,comp131884_c0_seq1,comp133940_c1_seq5,comp145798_c0_seq1,comp137757_c0_seq1,comp141143_c0_seq1,comp140505_c0_seq4	2.38210422812193	9.170951e-03	6.605200e-02
GO:0032944	regulation of mononuclear cell proliferation	biological_process	6	10	0.00589970501474926	90	1695	36339	comp139749_c2_seq2,comp143242_c2_seq4,comp138662_c1_seq1,comp132275_c2_seq1,comp129797_c0_seq1,comp135506_c0_seq1,comp134527_c0_seq1,comp148495_c0_seq2,comp146276_c0_seq12,comp145856_c0_seq4	2.38210422812193	9.170951e-03	6.605200e-02
GO:0050670	regulation of lymphocyte proliferation	biological_process	7	10	0.00589970501474926	90	1695	36339	comp139749_c2_seq2,comp143242_c2_seq4,comp138662_c1_seq1,comp132275_c2_seq1,comp129797_c0_seq1,comp135506_c0_seq1,comp134527_c0_seq1,comp148495_c0_seq2,comp146276_c0_seq12,comp145856_c0_seq4	2.38210422812193	9.170951e-03	6.605200e-02
GO:0046364	monosaccharide biosynthetic process	biological_process	6	11	0.00648967551622419	104	1695	36339	comp122505_c0_seq1,comp132334_c0_seq2,comp125640_c0_seq1,comp120676_c2_seq1,comp131194_c0_seq1,comp131194_c1_seq1,comp99521_c0_seq1,comp143039_c0_seq1,comp129714_c1_seq3,comp127081_c0_seq1,comp129714_c2_seq6	2.2675799863853	9.263840e-03	6.664665e-02
GO:0032994	protein-lipid complex	cellular_component	2	5	0.00330687830687831	24	1512	27176	comp133965_c0_seq1,comp121036_c0_seq1,comp122687_c0_seq1,comp149494_c0_seq1,comp138783_c1_seq1	3.7444885361552	9.272915e-03	6.664665e-02
GO:0006952	defense response	biological_process	3	36	0.0212389380530973	510	1695	36339	comp146227_c0_seq1,comp128377_c0_seq1,comp136985_c1_seq1,comp137936_c0_seq3,comp144111_c0_seq1,comp127968_c0_seq5,comp143242_c2_seq4,comp125640_c0_seq1,comp126527_c1_seq3,comp149486_c0_seq2,comp147795_c1_seq1,comp146095_c0_seq3,comp107010_c0_seq1,comp143689_c0_seq7,comp132275_c2_seq1,comp129797_c0_seq1,comp148575_c0_seq1,comp138651_c0_seq1,comp122687_c0_seq1,comp118693_c0_seq1,comp145878_c0_seq1,…	1.51333680374805	9.479961e-03	6.761777e-02
GO:0005391	sodium:potassium-exchanging ATPase activity	molecular_function	19	3	0.00166204986149584	10	1805	38720	comp145951_c3_seq1,comp121128_c0_seq1,comp134461_c1_seq1	6.43545706371191	9.482026e-03	6.761777e-02
GO:0060174	limb bud formation	biological_process	7	3	0.00176991150442478	10	1695	36339	comp126959_c0_seq1,comp126959_c4_seq2,comp148346_c0_seq7	6.4316814159292	9.496602e-03	6.761777e-02
GO:0090382	phagosome maturation	biological_process	4	3	0.00176991150442478	10	1695	36339	comp143207_c1_seq1,comp141024_c2_seq2,comp146202_c0_seq1	6.4316814159292	9.496602e-03	6.761777e-02
GO:0031946	regulation of glucocorticoid biosynthetic process	biological_process	9	3	0.00176991150442478	10	1695	36339	comp145951_c3_seq1,comp144103_c1_seq20,comp142556_c0_seq6	6.4316814159292	9.496602e-03	6.761777e-02
GO:0051657	maintenance of organelle location	biological_process	5	3	0.00176991150442478	10	1695	36339	comp35740_c0_seq1,comp149396_c0_seq1,comp150161_c0_seq1	6.4316814159292	9.496602e-03	6.761777e-02
GO:0048512	circadian behavior	biological_process	5	3	0.00176991150442478	10	1695	36339	comp123517_c0_seq13,comp99521_c0_seq1,comp150161_c0_seq1	6.4316814159292	9.496602e-03	6.761777e-02
GO:0003160	endocardium morphogenesis	biological_process	9	3	0.00176991150442478	10	1695	36339	comp148630_c2_seq2,comp148254_c0_seq1,comp142933_c0_seq1	6.4316814159292	9.496602e-03	6.761777e-02
GO:0007315	pole plasm assembly	biological_process	12	3	0.00176991150442478	10	1695	36339	comp133370_c0_seq10,comp144528_c0_seq2,comp144824_c0_seq3	6.4316814159292	9.496602e-03	6.761777e-02
GO:0071496	cellular response to external stimulus	biological_process	3	14	0.00825958702064897	148	1695	36339	comp145951_c3_seq1,comp134391_c0_seq1,comp141193_c0_seq1,comp147665_c0_seq2,comp149094_c1_seq1,comp145528_c0_seq2,comp147674_c1_seq1,comp147407_c1_seq1,comp144684_c0_seq3,comp138955_c0_seq2,comp135506_c0_seq1,comp146309_c0_seq4,comp139763_c0_seq1,comp150161_c0_seq1	2.02800765367137	9.541866e-03	6.786884e-02
GO:0016709	oxidoreductase activity, acting on paired donors, with incorporation or reduction of molecular oxygen, NAD(P)H as one donor, and incorporation of one atom of oxygen	molecular_function	6	8	0.00443213296398892	64	1805	38720	comp142458_c0_seq1,comp136854_c0_seq2,comp137936_c0_seq3,comp139750_c1_seq1,comp148100_c0_seq3,comp146520_c3_seq1,comp124842_c0_seq1,comp129956_c0_seq2	2.6814404432133	9.551618e-03	6.786884e-02
GO:0019228	regulation of action potential in neuron	biological_process	9	8	0.00471976401179941	64	1695	36339	comp139782_c3_seq1,comp137090_c1_seq2,comp133008_c2_seq2,comp124560_c0_seq2,comp134347_c1_seq4,comp137699_c0_seq7,comp146498_c1_seq1,comp123517_c0_seq13	2.67986725663717	9.579506e-03	6.799668e-02
GO:0043623	cellular protein complex assembly	biological_process	6	31	0.0182890855457227	424	1695	36339	comp115062_c0_seq1,comp120897_c1_seq1,comp136854_c0_seq2,comp126613_c0_seq1,comp117434_c0_seq1,comp126114_c0_seq1,comp141319_c0_seq18,comp96220_c0_seq1,comp123271_c0_seq5,comp144427_c0_seq2,comp144427_c1_seq2,comp131031_c0_seq1,comp141722_c0_seq1,comp145798_c0_seq1,comp136290_c0_seq2,comp137856_c0_seq1,comp134419_c0_seq1,comp141302_c0_seq1,comp132275_c2_seq1,comp124012_c1_seq1,comp139920_c1_seq2,…	1.56746952746702	9.590318e-03	6.800317e-02
GO:1901342	regulation of vasculature development	biological_process	8	12	0.00707964601769911	119	1695	36339	comp146227_c0_seq1,comp136985_c1_seq1,comp144111_c0_seq1,comp139951_c1_seq17,comp135973_c0_seq1,comp147562_c0_seq1,comp147229_c0_seq4,comp128102_c0_seq1,comp131867_c1_seq1,comp141764_c0_seq3,comp149481_c0_seq1,comp142892_c0_seq1	2.16190971964007	9.747830e-03	6.904881e-02
GO:0030326	embryonic limb morphogenesis	biological_process	7	10	0.00589970501474926	91	1695	36339	comp147971_c1_seq1,comp128415_c3_seq1,comp140558_c1_seq1,comp149429_c0_seq2,comp138971_c1_seq13,comp140475_c1_seq2,comp149429_c1_seq2,comp140475_c0_seq1,comp145336_c0_seq1,comp146498_c1_seq1	2.35592725858213	9.884409e-03	6.987220e-02
GO:0061371	determination of heart left/right asymmetry	biological_process	8	10	0.00589970501474926	91	1695	36339	comp132811_c1_seq3,comp138223_c0_seq1,comp130784_c3_seq1,comp138451_c0_seq1,comp131779_c0_seq1,comp146327_c0_seq4,comp134331_c0_seq1,comp147430_c0_seq1,comp147043_c2_seq2,comp133476_c0_seq2	2.35592725858213	9.884409e-03	6.987220e-02
GO:0045137	development of primary sexual characteristics	biological_process	5	13	0.00766961651917404	134	1695	36339	comp132252_c0_seq7,comp141488_c0_seq1,comp131884_c0_seq1,comp149094_c1_seq1,comp149429_c0_seq2,comp140475_c1_seq2,comp140569_c2_seq1,comp149429_c1_seq2,comp140475_c0_seq1,comp147430_c0_seq1,comp146268_c2_seq4,comp142132_c0_seq1,comp135284_c2_seq4	2.07989697530049	1.000762e-02	7.067049e-02
GO:0034333	adherens junction assembly	biological_process	6	6	0.00353982300884956	40	1695	36339	comp128377_c0_seq1,comp139126_c2_seq1,comp128378_c2_seq6,comp145806_c1_seq1,comp147229_c0_seq4,comp128810_c4_seq1	3.2158407079646	1.004880e-02	7.088843e-02
GO:0001702	gastrulation with mouth forming second	biological_process	7	7	0.00412979351032448	52	1695	36339	comp139773_c0_seq1,comp137461_c3_seq1,comp149554_c0_seq1,comp139298_c0_seq1,comp139298_c1_seq1,comp137758_c0_seq1,comp133260_c0_seq1	2.8860108917631	1.011483e-02	7.128104e-02
GO:0002253	activation of immune response	biological_process	6	17	0.0100294985250737	195	1695	36339	comp146227_c0_seq1,comp139749_c2_seq2,comp144111_c0_seq1,comp128378_c2_seq6,comp138662_c1_seq1,comp147795_c1_seq1,comp147926_c0_seq1,comp143689_c0_seq7,comp147926_c1_seq1,comp148575_c0_seq1,comp138651_c0_seq1,comp135506_c0_seq1,comp139874_c0_seq2,comp144308_c0_seq1,comp145856_c0_seq4,comp125762_c0_seq1,comp124943_c0_seq1	1.86903562514182	1.014603e-02	7.142761e-02
GO:0006144	purine nucleobase metabolic process	biological_process	7	5	0.00294985250737463	29	1695	36339	comp140684_c0_seq1,comp122625_c0_seq1,comp136660_c0_seq1,comp131867_c1_seq1,comp113990_c0_seq1	3.69636862984437	1.023156e-02	7.188243e-02
GO:0051693	actin filament capping	biological_process	12	5	0.00294985250737463	29	1695	36339	comp144427_c0_seq2,comp144427_c1_seq2,comp137648_c1_seq1,comp137648_c0_seq1,comp138041_c0_seq1	3.69636862984437	1.023156e-02	7.188243e-02
GO:0008271	secondary active sulfate transmembrane transporter activity	molecular_function	12	4	0.00221606648199446	19	1805	38720	comp138804_c0_seq1,comp126364_c0_seq1,comp140739_c0_seq1,comp141890_c0_seq2	4.51611022014871	1.039968e-02	7.275486e-02
GO:0015464	acetylcholine receptor activity	molecular_function	8	4	0.00221606648199446	19	1805	38720	comp137090_c1_seq2,comp124870_c0_seq2,comp145798_c0_seq1,comp136840_c0_seq1	4.51611022014871	1.039968e-02	7.275486e-02
GO:0007157	heterophilic cell-cell adhesion	biological_process	5	4	0.0023598820058997	19	1695	36339	comp143407_c0_seq1,comp146820_c0_seq2,comp137361_c0_seq1,comp148866_c1_seq2	4.51346064275734	1.041927e-02	7.275486e-02
GO:0085029	extracellular matrix assembly	biological_process	5	4	0.0023598820058997	19	1695	36339	comp136290_c0_seq2,comp143788_c1_seq1,comp121881_c0_seq1,comp139803_c0_seq2	4.51346064275734	1.041927e-02	7.275486e-02
GO:0044030	regulation of DNA methylation	biological_process	10	4	0.0023598820058997	19	1695	36339	comp139440_c0_seq1,comp149334_c1_seq1,comp139298_c0_seq1,comp139298_c1_seq1	4.51346064275734	1.041927e-02	7.275486e-02
GO:0060479	lung cell differentiation	biological_process	8	4	0.0023598820058997	19	1695	36339	comp141193_c0_seq1,comp139782_c3_seq1,comp131595_c0_seq1,comp140985_c5_seq19	4.51346064275734	1.041927e-02	7.275486e-02
GO:0045185	maintenance of protein location	biological_process	4	12	0.00707964601769911	121	1695	36339	comp115062_c0_seq1,comp117434_c0_seq1,comp132811_c1_seq3,comp138442_c0_seq1,comp135290_c0_seq1,comp126585_c0_seq2,comp146944_c0_seq1,comp134346_c1_seq1,comp141823_c0_seq3,comp145336_c0_seq1,comp129559_c0_seq4,comp146730_c0_seq2	2.12617567468734	1.105321e-02	7.710316e-02
GO:0007548	sex differentiation	biological_process	4	15	0.00884955752212389	166	1695	36339	comp132252_c0_seq7,comp141581_c0_seq2,comp141488_c0_seq1,comp131884_c0_seq1,comp149094_c1_seq1,comp149429_c0_seq2,comp140475_c1_seq2,comp140569_c2_seq1,comp134525_c0_seq2,comp149429_c1_seq2,comp140475_c0_seq1,comp147430_c0_seq1,comp146268_c2_seq4,comp142132_c0_seq1,comp135284_c2_seq4	1.93725343853289	1.115193e-02	7.763184e-02
GO:0008154	actin polymerization or depolymerization	biological_process	7	15	0.00884955752212389	166	1695	36339	comp115062_c0_seq1,comp117434_c0_seq1,comp147524_c1_seq2,comp144427_c0_seq2,comp144427_c1_seq2,comp141722_c0_seq1,comp137856_c0_seq1,comp132275_c2_seq1,comp146202_c0_seq1,comp137648_c1_seq1,comp131802_c0_seq1,comp137648_c0_seq1,comp148100_c0_seq3,comp126208_c0_seq2,comp138041_c0_seq1	1.93725343853289	1.115193e-02	7.763184e-02
GO:0010171	body morphogenesis	biological_process	4	7	0.00412979351032448	53	1695	36339	comp134391_c0_seq1,comp132252_c0_seq7,comp138971_c1_seq13,comp147555_c2_seq3,comp140640_c0_seq5,comp148519_c0_seq1,comp146368_c0_seq8	2.83155785606946	1.119668e-02	7.763184e-02
GO:0051238	sequestering of metal ion	biological_process	4	7	0.00412979351032448	53	1695	36339	comp142457_c5_seq1,comp142447_c0_seq1,comp135670_c0_seq12,comp127277_c0_seq1,comp144227_c0_seq1,comp140505_c0_seq4,comp145856_c0_seq4	2.83155785606946	1.119668e-02	7.763184e-02
GO:0031333	negative regulation of protein complex assembly	biological_process	7	9	0.00530973451327434	79	1695	36339	comp115062_c0_seq1,comp117434_c0_seq1,comp144427_c0_seq2,comp144427_c1_seq2,comp139951_c1_seq17,comp124012_c1_seq1,comp137648_c1_seq1,comp137648_c0_seq1,comp138041_c0_seq1	2.44241066427691	1.119912e-02	7.763184e-02
GO:0070062	extracellular vesicular exosome	cellular_component	5	3	0.00198412698412698	9	1512	27176	comp125902_c1_seq1,comp128679_c0_seq1,comp128679_c1_seq1	5.99118165784832	1.120809e-02	7.763184e-02
GO:0005892	acetylcholine-gated channel complex	cellular_component	8	3	0.00198412698412698	9	1512	27176	comp137090_c1_seq2,comp124870_c0_seq2,comp136840_c0_seq1	5.99118165784832	1.120809e-02	7.763184e-02
GO:0009791	post-embryonic development	biological_process	4	13	0.00766961651917404	136	1695	36339	comp141983_c1_seq2,comp132252_c0_seq7,comp139773_c0_seq1,comp143207_c1_seq1,comp139624_c0_seq1,comp149353_c0_seq1,comp144227_c0_seq1,comp146309_c0_seq4,comp148346_c0_seq7,comp146498_c1_seq1,comp134870_c3_seq1,comp143221_c1_seq1,comp149494_c0_seq1	2.04931025507548	1.125123e-02	7.785214e-02
GO:0016655	oxidoreductase activity, acting on NAD(P)H, quinone or similar compound as acceptor	molecular_function	6	11	0.00609418282548476	107	1805	38720	comp96707_c0_seq1,comp149636_c0_seq1,comp46000_c0_seq1,comp149643_c0_seq1,comp132974_c0_seq2,comp105304_c0_seq1,comp41972_c0_seq1,comp110692_c0_seq1,comp149633_c0_seq1,comp118726_c0_seq1,comp125553_c0_seq1	2.20529681311	1.131393e-02	7.799806e-02
GO:0003229	ventricular cardiac muscle tissue development	biological_process	9	6	0.00353982300884956	41	1695	36339	comp133266_c0_seq5,comp129984_c0_seq3,comp130619_c0_seq2,comp139951_c1_seq17,comp139370_c0_seq1,comp132088_c1_seq1	3.13740556874595	1.131772e-02	7.799806e-02
GO:0035821	modification of morphology or physiology of other organism	biological_process	3	6	0.00353982300884956	41	1695	36339	comp137936_c0_seq3,comp124566_c0_seq2,comp138971_c1_seq13,comp139703_c0_seq1,comp150161_c0_seq1,comp143936_c0_seq2	3.13740556874595	1.131772e-02	7.799806e-02
GO:0001906	cell killing	biological_process	1	6	0.00353982300884956	41	1695	36339	comp136614_c0_seq4,comp137936_c0_seq3,comp143242_c2_seq4,comp124566_c0_seq2,comp145856_c0_seq4,comp150161_c0_seq1	3.13740556874595	1.131772e-02	7.799806e-02
GO:0007224	smoothened signaling pathway	biological_process	6	11	0.00648967551622419	107	1695	36339	comp142632_c0_seq1,comp148541_c0_seq3,comp140558_c1_seq1,comp136787_c0_seq1,comp140475_c1_seq2,comp140475_c0_seq1,comp138442_c0_seq1,comp147968_c0_seq1,comp147430_c0_seq1,comp148172_c0_seq2,comp141550_c0_seq1	2.20400297742122	1.135272e-02	7.816086e-02
GO:0003143	embryonic heart tube morphogenesis	biological_process	9	10	0.00589970501474926	93	1695	36339	comp132811_c1_seq3,comp138223_c0_seq1,comp135727_c0_seq1,comp130784_c3_seq1,comp138451_c0_seq1,comp131779_c0_seq1,comp146327_c0_seq4,comp147430_c0_seq1,comp147043_c2_seq2,comp133476_c0_seq2	2.30526215624703	1.143729e-02	7.866428e-02
GO:0009749	response to glucose stimulus	biological_process	7	8	0.00471976401179941	66	1695	36339	comp141581_c0_seq2,comp139773_c0_seq1,comp125640_c0_seq1,comp138748_c0_seq2,comp141764_c0_seq3,comp131194_c1_seq1,comp99521_c0_seq1,comp143039_c0_seq1	2.59865915795119	1.146097e-02	7.866964e-02
GO:0001935	endothelial cell proliferation	biological_process	4	8	0.00471976401179941	66	1695	36339	comp136985_c1_seq1,comp142342_c0_seq1,comp142342_c1_seq1,comp137856_c0_seq1,comp147824_c0_seq1,comp139826_c1_seq1,comp131867_c1_seq1,comp142769_c0_seq1	2.59865915795119	1.146097e-02	7.866964e-02
GO:0045445	myoblast differentiation	biological_process	6	5	0.00294985250737463	30	1695	36339	comp133723_c2_seq2,comp147665_c0_seq2,comp138442_c0_seq1,comp140505_c0_seq4,comp142892_c0_seq1	3.57315634218289	1.181614e-02	8.008771e-02
GO:0060425	lung morphogenesis	biological_process	8	5	0.00294985250737463	30	1695	36339	comp141193_c0_seq1,comp139782_c3_seq1,comp133940_c1_seq5,comp149235_c0_seq1,comp140985_c5_seq19	3.57315634218289	1.181614e-02	8.008771e-02
[truncated: 854 more rows]
