# Supplementary material for: Transcriptome Sequencing, De Novo Assembly and Differential Gene Expression Analysis of the Early Development of Acipenser baeri
Source: PLoS One. 2015 Sep 11;10(9):e0137450. doi: 10.1371/journal.pone.0137450 (PMC4567377; doi:10.1371/journal.pone.0137450)
Supplement: S10 File — (XLS) [file pone.0137450.s013.xls]

Pathway_id	Pathway_name	Pathway_class	Num_of_symbols_in_list_in_KEGG	Percentage_of_symbols_in_list	Num_of_symbols_in_bglist_in_KEGG	Num_of_symbols_in_list	Num_of_symbols_in_bglist	Symbols_in_list	Fold_enrichment	Pvalue	FDR
ko04974	Protein digestion and absorption	Digestive system	32	0.0536013400335008	95	597	8483	comp144332_c0_seq1,comp131461_c0_seq3,comp147827_c1_seq1,comp126959_c3_seq1,comp147432_c0_seq1,comp141916_c0_seq2,comp143455_c0_seq1,comp121128_c0_seq1,comp149209_c0_seq1,comp143112_c0_seq4,comp134461_c1_seq1,comp149497_c0_seq1,comp149063_c0_seq1,comp143096_c0_seq1,comp142855_c1_seq1,comp141432_c1_seq3,comp136609_c0_seq1,comp130580_c0_seq1,comp127705_c1_seq8,comp140638_c0_seq4,comp144071_c0_seq1,…	4.78631755267566	1.402421e-14	3.688367e-12
ko04512	ECM-receptor interaction	Signaling molecules and interaction	28	0.0469011725293132	81	597	8483	comp144332_c0_seq1,comp131461_c0_seq3,comp147827_c1_seq1,comp126959_c3_seq1,comp147432_c0_seq1,comp142562_c4_seq3,comp149209_c0_seq1,comp146740_c0_seq1,comp146740_c1_seq1,comp149547_c0_seq1,comp137349_c0_seq1,comp145823_c1_seq1,comp146095_c0_seq3,comp143788_c1_seq1,comp149298_c0_seq1,comp145928_c4_seq1,comp136609_c0_seq1,comp144788_c2_seq3,comp147686_c0_seq5,comp145928_c2_seq1,comp138824_c0_seq1,…	4.9118845255082	3.182794e-13	4.185374e-11
ko03010	Ribosome	Translation	58	0.0971524288107203	403	597	8483	comp122792_c0_seq1,comp118807_c1_seq1,comp130814_c0_seq2,comp113901_c0_seq7,comp101101_c0_seq1,comp124323_c0_seq1,comp63982_c0_seq1,comp125094_c0_seq10,comp127890_c0_seq2,comp133969_c0_seq1,comp137972_c0_seq1,comp115441_c0_seq1,comp115928_c0_seq1,comp114333_c0_seq3,comp135850_c0_seq2,comp110442_c0_seq1,comp133921_c0_seq1,comp42575_c0_seq1,comp114595_c0_seq1,comp118711_c0_seq1,comp99356_c0_seq1,co…	2.04502246551201	2.317110e-08	2.031333e-06
ko04610	Complement and coagulation cascades	Immune system	19	0.0318257956448911	71	597	8483	comp146227_c0_seq1,comp126943_c0_seq4,comp126613_c0_seq1,comp138397_c0_seq1,comp136985_c1_seq1,comp129394_c0_seq1,comp132738_c0_seq1,comp134213_c0_seq5,comp144111_c0_seq1,comp148497_c2_seq1,comp149299_c0_seq1,comp106439_c0_seq1,comp147926_c0_seq1,comp131200_c1_seq1,comp148575_c0_seq1,comp138651_c0_seq1,comp133508_c0_seq1,comp132295_c0_seq2,comp128790_c1_seq1	3.80251020360016	2.342167e-07	1.272375e-05
ko04510	Focal adhesion	Cell communication	41	0.0686767169179229	256	597	8483	comp144332_c0_seq1,comp125384_c0_seq1,comp131461_c0_seq3,comp129625_c0_seq1,comp136301_c3_seq1,comp141961_c1_seq4,comp147827_c1_seq1,comp126959_c3_seq1,comp135705_c1_seq2,comp144934_c0_seq8,comp135705_c0_seq1,comp147432_c0_seq1,comp139749_c2_seq2,comp142562_c4_seq3,comp149228_c0_seq3,comp149209_c0_seq1,comp146740_c0_seq1,comp146740_c1_seq1,comp146028_c1_seq1,comp132615_c1_seq1,comp145806_c1_seq1,…	2.27572105318258	2.418963e-07	1.272375e-05
ko05410	Hypertrophic cardiomyopathy (HCM)	Cardiovascular diseases	22	0.0368509212730318	97	597	8483	comp125384_c0_seq1,comp133266_c0_seq5,comp129199_c0_seq2,comp142562_c4_seq3,comp138267_c0_seq1,comp145823_c1_seq1,comp146095_c0_seq3,comp135933_c0_seq2,comp132088_c1_seq1,comp143788_c1_seq1,comp135290_c0_seq1,comp139723_c0_seq1,comp143042_c0_seq3,comp148469_c0_seq1,comp144788_c2_seq3,comp127277_c0_seq1,comp135421_c1_seq1,comp136691_c0_seq1,comp146368_c0_seq8,comp149558_c0_seq1,comp144828_c1_seq1,…	3.22274603256834	5.923073e-07	2.596280e-05
ko05414	Dilated cardiomyopathy	Cardiovascular diseases	22	0.0368509212730318	100	597	8483	comp125384_c0_seq1,comp133266_c0_seq5,comp129199_c0_seq2,comp142562_c4_seq3,comp147058_c1_seq1,comp138267_c0_seq1,comp145823_c1_seq1,comp146095_c0_seq3,comp135933_c0_seq2,comp132088_c1_seq1,comp143788_c1_seq1,comp135290_c0_seq1,comp139723_c0_seq1,comp143042_c0_seq3,comp148469_c0_seq1,comp144788_c2_seq3,comp127277_c0_seq1,comp135421_c1_seq1,comp146368_c0_seq8,comp149558_c0_seq1,comp144828_c1_seq1,…	3.12606365159129	1.025789e-06	3.854035e-05
ko04151	PI3K-Akt signaling pathway	Signal transduction	48	0.0804020100502513	346	597	8483	comp144332_c0_seq1,comp141416_c0_seq2,comp131461_c0_seq3,comp136854_c0_seq2,comp147827_c1_seq1,comp126959_c3_seq1,comp143600_c0_seq1,comp144934_c0_seq8,comp147432_c0_seq1,comp131338_c0_seq2,comp142562_c4_seq3,comp149209_c0_seq1,comp146740_c0_seq1,comp144685_c0_seq11,comp146740_c1_seq1,comp146028_c1_seq1,comp147734_c1_seq3,comp149547_c0_seq1,comp134419_c0_seq1,comp137349_c0_seq1,comp148653_c0_seq2…	1.9712435007407	1.396642e-06	4.591459e-05
ko04975	Fat digestion and absorption	Digestive system	12	0.0201005025125628	36	597	8483	comp111140_c0_seq1,comp129822_c0_seq1,comp146136_c0_seq2,comp149276_c1_seq1,comp141429_c0_seq1,comp149494_c1_seq1,comp137839_c0_seq1,comp62056_c0_seq1,comp123960_c0_seq1,comp137996_c0_seq1,comp149494_c0_seq1,comp138783_c1_seq1	4.73646007816862	3.349544e-06	9.788111e-05
ko05150	Staphylococcus aureus infection	Infectious diseases Bacterial	11	0.0184254606365159	32	597	8483	comp146227_c0_seq1,comp126613_c0_seq1,comp129394_c0_seq1,comp134213_c0_seq5,comp143616_c0_seq1,comp149299_c0_seq1,comp147926_c0_seq1,comp148575_c0_seq1,comp138651_c0_seq1,comp137361_c0_seq1,comp133508_c0_seq1	4.88447445561139	6.160758e-06	1.620279e-04
ko05146	Amoebiasis	Infectious diseases Parasitic	21	0.0351758793969849	104	597	8483	comp144332_c0_seq1,comp131461_c0_seq3,comp141961_c1_seq4,comp147827_c1_seq1,comp126959_c3_seq1,comp147432_c0_seq1,comp147058_c1_seq1,comp145806_c1_seq1,comp149547_c0_seq1,comp146965_c0_seq5,comp149298_c0_seq1,comp136609_c0_seq1,comp147686_c0_seq5,comp146368_c0_seq8,comp140638_c0_seq4,comp144071_c0_seq1,comp144071_c1_seq1,comp118811_c0_seq1,comp122997_c1_seq3,comp120585_c0_seq1,comp119270_c0_seq1	2.86920177812138	7.587700e-06	1.814150e-04
ko04514	Cell adhesion molecules (CAMs)	Signaling molecules and interaction	21	0.0351758793969849	107	597	8483	comp143407_c2_seq1,comp143407_c0_seq1,comp134897_c0_seq3,comp142562_c4_seq3,comp148631_c1_seq11,comp143616_c0_seq1,comp126765_c2_seq8,comp148628_c0_seq3,comp146881_c1_seq4,comp147562_c0_seq1,comp145823_c1_seq1,comp146712_c2_seq7,comp137361_c0_seq1,comp148866_c1_seq2,comp136731_c0_seq1,comp147774_c2_seq20,comp147325_c2_seq7,comp146943_c0_seq2,comp145856_c0_seq4,comp145046_c0_seq4,comp132281_c0_seq1	2.78875686845442	1.200618e-05	2.631356e-04
ko04972	Pancreatic secretion	Digestive system	20	0.033500837520938	110	597	8483	comp142447_c0_seq1,comp121128_c0_seq1,comp134461_c1_seq1,comp141432_c1_seq3,comp130580_c0_seq1,comp127277_c0_seq1,comp144227_c0_seq1,comp126364_c0_seq1,comp124207_c0_seq1,comp141429_c0_seq1,comp137839_c0_seq1,comp136392_c0_seq1,comp62056_c0_seq1,comp129904_c0_seq1,comp123960_c0_seq1,comp123517_c0_seq13,comp132969_c0_seq1,comp130031_c0_seq2,comp61171_c0_seq1,comp120734_c0_seq1	2.58352367900107	6.073279e-05	1.209914e-03
ko05412	Arrhythmogenic right ventricular cardiomyopathy (ARVC)	Cardiovascular diseases	17	0.0284757118927973	85	597	8483	comp141961_c1_seq4,comp143407_c2_seq1,comp143407_c0_seq1,comp142562_c4_seq3,comp143627_c0_seq1,comp138267_c0_seq1,comp138971_c1_seq13,comp145823_c1_seq1,comp146095_c0_seq3,comp135933_c0_seq2,comp143788_c1_seq1,comp135290_c0_seq1,comp143042_c0_seq3,comp148469_c0_seq1,comp144788_c2_seq3,comp127277_c0_seq1,comp144828_c1_seq1	2.84187604690117	6.440609e-05	1.209914e-03
ko04260	Cardiac muscle contraction	Circulatory system	16	0.0268006700167504	113	597	8483	comp133266_c0_seq5,comp129199_c0_seq2,comp121128_c0_seq1,comp118632_c0_seq2,comp138267_c0_seq1,comp134461_c1_seq1,comp132088_c1_seq1,comp143042_c0_seq3,comp148469_c0_seq1,comp127277_c0_seq1,comp135421_c1_seq1,comp97206_c0_seq1,comp124662_c1_seq2,comp149585_c0_seq1,comp111514_c0_seq3,comp149587_c0_seq1	2.01194764382384	4.898253e-03	8.588270e-02
ko05133	Pertussis	Infectious diseases Bacterial	13	0.0217755443886097	85	597	8483	comp146227_c0_seq1,comp134816_c0_seq1,comp135705_c1_seq2,comp135705_c0_seq1,comp142562_c4_seq3,comp148497_c2_seq1,comp149299_c0_seq1,comp148575_c0_seq1,comp143788_c1_seq1,comp138955_c0_seq2,comp135506_c0_seq1,comp140225_c0_seq1,comp133508_c0_seq1	2.17319932998325	5.719271e-03	9.401051e-02
ko05416	Viral myocarditis	Cardiovascular diseases	11	0.0184254606365159	67	597	8483	comp148786_c2_seq1,comp144934_c0_seq8,comp143103_c1_seq6,comp127314_c6_seq1,comp136229_c1_seq1,comp143616_c0_seq1,comp136229_c3_seq1,comp135933_c0_seq2,comp135290_c0_seq1,comp110041_c1_seq1,comp138861_c0_seq1	2.33288332208305	6.306787e-03	9.756970e-02
ko04970	Salivary secretion	Digestive system	14	0.0234505862646566	98	597	8483	comp121128_c0_seq1,comp127475_c0_seq2,comp121040_c0_seq1,comp147058_c1_seq1,comp140912_c0_seq1,comp134461_c1_seq1,comp138318_c4_seq2,comp148444_c0_seq2,comp144227_c0_seq1,comp144047_c0_seq2,comp136392_c0_seq1,comp123517_c0_seq13,comp81914_c0_seq2,comp147644_c2_seq4	2.02991146207227	7.689805e-03	1.093623e-01
ko04977	Vitamin digestion and absorption	Digestive system	6	0.0100502512562814	26	597	8483	comp134950_c0_seq1,comp149494_c1_seq1,comp125622_c0_seq1,comp137839_c0_seq1,comp149494_c0_seq1,comp138783_c1_seq1	3.27908774642443	8.005423e-03	1.093623e-01
ko04670	Leukocyte transendothelial migration	Immune system	17	0.0284757118927973	130	597	8483	comp125384_c0_seq1,comp136301_c3_seq1,comp144934_c0_seq8,comp139749_c2_seq2,comp134897_c0_seq3,comp142562_c4_seq3,comp102293_c0_seq1,comp143333_c0_seq3,comp126765_c2_seq8,comp146995_c1_seq1,comp145806_c1_seq1,comp147562_c0_seq1,comp126618_c0_seq1,comp146712_c2_seq7,comp134068_c0_seq2,comp136731_c0_seq1,comp132281_c0_seq1	1.85814972297384	8.334672e-03	1.093623e-01
ko04640	Hematopoietic cell lineage	Immune system	8	0.0134003350083752	43	597	8483	comp148631_c1_seq11,comp143112_c0_seq4,comp145823_c1_seq1,comp146965_c0_seq5,comp143788_c1_seq1,comp137996_c0_seq1,comp144828_c1_seq1,comp120585_c0_seq1	2.64360562502435	9.041113e-03	1.093623e-01
ko05323	Rheumatoid arthritis	Immune diseases	14	0.0234505862646566	100	597	8483	comp126995_c0_seq3,comp124070_c0_seq1,comp135705_c1_seq2,comp135705_c0_seq1,comp132745_c0_seq1,comp125946_c0_seq3,comp143616_c0_seq1,comp134419_c0_seq1,comp141302_c0_seq1,comp147229_c0_seq4,comp138955_c0_seq2,comp140225_c0_seq1,comp146368_c0_seq8,comp138904_c0_seq4	1.98931323283082	9.148175e-03	1.093623e-01
ko00232	Caffeine metabolism	Biosynthesis of other secondary metabolites	3	0.0050251256281407	7	597	8483	comp122625_c0_seq1,comp136237_c0_seq7,comp131867_c1_seq1	6.0897343862168	9.784045e-03	1.118784e-01
ko04614	Renin-angiotensin system	Endocrine system	5	0.00837520938023451	20	597	8483	comp143112_c0_seq4,comp123804_c0_seq1,comp131806_c0_seq1,comp136691_c0_seq1,comp147838_c0_seq1	3.55234505862647	1.076622e-02	1.179798e-01
ko05210	Colorectal cancer	Cancers Specific types	12	0.0201005025125628	83	597	8483	comp135705_c1_seq2,comp144934_c0_seq8,comp135705_c0_seq1,comp143627_c0_seq1,comp146028_c1_seq1,comp138971_c1_seq13,comp138955_c0_seq2,comp140225_c0_seq1,comp148340_c0_seq3,comp146368_c0_seq8,comp128102_c0_seq1,comp110041_c1_seq1	2.05436822667555	1.206880e-02	1.220806e-01
ko04976	Bile secretion	Digestive system	12	0.0201005025125628	83	597	8483	comp136538_c0_seq1,comp129971_c0_seq1,comp121128_c0_seq1,comp147058_c1_seq1,comp134461_c1_seq1,comp120521_c1_seq1,comp141730_c1_seq2,comp145829_c0_seq3,comp136871_c0_seq1,comp145502_c0_seq1,comp140490_c0_seq2,comp148840_c0_seq2	2.05436822667555	1.206880e-02	1.220806e-01
ko03320	PPAR signaling pathway	Endocrine system	13	0.0217755443886097	94	597	8483	comp111140_c0_seq1,comp140405_c0_seq2,comp125640_c0_seq1,comp145796_c0_seq3,comp115682_c0_seq1,comp141497_c2_seq1,comp131194_c1_seq1,comp145502_c0_seq1,comp141778_c2_seq1,comp137996_c0_seq1,comp129714_c1_seq3,comp127081_c0_seq1,comp129714_c2_seq6	1.96512705370826	1.304663e-02	1.268569e-01
ko04978	Mineral absorption	Digestive system	8	0.0134003350083752	46	597	8483	comp137559_c1_seq1,comp121128_c0_seq1,comp140912_c0_seq1,comp134461_c1_seq1,comp143096_c0_seq1,comp141730_c1_seq2,comp126364_c0_seq1,comp141890_c0_seq2	2.47119656252276	1.350568e-02	1.268569e-01
ko05310	Asthma	Immune diseases	2	0.0033500837520938	3	597	8483	comp127968_c0_seq5,comp143616_c0_seq1	9.47292015633724	1.413811e-02	1.282180e-01
ko05322	Systemic lupus erythematosus	Immune diseases	9	0.0150753768844221	56	597	8483	comp146227_c0_seq1,comp141961_c1_seq4,comp144111_c0_seq1,comp143616_c0_seq1,comp149299_c0_seq1,comp148575_c0_seq1,comp103826_c0_seq3,comp114584_c0_seq1,comp133508_c0_seq1	2.2836503948313	1.487884e-02	1.304378e-01
ko05020	Prion diseases	Neurodegenerative diseases	6	0.0100502512562814	30	597	8483	comp144111_c0_seq1,comp126088_c0_seq2,comp147058_c1_seq1,comp149299_c0_seq1,comp133508_c0_seq1,comp145046_c0_seq4	2.84187604690117	1.623448e-02	1.336828e-01
ko04950	Maturity onset diabetes of the young	Endocrine and metabolic diseases	5	0.00837520938023451	22	597	8483	comp141581_c0_seq2,comp131853_c0_seq3,comp140747_c0_seq1,comp140091_c0_seq2,comp144113_c2_seq1	3.22940459875133	1.626559e-02	1.336828e-01
ko05205	Proteoglycans in cancer	Cancers Overview	29	0.0485762144053601	293	597	8483	comp146325_c0_seq3,comp146939_c0_seq1,comp144934_c0_seq8,comp142562_c4_seq3,comp149228_c0_seq3,comp141980_c0_seq1,comp141685_c0_seq1,comp147058_c1_seq1,comp144685_c0_seq11,comp102293_c0_seq1,comp143333_c0_seq3,comp132615_c1_seq1,comp137301_c0_seq3,comp138662_c1_seq1,comp147226_c0_seq1,comp137349_c0_seq1,comp148653_c0_seq2,comp147049_c1_seq13,comp144725_c0_seq1,comp143788_c1_seq1,comp147430_c0_seq…	1.40638916996816	2.713097e-02	2.162256e-01
ko05140	Leishmaniasis	Infectious diseases Parasitic	8	0.0134003350083752	54	597	8483	comp146227_c0_seq1,comp135705_c1_seq2,comp135705_c0_seq1,comp142562_c4_seq3,comp143616_c0_seq1,comp138955_c0_seq2,comp140225_c0_seq1,comp146368_c0_seq8	2.10509336807494	3.291073e-02	2.545741e-01
ko04010	MAPK signaling pathway	Signal transduction	27	0.0452261306532663	274	597	8483	comp128370_c1_seq1,comp135705_c1_seq2,comp144934_c0_seq8,comp135705_c0_seq1,comp149228_c0_seq3,comp147058_c1_seq1,comp144685_c0_seq11,comp138267_c0_seq1,comp132615_c1_seq1,comp144527_c2_seq6,comp115967_c0_seq1,comp146965_c0_seq5,comp144195_c0_seq1,comp130984_c0_seq2,comp143042_c0_seq3,comp137845_c0_seq1,comp138955_c0_seq2,comp148469_c0_seq1,comp140225_c0_seq1,comp139826_c1_seq1,comp146368_c0_seq8…	1.40019440267029	3.449775e-02	2.546494e-01
ko04612	Antigen processing and presentation	Immune system	10	0.016750418760469	75	597	8483	comp136854_c0_seq2,comp126553_c0_seq1,comp143616_c0_seq1,comp131451_c0_seq1,comp143117_c0_seq1,comp125902_c0_seq1,comp128679_c0_seq1,comp118254_c0_seq1,comp138904_c0_seq4,comp137874_c0_seq1	1.89458403126745	3.485696e-02	2.546494e-01
ko00590	Arachidonic acid metabolism	Lipid metabolism	9	0.0150753768844221	65	597	8483	comp131546_c0_seq2,comp126281_c0_seq2,comp135217_c0_seq1,comp118693_c0_seq1,comp147879_c1_seq1,comp101437_c0_seq1,comp133710_c0_seq1,comp62056_c0_seq1,comp123960_c0_seq1	1.96745264785466	3.588352e-02	2.550639e-01
ko05217	Basal cell carcinoma	Cancers Specific types	9	0.0150753768844221	67	597	8483	comp143627_c0_seq1,comp141980_c0_seq1,comp141685_c0_seq1,comp146028_c1_seq1,comp140558_c1_seq1,comp147049_c1_seq13,comp147430_c0_seq1,comp144213_c0_seq8,comp148340_c0_seq3	1.90872271806795	4.242514e-02	2.890565e-01
ko05144	Malaria	Infectious diseases Parasitic	5	0.00837520938023451	28	597	8483	comp149568_c1_seq1,comp145928_c4_seq1,comp145928_c2_seq1,comp146368_c0_seq8,comp137996_c0_seq1	2.53738932759033	4.286389e-02	2.890565e-01
ko04918	Thyroid hormone synthesis	Endocrine system	11	0.0184254606365159	89	597	8483	comp131338_c0_seq2,comp121128_c0_seq1,comp147058_c1_seq1,comp138804_c0_seq1,comp134461_c1_seq1,comp132796_c2_seq3,comp137203_c0_seq4,comp118693_c0_seq1,comp101437_c0_seq1,comp144227_c0_seq1,comp134445_c0_seq1	1.75621553460185	4.450683e-02	2.926324e-01
ko00591	Linoleic acid metabolism	Lipid metabolism	4	0.0067001675041876	20	597	8483	comp135217_c0_seq1,comp135508_c0_seq1,comp62056_c0_seq1,comp123960_c0_seq1	2.84187604690117	4.743605e-02	3.042849e-01
