# Supplementary material for: Transcriptome Sequencing, De Novo Assembly and Differential Gene Expression Analysis of the Early Development of Acipenser baeri
Source: PLoS One. 2015 Sep 11;10(9):e0137450. doi: 10.1371/journal.pone.0137450 (PMC4567377; doi:10.1371/journal.pone.0137450)
Supplement: S11 File — (XLS) [file pone.0137450.s014.xls]

## Sheet: GO Profile 1
GO_id	GO_term	GO_category	GO_rank	Num_of_symbols_in_list_in_GO	Percentage_of_symbols_in_list	Num_of_symbols_in_bglist_in_GO	Num_of_symbols_in_list	Num_of_symbols_in_bglist	Symbols_in_list	Fold_enrichment	Pvalue	FDR
GO:0005576	extracellular region	cellular_component	1	88	0.288525	1759	305	27176	comp144332_c0_seq1,comp136614_c0_seq4,comp134391_c0_seq1,comp131461_c0_seq3,comp108374_c0_seq1,comp115259_c0_seq1,comp144936_c2_seq2,comp144332_c1_seq1,comp126959_c1_seq1,comp146325_c0_seq3,comp126613_c0_seq1,comp147827_c1_seq1,comp126959_c3_seq1,comp132289_c0_seq2,comp138397_c0_seq1,comp129569_c0_seq3,comp126959_c0_seq1,comp126959_c4_seq2,comp147432_c0_seq1,comp147827_c0_seq1,comp146891_c0_seq16…	4.45761	6.50593e-34	2.10076e-30
GO:0005201	extracellular matrix structural constituent	molecular_function	2	26	0.0704607	103	369	38720	comp144332_c0_seq1,comp134391_c0_seq1,comp131461_c0_seq3,comp144332_c1_seq1,comp126959_c1_seq1,comp147827_c1_seq1,comp126959_c3_seq1,comp126959_c0_seq1,comp126959_c4_seq2,comp147432_c0_seq1,comp147827_c0_seq1,comp130619_c0_seq2,comp141745_c0_seq1,comp61324_c0_seq1,comp139370_c0_seq1,comp135921_c2_seq1,comp139926_c0_seq1,comp148237_c0_seq3,comp142570_c0_seq1,comp136609_c0_seq1,comp145336_c0_seq1,c…	26.4878	1.02278e-29	1.65128e-26
GO:0031012	extracellular matrix	cellular_component	1	48	0.157377	624	305	27176	comp144332_c0_seq1,comp134391_c0_seq1,comp131461_c0_seq3,comp144332_c1_seq1,comp126959_c1_seq1,comp146325_c0_seq3,comp147827_c1_seq1,comp126959_c3_seq1,comp132289_c0_seq2,comp129569_c0_seq3,comp126959_c0_seq1,comp126959_c4_seq2,comp147432_c0_seq1,comp147827_c0_seq1,comp144355_c2_seq2,comp130619_c0_seq2,comp141745_c0_seq1,comp149209_c0_seq1,comp146740_c0_seq1,comp61324_c0_seq1,comp142342_c1_seq1,c…	6.85397	4.38432e-26	4.71899e-23
GO:0044421	extracellular region part	cellular_component	2	58	0.190164	997	305	27176	comp144332_c0_seq1,comp134391_c0_seq1,comp131461_c0_seq3,comp144332_c1_seq1,comp126959_c1_seq1,comp146325_c0_seq3,comp126613_c0_seq1,comp147827_c1_seq1,comp126959_c3_seq1,comp132289_c0_seq2,comp129569_c0_seq3,comp126959_c0_seq1,comp126959_c4_seq2,comp147432_c0_seq1,comp147827_c0_seq1,comp130619_c0_seq2,comp141745_c0_seq1,comp123271_c0_seq5,comp149209_c0_seq1,comp146740_c0_seq1,comp131031_c0_seq1,…	5.18345	3.21967e-25	2.59908e-22
GO:0005578	proteinaceous extracellular matrix	cellular_component	3	42	0.137705	509	305	27176	comp144332_c0_seq1,comp134391_c0_seq1,comp131461_c0_seq3,comp144332_c1_seq1,comp126959_c1_seq1,comp146325_c0_seq3,comp147827_c1_seq1,comp126959_c3_seq1,comp132289_c0_seq2,comp129569_c0_seq3,comp126959_c0_seq1,comp126959_c4_seq2,comp147432_c0_seq1,comp147827_c0_seq1,comp130619_c0_seq2,comp141745_c0_seq1,comp149209_c0_seq1,comp146740_c0_seq1,comp61324_c0_seq1,comp142342_c1_seq1,comp139370_c0_seq1,c…	7.3522	4.66393e-24	3.01197e-21
GO:0005581	collagen	cellular_component	4	27	0.0885246	204	305	27176	comp144332_c0_seq1,comp134391_c0_seq1,comp131461_c0_seq3,comp144332_c1_seq1,comp126959_c1_seq1,comp147827_c1_seq1,comp126959_c3_seq1,comp126959_c0_seq1,comp126959_c4_seq2,comp147432_c0_seq1,comp147827_c0_seq1,comp130619_c0_seq2,comp149209_c0_seq1,comp61324_c0_seq1,comp139370_c0_seq1,comp125640_c0_seq1,comp135921_c2_seq1,comp139926_c0_seq1,comp143900_c1_seq2,comp148237_c0_seq3,comp145979_c1_seq2,c…	11.7929	4.17464e-21	2.24665e-18
GO:0044420	extracellular matrix part	cellular_component	2	32	0.104918	333	305	27176	comp144332_c0_seq1,comp134391_c0_seq1,comp131461_c0_seq3,comp144332_c1_seq1,comp126959_c1_seq1,comp147827_c1_seq1,comp126959_c3_seq1,comp126959_c0_seq1,comp126959_c4_seq2,comp147432_c0_seq1,comp147827_c0_seq1,comp130619_c0_seq2,comp149209_c0_seq1,comp146740_c0_seq1,comp61324_c0_seq1,comp142342_c1_seq1,comp139370_c0_seq1,comp125640_c0_seq1,comp135921_c2_seq1,comp139926_c0_seq1,comp143900_c1_seq2,c…	8.56232	1.67185e-20	7.71203e-18
GO:0044707	single-multicellular organism process	biological_process	2	104	0.317073	5290	328	36339	comp133593_c2_seq1,comp108117_c1_seq1,comp134391_c0_seq1,comp88581_c0_seq1,comp129199_c0_seq2,comp146256_c0_seq1,comp146325_c0_seq3,comp126613_c0_seq1,comp35740_c0_seq1,comp132289_c0_seq2,comp138397_c0_seq1,comp126959_c0_seq1,comp126959_c4_seq2,comp144355_c2_seq2,comp136786_c0_seq3,comp137260_c0_seq1,comp144518_c0_seq1,comp141233_c1_seq11,comp130619_c0_seq2,comp113540_c2_seq1,comp136229_c1_seq1,c…	2.17809	2.24597e-15	9.06531e-13
GO:0044449	contractile fiber part	cellular_component	8	20	0.0655738	170	305	27176	comp133593_c2_seq1,comp108117_c1_seq1,comp128471_c1_seq3,comp88581_c0_seq1,comp146256_c0_seq1,comp35740_c0_seq1,comp133037_c0_seq4,comp139126_c2_seq1,comp113540_c2_seq1,comp146100_c2_seq2,comp136867_c0_seq1,comp136290_c0_seq2,comp149017_c1_seq1,comp130612_c0_seq1,comp149559_c0_seq1,comp148469_c0_seq1,comp147113_c0_seq1,comp147478_c1_seq1,comp127277_c0_seq1,comp149356_c0_seq1	10.4825	6.18929e-15	2.22058e-12
GO:0005509	calcium ion binding	molecular_function	5	60	0.162602	2039	369	38720	comp131800_c0_seq1,comp131755_c1_seq2,comp129199_c0_seq2,comp146256_c0_seq1,comp141961_c1_seq4,comp35740_c0_seq1,comp138397_c0_seq1,comp114071_c0_seq1,comp146891_c0_seq16,comp140886_c0_seq2,comp139126_c2_seq1,comp128053_c0_seq1,comp114411_c0_seq1,comp127594_c0_seq2,comp121152_c0_seq1,comp149004_c0_seq9,comp148261_c0_seq7,comp146881_c1_seq4,comp133630_c1_seq3,comp133466_c1_seq1,comp121851_c0_seq1,…	3.08776	7.62984e-15	2.46368e-12
GO:0032501	multicellular organismal process	biological_process	1	104	0.317073	5458	328	36339	comp133593_c2_seq1,comp108117_c1_seq1,comp134391_c0_seq1,comp88581_c0_seq1,comp129199_c0_seq2,comp146256_c0_seq1,comp146325_c0_seq3,comp126613_c0_seq1,comp35740_c0_seq1,comp132289_c0_seq2,comp138397_c0_seq1,comp126959_c0_seq1,comp126959_c4_seq2,comp144355_c2_seq2,comp136786_c0_seq3,comp137260_c0_seq1,comp144518_c0_seq1,comp141233_c1_seq11,comp130619_c0_seq2,comp113540_c2_seq1,comp136229_c1_seq1,c…	2.11105	1.80562e-14	5.30033e-12
GO:0004252	serine-type endopeptidase activity	molecular_function	7	30	0.0813008	561	369	38720	comp108374_c0_seq1,comp138397_c0_seq1,comp146054_c1_seq1,comp132738_c0_seq1,comp134213_c0_seq5,comp132221_c0_seq1,comp133996_c0_seq1,comp149209_c0_seq1,comp106439_c0_seq1,comp125069_c0_seq1,comp144456_c2_seq1,comp145954_c3_seq1,comp147926_c0_seq1,comp142660_c0_seq1,comp131200_c1_seq1,comp147926_c1_seq1,comp130457_c1_seq1,comp142244_c0_seq1,comp138651_c0_seq1,comp139414_c0_seq7,comp131806_c0_seq1,…	5.61135	3.82057e-14	1.02805e-11
GO:0008236	serine-type peptidase activity	molecular_function	6	31	0.0840108	613	369	38720	comp108374_c0_seq1,comp138397_c0_seq1,comp146054_c1_seq1,comp132738_c0_seq1,comp134213_c0_seq5,comp132221_c0_seq1,comp133996_c0_seq1,comp149209_c0_seq1,comp123804_c0_seq1,comp106439_c0_seq1,comp125069_c0_seq1,comp144456_c2_seq1,comp145954_c3_seq1,comp147926_c0_seq1,comp142660_c0_seq1,comp131200_c1_seq1,comp147926_c1_seq1,comp130457_c1_seq1,comp142244_c0_seq1,comp138651_c0_seq1,comp139414_c0_seq7,…	5.30652	6.26663e-14	1.44535e-11
GO:0017171	serine hydrolase activity	molecular_function	4	31	0.0840108	613	369	38720	comp108374_c0_seq1,comp138397_c0_seq1,comp146054_c1_seq1,comp132738_c0_seq1,comp134213_c0_seq5,comp132221_c0_seq1,comp133996_c0_seq1,comp149209_c0_seq1,comp123804_c0_seq1,comp106439_c0_seq1,comp125069_c0_seq1,comp144456_c2_seq1,comp145954_c3_seq1,comp147926_c0_seq1,comp142660_c0_seq1,comp131200_c1_seq1,comp147926_c1_seq1,comp130457_c1_seq1,comp142244_c0_seq1,comp138651_c0_seq1,comp139414_c0_seq7,…	5.30652	6.26663e-14	1.44535e-11
GO:0043292	contractile fiber	cellular_component	7	20	0.0655738	199	305	27176	comp133593_c2_seq1,comp108117_c1_seq1,comp128471_c1_seq3,comp88581_c0_seq1,comp146256_c0_seq1,comp35740_c0_seq1,comp133037_c0_seq4,comp139126_c2_seq1,comp113540_c2_seq1,comp146100_c2_seq2,comp136867_c0_seq1,comp136290_c0_seq2,comp149017_c1_seq1,comp130612_c0_seq1,comp149559_c0_seq1,comp148469_c0_seq1,comp147113_c0_seq1,comp147478_c1_seq1,comp127277_c0_seq1,comp149356_c0_seq1	8.95494	1.28582e-13	2.76793e-11
GO:0030017	sarcomere	cellular_component	9	18	0.0590164	158	305	27176	comp133593_c2_seq1,comp108117_c1_seq1,comp128471_c1_seq3,comp88581_c0_seq1,comp146256_c0_seq1,comp35740_c0_seq1,comp133037_c0_seq4,comp139126_c2_seq1,comp113540_c2_seq1,comp146100_c2_seq2,comp149017_c1_seq1,comp130612_c0_seq1,comp149559_c0_seq1,comp148469_c0_seq1,comp147113_c0_seq1,comp147478_c1_seq1,comp127277_c0_seq1,comp149356_c0_seq1	10.1508	2.52827e-13	5.10236e-11
GO:0006936	muscle contraction	biological_process	5	16	0.0487805	147	328	36339	comp133593_c2_seq1,comp129199_c0_seq2,comp146256_c0_seq1,comp35740_c0_seq1,comp113540_c2_seq1,comp136867_c0_seq1,comp138748_c0_seq2,comp134461_c1_seq1,comp136290_c0_seq2,comp149017_c1_seq1,comp145757_c0_seq2,comp149559_c0_seq1,comp148469_c0_seq1,comp127277_c0_seq1,comp144047_c0_seq2,comp149522_c0_seq1	12.0587	4.51922e-13	8.58385e-11
GO:0030016	myofibril	cellular_component	8	19	0.0622951	194	305	27176	comp133593_c2_seq1,comp108117_c1_seq1,comp128471_c1_seq3,comp88581_c0_seq1,comp146256_c0_seq1,comp35740_c0_seq1,comp133037_c0_seq4,comp139126_c2_seq1,comp113540_c2_seq1,comp146100_c2_seq2,comp136290_c0_seq2,comp149017_c1_seq1,comp130612_c0_seq1,comp149559_c0_seq1,comp148469_c0_seq1,comp147113_c0_seq1,comp147478_c1_seq1,comp127277_c0_seq1,comp149356_c0_seq1	8.72645	8.49434e-13	1.52379e-10
GO:0030198	extracellular matrix organization	biological_process	4	16	0.0487805	158	328	36339	comp134391_c0_seq1,comp146325_c0_seq3,comp129569_c0_seq3,comp126959_c0_seq1,comp126959_c4_seq2,comp130619_c0_seq2,comp142342_c1_seq1,comp139370_c0_seq1,comp138748_c0_seq2,comp136290_c0_seq2,comp137349_c0_seq1,comp129545_c3_seq1,comp145757_c0_seq2,comp146368_c0_seq8,comp140638_c0_seq4,comp149442_c1_seq1	11.2192	1.39393e-12	2.36894e-10
GO:0043062	extracellular structure organization	biological_process	3	16	0.0487805	161	328	36339	comp134391_c0_seq1,comp146325_c0_seq3,comp129569_c0_seq3,comp126959_c0_seq1,comp126959_c4_seq2,comp130619_c0_seq2,comp142342_c1_seq1,comp139370_c0_seq1,comp138748_c0_seq2,comp136290_c0_seq2,comp137349_c0_seq1,comp129545_c3_seq1,comp145757_c0_seq2,comp146368_c0_seq8,comp140638_c0_seq4,comp149442_c1_seq1	11.0101	1.86615e-12	3.0129e-10
GO:0003012	muscle system process	biological_process	4	16	0.0487805	162	328	36339	comp133593_c2_seq1,comp129199_c0_seq2,comp146256_c0_seq1,comp35740_c0_seq1,comp113540_c2_seq1,comp136867_c0_seq1,comp138748_c0_seq2,comp134461_c1_seq1,comp136290_c0_seq2,comp149017_c1_seq1,comp145757_c0_seq2,comp149559_c0_seq1,comp148469_c0_seq1,comp127277_c0_seq1,comp144047_c0_seq2,comp149522_c0_seq1	10.9422	2.05393e-12	3.15816e-10
GO:0022610	biological adhesion	biological_process	1	37	0.112805	1092	328	36339	comp134391_c0_seq1,comp129569_c0_seq3,comp126959_c0_seq1,comp126959_c4_seq2,comp139126_c2_seq1,comp130619_c0_seq2,comp149209_c0_seq1,comp139370_c0_seq1,comp125640_c0_seq1,comp138748_c0_seq2,comp135260_c0_seq3,comp143343_c1_seq3,comp128378_c2_seq6,comp141762_c0_seq2,comp146881_c1_seq4,comp137349_c0_seq1,comp133466_c1_seq1,comp146095_c0_seq3,comp146686_c0_seq1,comp137641_c1_seq2,comp146820_c0_seq2,…	3.75386	6.65586e-12	9.76898e-10
GO:0005198	structural molecule activity	molecular_function	1	44	0.119241	1421	369	38720	comp144332_c0_seq1,comp134391_c0_seq1,comp131461_c0_seq3,comp144332_c1_seq1,comp126959_c1_seq1,comp147827_c1_seq1,comp126959_c3_seq1,comp126959_c0_seq1,comp126959_c4_seq2,comp147432_c0_seq1,comp147827_c0_seq1,comp140169_c1_seq3,comp96220_c0_seq1,comp110204_c1_seq1,comp130619_c0_seq2,comp141745_c0_seq1,comp110204_c0_seq1,comp61324_c0_seq1,comp139370_c0_seq1,comp135921_c2_seq1,comp135260_c0_seq3,co…	3.24913	8.39214e-12	1.17818e-09
GO:0048646	anatomical structure formation involved in morphogenesis	biological_process	4	50	0.152439	1893	328	36339	comp133593_c2_seq1,comp108117_c1_seq1,comp134391_c0_seq1,comp128471_c1_seq3,comp88581_c0_seq1,comp146325_c0_seq3,comp126959_c0_seq1,comp126959_c4_seq2,comp130619_c0_seq2,comp136229_c1_seq1,comp144936_c0_seq1,comp146740_c0_seq1,comp142342_c1_seq1,comp103595_c0_seq1,comp139370_c0_seq1,comp125039_c0_seq1,comp138748_c0_seq2,comp143343_c1_seq3,comp128378_c2_seq6,comp136290_c0_seq2,comp135571_c0_seq1,c…	2.9263	1.00494e-11	1.35206e-09
GO:0048731	system development	biological_process	4	71	0.216463	3369	328	36339	comp133593_c2_seq1,comp108117_c1_seq1,comp134391_c0_seq1,comp88581_c0_seq1,comp129199_c0_seq2,comp146325_c0_seq3,comp126959_c0_seq1,comp126959_c4_seq2,comp144355_c2_seq2,comp136786_c0_seq3,comp137260_c0_seq1,comp144518_c0_seq1,comp130619_c0_seq2,comp136229_c1_seq1,comp144936_c0_seq1,comp146740_c0_seq1,comp144103_c1_seq20,comp142342_c1_seq1,comp103595_c0_seq1,comp138748_c1_seq1,comp139370_c0_seq1,…	2.33484	1.0621e-11	1.37181e-09
GO:0032502	developmental process	biological_process	1	87	0.265244	4676	328	36339	comp133593_c2_seq1,comp108117_c1_seq1,comp134391_c0_seq1,comp128471_c1_seq3,comp88581_c0_seq1,comp129199_c0_seq2,comp146325_c0_seq3,comp132289_c0_seq2,comp129569_c0_seq3,comp126959_c0_seq1,comp126959_c4_seq2,comp144355_c2_seq2,comp136786_c0_seq3,comp137260_c0_seq1,comp144518_c0_seq1,comp130619_c0_seq2,comp136229_c1_seq1,comp144936_c0_seq1,comp146740_c0_seq1,comp144103_c1_seq20,comp142342_c1_seq1,…	2.06131	2.1099e-11	2.62034e-09
GO:0007155	cell adhesion	biological_process	3	36	0.109756	1090	328	36339	comp134391_c0_seq1,comp129569_c0_seq3,comp126959_c0_seq1,comp126959_c4_seq2,comp139126_c2_seq1,comp130619_c0_seq2,comp149209_c0_seq1,comp139370_c0_seq1,comp125640_c0_seq1,comp138748_c0_seq2,comp135260_c0_seq3,comp143343_c1_seq3,comp128378_c2_seq6,comp141762_c0_seq2,comp146881_c1_seq4,comp137349_c0_seq1,comp133466_c1_seq1,comp146095_c0_seq3,comp146686_c0_seq1,comp137641_c1_seq2,comp146820_c0_seq2,…	3.65911	2.67754e-11	3.20214e-09
GO:0009653	anatomical structure morphogenesis	biological_process	3	56	0.170732	2354	328	36339	comp133593_c2_seq1,comp108117_c1_seq1,comp134391_c0_seq1,comp128471_c1_seq3,comp88581_c0_seq1,comp146325_c0_seq3,comp126959_c0_seq1,comp126959_c4_seq2,comp130619_c0_seq2,comp136229_c1_seq1,comp144936_c0_seq1,comp146740_c0_seq1,comp142342_c1_seq1,comp103595_c0_seq1,comp139370_c0_seq1,comp125039_c0_seq1,comp125640_c0_seq1,comp138748_c0_seq2,comp135260_c0_seq3,comp143343_c1_seq3,comp128378_c2_seq6,c…	2.63561	2.8455e-11	3.28147e-09
GO:0007275	multicellular organismal development	biological_process	3	79	0.240854	4147	328	36339	comp133593_c2_seq1,comp108117_c1_seq1,comp134391_c0_seq1,comp88581_c0_seq1,comp129199_c0_seq2,comp146325_c0_seq3,comp126959_c0_seq1,comp126959_c4_seq2,comp144355_c2_seq2,comp136786_c0_seq3,comp137260_c0_seq1,comp144518_c0_seq1,comp130619_c0_seq2,comp136229_c1_seq1,comp144936_c0_seq1,comp146740_c0_seq1,comp144103_c1_seq20,comp142342_c1_seq1,comp103595_c0_seq1,comp138748_c1_seq1,comp139370_c0_seq1,…	2.11053	7.88104e-11	8.77513e-09
GO:0048513	organ development	biological_process	5	58	0.176829	2583	328	36339	comp133593_c2_seq1,comp108117_c1_seq1,comp134391_c0_seq1,comp88581_c0_seq1,comp129199_c0_seq2,comp146325_c0_seq3,comp126959_c0_seq1,comp126959_c4_seq2,comp144355_c2_seq2,comp144518_c0_seq1,comp130619_c0_seq2,comp136229_c1_seq1,comp146740_c0_seq1,comp144103_c1_seq20,comp142342_c1_seq1,comp138748_c1_seq1,comp139370_c0_seq1,comp125039_c0_seq1,comp125640_c0_seq1,comp138748_c0_seq2,comp135260_c0_seq3,…	2.48773	1.12674e-10	1.21275e-08
GO:0030154	cell differentiation	biological_process	4	55	0.167683	2392	328	36339	comp133593_c2_seq1,comp108117_c1_seq1,comp134391_c0_seq1,comp128471_c1_seq3,comp88581_c0_seq1,comp132289_c0_seq2,comp126959_c0_seq1,comp126959_c4_seq2,comp136786_c0_seq3,comp137260_c0_seq1,comp144518_c0_seq1,comp130619_c0_seq2,comp136229_c1_seq1,comp144936_c0_seq1,comp146740_c0_seq1,comp142342_c1_seq1,comp103595_c0_seq1,comp139370_c0_seq1,comp125039_c0_seq1,comp125640_c0_seq1,comp138748_c0_seq2,c…	2.54742	1.5646e-10	1.62971e-08
GO:0048856	anatomical structure development	biological_process	2	77	0.234756	4104	328	36339	comp133593_c2_seq1,comp108117_c1_seq1,comp134391_c0_seq1,comp128471_c1_seq3,comp88581_c0_seq1,comp129199_c0_seq2,comp146325_c0_seq3,comp129569_c0_seq3,comp126959_c0_seq1,comp126959_c4_seq2,comp144355_c2_seq2,comp136786_c0_seq3,comp137260_c0_seq1,comp144518_c0_seq1,comp130619_c0_seq2,comp136229_c1_seq1,comp144936_c0_seq1,comp146740_c0_seq1,comp144103_c1_seq20,comp142342_c1_seq1,comp103595_c0_seq1,…	2.07866	3.01102e-10	3.0383e-08
GO:0030199	collagen fibril organization	biological_process	5	8	0.0243902	32	328	36339	comp134391_c0_seq1,comp146325_c0_seq3,comp126959_c0_seq1,comp126959_c4_seq2,comp130619_c0_seq2,comp142342_c1_seq1,comp139370_c0_seq1,comp146368_c0_seq8	27.6974	3.5243e-10	3.44847e-08
GO:0005615	extracellular space	cellular_component	3	26	0.0852459	529	305	27176	comp134391_c0_seq1,comp126613_c0_seq1,comp132289_c0_seq2,comp126959_c0_seq1,comp126959_c4_seq2,comp123271_c0_seq5,comp149209_c0_seq1,comp146740_c0_seq1,comp131031_c0_seq1,comp125640_c0_seq1,comp138748_c0_seq2,comp140313_c0_seq8,comp141762_c0_seq2,comp140252_c1_seq1,comp148575_c0_seq1,comp132936_c0_seq12,comp138651_c0_seq1,comp145979_c1_seq2,comp139457_c2_seq1,comp146368_c0_seq8,comp142769_c0_seq1…	4.37929	3.81564e-10	3.5803e-08
GO:0044767	single-organism developmental process	biological_process	2	74	0.22561	3887	328	36339	comp133593_c2_seq1,comp108117_c1_seq1,comp134391_c0_seq1,comp128471_c1_seq3,comp88581_c0_seq1,comp129199_c0_seq2,comp146325_c0_seq3,comp126959_c0_seq1,comp126959_c4_seq2,comp144355_c2_seq2,comp136786_c0_seq3,comp144518_c0_seq1,comp130619_c0_seq2,comp136229_c1_seq1,comp144936_c0_seq1,comp146740_c0_seq1,comp144103_c1_seq20,comp142342_c1_seq1,comp103595_c0_seq1,comp138748_c1_seq1,comp139370_c0_seq1,…	2.10919	3.88079e-10	3.5803e-08
GO:0009888	tissue development	biological_process	3	39	0.118902	1386	328	36339	comp133593_c2_seq1,comp108117_c1_seq1,comp134391_c0_seq1,comp88581_c0_seq1,comp129569_c0_seq3,comp126959_c0_seq1,comp126959_c4_seq2,comp130619_c0_seq2,comp136229_c1_seq1,comp146740_c0_seq1,comp142342_c1_seq1,comp139370_c0_seq1,comp125039_c0_seq1,comp125640_c0_seq1,comp138748_c0_seq2,comp135260_c0_seq3,comp143343_c1_seq3,comp136290_c0_seq2,comp142822_c0_seq1,comp140770_c0_seq4,comp147239_c0_seq1,c…	3.11746	4.09524e-10	3.67321e-08
GO:0001501	skeletal system development	biological_process	5	19	0.0579268	358	328	36339	comp134391_c0_seq1,comp126959_c0_seq1,comp126959_c4_seq2,comp130619_c0_seq2,comp142342_c1_seq1,comp139370_c0_seq1,comp125039_c0_seq1,comp138748_c0_seq2,comp111440_c0_seq1,comp145757_c0_seq2,comp148469_c0_seq1,comp127277_c0_seq1,comp146368_c0_seq8,comp145336_c0_seq1,comp144071_c0_seq1,comp144543_c0_seq10,comp117691_c0_seq1,comp145856_c0_seq4,comp140985_c5_seq19	5.8799	9.07409e-10	7.91898e-08
GO:0003008	system process	biological_process	3	37	0.112805	1339	328	36339	comp133593_c2_seq1,comp134391_c0_seq1,comp129199_c0_seq2,comp146256_c0_seq1,comp146325_c0_seq3,comp35740_c0_seq1,comp126959_c0_seq1,comp126959_c4_seq2,comp130619_c0_seq2,comp113540_c2_seq1,comp136867_c0_seq1,comp125640_c0_seq1,comp138748_c0_seq2,comp128378_c2_seq6,comp134461_c1_seq1,comp129690_c0_seq1,comp136290_c0_seq2,comp149017_c1_seq1,comp135933_c0_seq2,comp129545_c3_seq1,comp145757_c0_seq2,c…	3.0614	1.94692e-09	1.65437e-07
GO:0004867	serine-type endopeptidase inhibitor activity	molecular_function	10	13	0.0352304	155	369	38720	comp108374_c0_seq1,comp146054_c1_seq1,comp132738_c0_seq1,comp132221_c0_seq1,comp149209_c0_seq1,comp106439_c0_seq1,comp125069_c0_seq1,comp145954_c3_seq1,comp142660_c0_seq1,comp139414_c0_seq7,comp131806_c0_seq1,comp145979_c1_seq2,comp130212_c0_seq1	8.80077	3.65981e-09	3.03014e-07
GO:0070011	peptidase activity, acting on L-amino acid peptides	molecular_function	5	58	0.157182	2685	369	38720	comp108374_c0_seq1,comp129601_c2_seq1,comp138397_c0_seq1,comp146054_c1_seq1,comp132738_c0_seq1,comp134213_c0_seq5,comp132221_c0_seq1,comp133996_c0_seq1,comp149209_c0_seq1,comp128053_c0_seq1,comp123804_c0_seq1,comp149004_c0_seq9,comp106439_c0_seq1,comp138748_c0_seq2,comp141762_c0_seq2,comp125069_c0_seq1,comp131451_c0_seq1,comp140252_c1_seq1,comp135571_c0_seq1,comp144456_c2_seq1,comp138739_c0_seq1,…	2.26669	4.51598e-09	3.64552e-07
GO:0048869	cellular developmental process	biological_process	3	55	0.167683	2634	328	36339	comp133593_c2_seq1,comp108117_c1_seq1,comp134391_c0_seq1,comp128471_c1_seq3,comp88581_c0_seq1,comp132289_c0_seq2,comp126959_c0_seq1,comp126959_c4_seq2,comp136786_c0_seq3,comp137260_c0_seq1,comp144518_c0_seq1,comp130619_c0_seq2,comp136229_c1_seq1,comp144936_c0_seq1,comp146740_c0_seq1,comp142342_c1_seq1,comp103595_c0_seq1,comp139370_c0_seq1,comp125039_c0_seq1,comp125640_c0_seq1,comp138748_c0_seq2,c…	2.31338	4.94901e-09	3.88666e-07
GO:0048468	cell development	biological_process	5	38	0.115854	1452	328	36339	comp133593_c2_seq1,comp108117_c1_seq1,comp134391_c0_seq1,comp128471_c1_seq3,comp88581_c0_seq1,comp136786_c0_seq3,comp130619_c0_seq2,comp144936_c0_seq1,comp146740_c0_seq1,comp142342_c1_seq1,comp103595_c0_seq1,comp139370_c0_seq1,comp125039_c0_seq1,comp125640_c0_seq1,comp135260_c0_seq3,comp136290_c0_seq2,comp147239_c0_seq1,comp129545_c3_seq1,comp145757_c0_seq2,comp149559_c0_seq1,comp142556_c0_seq6,c…	2.89945	5.05543e-09	3.88666e-07
GO:0031674	I band	cellular_component	10	12	0.0393443	112	305	27176	comp133593_c2_seq1,comp88581_c0_seq1,comp146256_c0_seq1,comp35740_c0_seq1,comp139126_c2_seq1,comp130612_c0_seq1,comp149559_c0_seq1,comp148469_c0_seq1,comp147113_c0_seq1,comp147478_c1_seq1,comp127277_c0_seq1,comp149356_c0_seq1	9.5466	5.22879e-09	3.92646e-07
GO:0006941	striated muscle contraction	biological_process	6	10	0.0304878	85	328	36339	comp129199_c0_seq2,comp146256_c0_seq1,comp35740_c0_seq1,comp113540_c2_seq1,comp138748_c0_seq2,comp134461_c1_seq1,comp149559_c0_seq1,comp148469_c0_seq1,comp144047_c0_seq2,comp149522_c0_seq1	13.0341	5.38268e-09	3.95015e-07
GO:0014706	striated muscle tissue development	biological_process	5	18	0.054878	357	328	36339	comp133593_c2_seq1,comp108117_c1_seq1,comp88581_c0_seq1,comp130619_c0_seq2,comp146740_c0_seq1,comp139370_c0_seq1,comp136290_c0_seq2,comp147239_c0_seq1,comp135933_c0_seq2,comp149559_c0_seq1,comp148469_c0_seq1,comp147113_c0_seq1,comp147478_c1_seq1,comp127277_c0_seq1,comp146368_c0_seq8,comp148820_c0_seq1,comp148346_c0_seq7,comp149356_c0_seq1	5.58603	5.64267e-09	4.04893e-07
GO:0065008	regulation of biological quality	biological_process	2	49	0.14939	2227	328	36339	comp133593_c2_seq1,comp126613_c0_seq1,comp117434_c0_seq1,comp35740_c0_seq1,comp138397_c0_seq1,comp126959_c0_seq1,comp126959_c4_seq2,comp144518_c0_seq1,comp141233_c1_seq11,comp113540_c2_seq1,comp123271_c0_seq5,comp131031_c0_seq1,comp144103_c1_seq20,comp141722_c0_seq1,comp125640_c0_seq1,comp124566_c0_seq2,comp146945_c0_seq2,comp135260_c0_seq3,comp128378_c2_seq6,comp134461_c1_seq1,comp129690_c0_seq1…	2.43767	7.54546e-09	5.29658e-07
GO:0006836	neurotransmitter transport	biological_process	5	12	0.0365854	144	328	36339	comp143096_c1_seq1,comp134461_c1_seq1,comp129690_c0_seq1,comp143096_c0_seq1,comp129545_c3_seq1,comp129526_c1_seq1,comp117150_c0_seq2,comp147774_c2_seq20,comp140014_c0_seq1,comp143789_c1_seq15,comp147325_c2_seq7,comp138634_c0_seq2	9.23247	8.55858e-09	5.87993e-07
GO:0060537	muscle tissue development	biological_process	4	18	0.054878	373	328	36339	comp133593_c2_seq1,comp108117_c1_seq1,comp88581_c0_seq1,comp130619_c0_seq2,comp146740_c0_seq1,comp139370_c0_seq1,comp136290_c0_seq2,comp147239_c0_seq1,comp135933_c0_seq2,comp149559_c0_seq1,comp148469_c0_seq1,comp147113_c0_seq1,comp147478_c1_seq1,comp127277_c0_seq1,comp146368_c0_seq8,comp148820_c0_seq1,comp148346_c0_seq7,comp149356_c0_seq1	5.34642	1.11187e-08	7.47964e-07
GO:0004866	endopeptidase inhibitor activity	molecular_function	9	17	0.0460705	313	369	38720	comp108374_c0_seq1,comp146054_c1_seq1,comp132738_c0_seq1,comp132221_c0_seq1,comp149209_c0_seq1,comp106439_c0_seq1,comp125069_c0_seq1,comp140252_c1_seq1,comp138739_c0_seq1,comp145954_c3_seq1,comp142660_c0_seq1,comp148575_c0_seq1,comp132936_c0_seq12,comp139414_c0_seq7,comp131806_c0_seq1,comp145979_c1_seq2,comp130212_c0_seq1	5.6992	1.1389e-08	7.50512e-07
GO:0008233	peptidase activity	molecular_function	4	59	0.159892	2830	369	38720	comp108374_c0_seq1,comp129601_c2_seq1,comp138397_c0_seq1,comp146054_c1_seq1,comp132738_c0_seq1,comp134213_c0_seq5,comp132221_c0_seq1,comp133996_c0_seq1,comp149209_c0_seq1,comp128053_c0_seq1,comp123804_c0_seq1,comp149004_c0_seq9,comp106439_c0_seq1,comp138748_c0_seq2,comp141762_c0_seq2,comp125069_c0_seq1,comp131451_c0_seq1,comp140252_c1_seq1,comp135571_c0_seq1,comp144456_c2_seq1,comp138739_c0_seq1,…	2.18763	1.17563e-08	7.5922e-07
GO:0061135	endopeptidase regulator activity	molecular_function	8	17	0.0460705	316	369	38720	comp108374_c0_seq1,comp146054_c1_seq1,comp132738_c0_seq1,comp132221_c0_seq1,comp149209_c0_seq1,comp106439_c0_seq1,comp125069_c0_seq1,comp140252_c1_seq1,comp138739_c0_seq1,comp145954_c3_seq1,comp142660_c0_seq1,comp148575_c0_seq1,comp132936_c0_seq12,comp139414_c0_seq7,comp131806_c0_seq1,comp145979_c1_seq2,comp130212_c0_seq1	5.64509	1.31084e-08	8.29944e-07
GO:0010951	negative regulation of endopeptidase activity	biological_process	8	17	0.0518293	352	328	36339	comp108374_c0_seq1,comp146054_c1_seq1,comp132738_c0_seq1,comp132221_c0_seq1,comp149209_c0_seq1,comp106439_c0_seq1,comp125069_c0_seq1,comp140252_c1_seq1,comp138739_c0_seq1,comp145954_c3_seq1,comp142660_c0_seq1,comp148575_c0_seq1,comp132936_c0_seq12,comp139414_c0_seq7,comp131806_c0_seq1,comp145979_c1_seq2,comp130212_c0_seq1	5.35064	2.82304e-08	1.753e-06
GO:0030414	peptidase inhibitor activity	molecular_function	8	17	0.0460705	342	369	38720	comp108374_c0_seq1,comp146054_c1_seq1,comp132738_c0_seq1,comp132221_c0_seq1,comp149209_c0_seq1,comp106439_c0_seq1,comp125069_c0_seq1,comp140252_c1_seq1,comp138739_c0_seq1,comp145954_c3_seq1,comp142660_c0_seq1,comp148575_c0_seq1,comp132936_c0_seq12,comp139414_c0_seq7,comp131806_c0_seq1,comp145979_c1_seq2,comp130212_c0_seq1	5.21593	4.15731e-08	2.53282e-06
GO:0001502	cartilage condensation	biological_process	8	6	0.0182927	23	328	36339	comp126959_c0_seq1,comp126959_c4_seq2,comp130619_c0_seq2,comp139370_c0_seq1,comp138748_c0_seq2,comp146368_c0_seq8	28.9016	4.58214e-08	2.73995e-06
GO:0052548	regulation of endopeptidase activity	biological_process	7	18	0.054878	420	328	36339	comp108374_c0_seq1,comp146054_c1_seq1,comp132738_c0_seq1,comp132221_c0_seq1,comp149209_c0_seq1,comp106439_c0_seq1,comp138748_c0_seq2,comp125069_c0_seq1,comp140252_c1_seq1,comp138739_c0_seq1,comp145954_c3_seq1,comp142660_c0_seq1,comp148575_c0_seq1,comp132936_c0_seq12,comp139414_c0_seq7,comp131806_c0_seq1,comp145979_c1_seq2,comp130212_c0_seq1	4.74813	6.73979e-08	3.95687e-06
GO:0002062	chondrocyte differentiation	biological_process	7	8	0.0243902	60	328	36339	comp126959_c0_seq1,comp126959_c4_seq2,comp130619_c0_seq2,comp142342_c1_seq1,comp139370_c0_seq1,comp138748_c0_seq2,comp145757_c0_seq2,comp140985_c5_seq19	14.772	6.8838e-08	3.96924e-06
GO:0061134	peptidase regulator activity	molecular_function	7	17	0.0460705	355	369	38720	comp108374_c0_seq1,comp146054_c1_seq1,comp132738_c0_seq1,comp132221_c0_seq1,comp149209_c0_seq1,comp106439_c0_seq1,comp125069_c0_seq1,comp140252_c1_seq1,comp138739_c0_seq1,comp145954_c3_seq1,comp142660_c0_seq1,comp148575_c0_seq1,comp132936_c0_seq12,comp139414_c0_seq7,comp131806_c0_seq1,comp145979_c1_seq2,comp130212_c0_seq1	5.02492	7.11525e-08	4.03072e-06
GO:0055002	striated muscle cell development	biological_process	7	13	0.0396341	214	328	36339	comp133593_c2_seq1,comp108117_c1_seq1,comp128471_c1_seq3,comp88581_c0_seq1,comp146740_c0_seq1,comp136290_c0_seq2,comp147239_c0_seq1,comp149559_c0_seq1,comp148469_c0_seq1,comp147113_c0_seq1,comp127277_c0_seq1,comp149356_c0_seq1,comp149558_c0_seq1	6.73021	8.97575e-08	4.99701e-06
GO:0010466	negative regulation of peptidase activity	biological_process	7	17	0.0518293	382	328	36339	comp108374_c0_seq1,comp146054_c1_seq1,comp132738_c0_seq1,comp132221_c0_seq1,comp149209_c0_seq1,comp106439_c0_seq1,comp125069_c0_seq1,comp140252_c1_seq1,comp138739_c0_seq1,comp145954_c3_seq1,comp142660_c0_seq1,comp148575_c0_seq1,comp132936_c0_seq12,comp139414_c0_seq7,comp131806_c0_seq1,comp145979_c1_seq2,comp130212_c0_seq1	4.93043	9.17275e-08	5.02014e-06
GO:0044699	single-organism process	biological_process	1	205	0.625	17542	328	36339	comp100378_c0_seq2,comp120993_c0_seq1,comp120993_c1_seq1,comp133593_c2_seq1,comp108117_c1_seq1,comp136614_c0_seq4,comp134391_c0_seq1,comp128471_c1_seq3,comp88581_c0_seq1,comp115259_c0_seq1,comp129199_c0_seq2,comp146256_c0_seq1,comp141961_c1_seq4,comp146325_c0_seq3,comp126613_c0_seq1,comp117434_c0_seq1,comp35740_c0_seq1,comp132289_c0_seq2,comp138397_c0_seq1,comp129569_c0_seq3,comp126959_c0_seq1,co…	1.29471	1.36623e-07	7.35262e-06
GO:0061061	muscle structure development	biological_process	3	19	0.0579268	494	328	36339	comp133593_c2_seq1,comp108117_c1_seq1,comp128471_c1_seq3,comp88581_c0_seq1,comp130619_c0_seq2,comp146740_c0_seq1,comp139370_c0_seq1,comp136290_c0_seq2,comp147239_c0_seq1,comp135933_c0_seq2,comp149559_c0_seq1,comp148469_c0_seq1,comp149298_c0_seq1,comp147113_c0_seq1,comp147478_c1_seq1,comp127277_c0_seq1,comp148820_c0_seq1,comp149356_c0_seq1,comp149558_c0_seq1	4.26114	1.56319e-07	8.21811e-06
GO:0072359	circulatory system development	biological_process	5	27	0.0823171	941	328	36339	comp133593_c2_seq1,comp134391_c0_seq1,comp88581_c0_seq1,comp129199_c0_seq2,comp126959_c0_seq1,comp126959_c4_seq2,comp130619_c0_seq2,comp142342_c1_seq1,comp139370_c0_seq1,comp138748_c0_seq2,comp128378_c2_seq6,comp136290_c0_seq2,comp135571_c0_seq1,comp147239_c0_seq1,comp135933_c0_seq2,comp147824_c0_seq1,comp149559_c0_seq1,comp149298_c0_seq1,comp147113_c0_seq1,comp147478_c1_seq1,comp127277_c0_seq1,c…	3.17887	1.60341e-07	8.21811e-06
GO:0072358	cardiovascular system development	biological_process	6	27	0.0823171	941	328	36339	comp133593_c2_seq1,comp134391_c0_seq1,comp88581_c0_seq1,comp129199_c0_seq2,comp126959_c0_seq1,comp126959_c4_seq2,comp130619_c0_seq2,comp142342_c1_seq1,comp139370_c0_seq1,comp138748_c0_seq2,comp128378_c2_seq6,comp136290_c0_seq2,comp135571_c0_seq1,comp147239_c0_seq1,comp135933_c0_seq2,comp147824_c0_seq1,comp149559_c0_seq1,comp149298_c0_seq1,comp147113_c0_seq1,comp147478_c1_seq1,comp127277_c0_seq1,c…	3.17887	1.60341e-07	8.21811e-06
GO:0032989	cellular component morphogenesis	biological_process	4	28	0.0853659	1004	328	36339	comp133593_c2_seq1,comp108117_c1_seq1,comp134391_c0_seq1,comp128471_c1_seq3,comp88581_c0_seq1,comp144936_c0_seq1,comp146740_c0_seq1,comp142342_c1_seq1,comp103595_c0_seq1,comp125039_c0_seq1,comp135260_c0_seq3,comp136290_c0_seq2,comp147239_c0_seq1,comp129545_c3_seq1,comp149559_c0_seq1,comp146202_c0_seq1,comp136027_c0_seq2,comp145099_c0_seq2,comp145123_c1_seq1,comp148866_c1_seq2,comp146368_c0_seq8,c…	3.08975	1.67151e-07	8.43329e-06
GO:0004175	endopeptidase activity	molecular_function	6	45	0.121951	2049	369	38720	comp108374_c0_seq1,comp129601_c2_seq1,comp138397_c0_seq1,comp146054_c1_seq1,comp132738_c0_seq1,comp134213_c0_seq5,comp132221_c0_seq1,comp133996_c0_seq1,comp149209_c0_seq1,comp128053_c0_seq1,comp149004_c0_seq9,comp106439_c0_seq1,comp138748_c0_seq2,comp125069_c0_seq1,comp140252_c1_seq1,comp144456_c2_seq1,comp138739_c0_seq1,comp145954_c3_seq1,comp147926_c0_seq1,comp142660_c0_seq1,comp131200_c1_seq1,…	2.30451	1.88648e-07	9.37143e-06
GO:0048738	cardiac muscle tissue development	biological_process	8	11	0.0335366	157	328	36339	comp133593_c2_seq1,comp88581_c0_seq1,comp130619_c0_seq2,comp139370_c0_seq1,comp136290_c0_seq2,comp147239_c0_seq1,comp135933_c0_seq2,comp149559_c0_seq1,comp147113_c0_seq1,comp147478_c1_seq1,comp146368_c0_seq8	7.76233	2.12662e-07	1.02922e-05
GO:0052547	regulation of peptidase activity	biological_process	6	18	0.054878	454	328	36339	comp108374_c0_seq1,comp146054_c1_seq1,comp132738_c0_seq1,comp132221_c0_seq1,comp149209_c0_seq1,comp106439_c0_seq1,comp138748_c0_seq2,comp125069_c0_seq1,comp140252_c1_seq1,comp138739_c0_seq1,comp145954_c3_seq1,comp142660_c0_seq1,comp148575_c0_seq1,comp132936_c0_seq12,comp139414_c0_seq7,comp131806_c0_seq1,comp145979_c1_seq2,comp130212_c0_seq1	4.39254	2.13557e-07	1.02922e-05
GO:0051346	negative regulation of hydrolase activity	biological_process	6	18	0.054878	456	328	36339	comp108374_c0_seq1,comp146054_c1_seq1,comp132738_c0_seq1,comp132221_c0_seq1,comp149209_c0_seq1,comp106439_c0_seq1,comp125069_c0_seq1,comp140252_c1_seq1,comp138739_c0_seq1,comp145954_c3_seq1,comp142660_c0_seq1,comp148575_c0_seq1,comp132936_c0_seq12,comp139414_c0_seq7,comp131806_c0_seq1,comp145979_c1_seq2,comp146368_c0_seq8,comp130212_c0_seq1	4.37328	2.27765e-07	1.08155e-05
GO:0055001	muscle cell development	biological_process	6	13	0.0396341	243	328	36339	comp133593_c2_seq1,comp108117_c1_seq1,comp128471_c1_seq3,comp88581_c0_seq1,comp146740_c0_seq1,comp136290_c0_seq2,comp147239_c0_seq1,comp149559_c0_seq1,comp148469_c0_seq1,comp147113_c0_seq1,comp127277_c0_seq1,comp149356_c0_seq1,comp149558_c0_seq1	5.92702	3.87996e-07	1.81571e-05
GO:0004180	carboxypeptidase activity	molecular_function	7	9	0.0243902	98	369	38720	comp123804_c0_seq1,comp141762_c0_seq2,comp135571_c0_seq1,comp139457_c2_seq1,comp130580_c0_seq1,comp107145_c0_seq1,comp124207_c0_seq1,comp147838_c0_seq1,comp147838_c1_seq9	9.63664	4.39039e-07	2.02523e-05
GO:0061448	connective tissue development	biological_process	4	12	0.0365854	207	328	36339	comp133593_c2_seq1,comp134391_c0_seq1,comp126959_c0_seq1,comp126959_c4_seq2,comp130619_c0_seq2,comp142342_c1_seq1,comp139370_c0_seq1,comp138748_c0_seq2,comp145757_c0_seq2,comp146368_c0_seq8,comp144071_c0_seq1,comp140985_c5_seq19	6.42259	4.6512e-07	2.11531e-05
GO:0016043	cellular component organization	biological_process	2	73	0.222561	4528	328	36339	comp133593_c2_seq1,comp108117_c1_seq1,comp134391_c0_seq1,comp128471_c1_seq3,comp88581_c0_seq1,comp141961_c1_seq4,comp146325_c0_seq3,comp126613_c0_seq1,comp117434_c0_seq1,comp35740_c0_seq1,comp129569_c0_seq3,comp126959_c0_seq1,comp126959_c4_seq2,comp140886_c0_seq2,comp139126_c2_seq1,comp96220_c0_seq1,comp136786_c0_seq3,comp130619_c0_seq2,comp123271_c0_seq5,comp144936_c0_seq1,comp146740_c0_seq1,com…	1.78614	5.07069e-07	2.27406e-05
GO:0030485	smooth muscle contractile fiber	cellular_component	9	4	0.0131148	7	305	27176	comp133593_c2_seq1,comp113540_c2_seq1,comp136867_c0_seq1,comp136290_c0_seq2	50.9152	5.30214e-07	2.34529e-05
GO:0016529	sarcoplasmic reticulum	cellular_component	8	6	0.0196721	28	305	27176	comp146256_c0_seq1,comp35740_c0_seq1,comp148469_c0_seq1,comp147478_c1_seq1,comp127277_c0_seq1,comp144047_c0_seq2	19.0932	5.82221e-07	2.54053e-05
GO:0007507	heart development	biological_process	7	19	0.0579268	548	328	36339	comp133593_c2_seq1,comp88581_c0_seq1,comp129199_c0_seq2,comp126959_c0_seq1,comp126959_c4_seq2,comp130619_c0_seq2,comp139370_c0_seq1,comp128378_c2_seq6,comp136290_c0_seq2,comp135571_c0_seq1,comp147239_c0_seq1,comp135933_c0_seq2,comp149559_c0_seq1,comp147113_c0_seq1,comp147478_c1_seq1,comp127277_c0_seq1,comp149168_c0_seq1,comp146368_c0_seq8,comp148346_c0_seq7	3.84125	7.49555e-07	3.22708e-05
GO:0051216	cartilage development	biological_process	6	11	0.0335366	179	328	36339	comp134391_c0_seq1,comp126959_c0_seq1,comp126959_c4_seq2,comp130619_c0_seq2,comp142342_c1_seq1,comp139370_c0_seq1,comp138748_c0_seq2,comp145757_c0_seq2,comp146368_c0_seq8,comp144071_c0_seq1,comp140985_c5_seq19	6.8083	7.89597e-07	3.35475e-05
GO:0071840	cellular component organization or biogenesis	biological_process	1	75	0.228659	4771	328	36339	comp133593_c2_seq1,comp108117_c1_seq1,comp134391_c0_seq1,comp128471_c1_seq3,comp88581_c0_seq1,comp141961_c1_seq4,comp146325_c0_seq3,comp126613_c0_seq1,comp117434_c0_seq1,comp35740_c0_seq1,comp129569_c0_seq3,comp126959_c0_seq1,comp126959_c4_seq2,comp140886_c0_seq2,comp139126_c2_seq1,comp96220_c0_seq1,comp136786_c0_seq3,comp129500_c1_seq2,comp130619_c0_seq2,comp123271_c0_seq5,comp144936_c0_seq1,com…	1.74161	8.96242e-07	3.7584e-05
GO:0004857	enzyme inhibitor activity	molecular_function	6	17	0.0460705	429	369	38720	comp108374_c0_seq1,comp146054_c1_seq1,comp132738_c0_seq1,comp132221_c0_seq1,comp149209_c0_seq1,comp106439_c0_seq1,comp125069_c0_seq1,comp140252_c1_seq1,comp138739_c0_seq1,comp145954_c3_seq1,comp142660_c0_seq1,comp148575_c0_seq1,comp132936_c0_seq12,comp139414_c0_seq7,comp131806_c0_seq1,comp145979_c1_seq2,comp130212_c0_seq1	4.15815	1.00736e-06	4.17019e-05
GO:0005583	fibrillar collagen	cellular_component	5	4	0.0131148	8	305	27176	comp134391_c0_seq1,comp126959_c0_seq1,comp126959_c4_seq2,comp130619_c0_seq2	44.5508	1.05104e-06	4.29596e-05
GO:0014866	skeletal myofibril assembly	biological_process	9	5	0.0152439	22	328	36339	comp133593_c2_seq1,comp108117_c1_seq1,comp88581_c0_seq1,comp136290_c0_seq2,comp149559_c0_seq1	25.1795	1.34904e-06	5.44507e-05
GO:0043086	negative regulation of catalytic activity	biological_process	5	21	0.0640244	685	328	36339	comp108374_c0_seq1,comp146054_c1_seq1,comp132738_c0_seq1,comp132221_c0_seq1,comp149209_c0_seq1,comp125640_c0_seq1,comp106439_c0_seq1,comp128378_c2_seq6,comp125069_c0_seq1,comp140252_c1_seq1,comp138739_c0_seq1,comp145954_c3_seq1,comp142660_c0_seq1,comp148575_c0_seq1,comp132936_c0_seq12,comp139414_c0_seq7,comp131806_c0_seq1,comp145979_c1_seq2,comp146368_c0_seq8,comp130212_c0_seq1,comp145856_c0_seq4	3.39647	1.41096e-06	5.62466e-05
GO:0030239	myofibril assembly	biological_process	8	8	0.0243902	89	328	36339	comp133593_c2_seq1,comp108117_c1_seq1,comp128471_c1_seq3,comp88581_c0_seq1,comp136290_c0_seq2,comp147239_c0_seq1,comp149559_c0_seq1,comp149558_c0_seq1	9.95862	1.51462e-06	5.96427e-05
GO:0016528	sarcoplasm	cellular_component	6	6	0.0196721	33	305	27176	comp146256_c0_seq1,comp35740_c0_seq1,comp148469_c0_seq1,comp147478_c1_seq1,comp127277_c0_seq1,comp144047_c0_seq2	16.2003	1.63276e-06	6.35202e-05
GO:0006939	smooth muscle contraction	biological_process	6	6	0.0182927	41	328	36339	comp133593_c2_seq1,comp113540_c2_seq1,comp136867_c0_seq1,comp134461_c1_seq1,comp136290_c0_seq2,comp145757_c0_seq2	16.2131	1.78008e-06	6.84272e-05
GO:0044459	plasma membrane part	cellular_component	5	35	0.114754	1312	305	27176	comp136614_c0_seq4,comp144936_c0_seq1,comp126553_c0_seq1,comp138267_c0_seq1,comp129906_c0_seq3,comp146945_c0_seq2,comp135260_c0_seq3,comp128378_c2_seq6,comp134461_c1_seq1,comp142822_c0_seq1,comp134622_c1_seq1,comp120667_c0_seq1,comp146095_c0_seq3,comp135933_c0_seq2,comp143096_c0_seq1,comp135733_c0_seq1,comp132275_c2_seq1,comp135290_c0_seq1,comp147824_c0_seq1,comp146096_c0_seq2,comp148469_c0_seq1,…	2.37695	2.0711e-06	7.86776e-05
GO:0009887	organ morphogenesis	biological_process	6	25	0.0762195	950	328	36339	comp133593_c2_seq1,comp134391_c0_seq1,comp88581_c0_seq1,comp146325_c0_seq3,comp126959_c0_seq1,comp126959_c4_seq2,comp130619_c0_seq2,comp136229_c1_seq1,comp146740_c0_seq1,comp139370_c0_seq1,comp125039_c0_seq1,comp138748_c0_seq2,comp135571_c0_seq1,comp111440_c0_seq1,comp149559_c0_seq1,comp141323_c0_seq1,comp127277_c0_seq1,comp146368_c0_seq8,comp145336_c0_seq1,comp144071_c0_seq1,comp144543_c0_seq10,…	2.91552	2.20866e-06	8.29273e-05
GO:0031032	actomyosin structure organization	biological_process	6	9	0.027439	128	328	36339	comp133593_c2_seq1,comp108117_c1_seq1,comp128471_c1_seq3,comp88581_c0_seq1,comp136290_c0_seq2,comp147239_c0_seq1,comp149559_c0_seq1,comp137529_c0_seq2,comp149558_c0_seq1	7.7899	2.65127e-06	9.84019e-05
GO:0005219	ryanodine-sensitive calcium-release channel activity	molecular_function	16	6	0.0162602	42	369	38720	comp147478_c1_seq1,comp148204_c0_seq1,comp127277_c0_seq1,comp144047_c0_seq2,comp144529_c0_seq2,comp149522_c0_seq1	14.9903	2.82456e-06	0.000103642
GO:0051146	striated muscle cell differentiation	biological_process	6	13	0.0396341	291	328	36339	comp133593_c2_seq1,comp108117_c1_seq1,comp128471_c1_seq3,comp88581_c0_seq1,comp146740_c0_seq1,comp136290_c0_seq2,comp147239_c0_seq1,comp149559_c0_seq1,comp148469_c0_seq1,comp147113_c0_seq1,comp127277_c0_seq1,comp149356_c0_seq1,comp149558_c0_seq1	4.94937	2.90212e-06	0.000105291
GO:0031175	neuron projection development	biological_process	10	18	0.054878	546	328	36339	comp136786_c0_seq3,comp144936_c0_seq1,comp146740_c0_seq1,comp103595_c0_seq1,comp129545_c3_seq1,comp142556_c0_seq6,comp146202_c0_seq1,comp136027_c0_seq2,comp145099_c0_seq2,comp145123_c1_seq1,comp148866_c1_seq2,comp146368_c0_seq8,comp148346_c0_seq7,comp145856_c0_seq4,comp149561_c0_seq1,comp136355_c0_seq1,comp140985_c5_seq19,comp143221_c1_seq1	3.65241	2.97276e-06	0.000106548
GO:0048812	neuron projection morphogenesis	biological_process	11	16	0.0487805	439	328	36339	comp144936_c0_seq1,comp146740_c0_seq1,comp103595_c0_seq1,comp129545_c3_seq1,comp146202_c0_seq1,comp136027_c0_seq2,comp145099_c0_seq2,comp145123_c1_seq1,comp148866_c1_seq2,comp146368_c0_seq8,comp148346_c0_seq7,comp145856_c0_seq4,comp149561_c0_seq1,comp136355_c0_seq1,comp140985_c5_seq19,comp143221_c1_seq1	4.03789	3.00276e-06	0.000106548
GO:0006935	chemotaxis	biological_process	4	14	0.0426829	343	328	36339	comp144936_c0_seq1,comp128378_c2_seq6,comp132275_c2_seq1,comp146202_c0_seq1,comp136027_c0_seq2,comp148866_c1_seq2,comp146368_c0_seq8,comp142769_c0_seq1,comp148346_c0_seq7,comp146298_c0_seq1,comp145856_c0_seq4,comp136355_c0_seq1,comp140985_c5_seq19,comp143221_c1_seq1	4.52203	3.45359e-06	0.000121213
GO:0048706	embryonic skeletal system development	biological_process	7	9	0.027439	134	328	36339	comp134391_c0_seq1,comp126959_c0_seq1,comp126959_c4_seq2,comp130619_c0_seq2,comp139370_c0_seq1,comp125039_c0_seq1,comp111440_c0_seq1,comp145757_c0_seq2,comp144543_c0_seq10	7.44109	3.86998e-06	0.000134367
GO:0051179	localization	biological_process	1	96	0.292683	6894	328	36339	comp100378_c0_seq2,comp120993_c0_seq1,comp120993_c1_seq1,comp136614_c0_seq4,comp134391_c0_seq1,comp115259_c0_seq1,comp146256_c0_seq1,comp117434_c0_seq1,comp35740_c0_seq1,comp139126_c2_seq1,comp131231_c0_seq2,comp148892_c1_seq1,comp35539_c0_seq1,comp142476_c0_seq1,comp118632_c0_seq2,comp142342_c1_seq1,comp138267_c0_seq1,comp125039_c0_seq1,comp125640_c0_seq1,comp129953_c0_seq1,comp138748_c0_seq2,co…	1.54276	4.01446e-06	0.000137901
GO:0042330	taxis	biological_process	3	14	0.0426829	348	328	36339	comp144936_c0_seq1,comp128378_c2_seq6,comp132275_c2_seq1,comp146202_c0_seq1,comp136027_c0_seq2,comp148866_c1_seq2,comp146368_c0_seq8,comp142769_c0_seq1,comp148346_c0_seq7,comp146298_c0_seq1,comp145856_c0_seq4,comp136355_c0_seq1,comp140985_c5_seq19,comp143221_c1_seq1	4.45705	4.07825e-06	0.000138618
GO:0048705	skeletal system morphogenesis	biological_process	7	11	0.0335366	213	328	36339	comp134391_c0_seq1,comp126959_c0_seq1,comp126959_c4_seq2,comp130619_c0_seq2,comp139370_c0_seq1,comp125039_c0_seq1,comp138748_c0_seq2,comp111440_c0_seq1,comp146368_c0_seq8,comp145336_c0_seq1,comp144543_c0_seq10	5.72153	4.29079e-06	0.000144323
GO:0000904	cell morphogenesis involved in differentiation	biological_process	6	18	0.054878	563	328	36339	comp134391_c0_seq1,comp144936_c0_seq1,comp146740_c0_seq1,comp142342_c1_seq1,comp103595_c0_seq1,comp125039_c0_seq1,comp135260_c0_seq3,comp146202_c0_seq1,comp136027_c0_seq2,comp145123_c1_seq1,comp148866_c1_seq2,comp146368_c0_seq8,comp148346_c0_seq7,comp145856_c0_seq4,comp149561_c0_seq1,comp136355_c0_seq1,comp140985_c5_seq19,comp143221_c1_seq1	3.54212	4.53675e-06	0.000151022
GO:0001503	ossification	biological_process	3	11	0.0335366	216	328	36339	comp134391_c0_seq1,comp132289_c0_seq2,comp126959_c0_seq1,comp126959_c4_seq2,comp138748_c0_seq2,comp145670_c0_seq1,comp139109_c0_seq1,comp127277_c0_seq1,comp146368_c0_seq8,comp145336_c0_seq1,comp117691_c0_seq1	5.64206	4.90435e-06	0.000161593
GO:0040011	locomotion	biological_process	1	27	0.0823171	1132	328	36339	comp134391_c0_seq1,comp144936_c0_seq1,comp142342_c1_seq1,comp125640_c0_seq1,comp138748_c0_seq2,comp135260_c0_seq3,comp128378_c2_seq6,comp134461_c1_seq1,comp143075_c0_seq2,comp132275_c2_seq1,comp147824_c0_seq1,comp149559_c0_seq1,comp149298_c0_seq1,comp146202_c0_seq1,comp136027_c0_seq2,comp145099_c0_seq2,comp148866_c1_seq2,comp146368_c0_seq8,comp142769_c0_seq1,comp149442_c1_seq1,comp148346_c0_seq7,…	2.64251	5.31898e-06	0.000173485
GO:0005218	intracellular ligand-gated calcium channel activity	molecular_function	15	6	0.0162602	47	369	38720	comp147478_c1_seq1,comp148204_c0_seq1,comp127277_c0_seq1,comp144047_c0_seq2,comp144529_c0_seq2,comp149522_c0_seq1	13.3956	5.55425e-06	0.000178696
GO:0040017	positive regulation of locomotion	biological_process	4	10	0.0304878	178	328	36339	comp134391_c0_seq1,comp135260_c0_seq3,comp128378_c2_seq6,comp143075_c0_seq2,comp132275_c2_seq1,comp147824_c0_seq1,comp146368_c0_seq8,comp142769_c0_seq1,comp146298_c0_seq1,comp145856_c0_seq4	6.22414	5.58944e-06	0.000178696
GO:0006816	calcium ion transport	biological_process	9	15	0.0457317	411	328	36339	comp146256_c0_seq1,comp35740_c0_seq1,comp35539_c0_seq1,comp138267_c0_seq1,comp138748_c0_seq2,comp148469_c0_seq1,comp147478_c1_seq1,comp148204_c0_seq1,comp145099_c0_seq2,comp127277_c0_seq1,comp144047_c0_seq2,comp147325_c2_seq7,comp144529_c0_seq2,comp149522_c0_seq1,comp145856_c0_seq4	4.04342	6.01808e-06	0.000190513
GO:0006029	proteoglycan metabolic process	biological_process	6	6	0.0182927	52	328	36339	comp126959_c0_seq1,comp126959_c4_seq2,comp130619_c0_seq2,comp139370_c0_seq1,comp132936_c0_seq12,comp145757_c0_seq2	12.7834	7.4148e-06	0.00023245
GO:0001505	regulation of neurotransmitter levels	biological_process	7	8	0.0243902	111	328	36339	comp134461_c1_seq1,comp129690_c0_seq1,comp129545_c3_seq1,comp117150_c0_seq2,comp147774_c2_seq20,comp143789_c1_seq15,comp147325_c2_seq7,comp141668_c4_seq1	7.98484	7.97547e-06	0.000247623
GO:0008238	exopeptidase activity	molecular_function	6	12	0.0325203	261	369	38720	comp123804_c0_seq1,comp141762_c0_seq2,comp135571_c0_seq1,comp139457_c2_seq1,comp143554_c0_seq1,comp130580_c0_seq1,comp136691_c0_seq1,comp107145_c0_seq1,comp149442_c1_seq1,comp124207_c0_seq1,comp147838_c0_seq1,comp147838_c1_seq9	4.82447	9.08601e-06	0.000279416
GO:0030155	regulation of cell adhesion	biological_process	4	11	0.0335366	231	328	36339	comp134391_c0_seq1,comp125640_c0_seq1,comp143343_c1_seq3,comp128378_c2_seq6,comp137349_c0_seq1,comp133466_c1_seq1,comp149298_c0_seq1,comp148866_c1_seq2,comp146368_c0_seq8,comp149442_c1_seq1,comp145856_c0_seq4	5.2757	9.26508e-06	0.000282235
GO:0070838	divalent metal ion transport	biological_process	8	15	0.0457317	427	328	36339	comp146256_c0_seq1,comp35740_c0_seq1,comp35539_c0_seq1,comp138267_c0_seq1,comp138748_c0_seq2,comp148469_c0_seq1,comp147478_c1_seq1,comp148204_c0_seq1,comp145099_c0_seq2,comp127277_c0_seq1,comp144047_c0_seq2,comp147325_c2_seq7,comp144529_c0_seq2,comp149522_c0_seq1,comp145856_c0_seq4	3.89191	9.47211e-06	0.000285845
GO:0070588	calcium ion transmembrane transport	biological_process	10	13	0.0396341	328	328	36339	comp146256_c0_seq1,comp35740_c0_seq1,comp35539_c0_seq1,comp138267_c0_seq1,comp148469_c0_seq1,comp147478_c1_seq1,comp148204_c0_seq1,comp145099_c0_seq2,comp127277_c0_seq1,comp144047_c0_seq2,comp147325_c2_seq7,comp144529_c0_seq2,comp149522_c0_seq1	4.39105	1.05427e-05	0.000315208
GO:0030240	skeletal muscle thin filament assembly	biological_process	10	4	0.0121951	16	328	36339	comp133593_c2_seq1,comp108117_c1_seq1,comp88581_c0_seq1,comp149559_c0_seq1	27.6974	1.08873e-05	0.000322524
GO:0015085	calcium ion transmembrane transporter activity	molecular_function	12	13	0.0352304	314	369	38720	comp146256_c0_seq1,comp35740_c0_seq1,comp35539_c0_seq1,comp138267_c0_seq1,comp148469_c0_seq1,comp147478_c1_seq1,comp148204_c0_seq1,comp145099_c0_seq2,comp127277_c0_seq1,comp144047_c0_seq2,comp147325_c2_seq7,comp144529_c0_seq2,comp149522_c0_seq1	4.34433	1.19057e-05	0.000349487
GO:0007409	axonogenesis	biological_process	12	14	0.0426829	385	328	36339	comp144936_c0_seq1,comp146740_c0_seq1,comp103595_c0_seq1,comp146202_c0_seq1,comp136027_c0_seq2,comp145123_c1_seq1,comp148866_c1_seq2,comp146368_c0_seq8,comp148346_c0_seq7,comp145856_c0_seq4,comp149561_c0_seq1,comp136355_c0_seq1,comp140985_c5_seq19,comp143221_c1_seq1	4.02871	1.27839e-05	0.000371884
GO:0044765	single-organism transport	biological_process	4	65	0.198171	4241	328	36339	comp100378_c0_seq2,comp120993_c0_seq1,comp120993_c1_seq1,comp136614_c0_seq4,comp115259_c0_seq1,comp146256_c0_seq1,comp35740_c0_seq1,comp131231_c0_seq2,comp148892_c1_seq1,comp35539_c0_seq1,comp142476_c0_seq1,comp118632_c0_seq2,comp138267_c0_seq1,comp125640_c0_seq1,comp138748_c0_seq2,comp124566_c0_seq2,comp146945_c0_seq2,comp143096_c1_seq1,comp143343_c1_seq3,comp134461_c1_seq1,comp136978_c0_seq5,co…	1.69803	1.32207e-05	0.000381158
GO:0007517	muscle organ development	biological_process	6	13	0.0396341	336	328	36339	comp133593_c2_seq1,comp108117_c1_seq1,comp88581_c0_seq1,comp130619_c0_seq2,comp146740_c0_seq1,comp139370_c0_seq1,comp149559_c0_seq1,comp148469_c0_seq1,comp149298_c0_seq1,comp147478_c1_seq1,comp127277_c0_seq1,comp148820_c0_seq1,comp149356_c0_seq1	4.2865	1.36035e-05	0.000388518
GO:0071822	protein complex subunit organization	biological_process	4	24	0.0731707	990	328	36339	comp133593_c2_seq1,comp108117_c1_seq1,comp134391_c0_seq1,comp88581_c0_seq1,comp141961_c1_seq4,comp126613_c0_seq1,comp117434_c0_seq1,comp139126_c2_seq1,comp96220_c0_seq1,comp136786_c0_seq3,comp123271_c0_seq5,comp131031_c0_seq1,comp141722_c0_seq1,comp125640_c0_seq1,comp138748_c0_seq2,comp140313_c0_seq8,comp136290_c0_seq2,comp132275_c2_seq1,comp129545_c3_seq1,comp149559_c0_seq1,comp146202_c0_seq1,co…	2.68581	1.37936e-05	0.000388518
GO:0072511	divalent inorganic cation transport	biological_process	7	15	0.0457317	441	328	36339	comp146256_c0_seq1,comp35740_c0_seq1,comp35539_c0_seq1,comp138267_c0_seq1,comp138748_c0_seq2,comp148469_c0_seq1,comp147478_c1_seq1,comp148204_c0_seq1,comp145099_c0_seq2,comp127277_c0_seq1,comp144047_c0_seq2,comp147325_c2_seq7,comp144529_c0_seq2,comp149522_c0_seq1,comp145856_c0_seq4	3.76835	1.3837e-05	0.000388518
GO:0045988	negative regulation of striated muscle contraction	biological_process	8	3	0.00914634	6	328	36339	comp146256_c0_seq1,comp35740_c0_seq1,comp134461_c1_seq1	55.3948	1.4283e-05	0.000397585
GO:0008015	blood circulation	biological_process	5	12	0.0365854	295	328	36339	comp133593_c2_seq1,comp129199_c0_seq2,comp113540_c2_seq1,comp125640_c0_seq1,comp138748_c0_seq2,comp128378_c2_seq6,comp134461_c1_seq1,comp135933_c0_seq2,comp149559_c0_seq1,comp146368_c0_seq8,comp149558_c0_seq1,comp147838_c1_seq9	4.5067	1.78044e-05	0.00049137
GO:0042383	sarcolemma	cellular_component	5	7	0.0229508	73	305	27176	comp149209_c0_seq1,comp134461_c1_seq1,comp135933_c0_seq2,comp145979_c1_seq2,comp148469_c0_seq1,comp127277_c0_seq1,comp149356_c0_seq1	8.54399	1.81034e-05	0.00049166
GO:0044092	negative regulation of molecular function	biological_process	3	21	0.0640244	810	328	36339	comp108374_c0_seq1,comp146054_c1_seq1,comp132738_c0_seq1,comp132221_c0_seq1,comp149209_c0_seq1,comp125640_c0_seq1,comp106439_c0_seq1,comp128378_c2_seq6,comp125069_c0_seq1,comp140252_c1_seq1,comp138739_c0_seq1,comp145954_c3_seq1,comp142660_c0_seq1,comp148575_c0_seq1,comp132936_c0_seq12,comp139414_c0_seq7,comp131806_c0_seq1,comp145979_c1_seq2,comp146368_c0_seq8,comp130212_c0_seq1,comp145856_c0_seq4	2.87232	1.81194e-05	0.00049166
GO:0003013	circulatory system process	biological_process	4	12	0.0365854	296	328	36339	comp133593_c2_seq1,comp129199_c0_seq2,comp113540_c2_seq1,comp125640_c0_seq1,comp138748_c0_seq2,comp128378_c2_seq6,comp134461_c1_seq1,comp135933_c0_seq2,comp149559_c0_seq1,comp146368_c0_seq8,comp149558_c0_seq1,comp147838_c1_seq9	4.49147	1.8409e-05	0.000495355
GO:0004181	metallocarboxypeptidase activity	molecular_function	8	6	0.0162602	58	369	38720	comp141762_c0_seq2,comp135571_c0_seq1,comp139457_c2_seq1,comp130580_c0_seq1,comp107145_c0_seq1,comp124207_c0_seq1	10.8551	1.91704e-05	0.000511581
GO:0005882	intermediate filament	cellular_component	9	9	0.0295082	133	305	27176	comp140169_c1_seq3,comp110204_c1_seq1,comp110204_c0_seq1,comp133122_c0_seq1,comp129545_c3_seq1,comp137489_c0_seq8,comp143160_c0_seq1,comp142775_c0_seq2,comp129334_c0_seq1	6.02943	2.02466e-05	0.00053587
GO:0009605	response to external stimulus	biological_process	2	21	0.0640244	819	328	36339	comp134391_c0_seq1,comp130619_c0_seq2,comp144936_c0_seq1,comp125640_c0_seq1,comp128378_c2_seq6,comp132275_c2_seq1,comp138651_c0_seq1,comp135506_c0_seq1,comp146202_c0_seq1,comp136027_c0_seq2,comp148866_c1_seq2,comp146368_c0_seq8,comp142769_c0_seq1,comp136871_c0_seq1,comp148346_c0_seq7,comp146298_c0_seq1,comp145856_c0_seq4,comp136355_c0_seq1,comp140985_c5_seq19,comp137996_c0_seq1,comp143221_c1_seq1	2.84076	2.13029e-05	0.000559243
GO:0005506	iron ion binding	molecular_function	6	15	0.0406504	436	369	38720	comp100378_c0_seq2,comp120993_c0_seq1,comp120993_c1_seq1,comp146997_c1_seq1,comp146997_c0_seq1,comp126281_c0_seq2,comp142790_c0_seq1,comp142874_c0_seq1,comp128441_c2_seq1,comp135508_c0_seq1,comp144343_c0_seq5,comp117663_c0_seq1,comp128270_c0_seq3,comp145502_c0_seq1,comp141778_c2_seq1	3.61005	2.30594e-05	0.000600475
GO:0042692	muscle cell differentiation	biological_process	5	13	0.0396341	354	328	36339	comp133593_c2_seq1,comp108117_c1_seq1,comp128471_c1_seq3,comp88581_c0_seq1,comp146740_c0_seq1,comp136290_c0_seq2,comp147239_c0_seq1,comp149559_c0_seq1,comp148469_c0_seq1,comp147113_c0_seq1,comp127277_c0_seq1,comp149356_c0_seq1,comp149558_c0_seq1	4.06855	2.34882e-05	0.000606747
GO:0045932	negative regulation of muscle contraction	biological_process	7	3	0.00914634	7	328	36339	comp146256_c0_seq1,comp35740_c0_seq1,comp134461_c1_seq1	47.4813	2.48278e-05	0.000631253
GO:0031443	fast-twitch skeletal muscle fiber contraction	biological_process	10	3	0.00914634	7	328	36339	comp146256_c0_seq1,comp35740_c0_seq1,comp149522_c0_seq1	47.4813	2.48278e-05	0.000631253
GO:0015278	calcium-release channel activity	molecular_function	14	6	0.0162602	61	369	38720	comp147478_c1_seq1,comp148204_c0_seq1,comp127277_c0_seq1,comp144047_c0_seq2,comp144529_c0_seq2,comp149522_c0_seq1	10.3212	2.56747e-05	0.000647521
GO:0003007	heart morphogenesis	biological_process	8	11	0.0335366	258	328	36339	comp133593_c2_seq1,comp88581_c0_seq1,comp126959_c0_seq1,comp126959_c4_seq2,comp130619_c0_seq2,comp139370_c0_seq1,comp135571_c0_seq1,comp149559_c0_seq1,comp127277_c0_seq1,comp146368_c0_seq8,comp148346_c0_seq7	4.72359	2.58688e-05	0.000647521
GO:0003015	heart process	biological_process	5	9	0.027439	171	328	36339	comp133593_c2_seq1,comp129199_c0_seq2,comp113540_c2_seq1,comp138748_c0_seq2,comp134461_c1_seq1,comp135933_c0_seq2,comp149559_c0_seq1,comp146368_c0_seq8,comp149558_c0_seq1	5.83103	2.75831e-05	0.000679892
GO:0060047	heart contraction	biological_process	6	9	0.027439	171	328	36339	comp133593_c2_seq1,comp129199_c0_seq2,comp113540_c2_seq1,comp138748_c0_seq2,comp134461_c1_seq1,comp135933_c0_seq2,comp149559_c0_seq1,comp146368_c0_seq8,comp149558_c0_seq1	5.83103	2.75831e-05	0.000679892
GO:0005884	actin filament	cellular_component	9	6	0.0196721	53	305	27176	comp133593_c2_seq1,comp108117_c1_seq1,comp113540_c2_seq1,comp132275_c2_seq1,comp146202_c0_seq1,comp147113_c0_seq1	10.087	2.80336e-05	0.000683393
GO:0030001	metal ion transport	biological_process	7	24	0.0731707	1035	328	36339	comp146256_c0_seq1,comp35740_c0_seq1,comp148892_c1_seq1,comp35539_c0_seq1,comp138267_c0_seq1,comp138748_c0_seq2,comp143096_c1_seq1,comp134461_c1_seq1,comp143096_c0_seq1,comp148469_c0_seq1,comp144343_c0_seq5,comp147478_c1_seq1,comp148204_c0_seq1,comp136171_c0_seq6,comp129526_c1_seq1,comp145099_c0_seq2,comp127277_c0_seq1,comp137141_c2_seq1,comp144047_c0_seq2,comp147325_c2_seq7,comp138634_c0_seq2,co…	2.56903	2.81484e-05	0.000683393
GO:0072509	divalent inorganic cation transmembrane transporter activity	molecular_function	11	13	0.0352304	342	369	38720	comp146256_c0_seq1,comp35740_c0_seq1,comp35539_c0_seq1,comp138267_c0_seq1,comp148469_c0_seq1,comp147478_c1_seq1,comp148204_c0_seq1,comp145099_c0_seq2,comp127277_c0_seq1,comp144047_c0_seq2,comp147325_c2_seq7,comp144529_c0_seq2,comp149522_c0_seq1	3.98865	2.9089e-05	0.000700958
GO:0005217	intracellular ligand-gated ion channel activity	molecular_function	12	6	0.0162602	63	369	38720	comp147478_c1_seq1,comp148204_c0_seq1,comp127277_c0_seq1,comp144047_c0_seq2,comp144529_c0_seq2,comp149522_c0_seq1	9.99355	3.0919e-05	0.000739537
GO:0005262	calcium channel activity	molecular_function	13	10	0.0271003	207	369	38720	comp138267_c0_seq1,comp148469_c0_seq1,comp147478_c1_seq1,comp148204_c0_seq1,comp145099_c0_seq2,comp127277_c0_seq1,comp144047_c0_seq2,comp147325_c2_seq7,comp144529_c0_seq2,comp149522_c0_seq1	5.06919	3.32265e-05	0.000788884
GO:0016337	cell-cell adhesion	biological_process	4	15	0.0457317	480	328	36339	comp126959_c0_seq1,comp126959_c4_seq2,comp130619_c0_seq2,comp139370_c0_seq1,comp125640_c0_seq1,comp138748_c0_seq2,comp135260_c0_seq3,comp146881_c1_seq4,comp146686_c0_seq1,comp146820_c0_seq2,comp145354_c0_seq1,comp148866_c1_seq2,comp146368_c0_seq8,comp149442_c1_seq1,comp129485_c0_seq2	3.46218	3.67413e-05	0.000865968
GO:0006956	complement activation	biological_process	7	5	0.0152439	42	328	36339	comp147926_c0_seq1,comp147926_c1_seq1,comp148575_c0_seq1,comp138651_c0_seq1,comp144308_c0_seq1	13.1892	3.75852e-05	0.000873113
GO:0072376	protein activation cascade	biological_process	5	5	0.0152439	42	328	36339	comp147926_c0_seq1,comp147926_c1_seq1,comp148575_c0_seq1,comp138651_c0_seq1,comp144308_c0_seq1	13.1892	3.75852e-05	0.000873113
GO:0051336	regulation of hydrolase activity	biological_process	5	24	0.0731707	1060	328	36339	comp108374_c0_seq1,comp146054_c1_seq1,comp132738_c0_seq1,comp136786_c0_seq3,comp132221_c0_seq1,comp149209_c0_seq1,comp106439_c0_seq1,comp138748_c0_seq2,comp135260_c0_seq3,comp125069_c0_seq1,comp140252_c1_seq1,comp138739_c0_seq1,comp145954_c3_seq1,comp142660_c0_seq1,comp148575_c0_seq1,comp132936_c0_seq12,comp139414_c0_seq7,comp149559_c0_seq1,comp131806_c0_seq1,comp145979_c1_seq2,comp148707_c0_seq3…	2.50844	4.09947e-05	0.000945514
GO:0031672	A band	cellular_component	10	5	0.0163934	35	305	27176	comp146256_c0_seq1,comp35740_c0_seq1,comp146100_c2_seq2,comp149017_c1_seq1,comp149559_c0_seq1	12.7288	4.24423e-05	0.000971959
GO:0009611	response to wounding	biological_process	3	16	0.0487805	545	328	36339	comp126613_c0_seq1,comp138397_c0_seq1,comp140886_c0_seq2,comp141233_c1_seq11,comp123271_c0_seq5,comp146740_c0_seq1,comp131031_c0_seq1,comp125640_c0_seq1,comp128378_c2_seq6,comp146095_c0_seq3,comp132275_c2_seq1,comp131200_c1_seq1,comp148575_c0_seq1,comp138651_c0_seq1,comp146368_c0_seq8,comp149561_c0_seq1	3.25254	4.28642e-05	0.000974709
GO:0006810	transport	biological_process	3	81	0.246951	5873	328	36339	comp100378_c0_seq2,comp120993_c0_seq1,comp120993_c1_seq1,comp136614_c0_seq4,comp134391_c0_seq1,comp115259_c0_seq1,comp146256_c0_seq1,comp35740_c0_seq1,comp131231_c0_seq2,comp148892_c1_seq1,comp35539_c0_seq1,comp142476_c0_seq1,comp118632_c0_seq2,comp142342_c1_seq1,comp138267_c0_seq1,comp125039_c0_seq1,comp125640_c0_seq1,comp129953_c0_seq1,comp138748_c0_seq2,comp124566_c0_seq2,comp146945_c0_seq2,co…	1.528	4.35531e-05	0.000983448
GO:0048407	platelet-derived growth factor binding	molecular_function	4	3	0.00813008	8	369	38720	comp134391_c0_seq1,comp126959_c0_seq1,comp126959_c4_seq2	39.3496	4.64002e-05	0.00104046
GO:0048667	cell morphogenesis involved in neuron differentiation	biological_process	10	14	0.0426829	434	328	36339	comp144936_c0_seq1,comp146740_c0_seq1,comp103595_c0_seq1,comp146202_c0_seq1,comp136027_c0_seq2,comp145123_c1_seq1,comp148866_c1_seq2,comp146368_c0_seq8,comp148346_c0_seq7,comp145856_c0_seq4,comp149561_c0_seq1,comp136355_c0_seq1,comp140985_c5_seq19,comp143221_c1_seq1	3.57386	4.74065e-05	0.00105276
GO:0048747	muscle fiber development	biological_process	8	8	0.0243902	142	328	36339	comp108117_c1_seq1,comp146740_c0_seq1,comp136290_c0_seq2,comp149559_c0_seq1,comp148469_c0_seq1,comp147113_c0_seq1,comp127277_c0_seq1,comp149356_c0_seq1	6.24167	4.76006e-05	0.00105276
GO:0005215	transporter activity	molecular_function	4	49	0.132791	2856	369	38720	comp100378_c0_seq2,comp120993_c0_seq1,comp120993_c1_seq1,comp146256_c0_seq1,comp35740_c0_seq1,comp148892_c1_seq1,comp35539_c0_seq1,comp142476_c0_seq1,comp118632_c0_seq2,comp138267_c0_seq1,comp124566_c0_seq2,comp146945_c0_seq2,comp143096_c1_seq1,comp134461_c1_seq1,comp136978_c0_seq5,comp121147_c0_seq1,comp120667_c0_seq1,comp143096_c0_seq1,comp146518_c0_seq1,comp131000_c0_seq1,comp121147_c3_seq1,co…	1.80031	4.86025e-05	0.0010676
GO:0007411	axon guidance	biological_process	13	9	0.027439	185	328	36339	comp144936_c0_seq1,comp136027_c0_seq2,comp148866_c1_seq2,comp146368_c0_seq8,comp148346_c0_seq7,comp145856_c0_seq4,comp136355_c0_seq1,comp140985_c5_seq19,comp143221_c1_seq1	5.38977	5.10108e-05	0.00111293
GO:0045111	intermediate filament cytoskeleton	cellular_component	8	10	0.0327869	187	305	27176	comp140169_c1_seq3,comp110204_c1_seq1,comp110204_c0_seq1,comp133122_c0_seq1,comp129545_c3_seq1,comp137489_c0_seq8,comp143160_c0_seq1,comp142775_c0_seq2,comp149561_c0_seq1,comp129334_c0_seq1	4.76479	5.37878e-05	0.00116008
GO:0042221	response to chemical stimulus	biological_process	2	36	0.109756	1975	328	36339	comp134391_c0_seq1,comp126959_c0_seq1,comp126959_c4_seq2,comp116934_c0_seq1,comp113540_c2_seq1,comp144936_c0_seq1,comp125640_c0_seq1,comp138748_c0_seq2,comp146945_c0_seq2,comp128378_c2_seq6,comp140770_c0_seq4,comp132275_c2_seq1,comp147824_c0_seq1,comp145757_c0_seq2,comp149559_c0_seq1,comp135506_c0_seq1,comp146202_c0_seq1,comp130580_c0_seq1,comp136027_c0_seq2,comp127277_c0_seq1,comp149168_c0_seq1,…	2.01946	5.38902e-05	0.00116008
GO:0003010	voluntary skeletal muscle contraction	biological_process	8	3	0.00914634	9	328	36339	comp146256_c0_seq1,comp35740_c0_seq1,comp149522_c0_seq1	36.9299	5.87916e-05	0.00124894
GO:0014721	twitch skeletal muscle contraction	biological_process	9	3	0.00914634	9	328	36339	comp146256_c0_seq1,comp35740_c0_seq1,comp149522_c0_seq1	36.9299	5.87916e-05	0.00124894
GO:0051234	establishment of localization	biological_process	2	81	0.246951	5943	328	36339	comp100378_c0_seq2,comp120993_c0_seq1,comp120993_c1_seq1,comp136614_c0_seq4,comp134391_c0_seq1,comp115259_c0_seq1,comp146256_c0_seq1,comp35740_c0_seq1,comp131231_c0_seq2,comp148892_c1_seq1,comp35539_c0_seq1,comp142476_c0_seq1,comp118632_c0_seq2,comp142342_c1_seq1,comp138267_c0_seq1,comp125039_c0_seq1,comp125640_c0_seq1,comp129953_c0_seq1,comp138748_c0_seq2,comp124566_c0_seq2,comp146945_c0_seq2,co…	1.51001	6.58895e-05	0.00139057
GO:0002376	immune system process	biological_process	1	26	0.0792683	1237	328	36339	comp136614_c0_seq4,comp144355_c2_seq2,comp144518_c0_seq1,comp126553_c0_seq1,comp125640_c0_seq1,comp128378_c2_seq6,comp137349_c0_seq1,comp147926_c0_seq1,comp134622_c1_seq1,comp132275_c2_seq1,comp147926_c1_seq1,comp148575_c0_seq1,comp138651_c0_seq1,comp139060_c0_seq5,comp135506_c0_seq1,comp146202_c0_seq1,comp137500_c0_seq3,comp149353_c0_seq1,comp133710_c0_seq1,comp146368_c0_seq8,comp142769_c0_seq1,…	2.32864	6.7073e-05	0.00140635
GO:0030314	junctional membrane complex	cellular_component	7	3	0.00983607	8	305	27176	comp147478_c1_seq1,comp127277_c0_seq1,comp144047_c0_seq2	33.4131	7.51863e-05	0.00156243
GO:0043005	neuron projection	cellular_component	4	15	0.0491803	413	305	27176	comp139126_c2_seq1,comp96220_c0_seq1,comp144936_c0_seq1,comp129690_c0_seq1,comp135733_c0_seq1,comp136027_c0_seq2,comp117150_c0_seq2,comp145099_c0_seq2,comp142775_c0_seq2,comp148866_c1_seq2,comp146368_c0_seq8,comp145068_c0_seq16,comp149561_c0_seq1,comp149356_c0_seq1,comp140985_c5_seq19	3.23614	7.54842e-05	0.00156243
GO:0048704	embryonic skeletal system morphogenesis	biological_process	8	7	0.0213415	113	328	36339	comp126959_c0_seq1,comp126959_c4_seq2,comp130619_c0_seq2,comp139370_c0_seq1,comp125039_c0_seq1,comp111440_c0_seq1,comp144543_c0_seq10	6.86307	7.80371e-05	0.00160498
GO:0007015	actin filament organization	biological_process	6	11	0.0335366	292	328	36339	comp133593_c2_seq1,comp108117_c1_seq1,comp88581_c0_seq1,comp141961_c1_seq4,comp117434_c0_seq1,comp139126_c2_seq1,comp141722_c0_seq1,comp138748_c0_seq2,comp132275_c2_seq1,comp149559_c0_seq1,comp146202_c0_seq1	4.17358	7.90547e-05	0.00161562
GO:0048666	neuron development	biological_process	9	18	0.054878	700	328	36339	comp136786_c0_seq3,comp144936_c0_seq1,comp146740_c0_seq1,comp103595_c0_seq1,comp129545_c3_seq1,comp142556_c0_seq6,comp146202_c0_seq1,comp136027_c0_seq2,comp145099_c0_seq2,comp145123_c1_seq1,comp148866_c1_seq2,comp146368_c0_seq8,comp148346_c0_seq7,comp145856_c0_seq4,comp149561_c0_seq1,comp136355_c0_seq1,comp140985_c5_seq19,comp143221_c1_seq1	2.84888	7.96172e-05	0.00161688
GO:0065007	biological regulation	biological_process	1	149	0.454268	12795	328	36339	comp133593_c2_seq1,comp134391_c0_seq1,comp108374_c0_seq1,comp146256_c0_seq1,comp126613_c0_seq1,comp117434_c0_seq1,comp35740_c0_seq1,comp132289_c0_seq2,comp138397_c0_seq1,comp146054_c1_seq1,comp129569_c0_seq3,comp126959_c0_seq1,comp126959_c4_seq2,comp144355_c2_seq2,comp139126_c2_seq1,comp132738_c0_seq1,comp136786_c0_seq3,comp144518_c0_seq1,comp132221_c0_seq1,comp141233_c1_seq11,comp113540_c2_seq1,…	1.29016	8.0881e-05	0.00163228
GO:0060174	limb bud formation	biological_process	7	3	0.00914634	10	328	36339	comp126959_c0_seq1,comp126959_c4_seq2,comp148346_c0_seq7	33.2369	8.34261e-05	0.00167318
GO:0006811	ion transport	biological_process	5	37	0.112805	2104	328	36339	comp146256_c0_seq1,comp35740_c0_seq1,comp148892_c1_seq1,comp35539_c0_seq1,comp142476_c0_seq1,comp118632_c0_seq2,comp138267_c0_seq1,comp138748_c0_seq2,comp124566_c0_seq2,comp146945_c0_seq2,comp143096_c1_seq1,comp134461_c1_seq1,comp136978_c0_seq5,comp120667_c0_seq1,comp143096_c0_seq1,comp146518_c0_seq1,comp131000_c0_seq1,comp148469_c0_seq1,comp144343_c0_seq5,comp132894_c0_seq2,comp147478_c1_seq1,co…	1.9483	8.81498e-05	0.00175701
GO:0030029	actin filament-based process	biological_process	3	17	0.0518293	643	328	36339	comp133593_c2_seq1,comp108117_c1_seq1,comp128471_c1_seq3,comp88581_c0_seq1,comp141961_c1_seq4,comp117434_c0_seq1,comp139126_c2_seq1,comp113540_c2_seq1,comp141722_c0_seq1,comp138748_c0_seq2,comp136290_c0_seq2,comp147239_c0_seq1,comp132275_c2_seq1,comp149559_c0_seq1,comp137529_c0_seq2,comp146202_c0_seq1,comp149558_c0_seq1	2.92912	8.98761e-05	0.00178043
GO:0034220	ion transmembrane transport	biological_process	6	33	0.10061	1791	328	36339	comp146256_c0_seq1,comp35740_c0_seq1,comp148892_c1_seq1,comp35539_c0_seq1,comp142476_c0_seq1,comp118632_c0_seq2,comp138267_c0_seq1,comp146945_c0_seq2,comp143096_c1_seq1,comp134461_c1_seq1,comp136978_c0_seq5,comp120667_c0_seq1,comp143096_c0_seq1,comp146518_c0_seq1,comp131000_c0_seq1,comp148469_c0_seq1,comp132894_c0_seq2,comp147478_c1_seq1,comp148204_c0_seq1,comp136171_c0_seq6,comp129526_c1_seq1,co…	2.04135	9.15376e-05	0.00180229
GO:0006875	cellular metal ion homeostasis	biological_process	8	10	0.0304878	247	328	36339	comp35740_c0_seq1,comp134461_c1_seq1,comp144343_c0_seq5,comp147478_c1_seq1,comp148204_c0_seq1,comp127277_c0_seq1,comp144047_c0_seq2,comp144529_c0_seq2,comp149522_c0_seq1,comp145856_c0_seq4	4.48541	9.22227e-05	0.00180477
GO:0042127	regulation of cell proliferation	biological_process	4	19	0.0579268	774	328	36339	comp144355_c2_seq2,comp146740_c0_seq1,comp125640_c0_seq1,comp138748_c0_seq2,comp128378_c2_seq6,comp147239_c0_seq1,comp132275_c2_seq1,comp129545_c3_seq1,comp141024_c2_seq2,comp147824_c0_seq1,comp142556_c0_seq6,comp135506_c0_seq1,comp133547_c0_seq6,comp146368_c0_seq8,comp142769_c0_seq1,comp149442_c1_seq1,comp145856_c0_seq4,comp140985_c5_seq19,comp143221_c1_seq1	2.71964	9.29803e-05	0.00180863
GO:0000902	cell morphogenesis	biological_process	5	21	0.0640244	912	328	36339	comp134391_c0_seq1,comp144936_c0_seq1,comp146740_c0_seq1,comp142342_c1_seq1,comp103595_c0_seq1,comp125039_c0_seq1,comp135260_c0_seq3,comp129545_c3_seq1,comp146202_c0_seq1,comp136027_c0_seq2,comp145099_c0_seq2,comp145123_c1_seq1,comp148866_c1_seq2,comp146368_c0_seq8,comp148346_c0_seq7,comp145856_c0_seq4,comp149561_c0_seq1,comp136355_c0_seq1,comp140985_c5_seq19,comp149558_c0_seq1,comp143221_c1_seq1	2.55108	9.84072e-05	0.00190274
GO:0006874	cellular calcium ion homeostasis	biological_process	9	9	0.027439	203	328	36339	comp35740_c0_seq1,comp134461_c1_seq1,comp147478_c1_seq1,comp148204_c0_seq1,comp127277_c0_seq1,comp144047_c0_seq2,comp144529_c0_seq2,comp149522_c0_seq1,comp145856_c0_seq4	4.91186	0.000104001	0.00199893
GO:0071944	cell periphery	cellular_component	3	58	0.190164	3159	305	27176	comp133593_c2_seq1,comp136614_c0_seq4,comp146054_c1_seq1,comp143531_c0_seq1,comp144355_c2_seq2,comp96220_c0_seq1,comp149209_c0_seq1,comp144936_c0_seq1,comp126553_c0_seq1,comp138267_c0_seq1,comp129906_c0_seq3,comp138748_c0_seq2,comp146945_c0_seq2,comp135260_c0_seq3,comp128378_c2_seq6,comp134461_c1_seq1,comp146881_c1_seq4,comp142822_c0_seq1,comp118851_c0_seq2,comp134622_c1_seq1,comp143075_c0_seq2,c…	1.63593	0.00010754	0.00205362
GO:0046873	metal ion transmembrane transporter activity	molecular_function	10	20	0.0542005	804	369	38720	comp146256_c0_seq1,comp35740_c0_seq1,comp148892_c1_seq1,comp35539_c0_seq1,comp138267_c0_seq1,comp143096_c1_seq1,comp134461_c1_seq1,comp143096_c0_seq1,comp148469_c0_seq1,comp147478_c1_seq1,comp148204_c0_seq1,comp129526_c1_seq1,comp145099_c0_seq2,comp127277_c0_seq1,comp137141_c2_seq1,comp144047_c0_seq2,comp147325_c2_seq7,comp138634_c0_seq2,comp144529_c0_seq2,comp149522_c0_seq1	2.61025	0.000108425	0.00205362
GO:0006909	phagocytosis	biological_process	6	6	0.0182927	83	328	36339	comp125640_c0_seq1,comp143343_c1_seq3,comp132275_c2_seq1,comp141024_c2_seq2,comp146202_c0_seq1,comp137500_c0_seq3	8.00889	0.000108755	0.00205362
GO:0030036	actin cytoskeleton organization	biological_process	5	16	0.0487805	596	328	36339	comp133593_c2_seq1,comp108117_c1_seq1,comp128471_c1_seq3,comp88581_c0_seq1,comp141961_c1_seq4,comp117434_c0_seq1,comp139126_c2_seq1,comp141722_c0_seq1,comp138748_c0_seq2,comp136290_c0_seq2,comp147239_c0_seq1,comp132275_c2_seq1,comp149559_c0_seq1,comp137529_c0_seq2,comp146202_c0_seq1,comp149558_c0_seq1	2.97422	0.000121163	0.00225843
GO:0008237	metallopeptidase activity	molecular_function	6	16	0.0433604	564	369	38720	comp129601_c2_seq1,comp149004_c0_seq9,comp141762_c0_seq2,comp135571_c0_seq1,comp138739_c0_seq1,comp132936_c0_seq12,comp139457_c2_seq1,comp140121_c0_seq1,comp143554_c0_seq1,comp130580_c0_seq1,comp136691_c0_seq1,comp107145_c0_seq1,comp138150_c0_seq1,comp124207_c0_seq1,comp147838_c0_seq1,comp147838_c1_seq9	2.9768	0.000121649	0.00225843
GO:0007010	cytoskeleton organization	biological_process	4	24	0.0731707	1138	328	36339	comp133593_c2_seq1,comp108117_c1_seq1,comp128471_c1_seq3,comp88581_c0_seq1,comp141961_c1_seq4,comp117434_c0_seq1,comp139126_c2_seq1,comp136786_c0_seq3,comp141722_c0_seq1,comp138748_c0_seq2,comp136290_c0_seq2,comp87279_c0_seq1,comp147239_c0_seq1,comp135933_c0_seq2,comp132275_c2_seq1,comp129545_c3_seq1,comp135290_c0_seq1,comp149559_c0_seq1,comp137529_c0_seq2,comp146202_c0_seq1,comp142775_c0_seq2,co…	2.33651	0.000121699	0.00225843
GO:0005585	collagen type II	cellular_component	6	2	0.00655738	2	305	27176	comp126959_c0_seq1,comp126959_c4_seq2	89.1016	0.00012555	0.00231658
GO:0005178	integrin binding	molecular_function	4	5	0.0135501	52	369	38720	comp139126_c2_seq1,comp138748_c0_seq2,comp146095_c0_seq3,comp148866_c1_seq2,comp149561_c0_seq1	10.0896	0.000137647	0.00252536
GO:0055065	metal ion homeostasis	biological_process	7	10	0.0304878	260	328	36339	comp35740_c0_seq1,comp134461_c1_seq1,comp144343_c0_seq5,comp147478_c1_seq1,comp148204_c0_seq1,comp127277_c0_seq1,comp144047_c0_seq2,comp144529_c0_seq2,comp149522_c0_seq1,comp145856_c0_seq4	4.26114	0.000140325	0.00255994
GO:0072503	cellular divalent inorganic cation homeostasis	biological_process	8	9	0.027439	212	328	36339	comp35740_c0_seq1,comp134461_c1_seq1,comp147478_c1_seq1,comp148204_c0_seq1,comp127277_c0_seq1,comp144047_c0_seq2,comp144529_c0_seq2,comp149522_c0_seq1,comp145856_c0_seq4	4.70333	0.000144331	0.00261823
GO:0055074	calcium ion homeostasis	biological_process	8	9	0.027439	213	328	36339	comp35740_c0_seq1,comp134461_c1_seq1,comp147478_c1_seq1,comp148204_c0_seq1,comp127277_c0_seq1,comp144047_c0_seq2,comp144529_c0_seq2,comp149522_c0_seq1,comp145856_c0_seq4	4.68125	0.000149524	0.00269727
GO:0045989	positive regulation of striated muscle contraction	biological_process	8	3	0.00914634	12	328	36339	comp146256_c0_seq1,comp35740_c0_seq1,comp138748_c0_seq2	27.6974	0.000150909	0.00270069
GO:0040012	regulation of locomotion	biological_process	3	12	0.0365854	369	328	36339	comp134391_c0_seq1,comp125640_c0_seq1,comp135260_c0_seq3,comp128378_c2_seq6,comp143075_c0_seq2,comp132275_c2_seq1,comp147824_c0_seq1,comp149298_c0_seq1,comp146368_c0_seq8,comp142769_c0_seq1,comp146298_c0_seq1,comp145856_c0_seq4	3.60291	0.000151545	0.00270069
GO:0030168	platelet activation	biological_process	6	5	0.0152439	56	328	36339	comp126613_c0_seq1,comp141233_c1_seq11,comp123271_c0_seq5,comp131031_c0_seq1,comp128378_c2_seq6	9.89193	0.000152222	0.00270069
GO:0005886	plasma membrane	cellular_component	4	55	0.180328	2987	305	27176	comp136614_c0_seq4,comp146054_c1_seq1,comp143531_c0_seq1,comp96220_c0_seq1,comp149209_c0_seq1,comp144936_c0_seq1,comp126553_c0_seq1,comp138267_c0_seq1,comp129906_c0_seq3,comp146945_c0_seq2,comp135260_c0_seq3,comp128378_c2_seq6,comp134461_c1_seq1,comp146881_c1_seq4,comp142822_c0_seq1,comp118851_c0_seq2,comp134622_c1_seq1,comp143075_c0_seq2,comp120667_c0_seq1,comp146095_c0_seq3,comp135933_c0_seq2,c…	1.64064	0.000155928	0.00275132
GO:0097458	neuron part	cellular_component	3	16	0.052459	492	305	27176	comp139126_c2_seq1,comp96220_c0_seq1,comp144936_c0_seq1,comp129690_c0_seq1,comp135733_c0_seq1,comp136027_c0_seq2,comp117150_c0_seq2,comp145099_c0_seq2,comp142775_c0_seq2,comp148866_c1_seq2,comp146368_c0_seq8,comp147325_c2_seq7,comp145068_c0_seq16,comp149561_c0_seq1,comp149356_c0_seq1,comp140985_c5_seq19	2.89761	0.000157364	0.00276156
GO:0033017	sarcoplasmic reticulum membrane	cellular_component	10	3	0.00983607	10	305	27176	comp146256_c0_seq1,comp127277_c0_seq1,comp144047_c0_seq2	26.7305	0.000158447	0.00276334
GO:0045785	positive regulation of cell adhesion	biological_process	5	6	0.0182927	89	328	36339	comp143343_c1_seq3,comp128378_c2_seq6,comp137349_c0_seq1,comp133466_c1_seq1,comp148866_c1_seq2,comp146368_c0_seq8	7.46896	0.000160033	0.00276334
GO:0060348	bone development	biological_process	6	6	0.0182927	89	328	36339	comp134391_c0_seq1,comp126959_c0_seq1,comp126959_c4_seq2,comp145757_c0_seq2,comp127277_c0_seq1,comp145856_c0_seq4	7.46896	0.000160033	0.00276334
GO:0005326	neurotransmitter transporter activity	molecular_function	6	5	0.0135501	54	369	38720	comp143096_c1_seq1,comp143096_c0_seq1,comp129526_c1_seq1,comp117150_c0_seq2,comp138634_c0_seq2	9.71595	0.000164906	0.00281758
GO:0006508	proteolysis	biological_process	5	44	0.134146	2754	328	36339	comp129601_c2_seq1,comp138397_c0_seq1,comp132738_c0_seq1,comp134213_c0_seq5,comp133996_c0_seq1,comp128053_c0_seq1,comp123804_c0_seq1,comp149004_c0_seq9,comp141762_c0_seq2,comp131451_c0_seq1,comp135571_c0_seq1,comp144456_c2_seq1,comp147926_c0_seq1,comp131573_c0_seq1,comp142660_c0_seq1,comp131200_c1_seq1,comp142479_c2_seq1,comp147926_c1_seq1,comp130457_c1_seq1,comp142244_c0_seq1,comp138651_c0_seq1,…	1.77006	0.000164919	0.00281758
GO:0050878	regulation of body fluid levels	biological_process	3	9	0.027439	216	328	36339	comp126613_c0_seq1,comp138397_c0_seq1,comp141233_c1_seq11,comp123271_c0_seq5,comp131031_c0_seq1,comp135260_c0_seq3,comp128378_c2_seq6,comp131200_c1_seq1,comp136871_c0_seq1	4.61623	0.000166047	0.00282192
GO:0050918	positive chemotaxis	biological_process	5	4	0.0121951	31	328	36339	comp128378_c2_seq6,comp146202_c0_seq1,comp142769_c0_seq1,comp146298_c0_seq1	14.2954	0.000169157	0.00285972
GO:0036293	response to decreased oxygen levels	biological_process	4	7	0.0213415	128	328	36339	comp144518_c0_seq1,comp142342_c1_seq1,comp138748_c0_seq2,comp127277_c0_seq1,comp146368_c0_seq8,comp136871_c0_seq1,comp149442_c1_seq1	6.05881	0.000170259	0.00286336
GO:0048858	cell projection morphogenesis	biological_process	6	16	0.0487805	617	328	36339	comp144936_c0_seq1,comp146740_c0_seq1,comp103595_c0_seq1,comp129545_c3_seq1,comp146202_c0_seq1,comp136027_c0_seq2,comp145099_c0_seq2,comp145123_c1_seq1,comp148866_c1_seq2,comp146368_c0_seq8,comp148346_c0_seq7,comp145856_c0_seq4,comp149561_c0_seq1,comp136355_c0_seq1,comp140985_c5_seq19,comp143221_c1_seq1	2.87299	0.000179274	0.00299936
GO:0015075	ion transmembrane transporter activity	molecular_function	8	33	0.0894309	1756	369	38720	comp146256_c0_seq1,comp35740_c0_seq1,comp148892_c1_seq1,comp35539_c0_seq1,comp142476_c0_seq1,comp118632_c0_seq2,comp138267_c0_seq1,comp146945_c0_seq2,comp143096_c1_seq1,comp134461_c1_seq1,comp136978_c0_seq5,comp120667_c0_seq1,comp143096_c0_seq1,comp146518_c0_seq1,comp131000_c0_seq1,comp148469_c0_seq1,comp132894_c0_seq2,comp147478_c1_seq1,comp148204_c0_seq1,comp136171_c0_seq6,comp129526_c1_seq1,co…	1.97196	0.000181656	0.00302355
GO:0048518	positive regulation of biological process	biological_process	3	44	0.134146	2773	328	36339	comp134391_c0_seq1,comp146256_c0_seq1,comp35740_c0_seq1,comp144355_c2_seq2,comp146740_c0_seq1,comp142342_c1_seq1,comp125640_c0_seq1,comp138748_c0_seq2,comp135260_c0_seq3,comp127597_c0_seq2,comp143343_c1_seq3,comp128378_c2_seq6,comp148170_c1_seq12,comp137349_c0_seq1,comp133466_c1_seq1,comp147926_c0_seq1,comp143075_c0_seq2,comp132275_c2_seq1,comp131200_c1_seq1,comp147926_c1_seq1,comp148575_c0_seq1,…	1.75793	0.000191767	0.00317547
GO:0070482	response to oxygen levels	biological_process	3	7	0.0213415	131	328	36339	comp144518_c0_seq1,comp142342_c1_seq1,comp138748_c0_seq2,comp127277_c0_seq1,comp146368_c0_seq8,comp136871_c0_seq1,comp149442_c1_seq1	5.92006	0.00019645	0.00323642
GO:0002252	immune effector process	biological_process	2	10	0.0304878	272	328	36339	comp136614_c0_seq4,comp147926_c0_seq1,comp147926_c1_seq1,comp148575_c0_seq1,comp138651_c0_seq1,comp135506_c0_seq1,comp137500_c0_seq3,comp146368_c0_seq8,comp144308_c0_seq1,comp145856_c0_seq4	4.07315	0.000202033	0.00331149
GO:0005577	fibrinogen complex	cellular_component	4	3	0.00983607	11	305	27176	comp126613_c0_seq1,comp123271_c0_seq5,comp131031_c0_seq1	24.3004	0.000216055	0.00352344
GO:0072507	divalent inorganic cation homeostasis	biological_process	7	9	0.027439	225	328	36339	comp35740_c0_seq1,comp134461_c1_seq1,comp147478_c1_seq1,comp148204_c0_seq1,comp127277_c0_seq1,comp144047_c0_seq2,comp144529_c0_seq2,comp149522_c0_seq1,comp145856_c0_seq4	4.43159	0.000225007	0.00365099
GO:0032990	cell part morphogenesis	biological_process	5	16	0.0487805	630	328	36339	comp144936_c0_seq1,comp146740_c0_seq1,comp103595_c0_seq1,comp129545_c3_seq1,comp146202_c0_seq1,comp136027_c0_seq2,comp145099_c0_seq2,comp145123_c1_seq1,comp148866_c1_seq2,comp146368_c0_seq8,comp148346_c0_seq7,comp145856_c0_seq4,comp149561_c0_seq1,comp136355_c0_seq1,comp140985_c5_seq19,comp143221_c1_seq1	2.8137	0.000226305	0.0036537
GO:0016641	oxidoreductase activity, acting on the CH-NH2 group of donors, oxygen as acceptor	molecular_function	6	4	0.0108401	32	369	38720	comp142342_c1_seq1,comp125039_c0_seq1,comp111440_c0_seq1,comp141668_c4_seq1	13.1165	0.000236309	0.00379622
GO:0030003	cellular cation homeostasis	biological_process	7	10	0.0304878	278	328	36339	comp35740_c0_seq1,comp134461_c1_seq1,comp144343_c0_seq5,comp147478_c1_seq1,comp148204_c0_seq1,comp127277_c0_seq1,comp144047_c0_seq2,comp144529_c0_seq2,comp149522_c0_seq1,comp145856_c0_seq4	3.98524	0.000240574	0.00383964
GO:0022891	substrate-specific transmembrane transporter activity	molecular_function	7	34	0.0921409	1860	369	38720	comp146256_c0_seq1,comp35740_c0_seq1,comp148892_c1_seq1,comp35539_c0_seq1,comp142476_c0_seq1,comp118632_c0_seq2,comp138267_c0_seq1,comp146945_c0_seq2,comp143096_c1_seq1,comp134461_c1_seq1,comp136978_c0_seq5,comp120667_c0_seq1,comp143096_c0_seq1,comp146518_c0_seq1,comp131000_c0_seq1,comp148469_c0_seq1,comp132894_c0_seq2,comp147478_c1_seq1,comp148204_c0_seq1,comp136171_c0_seq6,comp129526_c1_seq1,co…	1.91812	0.00024139	0.00383964
GO:0022857	transmembrane transporter activity	molecular_function	6	37	0.100271	2098	369	38720	comp146256_c0_seq1,comp35740_c0_seq1,comp148892_c1_seq1,comp35539_c0_seq1,comp142476_c0_seq1,comp118632_c0_seq2,comp138267_c0_seq1,comp124566_c0_seq2,comp146945_c0_seq2,comp143096_c1_seq1,comp134461_c1_seq1,comp136978_c0_seq5,comp120667_c0_seq1,comp143096_c0_seq1,comp146518_c0_seq1,comp131000_c0_seq1,comp120521_c1_seq1,comp148469_c0_seq1,comp132894_c0_seq2,comp147478_c1_seq1,comp148204_c0_seq1,co…	1.85057	0.000257082	0.0040692
GO:0005102	receptor binding	molecular_function	3	21	0.0569106	926	369	38720	comp136614_c0_seq4,comp126613_c0_seq1,comp139126_c2_seq1,comp123271_c0_seq5,comp131031_c0_seq1,comp125640_c0_seq1,comp138748_c0_seq2,comp128378_c2_seq6,comp146095_c0_seq3,comp130984_c0_seq2,comp139060_c0_seq5,comp142556_c0_seq6,comp149298_c0_seq1,comp148866_c1_seq2,comp146368_c0_seq8,comp142769_c0_seq1,comp149442_c1_seq1,comp148346_c0_seq7,comp131938_c0_seq1,comp146298_c0_seq1,comp149561_c0_seq1	2.37967	0.000258395	0.00407004
GO:0008307	structural constituent of muscle	molecular_function	2	4	0.0108401	33	369	38720	comp136290_c0_seq2,comp149559_c0_seq1,comp149356_c0_seq1,comp149558_c0_seq1	12.7191	0.000266892	0.00418347
GO:0055080	cation homeostasis	biological_process	6	11	0.0335366	338	328	36339	comp35740_c0_seq1,comp134461_c1_seq1,comp144343_c0_seq5,comp147478_c1_seq1,comp148204_c0_seq1,comp127277_c0_seq1,comp144047_c0_seq2,comp144529_c0_seq2,comp149522_c0_seq1,comp145856_c0_seq4,comp149295_c0_seq9	3.60558	0.000281726	0.00439465
GO:0048739	cardiac muscle fiber development	biological_process	9	3	0.00914634	15	328	36339	comp136290_c0_seq2,comp149559_c0_seq1,comp147113_c0_seq1	22.1579	0.000305895	0.00473362
GO:0008235	metalloexopeptidase activity	molecular_function	7	6	0.0162602	95	369	38720	comp141762_c0_seq2,comp135571_c0_seq1,comp139457_c2_seq1,comp130580_c0_seq1,comp107145_c0_seq1,comp124207_c0_seq1	6.6273	0.000306388	0.00473362
GO:0048568	embryonic organ development	biological_process	6	13	0.0396341	460	328	36339	comp146325_c0_seq3,comp126959_c0_seq1,comp126959_c4_seq2,comp144518_c0_seq1,comp130619_c0_seq2,comp138748_c1_seq1,comp139370_c0_seq1,comp125039_c0_seq1,comp111440_c0_seq1,comp149298_c0_seq1,comp146368_c0_seq8,comp144543_c0_seq10,comp136355_c0_seq1	3.13101	0.000319058	0.0049059
GO:0001568	blood vessel development	biological_process	8	14	0.0426829	522	328	36339	comp133593_c2_seq1,comp134391_c0_seq1,comp142342_c1_seq1,comp138748_c0_seq2,comp128378_c2_seq6,comp147824_c0_seq1,comp149298_c0_seq1,comp147113_c0_seq1,comp133710_c0_seq1,comp149168_c0_seq1,comp146368_c0_seq8,comp142769_c0_seq1,comp147325_c2_seq7,comp148346_c0_seq7	2.97137	0.000321691	0.00492294
GO:0055008	cardiac muscle tissue morphogenesis	biological_process	9	5	0.0152439	66	328	36339	comp133593_c2_seq1,comp88581_c0_seq1,comp130619_c0_seq2,comp139370_c0_seq1,comp149559_c0_seq1	8.39315	0.000330895	0.0050399
GO:0071695	anatomical structure maturation	biological_process	4	4	0.0121951	37	328	36339	comp135933_c0_seq2,comp127277_c0_seq1,comp146368_c0_seq8,comp141972_c0_seq1	11.9773	0.000340254	0.00515812
GO:0048584	positive regulation of response to stimulus	biological_process	4	20	0.0609756	932	328	36339	comp134391_c0_seq1,comp125640_c0_seq1,comp138748_c0_seq2,comp128378_c2_seq6,comp147926_c0_seq1,comp132275_c2_seq1,comp131200_c1_seq1,comp147926_c1_seq1,comp148575_c0_seq1,comp147824_c0_seq1,comp138651_c0_seq1,comp145757_c0_seq2,comp142556_c0_seq6,comp135506_c0_seq1,comp148866_c1_seq2,comp146368_c0_seq8,comp142769_c0_seq1,comp144308_c0_seq1,comp146298_c0_seq1,comp145856_c0_seq4	2.37746	0.000357607	0.00539585
GO:0042643	actomyosin, actin part	cellular_component	10	2	0.00655738	3	305	27176	comp133593_c2_seq1,comp113540_c2_seq1	59.4011	0.000373851	0.00551398
GO:0070032	synaptobrevin 2-SNAP-25-syntaxin-1a-complexin I complex	cellular_component	8	2	0.00655738	3	305	27176	comp129690_c0_seq1,comp117150_c0_seq2	59.4011	0.000373851	0.00551398
GO:0003009	skeletal muscle contraction	biological_process	7	3	0.00914634	16	328	36339	comp146256_c0_seq1,comp35740_c0_seq1,comp149522_c0_seq1	20.7731	0.000373974	0.00551398
GO:0002063	chondrocyte development	biological_process	8	3	0.00914634	16	328	36339	comp130619_c0_seq2,comp139370_c0_seq1,comp145757_c0_seq2	20.7731	0.000373974	0.00551398
GO:0060841	venous blood vessel development	biological_process	9	3	0.00914634	16	328	36339	comp147824_c0_seq1,comp133710_c0_seq1,comp148346_c0_seq7	20.7731	0.000373974	0.00551398
GO:0030030	cell projection organization	biological_process	3	19	0.0579268	866	328	36339	comp136786_c0_seq3,comp144936_c0_seq1,comp146740_c0_seq1,comp103595_c0_seq1,comp132275_c2_seq1,comp129545_c3_seq1,comp142556_c0_seq6,comp146202_c0_seq1,comp136027_c0_seq2,comp145099_c0_seq2,comp145123_c1_seq1,comp148866_c1_seq2,comp146368_c0_seq8,comp148346_c0_seq7,comp145856_c0_seq4,comp149561_c0_seq1,comp136355_c0_seq1,comp140985_c5_seq19,comp143221_c1_seq1	2.43072	0.000382013	0.00560691
GO:0002253	activation of immune response	biological_process	6	8	0.0243902	195	328	36339	comp128378_c2_seq6,comp147926_c0_seq1,comp147926_c1_seq1,comp148575_c0_seq1,comp138651_c0_seq1,comp135506_c0_seq1,comp144308_c0_seq1,comp145856_c0_seq4	4.54522	0.000421854	0.00616366
GO:0008241	peptidyl-dipeptidase activity	molecular_function	7	3	0.00813008	16	369	38720	comp136691_c0_seq1,comp147838_c0_seq1,comp147838_c1_seq9	19.6748	0.000438425	0.00637692
GO:0030903	notochord development	biological_process	7	4	0.0121951	40	328	36339	comp126959_c0_seq1,comp126959_c4_seq2,comp138748_c1_seq1,comp149298_c0_seq1	11.079	0.000460919	0.00664423
GO:0006942	regulation of striated muscle contraction	biological_process	7	4	0.0121951	40	328	36339	comp146256_c0_seq1,comp35740_c0_seq1,comp138748_c0_seq2,comp134461_c1_seq1	11.079	0.000460919	0.00664423
GO:0051240	positive regulation of multicellular organismal process	biological_process	4	10	0.0304878	303	328	36339	comp146256_c0_seq1,comp35740_c0_seq1,comp125640_c0_seq1,comp138748_c0_seq2,comp129545_c3_seq1,comp147824_c0_seq1,comp145757_c0_seq2,comp135506_c0_seq1,comp146368_c0_seq8,comp145336_c0_seq1	3.65642	0.000473968	0.0067311
GO:0031448	positive regulation of fast-twitch skeletal muscle fiber contraction	biological_process	12	2	0.00609756	4	328	36339	comp146256_c0_seq1,comp35740_c0_seq1	55.3948	0.000481537	0.0067311
GO:0008345	larval locomotory behavior	biological_process	5	2	0.00609756	4	328	36339	comp137260_c0_seq1,comp149522_c0_seq1	55.3948	0.000481537	0.0067311
GO:0031446	regulation of fast-twitch skeletal muscle fiber contraction	biological_process	11	2	0.00609756	4	328	36339	comp146256_c0_seq1,comp35740_c0_seq1	55.3948	0.000481537	0.0067311
GO:0030537	larval behavior	biological_process	4	2	0.00609756	4	328	36339	comp137260_c0_seq1,comp149522_c0_seq1	55.3948	0.000481537	0.0067311
GO:0014724	regulation of twitch skeletal muscle contraction	biological_process	10	2	0.00609756	4	328	36339	comp146256_c0_seq1,comp35740_c0_seq1	55.3948	0.000481537	0.0067311
GO:0060547	negative regulation of necrotic cell death	biological_process	6	2	0.00609756	4	328	36339	comp121147_c0_seq1,comp121147_c3_seq1	55.3948	0.000481537	0.0067311
GO:0008283	cell proliferation	biological_process	2	21	0.0640244	1029	328	36339	comp144355_c2_seq2,comp146740_c0_seq1,comp142342_c1_seq1,comp125640_c0_seq1,comp138748_c0_seq2,comp128378_c2_seq6,comp147239_c0_seq1,comp132275_c2_seq1,comp129545_c3_seq1,comp141024_c2_seq2,comp147824_c0_seq1,comp142556_c0_seq6,comp135506_c0_seq1,comp141323_c0_seq1,comp133547_c0_seq6,comp146368_c0_seq8,comp142769_c0_seq1,comp149442_c1_seq1,comp145856_c0_seq4,comp140985_c5_seq19,comp143221_c1_seq1	2.26101	0.000493507	0.00686868
GO:0007596	blood coagulation	biological_process	5	7	0.0213415	153	328	36339	comp126613_c0_seq1,comp138397_c0_seq1,comp141233_c1_seq11,comp123271_c0_seq5,comp131031_c0_seq1,comp128378_c2_seq6,comp131200_c1_seq1	5.06881	0.000504074	0.00698564
GO:0055085	transmembrane transport	biological_process	5	39	0.118902	2475	328	36339	comp146256_c0_seq1,comp35740_c0_seq1,comp148892_c1_seq1,comp35539_c0_seq1,comp142476_c0_seq1,comp118632_c0_seq2,comp138267_c0_seq1,comp124566_c0_seq2,comp146945_c0_seq2,comp143096_c1_seq1,comp134461_c1_seq1,comp136978_c0_seq5,comp121147_c0_seq1,comp120667_c0_seq1,comp143096_c0_seq1,comp146518_c0_seq1,comp131000_c0_seq1,comp121147_c3_seq1,comp120521_c1_seq1,comp148469_c0_seq1,comp132894_c0_seq2,co…	1.74578	0.000519806	0.00717288
GO:0030182	neuron differentiation	biological_process	8	19	0.0579268	889	328	36339	comp136786_c0_seq3,comp137260_c0_seq1,comp144936_c0_seq1,comp146740_c0_seq1,comp103595_c0_seq1,comp129545_c3_seq1,comp142556_c0_seq6,comp146202_c0_seq1,comp136027_c0_seq2,comp145099_c0_seq2,comp145123_c1_seq1,comp148866_c1_seq2,comp146368_c0_seq8,comp148346_c0_seq7,comp145856_c0_seq4,comp149561_c0_seq1,comp136355_c0_seq1,comp140985_c5_seq19,comp143221_c1_seq1	2.36783	0.000524617	0.00720846
GO:0060415	muscle tissue morphogenesis	biological_process	8	5	0.0152439	73	328	36339	comp133593_c2_seq1,comp88581_c0_seq1,comp130619_c0_seq2,comp139370_c0_seq1,comp149559_c0_seq1	7.58833	0.000528285	0.0072281
GO:0045933	positive regulation of muscle contraction	biological_process	7	3	0.00914634	18	328	36339	comp146256_c0_seq1,comp35740_c0_seq1,comp138748_c0_seq2	18.4649	0.00053769	0.00731401
GO:0022892	substrate-specific transporter activity	molecular_function	5	38	0.102981	2262	369	38720	comp100378_c0_seq2,comp120993_c0_seq1,comp120993_c1_seq1,comp146256_c0_seq1,comp35740_c0_seq1,comp148892_c1_seq1,comp35539_c0_seq1,comp142476_c0_seq1,comp118632_c0_seq2,comp138267_c0_seq1,comp146945_c0_seq2,comp143096_c1_seq1,comp134461_c1_seq1,comp136978_c0_seq5,comp120667_c0_seq1,comp143096_c0_seq1,comp146518_c0_seq1,comp131000_c0_seq1,comp148469_c0_seq1,comp132894_c0_seq2,comp147478_c1_seq1,co…	1.76279	0.000539094	0.00731401
GO:0007599	hemostasis	biological_process	4	7	0.0213415	156	328	36339	comp126613_c0_seq1,comp138397_c0_seq1,comp141233_c1_seq11,comp123271_c0_seq5,comp131031_c0_seq1,comp128378_c2_seq6,comp131200_c1_seq1	4.97133	0.000565931	0.00761808
GO:0008092	cytoskeletal protein binding	molecular_function	3	25	0.0677507	1269	369	38720	comp118638_c0_seq1,comp133593_c2_seq1,comp148786_c2_seq1,comp141961_c1_seq4,comp117434_c0_seq1,comp139126_c2_seq1,comp113540_c2_seq1,comp136229_c1_seq1,comp133806_c0_seq1,comp141722_c0_seq1,comp136229_c3_seq1,comp136290_c0_seq2,comp130802_c0_seq1,comp132615_c0_seq1,comp147239_c0_seq1,comp120667_c0_seq1,comp132275_c2_seq1,comp149559_c0_seq1,comp137529_c0_seq2,comp146202_c0_seq1,comp146144_c0_seq1,…	2.06722	0.000566224	0.00761808
GO:0043933	macromolecular complex subunit organization	biological_process	3	24	0.0731707	1266	328	36339	comp133593_c2_seq1,comp108117_c1_seq1,comp134391_c0_seq1,comp88581_c0_seq1,comp141961_c1_seq4,comp126613_c0_seq1,comp117434_c0_seq1,comp139126_c2_seq1,comp96220_c0_seq1,comp136786_c0_seq3,comp123271_c0_seq5,comp131031_c0_seq1,comp141722_c0_seq1,comp125640_c0_seq1,comp138748_c0_seq2,comp140313_c0_seq8,comp136290_c0_seq2,comp132275_c2_seq1,comp129545_c3_seq1,comp149559_c0_seq1,comp146202_c0_seq1,co…	2.10028	0.000569329	0.00762807
GO:0001775	cell activation	biological_process	3	12	0.0365854	429	328	36339	comp136614_c0_seq4,comp126613_c0_seq1,comp141233_c1_seq11,comp123271_c0_seq5,comp131031_c0_seq1,comp138748_c0_seq2,comp128378_c2_seq6,comp132275_c2_seq1,comp135506_c0_seq1,comp149442_c1_seq1,comp145856_c0_seq4,comp143221_c1_seq1	3.09901	0.000588257	0.00782479
GO:0020037	heme binding	molecular_function	4	10	0.0271003	295	369	38720	comp100378_c0_seq2,comp120993_c0_seq1,comp120993_c1_seq1,comp146997_c1_seq1,comp146997_c0_seq1,comp142790_c0_seq1,comp142874_c0_seq1,comp135508_c0_seq1,comp145502_c0_seq1,comp141778_c2_seq1	3.55703	0.000588858	0.00782479
GO:0007269	neurotransmitter secretion	biological_process	8	5	0.0152439	75	328	36339	comp129690_c0_seq1,comp117150_c0_seq2,comp147774_c2_seq20,comp143789_c1_seq15,comp147325_c2_seq7	7.38598	0.000598198	0.00791632
GO:0048519	negative regulation of biological process	biological_process	3	43	0.131098	2849	328	36339	comp134391_c0_seq1,comp146256_c0_seq1,comp117434_c0_seq1,comp35740_c0_seq1,comp132289_c0_seq2,comp126959_c0_seq1,comp126959_c4_seq2,comp139126_c2_seq1,comp136786_c0_seq3,comp144103_c1_seq20,comp142342_c1_seq1,comp125039_c0_seq1,comp125640_c0_seq1,comp138748_c0_seq2,comp127597_c0_seq2,comp128378_c2_seq6,comp134461_c1_seq1,comp121147_c0_seq1,comp142822_c0_seq1,comp147239_c0_seq1,comp132275_c2_seq1,…	1.67215	0.000644568	0.00849515
GO:0030335	positive regulation of cell migration	biological_process	7	7	0.0213415	160	328	36339	comp134391_c0_seq1,comp128378_c2_seq6,comp143075_c0_seq2,comp132275_c2_seq1,comp147824_c0_seq1,comp146368_c0_seq8,comp145856_c0_seq4	4.84705	0.000657634	0.00863211
GO:0030018	Z disc	cellular_component	11	6	0.0196721	94	305	27176	comp139126_c2_seq1,comp130612_c0_seq1,comp149559_c0_seq1,comp147113_c0_seq1,comp147478_c1_seq1,comp149356_c0_seq1	5.68734	0.000677299	0.00885425
GO:0005865	striated muscle thin filament	cellular_component	10	4	0.0131148	36	305	27176	comp108117_c1_seq1,comp128471_c1_seq3,comp133037_c0_seq4,comp149559_c0_seq1	9.90018	0.000690389	0.00898897
GO:0001944	vasculature development	biological_process	7	14	0.0426829	566	328	36339	comp133593_c2_seq1,comp134391_c0_seq1,comp142342_c1_seq1,comp138748_c0_seq2,comp128378_c2_seq6,comp147824_c0_seq1,comp149298_c0_seq1,comp147113_c0_seq1,comp133710_c0_seq1,comp149168_c0_seq1,comp146368_c0_seq8,comp142769_c0_seq1,comp147325_c2_seq7,comp148346_c0_seq7	2.74038	0.000712101	0.00923444
GO:0016477	cell migration	biological_process	5	17	0.0518293	770	328	36339	comp134391_c0_seq1,comp142342_c1_seq1,comp125640_c0_seq1,comp138748_c0_seq2,comp128378_c2_seq6,comp143075_c0_seq2,comp132275_c2_seq1,comp147824_c0_seq1,comp149298_c0_seq1,comp146202_c0_seq1,comp145099_c0_seq2,comp146368_c0_seq8,comp142769_c0_seq1,comp149442_c1_seq1,comp148346_c0_seq7,comp146298_c0_seq1,comp145856_c0_seq4	2.446	0.000715865	0.00924611
GO:0051128	regulation of cellular component organization	biological_process	4	21	0.0640244	1060	328	36339	comp134391_c0_seq1,comp117434_c0_seq1,comp136786_c0_seq3,comp144936_c0_seq1,comp138748_c1_seq1,comp141722_c0_seq1,comp125640_c0_seq1,comp138748_c0_seq2,comp135260_c0_seq3,comp127597_c0_seq2,comp128378_c2_seq6,comp87279_c0_seq1,comp129545_c3_seq1,comp142556_c0_seq6,comp146202_c0_seq1,comp137500_c0_seq3,comp145099_c0_seq2,comp146368_c0_seq8,comp147774_c2_seq20,comp149442_c1_seq1,comp149561_c0_seq1	2.19489	0.000720323	0.00926663
GO:0043588	skin development	biological_process	7	4	0.0121951	45	328	36339	comp134391_c0_seq1,comp135260_c0_seq3,comp127277_c0_seq1,comp143221_c1_seq1	9.84797	0.000725306	0.0092937
GO:0031673	H zone	cellular_component	11	2	0.00655738	4	305	27176	comp146256_c0_seq1,comp35740_c0_seq1	44.5508	0.00074215	0.00947195
GO:0030595	leukocyte chemotaxis	biological_process	7	5	0.0152439	79	328	36339	comp128378_c2_seq6,comp132275_c2_seq1,comp146202_c0_seq1,comp142769_c0_seq1,comp146298_c0_seq1	7.012	0.00075857	0.0096434
GO:0008284	positive regulation of cell proliferation	biological_process	5	11	0.0335366	381	328	36339	comp144355_c2_seq2,comp146740_c0_seq1,comp138748_c0_seq2,comp132275_c2_seq1,comp129545_c3_seq1,comp147824_c0_seq1,comp142556_c0_seq6,comp146368_c0_seq8,comp142769_c0_seq1,comp149442_c1_seq1,comp145856_c0_seq4	3.19865	0.000762797	0.0096591
GO:0022890	inorganic cation transmembrane transporter activity	molecular_function	10	22	0.0596206	1080	369	38720	comp146256_c0_seq1,comp35740_c0_seq1,comp148892_c1_seq1,comp35539_c0_seq1,comp142476_c0_seq1,comp118632_c0_seq2,comp138267_c0_seq1,comp143096_c1_seq1,comp134461_c1_seq1,comp143096_c0_seq1,comp148469_c0_seq1,comp147478_c1_seq1,comp148204_c0_seq1,comp129526_c1_seq1,comp145099_c0_seq2,comp127277_c0_seq1,comp137141_c2_seq1,comp144047_c0_seq2,comp147325_c2_seq7,comp138634_c0_seq2,comp144529_c0_seq2,co…	2.13751	0.000781509	0.00985739
GO:2000147	positive regulation of cell motility	biological_process	6	7	0.0213415	165	328	36339	comp134391_c0_seq1,comp128378_c2_seq6,comp143075_c0_seq2,comp132275_c2_seq1,comp147824_c0_seq1,comp146368_c0_seq8,comp145856_c0_seq4	4.70017	0.000788413	0.00986972
GO:0032345	negative regulation of aldosterone metabolic process	biological_process	9	2	0.00609756	5	328	36339	comp144103_c1_seq20,comp142556_c0_seq6	44.3159	0.000797769	0.00986972
GO:0060346	bone trabecula formation	biological_process	8	2	0.00609756	5	328	36339	comp134391_c0_seq1,comp145336_c0_seq1	44.3159	0.000797769	0.00986972
GO:2000065	negative regulation of cortisol biosynthetic process	biological_process	11	2	0.00609756	5	328	36339	comp144103_c1_seq20,comp142556_c0_seq6	44.3159	0.000797769	0.00986972
GO:0032348	negative regulation of aldosterone biosynthetic process	biological_process	10	2	0.00609756	5	328	36339	comp144103_c1_seq20,comp142556_c0_seq6	44.3159	0.000797769	0.00986972
GO:0031201	SNARE complex	cellular_component	7	3	0.00983607	17	305	27176	comp136614_c0_seq4,comp129690_c0_seq1,comp117150_c0_seq2	15.7238	0.000847034	0.0104339
GO:0048644	muscle organ morphogenesis	biological_process	7	5	0.0152439	81	328	36339	comp133593_c2_seq1,comp88581_c0_seq1,comp130619_c0_seq2,comp139370_c0_seq1,comp149559_c0_seq1	6.83887	0.000849836	0.0104339
GO:0009986	cell surface	cellular_component	3	11	0.0360656	313	305	27176	comp128378_c2_seq6,comp141024_c2_seq2,comp145757_c0_seq2,comp138672_c0_seq2,comp145099_c0_seq2,comp148866_c1_seq2,comp125299_c0_seq1,comp149442_c1_seq1,comp145856_c0_seq4,comp149356_c0_seq1,comp147838_c1_seq9	3.13137	0.000885791	0.0107882
GO:0008191	metalloendopeptidase inhibitor activity	molecular_function	10	2	0.00542005	5	369	38720	comp138739_c0_seq1,comp132936_c0_seq12	41.9729	0.000888714	0.0107882
GO:0048551	metalloenzyme inhibitor activity	molecular_function	7	2	0.00542005	5	369	38720	comp138739_c0_seq1,comp132936_c0_seq12	41.9729	0.000888714	0.0107882
GO:0009790	embryo development	biological_process	4	24	0.0731707	1310	328	36339	comp134391_c0_seq1,comp146325_c0_seq3,comp126959_c0_seq1,comp126959_c4_seq2,comp144518_c0_seq1,comp130619_c0_seq2,comp138748_c1_seq1,comp139370_c0_seq1,comp125039_c0_seq1,comp125640_c0_seq1,comp140770_c0_seq4,comp111440_c0_seq1,comp143075_c0_seq2,comp134015_c1_seq2,comp145757_c0_seq2,comp149559_c0_seq1,comp149298_c0_seq1,comp147113_c0_seq1,comp149168_c0_seq1,comp146368_c0_seq8,comp145336_c0_seq1,…	2.02973	0.000910954	0.0110167
GO:0051272	positive regulation of cellular component movement	biological_process	5	7	0.0213415	170	328	36339	comp134391_c0_seq1,comp128378_c2_seq6,comp143075_c0_seq2,comp132275_c2_seq1,comp147824_c0_seq1,comp146368_c0_seq8,comp145856_c0_seq4	4.56193	0.000938935	0.0113128
GO:0070887	cellular response to chemical stimulus	biological_process	4	22	0.0670732	1159	328	36339	comp134391_c0_seq1,comp126959_c0_seq1,comp126959_c4_seq2,comp116934_c0_seq1,comp125640_c0_seq1,comp138748_c0_seq2,comp128378_c2_seq6,comp132275_c2_seq1,comp147824_c0_seq1,comp145757_c0_seq2,comp135506_c0_seq1,comp146202_c0_seq1,comp127277_c0_seq1,comp149168_c0_seq1,comp146368_c0_seq8,comp145336_c0_seq1,comp142769_c0_seq1,comp117691_c0_seq1,comp134115_c1_seq1,comp146298_c0_seq1,comp149522_c0_seq1,…	2.103	0.000943611	0.0113268
GO:0006959	humoral immune response	biological_process	3	5	0.0152439	83	328	36339	comp147926_c0_seq1,comp147926_c1_seq1,comp148575_c0_seq1,comp138651_c0_seq1,comp144308_c0_seq1	6.67407	0.000949039	0.0113498
GO:0003779	actin binding	molecular_function	4	19	0.0514905	887	369	38720	comp118638_c0_seq1,comp148786_c2_seq1,comp141961_c1_seq4,comp117434_c0_seq1,comp139126_c2_seq1,comp136229_c1_seq1,comp141722_c0_seq1,comp136229_c3_seq1,comp136290_c0_seq2,comp130802_c0_seq1,comp132615_c0_seq1,comp147239_c0_seq1,comp132275_c2_seq1,comp149559_c0_seq1,comp137529_c0_seq2,comp146202_c0_seq1,comp146144_c0_seq1,comp149561_c0_seq1,comp149356_c0_seq1	2.2477	0.000986378	0.0117528
GO:0046906	tetrapyrrole binding	molecular_function	3	10	0.0271003	316	369	38720	comp100378_c0_seq2,comp120993_c0_seq1,comp120993_c1_seq1,comp146997_c1_seq1,comp146997_c0_seq1,comp142790_c0_seq1,comp142874_c0_seq1,comp135508_c0_seq1,comp145502_c0_seq1,comp141778_c2_seq1	3.32064	0.00099398	0.0117729
GO:0002684	positive regulation of immune system process	biological_process	4	10	0.0304878	334	328	36339	comp128378_c2_seq6,comp147926_c0_seq1,comp132275_c2_seq1,comp147926_c1_seq1,comp148575_c0_seq1,comp138651_c0_seq1,comp135506_c0_seq1,comp144308_c0_seq1,comp149442_c1_seq1,comp145856_c0_seq4	3.31705	0.000998179	0.0117729
GO:0050921	positive regulation of chemotaxis	biological_process	6	4	0.0121951	49	328	36339	comp128378_c2_seq6,comp132275_c2_seq1,comp142769_c0_seq1,comp146298_c0_seq1	9.04405	0.00100264	0.0117729
GO:0055013	cardiac muscle cell development	biological_process	10	4	0.0121951	49	328	36339	comp133593_c2_seq1,comp88581_c0_seq1,comp147239_c0_seq1,comp149559_c0_seq1	9.04405	0.00100264	0.0117729
GO:0097367	carbohydrate derivative binding	molecular_function	2	8	0.0216802	211	369	38720	comp144936_c2_seq2,comp129569_c0_seq3,comp125640_c0_seq1,comp138748_c0_seq2,comp132936_c0_seq12,comp148866_c1_seq2,comp117691_c0_seq1,comp148254_c1_seq1	3.97847	0.00100764	0.0117777
GO:0050801	ion homeostasis	biological_process	5	13	0.0396341	521	328	36339	comp35740_c0_seq1,comp146945_c0_seq2,comp134461_c1_seq1,comp147239_c0_seq1,comp144343_c0_seq5,comp147478_c1_seq1,comp148204_c0_seq1,comp127277_c0_seq1,comp144047_c0_seq2,comp144529_c0_seq2,comp149522_c0_seq1,comp145856_c0_seq4,comp149295_c0_seq9	2.76442	0.00101035	0.0117777
GO:0001666	response to hypoxia	biological_process	5	6	0.0182927	127	328	36339	comp144518_c0_seq1,comp142342_c1_seq1,comp127277_c0_seq1,comp146368_c0_seq8,comp136871_c0_seq1,comp149442_c1_seq1	5.23416	0.00107017	0.0124301
GO:0044763	single-organism cellular process	biological_process	2	174	0.530488	16167	328	36339	comp133593_c2_seq1,comp108117_c1_seq1,comp136614_c0_seq4,comp134391_c0_seq1,comp128471_c1_seq3,comp88581_c0_seq1,comp146256_c0_seq1,comp141961_c1_seq4,comp146325_c0_seq3,comp126613_c0_seq1,comp117434_c0_seq1,comp35740_c0_seq1,comp132289_c0_seq2,comp129569_c0_seq3,comp126959_c0_seq1,comp126959_c4_seq2,comp116934_c0_seq1,comp140886_c0_seq2,comp139126_c2_seq1,comp96220_c0_seq1,comp136786_c0_seq3,com…	1.19239	0.00108019	0.0125016
GO:0060351	cartilage development involved in endochondral bone morphogenesis	biological_process	10	3	0.00914634	23	328	36339	comp134391_c0_seq1,comp126959_c0_seq1,comp126959_c4_seq2	14.4508	0.00112863	0.0130156
GO:0071773	cellular response to BMP stimulus	biological_process	7	2	0.00609756	6	328	36339	comp126959_c0_seq1,comp126959_c4_seq2	36.9299	0.00118951	0.0133831
GO:2000064	regulation of cortisol biosynthetic process	biological_process	10	2	0.00609756	6	328	36339	comp144103_c1_seq20,comp142556_c0_seq6	36.9299	0.00118951	0.0133831
GO:0014819	regulation of skeletal muscle contraction	biological_process	8	2	0.00609756	6	328	36339	comp146256_c0_seq1,comp35740_c0_seq1	36.9299	0.00118951	0.0133831
GO:0010566	regulation of ketone biosynthetic process	biological_process	6	2	0.00609756	6	328	36339	comp144103_c1_seq20,comp142556_c0_seq6	36.9299	0.00118951	0.0133831
GO:0032347	regulation of aldosterone biosynthetic process	biological_process	9	2	0.00609756	6	328	36339	comp144103_c1_seq20,comp142556_c0_seq6	36.9299	0.00118951	0.0133831
GO:0071772	response to BMP stimulus	biological_process	5	2	0.00609756	6	328	36339	comp126959_c0_seq1,comp126959_c4_seq2	36.9299	0.00118951	0.0133831
GO:0014912	negative regulation of smooth muscle cell migration	biological_process	9	2	0.00609756	6	328	36339	comp125640_c0_seq1,comp132275_c2_seq1	36.9299	0.00118951	0.0133831
GO:0048562	embryonic organ morphogenesis	biological_process	7	9	0.027439	284	328	36339	comp146325_c0_seq3,comp126959_c0_seq1,comp126959_c4_seq2,comp130619_c0_seq2,comp139370_c0_seq1,comp125039_c0_seq1,comp111440_c0_seq1,comp144543_c0_seq10,comp136355_c0_seq1	3.51094	0.00119507	0.0133989
GO:0042641	actomyosin	cellular_component	9	5	0.0163934	71	305	27176	comp133593_c2_seq1,comp108117_c1_seq1,comp113540_c2_seq1,comp136867_c0_seq1,comp136290_c0_seq2	6.27476	0.00122518	0.01365
GO:0050817	coagulation	biological_process	3	7	0.0213415	178	328	36339	comp126613_c0_seq1,comp138397_c0_seq1,comp141233_c1_seq11,comp123271_c0_seq5,comp131031_c0_seq1,comp128378_c2_seq6,comp131200_c1_seq1	4.3569	0.00122592	0.01365
GO:0008217	regulation of blood pressure	biological_process	6	5	0.0152439	88	328	36339	comp133593_c2_seq1,comp113540_c2_seq1,comp125640_c0_seq1,comp134461_c1_seq1,comp147838_c1_seq9	6.29487	0.00123454	0.0136988
GO:0048520	positive regulation of behavior	biological_process	5	4	0.0121951	52	328	36339	comp128378_c2_seq6,comp132275_c2_seq1,comp142769_c0_seq1,comp146298_c0_seq1	8.52228	0.00125427	0.0138699
GO:0022008	neurogenesis	biological_process	6	20	0.0609756	1034	328	36339	comp136786_c0_seq3,comp137260_c0_seq1,comp144936_c0_seq1,comp146740_c0_seq1,comp103595_c0_seq1,comp129545_c3_seq1,comp142556_c0_seq6,comp146202_c0_seq1,comp136027_c0_seq2,comp145099_c0_seq2,comp145123_c1_seq1,comp148866_c1_seq2,comp146368_c0_seq8,comp148346_c0_seq7,comp145856_c0_seq4,comp149561_c0_seq1,comp149356_c0_seq1,comp136355_c0_seq1,comp140985_c5_seq19,comp143221_c1_seq1	2.14293	0.00127604	0.0140626
GO:0048699	generation of neurons	biological_process	7	19	0.0579268	960	328	36339	comp136786_c0_seq3,comp137260_c0_seq1,comp144936_c0_seq1,comp146740_c0_seq1,comp103595_c0_seq1,comp129545_c3_seq1,comp142556_c0_seq6,comp146202_c0_seq1,comp136027_c0_seq2,comp145099_c0_seq2,comp145123_c1_seq1,comp148866_c1_seq2,comp146368_c0_seq8,comp148346_c0_seq7,comp145856_c0_seq4,comp149561_c0_seq1,comp136355_c0_seq1,comp140985_c5_seq19,comp143221_c1_seq1	2.19271	0.00129117	0.0141809
GO:0050673	epithelial cell proliferation	biological_process	3	7	0.0213415	180	328	36339	comp142342_c1_seq1,comp147824_c0_seq1,comp142556_c0_seq6,comp141323_c0_seq1,comp146368_c0_seq8,comp142769_c0_seq1,comp140985_c5_seq19	4.30849	0.0013074	0.0142621
GO:0008544	epidermis development	biological_process	6	7	0.0213415	180	328	36339	comp134391_c0_seq1,comp135260_c0_seq3,comp142822_c0_seq1,comp127277_c0_seq1,comp146368_c0_seq8,comp141972_c0_seq1,comp143221_c1_seq1	4.30849	0.0013074	0.0142621
GO:0010576	metalloenzyme regulator activity	molecular_function	6	2	0.00542005	6	369	38720	comp138739_c0_seq1,comp132936_c0_seq12	34.9774	0.00132467	0.0144018
GO:0048729	tissue morphogenesis	biological_process	4	14	0.0426829	605	328	36339	comp133593_c2_seq1,comp134391_c0_seq1,comp88581_c0_seq1,comp130619_c0_seq2,comp136229_c1_seq1,comp146740_c0_seq1,comp139370_c0_seq1,comp135260_c0_seq3,comp143343_c1_seq3,comp143075_c0_seq2,comp149559_c0_seq1,comp146368_c0_seq8,comp144071_c0_seq1,comp148346_c0_seq7	2.56373	0.00133948	0.0145141
GO:0055006	cardiac cell development	biological_process	9	4	0.0121951	53	328	36339	comp133593_c2_seq1,comp88581_c0_seq1,comp147239_c0_seq1,comp149559_c0_seq1	8.36148	0.00134711	0.0145479
GO:0003231	cardiac ventricle development	biological_process	9	5	0.0152439	90	328	36339	comp129199_c0_seq2,comp130619_c0_seq2,comp139370_c0_seq1,comp135571_c0_seq1,comp148346_c0_seq7	6.15498	0.00136487	0.0146906
GO:0030424	axon	cellular_component	5	8	0.0262295	189	305	27176	comp96220_c0_seq1,comp144936_c0_seq1,comp145099_c0_seq2,comp142775_c0_seq2,comp148866_c1_seq2,comp146368_c0_seq8,comp149561_c0_seq1,comp140985_c5_seq19	3.7715	0.00138583	0.0148666
GO:0005328	neurotransmitter:sodium symporter activity	molecular_function	14	4	0.0108401	51	369	38720	comp143096_c1_seq1,comp143096_c0_seq1,comp129526_c1_seq1,comp138634_c0_seq2	8.22998	0.00142451	0.0152309
GO:0006937	regulation of muscle contraction	biological_process	6	4	0.0121951	54	328	36339	comp146256_c0_seq1,comp35740_c0_seq1,comp138748_c0_seq2,comp134461_c1_seq1	8.20664	0.00144465	0.0153953
GO:0030054	cell junction	cellular_component	1	18	0.0590164	727	305	27176	comp139126_c2_seq1,comp146100_c2_seq2,comp135260_c0_seq3,comp140313_c0_seq8,comp128378_c2_seq6,comp147239_c0_seq1,comp118851_c0_seq2,comp146518_c0_seq1,comp147249_c0_seq3,comp146096_c0_seq2,comp136731_c0_seq1,comp136871_c0_seq1,comp149442_c1_seq1,comp145350_c0_seq1,comp145856_c0_seq4,comp149561_c0_seq1,comp149356_c0_seq1,comp144564_c1_seq1	2.20609	0.0015688	0.0166423
GO:0050778	positive regulation of immune response	biological_process	5	8	0.0243902	239	328	36339	comp128378_c2_seq6,comp147926_c0_seq1,comp147926_c1_seq1,comp148575_c0_seq1,comp138651_c0_seq1,comp135506_c0_seq1,comp144308_c0_seq1,comp145856_c0_seq4	3.70844	0.00157197	0.0166423
GO:0001974	blood vessel remodeling	biological_process	4	3	0.00914634	26	328	36339	comp147824_c0_seq1,comp146368_c0_seq8,comp148346_c0_seq7	12.7834	0.00162412	0.0170824
GO:0002698	negative regulation of immune effector process	biological_process	5	3	0.00914634	26	328	36339	comp138651_c0_seq1,comp146368_c0_seq8,comp145856_c0_seq4	12.7834	0.00162412	0.0170824
GO:0003208	cardiac ventricle morphogenesis	biological_process	10	4	0.0121951	56	328	36339	comp130619_c0_seq2,comp139370_c0_seq1,comp135571_c0_seq1,comp148346_c0_seq7	7.91355	0.00165429	0.0171419
GO:0032344	regulation of aldosterone metabolic process	biological_process	8	2	0.00609756	7	328	36339	comp144103_c1_seq20,comp142556_c0_seq6	31.6542	0.00165539	0.0171419
GO:0061430	bone trabecula morphogenesis	biological_process	5	2	0.00609756	7	328	36339	comp134391_c0_seq1,comp145336_c0_seq1	31.6542	0.00165539	0.0171419
GO:0060326	cell chemotaxis	biological_process	6	5	0.0152439	94	328	36339	comp128378_c2_seq6,comp132275_c2_seq1,comp146202_c0_seq1,comp142769_c0_seq1,comp146298_c0_seq1	5.89307	0.0016556	0.0171419
GO:0010927	cellular component assembly involved in morphogenesis	biological_process	5	8	0.0243902	241	328	36339	comp133593_c2_seq1,comp108117_c1_seq1,comp128471_c1_seq3,comp88581_c0_seq1,comp136290_c0_seq2,comp147239_c0_seq1,comp149559_c0_seq1,comp149558_c0_seq1	3.67766	0.00165633	0.0171419
GO:0050840	extracellular matrix binding	molecular_function	2	3	0.00813008	25	369	38720	comp130619_c0_seq2,comp137349_c0_seq1,comp133466_c1_seq1	12.5919	0.00168983	0.0174328
GO:0051674	localization of cell	biological_process	2	18	0.054878	909	328	36339	comp134391_c0_seq1,comp142342_c1_seq1,comp125640_c0_seq1,comp138748_c0_seq2,comp128378_c2_seq6,comp143075_c0_seq2,comp132275_c2_seq1,comp147824_c0_seq1,comp149298_c0_seq1,comp146202_c0_seq1,comp145099_c0_seq2,comp146368_c0_seq8,comp142769_c0_seq1,comp149442_c1_seq1,comp148346_c0_seq7,comp146298_c0_seq1,comp145856_c0_seq4,comp149561_c0_seq1	2.19385	0.00170838	0.0175122
GO:0048870	cell motility	biological_process	4	18	0.054878	909	328	36339	comp134391_c0_seq1,comp142342_c1_seq1,comp125640_c0_seq1,comp138748_c0_seq2,comp128378_c2_seq6,comp143075_c0_seq2,comp132275_c2_seq1,comp147824_c0_seq1,comp149298_c0_seq1,comp146202_c0_seq1,comp145099_c0_seq2,comp146368_c0_seq8,comp142769_c0_seq1,comp149442_c1_seq1,comp148346_c0_seq7,comp146298_c0_seq1,comp145856_c0_seq4,comp149561_c0_seq1	2.19385	0.00170838	0.0175122
GO:0048878	chemical homeostasis	biological_process	4	15	0.0457317	692	328	36339	comp35740_c0_seq1,comp125640_c0_seq1,comp146945_c0_seq2,comp135260_c0_seq3,comp134461_c1_seq1,comp147239_c0_seq1,comp144343_c0_seq5,comp147478_c1_seq1,comp148204_c0_seq1,comp127277_c0_seq1,comp144047_c0_seq2,comp144529_c0_seq2,comp149522_c0_seq1,comp145856_c0_seq4,comp149295_c0_seq9	2.40151	0.00173131	0.0176911
GO:0006812	cation transport	biological_process	6	27	0.0823171	1621	328	36339	comp146256_c0_seq1,comp35740_c0_seq1,comp148892_c1_seq1,comp35539_c0_seq1,comp142476_c0_seq1,comp118632_c0_seq2,comp138267_c0_seq1,comp138748_c0_seq2,comp124566_c0_seq2,comp143096_c1_seq1,comp134461_c1_seq1,comp143096_c0_seq1,comp148469_c0_seq1,comp144343_c0_seq5,comp147478_c1_seq1,comp148204_c0_seq1,comp136171_c0_seq6,comp129526_c1_seq1,comp145099_c0_seq2,comp127277_c0_seq1,comp137141_c2_seq1,co…	1.84535	0.00177846	0.0180746
GO:0050776	regulation of immune response	biological_process	4	9	0.027439	301	328	36339	comp128378_c2_seq6,comp147926_c0_seq1,comp147926_c1_seq1,comp148575_c0_seq1,comp138651_c0_seq1,comp135506_c0_seq1,comp146368_c0_seq8,comp144308_c0_seq1,comp145856_c0_seq4	3.31265	0.00178003	0.0180746
GO:0043623	cellular protein complex assembly	biological_process	6	11	0.0335366	424	328	36339	comp126613_c0_seq1,comp117434_c0_seq1,comp96220_c0_seq1,comp123271_c0_seq5,comp131031_c0_seq1,comp141722_c0_seq1,comp136290_c0_seq2,comp132275_c2_seq1,comp149559_c0_seq1,comp146202_c0_seq1,comp143789_c1_seq15	2.87426	0.00178851	0.0181038
GO:0071363	cellular response to growth factor stimulus	biological_process	6	9	0.027439	302	328	36339	comp126959_c0_seq1,comp126959_c4_seq2,comp138748_c0_seq2,comp147824_c0_seq1,comp145757_c0_seq2,comp149168_c0_seq1,comp146368_c0_seq8,comp145336_c0_seq1,comp117691_c0_seq1	3.30168	0.00182052	0.0183307
GO:0022607	cellular component assembly	biological_process	3	27	0.0823171	1624	328	36339	comp134391_c0_seq1,comp141961_c1_seq4,comp126613_c0_seq1,comp117434_c0_seq1,comp139126_c2_seq1,comp96220_c0_seq1,comp123271_c0_seq5,comp144936_c0_seq1,comp131031_c0_seq1,comp141722_c0_seq1,comp125640_c0_seq1,comp138748_c0_seq2,comp124566_c0_seq2,comp135260_c0_seq3,comp140313_c0_seq8,comp128378_c2_seq6,comp136290_c0_seq2,comp132275_c2_seq1,comp141024_c2_seq2,comp149559_c0_seq1,comp146202_c0_seq1,c…	1.84195	0.0018252	0.0183307
GO:0001891	phagocytic cup	cellular_component	6	2	0.00655738	6	305	27176	comp132275_c2_seq1,comp146202_c0_seq1	29.7005	0.00182796	0.0183307
GO:0031589	cell-substrate adhesion	biological_process	4	8	0.0243902	245	328	36339	comp134391_c0_seq1,comp139126_c2_seq1,comp138748_c0_seq2,comp135260_c0_seq3,comp128378_c2_seq6,comp137349_c0_seq1,comp133466_c1_seq1,comp146095_c0_seq3	3.61762	0.00183578	0.0183408
GO:0031430	M band	cellular_component	11	3	0.00983607	22	305	27176	comp146100_c2_seq2,comp149017_c1_seq1,comp149559_c0_seq1	12.1502	0.00184032	0.0183408
GO:0036075	replacement ossification	biological_process	4	3	0.00914634	28	328	36339	comp134391_c0_seq1,comp126959_c0_seq1,comp126959_c4_seq2	11.8703	0.00201931	0.0200011
GO:0001958	endochondral ossification	biological_process	10	3	0.00914634	28	328	36339	comp134391_c0_seq1,comp126959_c0_seq1,comp126959_c4_seq2	11.8703	0.00201931	0.0200011
GO:0007268	synaptic transmission	biological_process	6	11	0.0335366	432	328	36339	comp125640_c0_seq1,comp134461_c1_seq1,comp129690_c0_seq1,comp129545_c3_seq1,comp125546_c0_seq2,comp117150_c0_seq2,comp147774_c2_seq20,comp143789_c1_seq15,comp147325_c2_seq7,comp141668_c4_seq1,comp149356_c0_seq1	2.82103	0.00206777	0.0204185
GO:0006955	immune response	biological_process	2	14	0.0426829	635	328	36339	comp136614_c0_seq4,comp128378_c2_seq6,comp137349_c0_seq1,comp147926_c0_seq1,comp134622_c1_seq1,comp132275_c2_seq1,comp147926_c1_seq1,comp148575_c0_seq1,comp138651_c0_seq1,comp139060_c0_seq5,comp135506_c0_seq1,comp146368_c0_seq8,comp144308_c0_seq1,comp145856_c0_seq4	2.44261	0.00209116	0.0205864
GO:0060048	cardiac muscle contraction	biological_process	7	4	0.0121951	60	328	36339	comp129199_c0_seq2,comp113540_c2_seq1,comp138748_c0_seq2,comp149559_c0_seq1	7.38598	0.00213528	0.0208845
GO:0008285	negative regulation of cell proliferation	biological_process	5	10	0.0304878	371	328	36339	comp125640_c0_seq1,comp128378_c2_seq6,comp147239_c0_seq1,comp132275_c2_seq1,comp141024_c2_seq2,comp142556_c0_seq6,comp133547_c0_seq6,comp146368_c0_seq8,comp140985_c5_seq19,comp143221_c1_seq1	2.98624	0.00216578	0.0208845
GO:0042445	hormone metabolic process	biological_process	4	5	0.0152439	100	328	36339	comp144103_c1_seq20,comp135571_c0_seq1,comp142556_c0_seq6,comp127888_c0_seq1,comp136205_c5_seq1	5.53948	0.00217354	0.0208845
GO:0010939	regulation of necrotic cell death	biological_process	5	2	0.00609756	8	328	36339	comp121147_c0_seq1,comp121147_c3_seq1	27.6974	0.00219403	0.0208845
GO:0006705	mineralocorticoid biosynthetic process	biological_process	7	2	0.00609756	8	328	36339	comp144103_c1_seq20,comp142556_c0_seq6	27.6974	0.00219403	0.0208845
GO:0052805	imidazole-containing compound catabolic process	biological_process	5	2	0.00609756	8	328	36339	comp137661_c0_seq6,comp129186_c0_seq1	27.6974	0.00219403	0.0208845
GO:0006548	histidine catabolic process	biological_process	10	2	0.00609756	8	328	36339	comp137661_c0_seq6,comp129186_c0_seq1	27.6974	0.00219403	0.0208845
GO:0034650	cortisol metabolic process	biological_process	6	2	0.00609756	8	328	36339	comp144103_c1_seq20,comp142556_c0_seq6	27.6974	0.00219403	0.0208845
GO:0032342	aldosterone biosynthetic process	biological_process	8	2	0.00609756	8	328	36339	comp144103_c1_seq20,comp142556_c0_seq6	27.6974	0.00219403	0.0208845
GO:0009077	histidine family amino acid catabolic process	biological_process	9	2	0.00609756	8	328	36339	comp137661_c0_seq6,comp129186_c0_seq1	27.6974	0.00219403	0.0208845
GO:0034651	cortisol biosynthetic process	biological_process	7	2	0.00609756	8	328	36339	comp144103_c1_seq20,comp142556_c0_seq6	27.6974	0.00219403	0.0208845
GO:0015370	solute:sodium symporter activity	molecular_function	13	5	0.0135501	95	369	38720	comp148892_c1_seq1,comp143096_c1_seq1,comp143096_c0_seq1,comp129526_c1_seq1,comp138634_c0_seq2	5.52275	0.00219905	0.0208845
GO:0055003	cardiac myofibril assembly	biological_process	11	3	0.00914634	29	328	36339	comp133593_c2_seq1,comp88581_c0_seq1,comp149559_c0_seq1	11.461	0.00223736	0.0211861
GO:0051258	protein polymerization	biological_process	7	8	0.0243902	255	328	36339	comp126613_c0_seq1,comp117434_c0_seq1,comp96220_c0_seq1,comp123271_c0_seq5,comp131031_c0_seq1,comp141722_c0_seq1,comp132275_c2_seq1,comp146202_c0_seq1	3.47575	0.00235195	0.022206
GO:0016010	dystrophin-associated glycoprotein complex	cellular_component	6	3	0.00983607	24	305	27176	comp135933_c0_seq2,comp135290_c0_seq1,comp149356_c0_seq1	11.1377	0.00237898	0.0223957
GO:0070848	response to growth factor stimulus	biological_process	4	9	0.027439	315	328	36339	comp126959_c0_seq1,comp126959_c4_seq2,comp138748_c0_seq2,comp147824_c0_seq1,comp145757_c0_seq2,comp149168_c0_seq1,comp146368_c0_seq8,comp145336_c0_seq1,comp117691_c0_seq1	3.16542	0.00241713	0.0226887
GO:0017075	syntaxin-1 binding	molecular_function	5	2	0.00542005	8	369	38720	comp136614_c0_seq4,comp117150_c0_seq2	26.2331	0.00244167	0.0227865
GO:0033691	sialic acid binding	molecular_function	5	2	0.00542005	8	369	38720	comp125640_c0_seq1,comp148866_c1_seq2	26.2331	0.00244167	0.0227865
GO:0033627	cell adhesion mediated by integrin	biological_process	4	3	0.00914634	30	328	36339	comp148866_c1_seq2,comp146368_c0_seq8,comp149442_c1_seq1	11.079	0.00246947	0.0229796
GO:0005859	muscle myosin complex	cellular_component	11	2	0.00655738	7	305	27176	comp136867_c0_seq1,comp136290_c0_seq2	25.4576	0.00254018	0.0235697
GO:0006873	cellular ion homeostasis	biological_process	6	11	0.0335366	445	328	36339	comp35740_c0_seq1,comp134461_c1_seq1,comp147239_c0_seq1,comp144343_c0_seq5,comp147478_c1_seq1,comp148204_c0_seq1,comp127277_c0_seq1,comp144047_c0_seq2,comp144529_c0_seq2,comp149522_c0_seq1,comp145856_c0_seq4	2.73862	0.00259645	0.0240227
GO:0006928	cellular component movement	biological_process	3	23	0.070122	1340	328	36339	comp133593_c2_seq1,comp134391_c0_seq1,comp139126_c2_seq1,comp113540_c2_seq1,comp142342_c1_seq1,comp125640_c0_seq1,comp138748_c0_seq2,comp128378_c2_seq6,comp143075_c0_seq2,comp132275_c2_seq1,comp147824_c0_seq1,comp149298_c0_seq1,comp146202_c0_seq1,comp136027_c0_seq2,comp145099_c0_seq2,comp145123_c1_seq1,comp146368_c0_seq8,comp142769_c0_seq1,comp149442_c1_seq1,comp148346_c0_seq7,comp146298_c0_seq1,…	1.90161	0.00265172	0.024464
GO:0030315	T-tubule	cellular_component	6	3	0.00983607	25	305	27176	comp134461_c1_seq1,comp148469_c0_seq1,comp127277_c0_seq1	10.6922	0.00268111	0.0246647
GO:0005604	basement membrane	cellular_component	4	6	0.0196721	123	305	27176	comp126959_c0_seq1,comp126959_c4_seq2,comp146740_c0_seq1,comp142342_c1_seq1,comp145354_c0_seq1,comp149298_c0_seq1	4.34642	0.00269954	0.0247432
GO:0034754	cellular hormone metabolic process	biological_process	5	4	0.0121951	64	328	36339	comp144103_c1_seq20,comp142556_c0_seq6,comp127888_c0_seq1,comp136205_c5_seq1	6.92435	0.00270497	0.0247432
GO:0016601	Rac protein signal transduction	biological_process	8	3	0.00914634	31	328	36339	comp136786_c0_seq3,comp135260_c0_seq3,comp132275_c2_seq1	10.7216	0.00271593	0.0247733
GO:0001845	phagolysosome assembly	biological_process	7	2	0.00609756	9	328	36339	comp141024_c2_seq2,comp146202_c0_seq1	24.6199	0.0028041	0.0250122
GO:0014829	vascular smooth muscle contraction	biological_process	8	2	0.00609756	9	328	36339	comp133593_c2_seq1,comp113540_c2_seq1	24.6199	0.0028041	0.0250122
GO:0008212	mineralocorticoid metabolic process	biological_process	6	2	0.00609756	9	328	36339	comp144103_c1_seq20,comp142556_c0_seq6	24.6199	0.0028041	0.0250122
GO:0031944	negative regulation of glucocorticoid metabolic process	biological_process	8	2	0.00609756	9	328	36339	comp144103_c1_seq20,comp142556_c0_seq6	24.6199	0.0028041	0.0250122
GO:0090032	negative regulation of steroid hormone biosynthetic process	biological_process	9	2	0.00609756	9	328	36339	comp144103_c1_seq20,comp142556_c0_seq6	24.6199	0.0028041	0.0250122
GO:0032341	aldosterone metabolic process	biological_process	7	2	0.00609756	9	328	36339	comp144103_c1_seq20,comp142556_c0_seq6	24.6199	0.0028041	0.0250122
GO:0031947	negative regulation of glucocorticoid biosynthetic process	biological_process	10	2	0.00609756	9	328	36339	comp144103_c1_seq20,comp142556_c0_seq6	24.6199	0.0028041	0.0250122
GO:0060272	embryonic skeletal joint morphogenesis	biological_process	9	2	0.00609756	9	328	36339	comp126959_c0_seq1,comp126959_c4_seq2	24.6199	0.0028041	0.0250122
GO:0030334	regulation of cell migration	biological_process	6	9	0.027439	323	328	36339	comp134391_c0_seq1,comp125640_c0_seq1,comp128378_c2_seq6,comp143075_c0_seq2,comp132275_c2_seq1,comp147824_c0_seq1,comp149298_c0_seq1,comp146368_c0_seq8,comp145856_c0_seq4	3.08702	0.00285529	0.0253987
GO:0051270	regulation of cellular component movement	biological_process	4	10	0.0304878	388	328	36339	comp134391_c0_seq1,comp139126_c2_seq1,comp125640_c0_seq1,comp128378_c2_seq6,comp143075_c0_seq2,comp132275_c2_seq1,comp147824_c0_seq1,comp149298_c0_seq1,comp146368_c0_seq8,comp145856_c0_seq4	2.8554	0.00298442	0.0264745
GO:0005833	hemoglobin complex	cellular_component	9	3	0.00983607	26	305	27176	comp100378_c0_seq2,comp120993_c0_seq1,comp120993_c1_seq1	10.281	0.00300586	0.0265915
GO:0042995	cell projection	cellular_component	3	22	0.0721311	1029	305	27176	comp139126_c2_seq1,comp96220_c0_seq1,comp144936_c0_seq1,comp128378_c2_seq6,comp129690_c0_seq1,comp142262_c1_seq5,comp135733_c0_seq1,comp132275_c2_seq1,comp129545_c3_seq1,comp146202_c0_seq1,comp136027_c0_seq2,comp117150_c0_seq2,comp145099_c0_seq2,comp142775_c0_seq2,comp148707_c0_seq3,comp148866_c1_seq2,comp146368_c0_seq8,comp149442_c1_seq1,comp145068_c0_seq16,comp149561_c0_seq1,comp149356_c0_seq1,…	1.90499	0.00311493	0.0274468
GO:0003958	NADPH-hemoprotein reductase activity	molecular_function	7	2	0.00542005	9	369	38720	comp146997_c1_seq1,comp146997_c0_seq1	23.3183	0.00311954	0.0274468
GO:0035051	cardiocyte differentiation	biological_process	8	5	0.0152439	109	328	36339	comp133593_c2_seq1,comp88581_c0_seq1,comp147239_c0_seq1,comp149559_c0_seq1,comp146368_c0_seq8	5.08209	0.00315884	0.0276302
GO:0016812	hydrolase activity, acting on carbon-nitrogen (but not peptide) bonds, in cyclic amides	molecular_function	5	3	0.00813008	31	369	38720	comp144371_c0_seq7,comp123743_c0_seq3,comp145068_c0_seq16	10.1547	0.00316605	0.0276302
GO:0016712	oxidoreductase activity, acting on paired donors, with incorporation or reduction of molecular oxygen, reduced flavin or flavoprotein as one donor, and incorporation of one atom of oxygen	molecular_function	6	3	0.00813008	31	369	38720	comp146997_c1_seq1,comp146997_c0_seq1,comp135508_c0_seq1	10.1547	0.00316605	0.0276302
GO:0090257	regulation of muscle system process	biological_process	5	4	0.0121951	67	328	36339	comp146256_c0_seq1,comp35740_c0_seq1,comp138748_c0_seq2,comp134461_c1_seq1	6.61431	0.003195	0.0278077
GO:0007435	salivary gland morphogenesis	biological_process	8	3	0.00914634	33	328	36339	comp143343_c1_seq3,comp146368_c0_seq8,comp148346_c0_seq7	10.0718	0.00325305	0.0282368
GO:0048523	negative regulation of cellular process	biological_process	4	37	0.112805	2563	328	36339	comp134391_c0_seq1,comp117434_c0_seq1,comp132289_c0_seq2,comp126959_c0_seq1,comp126959_c4_seq2,comp139126_c2_seq1,comp136786_c0_seq3,comp144103_c1_seq20,comp142342_c1_seq1,comp125039_c0_seq1,comp125640_c0_seq1,comp127597_c0_seq2,comp128378_c2_seq6,comp121147_c0_seq1,comp142822_c0_seq1,comp147239_c0_seq1,comp132275_c2_seq1,comp129545_c3_seq1,comp141024_c2_seq2,comp121147_c3_seq1,comp147824_c0_seq1…	1.59938	0.00330314	0.0285948
GO:0019838	growth factor binding	molecular_function	3	5	0.0135501	105	369	38720	comp134391_c0_seq1,comp126959_c0_seq1,comp126959_c4_seq2,comp138748_c1_seq1,comp138748_c0_seq2	4.99677	0.00339322	0.029296
GO:0050930	induction of positive chemotaxis	biological_process	8	2	0.00609756	10	328	36339	comp142769_c0_seq1,comp146298_c0_seq1	22.1579	0.00348426	0.0294521
GO:0090382	phagosome maturation	biological_process	4	2	0.00609756	10	328	36339	comp141024_c2_seq2,comp146202_c0_seq1	22.1579	0.00348426	0.0294521
GO:0031946	regulation of glucocorticoid biosynthetic process	biological_process	9	2	0.00609756	10	328	36339	comp144103_c1_seq20,comp142556_c0_seq6	22.1579	0.00348426	0.0294521
GO:0033275	actin-myosin filament sliding	biological_process	6	2	0.00609756	10	328	36339	comp133593_c2_seq1,comp113540_c2_seq1	22.1579	0.00348426	0.0294521
GO:0006547	histidine metabolic process	biological_process	9	2	0.00609756	10	328	36339	comp137661_c0_seq6,comp129186_c0_seq1	22.1579	0.00348426	0.0294521
GO:0014910	regulation of smooth muscle cell migration	biological_process	8	2	0.00609756	10	328	36339	comp125640_c0_seq1,comp132275_c2_seq1	22.1579	0.00348426	0.0294521
GO:0050927	positive regulation of positive chemotaxis	biological_process	7	2	0.00609756	10	328	36339	comp142769_c0_seq1,comp146298_c0_seq1	22.1579	0.00348426	0.0294521
GO:0009075	histidine family amino acid metabolic process	biological_process	8	2	0.00609756	10	328	36339	comp137661_c0_seq6,comp129186_c0_seq1	22.1579	0.00348426	0.0294521
GO:0051130	positive regulation of cellular component organization	biological_process	5	10	0.0304878	397	328	36339	comp134391_c0_seq1,comp138748_c0_seq2,comp127597_c0_seq2,comp128378_c2_seq6,comp142556_c0_seq6,comp146202_c0_seq1,comp137500_c0_seq3,comp145099_c0_seq2,comp146368_c0_seq8,comp147774_c2_seq20	2.79067	0.00350838	0.0295785
GO:0008509	anion transmembrane transporter activity	molecular_function	9	9	0.0243902	316	369	38720	comp148892_c1_seq1,comp142476_c0_seq1,comp146945_c0_seq2,comp120667_c0_seq1,comp143096_c0_seq1,comp132894_c0_seq2,comp146934_c2_seq4,comp132301_c0_seq1,comp149295_c0_seq9	2.98858	0.00354276	0.0296117
GO:0002682	regulation of immune system process	biological_process	3	12	0.0365854	532	328	36339	comp125640_c0_seq1,comp128378_c2_seq6,comp147926_c0_seq1,comp132275_c2_seq1,comp147926_c1_seq1,comp148575_c0_seq1,comp138651_c0_seq1,comp135506_c0_seq1,comp146368_c0_seq8,comp144308_c0_seq1,comp149442_c1_seq1,comp145856_c0_seq4	2.49901	0.00354831	0.0296117
GO:0042472	inner ear morphogenesis	biological_process	9	5	0.0152439	112	328	36339	comp126959_c0_seq1,comp126959_c4_seq2,comp130619_c0_seq2,comp139370_c0_seq1,comp136355_c0_seq1	4.94597	0.00354901	0.0296117
GO:0002683	negative regulation of immune system process	biological_process	4	5	0.0152439	112	328	36339	comp128378_c2_seq6,comp138651_c0_seq1,comp135506_c0_seq1,comp146368_c0_seq8,comp145856_c0_seq4	4.94597	0.00354901	0.0296117
GO:0005515	protein binding	molecular_function	2	81	0.219512	6380	369	38720	comp118638_c0_seq1,comp133593_c2_seq1,comp136614_c0_seq4,comp134391_c0_seq1,comp148786_c2_seq1,comp141961_c1_seq4,comp126613_c0_seq1,comp117434_c0_seq1,comp35740_c0_seq1,comp126959_c0_seq1,comp126959_c4_seq2,comp144355_c2_seq2,comp139126_c2_seq1,comp136786_c0_seq3,comp130619_c0_seq2,comp113540_c2_seq1,comp136229_c1_seq1,comp123271_c0_seq5,comp133806_c0_seq1,comp146740_c0_seq1,comp131031_c0_seq1,c…	1.33221	0.00359706	0.0299353
GO:0016638	oxidoreductase activity, acting on the CH-NH2 group of donors	molecular_function	5	4	0.0108401	66	369	38720	comp142342_c1_seq1,comp125039_c0_seq1,comp111440_c0_seq1,comp141668_c4_seq1	6.35953	0.0036743	0.0304996
GO:0050877	neurological system process	biological_process	4	18	0.054878	978	328	36339	comp134391_c0_seq1,comp146325_c0_seq3,comp126959_c0_seq1,comp126959_c4_seq2,comp130619_c0_seq2,comp125640_c0_seq1,comp134461_c1_seq1,comp129690_c0_seq1,comp129545_c3_seq1,comp125546_c0_seq2,comp117150_c0_seq2,comp147774_c2_seq20,comp143789_c1_seq15,comp147325_c2_seq7,comp141668_c4_seq1,comp149356_c0_seq1,comp136355_c0_seq1,comp147838_c1_seq9	2.03907	0.00370316	0.0306603
GO:2000145	regulation of cell motility	biological_process	5	9	0.027439	337	328	36339	comp134391_c0_seq1,comp125640_c0_seq1,comp128378_c2_seq6,comp143075_c0_seq2,comp132275_c2_seq1,comp147824_c0_seq1,comp149298_c0_seq1,comp146368_c0_seq8,comp145856_c0_seq4	2.95877	0.00377111	0.031143
GO:0060538	skeletal muscle organ development	biological_process	7	7	0.0213415	218	328	36339	comp108117_c1_seq1,comp146740_c0_seq1,comp148469_c0_seq1,comp149298_c0_seq1,comp127277_c0_seq1,comp148820_c0_seq1,comp149356_c0_seq1	3.55747	0.00382435	0.0313688
GO:0030055	cell-substrate junction	cellular_component	2	6	0.0196721	132	305	27176	comp139126_c2_seq1,comp146100_c2_seq2,comp147249_c0_seq3,comp145856_c0_seq4,comp149561_c0_seq1,comp149356_c0_seq1	4.05007	0.00382681	0.0313688
GO:0050867	positive regulation of cell activation	biological_process	5	5	0.0152439	114	328	36339	comp138748_c0_seq2,comp128378_c2_seq6,comp132275_c2_seq1,comp149442_c1_seq1,comp145856_c0_seq4	4.85919	0.0038276	0.0313688
GO:0050881	musculoskeletal movement	biological_process	4	3	0.00914634	35	328	36339	comp146256_c0_seq1,comp35740_c0_seq1,comp149522_c0_seq1	9.49625	0.00385086	0.0314001
GO:0050879	multicellular organismal movement	biological_process	3	3	0.00914634	35	328	36339	comp146256_c0_seq1,comp35740_c0_seq1,comp149522_c0_seq1	9.49625	0.00385086	0.0314001
GO:0050920	regulation of chemotaxis	biological_process	5	4	0.0121951	71	328	36339	comp128378_c2_seq6,comp132275_c2_seq1,comp142769_c0_seq1,comp146298_c0_seq1	6.24167	0.00393797	0.0320295
GO:0007399	nervous system development	biological_process	5	25	0.0762195	1552	328	36339	comp126959_c0_seq1,comp126959_c4_seq2,comp136786_c0_seq3,comp137260_c0_seq1,comp144936_c0_seq1,comp146740_c0_seq1,comp103595_c0_seq1,comp129545_c3_seq1,comp145757_c0_seq2,comp142556_c0_seq6,comp146202_c0_seq1,comp136027_c0_seq2,comp145099_c0_seq2,comp145123_c1_seq1,comp148866_c1_seq2,comp146368_c0_seq8,comp147774_c2_seq20,comp147325_c2_seq7,comp148346_c0_seq7,comp145856_c0_seq4,comp149561_c0_seq1…	1.78463	0.00400378	0.0324829
GO:0044297	cell body	cellular_component	3	7	0.0229508	178	305	27176	comp96220_c0_seq1,comp135733_c0_seq1,comp129545_c3_seq1,comp117150_c0_seq2,comp145099_c0_seq2,comp146368_c0_seq8,comp145068_c0_seq16	3.504	0.00409194	0.033115
GO:0015662	ATPase activity, coupled to transmembrane movement of ions, phosphorylative mechanism	molecular_function	17	5	0.0135501	110	369	38720	comp146256_c0_seq1,comp35740_c0_seq1,comp35539_c0_seq1,comp134461_c1_seq1,comp137141_c2_seq1	4.76965	0.00413879	0.0331774
GO:0007431	salivary gland development	biological_process	7	3	0.00914634	36	328	36339	comp143343_c1_seq3,comp146368_c0_seq8,comp148346_c0_seq7	9.23247	0.00417316	0.0331774
GO:0032874	positive regulation of stress-activated MAPK cascade	biological_process	10	3	0.00914634	36	328	36339	comp138748_c0_seq2,comp147824_c0_seq1,comp146368_c0_seq8	9.23247	0.00417316	0.0331774
GO:0042310	vasoconstriction	biological_process	7	3	0.00914634	36	328	36339	comp133593_c2_seq1,comp113540_c2_seq1,comp134461_c1_seq1	9.23247	0.00417316	0.0331774
GO:0050926	regulation of positive chemotaxis	biological_process	6	2	0.00609756	11	328	36339	comp142769_c0_seq1,comp146298_c0_seq1	20.1436	0.00423323	0.0331774
GO:0030241	skeletal muscle myosin thick filament assembly	biological_process	10	2	0.00609756	11	328	36339	comp136290_c0_seq2,comp149559_c0_seq1	20.1436	0.00423323	0.0331774
GO:0001504	neurotransmitter uptake	biological_process	8	2	0.00609756	11	328	36339	comp134461_c1_seq1,comp129545_c3_seq1	20.1436	0.00423323	0.0331774
GO:0072498	embryonic skeletal joint development	biological_process	8	2	0.00609756	11	328	36339	comp126959_c0_seq1,comp126959_c4_seq2	20.1436	0.00423323	0.0331774
GO:0070265	necrotic cell death	biological_process	4	2	0.00609756	11	328	36339	comp121147_c0_seq1,comp121147_c3_seq1	20.1436	0.00423323	0.0331774
GO:0052803	imidazole-containing compound metabolic process	biological_process	4	2	0.00609756	11	328	36339	comp137661_c0_seq6,comp129186_c0_seq1	20.1436	0.00423323	0.0331774
GO:0031943	regulation of glucocorticoid metabolic process	biological_process	7	2	0.00609756	11	328	36339	comp144103_c1_seq20,comp142556_c0_seq6	20.1436	0.00423323	0.0331774
GO:0010642	negative regulation of platelet-derived growth factor receptor signaling pathway	biological_process	10	2	0.00609756	11	328	36339	comp125640_c0_seq1,comp128378_c2_seq6	20.1436	0.00423323	0.0331774
GO:0014909	smooth muscle cell migration	biological_process	7	2	0.00609756	11	328	36339	comp125640_c0_seq1,comp132275_c2_seq1	20.1436	0.00423323	0.0331774
GO:0003205	cardiac chamber development	biological_process	8	5	0.0152439	117	328	36339	comp129199_c0_seq2,comp130619_c0_seq2,comp139370_c0_seq1,comp135571_c0_seq1,comp148346_c0_seq7	4.7346	0.00427436	0.0334186
GO:0016012	sarcoglycan complex	cellular_component	8	2	0.00655738	9	305	27176	comp135933_c0_seq2,comp135290_c0_seq1	19.8004	0.00429042	0.0334632
GO:0021675	nerve development	biological_process	6	4	0.0121951	73	328	36339	comp145757_c0_seq2,comp145123_c1_seq1,comp149356_c0_seq1,comp136355_c0_seq1	6.07066	0.00434985	0.0337636
GO:0043112	receptor metabolic process	biological_process	5	4	0.0121951	73	328	36339	comp125640_c0_seq1,comp135260_c0_seq3,comp149356_c0_seq1,comp147838_c1_seq9	6.07066	0.00434985	0.0337636
GO:0042060	wound healing	biological_process	4	8	0.0243902	283	328	36339	comp126613_c0_seq1,comp138397_c0_seq1,comp140886_c0_seq2,comp141233_c1_seq11,comp123271_c0_seq5,comp131031_c0_seq1,comp128378_c2_seq6,comp131200_c1_seq1	3.13186	0.00441546	0.0341907
GO:0048732	gland development	biological_process	6	7	0.0213415	224	328	36339	comp146740_c0_seq1,comp144103_c1_seq20,comp143343_c1_seq3,comp149168_c0_seq1,comp146368_c0_seq8,comp136871_c0_seq1,comp148346_c0_seq7	3.46218	0.0044314	0.034232
GO:0070304	positive regulation of stress-activated protein kinase signaling cascade	biological_process	9	3	0.00914634	37	328	36339	comp138748_c0_seq2,comp147824_c0_seq1,comp146368_c0_seq8	8.98294	0.00451136	0.0346837
GO:0048703	embryonic viscerocranium morphogenesis	biological_process	10	3	0.00914634	37	328	36339	comp125039_c0_seq1,comp111440_c0_seq1,comp144543_c0_seq10	8.98294	0.00451136	0.0346837
GO:0015629	actin cytoskeleton	cellular_component	8	17	0.0557377	742	305	27176	comp133593_c2_seq1,comp108117_c1_seq1,comp128471_c1_seq3,comp148786_c2_seq1,comp133037_c0_seq4,comp113540_c2_seq1,comp136229_c1_seq1,comp136867_c0_seq1,comp136229_c3_seq1,comp136290_c0_seq2,comp132275_c2_seq1,comp149559_c0_seq1,comp145116_c1_seq1,comp146202_c0_seq1,comp147113_c0_seq1,comp145116_c0_seq1,comp149561_c0_seq1	2.04141	0.00458859	0.0351938
GO:0006022	aminoglycan metabolic process	biological_process	4	6	0.0182927	170	328	36339	comp144936_c2_seq2,comp146054_c1_seq1,comp129500_c1_seq2,comp132936_c0_seq12,comp130212_c0_seq1,comp148254_c1_seq1	3.91022	0.00460637	0.0352464
GO:1901606	alpha-amino acid catabolic process	biological_process	9	5	0.0152439	120	328	36339	comp139966_c0_seq5,comp137661_c0_seq6,comp129186_c0_seq1,comp117663_c0_seq1,comp138673_c0_seq1	4.61623	0.0047571	0.0363137
GO:0033267	axon part	cellular_component	6	5	0.0163934	97	305	27176	comp96220_c0_seq1,comp145099_c0_seq2,comp142775_c0_seq2,comp148866_c1_seq2,comp149561_c0_seq1	4.59287	0.00479201	0.0364939
GO:0022804	active transmembrane transporter activity	molecular_function	7	15	0.0406504	733	369	38720	comp146256_c0_seq1,comp35740_c0_seq1,comp148892_c1_seq1,comp35539_c0_seq1,comp143096_c1_seq1,comp134461_c1_seq1,comp120667_c0_seq1,comp143096_c0_seq1,comp120521_c1_seq1,comp129526_c1_seq1,comp137141_c2_seq1,comp136871_c0_seq1,comp132301_c0_seq1,comp138634_c0_seq2,comp149295_c0_seq9	2.14732	0.00494161	0.0375446
GO:0006704	glucocorticoid biosynthetic process	biological_process	6	2	0.00609756	12	328	36339	comp144103_c1_seq20,comp142556_c0_seq6	18.4649	0.00504969	0.0380968
GO:0070208	protein heterotrimerization	biological_process	8	2	0.00609756	12	328	36339	comp134391_c0_seq1,comp125640_c0_seq1	18.4649	0.00504969	0.0380968
GO:0032314	regulation of Rac GTPase activity	biological_process	16	2	0.00609756	12	328	36339	comp136786_c0_seq3,comp135260_c0_seq3	18.4649	0.00504969	0.0380968
GO:0004497	monooxygenase activity	molecular_function	5	7	0.0189702	219	369	38720	comp146997_c1_seq1,comp146997_c0_seq1,comp142790_c0_seq1,comp142874_c0_seq1,comp135508_c0_seq1,comp128270_c0_seq3,comp145502_c0_seq1	3.354	0.00526115	0.0395997
GO:0016011	dystroglycan complex	cellular_component	7	2	0.00655738	10	305	27176	comp135933_c0_seq2,comp135290_c0_seq1	17.8203	0.00532342	0.0399752
GO:0050900	leukocyte migration	biological_process	6	5	0.0152439	124	328	36339	comp128378_c2_seq6,comp132275_c2_seq1,comp146202_c0_seq1,comp142769_c0_seq1,comp146298_c0_seq1	4.46732	0.00545937	0.0409009
GO:0055007	cardiac muscle cell differentiation	biological_process	9	4	0.0121951	78	328	36339	comp133593_c2_seq1,comp88581_c0_seq1,comp147239_c0_seq1,comp149559_c0_seq1	5.68152	0.00550431	0.0411396
GO:0008146	sulfotransferase activity	molecular_function	5	4	0.0108401	74	369	38720	comp128078_c0_seq1,comp123771_c0_seq2,comp124910_c0_seq2,comp145043_c0_seq2	5.67201	0.00552817	0.0411396
GO:0006820	anion transport	biological_process	6	10	0.0304878	424	328	36339	comp148892_c1_seq1,comp142476_c0_seq1,comp146945_c0_seq2,comp120667_c0_seq1,comp143096_c0_seq1,comp132894_c0_seq2,comp146934_c2_seq4,comp132301_c0_seq1,comp149295_c0_seq9,comp144564_c1_seq1	2.61296	0.00552944	0.0411396
GO:0070330	aromatase activity	molecular_function	7	2	0.00542005	12	369	38720	comp146997_c0_seq1,comp135508_c0_seq1	17.4887	0.00561209	0.0416585
GO:0019226	transmission of nerve impulse	biological_process	5	11	0.0335366	494	328	36339	comp125640_c0_seq1,comp134461_c1_seq1,comp129690_c0_seq1,comp129545_c3_seq1,comp125546_c0_seq2,comp117150_c0_seq2,comp147774_c2_seq20,comp143789_c1_seq15,comp147325_c2_seq7,comp141668_c4_seq1,comp149356_c0_seq1	2.46698	0.00564719	0.0418229
GO:0030674	protein binding, bridging	molecular_function	3	4	0.0108401	75	369	38720	comp126613_c0_seq1,comp130619_c0_seq2,comp123271_c0_seq5,comp131031_c0_seq1	5.59639	0.00579654	0.0428307
GO:0006950	response to stress	biological_process	2	33	0.10061	2299	328	36339	comp148786_c2_seq1,comp129199_c0_seq2,comp126613_c0_seq1,comp35740_c0_seq1,comp138397_c0_seq1,comp140886_c0_seq2,comp144518_c0_seq1,comp141233_c1_seq11,comp123271_c0_seq5,comp146740_c0_seq1,comp131031_c0_seq1,comp142342_c1_seq1,comp125640_c0_seq1,comp138748_c0_seq2,comp128378_c2_seq6,comp146095_c0_seq3,comp132275_c2_seq1,comp131200_c1_seq1,comp148575_c0_seq1,comp129545_c3_seq1,comp141024_c2_seq2,…	1.59028	0.00592673	0.0428538
GO:0048522	positive regulation of cellular process	biological_process	4	35	0.106707	2478	328	36339	comp134391_c0_seq1,comp144355_c2_seq2,comp146740_c0_seq1,comp142342_c1_seq1,comp125640_c0_seq1,comp138748_c0_seq2,comp135260_c0_seq3,comp127597_c0_seq2,comp143343_c1_seq3,comp128378_c2_seq6,comp148170_c1_seq12,comp137349_c0_seq1,comp133466_c1_seq1,comp143075_c0_seq2,comp132275_c2_seq1,comp131200_c1_seq1,comp129545_c3_seq1,comp141024_c2_seq2,comp147824_c0_seq1,comp145757_c0_seq2,comp142556_c0_seq6…	1.56483	0.00592864	0.0428538
GO:0032353	negative regulation of hormone biosynthetic process	biological_process	7	2	0.00609756	13	328	36339	comp144103_c1_seq20,comp142556_c0_seq6	17.0446	0.00593238	0.0428538
GO:0031033	myosin filament organization	biological_process	6	2	0.00609756	13	328	36339	comp136290_c0_seq2,comp149559_c0_seq1	17.0446	0.00593238	0.0428538
GO:0071688	striated muscle myosin thick filament assembly	biological_process	9	2	0.00609756	13	328	36339	comp136290_c0_seq2,comp149559_c0_seq1	17.0446	0.00593238	0.0428538
GO:0033631	cell-cell adhesion mediated by integrin	biological_process	5	2	0.00609756	13	328	36339	comp148866_c1_seq2,comp149442_c1_seq1	17.0446	0.00593238	0.0428538
GO:0010640	regulation of platelet-derived growth factor receptor signaling pathway	biological_process	9	2	0.00609756	13	328	36339	comp125640_c0_seq1,comp128378_c2_seq6	17.0446	0.00593238	0.0428538
GO:0031034	myosin filament assembly	biological_process	7	2	0.00609756	13	328	36339	comp136290_c0_seq2,comp149559_c0_seq1	17.0446	0.00593238	0.0428538
GO:0006700	C21-steroid hormone biosynthetic process	biological_process	7	2	0.00609756	13	328	36339	comp144103_c1_seq20,comp142556_c0_seq6	17.0446	0.00593238	0.0428538
GO:0032351	negative regulation of hormone metabolic process	biological_process	6	2	0.00609756	13	328	36339	comp144103_c1_seq20,comp142556_c0_seq6	17.0446	0.00593238	0.0428538
GO:0015291	secondary active transmembrane transporter activity	molecular_function	8	8	0.0216802	282	369	38720	comp148892_c1_seq1,comp143096_c1_seq1,comp120667_c0_seq1,comp143096_c0_seq1,comp129526_c1_seq1,comp132301_c0_seq1,comp138634_c0_seq2,comp149295_c0_seq9	2.9768	0.00596265	0.0429763
GO:0001906	cell killing	biological_process	1	3	0.00914634	41	328	36339	comp136614_c0_seq4,comp124566_c0_seq2,comp145856_c0_seq4	8.10656	0.00602746	0.0432827
GO:0042471	ear morphogenesis	biological_process	8	5	0.0152439	127	328	36339	comp126959_c0_seq1,comp126959_c4_seq2,comp130619_c0_seq2,comp139370_c0_seq1,comp136355_c0_seq1	4.3618	0.00603197	0.0432827
GO:0008324	cation transmembrane transporter activity	molecular_function	9	23	0.0623306	1361	369	38720	comp146256_c0_seq1,comp35740_c0_seq1,comp148892_c1_seq1,comp35539_c0_seq1,comp142476_c0_seq1,comp118632_c0_seq2,comp138267_c0_seq1,comp143096_c1_seq1,comp134461_c1_seq1,comp143096_c0_seq1,comp148469_c0_seq1,comp147478_c1_seq1,comp148204_c0_seq1,comp136171_c0_seq6,comp129526_c1_seq1,comp145099_c0_seq2,comp127277_c0_seq1,comp137141_c2_seq1,comp144047_c0_seq2,comp147325_c2_seq7,comp138634_c0_seq2,co…	1.77329	0.00621217	0.0444769
GO:0042063	gliogenesis	biological_process	7	5	0.0152439	128	328	36339	comp144936_c0_seq1,comp129545_c3_seq1,comp146368_c0_seq8,comp149356_c0_seq1,comp140985_c5_seq19	4.32772	0.00623187	0.0445192
GO:0046872	metal ion binding	molecular_function	4	117	0.317073	9994	369	38720	comp100378_c0_seq2,comp120993_c0_seq1,comp120993_c1_seq1,comp131800_c0_seq1,comp131755_c1_seq2,comp134391_c0_seq1,comp144332_c1_seq1,comp129199_c0_seq2,comp146256_c0_seq1,comp141961_c1_seq4,comp35740_c0_seq1,comp129601_c2_seq1,comp138397_c0_seq1,comp139966_c0_seq5,comp146997_c1_seq1,comp114071_c0_seq1,comp116934_c0_seq1,comp146891_c0_seq16,comp140886_c0_seq2,comp144355_c2_seq2,comp139126_c2_seq1,…	1.22844	0.00629249	0.0448531
GO:0055082	cellular chemical homeostasis	biological_process	5	11	0.0335366	502	328	36339	comp35740_c0_seq1,comp134461_c1_seq1,comp147239_c0_seq1,comp144343_c0_seq5,comp147478_c1_seq1,comp148204_c0_seq1,comp127277_c0_seq1,comp144047_c0_seq2,comp144529_c0_seq2,comp149522_c0_seq1,comp145856_c0_seq4	2.42766	0.00634095	0.045099
GO:0042446	hormone biosynthetic process	biological_process	5	3	0.00914634	42	328	36339	comp144103_c1_seq20,comp142556_c0_seq6,comp127888_c0_seq1	7.91355	0.00644829	0.0456327
GO:0032835	glomerulus development	biological_process	9	3	0.00914634	42	328	36339	comp133593_c2_seq1,comp125640_c0_seq1,comp145757_c0_seq2	7.91355	0.00644829	0.0456327
GO:0046581	intercellular canaliculus	cellular_component	3	2	0.00655738	11	305	27176	comp136871_c0_seq1,comp149442_c1_seq1	16.2003	0.00645839	0.0456327
GO:0019825	oxygen binding	molecular_function	2	3	0.00813008	40	369	38720	comp100378_c0_seq2,comp120993_c0_seq1,comp120993_c1_seq1	7.86992	0.00653359	0.0460632
GO:0050795	regulation of behavior	biological_process	4	4	0.0121951	82	328	36339	comp128378_c2_seq6,comp132275_c2_seq1,comp142769_c0_seq1,comp146298_c0_seq1	5.40437	0.00656296	0.0461695
GO:0034330	cell junction organization	biological_process	3	5	0.0152439	131	328	36339	comp139126_c2_seq1,comp135260_c0_seq3,comp128378_c2_seq6,comp146368_c0_seq8,comp149561_c0_seq1	4.22861	0.00685943	0.0476731
GO:0042402	cellular biogenic amine catabolic process	biological_process	7	2	0.00609756	14	328	36339	comp117663_c0_seq1,comp141668_c4_seq1	15.8271	0.00688005	0.0476731
GO:0045939	negative regulation of steroid metabolic process	biological_process	7	2	0.00609756	14	328	36339	comp144103_c1_seq20,comp142556_c0_seq6	15.8271	0.00688005	0.0476731
GO:0070542	response to fatty acid	biological_process	5	2	0.00609756	14	328	36339	comp138748_c0_seq2,comp137996_c0_seq1	15.8271	0.00688005	0.0476731
GO:0010894	negative regulation of steroid biosynthetic process	biological_process	8	2	0.00609756	14	328	36339	comp144103_c1_seq20,comp142556_c0_seq6	15.8271	0.00688005	0.0476731
GO:0090030	regulation of steroid hormone biosynthetic process	biological_process	8	2	0.00609756	14	328	36339	comp144103_c1_seq20,comp142556_c0_seq6	15.8271	0.00688005	0.0476731
GO:0032964	collagen biosynthetic process	biological_process	6	2	0.00609756	14	328	36339	comp134391_c0_seq1,comp138748_c0_seq2	15.8271	0.00688005	0.0476731
GO:0050793	regulation of developmental process	biological_process	3	20	0.0609756	1205	328	36339	comp134391_c0_seq1,comp132289_c0_seq2,comp136229_c1_seq1,comp142342_c1_seq1,comp125640_c0_seq1,comp138748_c0_seq2,comp135260_c0_seq3,comp127597_c0_seq2,comp129545_c3_seq1,comp147824_c0_seq1,comp142556_c0_seq6,comp149298_c0_seq1,comp135506_c0_seq1,comp146202_c0_seq1,comp147478_c1_seq1,comp146368_c0_seq8,comp145336_c0_seq1,comp147774_c2_seq20,comp140985_c5_seq19,comp143221_c1_seq1	1.83883	0.00703551	0.048646
GO:0050808	synapse organization	biological_process	3	5	0.0152439	133	328	36339	comp146740_c0_seq1,comp148469_c0_seq1,comp145099_c0_seq2,comp147774_c2_seq20,comp147325_c2_seq7	4.16502	0.00730156	0.0502702
GO:0007605	sensory perception of sound	biological_process	7	5	0.0152439	133	328	36339	comp134391_c0_seq1,comp126959_c0_seq1,comp126959_c4_seq2,comp130619_c0_seq2,comp136355_c0_seq1	4.16502	0.00730156	0.0502702
GO:0042592	homeostatic process	biological_process	3	20	0.0609756	1211	328	36339	comp35740_c0_seq1,comp126959_c0_seq1,comp126959_c4_seq2,comp144518_c0_seq1,comp125640_c0_seq1,comp146945_c0_seq2,comp135260_c0_seq3,comp134461_c1_seq1,comp147239_c0_seq1,comp144343_c0_seq5,comp147478_c1_seq1,comp148204_c0_seq1,comp127277_c0_seq1,comp146368_c0_seq8,comp144047_c0_seq2,comp144529_c0_seq2,comp149522_c0_seq1,comp145856_c0_seq4,comp149295_c0_seq9,comp149356_c0_seq1	1.82972	0.00740962	0.0509056
GO:0002020	protease binding	molecular_function	4	3	0.00813008	42	369	38720	comp149559_c0_seq1,comp127277_c0_seq1,comp149442_c1_seq1	7.49516	0.00748628	0.0513231
GO:0015276	ligand-gated ion channel activity	molecular_function	11	8	0.0216802	294	369	38720	comp146518_c0_seq1,comp147478_c1_seq1,comp148204_c0_seq1,comp127277_c0_seq1,comp144047_c0_seq2,comp144529_c0_seq2,comp149522_c0_seq1,comp144564_c1_seq1	2.8553	0.00758443	0.0517762
GO:0022834	ligand-gated channel activity	molecular_function	10	8	0.0216802	294	369	38720	comp146518_c0_seq1,comp147478_c1_seq1,comp148204_c0_seq1,comp127277_c0_seq1,comp144047_c0_seq2,comp144529_c0_seq2,comp149522_c0_seq1,comp144564_c1_seq1	2.8553	0.00758443	0.0517762
GO:0008556	potassium-transporting ATPase activity	molecular_function	18	2	0.00542005	14	369	38720	comp134461_c1_seq1,comp137141_c2_seq1	14.9903	0.00764119	0.051944
GO:0005523	tropomyosin binding	molecular_function	4	2	0.00542005	14	369	38720	comp133806_c0_seq1,comp146144_c0_seq1	14.9903	0.00764119	0.051944
GO:0060053	neurofilament cytoskeleton	cellular_component	9	2	0.00655738	12	305	27176	comp142775_c0_seq2,comp149561_c0_seq1	14.8503	0.00769293	0.0521858
GO:0008211	glucocorticoid metabolic process	biological_process	5	2	0.00609756	15	328	36339	comp144103_c1_seq20,comp142556_c0_seq6	14.772	0.00789146	0.0533086
GO:0045109	intermediate filament organization	biological_process	6	2	0.00609756	15	328	36339	comp129545_c3_seq1,comp142775_c0_seq2	14.772	0.00789146	0.0533086
GO:0001837	epithelial to mesenchymal transition	biological_process	9	4	0.0121951	87	328	36339	comp134391_c0_seq1,comp142342_c1_seq1,comp125039_c0_seq1,comp146368_c0_seq8	5.09378	0.00806537	0.0543697
GO:0035637	multicellular organismal signaling	biological_process	3	11	0.0335366	520	328	36339	comp125640_c0_seq1,comp134461_c1_seq1,comp129690_c0_seq1,comp129545_c3_seq1,comp125546_c0_seq2,comp117150_c0_seq2,comp147774_c2_seq20,comp143789_c1_seq15,comp147325_c2_seq7,comp141668_c4_seq1,comp149356_c0_seq1	2.34363	0.00814657	0.0548026
GO:0060090	binding, bridging	molecular_function	2	4	0.0108401	83	369	38720	comp126613_c0_seq1,comp130619_c0_seq2,comp123271_c0_seq5,comp131031_c0_seq1	5.05698	0.00826048	0.0554007
GO:0060350	endochondral bone morphogenesis	biological_process	9	3	0.00914634	46	328	36339	comp134391_c0_seq1,comp126959_c0_seq1,comp126959_c4_seq2	7.22541	0.0083041	0.0554007
GO:0010811	positive regulation of cell-substrate adhesion	biological_process	6	3	0.00914634	46	328	36339	comp128378_c2_seq6,comp137349_c0_seq1,comp133466_c1_seq1	7.22541	0.0083041	0.0554007
GO:0031110	regulation of microtubule polymerization or depolymerization	biological_process	8	3	0.00914634	46	328	36339	comp136786_c0_seq3,comp87279_c0_seq1,comp149561_c0_seq1	7.22541	0.0083041	0.0554007
GO:0043169	cation binding	molecular_function	3	117	0.317073	10081	369	38720	comp100378_c0_seq2,comp120993_c0_seq1,comp120993_c1_seq1,comp131800_c0_seq1,comp131755_c1_seq2,comp134391_c0_seq1,comp144332_c1_seq1,comp129199_c0_seq2,comp146256_c0_seq1,comp141961_c1_seq4,comp35740_c0_seq1,comp129601_c2_seq1,comp138397_c0_seq1,comp139966_c0_seq5,comp146997_c1_seq1,comp114071_c0_seq1,comp116934_c0_seq1,comp146891_c0_seq16,comp140886_c0_seq2,comp144355_c2_seq2,comp139126_c2_seq1,…	1.21784	0.00833121	0.055467
GO:0005856	cytoskeleton	cellular_component	7	42	0.137705	2566	305	27176	comp118638_c0_seq1,comp133593_c2_seq1,comp108117_c1_seq1,comp128471_c1_seq3,comp88581_c0_seq1,comp148786_c2_seq1,comp133037_c0_seq4,comp143531_c0_seq1,comp140169_c1_seq3,comp96220_c0_seq1,comp110204_c1_seq1,comp113540_c2_seq1,comp136229_c1_seq1,comp133806_c0_seq1,comp136867_c0_seq1,comp110204_c0_seq1,comp141722_c0_seq1,comp136229_c3_seq1,comp133122_c0_seq1,comp136290_c0_seq2,comp120667_c0_seq1,co…	1.45841	0.00848049	0.0561838
GO:0016653	oxidoreductase activity, acting on NAD(P)H, heme protein as acceptor	molecular_function	6	2	0.00542005	15	369	38720	comp146997_c1_seq1,comp146997_c0_seq1	13.991	0.00876156	0.0561838
GO:0045214	sarcomere organization	biological_process	9	3	0.00914634	47	328	36339	comp147239_c0_seq1,comp149559_c0_seq1,comp149558_c0_seq1	7.07168	0.00881192	0.0561838
GO:0010575	positive regulation vascular endothelial growth factor production	biological_process	6	2	0.00609756	16	328	36339	comp147824_c0_seq1,comp145757_c0_seq2	13.8487	0.00896539	0.0561838
GO:0032800	receptor biosynthetic process	biological_process	6	2	0.00609756	16	328	36339	comp125640_c0_seq1,comp147838_c1_seq9	13.8487	0.00896539	0.0561838
GO:0048820	hair follicle maturation	biological_process	8	2	0.00609756	16	328	36339	comp146368_c0_seq8,comp141972_c0_seq1	13.8487	0.00896539	0.0561838
GO:0044087	regulation of cellular component biogenesis	biological_process	4	8	0.0243902	320	328	36339	comp117434_c0_seq1,comp144936_c0_seq1,comp141722_c0_seq1,comp138748_c0_seq2,comp128378_c2_seq6,comp146202_c0_seq1,comp145099_c0_seq2,comp147774_c2_seq20	2.76974	0.00899985	0.0561838
GO:0021562	vestibulocochlear nerve development	biological_process	8	1	0.00304878	1	328	36339	comp136355_c0_seq1	110.79	0.00902611	0.0561838
GO:0048890	lateral line ganglion development	biological_process	7	1	0.00304878	1	328	36339	comp145123_c1_seq1	110.79	0.00902611	0.0561838
GO:0042756	drinking behavior	biological_process	4	1	0.00304878	1	328	36339	comp147838_c1_seq9	110.79	0.00902611	0.0561838
GO:2000473	positive regulation of hematopoietic stem cell migration	biological_process	8	1	0.00304878	1	328	36339	comp145856_c0_seq4	110.79	0.00902611	0.0561838
GO:0010260	organ senescence	biological_process	6	1	0.00304878	1	328	36339	comp138748_c0_seq2	110.79	0.00902611	0.0561838
GO:0060739	mesenchymal-epithelial cell signaling involved in prostate gland development	biological_process	8	1	0.00304878	1	328	36339	comp146740_c0_seq1	110.79	0.00902611	0.0561838
GO:0045726	positive regulation of integrin biosynthetic process	biological_process	8	1	0.00304878	1	328	36339	comp146368_c0_seq8	110.79	0.00902611	0.0561838
GO:2000791	negative regulation of mesenchymal cell proliferation involved in lung development	biological_process	10	1	0.00304878	1	328	36339	comp140985_c5_seq19	110.79	0.00902611	0.0561838
GO:2000790	regulation of mesenchymal cell proliferation involved in lung development	biological_process	9	1	0.00304878	1	328	36339	comp140985_c5_seq19	110.79	0.00902611	0.0561838
GO:0010625	positive regulation of Schwann cell proliferation	biological_process	12	1	0.00304878	1	328	36339	comp129545_c3_seq1	110.79	0.00902611	0.0561838
GO:0021730	trigeminal sensory nucleus development	biological_process	8	1	0.00304878	1	328	36339	comp140985_c5_seq19	110.79	0.00902611	0.0561838
GO:0061436	establishment of skin barrier	biological_process	8	1	0.00304878	1	328	36339	comp135260_c0_seq3	110.79	0.00902611	0.0561838
GO:0003051	angiotensin-mediated drinking behavior	biological_process	13	1	0.00304878	1	328	36339	comp147838_c1_seq9	110.79	0.00902611	0.0561838
GO:0045113	regulation of integrin biosynthetic process	biological_process	7	1	0.00304878	1	328	36339	comp146368_c0_seq8	110.79	0.00902611	0.0561838
GO:0071673	positive regulation of smooth muscle cell chemotaxis	biological_process	10	1	0.00304878	1	328	36339	comp132275_c2_seq1	110.79	0.00902611	0.0561838
GO:0090026	positive regulation of monocyte chemotaxis	biological_process	10	1	0.00304878	1	328	36339	comp132275_c2_seq1	110.79	0.00902611	0.0561838
GO:0034059	response to anoxia	biological_process	5	1	0.00304878	1	328	36339	comp138748_c0_seq2	110.79	0.00902611	0.0561838
GO:0034124	regulation of MyD88-dependent toll-like receptor signaling pathway	biological_process	13	1	0.00304878	1	328	36339	comp135506_c0_seq1	110.79	0.00902611	0.0561838
GO:2000564	regulation of CD8-positive, alpha-beta T cell proliferation	biological_process	10	1	0.00304878	1	328	36339	comp135506_c0_seq1	110.79	0.00902611	0.0561838
GO:0048917	posterior lateral line ganglion development	biological_process	9	1	0.00304878	1	328	36339	comp145123_c1_seq1	110.79	0.00902611	0.0561838
GO:0035740	CD8-positive, alpha-beta T cell proliferation	biological_process	9	1	0.00304878	1	328	36339	comp135506_c0_seq1	110.79	0.00902611	0.0561838
GO:0010624	regulation of Schwann cell proliferation	biological_process	11	1	0.00304878	1	328	36339	comp129545_c3_seq1	110.79	0.00902611	0.0561838
GO:0060312	regulation of blood vessel remodeling	biological_process	5	1	0.00304878	1	328	36339	comp147824_c0_seq1	110.79	0.00902611	0.0561838
GO:2001185	regulation of CD8-positive, alpha-beta T cell activation	biological_process	9	1	0.00304878	1	328	36339	comp135506_c0_seq1	110.79	0.00902611	0.0561838
GO:0021740	principal sensory nucleus of trigeminal nerve development	biological_process	9	1	0.00304878	1	328	36339	comp140985_c5_seq19	110.79	0.00902611	0.0561838
GO:2000795	negative regulation of epithelial cell proliferation involved in lung morphogenesis	biological_process	11	1	0.00304878	1	328	36339	comp140985_c5_seq19	110.79	0.00902611	0.0561838
GO:0051235	maintenance of location	biological_process	3	6	0.0182927	196	328	36339	comp117434_c0_seq1,comp35740_c0_seq1,comp135290_c0_seq1,comp127277_c0_seq1,comp145336_c0_seq1,comp145856_c0_seq4	3.39152	0.00903047	0.0561838
GO:0048771	tissue remodeling	biological_process	3	4	0.0121951	91	328	36339	comp146945_c0_seq2,comp147824_c0_seq1,comp146368_c0_seq8,comp148346_c0_seq7	4.86987	0.00941764	0.057734
GO:0051017	actin filament bundle assembly	biological_process	7	4	0.0121951	91	328	36339	comp141961_c1_seq4,comp139126_c2_seq1,comp138748_c0_seq2,comp132275_c2_seq1	4.86987	0.00941764	0.057734
GO:0050479	glyceryl-ether monooxygenase activity	molecular_function	7	1	0.00271003	1	369	38720	comp128270_c0_seq3	104.932	0.00952996	0.057734
GO:0004397	histidine ammonia-lyase activity	molecular_function	6	1	0.00271003	1	369	38720	comp137661_c0_seq6	104.932	0.00952996	0.057734
GO:0030348	syntaxin-3 binding	molecular_function	5	1	0.00271003	1	369	38720	comp136614_c0_seq4	104.932	0.00952996	0.057734
GO:0015067	amidinotransferase activity	molecular_function	5	1	0.00271003	1	369	38720	comp143865_c0_seq1	104.932	0.00952996	0.057734
GO:0015347	sodium-independent organic anion transmembrane transporter activity	molecular_function	11	1	0.00271003	1	369	38720	comp132301_c0_seq1	104.932	0.00952996	0.057734
GO:0004301	epoxide hydrolase activity	molecular_function	6	1	0.00271003	1	369	38720	comp133710_c0_seq1	104.932	0.00952996	0.057734
GO:0015068	glycine amidinotransferase activity	molecular_function	6	1	0.00271003	1	369	38720	comp143865_c0_seq1	104.932	0.00952996	0.057734
GO:0001872	(1->3)-beta-D-glucan binding	molecular_function	4	1	0.00271003	1	369	38720	comp137500_c0_seq3	104.932	0.00952996	0.057734
GO:0004038	allantoinase activity	molecular_function	6	1	0.00271003	1	369	38720	comp123743_c0_seq3	104.932	0.00952996	0.057734
GO:0047045	testosterone 17-beta-dehydrogenase (NADP+) activity	molecular_function	8	1	0.00271003	1	369	38720	comp127888_c0_seq1	104.932	0.00952996	0.057734
GO:0036143	kringle domain binding	molecular_function	4	1	0.00271003	1	369	38720	comp117691_c0_seq1	104.932	0.00952996	0.057734
GO:0016941	natriuretic peptide receptor activity	molecular_function	8	1	0.00271003	1	369	38720	comp139109_c0_seq1	104.932	0.00952996	0.057734
GO:0050678	regulation of epithelial cell proliferation	biological_process	5	5	0.0152439	143	328	36339	comp147824_c0_seq1,comp142556_c0_seq6,comp146368_c0_seq8,comp142769_c0_seq1,comp140985_c5_seq19	3.87376	0.00981287	0.0593366
GO:0009063	cellular amino acid catabolic process	biological_process	8	5	0.0152439	144	328	36339	comp139966_c0_seq5,comp137661_c0_seq6,comp129186_c0_seq1,comp117663_c0_seq1,comp138673_c0_seq1	3.84686	0.0100928	0.060398
GO:0016998	cell wall macromolecule catabolic process	biological_process	6	2	0.00609756	17	328	36339	comp129500_c1_seq2,comp121040_c0_seq1	13.0341	0.0101006	0.060398
GO:0010574	regulation of vascular endothelial growth factor production	biological_process	5	2	0.00609756	17	328	36339	comp147824_c0_seq1,comp145757_c0_seq2	13.0341	0.0101006	0.060398
GO:0014812	muscle cell migration	biological_process	6	2	0.00609756	17	328	36339	comp125640_c0_seq1,comp132275_c2_seq1	13.0341	0.0101006	0.060398
GO:0008207	C21-steroid hormone metabolic process	biological_process	6	2	0.00609756	17	328	36339	comp144103_c1_seq20,comp142556_c0_seq6	13.0341	0.0101006	0.060398
GO:0010573	vascular endothelial growth factor production	biological_process	4	2	0.00609756	17	328	36339	comp147824_c0_seq1,comp145757_c0_seq2	13.0341	0.0101006	0.060398
GO:0000149	SNARE binding	molecular_function	3	3	0.00813008	47	369	38720	comp136614_c0_seq4,comp129690_c0_seq1,comp117150_c0_seq2	6.6978	0.0102115	0.0609482
GO:0009628	response to abiotic stimulus	biological_process	2	12	0.0365854	612	328	36339	comp134391_c0_seq1,comp116934_c0_seq1,comp144518_c0_seq1,comp130619_c0_seq2,comp142342_c1_seq1,comp138748_c0_seq2,comp134461_c1_seq1,comp135506_c0_seq1,comp127277_c0_seq1,comp146368_c0_seq8,comp136871_c0_seq1,comp149442_c1_seq1	2.17235	0.0103222	0.061495
GO:0007416	synapse assembly	biological_process	6	3	0.00914634	50	328	36339	comp145099_c0_seq2,comp147774_c2_seq20,comp147325_c2_seq7	6.64738	0.0104428	0.0620989
GO:0048598	embryonic morphogenesis	biological_process	5	13	0.0396341	689	328	36339	comp146325_c0_seq3,comp126959_c0_seq1,comp126959_c4_seq2,comp130619_c0_seq2,comp139370_c0_seq1,comp125039_c0_seq1,comp125640_c0_seq1,comp111440_c0_seq1,comp143075_c0_seq2,comp134015_c1_seq2,comp145336_c0_seq1,comp144543_c0_seq10,comp136355_c0_seq1	2.09037	0.0104778	0.0621926
GO:0003018	vascular process in circulatory system	biological_process	5	4	0.0121951	94	328	36339	comp133593_c2_seq1,comp113540_c2_seq1,comp128378_c2_seq6,comp134461_c1_seq1	4.71445	0.0105231	0.0622328
GO:0030203	glycosaminoglycan metabolic process	biological_process	5	4	0.0121951	94	328	36339	comp146054_c1_seq1,comp129500_c1_seq2,comp132936_c0_seq12,comp130212_c0_seq1	4.71445	0.0105231	0.0622328
GO:0015294	solute:cation symporter activity	molecular_function	10	5	0.0135501	139	369	38720	comp148892_c1_seq1,comp143096_c1_seq1,comp143096_c0_seq1,comp129526_c1_seq1,comp138634_c0_seq2	3.77454	0.0108906	0.0642884
GO:0044085	cellular component biogenesis	biological_process	2	27	0.0823171	1866	328	36339	comp134391_c0_seq1,comp141961_c1_seq4,comp126613_c0_seq1,comp117434_c0_seq1,comp139126_c2_seq1,comp96220_c0_seq1,comp123271_c0_seq5,comp144936_c0_seq1,comp131031_c0_seq1,comp141722_c0_seq1,comp125640_c0_seq1,comp138748_c0_seq2,comp124566_c0_seq2,comp135260_c0_seq3,comp140313_c0_seq8,comp128378_c2_seq6,comp136290_c0_seq2,comp132275_c2_seq1,comp141024_c2_seq2,comp149559_c0_seq1,comp146202_c0_seq1,c…	1.60307	0.0111915	0.0649017
GO:0070820	tertiary granule	cellular_component	10	1	0.00327869	1	305	27176	comp136614_c0_seq4	89.1016	0.0112231	0.0649017
GO:0005927	muscle tendon junction	cellular_component	5	1	0.00327869	1	305	27176	comp146100_c2_seq2	89.1016	0.0112231	0.0649017
GO:0005592	collagen type XI	cellular_component	6	1	0.00327869	1	305	27176	comp130619_c0_seq2	89.1016	0.0112231	0.0649017
GO:0001652	granular component	cellular_component	12	1	0.00327869	1	305	27176	comp117691_c0_seq1	89.1016	0.0112231	0.0649017
GO:0005766	primary lysosome	cellular_component	10	1	0.00327869	1	305	27176	comp136614_c0_seq4	89.1016	0.0112231	0.0649017
GO:0044194	cytolytic granule	cellular_component	10	1	0.00327869	1	305	27176	comp136614_c0_seq4	89.1016	0.0112231	0.0649017
GO:0005584	collagen type I	cellular_component	6	1	0.00327869	1	305	27176	comp134391_c0_seq1	89.1016	0.0112231	0.0649017
GO:0042582	azurophil granule	cellular_component	11	1	0.00327869	1	305	27176	comp136614_c0_seq4	89.1016	0.0112231	0.0649017
GO:0042581	specific granule	cellular_component	10	1	0.00327869	1	305	27176	comp136614_c0_seq4	89.1016	0.0112231	0.0649017
GO:0060445	branching involved in salivary gland morphogenesis	biological_process	9	2	0.00609756	18	328	36339	comp143343_c1_seq3,comp148346_c0_seq7	12.31	0.011296	0.0649017
GO:0006208	pyrimidine nucleobase catabolic process	biological_process	8	2	0.00609756	18	328	36339	comp144371_c0_seq7,comp145068_c0_seq16	12.31	0.011296	0.0649017
GO:0033628	regulation of cell adhesion mediated by integrin	biological_process	5	2	0.00609756	18	328	36339	comp146368_c0_seq8,comp149442_c1_seq1	12.31	0.011296	0.0649017
GO:0046885	regulation of hormone biosynthetic process	biological_process	6	2	0.00609756	18	328	36339	comp144103_c1_seq20,comp142556_c0_seq6	12.31	0.011296	0.0649017
GO:0010718	positive regulation of epithelial to mesenchymal transition	biological_process	11	2	0.00609756	18	328	36339	comp134391_c0_seq1,comp146368_c0_seq8	12.31	0.011296	0.0649017
GO:0007423	sensory organ development	biological_process	6	12	0.0365854	622	328	36339	comp146325_c0_seq3,comp126959_c0_seq1,comp126959_c4_seq2,comp130619_c0_seq2,comp139370_c0_seq1,comp148469_c0_seq1,comp146202_c0_seq1,comp141323_c0_seq1,comp145099_c0_seq2,comp146368_c0_seq8,comp136355_c0_seq1,comp143221_c1_seq1	2.13742	0.0116125	0.0665302
GO:0015671	oxygen transport	biological_process	6	3	0.00914634	52	328	36339	comp100378_c0_seq2,comp120993_c0_seq1,comp120993_c1_seq1	6.39171	0.0116206	0.0665302
GO:0007519	skeletal muscle tissue development	biological_process	8	6	0.0182927	208	328	36339	comp108117_c1_seq1,comp146740_c0_seq1,comp148469_c0_seq1,comp127277_c0_seq1,comp148820_c0_seq1,comp149356_c0_seq1	3.19585	0.0118584	0.0676517
GO:0050865	regulation of cell activation	biological_process	4	6	0.0182927	208	328	36339	comp138748_c0_seq2,comp128378_c2_seq6,comp132275_c2_seq1,comp135506_c0_seq1,comp149442_c1_seq1,comp145856_c0_seq4	3.19585	0.0118584	0.0676517
GO:0005344	oxygen transporter activity	molecular_function	7	3	0.00813008	50	369	38720	comp100378_c0_seq2,comp120993_c0_seq1,comp120993_c1_seq1	6.29593	0.0120881	0.0688402
GO:0010817	regulation of hormone levels	biological_process	3	6	0.0182927	209	328	36339	comp144103_c1_seq20,comp135571_c0_seq1,comp142556_c0_seq6,comp117150_c0_seq2,comp127888_c0_seq1,comp136205_c5_seq1	3.18056	0.0121192	0.0688961
GO:0051493	regulation of cytoskeleton organization	biological_process	6	7	0.0213415	272	328	36339	comp117434_c0_seq1,comp136786_c0_seq3,comp141722_c0_seq1,comp138748_c0_seq2,comp87279_c0_seq1,comp146202_c0_seq1,comp149561_c0_seq1	2.8512	0.0122222	0.0693218
GO:0031109	microtubule polymerization or depolymerization	biological_process	6	3	0.00914634	53	328	36339	comp136786_c0_seq3,comp87279_c0_seq1,comp149561_c0_seq1	6.27111	0.012237	0.0693218
GO:0035725	sodium ion transmembrane transport	biological_process	9	6	0.0182927	210	328	36339	comp148892_c1_seq1,comp143096_c1_seq1,comp134461_c1_seq1,comp143096_c0_seq1,comp129526_c1_seq1,comp138634_c0_seq2	3.16542	0.012384	0.0700316
GO:0010810	regulation of cell-substrate adhesion	biological_process	5	4	0.0121951	99	328	36339	comp134391_c0_seq1,comp128378_c2_seq6,comp137349_c0_seq1,comp133466_c1_seq1	4.47635	0.0125456	0.0701124
GO:0032103	positive regulation of response to external stimulus	biological_process	5	4	0.0121951	99	328	36339	comp128378_c2_seq6,comp132275_c2_seq1,comp142769_c0_seq1,comp146298_c0_seq1	4.47635	0.0125456	0.0701124
GO:0048857	neural nucleus development	biological_process	3	2	0.00609756	19	328	36339	comp145123_c1_seq1,comp140985_c5_seq19	11.6621	0.0125503	0.0701124
GO:0007157	heterophilic cell-cell adhesion	biological_process	5	2	0.00609756	19	328	36339	comp146820_c0_seq2,comp148866_c1_seq2	11.6621	0.0125503	0.0701124
GO:0009310	amine catabolic process	biological_process	5	2	0.00609756	19	328	36339	comp117663_c0_seq1,comp141668_c4_seq1	11.6621	0.0125503	0.0701124
GO:0048662	negative regulation of smooth muscle cell proliferation	biological_process	6	2	0.00609756	19	328	36339	comp125640_c0_seq1,comp132275_c2_seq1	11.6621	0.0125503	0.0701124
GO:0031122	cytoplasmic microtubule organization	biological_process	6	2	0.00609756	19	328	36339	comp136786_c0_seq3,comp149561_c0_seq1	11.6621	0.0125503	0.0701124
GO:0006461	protein complex assembly	biological_process	5	14	0.0426829	784	328	36339	comp134391_c0_seq1,comp126613_c0_seq1,comp117434_c0_seq1,comp96220_c0_seq1,comp123271_c0_seq5,comp131031_c0_seq1,comp141722_c0_seq1,comp125640_c0_seq1,comp140313_c0_seq8,comp136290_c0_seq2,comp132275_c2_seq1,comp149559_c0_seq1,comp146202_c0_seq1,comp143789_c1_seq15	1.97839	0.0125896	0.0702104
GO:0070271	protein complex biogenesis	biological_process	3	14	0.0426829	785	328	36339	comp134391_c0_seq1,comp126613_c0_seq1,comp117434_c0_seq1,comp96220_c0_seq1,comp123271_c0_seq5,comp131031_c0_seq1,comp141722_c0_seq1,comp125640_c0_seq1,comp140313_c0_seq8,comp136290_c0_seq2,comp132275_c2_seq1,comp149559_c0_seq1,comp146202_c0_seq1,comp143789_c1_seq15	1.97587	0.0127172	0.0707998
GO:0003206	cardiac chamber morphogenesis	biological_process	9	4	0.0121951	100	328	36339	comp130619_c0_seq2,comp139370_c0_seq1,comp135571_c0_seq1,comp148346_c0_seq7	4.43159	0.0129778	0.0720022
GO:0022612	gland morphogenesis	biological_process	7	4	0.0121951	100	328	36339	comp146740_c0_seq1,comp143343_c1_seq3,comp146368_c0_seq8,comp148346_c0_seq7	4.43159	0.0129778	0.0720022
GO:0014031	mesenchymal cell development	biological_process	8	5	0.0152439	154	328	36339	comp134391_c0_seq1,comp142342_c1_seq1,comp125039_c0_seq1,comp146368_c0_seq8,comp148346_c0_seq7	3.59707	0.0131981	0.0730988
GO:0021700	developmental maturation	biological_process	3	5	0.0152439	155	328	36339	comp135933_c0_seq2,comp127277_c0_seq1,comp146368_c0_seq8,comp147774_c2_seq20,comp141972_c0_seq1	3.57386	0.0135403	0.0748655
GO:0031102	neuron projection regeneration	biological_process	12	2	0.00609756	20	328	36339	comp146740_c0_seq1,comp129545_c3_seq1	11.079	0.0138624	0.0765159
GO:0015293	symporter activity	molecular_function	9	5	0.0135501	148	369	38720	comp148892_c1_seq1,comp143096_c1_seq1,comp143096_c0_seq1,comp129526_c1_seq1,comp138634_c0_seq2	3.54501	0.0139787	0.077026
GO:0023056	positive regulation of signaling	biological_process	4	13	0.0396341	716	328	36339	comp134391_c0_seq1,comp125640_c0_seq1,comp138748_c0_seq2,comp135260_c0_seq3,comp128378_c2_seq6,comp131200_c1_seq1,comp129545_c3_seq1,comp147824_c0_seq1,comp145757_c0_seq2,comp142556_c0_seq6,comp148866_c1_seq2,comp146368_c0_seq8,comp145856_c0_seq4	2.01154	0.014021	0.0770727
GO:0016054	organic acid catabolic process	biological_process	5	6	0.0182927	216	328	36339	comp139966_c0_seq5,comp125640_c0_seq1,comp137661_c0_seq6,comp129186_c0_seq1,comp117663_c0_seq1,comp138673_c0_seq1	3.07749	0.0140588	0.0770727
GO:0046395	carboxylic acid catabolic process	biological_process	7	6	0.0182927	216	328	36339	comp139966_c0_seq5,comp125640_c0_seq1,comp137661_c0_seq6,comp129186_c0_seq1,comp117663_c0_seq1,comp138673_c0_seq1	3.07749	0.0140588	0.0770727
GO:0016810	hydrolase activity, acting on carbon-nitrogen (but not peptide) bonds	molecular_function	4	7	0.0189702	265	369	38720	comp143865_c0_seq1,comp103595_c0_seq1,comp144371_c0_seq7,comp123743_c0_seq3,comp141551_c0_seq2,comp145068_c0_seq16,comp132057_c0_seq1	2.7718	0.014097	0.077151
GO:0015669	gas transport	biological_process	5	3	0.00914634	56	328	36339	comp100378_c0_seq2,comp120993_c0_seq1,comp120993_c1_seq1	5.93516	0.0141972	0.0775681
GO:0034329	cell junction assembly	biological_process	4	4	0.0121951	104	328	36339	comp139126_c2_seq1,comp135260_c0_seq3,comp128378_c2_seq6,comp149561_c0_seq1	4.26114	0.0148009	0.0807301
GO:0008637	apoptotic mitochondrial changes	biological_process	6	3	0.00914634	57	328	36339	comp35740_c0_seq1,comp121147_c0_seq1,comp121147_c3_seq1	5.83103	0.0148878	0.0810668
GO:0007267	cell-cell signaling	biological_process	4	12	0.0365854	645	328	36339	comp146740_c0_seq1,comp125640_c0_seq1,comp134461_c1_seq1,comp129690_c0_seq1,comp129545_c3_seq1,comp125546_c0_seq2,comp117150_c0_seq2,comp147774_c2_seq20,comp143789_c1_seq15,comp147325_c2_seq7,comp141668_c4_seq1,comp149356_c0_seq1	2.0612	0.0150505	0.0818147
GO:0045216	cell-cell junction organization	biological_process	4	4	0.0121951	105	328	36339	comp139126_c2_seq1,comp135260_c0_seq3,comp128378_c2_seq6,comp146368_c0_seq8	4.22056	0.0152807	0.0827873
GO:0010001	glial cell differentiation	biological_process	8	4	0.0121951	105	328	36339	comp144936_c0_seq1,comp129545_c3_seq1,comp149356_c0_seq1,comp140985_c5_seq19	4.22056	0.0152807	0.0827873
GO:0003796	lysozyme activity	molecular_function	6	2	0.00542005	20	369	38720	comp129500_c1_seq2,comp121040_c0_seq1	10.4932	0.0153654	0.0831068
GO:0035272	exocrine system development	biological_process	5	3	0.00914634	58	328	36339	comp143343_c1_seq3,comp146368_c0_seq8,comp148346_c0_seq7	5.7305	0.0155971	0.0842189
GO:0044712	single-organism catabolic process	biological_process	3	7	0.0213415	286	328	36339	comp122625_c0_seq1,comp139966_c0_seq5,comp125640_c0_seq1,comp137661_c0_seq6,comp129186_c0_seq1,comp117663_c0_seq1,comp138673_c0_seq1	2.71163	0.015698	0.0844812
GO:0044282	small molecule catabolic process	biological_process	4	7	0.0213415	286	328	36339	comp122625_c0_seq1,comp139966_c0_seq5,comp125640_c0_seq1,comp137661_c0_seq6,comp129186_c0_seq1,comp117663_c0_seq1,comp138673_c0_seq1	2.71163	0.015698	0.0844812
GO:0010720	positive regulation of cell development	biological_process	7	4	0.0121951	106	328	36339	comp134391_c0_seq1,comp125640_c0_seq1,comp129545_c3_seq1,comp146368_c0_seq8	4.18074	0.0157701	0.0847281
GO:0015081	sodium ion transmembrane transporter activity	molecular_function	12	6	0.0162602	210	369	38720	comp148892_c1_seq1,comp143096_c1_seq1,comp134461_c1_seq1,comp143096_c0_seq1,comp129526_c1_seq1,comp138634_c0_seq2	2.99806	0.0158064	0.0847824
GO:0042802	identical protein binding	molecular_function	3	13	0.0352304	689	369	38720	comp134391_c0_seq1,comp35740_c0_seq1,comp126959_c0_seq1,comp126959_c4_seq2,comp125640_c0_seq1,comp120667_c0_seq1,comp138651_c0_seq1,comp149559_c0_seq1,comp141126_c2_seq1,comp148866_c1_seq2,comp146368_c0_seq8,comp149442_c1_seq1,comp149561_c0_seq1	1.97985	0.015863	0.0849446
GO:0016787	hydrolase activity	molecular_function	3	111	0.300813	9702	369	38720	comp133593_c2_seq1,comp108374_c0_seq1,comp148786_c2_seq1,comp144936_c2_seq2,comp146256_c0_seq1,comp35740_c0_seq1,comp146465_c1_seq1,comp143865_c0_seq1,comp129601_c2_seq1,comp138397_c0_seq1,comp146054_c1_seq1,comp146891_c0_seq16,comp132738_c0_seq1,comp134213_c0_seq5,comp136786_c0_seq3,comp129500_c1_seq2,comp35539_c0_seq1,comp132221_c0_seq1,comp113540_c2_seq1,comp136229_c1_seq1,comp133996_c0_seq1,c…	1.20052	0.0159957	0.0854622
GO:0006897	endocytosis	biological_process	5	11	0.0335366	574	328	36339	comp142342_c1_seq1,comp125039_c0_seq1,comp125640_c0_seq1,comp143343_c1_seq3,comp137349_c0_seq1,comp111440_c0_seq1,comp132275_c2_seq1,comp141024_c2_seq2,comp146820_c0_seq2,comp146202_c0_seq1,comp137500_c0_seq3	2.12315	0.0160126	0.0854622
GO:0048762	mesenchymal cell differentiation	biological_process	7	5	0.0152439	162	328	36339	comp134391_c0_seq1,comp142342_c1_seq1,comp125039_c0_seq1,comp146368_c0_seq8,comp148346_c0_seq7	3.41943	0.0161038	0.0854827
GO:0051239	regulation of multicellular organismal process	biological_process	3	22	0.0670732	1482	328	36339	comp134391_c0_seq1,comp146256_c0_seq1,comp35740_c0_seq1,comp132289_c0_seq2,comp136229_c1_seq1,comp142342_c1_seq1,comp125640_c0_seq1,comp138748_c0_seq2,comp128378_c2_seq6,comp134461_c1_seq1,comp129545_c3_seq1,comp147824_c0_seq1,comp145757_c0_seq2,comp142556_c0_seq6,comp149298_c0_seq1,comp135506_c0_seq1,comp147478_c1_seq1,comp146368_c0_seq8,comp145336_c0_seq1,comp147774_c2_seq20,comp140985_c5_seq19…	1.64465	0.0161681	0.0854827
GO:0022405	hair cycle process	biological_process	5	3	0.00914634	59	328	36339	comp142822_c0_seq1,comp146368_c0_seq8,comp141972_c0_seq1	5.63337	0.0163251	0.0854827
GO:0060401	cytosolic calcium ion transport	biological_process	10	3	0.00914634	59	328	36339	comp138748_c0_seq2,comp127277_c0_seq1,comp145856_c0_seq4	5.63337	0.0163251	0.0854827
GO:0021545	cranial nerve development	biological_process	7	3	0.00914634	59	328	36339	comp145123_c1_seq1,comp149356_c0_seq1,comp136355_c0_seq1	5.63337	0.0163251	0.0854827
GO:0001942	hair follicle development	biological_process	7	3	0.00914634	59	328	36339	comp142822_c0_seq1,comp146368_c0_seq8,comp141972_c0_seq1	5.63337	0.0163251	0.0854827
GO:0016702	oxidoreductase activity, acting on single donors with incorporation of molecular oxygen, incorporation of two atoms of oxygen	molecular_function	6	4	0.0108401	102	369	38720	comp139966_c0_seq5,comp126281_c0_seq2,comp128441_c2_seq1,comp117663_c0_seq1	4.11499	0.0166108	0.0854827
GO:0015267	channel activity	molecular_function	8	15	0.0406504	846	369	38720	comp138267_c0_seq1,comp124566_c0_seq2,comp136978_c0_seq5,comp146518_c0_seq1,comp148469_c0_seq1,comp132894_c0_seq2,comp147478_c1_seq1,comp148204_c0_seq1,comp145099_c0_seq2,comp127277_c0_seq1,comp144047_c0_seq2,comp147325_c2_seq7,comp144529_c0_seq2,comp149522_c0_seq1,comp144564_c1_seq1	1.8605	0.016714	0.0854827
GO:0022803	passive transmembrane transporter activity	molecular_function	7	15	0.0406504	846	369	38720	comp138267_c0_seq1,comp124566_c0_seq2,comp136978_c0_seq5,comp146518_c0_seq1,comp148469_c0_seq1,comp132894_c0_seq2,comp147478_c1_seq1,comp148204_c0_seq1,comp145099_c0_seq2,comp127277_c0_seq1,comp144047_c0_seq2,comp147325_c2_seq7,comp144529_c0_seq2,comp149522_c0_seq1,comp144564_c1_seq1	1.8605	0.016714	0.0854827
GO:0016705	oxidoreductase activity, acting on paired donors, with incorporation or reduction of molecular oxygen	molecular_function	5	9	0.0243902	408	369	38720	comp146997_c1_seq1,comp146997_c0_seq1,comp142790_c0_seq1,comp142874_c0_seq1,comp135508_c0_seq1,comp149353_c0_seq1,comp128270_c0_seq3,comp145502_c0_seq1,comp141778_c2_seq1	2.31468	0.0171363	0.0854827
GO:0001725	stress fiber	cellular_component	10	3	0.00983607	49	305	27176	comp108117_c1_seq1,comp136867_c0_seq1,comp136290_c0_seq2	5.4552	0.0176335	0.0854827
GO:0016701	oxidoreductase activity, acting on single donors with incorporation of molecular oxygen	molecular_function	5	4	0.0108401	104	369	38720	comp139966_c0_seq5,comp126281_c0_seq2,comp128441_c2_seq1,comp117663_c0_seq1	4.03586	0.0177116	0.0854827
GO:0050863	regulation of T cell activation	biological_process	7	4	0.0121951	110	328	36339	comp132275_c2_seq1,comp135506_c0_seq1,comp149442_c1_seq1,comp145856_c0_seq4	4.02871	0.0178258	0.0854827
GO:0042129	regulation of T cell proliferation	biological_process	8	3	0.00914634	61	328	36339	comp132275_c2_seq1,comp135506_c0_seq1,comp145856_c0_seq4	5.44867	0.0178376	0.0854827
GO:0007044	cell-substrate junction assembly	biological_process	5	3	0.00914634	61	328	36339	comp139126_c2_seq1,comp128378_c2_seq6,comp149561_c0_seq1	5.44867	0.0178376	0.0854827
GO:0090076	relaxation of skeletal muscle	biological_process	6	1	0.00304878	2	328	36339	comp35740_c0_seq1	55.3948	0.017971	0.0854827
GO:0021773	striatal medium spiny neuron differentiation	biological_process	12	1	0.00304878	2	328	36339	comp143221_c1_seq1	55.3948	0.017971	0.0854827
GO:2000478	positive regulation of metanephric glomerular visceral epithelial cell development	biological_process	16	1	0.00304878	2	328	36339	comp125640_c0_seq1	55.3948	0.017971	0.0854827
GO:0070316	regulation of G0 to G1 transition	biological_process	7	1	0.00304878	2	328	36339	comp138748_c0_seq2	55.3948	0.017971	0.0854827
GO:0030860	regulation of polarized epithelial cell differentiation	biological_process	8	1	0.00304878	2	328	36339	comp136229_c1_seq1	55.3948	0.017971	0.0854827
GO:0045023	G0 to G1 transition	biological_process	6	1	0.00304878	2	328	36339	comp138748_c0_seq2	55.3948	0.017971	0.0854827
GO:0006601	creatine biosynthetic process	biological_process	10	1	0.00304878	2	328	36339	comp143865_c0_seq1	55.3948	0.017971	0.0854827
GO:0002701	negative regulation of production of molecular mediator of immune response	biological_process	6	1	0.00304878	2	328	36339	comp146368_c0_seq8	55.3948	0.017971	0.0854827
GO:0006600	creatine metabolic process	biological_process	9	1	0.00304878	2	328	36339	comp143865_c0_seq1	55.3948	0.017971	0.0854827
GO:0051795	positive regulation of catagen	biological_process	11	1	0.00304878	2	328	36339	comp146368_c0_seq8	55.3948	0.017971	0.0854827
GO:0022601	menstrual cycle phase	biological_process	6	1	0.00304878	2	328	36339	comp146368_c0_seq8	55.3948	0.017971	0.0854827
GO:2000584	negative regulation of platelet-derived growth factor receptor-alpha signaling pathway	biological_process	11	1	0.00304878	2	328	36339	comp125640_c0_seq1	55.3948	0.017971	0.0854827
GO:0001878	response to yeast	biological_process	5	1	0.00304878	2	328	36339	comp137500_c0_seq3	55.3948	0.017971	0.0854827
GO:0033034	positive regulation of myeloid cell apoptotic process	biological_process	9	1	0.00304878	2	328	36339	comp125640_c0_seq1	55.3948	0.017971	0.0854827
GO:2000583	regulation of platelet-derived growth factor receptor-alpha signaling pathway	biological_process	10	1	0.00304878	2	328	36339	comp125640_c0_seq1	55.3948	0.017971	0.0854827
GO:1900087	positive regulation of G1/S transition of mitotic cell cycle	biological_process	10	1	0.00304878	2	328	36339	comp132275_c2_seq1	55.3948	0.017971	0.0854827
GO:0035583	sequestering of TGFbeta in extracellular matrix	biological_process	11	1	0.00304878	2	328	36339	comp145336_c0_seq1	55.3948	0.017971	0.0854827
GO:0043605	cellular amide catabolic process	biological_process	5	1	0.00304878	2	328	36339	comp123743_c0_seq3	55.3948	0.017971	0.0854827
GO:0002378	immunoglobulin biosynthetic process	biological_process	5	1	0.00304878	2	328	36339	comp145856_c0_seq4	55.3948	0.017971	0.0854827
GO:0061141	lung ciliated cell differentiation	biological_process	10	1	0.00304878	2	328	36339	comp140985_c5_seq19	55.3948	0.017971	0.0854827
GO:0045112	integrin biosynthetic process	biological_process	6	1	0.00304878	2	328	36339	comp146368_c0_seq8	55.3948	0.017971	0.0854827
GO:0003350	pulmonary myocardium development	biological_process	10	1	0.00304878	2	328	36339	comp148346_c0_seq7	55.3948	0.017971	0.0854827
GO:0032470	elevation of endoplasmic reticulum calcium ion concentration	biological_process	11	1	0.00304878	2	328	36339	comp35740_c0_seq1	55.3948	0.017971	0.0854827
GO:0072201	negative regulation of mesenchymal cell proliferation	biological_process	6	1	0.00304878	2	328	36339	comp140985_c5_seq19	55.3948	0.017971	0.0854827
GO:2000105	positive regulation of DNA-dependent DNA replication	biological_process	10	1	0.00304878	2	328	36339	comp142556_c0_seq6	55.3948	0.017971	0.0854827
GO:0072298	regulation of metanephric glomerulus development	biological_process	11	1	0.00304878	2	328	36339	comp125640_c0_seq1	55.3948	0.017971	0.0854827
GO:0051794	regulation of catagen	biological_process	10	1	0.00304878	2	328	36339	comp146368_c0_seq8	55.3948	0.017971	0.0854827
GO:2000534	positive regulation of renal albumin absorption	biological_process	9	1	0.00304878	2	328	36339	comp125640_c0_seq1	55.3948	0.017971	0.0854827
GO:2000471	regulation of hematopoietic stem cell migration	biological_process	7	1	0.00304878	2	328	36339	comp145856_c0_seq4	55.3948	0.017971	0.0854827
GO:0010716	negative regulation of extracellular matrix disassembly	biological_process	7	1	0.00304878	2	328	36339	comp149442_c1_seq1	55.3948	0.017971	0.0854827
GO:2000477	regulation of metanephric glomerular visceral epithelial cell development	biological_process	15	1	0.00304878	2	328	36339	comp125640_c0_seq1	55.3948	0.017971	0.0854827
GO:0051126	negative regulation of actin nucleation	biological_process	14	1	0.00304878	2	328	36339	comp146202_c0_seq1	55.3948	0.017971	0.0854827
GO:0008228	opsonization	biological_process	7	1	0.00304878	2	328	36339	comp137500_c0_seq3	55.3948	0.017971	0.0854827
GO:2000648	positive regulation of stem cell proliferation	biological_process	6	1	0.00304878	2	328	36339	comp145856_c0_seq4	55.3948	0.017971	0.0854827
GO:0035989	tendon development	biological_process	5	1	0.00304878	2	328	36339	comp139370_c0_seq1	55.3948	0.017971	0.0854827
GO:0001911	negative regulation of leukocyte mediated cytotoxicity	biological_process	6	1	0.00304878	2	328	36339	comp145856_c0_seq4	55.3948	0.017971	0.0854827
GO:0071639	positive regulation of monocyte chemotactic protein-1 production	biological_process	7	1	0.00304878	2	328	36339	comp125640_c0_seq1	55.3948	0.017971	0.0854827
GO:0045715	negative regulation of low-density lipoprotein particle receptor biosynthetic process	biological_process	9	1	0.00304878	2	328	36339	comp125640_c0_seq1	55.3948	0.017971	0.0854827
GO:0060509	Type I pneumocyte differentiation	biological_process	10	1	0.00304878	2	328	36339	comp140985_c5_seq19	55.3948	0.017971	0.0854827
GO:0014846	esophagus smooth muscle contraction	biological_process	8	1	0.00304878	2	328	36339	comp145757_c0_seq2	55.3948	0.017971	0.0854827
GO:0070318	positive regulation of G0 to G1 transition	biological_process	8	1	0.00304878	2	328	36339	comp138748_c0_seq2	55.3948	0.017971	0.0854827
GO:0010745	negative regulation of macrophage derived foam cell differentiation	biological_process	8	1	0.00304878	2	328	36339	comp125640_c0_seq1	55.3948	0.017971	0.0854827
GO:0048818	positive regulation of hair follicle maturation	biological_process	10	1	0.00304878	2	328	36339	comp146368_c0_seq8	55.3948	0.017971	0.0854827
GO:0033561	regulation of water loss via skin	biological_process	7	1	0.00304878	2	328	36339	comp135260_c0_seq3	55.3948	0.017971	0.0854827
GO:0050765	negative regulation of phagocytosis	biological_process	8	1	0.00304878	2	328	36339	comp125640_c0_seq1	55.3948	0.017971	0.0854827
GO:0031342	negative regulation of cell killing	biological_process	4	1	0.00304878	2	328	36339	comp145856_c0_seq4	55.3948	0.017971	0.0854827
GO:0002719	negative regulation of cytokine production involved in immune response	biological_process	7	1	0.00304878	2	328	36339	comp146368_c0_seq8	55.3948	0.017971	0.0854827
GO:0010936	negative regulation of macrophage cytokine production	biological_process	8	1	0.00304878	2	328	36339	comp146368_c0_seq8	55.3948	0.017971	0.0854827
GO:0000256	allantoin catabolic process	biological_process	6	1	0.00304878	2	328	36339	comp123743_c0_seq3	55.3948	0.017971	0.0854827
GO:0060486	Clara cell differentiation	biological_process	10	1	0.00304878	2	328	36339	comp140985_c5_seq19	55.3948	0.017971	0.0854827
GO:0048819	regulation of hair follicle maturation	biological_process	9	1	0.00304878	2	328	36339	comp146368_c0_seq8	55.3948	0.017971	0.0854827
GO:0070994	detection of oxidative stress	biological_process	4	1	0.00304878	2	328	36339	comp125640_c0_seq1	55.3948	0.017971	0.0854827
GO:0071678	olfactory bulb axon guidance	biological_process	14	1	0.00304878	2	328	36339	comp143221_c1_seq1	55.3948	0.017971	0.0854827
GO:0001915	negative regulation of T cell mediated cytotoxicity	biological_process	9	1	0.00304878	2	328	36339	comp145856_c0_seq4	55.3948	0.017971	0.0854827
GO:0033552	response to vitamin B3	biological_process	7	1	0.00304878	2	328	36339	comp137996_c0_seq1	55.3948	0.017971	0.0854827
GO:2000461	negative regulation of eukaryotic cell surface binding	biological_process	5	1	0.00304878	2	328	36339	comp125640_c0_seq1	55.3948	0.017971	0.0854827
GO:2000590	negative regulation of metanephric mesenchymal cell migration	biological_process	12	1	0.00304878	2	328	36339	comp125640_c0_seq1	55.3948	0.017971	0.0854827
GO:0044036	cell wall macromolecule metabolic process	biological_process	5	2	0.00609756	23	328	36339	comp129500_c1_seq2,comp121040_c0_seq1	9.63388	0.0181343	0.0854827
GO:0010770	positive regulation of cell morphogenesis involved in differentiation	biological_process	8	2	0.00609756	23	328	36339	comp134391_c0_seq1,comp146368_c0_seq8	9.63388	0.0181343	0.0854827
GO:0051489	regulation of filopodium assembly	biological_process	7	2	0.00609756	23	328	36339	comp144936_c0_seq1,comp145099_c0_seq2	9.63388	0.0181343	0.0854827
GO:0045104	intermediate filament cytoskeleton organization	biological_process	5	2	0.00609756	23	328	36339	comp129545_c3_seq1,comp142775_c0_seq2	9.63388	0.0181343	0.0854827
GO:0050777	negative regulation of immune response	biological_process	5	2	0.00609756	23	328	36339	comp138651_c0_seq1,comp145856_c0_seq4	9.63388	0.0181343	0.0854827
GO:0071346	cellular response to interferon-gamma	biological_process	7	2	0.00609756	23	328	36339	comp132275_c2_seq1,comp135506_c0_seq1	9.63388	0.0181343	0.0854827
GO:0035020	regulation of Rac protein signal transduction	biological_process	9	2	0.00609756	23	328	36339	comp136786_c0_seq3,comp135260_c0_seq3	9.63388	0.0181343	0.0854827
GO:0060343	trabecula formation	biological_process	7	2	0.00609756	23	328	36339	comp134391_c0_seq1,comp145336_c0_seq1	9.63388	0.0181343	0.0854827
GO:0042633	hair cycle	biological_process	4	3	0.00914634	62	328	36339	comp142822_c0_seq1,comp146368_c0_seq8,comp141972_c0_seq1	5.36079	0.0186221	0.0875267
GO:0022404	molting cycle process	biological_process	4	3	0.00914634	62	328	36339	comp142822_c0_seq1,comp146368_c0_seq8,comp141972_c0_seq1	5.36079	0.0186221	0.0875267
GO:0048741	skeletal muscle fiber development	biological_process	9	4	0.0121951	112	328	36339	comp108117_c1_seq1,comp146740_c0_seq1,comp148469_c0_seq1,comp127277_c0_seq1	3.95677	0.0189132	0.0883867
GO:0071310	cellular response to organic substance	biological_process	5	16	0.0487805	991	328	36339	comp134391_c0_seq1,comp126959_c0_seq1,comp126959_c4_seq2,comp125640_c0_seq1,comp138748_c0_seq2,comp132275_c2_seq1,comp147824_c0_seq1,comp145757_c0_seq2,comp135506_c0_seq1,comp127277_c0_seq1,comp149168_c0_seq1,comp146368_c0_seq8,comp145336_c0_seq1,comp117691_c0_seq1,comp134115_c1_seq1,comp145856_c0_seq4	1.78873	0.0189599	0.0883867
GO:0070700	BMP receptor binding	molecular_function	6	1	0.00271003	2	369	38720	comp142556_c0_seq6	52.4661	0.0189693	0.0883867
GO:0008900	hydrogen:potassium-exchanging ATPase activity	molecular_function	19	1	0.00271003	2	369	38720	comp137141_c2_seq1	52.4661	0.0189693	0.0883867
GO:0001618	viral receptor activity	molecular_function	5	1	0.00271003	2	369	38720	comp147838_c1_seq9	52.4661	0.0189693	0.0883867
GO:0004304	estrone sulfotransferase activity	molecular_function	6	1	0.00271003	2	369	38720	comp124910_c0_seq2	52.4661	0.0189693	0.0883867
GO:0044430	cytoskeletal part	cellular_component	8	32	0.104918	1943	305	27176	comp133593_c2_seq1,comp108117_c1_seq1,comp128471_c1_seq3,comp148786_c2_seq1,comp133037_c0_seq4,comp143531_c0_seq1,comp140169_c1_seq3,comp96220_c0_seq1,comp110204_c1_seq1,comp113540_c2_seq1,comp136229_c1_seq1,comp136867_c0_seq1,comp110204_c0_seq1,comp136229_c3_seq1,comp133122_c0_seq1,comp136290_c0_seq2,comp132275_c2_seq1,comp129545_c3_seq1,comp137489_c0_seq8,comp149559_c0_seq1,comp145116_c1_seq1,c…	1.46745	0.0191614	0.0891529
GO:0005887	integral to plasma membrane	cellular_component	7	12	0.0393443	538	305	27176	comp142822_c0_seq1,comp134622_c1_seq1,comp120667_c0_seq1,comp146095_c0_seq3,comp143096_c0_seq1,comp147824_c0_seq1,comp129526_c1_seq1,comp144788_c2_seq3,comp149168_c0_seq1,comp132247_c0_seq1,comp145856_c0_seq4,comp149295_c0_seq9	1.9874	0.019201	0.0892085
GO:0050954	sensory perception of mechanical stimulus	biological_process	6	5	0.0152439	170	328	36339	comp134391_c0_seq1,comp126959_c0_seq1,comp126959_c4_seq2,comp130619_c0_seq2,comp136355_c0_seq1	3.25852	0.019407	0.0900363
GO:0016782	transferase activity, transferring sulfur-containing groups	molecular_function	4	4	0.0108401	107	369	38720	comp128078_c0_seq1,comp123771_c0_seq2,comp124910_c0_seq2,comp145043_c0_seq2	3.9227	0.0194464	0.090079
GO:0051271	negative regulation of cellular component movement	biological_process	5	4	0.0121951	113	328	36339	comp139126_c2_seq1,comp125640_c0_seq1,comp128378_c2_seq6,comp132275_c2_seq1	3.92176	0.019472	0.090079
GO:0005783	endoplasmic reticulum	cellular_component	7	19	0.0622951	1006	305	27176	comp146256_c0_seq1,comp35740_c0_seq1,comp130619_c0_seq2,comp146997_c0_seq1,comp125640_c0_seq1,comp145670_c0_seq1,comp141024_c2_seq2,comp145757_c0_seq2,comp135508_c0_seq1,comp148469_c0_seq1,comp147478_c1_seq1,comp127277_c0_seq1,comp143081_c0_seq5,comp127888_c0_seq1,comp135573_c0_seq7,comp128270_c0_seq3,comp140638_c0_seq4,comp140792_c0_seq3,comp144047_c0_seq2	1.68283	0.0195539	0.0903286
GO:0032963	collagen metabolic process	biological_process	5	2	0.00609756	24	328	36339	comp134391_c0_seq1,comp138748_c0_seq2	9.23247	0.0196664	0.0904598
GO:0045103	intermediate filament-based process	biological_process	3	2	0.00609756	24	328	36339	comp129545_c3_seq1,comp142775_c0_seq2	9.23247	0.0196664	0.0904598
GO:0045599	negative regulation of fat cell differentiation	biological_process	7	2	0.00609756	24	328	36339	comp125640_c0_seq1,comp127597_c0_seq2	9.23247	0.0196664	0.0904598
GO:0044463	cell projection part	cellular_component	4	12	0.0393443	540	305	27176	comp139126_c2_seq1,comp96220_c0_seq1,comp144936_c0_seq1,comp128378_c2_seq6,comp132275_c2_seq1,comp136027_c0_seq2,comp145099_c0_seq2,comp142775_c0_seq2,comp148866_c1_seq2,comp149442_c1_seq1,comp149561_c0_seq1,comp149356_c0_seq1	1.98004	0.0196982	0.090477
GO:0050896	response to stimulus	biological_process	1	95	0.289634	8694	328	36339	comp133593_c2_seq1,comp136614_c0_seq4,comp134391_c0_seq1,comp148786_c2_seq1,comp129199_c0_seq2,comp126613_c0_seq1,comp35740_c0_seq1,comp138397_c0_seq1,comp129569_c0_seq3,comp126959_c0_seq1,comp126959_c4_seq2,comp116934_c0_seq1,comp140886_c0_seq2,comp136786_c0_seq3,comp137260_c0_seq1,comp144518_c0_seq1,comp141233_c1_seq11,comp130619_c0_seq2,comp113540_c2_seq1,comp123271_c0_seq5,comp144936_c0_seq1,…	1.21061	0.0201577	0.0924563
GO:2000026	regulation of multicellular organismal development	biological_process	4	15	0.0457317	917	328	36339	comp134391_c0_seq1,comp136229_c1_seq1,comp142342_c1_seq1,comp125640_c0_seq1,comp138748_c0_seq2,comp129545_c3_seq1,comp142556_c0_seq6,comp149298_c0_seq1,comp135506_c0_seq1,comp147478_c1_seq1,comp146368_c0_seq8,comp145336_c0_seq1,comp147774_c2_seq20,comp140985_c5_seq19,comp143221_c1_seq1	1.81226	0.0204547	0.0936853
GO:0032432	actin filament bundle	cellular_component	9	3	0.00983607	52	305	27176	comp108117_c1_seq1,comp136867_c0_seq1,comp136290_c0_seq2	5.14048	0.0206409	0.0944044
GO:0016460	myosin II complex	cellular_component	10	2	0.00655738	20	305	27176	comp136867_c0_seq1,comp136290_c0_seq2	8.91016	0.0208786	0.0953563
GO:0042303	molting cycle	biological_process	3	3	0.00914634	65	328	36339	comp142822_c0_seq1,comp146368_c0_seq8,comp141972_c0_seq1	5.11337	0.0210891	0.0959702
GO:0031214	biomineral tissue development	biological_process	6	3	0.00914634	65	328	36339	comp134391_c0_seq1,comp145336_c0_seq1,comp117691_c0_seq1	5.11337	0.0210891	0.0959702
GO:0001649	osteoblast differentiation	biological_process	5	4	0.0121951	116	328	36339	comp134391_c0_seq1,comp132289_c0_seq2,comp145670_c0_seq1,comp145336_c0_seq1	3.82033	0.0212092	0.0959702
GO:0007601	visual perception	biological_process	7	5	0.0152439	174	328	36339	comp134391_c0_seq1,comp146325_c0_seq3,comp126959_c0_seq1,comp126959_c4_seq2,comp130619_c0_seq2	3.18361	0.0212137	0.0959702
GO:0030212	hyaluronan metabolic process	biological_process	6	2	0.00609756	25	328	36339	comp146054_c1_seq1,comp130212_c0_seq1	8.86317	0.0212507	0.0959702
GO:0018149	peptide cross-linking	biological_process	7	2	0.00609756	25	328	36339	comp143343_c1_seq3,comp132936_c0_seq12	8.86317	0.0212507	0.0959702
GO:0001909	leukocyte mediated cytotoxicity	biological_process	3	2	0.00609756	25	328	36339	comp136614_c0_seq4,comp145856_c0_seq4	8.86317	0.0212507	0.0959702
GO:0071554	cell wall organization or biogenesis	biological_process	3	2	0.00609756	25	328	36339	comp129500_c1_seq2,comp121040_c0_seq1	8.86317	0.0212507	0.0959702
GO:0001819	positive regulation of cytokine production	biological_process	5	4	0.0121951	117	328	36339	comp125640_c0_seq1,comp147824_c0_seq1,comp145757_c0_seq2,comp135506_c0_seq1	3.78768	0.0218086	0.098352
GO:0048514	blood vessel morphogenesis	biological_process	9	9	0.027439	450	328	36339	comp142342_c1_seq1,comp138748_c0_seq2,comp128378_c2_seq6,comp147824_c0_seq1,comp149298_c0_seq1,comp147113_c0_seq1,comp149168_c0_seq1,comp142769_c0_seq1,comp147325_c2_seq7	2.21579	0.0219377	0.0984365
GO:0001935	endothelial cell proliferation	biological_process	4	3	0.00914634	66	328	36339	comp142342_c1_seq1,comp147824_c0_seq1,comp142769_c0_seq1	5.03589	0.0219493	0.0984365
GO:0033002	muscle cell proliferation	biological_process	3	3	0.00914634	66	328	36339	comp125640_c0_seq1,comp132275_c2_seq1,comp146368_c0_seq8	5.03589	0.0219493	0.0984365
GO:0050870	positive regulation of T cell activation	biological_process	8	3	0.00914634	66	328	36339	comp132275_c2_seq1,comp149442_c1_seq1,comp145856_c0_seq4	5.03589	0.0219493	0.0984365
GO:0016020	membrane	cellular_component	1	137	0.44918	10634	305	27176	comp136614_c0_seq4,comp146256_c0_seq1,comp35740_c0_seq1,comp143865_c0_seq1,comp146054_c1_seq1,comp143531_c0_seq1,comp96220_c0_seq1,comp148892_c1_seq1,comp144518_c0_seq1,comp35539_c0_seq1,comp142476_c0_seq1,comp149209_c0_seq1,comp144936_c0_seq1,comp126553_c0_seq1,comp146997_c0_seq1,comp142342_c1_seq1,comp138267_c0_seq1,comp129906_c0_seq3,comp125039_c0_seq1,comp129953_c0_seq1,comp124566_c0_seq2,com…	1.14791	0.0220644	0.0988156
GO:0043009	chordate embryonic development	biological_process	6	12	0.0365854	682	328	36339	comp134391_c0_seq1,comp126959_c0_seq1,comp126959_c4_seq2,comp130619_c0_seq2,comp139370_c0_seq1,comp125039_c0_seq1,comp111440_c0_seq1,comp145757_c0_seq2,comp149559_c0_seq1,comp147113_c0_seq1,comp144543_c0_seq10,comp148346_c0_seq7	1.94938	0.0221344	0.0989914
GO:0045098	type III intermediate filament	cellular_component	10	1	0.00327869	2	305	27176	comp129545_c3_seq1	44.5508	0.0223207	0.099275
GO:0071438	invadopodium membrane	cellular_component	7	1	0.00327869	2	305	27176	comp149442_c1_seq1	44.5508	0.0223207	0.099275
GO:0071437	invadopodium	cellular_component	4	1	0.00327869	2	305	27176	comp149442_c1_seq1	44.5508	0.0223207	0.099275
GO:0044300	cerebellar mossy fiber	cellular_component	6	1	0.00327869	2	305	27176	comp140985_c5_seq19	44.5508	0.0223207	0.099275
GO:0008219	cell death	biological_process	3	19	0.0579268	1270	328	36339	comp133593_c2_seq1,comp88581_c0_seq1,comp35740_c0_seq1,comp126959_c0_seq1,comp126959_c4_seq2,comp116934_c0_seq1,comp125640_c0_seq1,comp138748_c0_seq2,comp121147_c0_seq1,comp141024_c2_seq2,comp121147_c3_seq1,comp147824_c0_seq1,comp135506_c0_seq1,comp138672_c0_seq2,comp146368_c0_seq8,comp142769_c0_seq1,comp136871_c0_seq1,comp136355_c0_seq1,comp143221_c1_seq1	1.65748	0.0227392	0.100818
GO:0060349	bone morphogenesis	biological_process	8	3	0.00914634	67	328	36339	comp134391_c0_seq1,comp126959_c0_seq1,comp126959_c4_seq2	4.96073	0.0228284	0.100818
GO:0022407	regulation of cell-cell adhesion	biological_process	5	3	0.00914634	67	328	36339	comp125640_c0_seq1,comp148866_c1_seq2,comp149442_c1_seq1	4.96073	0.0228284	0.100818
GO:0002244	hematopoietic progenitor cell differentiation	biological_process	8	2	0.00609756	26	328	36339	comp133710_c0_seq1,comp145856_c0_seq4	8.52228	0.0228863	0.100818
GO:0060389	pathway-restricted SMAD protein phosphorylation	biological_process	8	2	0.00609756	26	328	36339	comp142556_c0_seq6,comp146368_c0_seq8	8.52228	0.0228863	0.100818
GO:0046113	nucleobase catabolic process	biological_process	7	2	0.00609756	26	328	36339	comp144371_c0_seq7,comp145068_c0_seq16	8.52228	0.0228863	0.100818
GO:0032330	regulation of chondrocyte differentiation	biological_process	8	2	0.00609756	26	328	36339	comp142342_c1_seq1,comp138748_c0_seq2	8.52228	0.0228863	0.100818
GO:0051094	positive regulation of developmental process	biological_process	4	9	0.027439	454	328	36339	comp134391_c0_seq1,comp142342_c1_seq1,comp125640_c0_seq1,comp138748_c0_seq2,comp129545_c3_seq1,comp142556_c0_seq6,comp146368_c0_seq8,comp145336_c0_seq1,comp147774_c2_seq20	2.19627	0.0230582	0.101437
GO:0050953	sensory perception of light stimulus	biological_process	6	5	0.0152439	178	328	36339	comp134391_c0_seq1,comp146325_c0_seq3,comp126959_c0_seq1,comp126959_c4_seq2,comp130619_c0_seq2	3.11207	0.0231266	0.1016
GO:0044057	regulation of system process	biological_process	4	7	0.0213415	310	328	36339	comp146256_c0_seq1,comp35740_c0_seq1,comp125640_c0_seq1,comp138748_c0_seq2,comp134461_c1_seq1,comp129545_c3_seq1,comp146368_c0_seq8	2.5017	0.0231995	0.101757
GO:0016265	death	biological_process	2	19	0.0579268	1273	328	36339	comp133593_c2_seq1,comp88581_c0_seq1,comp35740_c0_seq1,comp126959_c0_seq1,comp126959_c4_seq2,comp116934_c0_seq1,comp125640_c0_seq1,comp138748_c0_seq2,comp121147_c0_seq1,comp141024_c2_seq2,comp121147_c3_seq1,comp147824_c0_seq1,comp135506_c0_seq1,comp138672_c0_seq2,comp146368_c0_seq8,comp142769_c0_seq1,comp136871_c0_seq1,comp136355_c0_seq1,comp143221_c1_seq1	1.65358	0.0232253	0.101757
GO:0009100	glycoprotein metabolic process	biological_process	5	8	0.0243902	382	328	36339	comp126959_c0_seq1,comp126959_c4_seq2,comp130619_c0_seq2,comp139370_c0_seq1,comp132936_c0_seq12,comp145757_c0_seq2,comp143169_c1_seq1,comp149295_c0_seq9	2.3202	0.0235261	0.102812
GO:0005911	cell-cell junction	cellular_component	2	9	0.0295082	367	305	27176	comp139126_c2_seq1,comp135260_c0_seq3,comp128378_c2_seq6,comp147239_c0_seq1,comp118851_c0_seq2,comp146096_c0_seq2,comp136731_c0_seq1,comp136871_c0_seq1,comp149442_c1_seq1	2.18505	0.0235298	0.102812
GO:0007160	cell-matrix adhesion	biological_process	5	5	0.0152439	179	328	36339	comp139126_c2_seq1,comp138748_c0_seq2,comp128378_c2_seq6,comp137349_c0_seq1,comp146095_c0_seq3	3.09468	0.0236217	0.103073
GO:0060485	mesenchyme development	biological_process	6	5	0.0152439	180	328	36339	comp134391_c0_seq1,comp142342_c1_seq1,comp125039_c0_seq1,comp146368_c0_seq8,comp148346_c0_seq7	3.07749	0.0241235	0.105121
GO:0035108	limb morphogenesis	biological_process	6	4	0.0121951	121	328	36339	comp126959_c0_seq1,comp126959_c4_seq2,comp145336_c0_seq1,comp148346_c0_seq7	3.66247	0.0243096	0.10565
GO:0007610	behavior	biological_process	2	8	0.0243902	385	328	36339	comp137260_c0_seq1,comp128378_c2_seq6,comp134461_c1_seq1,comp132275_c2_seq1,comp142769_c0_seq1,comp146298_c0_seq1,comp149522_c0_seq1,comp147838_c1_seq9	2.30212	0.0244986	0.10565
GO:0005516	calmodulin binding	molecular_function	3	4	0.0108401	115	369	38720	comp136290_c0_seq2,comp137529_c0_seq2,comp127277_c0_seq1,comp137328_c0_seq10	3.64982	0.0245718	0.10565
GO:0050854	regulation of antigen receptor-mediated signaling pathway	biological_process	10	2	0.00609756	27	328	36339	comp128378_c2_seq6,comp145856_c0_seq4	8.20664	0.024572	0.10565
GO:0032350	regulation of hormone metabolic process	biological_process	5	2	0.00609756	27	328	36339	comp144103_c1_seq20,comp142556_c0_seq6	8.20664	0.024572	0.10565
GO:0001960	negative regulation of cytokine-mediated signaling pathway	biological_process	9	2	0.00609756	27	328	36339	comp125640_c0_seq1,comp145856_c0_seq4	8.20664	0.024572	0.10565
GO:0072529	pyrimidine-containing compound catabolic process	biological_process	5	2	0.00609756	27	328	36339	comp144371_c0_seq7,comp145068_c0_seq16	8.20664	0.024572	0.10565
GO:0060761	negative regulation of response to cytokine stimulus	biological_process	6	2	0.00609756	27	328	36339	comp125640_c0_seq1,comp145856_c0_seq4	8.20664	0.024572	0.10565
GO:0070206	protein trimerization	biological_process	7	2	0.00609756	27	328	36339	comp134391_c0_seq1,comp125640_c0_seq1	8.20664	0.024572	0.10565
GO:0046686	response to cadmium ion	biological_process	5	2	0.00609756	27	328	36339	comp146945_c0_seq2,comp136871_c0_seq1	8.20664	0.024572	0.10565
GO:0051480	cytosolic calcium ion homeostasis	biological_process	10	4	0.0121951	122	328	36339	comp134461_c1_seq1,comp147478_c1_seq1,comp127277_c0_seq1,comp145856_c0_seq4	3.63245	0.0249608	0.105931
GO:0016813	hydrolase activity, acting on carbon-nitrogen (but not peptide) bonds, in linear amidines	molecular_function	5	2	0.00542005	26	369	38720	comp143865_c0_seq1,comp132057_c0_seq1	8.07171	0.0253175	0.105931
GO:0016229	steroid dehydrogenase activity	molecular_function	5	2	0.00542005	26	369	38720	comp116695_c0_seq1,comp127888_c0_seq1	8.07171	0.0253175	0.105931
GO:0009792	embryo development ending in birth or egg hatching	biological_process	5	12	0.0365854	697	328	36339	comp134391_c0_seq1,comp126959_c0_seq1,comp126959_c4_seq2,comp130619_c0_seq2,comp139370_c0_seq1,comp125039_c0_seq1,comp111440_c0_seq1,comp145757_c0_seq2,comp149559_c0_seq1,comp147113_c0_seq1,comp144543_c0_seq10,comp148346_c0_seq7	1.90743	0.025618	0.105931
GO:0051055	negative regulation of lipid biosynthetic process	biological_process	7	2	0.00609756	28	328	36339	comp144103_c1_seq20,comp142556_c0_seq6	7.91355	0.0263068	0.105931
GO:0031226	intrinsic to plasma membrane	cellular_component	6	12	0.0393443	564	305	27176	comp142822_c0_seq1,comp134622_c1_seq1,comp120667_c0_seq1,comp146095_c0_seq3,comp143096_c0_seq1,comp147824_c0_seq1,comp129526_c1_seq1,comp144788_c2_seq3,comp149168_c0_seq1,comp132247_c0_seq1,comp145856_c0_seq4,comp149295_c0_seq9	1.89578	0.0264391	0.105931
GO:0009112	nucleobase metabolic process	biological_process	6	3	0.00914634	71	328	36339	comp122625_c0_seq1,comp144371_c0_seq7,comp145068_c0_seq16	4.68125	0.026534	0.105931
GO:0008514	organic anion transmembrane transporter activity	molecular_function	10	4	0.0108401	118	369	38720	comp148892_c1_seq1,comp143096_c0_seq1,comp146934_c2_seq4,comp132301_c0_seq1	3.55703	0.0266845	0.105931
GO:0005216	ion channel activity	molecular_function	10	14	0.0379404	819	369	38720	comp138267_c0_seq1,comp136978_c0_seq5,comp146518_c0_seq1,comp148469_c0_seq1,comp132894_c0_seq2,comp147478_c1_seq1,comp148204_c0_seq1,comp145099_c0_seq2,comp127277_c0_seq1,comp144047_c0_seq2,comp147325_c2_seq7,comp144529_c0_seq2,comp149522_c0_seq1,comp144564_c1_seq1	1.79371	0.0266898	0.105931
GO:0060916	mesenchymal cell proliferation involved in lung development	biological_process	8	1	0.00304878	3	328	36339	comp140985_c5_seq19	36.9299	0.0268354	0.105931
GO:0006363	termination of RNA polymerase I transcription	biological_process	10	1	0.00304878	3	328	36339	comp129906_c0_seq3	36.9299	0.0268354	0.105931
GO:0014012	peripheral nervous system axon regeneration	biological_process	14	1	0.00304878	3	328	36339	comp146740_c0_seq1	36.9299	0.0268354	0.105931
GO:0035788	cell migration involved in metanephros development	biological_process	9	1	0.00304878	3	328	36339	comp125640_c0_seq1	36.9299	0.0268354	0.105931
GO:0021627	olfactory nerve morphogenesis	biological_process	9	1	0.00304878	3	328	36339	comp149356_c0_seq1	36.9299	0.0268354	0.105931
GO:0000255	allantoin metabolic process	biological_process	5	1	0.00304878	3	328	36339	comp123743_c0_seq3	36.9299	0.0268354	0.105931
GO:0034115	negative regulation of heterotypic cell-cell adhesion	biological_process	9	1	0.00304878	3	328	36339	comp125640_c0_seq1	36.9299	0.0268354	0.105931
GO:0019800	peptide cross-linking via chondroitin 4-sulfate glycosaminoglycan	biological_process	9	1	0.00304878	3	328	36339	comp132936_c0_seq12	36.9299	0.0268354	0.105931
GO:0046813	virion attachment, binding of host cell surface receptor	biological_process	8	1	0.00304878	3	328	36339	comp147838_c1_seq9	36.9299	0.0268354	0.105931
GO:0014707	branchiomeric skeletal muscle development	biological_process	9	1	0.00304878	3	328	36339	comp148820_c0_seq1	36.9299	0.0268354	0.105931
GO:0007525	somatic muscle development	biological_process	4	1	0.00304878	3	328	36339	comp135933_c0_seq2	36.9299	0.0268354	0.105931
GO:2000258	negative regulation of protein activation cascade	biological_process	7	1	0.00304878	3	328	36339	comp138651_c0_seq1	36.9299	0.0268354	0.105931
GO:2000532	regulation of renal albumin absorption	biological_process	8	1	0.00304878	3	328	36339	comp125640_c0_seq1	36.9299	0.0268354	0.105931
GO:0072313	metanephric glomerular epithelial cell development	biological_process	13	1	0.00304878	3	328	36339	comp125640_c0_seq1	36.9299	0.0268354	0.105931
GO:0015942	formate metabolic process	biological_process	8	1	0.00304878	3	328	36339	comp137661_c0_seq6	36.9299	0.0268354	0.105931
GO:0014010	Schwann cell proliferation	biological_process	9	1	0.00304878	3	328	36339	comp129545_c3_seq1	36.9299	0.0268354	0.105931
GO:0072312	metanephric glomerular epithelial cell differentiation	biological_process	12	1	0.00304878	3	328	36339	comp125640_c0_seq1	36.9299	0.0268354	0.105931
GO:0035474	selective angioblast sprouting	biological_process	10	1	0.00304878	3	328	36339	comp147824_c0_seq1	36.9299	0.0268354	0.105931
GO:0048796	swim bladder maturation	biological_process	7	1	0.00304878	3	328	36339	comp135933_c0_seq2	36.9299	0.0268354	0.105931
GO:2000589	regulation of metanephric mesenchymal cell migration	biological_process	11	1	0.00304878	3	328	36339	comp125640_c0_seq1	36.9299	0.0268354	0.105931
GO:0036037	CD8-positive, alpha-beta T cell activation	biological_process	8	1	0.00304878	3	328	36339	comp135506_c0_seq1	36.9299	0.0268354	0.105931
GO:0045916	negative regulation of complement activation	biological_process	9	1	0.00304878	3	328	36339	comp138651_c0_seq1	36.9299	0.0268354	0.105931
GO:0032796	uropod organization	biological_process	4	1	0.00304878	3	328	36339	comp146202_c0_seq1	36.9299	0.0268354	0.105931
GO:0035787	cell migration involved in kidney development	biological_process	8	1	0.00304878	3	328	36339	comp125640_c0_seq1	36.9299	0.0268354	0.105931
GO:0072248	metanephric glomerular visceral epithelial cell differentiation	biological_process	13	1	0.00304878	3	328	36339	comp125640_c0_seq1	36.9299	0.0268354	0.105931
GO:0060020	Bergmann glial cell differentiation	biological_process	10	1	0.00304878	3	328	36339	comp129545_c3_seq1	36.9299	0.0268354	0.105931
GO:0043374	CD8-positive, alpha-beta T cell differentiation	biological_process	12	1	0.00304878	3	328	36339	comp135506_c0_seq1	36.9299	0.0268354	0.105931
GO:0051561	elevation of mitochondrial calcium ion concentration	biological_process	11	1	0.00304878	3	328	36339	comp35740_c0_seq1	36.9299	0.0268354	0.105931
GO:0043606	formamide metabolic process	biological_process	5	1	0.00304878	3	328	36339	comp137661_c0_seq6	36.9299	0.0268354	0.105931
GO:0090192	regulation of glomerulus development	biological_process	10	1	0.00304878	3	328	36339	comp125640_c0_seq1	36.9299	0.0268354	0.105931
GO:0002035	brain renin-angiotensin system	biological_process	12	1	0.00304878	3	328	36339	comp147838_c1_seq9	36.9299	0.0268354	0.105931
GO:0010739	positive regulation of protein kinase A signaling cascade	biological_process	9	1	0.00304878	3	328	36339	comp125640_c0_seq1	36.9299	0.0268354	0.105931
GO:0097017	renal protein absorption	biological_process	6	1	0.00304878	3	328	36339	comp125640_c0_seq1	36.9299	0.0268354	0.105931
GO:0035789	metanephric mesenchymal cell migration	biological_process	10	1	0.00304878	3	328	36339	comp125640_c0_seq1	36.9299	0.0268354	0.105931
GO:0045590	negative regulation of regulatory T cell differentiation	biological_process	13	1	0.00304878	3	328	36339	comp135506_c0_seq1	36.9299	0.0268354	0.105931
GO:0051659	maintenance of mitochondrion location	biological_process	6	1	0.00304878	3	328	36339	comp35740_c0_seq1	36.9299	0.0268354	0.105931
GO:0045213	neurotransmitter receptor metabolic process	biological_process	7	1	0.00304878	3	328	36339	comp149356_c0_seq1	36.9299	0.0268354	0.105931
GO:0045084	positive regulation of interleukin-12 biosynthetic process	biological_process	9	1	0.00304878	3	328	36339	comp135506_c0_seq1	36.9299	0.0268354	0.105931
GO:0042637	catagen	biological_process	9	1	0.00304878	3	328	36339	comp146368_c0_seq8	36.9299	0.0268354	0.105931
GO:0010693	negative regulation of alkaline phosphatase activity	biological_process	10	1	0.00304878	3	328	36339	comp146368_c0_seq8	36.9299	0.0268354	0.105931
GO:0090025	regulation of monocyte chemotaxis	biological_process	9	1	0.00304878	3	328	36339	comp132275_c2_seq1	36.9299	0.0268354	0.105931
GO:0019556	histidine catabolic process to glutamate and formamide	biological_process	11	1	0.00304878	3	328	36339	comp137661_c0_seq6	36.9299	0.0268354	0.105931
GO:0045589	regulation of regulatory T cell differentiation	biological_process	12	1	0.00304878	3	328	36339	comp135506_c0_seq1	36.9299	0.0268354	0.105931
GO:0051891	positive regulation of cardioblast differentiation	biological_process	11	1	0.00304878	3	328	36339	comp146368_c0_seq8	36.9299	0.0268354	0.105931
GO:0019557	histidine catabolic process to glutamate and formate	biological_process	11	1	0.00304878	3	328	36339	comp137661_c0_seq6	36.9299	0.0268354	0.105931
GO:0002074	extraocular skeletal muscle development	biological_process	9	1	0.00304878	3	328	36339	comp148469_c0_seq1	36.9299	0.0268354	0.105931
GO:0071671	regulation of smooth muscle cell chemotaxis	biological_process	9	1	0.00304878	3	328	36339	comp132275_c2_seq1	36.9299	0.0268354	0.105931
GO:2000460	regulation of eukaryotic cell surface binding	biological_process	4	1	0.00304878	3	328	36339	comp125640_c0_seq1	36.9299	0.0268354	0.105931
GO:0048539	bone marrow development	biological_process	7	1	0.00304878	3	328	36339	comp145856_c0_seq4	36.9299	0.0268354	0.105931
GO:0008065	establishment of blood-nerve barrier	biological_process	8	1	0.00304878	3	328	36339	comp149356_c0_seq1	36.9299	0.0268354	0.105931
GO:0071672	negative regulation of smooth muscle cell chemotaxis	biological_process	10	1	0.00304878	3	328	36339	comp132275_c2_seq1	36.9299	0.0268354	0.105931
GO:0060857	establishment of glial blood-brain barrier	biological_process	10	1	0.00304878	3	328	36339	comp149356_c0_seq1	36.9299	0.0268354	0.105931
GO:0048798	swim bladder inflation	biological_process	8	1	0.00304878	3	328	36339	comp135933_c0_seq2	36.9299	0.0268354	0.105931
GO:0097018	renal albumin absorption	biological_process	7	1	0.00304878	3	328	36339	comp125640_c0_seq1	36.9299	0.0268354	0.105931
GO:0072249	metanephric glomerular visceral epithelial cell development	biological_process	14	1	0.00304878	3	328	36339	comp125640_c0_seq1	36.9299	0.0268354	0.105931
GO:0021629	olfactory nerve structural organization	biological_process	10	1	0.00304878	3	328	36339	comp149356_c0_seq1	36.9299	0.0268354	0.105931
GO:0003334	keratinocyte development	biological_process	9	1	0.00304878	3	328	36339	comp143221_c1_seq1	36.9299	0.0268354	0.105931
GO:0072244	metanephric glomerular epithelium development	biological_process	11	1	0.00304878	3	328	36339	comp125640_c0_seq1	36.9299	0.0268354	0.105931
GO:0043034	costamere	cellular_component	9	2	0.00655738	23	305	27176	comp146100_c2_seq2,comp149356_c0_seq1	7.74797	0.0271968	0.107226
GO:0010565	regulation of cellular ketone metabolic process	biological_process	5	3	0.00914634	72	328	36339	comp144103_c1_seq20,comp125640_c0_seq1,comp142556_c0_seq6	4.61623	0.0275077	0.10832
GO:0022838	substrate-specific channel activity	molecular_function	9	14	0.0379404	823	369	38720	comp138267_c0_seq1,comp136978_c0_seq5,comp146518_c0_seq1,comp148469_c0_seq1,comp132894_c0_seq2,comp147478_c1_seq1,comp148204_c0_seq1,comp145099_c0_seq2,comp127277_c0_seq1,comp144047_c0_seq2,comp147325_c2_seq7,comp144529_c0_seq2,comp149522_c0_seq1,comp144564_c1_seq1	1.785	0.0276527	0.108695
GO:0042180	cellular ketone metabolic process	biological_process	4	4	0.0121951	126	328	36339	comp144103_c1_seq20,comp125640_c0_seq1,comp142556_c0_seq6,comp117663_c0_seq1	3.51713	0.0276702	0.108695
GO:0006915	apoptotic process	biological_process	5	18	0.054878	1213	328	36339	comp133593_c2_seq1,comp88581_c0_seq1,comp35740_c0_seq1,comp126959_c0_seq1,comp126959_c4_seq2,comp116934_c0_seq1,comp125640_c0_seq1,comp138748_c0_seq2,comp121147_c0_seq1,comp141024_c2_seq2,comp121147_c3_seq1,comp147824_c0_seq1,comp135506_c0_seq1,comp138672_c0_seq2,comp146368_c0_seq8,comp142769_c0_seq1,comp136355_c0_seq1,comp143221_c1_seq1	1.64403	0.0280577	0.10925
GO:0006584	catecholamine metabolic process	biological_process	6	2	0.00609756	29	328	36339	comp146368_c0_seq8,comp141668_c4_seq1	7.64066	0.0280898	0.10925
GO:0050764	regulation of phagocytosis	biological_process	7	2	0.00609756	29	328	36339	comp125640_c0_seq1,comp137500_c0_seq3	7.64066	0.0280898	0.10925
GO:0060548	negative regulation of cell death	biological_process	5	9	0.027439	471	328	36339	comp126959_c0_seq1,comp126959_c4_seq2,comp121147_c0_seq1,comp121147_c3_seq1,comp147824_c0_seq1,comp138672_c0_seq2,comp142769_c0_seq1,comp136871_c0_seq1,comp143221_c1_seq1	2.117	0.028279	0.10925
GO:0008131	primary amine oxidase activity	molecular_function	7	1	0.00271003	3	369	38720	comp141668_c4_seq1	34.9774	0.028319	0.10925
GO:0004462	lactoylglutathione lyase activity	molecular_function	5	1	0.00271003	3	369	38720	comp139966_c0_seq5	34.9774	0.028319	0.10925
GO:0003865	3-oxo-5-alpha-steroid 4-dehydrogenase activity	molecular_function	7	1	0.00271003	3	369	38720	comp116695_c0_seq1	34.9774	0.028319	0.10925
GO:0046539	histamine N-methyltransferase activity	molecular_function	7	1	0.00271003	3	369	38720	comp130975_c0_seq1	34.9774	0.028319	0.10925
GO:0004846	urate oxidase activity	molecular_function	7	1	0.00271003	3	369	38720	comp122625_c0_seq1	34.9774	0.028319	0.10925
GO:0050897	cobalt ion binding	molecular_function	6	1	0.00271003	3	369	38720	comp123743_c0_seq3	34.9774	0.028319	0.10925
GO:0016663	oxidoreductase activity, acting on other nitrogenous compounds as donors, oxygen as acceptor	molecular_function	6	1	0.00271003	3	369	38720	comp122625_c0_seq1	34.9774	0.028319	0.10925
GO:0042134	rRNA primary transcript binding	molecular_function	6	1	0.00271003	3	369	38720	comp129906_c0_seq3	34.9774	0.028319	0.10925
GO:0019198	transmembrane receptor protein phosphatase activity	molecular_function	8	1	0.00271003	3	369	38720	comp145856_c0_seq4	34.9774	0.028319	0.10925
GO:0004065	arylsulfatase activity	molecular_function	6	1	0.00271003	3	369	38720	comp145757_c0_seq2	34.9774	0.028319	0.10925
GO:0005001	transmembrane receptor protein tyrosine phosphatase activity	molecular_function	10	1	0.00271003	3	369	38720	comp145856_c0_seq4	34.9774	0.028319	0.10925
GO:0060173	limb development	biological_process	5	4	0.0121951	127	328	36339	comp126959_c0_seq1,comp126959_c4_seq2,comp145336_c0_seq1,comp148346_c0_seq7	3.48944	0.0283739	0.109331
GO:0060021	palate development	biological_process	3	3	0.00914634	73	328	36339	comp126959_c0_seq1,comp126959_c4_seq2,comp146368_c0_seq8	4.553	0.0285001	0.109556
GO:0042098	T cell proliferation	biological_process	7	3	0.00914634	73	328	36339	comp132275_c2_seq1,comp135506_c0_seq1,comp145856_c0_seq4	4.553	0.0285001	0.109556
GO:0005021	vascular endothelial growth factor-activated receptor activity	molecular_function	11	2	0.00542005	28	369	38720	comp147824_c0_seq1,comp149168_c0_seq1	7.49516	0.0290824	0.111661
GO:0005861	troponin complex	cellular_component	11	2	0.00655738	24	305	27176	comp128471_c1_seq3,comp133037_c0_seq4	7.42514	0.0294529	0.112949
GO:0009712	catechol-containing compound metabolic process	biological_process	5	2	0.00609756	30	328	36339	comp146368_c0_seq8,comp141668_c4_seq1	7.38598	0.0299198	0.114062
GO:0010717	regulation of epithelial to mesenchymal transition	biological_process	10	2	0.00609756	30	328	36339	comp134391_c0_seq1,comp146368_c0_seq8	7.38598	0.0299198	0.114062
GO:0038084	vascular endothelial growth factor signaling pathway	biological_process	8	2	0.00609756	30	328	36339	comp147824_c0_seq1,comp149168_c0_seq1	7.38598	0.0299198	0.114062
GO:0061383	trabecula morphogenesis	biological_process	4	2	0.00609756	30	328	36339	comp134391_c0_seq1,comp145336_c0_seq1	7.38598	0.0299198	0.114062
GO:0034311	diol metabolic process	biological_process	4	2	0.00609756	30	328	36339	comp146368_c0_seq8,comp141668_c4_seq1	7.38598	0.0299198	0.114062
GO:0005539	glycosaminoglycan binding	molecular_function	3	4	0.0108401	124	369	38720	comp129569_c0_seq3,comp138748_c0_seq2,comp132936_c0_seq12,comp117691_c0_seq1	3.38491	0.0312275	0.118908
GO:0012501	programmed cell death	biological_process	4	18	0.054878	1229	328	36339	comp133593_c2_seq1,comp88581_c0_seq1,comp35740_c0_seq1,comp126959_c0_seq1,comp126959_c4_seq2,comp116934_c0_seq1,comp125640_c0_seq1,comp138748_c0_seq2,comp121147_c0_seq1,comp141024_c2_seq2,comp121147_c3_seq1,comp147824_c0_seq1,comp135506_c0_seq1,comp138672_c0_seq2,comp146368_c0_seq8,comp142769_c0_seq1,comp136355_c0_seq1,comp143221_c1_seq1	1.62263	0.0313226	0.119129
GO:0050880	regulation of blood vessel size	biological_process	6	3	0.00914634	76	328	36339	comp133593_c2_seq1,comp113540_c2_seq1,comp134461_c1_seq1	4.37328	0.0315903	0.119689
GO:0035150	regulation of tube size	biological_process	4	3	0.00914634	76	328	36339	comp133593_c2_seq1,comp113540_c2_seq1,comp134461_c1_seq1	4.37328	0.0315903	0.119689
GO:0045778	positive regulation of ossification	biological_process	5	2	0.00609756	31	328	36339	comp146368_c0_seq8,comp145336_c0_seq1	7.14772	0.0317959	0.119689
GO:0044259	multicellular organismal macromolecule metabolic process	biological_process	4	2	0.00609756	31	328	36339	comp134391_c0_seq1,comp138748_c0_seq2	7.14772	0.0317959	0.119689
GO:0046330	positive regulation of JNK cascade	biological_process	11	2	0.00609756	31	328	36339	comp138748_c0_seq2,comp147824_c0_seq1	7.14772	0.0317959	0.119689
GO:0050810	regulation of steroid biosynthetic process	biological_process	7	2	0.00609756	31	328	36339	comp144103_c1_seq20,comp142556_c0_seq6	7.14772	0.0317959	0.119689
GO:0002690	positive regulation of leukocyte chemotaxis	biological_process	9	2	0.00609756	31	328	36339	comp128378_c2_seq6,comp132275_c2_seq1	7.14772	0.0317959	0.119689
GO:0021952	central nervous system projection neuron axonogenesis	biological_process	14	2	0.00609756	31	328	36339	comp146202_c0_seq1,comp140985_c5_seq19	7.14772	0.0317959	0.119689
GO:0015698	inorganic anion transport	biological_process	7	5	0.0152439	194	328	36339	comp142476_c0_seq1,comp146945_c0_seq2,comp120667_c0_seq1,comp132894_c0_seq2,comp144564_c1_seq1	2.8554	0.0318775	0.119689
GO:0023061	signal release	biological_process	6	5	0.0152439	194	328	36339	comp129690_c0_seq1,comp117150_c0_seq2,comp147774_c2_seq20,comp143789_c1_seq15,comp147325_c2_seq7	2.8554	0.0318775	0.119689
GO:0003001	generation of a signal involved in cell-cell signaling	biological_process	5	5	0.0152439	194	328	36339	comp129690_c0_seq1,comp117150_c0_seq2,comp147774_c2_seq20,comp143789_c1_seq15,comp147325_c2_seq7	2.8554	0.0318775	0.119689
GO:0035107	appendage morphogenesis	biological_process	5	5	0.0152439	195	328	36339	comp126959_c0_seq1,comp126959_c4_seq2,comp134015_c1_seq2,comp145336_c0_seq1,comp148346_c0_seq7	2.84076	0.0324843	0.121825
GO:0090066	regulation of anatomical structure size	biological_process	3	6	0.0182927	263	328	36339	comp133593_c2_seq1,comp117434_c0_seq1,comp113540_c2_seq1,comp141722_c0_seq1,comp134461_c1_seq1,comp146202_c0_seq1	2.52752	0.0328757	0.12315
GO:0043621	protein self-association	molecular_function	3	2	0.00542005	30	369	38720	comp149559_c0_seq1,comp148866_c1_seq2	6.99548	0.0330549	0.123678
GO:0010647	positive regulation of cell communication	biological_process	5	12	0.0365854	725	328	36339	comp134391_c0_seq1,comp125640_c0_seq1,comp138748_c0_seq2,comp128378_c2_seq6,comp131200_c1_seq1,comp129545_c3_seq1,comp147824_c0_seq1,comp145757_c0_seq2,comp142556_c0_seq6,comp148866_c1_seq2,comp146368_c0_seq8,comp145856_c0_seq4	1.83376	0.0331688	0.123961
GO:0030041	actin filament polymerization	biological_process	8	4	0.0121951	134	328	36339	comp117434_c0_seq1,comp141722_c0_seq1,comp132275_c2_seq1,comp146202_c0_seq1	3.30715	0.0335969	0.124292
GO:0071599	otic vesicle development	biological_process	9	2	0.00609756	32	328	36339	comp126959_c0_seq1,comp126959_c4_seq2	6.92435	0.0337172	0.124292
GO:0009074	aromatic amino acid family catabolic process	biological_process	9	2	0.00609756	32	328	36339	comp139966_c0_seq5,comp117663_c0_seq1	6.92435	0.0337172	0.124292
GO:0048730	epidermis morphogenesis	biological_process	7	2	0.00609756	32	328	36339	comp134391_c0_seq1,comp146368_c0_seq8	6.92435	0.0337172	0.124292
GO:0048701	embryonic cranial skeleton morphogenesis	biological_process	9	3	0.00914634	78	328	36339	comp125039_c0_seq1,comp111440_c0_seq1,comp144543_c0_seq10	4.26114	0.0337439	0.124292
GO:0005916	fascia adherens	cellular_component	5	2	0.00655738	26	305	27176	comp139126_c2_seq1,comp147239_c0_seq1	6.85397	0.0341788	0.124292
GO:0072006	nephron development	biological_process	8	3	0.00914634	79	328	36339	comp133593_c2_seq1,comp125640_c0_seq1,comp145757_c0_seq2	4.2072	0.0348487	0.124292
GO:0070372	regulation of ERK1 and ERK2 cascade	biological_process	9	3	0.00914634	79	328	36339	comp125640_c0_seq1,comp138748_c0_seq2,comp147824_c0_seq1	4.2072	0.0348487	0.124292
GO:0008201	heparin binding	molecular_function	4	3	0.00813008	75	369	38720	comp129569_c0_seq3,comp138748_c0_seq2,comp117691_c0_seq1	4.19729	0.0350352	0.124292
GO:0008083	growth factor activity	molecular_function	4	4	0.0108401	129	369	38720	comp138748_c0_seq2,comp130984_c0_seq2,comp142556_c0_seq6,comp146368_c0_seq8	3.25371	0.0353397	0.124292
GO:0014911	positive regulation of smooth muscle cell migration	biological_process	9	1	0.00304878	4	328	36339	comp132275_c2_seq1	27.6974	0.03562	0.124292
GO:1900115	extracellular regulation of signal transduction	biological_process	6	1	0.00304878	4	328	36339	comp145336_c0_seq1	27.6974	0.03562	0.124292
GO:0030070	insulin processing	biological_process	8	1	0.00304878	4	328	36339	comp135571_c0_seq1	27.6974	0.03562	0.124292
GO:0008298	intracellular mRNA localization	biological_process	5	1	0.00304878	4	328	36339	comp145123_c1_seq1	27.6974	0.03562	0.124292
GO:0051481	reduction of cytosolic calcium ion concentration	biological_process	11	1	0.00304878	4	328	36339	comp134461_c1_seq1	27.6974	0.03562	0.124292
GO:0071694	maintenance of protein location in extracellular region	biological_process	5	1	0.00304878	4	328	36339	comp145336_c0_seq1	27.6974	0.03562	0.124292
GO:0006702	androgen biosynthetic process	biological_process	7	1	0.00304878	4	328	36339	comp127888_c0_seq1	27.6974	0.03562	0.124292
GO:0072008	glomerular mesangial cell differentiation	biological_process	12	1	0.00304878	4	328	36339	comp133593_c2_seq1	27.6974	0.03562	0.124292
GO:0072109	glomerular mesangium development	biological_process	11	1	0.00304878	4	328	36339	comp133593_c2_seq1	27.6974	0.03562	0.124292
GO:0036072	direct ossification	biological_process	4	1	0.00304878	4	328	36339	comp134391_c0_seq1	27.6974	0.03562	0.124292
GO:0010288	response to lead ion	biological_process	5	1	0.00304878	4	328	36339	comp146945_c0_seq2	27.6974	0.03562	0.124292
GO:0035701	hematopoietic stem cell migration	biological_process	6	1	0.00304878	4	328	36339	comp145856_c0_seq4	27.6974	0.03562	0.124292
GO:0002710	negative regulation of T cell mediated immunity	biological_process	8	1	0.00304878	4	328	36339	comp145856_c0_seq4	27.6974	0.03562	0.124292
GO:0006361	transcription initiation from RNA polymerase I promoter	biological_process	10	1	0.00304878	4	328	36339	comp129906_c0_seq3	27.6974	0.03562	0.124292
GO:0060452	positive regulation of cardiac muscle contraction	biological_process	9	1	0.00304878	4	328	36339	comp138748_c0_seq2	27.6974	0.03562	0.124292
GO:0072091	regulation of stem cell proliferation	biological_process	5	1	0.00304878	4	328	36339	comp145856_c0_seq4	27.6974	0.03562	0.124292
GO:0060244	negative regulation of cell proliferation involved in contact inhibition	biological_process	6	1	0.00304878	4	328	36339	comp141024_c2_seq2	27.6974	0.03562	0.124292
GO:0033153	T cell receptor V(D)J recombination	biological_process	13	1	0.00304878	4	328	36339	comp143221_c1_seq1	27.6974	0.03562	0.124292
GO:1900116	extracellular negative regulation of signal transduction	biological_process	7	1	0.00304878	4	328	36339	comp145336_c0_seq1	27.6974	0.03562	0.124292
GO:0035860	glial cell-derived neurotrophic factor receptor signaling pathway	biological_process	8	1	0.00304878	4	328	36339	comp145757_c0_seq2	27.6974	0.03562	0.124292
GO:2000481	positive regulation of cAMP-dependent protein kinase activity	biological_process	13	1	0.00304878	4	328	36339	comp125640_c0_seq1	27.6974	0.03562	0.124292
GO:0014904	myotube cell development	biological_process	11	1	0.00304878	4	328	36339	comp149356_c0_seq1	27.6974	0.03562	0.124292
GO:0060605	tube lumen cavitation	biological_process	7	1	0.00304878	4	328	36339	comp143343_c1_seq3	27.6974	0.03562	0.124292
GO:0060662	salivary gland cavitation	biological_process	9	1	0.00304878	4	328	36339	comp143343_c1_seq3	27.6974	0.03562	0.124292
GO:0035581	sequestering of extracellular ligand from receptor	biological_process	8	1	0.00304878	4	328	36339	comp145336_c0_seq1	27.6974	0.03562	0.124292
GO:0072144	glomerular mesangial cell development	biological_process	13	1	0.00304878	4	328	36339	comp133593_c2_seq1	27.6974	0.03562	0.124292
GO:0042905	9-cis-retinoic acid metabolic process	biological_process	10	1	0.00304878	4	328	36339	comp136205_c5_seq1	27.6974	0.03562	0.124292
GO:0031077	post-embryonic camera-type eye development	biological_process	9	1	0.00304878	4	328	36339	comp143221_c1_seq1	27.6974	0.03562	0.124292
GO:0090037	positive regulation of protein kinase C signaling cascade	biological_process	9	1	0.00304878	4	328	36339	comp147824_c0_seq1	27.6974	0.03562	0.124292
GO:0035790	platelet-derived growth factor receptor-alpha signaling pathway	biological_process	9	1	0.00304878	4	328	36339	comp125640_c0_seq1	27.6974	0.03562	0.124292
GO:0003323	type B pancreatic cell development	biological_process	9	1	0.00304878	4	328	36339	comp142556_c0_seq6	27.6974	0.03562	0.124292
GO:0071670	smooth muscle cell chemotaxis	biological_process	8	1	0.00304878	4	328	36339	comp132275_c2_seq1	27.6974	0.03562	0.124292
GO:0002016	regulation of blood volume by renin-angiotensin	biological_process	11	1	0.00304878	4	328	36339	comp147838_c1_seq9	27.6974	0.03562	0.124292
GO:0001957	intramembranous ossification	biological_process	5	1	0.00304878	4	328	36339	comp134391_c0_seq1	27.6974	0.03562	0.124292
GO:1900006	positive regulation of dendrite development	biological_process	13	1	0.00304878	4	328	36339	comp142556_c0_seq6	27.6974	0.03562	0.124292
GO:0090036	regulation of protein kinase C signaling cascade	biological_process	8	1	0.00304878	4	328	36339	comp147824_c0_seq1	27.6974	0.03562	0.124292
GO:0002681	somatic recombination of T cell receptor gene segments	biological_process	12	1	0.00304878	4	328	36339	comp143221_c1_seq1	27.6974	0.03562	0.124292
GO:0035021	negative regulation of Rac protein signal transduction	biological_process	10	1	0.00304878	4	328	36339	comp136786_c0_seq3	27.6974	0.03562	0.124292
GO:0071692	protein localization to extracellular region	biological_process	4	1	0.00304878	4	328	36339	comp145336_c0_seq1	27.6974	0.03562	0.124292
GO:0002568	somatic diversification of T cell receptor genes	biological_process	11	1	0.00304878	4	328	36339	comp143221_c1_seq1	27.6974	0.03562	0.124292
GO:1901142	insulin metabolic process	biological_process	5	1	0.00304878	4	328	36339	comp135571_c0_seq1	27.6974	0.03562	0.124292
GO:0006933	negative regulation of cell adhesion involved in substrate-bound cell migration	biological_process	7	1	0.00304878	4	328	36339	comp145856_c0_seq4	27.6974	0.03562	0.124292
GO:0042904	9-cis-retinoic acid biosynthetic process	biological_process	11	1	0.00304878	4	328	36339	comp136205_c5_seq1	27.6974	0.03562	0.124292
GO:0060666	dichotomous subdivision of terminal units involved in salivary gland branching	biological_process	10	1	0.00304878	4	328	36339	comp148346_c0_seq7	27.6974	0.03562	0.124292
GO:0045714	regulation of low-density lipoprotein particle receptor biosynthetic process	biological_process	8	1	0.00304878	4	328	36339	comp125640_c0_seq1	27.6974	0.03562	0.124292
GO:0032471	reduction of endoplasmic reticulum calcium ion concentration	biological_process	11	1	0.00304878	4	328	36339	comp35740_c0_seq1	27.6974	0.03562	0.124292
GO:0010133	proline catabolic process to glutamate	biological_process	11	1	0.00304878	4	328	36339	comp138673_c0_seq1	27.6974	0.03562	0.124292
GO:0060316	positive regulation of ryanodine-sensitive calcium-release channel activity	biological_process	18	1	0.00304878	4	328	36339	comp147478_c1_seq1	27.6974	0.03562	0.124292
GO:0045110	intermediate filament bundle assembly	biological_process	7	1	0.00304878	4	328	36339	comp142775_c0_seq2	27.6974	0.03562	0.124292
GO:0072215	regulation of metanephros development	biological_process	9	1	0.00304878	4	328	36339	comp125640_c0_seq1	27.6974	0.03562	0.124292
GO:0045597	positive regulation of cell differentiation	biological_process	6	7	0.0213415	340	328	36339	comp134391_c0_seq1,comp142342_c1_seq1,comp125640_c0_seq1,comp138748_c0_seq2,comp129545_c3_seq1,comp146368_c0_seq8,comp145336_c0_seq1	2.28096	0.0356525	0.124292
GO:0061005	cell differentiation involved in kidney development	biological_process	8	2	0.00609756	33	328	36339	comp133593_c2_seq1,comp125640_c0_seq1	6.71452	0.0356826	0.124292
GO:0034341	response to interferon-gamma	biological_process	5	2	0.00609756	33	328	36339	comp132275_c2_seq1,comp135506_c0_seq1	6.71452	0.0356826	0.124292
GO:0009615	response to virus	biological_process	4	4	0.0121951	137	328	36339	comp133593_c2_seq1,comp135506_c0_seq1,comp145856_c0_seq4,comp147838_c1_seq9	3.23473	0.0359955	0.125247
GO:0051015	actin filament binding	molecular_function	5	4	0.0108401	130	369	38720	comp139126_c2_seq1,comp132275_c2_seq1,comp149559_c0_seq1,comp146202_c0_seq1	3.22868	0.036198	0.125816
GO:0032101	regulation of response to external stimulus	biological_process	4	6	0.0182927	270	328	36339	comp125640_c0_seq1,comp128378_c2_seq6,comp132275_c2_seq1,comp138651_c0_seq1,comp142769_c0_seq1,comp146298_c0_seq1	2.46199	0.0366293	0.127179
GO:0045595	regulation of cell differentiation	biological_process	5	13	0.0396341	821	328	36339	comp134391_c0_seq1,comp132289_c0_seq2,comp136229_c1_seq1,comp142342_c1_seq1,comp125640_c0_seq1,comp138748_c0_seq2,comp127597_c0_seq2,comp129545_c3_seq1,comp142556_c0_seq6,comp135506_c0_seq1,comp146368_c0_seq8,comp145336_c0_seq1,comp143221_c1_seq1	1.75428	0.0369751	0.128241
GO:0043025	neuronal cell body	cellular_component	4	5	0.0163934	163	305	27176	comp96220_c0_seq1,comp117150_c0_seq2,comp145099_c0_seq2,comp146368_c0_seq8,comp145068_c0_seq16	2.73318	0.0371688	0.128775
GO:0030215	semaphorin receptor binding	molecular_function	4	1	0.00271003	4	369	38720	comp148346_c0_seq7	26.2331	0.0375798	0.129061
GO:0033765	steroid dehydrogenase activity, acting on the CH-CH group of donors	molecular_function	6	1	0.00271003	4	369	38720	comp116695_c0_seq1	26.2331	0.0375798	0.129061
GO:0016153	urocanate hydratase activity	molecular_function	6	1	0.00271003	4	369	38720	comp129186_c0_seq1	26.2331	0.0375798	0.129061
GO:0070579	methylcytosine dioxygenase activity	molecular_function	7	1	0.00271003	4	369	38720	comp149353_c0_seq1	26.2331	0.0375798	0.129061
GO:0019961	interferon binding	molecular_function	4	1	0.00271003	4	369	38720	comp138672_c0_seq2	26.2331	0.0375798	0.129061
GO:0016314	phosphatidylinositol-3,4,5-trisphosphate 3-phosphatase activity	molecular_function	9	1	0.00271003	4	369	38720	comp136978_c0_seq5	26.2331	0.0375798	0.129061
GO:0045545	syndecan binding	molecular_function	3	1	0.00271003	4	369	38720	comp146740_c0_seq1	26.2331	0.0375798	0.129061
GO:0019964	interferon-gamma binding	molecular_function	5	1	0.00271003	4	369	38720	comp138672_c0_seq2	26.2331	0.0375798	0.129061
GO:0034622	cellular macromolecular complex assembly	biological_process	5	11	0.0335366	657	328	36339	comp126613_c0_seq1,comp117434_c0_seq1,comp96220_c0_seq1,comp123271_c0_seq5,comp131031_c0_seq1,comp141722_c0_seq1,comp136290_c0_seq2,comp132275_c2_seq1,comp149559_c0_seq1,comp146202_c0_seq1,comp143789_c1_seq15	1.85493	0.0376377	0.129061
GO:0090130	tissue migration	biological_process	3	2	0.00609756	34	328	36339	comp143075_c0_seq2,comp146368_c0_seq8	6.51704	0.0376912	0.129061
GO:0042102	positive regulation of T cell proliferation	biological_process	9	2	0.00609756	34	328	36339	comp132275_c2_seq1,comp145856_c0_seq4	6.51704	0.0376912	0.129061
GO:0010033	response to organic substance	biological_process	3	19	0.0579268	1351	328	36339	comp134391_c0_seq1,comp126959_c0_seq1,comp126959_c4_seq2,comp113540_c2_seq1,comp125640_c0_seq1,comp138748_c0_seq2,comp132275_c2_seq1,comp147824_c0_seq1,comp145757_c0_seq2,comp135506_c0_seq1,comp127277_c0_seq1,comp149168_c0_seq1,comp146368_c0_seq8,comp145336_c0_seq1,comp117691_c0_seq1,comp136871_c0_seq1,comp134115_c1_seq1,comp145856_c0_seq4,comp137996_c0_seq1	1.55811	0.0388694	0.132955
GO:0016459	myosin complex	cellular_component	9	8	0.0262295	341	305	27176	comp148786_c2_seq1,comp136229_c1_seq1,comp136867_c0_seq1,comp136229_c3_seq1,comp136290_c0_seq2,comp145116_c1_seq1,comp147113_c0_seq1,comp145116_c0_seq1	2.09036	0.039545	0.135122
GO:0001938	positive regulation of endothelial cell proliferation	biological_process	7	2	0.00609756	35	328	36339	comp147824_c0_seq1,comp142769_c0_seq1	6.33084	0.0397422	0.13521
GO:0060325	face morphogenesis	biological_process	6	2	0.00609756	35	328	36339	comp134391_c0_seq1,comp146368_c0_seq8	6.33084	0.0397422	0.13521
GO:0048041	focal adhesion assembly	biological_process	7	2	0.00609756	35	328	36339	comp139126_c2_seq1,comp128378_c2_seq6	6.33084	0.0397422	0.13521
GO:0048660	regulation of smooth muscle cell proliferation	biological_process	5	2	0.00609756	35	328	36339	comp125640_c0_seq1,comp132275_c2_seq1	6.33084	0.0397422	0.13521
GO:0005924	cell-substrate adherens junction	cellular_component	4	4	0.0131148	114	305	27176	comp139126_c2_seq1,comp146100_c2_seq2,comp147249_c0_seq3,comp145856_c0_seq4	3.12637	0.03978	0.13521
GO:0071495	cellular response to endogenous stimulus	biological_process	3	10	0.0304878	583	328	36339	comp134391_c0_seq1,comp126959_c0_seq1,comp126959_c4_seq2,comp125640_c0_seq1,comp138748_c0_seq2,comp145757_c0_seq2,comp127277_c0_seq1,comp146368_c0_seq8,comp145336_c0_seq1,comp117691_c0_seq1	1.90034	0.0402987	0.136829
GO:0006814	sodium ion transport	biological_process	8	6	0.0182927	277	328	36339	comp148892_c1_seq1,comp143096_c1_seq1,comp134461_c1_seq1,comp143096_c0_seq1,comp129526_c1_seq1,comp138634_c0_seq2	2.39978	0.0406474	0.137585
GO:0002064	epithelial cell development	biological_process	6	3	0.00914634	84	328	36339	comp125640_c0_seq1,comp149356_c0_seq1,comp143221_c1_seq1	3.95677	0.0406491	0.137585
GO:0050679	positive regulation of epithelial cell proliferation	biological_process	6	3	0.00914634	84	328	36339	comp147824_c0_seq1,comp142556_c0_seq6,comp142769_c0_seq1	3.95677	0.0406491	0.137585
GO:0051241	negative regulation of multicellular organismal process	biological_process	4	5	0.0152439	208	328	36339	comp146256_c0_seq1,comp35740_c0_seq1,comp125640_c0_seq1,comp134461_c1_seq1,comp146368_c0_seq8	2.66321	0.0410313	0.138693
GO:0044425	membrane part	cellular_component	2	103	0.337705	7900	305	27176	comp136614_c0_seq4,comp146256_c0_seq1,comp35740_c0_seq1,comp35539_c0_seq1,comp142476_c0_seq1,comp144936_c0_seq1,comp126553_c0_seq1,comp146997_c0_seq1,comp138267_c0_seq1,comp129906_c0_seq3,comp129953_c0_seq1,comp124566_c0_seq2,comp146945_c0_seq2,comp143096_c1_seq1,comp135260_c0_seq3,comp145670_c0_seq1,comp128378_c2_seq6,comp134461_c1_seq1,comp136978_c0_seq5,comp121147_c0_seq1,comp129690_c0_seq1,co…	1.1617	0.0410624	0.138693
GO:0005261	cation channel activity	molecular_function	11	10	0.0271003	554	369	38720	comp138267_c0_seq1,comp148469_c0_seq1,comp147478_c1_seq1,comp148204_c0_seq1,comp145099_c0_seq2,comp127277_c0_seq1,comp144047_c0_seq2,comp147325_c2_seq7,comp144529_c0_seq2,comp149522_c0_seq1	1.89408	0.0411576	0.138869
GO:0022839	ion gated channel activity	molecular_function	10	11	0.0298103	632	369	38720	comp138267_c0_seq1,comp146518_c0_seq1,comp148469_c0_seq1,comp132894_c0_seq2,comp147478_c1_seq1,comp148204_c0_seq1,comp127277_c0_seq1,comp144047_c0_seq2,comp144529_c0_seq2,comp149522_c0_seq1,comp144564_c1_seq1	1.82635	0.0414252	0.139585
GO:0001077	RNA polymerase II core promoter proximal region sequence-specific DNA binding transcription factor activity involved in positive regulation of transcription	molecular_function	13	2	0.00542005	34	369	38720	comp140985_c5_seq19,comp143221_c1_seq1	6.17249	0.0415868	0.139585
GO:0017022	myosin binding	molecular_function	4	2	0.00542005	34	369	38720	comp133593_c2_seq1,comp113540_c2_seq1	6.17249	0.0415868	0.139585
GO:0042110	T cell activation	biological_process	6	5	0.0152439	209	328	36339	comp132275_c2_seq1,comp135506_c0_seq1,comp149442_c1_seq1,comp145856_c0_seq4,comp143221_c1_seq1	2.65047	0.0417399	0.139585
GO:0022836	gated channel activity	molecular_function	9	11	0.0298103	633	369	38720	comp138267_c0_seq1,comp146518_c0_seq1,comp148469_c0_seq1,comp132894_c0_seq2,comp147478_c1_seq1,comp148204_c0_seq1,comp127277_c0_seq1,comp144047_c0_seq2,comp144529_c0_seq2,comp149522_c0_seq1,comp144564_c1_seq1	1.82347	0.0418153	0.139585
GO:0016079	synaptic vesicle exocytosis	biological_process	9	2	0.00609756	36	328	36339	comp117150_c0_seq2,comp143789_c1_seq15	6.15498	0.0418345	0.139585
GO:0051764	actin crosslink formation	biological_process	7	2	0.00609756	36	328	36339	comp141961_c1_seq4,comp139126_c2_seq1	6.15498	0.0418345	0.139585
GO:0051291	protein heterooligomerization	biological_process	7	2	0.00609756	36	328	36339	comp134391_c0_seq1,comp125640_c0_seq1	6.15498	0.0418345	0.139585
GO:0048659	smooth muscle cell proliferation	biological_process	4	2	0.00609756	36	328	36339	comp125640_c0_seq1,comp132275_c2_seq1	6.15498	0.0418345	0.139585
GO:0003151	outflow tract morphogenesis	biological_process	9	2	0.00609756	36	328	36339	comp127277_c0_seq1,comp148346_c0_seq7	6.15498	0.0418345	0.139585
GO:0019725	cellular homeostasis	biological_process	4	12	0.0365854	752	328	36339	comp35740_c0_seq1,comp134461_c1_seq1,comp147239_c0_seq1,comp144343_c0_seq5,comp147478_c1_seq1,comp148204_c0_seq1,comp127277_c0_seq1,comp144047_c0_seq2,comp144529_c0_seq2,comp149522_c0_seq1,comp145856_c0_seq4,comp149356_c0_seq1	1.76792	0.0418452	0.139585
GO:0045202	synapse	cellular_component	1	10	0.0327869	473	305	27176	comp140313_c0_seq8,comp129690_c0_seq1,comp146518_c0_seq1,comp147963_c0_seq2,comp117150_c0_seq2,comp148866_c1_seq2,comp147325_c2_seq7,comp148129_c0_seq7,comp149356_c0_seq1,comp144564_c1_seq1	1.88376	0.0420388	0.140086
GO:0016049	cell growth	biological_process	3	6	0.0182927	281	328	36339	comp103595_c0_seq1,comp138748_c1_seq1,comp138748_c0_seq2,comp128378_c2_seq6,comp145123_c1_seq1,comp146368_c0_seq8	2.36561	0.0430638	0.141224
GO:0007169	transmembrane receptor protein tyrosine kinase signaling pathway	biological_process	7	8	0.0243902	431	328	36339	comp125640_c0_seq1,comp138748_c0_seq2,comp128378_c2_seq6,comp147824_c0_seq1,comp145757_c0_seq2,comp142556_c0_seq6,comp149168_c0_seq1,comp131938_c0_seq1	2.05642	0.0430928	0.141224
GO:0048736	appendage development	biological_process	4	5	0.0152439	211	328	36339	comp126959_c0_seq1,comp126959_c4_seq2,comp134015_c1_seq2,comp145336_c0_seq1,comp148346_c0_seq7	2.62535	0.0431793	0.141224
GO:0051213	dioxygenase activity	molecular_function	5	5	0.0135501	200	369	38720	comp139966_c0_seq5,comp126281_c0_seq2,comp128441_c2_seq1,comp117663_c0_seq1,comp149353_c0_seq1	2.62331	0.0433106	0.141224
GO:0046903	secretion	biological_process	5	9	0.027439	511	328	36339	comp136614_c0_seq4,comp138748_c0_seq2,comp129690_c0_seq1,comp117150_c0_seq2,comp146368_c0_seq8,comp147774_c2_seq20,comp136871_c0_seq1,comp143789_c1_seq15,comp147325_c2_seq7	1.95129	0.0437221	0.141224
GO:0002688	regulation of leukocyte chemotaxis	biological_process	8	2	0.00609756	37	328	36339	comp128378_c2_seq6,comp132275_c2_seq1	5.98863	0.0439672	0.141224
GO:0061035	regulation of cartilage development	biological_process	7	2	0.00609756	37	328	36339	comp142342_c1_seq1,comp138748_c0_seq2	5.98863	0.0439672	0.141224
GO:0045833	negative regulation of lipid metabolic process	biological_process	6	2	0.00609756	37	328	36339	comp144103_c1_seq20,comp142556_c0_seq6	5.98863	0.0439672	0.141224
GO:0005883	neurofilament	cellular_component	10	1	0.00327869	4	305	27176	comp142775_c0_seq2	22.2754	0.0441448	0.141224
GO:0044295	axonal growth cone	cellular_component	7	1	0.00327869	4	305	27176	comp145099_c0_seq2	22.2754	0.0441448	0.141224
GO:0060242	contact inhibition	biological_process	3	1	0.00304878	5	328	36339	comp141024_c2_seq2	22.1579	0.0443256	0.141224
GO:0070278	extracellular matrix constituent secretion	biological_process	7	1	0.00304878	5	328	36339	comp138748_c0_seq2	22.1579	0.0443256	0.141224
GO:0033632	regulation of cell-cell adhesion mediated by integrin	biological_process	6	1	0.00304878	5	328	36339	comp149442_c1_seq1	22.1579	0.0443256	0.141224
GO:0001867	complement activation, lectin pathway	biological_process	8	1	0.00304878	5	328	36339	comp138651_c0_seq1	22.1579	0.0443256	0.141224
GO:0010743	regulation of macrophage derived foam cell differentiation	biological_process	7	1	0.00304878	5	328	36339	comp125640_c0_seq1	22.1579	0.0443256	0.141224
GO:0072007	mesangial cell differentiation	biological_process	9	1	0.00304878	5	328	36339	comp133593_c2_seq1	22.1579	0.0443256	0.141224
GO:0071493	cellular response to UV-B	biological_process	8	1	0.00304878	5	328	36339	comp116934_c0_seq1	22.1579	0.0443256	0.141224
GO:0051560	mitochondrial calcium ion homeostasis	biological_process	10	1	0.00304878	5	328	36339	comp35740_c0_seq1	22.1579	0.0443256	0.141224
GO:0031953	negative regulation of protein autophosphorylation	biological_process	10	1	0.00304878	5	328	36339	comp125640_c0_seq1	22.1579	0.0443256	0.141224
GO:0044650	adhesion of symbiont to host cell	biological_process	6	1	0.00304878	5	328	36339	comp147838_c1_seq9	22.1579	0.0443256	0.141224
GO:0043501	skeletal muscle adaptation	biological_process	7	1	0.00304878	5	328	36339	comp148469_c0_seq1	22.1579	0.0443256	0.141224
GO:0070587	regulation of cell-cell adhesion involved in gastrulation	biological_process	8	1	0.00304878	5	328	36339	comp125640_c0_seq1	22.1579	0.0443256	0.141224
GO:0010692	regulation of alkaline phosphatase activity	biological_process	9	1	0.00304878	5	328	36339	comp146368_c0_seq8	22.1579	0.0443256	0.141224
GO:0010871	negative regulation of receptor biosynthetic process	biological_process	8	1	0.00304878	5	328	36339	comp125640_c0_seq1	22.1579	0.0443256	0.141224
GO:0016203	muscle attachment	biological_process	8	1	0.00304878	5	328	36339	comp149298_c0_seq1	22.1579	0.0443256	0.141224
GO:0044406	adhesion to host	biological_process	5	1	0.00304878	5	328	36339	comp147838_c1_seq9	22.1579	0.0443256	0.141224
GO:0019530	taurine metabolic process	biological_process	4	1	0.00304878	5	328	36339	comp128441_c2_seq1	22.1579	0.0443256	0.141224
GO:0019628	urate catabolic process	biological_process	6	1	0.00304878	5	328	36339	comp122625_c0_seq1	22.1579	0.0443256	0.141224
GO:0014831	gastro-intestinal system smooth muscle contraction	biological_process	7	1	0.00304878	5	328	36339	comp145757_c0_seq2	22.1579	0.0443256	0.141224
GO:0051580	regulation of neurotransmitter uptake	biological_process	9	1	0.00304878	5	328	36339	comp129545_c3_seq1	22.1579	0.0443256	0.141224
GO:0050857	positive regulation of antigen receptor-mediated signaling pathway	biological_process	11	1	0.00304878	5	328	36339	comp145856_c0_seq4	22.1579	0.0443256	0.141224
GO:0021604	cranial nerve structural organization	biological_process	9	1	0.00304878	5	328	36339	comp149356_c0_seq1	22.1579	0.0443256	0.141224
GO:0048799	organ maturation	biological_process	6	1	0.00304878	5	328	36339	comp135933_c0_seq2	22.1579	0.0443256	0.141224
GO:0051798	positive regulation of hair follicle development	biological_process	9	1	0.00304878	5	328	36339	comp146368_c0_seq8	22.1579	0.0443256	0.141224
GO:0021553	olfactory nerve development	biological_process	8	1	0.00304878	5	328	36339	comp149356_c0_seq1	22.1579	0.0443256	0.141224
GO:0019062	viral attachment to host cell	biological_process	7	1	0.00304878	5	328	36339	comp147838_c1_seq9	22.1579	0.0443256	0.141224
GO:0090075	relaxation of muscle	biological_process	5	1	0.00304878	5	328	36339	comp35740_c0_seq1	22.1579	0.0443256	0.141224
GO:0072143	mesangial cell development	biological_process	10	1	0.00304878	5	328	36339	comp133593_c2_seq1	22.1579	0.0443256	0.141224
GO:0035988	chondrocyte proliferation	biological_process	3	1	0.00304878	5	328	36339	comp138748_c0_seq2	22.1579	0.0443256	0.141224
GO:0090129	positive regulation of synapse maturation	biological_process	10	1	0.00304878	5	328	36339	comp147774_c2_seq20	22.1579	0.0443256	0.141224
GO:0051923	sulfation	biological_process	4	1	0.00304878	5	328	36339	comp128078_c0_seq1	22.1579	0.0443256	0.141224
GO:0042412	taurine biosynthetic process	biological_process	5	1	0.00304878	5	328	36339	comp128441_c2_seq1	22.1579	0.0443256	0.141224
GO:0034114	regulation of heterotypic cell-cell adhesion	biological_process	6	1	0.00304878	5	328	36339	comp125640_c0_seq1	22.1579	0.0443256	0.141224
GO:0046689	response to mercury ion	biological_process	5	1	0.00304878	5	328	36339	comp146945_c0_seq2	22.1579	0.0443256	0.141224
GO:0007162	negative regulation of cell adhesion	biological_process	5	3	0.00914634	87	328	36339	comp134391_c0_seq1,comp125640_c0_seq1,comp145856_c0_seq4	3.82033	0.0443483	0.141224
GO:0030097	hemopoiesis	biological_process	7	9	0.027439	514	328	36339	comp144355_c2_seq2,comp144518_c0_seq1,comp125640_c0_seq1,comp135506_c0_seq1,comp149353_c0_seq1,comp133710_c0_seq1,comp146368_c0_seq8,comp145856_c0_seq4,comp143221_c1_seq1	1.9399	0.0450704	0.143381
GO:0008301	DNA binding, bending	molecular_function	5	2	0.00542005	36	369	38720	comp116934_c0_seq1,comp140770_c0_seq4	5.82957	0.0461285	0.145635
GO:0019905	syntaxin binding	molecular_function	4	2	0.00542005	36	369	38720	comp136614_c0_seq4,comp117150_c0_seq2	5.82957	0.0461285	0.145635
GO:0001228	RNA polymerase II transcription regulatory region sequence-specific DNA binding transcription factor activity involved in positive regulation of transcription	molecular_function	12	2	0.00542005	36	369	38720	comp140985_c5_seq19,comp143221_c1_seq1	5.82957	0.0461285	0.145635
GO:0048008	platelet-derived growth factor receptor signaling pathway	biological_process	8	2	0.00609756	38	328	36339	comp125640_c0_seq1,comp128378_c2_seq6	5.83103	0.0461395	0.145635
GO:0018958	phenol-containing compound metabolic process	biological_process	4	2	0.00609756	38	328	36339	comp146368_c0_seq8,comp141668_c4_seq1	5.83103	0.0461395	0.145635
GO:0002687	positive regulation of leukocyte migration	biological_process	8	2	0.00609756	38	328	36339	comp128378_c2_seq6,comp132275_c2_seq1	5.83103	0.0461395	0.145635
GO:0070252	actin-mediated cell contraction	biological_process	5	2	0.00609756	38	328	36339	comp133593_c2_seq1,comp113540_c2_seq1	5.83103	0.0461395	0.145635
GO:0035924	cellular response to vascular endothelial growth factor stimulus	biological_process	7	2	0.00609756	38	328	36339	comp147824_c0_seq1,comp149168_c0_seq1	5.83103	0.0461395	0.145635
GO:0005388	calcium-transporting ATPase activity	molecular_function	18	3	0.00813008	84	369	38720	comp146256_c0_seq1,comp35740_c0_seq1,comp35539_c0_seq1	3.74758	0.0464815	0.146425
GO:0050694	galactose 3-O-sulfotransferase activity	molecular_function	6	1	0.00271003	5	369	38720	comp145043_c0_seq2	20.9864	0.0467526	0.146425
GO:0004833	tryptophan 2,3-dioxygenase activity	molecular_function	7	1	0.00271003	5	369	38720	comp117663_c0_seq1	20.9864	0.0467526	0.146425
GO:0003680	AT DNA binding	molecular_function	6	1	0.00271003	5	369	38720	comp116934_c0_seq1	20.9864	0.0467526	0.146425
GO:0001733	galactosylceramide sulfotransferase activity	molecular_function	7	1	0.00271003	5	369	38720	comp145043_c0_seq2	20.9864	0.0467526	0.146425
GO:0050998	nitric-oxide synthase binding	molecular_function	4	1	0.00271003	5	369	38720	comp149356_c0_seq1	20.9864	0.0467526	0.146425
GO:0017040	ceramidase activity	molecular_function	6	1	0.00271003	5	369	38720	comp103595_c0_seq1	20.9864	0.0467526	0.146425
GO:0004720	protein-lysine 6-oxidase activity	molecular_function	7	1	0.00271003	5	369	38720	comp142342_c1_seq1	20.9864	0.0467526	0.146425
GO:0007009	plasma membrane organization	biological_process	5	3	0.00914634	89	328	36339	comp140886_c0_seq2,comp125640_c0_seq1,comp146368_c0_seq8	3.73448	0.0469043	0.146616
GO:0043542	endothelial cell migration	biological_process	6	3	0.00914634	89	328	36339	comp142342_c1_seq1,comp147824_c0_seq1,comp149442_c1_seq1	3.73448	0.0469043	0.146616
GO:0042734	presynaptic membrane	cellular_component	4	2	0.00655738	31	305	27176	comp148866_c1_seq2,comp147325_c2_seq7	5.74849	0.0471538	0.147253
GO:0050789	regulation of biological process	biological_process	2	126	0.384146	12314	328	36339	comp134391_c0_seq1,comp108374_c0_seq1,comp146256_c0_seq1,comp126613_c0_seq1,comp117434_c0_seq1,comp35740_c0_seq1,comp132289_c0_seq2,comp146054_c1_seq1,comp129569_c0_seq3,comp126959_c0_seq1,comp126959_c4_seq2,comp144355_c2_seq2,comp139126_c2_seq1,comp132738_c0_seq1,comp136786_c0_seq3,comp132221_c0_seq1,comp136229_c1_seq1,comp123271_c0_seq5,comp149209_c0_seq1,comp144936_c0_seq1,comp146740_c0_seq1,c…	1.13363	0.0472929	0.147545
GO:0019216	regulation of lipid metabolic process	biological_process	5	4	0.0121951	150	328	36339	comp144103_c1_seq20,comp125640_c0_seq1,comp142556_c0_seq6,comp143221_c1_seq1	2.95439	0.0475058	0.148066
GO:0050670	regulation of lymphocyte proliferation	biological_process	7	3	0.00914634	90	328	36339	comp132275_c2_seq1,comp135506_c0_seq1,comp145856_c0_seq4	3.69299	0.0482091	0.149968
GO:0032944	regulation of mononuclear cell proliferation	biological_process	6	3	0.00914634	90	328	36339	comp132275_c2_seq1,comp135506_c0_seq1,comp145856_c0_seq4	3.69299	0.0482091	0.149968
GO:0055010	ventricular cardiac muscle tissue morphogenesis	biological_process	11	2	0.00609756	39	328	36339	comp130619_c0_seq2,comp139370_c0_seq1	5.68152	0.0483505	0.150119
GO:0060323	head morphogenesis	biological_process	5	2	0.00609756	39	328	36339	comp134391_c0_seq1,comp146368_c0_seq8	5.68152	0.0483505	0.150119
GO:0005452	inorganic anion exchanger activity	molecular_function	11	2	0.00542005	37	369	38720	comp120667_c0_seq1,comp149295_c0_seq9	5.67201	0.0484645	0.150329
GO:0032940	secretion by cell	biological_process	6	8	0.0243902	442	328	36339	comp136614_c0_seq4,comp138748_c0_seq2,comp129690_c0_seq1,comp117150_c0_seq2,comp146368_c0_seq8,comp147774_c2_seq20,comp143789_c1_seq15,comp147325_c2_seq7	2.00524	0.0486293	0.150695
GO:0070371	ERK1 and ERK2 cascade	biological_process	8	3	0.00914634	91	328	36339	comp125640_c0_seq1,comp138748_c0_seq2,comp147824_c0_seq1	3.65241	0.0495315	0.15305
GO:0006694	steroid biosynthetic process	biological_process	5	3	0.00914634	91	328	36339	comp144103_c1_seq20,comp142556_c0_seq6,comp127888_c0_seq1	3.65241	0.0495315	0.15305
GO:0009612	response to mechanical stimulus	biological_process	3	3	0.00914634	91	328	36339	comp134391_c0_seq1,comp130619_c0_seq2,comp135506_c0_seq1	3.65241	0.0495315	0.15305
GO:0001817	regulation of cytokine production	biological_process	4	5	0.0152439	220	328	36339	comp125640_c0_seq1,comp147824_c0_seq1,comp145757_c0_seq2,comp135506_c0_seq1,comp146368_c0_seq8	2.51795	0.0500229	0.15442
GO:0051249	regulation of lymphocyte activation	biological_process	6	4	0.0121951	153	328	36339	comp132275_c2_seq1,comp135506_c0_seq1,comp149442_c1_seq1,comp145856_c0_seq4	2.89646	0.0504194	0.155496
GO:0016192	vesicle-mediated transport	biological_process	4	18	0.054878	1304	328	36339	comp136614_c0_seq4,comp142342_c1_seq1,comp125039_c0_seq1,comp125640_c0_seq1,comp129953_c0_seq1,comp135260_c0_seq3,comp143343_c1_seq3,comp137349_c0_seq1,comp111440_c0_seq1,comp132275_c2_seq1,comp141024_c2_seq2,comp146820_c0_seq2,comp138207_c0_seq1,comp146202_c0_seq1,comp125546_c0_seq2,comp137500_c0_seq3,comp117150_c0_seq2,comp143789_c1_seq15	1.5293	0.0504857	0.155552
GO:0001959	regulation of cytokine-mediated signaling pathway	biological_process	8	2	0.00609756	40	328	36339	comp125640_c0_seq1,comp145856_c0_seq4	5.53948	0.0505993	0.155605
GO:0034333	adherens junction assembly	biological_process	6	2	0.00609756	40	328	36339	comp139126_c2_seq1,comp128378_c2_seq6	5.53948	0.0505993	0.155605
GO:0006996	organelle organization	biological_process	3	33	0.10061	2719	328	36339	comp133593_c2_seq1,comp108117_c1_seq1,comp128471_c1_seq3,comp88581_c0_seq1,comp141961_c1_seq4,comp117434_c0_seq1,comp35740_c0_seq1,comp139126_c2_seq1,comp136786_c0_seq3,comp142342_c1_seq1,comp141722_c0_seq1,comp138748_c0_seq2,comp127597_c0_seq2,comp121147_c0_seq1,comp136290_c0_seq2,comp87279_c0_seq1,comp147239_c0_seq1,comp135933_c0_seq2,comp132275_c2_seq1,comp129545_c3_seq1,comp135290_c0_seq1,com…	1.34463	0.0512775	0.155866
GO:0030027	lamellipodium	cellular_component	4	4	0.0131148	124	305	27176	comp132275_c2_seq1,comp146202_c0_seq1,comp148707_c0_seq3,comp149442_c1_seq1	2.87425	0.0513661	0.155866
GO:0010941	regulation of cell death	biological_process	4	15	0.0457317	1039	328	36339	comp35740_c0_seq1,comp126959_c0_seq1,comp126959_c4_seq2,comp125640_c0_seq1,comp138748_c0_seq2,comp121147_c0_seq1,comp141024_c2_seq2,comp121147_c3_seq1,comp147824_c0_seq1,comp135506_c0_seq1,comp138672_c0_seq2,comp146368_c0_seq8,comp142769_c0_seq1,comp136871_c0_seq1,comp143221_c1_seq1	1.59947	0.0515982	0.155866
GO:0048839	inner ear development	biological_process	8	5	0.0152439	222	328	36339	comp126959_c0_seq1,comp126959_c4_seq2,comp130619_c0_seq2,comp139370_c0_seq1,comp136355_c0_seq1	2.49526	0.0516254	0.155866
GO:0005912	adherens junction	cellular_component	3	5	0.0163934	179	305	27176	comp139126_c2_seq1,comp146100_c2_seq2,comp147239_c0_seq1,comp147249_c0_seq3,comp145856_c0_seq4	2.48887	0.0518451	0.155866
GO:0005245	voltage-gated calcium channel activity	molecular_function	14	3	0.00813008	88	369	38720	comp138267_c0_seq1,comp148469_c0_seq1,comp127277_c0_seq1	3.57724	0.0520892	0.155866
GO:0070507	regulation of microtubule cytoskeleton organization	biological_process	7	3	0.00914634	93	328	36339	comp136786_c0_seq3,comp87279_c0_seq1,comp149561_c0_seq1	3.57386	0.0522291	0.155866
GO:0009967	positive regulation of signal transduction	biological_process	6	11	0.0335366	696	328	36339	comp134391_c0_seq1,comp125640_c0_seq1,comp138748_c0_seq2,comp128378_c2_seq6,comp131200_c1_seq1,comp147824_c0_seq1,comp145757_c0_seq2,comp142556_c0_seq6,comp148866_c1_seq2,comp146368_c0_seq8,comp145856_c0_seq4	1.75099	0.0528097	0.155866
GO:0003229	ventricular cardiac muscle tissue development	biological_process	9	2	0.00609756	41	328	36339	comp130619_c0_seq2,comp139370_c0_seq1	5.40437	0.052885	0.155866
GO:0033273	response to vitamin	biological_process	6	2	0.00609756	41	328	36339	comp136871_c0_seq1,comp137996_c0_seq1	5.40437	0.052885	0.155866
GO:0003014	renal system process	biological_process	4	2	0.00609756	41	328	36339	comp125640_c0_seq1,comp145757_c0_seq2	5.40437	0.052885	0.155866
GO:0060491	regulation of cell projection assembly	biological_process	6	2	0.00609756	41	328	36339	comp144936_c0_seq1,comp145099_c0_seq2	5.40437	0.052885	0.155866
GO:0046847	filopodium assembly	biological_process	5	2	0.00609756	41	328	36339	comp144936_c0_seq1,comp145099_c0_seq2	5.40437	0.052885	0.155866
GO:0071260	cellular response to mechanical stimulus	biological_process	5	2	0.00609756	41	328	36339	comp134391_c0_seq1,comp135506_c0_seq1	5.40437	0.052885	0.155866
GO:0044236	multicellular organismal metabolic process	biological_process	3	2	0.00609756	41	328	36339	comp134391_c0_seq1,comp138748_c0_seq2	5.40437	0.052885	0.155866
GO:0060759	regulation of response to cytokine stimulus	biological_process	5	2	0.00609756	41	328	36339	comp125640_c0_seq1,comp145856_c0_seq4	5.40437	0.052885	0.155866
GO:0090128	regulation of synapse maturation	biological_process	9	1	0.00304878	6	328	36339	comp147774_c2_seq20	18.4649	0.0529528	0.155866
GO:0080111	DNA demethylation	biological_process	9	1	0.00304878	6	328	36339	comp149353_c0_seq1	18.4649	0.0529528	0.155866
GO:0010715	regulation of extracellular matrix disassembly	biological_process	6	1	0.00304878	6	328	36339	comp149442_c1_seq1	18.4649	0.0529528	0.155866
GO:0071604	transforming growth factor beta production	biological_process	4	1	0.00304878	6	328	36339	comp146368_c0_seq8	18.4649	0.0529528	0.155866
GO:0071637	regulation of monocyte chemotactic protein-1 production	biological_process	6	1	0.00304878	6	328	36339	comp125640_c0_seq1	18.4649	0.0529528	0.155866
GO:0006924	activation-induced cell death of T cells	biological_process	10	1	0.00304878	6	328	36339	comp146368_c0_seq8	18.4649	0.0529528	0.155866
GO:0072506	trivalent inorganic anion homeostasis	biological_process	7	1	0.00304878	6	328	36339	comp146945_c0_seq2	18.4649	0.0529528	0.155866
GO:0045713	low-density lipoprotein particle receptor biosynthetic process	biological_process	7	1	0.00304878	6	328	36339	comp125640_c0_seq1	18.4649	0.0529528	0.155866
GO:0072015	glomerular visceral epithelial cell development	biological_process	13	1	0.00304878	6	328	36339	comp125640_c0_seq1	18.4649	0.0529528	0.155866
GO:0060638	mesenchymal-epithelial cell signaling	biological_process	5	1	0.00304878	6	328	36339	comp146740_c0_seq1	18.4649	0.0529528	0.155866
GO:0010714	positive regulation of collagen metabolic process	biological_process	7	1	0.00304878	6	328	36339	comp138748_c0_seq2	18.4649	0.0529528	0.155866
GO:0006572	tyrosine catabolic process	biological_process	10	1	0.00304878	6	328	36339	comp139966_c0_seq5	18.4649	0.0529528	0.155866
GO:0002921	negative regulation of humoral immune response	biological_process	6	1	0.00304878	6	328	36339	comp138651_c0_seq1	18.4649	0.0529528	0.155866
GO:0045650	negative regulation of macrophage differentiation	biological_process	12	1	0.00304878	6	328	36339	comp125640_c0_seq1	18.4649	0.0529528	0.155866
GO:0071605	monocyte chemotactic protein-1 production	biological_process	5	1	0.00304878	6	328	36339	comp125640_c0_seq1	18.4649	0.0529528	0.155866
GO:0010738	regulation of protein kinase A signaling cascade	biological_process	8	1	0.00304878	6	328	36339	comp125640_c0_seq1	18.4649	0.0529528	0.155866
GO:0071415	cellular response to purine-containing compound	biological_process	7	1	0.00304878	6	328	36339	comp127277_c0_seq1	18.4649	0.0529528	0.155866
GO:0032967	positive regulation of collagen biosynthetic process	biological_process	8	1	0.00304878	6	328	36339	comp138748_c0_seq2	18.4649	0.0529528	0.155866
GO:0010804	negative regulation of tumor necrosis factor-mediated signaling pathway	biological_process	10	1	0.00304878	6	328	36339	comp125640_c0_seq1	18.4649	0.0529528	0.155866
GO:0032909	regulation of transforming growth factor beta2 production	biological_process	6	1	0.00304878	6	328	36339	comp146368_c0_seq8	18.4649	0.0529528	0.155866
GO:0051890	regulation of cardioblast differentiation	biological_process	10	1	0.00304878	6	328	36339	comp146368_c0_seq8	18.4649	0.0529528	0.155866
GO:0010935	regulation of macrophage cytokine production	biological_process	7	1	0.00304878	6	328	36339	comp146368_c0_seq8	18.4649	0.0529528	0.155866
GO:0090077	foam cell differentiation	biological_process	5	1	0.00304878	6	328	36339	comp125640_c0_seq1	18.4649	0.0529528	0.155866
GO:0071634	regulation of transforming growth factor beta production	biological_process	5	1	0.00304878	6	328	36339	comp146368_c0_seq8	18.4649	0.0529528	0.155866
GO:0071313	cellular response to caffeine	biological_process	8	1	0.00304878	6	328	36339	comp127277_c0_seq1	18.4649	0.0529528	0.155866
GO:0010742	macrophage derived foam cell differentiation	biological_process	6	1	0.00304878	6	328	36339	comp125640_c0_seq1	18.4649	0.0529528	0.155866
GO:0045066	regulatory T cell differentiation	biological_process	11	1	0.00304878	6	328	36339	comp135506_c0_seq1	18.4649	0.0529528	0.155866
GO:0055062	phosphate ion homeostasis	biological_process	8	1	0.00304878	6	328	36339	comp146945_c0_seq2	18.4649	0.0529528	0.155866
GO:0032906	transforming growth factor beta2 production	biological_process	5	1	0.00304878	6	328	36339	comp146368_c0_seq8	18.4649	0.0529528	0.155866
GO:0030853	negative regulation of granulocyte differentiation	biological_process	12	1	0.00304878	6	328	36339	comp125640_c0_seq1	18.4649	0.0529528	0.155866
GO:2000406	positive regulation of T cell migration	biological_process	10	1	0.00304878	6	328	36339	comp132275_c2_seq1	18.4649	0.0529528	0.155866
GO:0015301	anion:anion antiporter activity	molecular_function	10	2	0.00542005	39	369	38720	comp120667_c0_seq1,comp149295_c0_seq9	5.38114	0.053262	0.156633
GO:0010038	response to metal ion	biological_process	4	4	0.0121951	156	328	36339	comp116934_c0_seq1,comp146945_c0_seq2,comp149559_c0_seq1,comp136871_c0_seq1	2.84076	0.0534291	0.156981
GO:0070663	regulation of leukocyte proliferation	biological_process	5	3	0.00914634	94	328	36339	comp132275_c2_seq1,comp135506_c0_seq1,comp145856_c0_seq4	3.53584	0.053604	0.157352
GO:0030855	epithelial cell differentiation	biological_process	5	5	0.0152439	225	328	36339	comp136229_c1_seq1,comp125640_c0_seq1,comp149356_c0_seq1,comp140985_c5_seq19,comp143221_c1_seq1	2.46199	0.0540848	0.158619
GO:0060324	face development	biological_process	4	2	0.00609756	42	328	36339	comp134391_c0_seq1,comp146368_c0_seq8	5.2757	0.0552069	0.161616
GO:0042181	ketone biosynthetic process	biological_process	5	2	0.00609756	42	328	36339	comp144103_c1_seq20,comp142556_c0_seq6	5.2757	0.0552069	0.161616
GO:0008202	steroid metabolic process	biological_process	4	4	0.0121951	158	328	36339	comp144103_c1_seq20,comp116695_c0_seq1,comp142556_c0_seq6,comp127888_c0_seq1	2.8048	0.0554886	0.162294
GO:0015321	sodium-dependent phosphate transmembrane transporter activity	molecular_function	12	1	0.00271003	6	369	38720	comp146945_c0_seq2	17.4887	0.0558382	0.16258
GO:0017172	cysteine dioxygenase activity	molecular_function	7	1	0.00271003	6	369	38720	comp128441_c2_seq1	17.4887	0.0558382	0.16258
GO:0070696	transmembrane receptor protein serine/threonine kinase binding	molecular_function	5	1	0.00271003	6	369	38720	comp142556_c0_seq6	17.4887	0.0558382	0.16258
GO:0034594	phosphatidylinositol trisphosphate phosphatase activity	molecular_function	8	1	0.00271003	6	369	38720	comp136978_c0_seq5	17.4887	0.0558382	0.16258
GO:0003876	AMP deaminase activity	molecular_function	6	1	0.00271003	6	369	38720	comp141551_c0_seq2	17.4887	0.0558382	0.16258
GO:0051251	positive regulation of lymphocyte activation	biological_process	7	3	0.00914634	96	328	36339	comp132275_c2_seq1,comp149442_c1_seq1,comp145856_c0_seq4	3.46218	0.0564056	0.163937
GO:0035270	endocrine system development	biological_process	5	3	0.00914634	96	328	36339	comp144103_c1_seq20,comp142556_c0_seq6,comp149168_c0_seq1	3.46218	0.0564056	0.163937
GO:0006629	lipid metabolic process	biological_process	3	17	0.0518293	1234	328	36339	comp146891_c0_seq16,comp144103_c1_seq20,comp103595_c0_seq1,comp125640_c0_seq1,comp136978_c0_seq5,comp126281_c0_seq2,comp142262_c1_seq5,comp116695_c0_seq1,comp142556_c0_seq6,comp147879_c1_seq1,comp127888_c0_seq1,comp128270_c0_seq3,comp141778_c2_seq1,comp144721_c1_seq6,comp143485_c0_seq1,comp143221_c1_seq1,comp136205_c5_seq1	1.52628	0.0570614	0.165694
GO:0048534	hematopoietic or lymphoid organ development	biological_process	6	9	0.027439	539	328	36339	comp144355_c2_seq2,comp144518_c0_seq1,comp125640_c0_seq1,comp135506_c0_seq1,comp149353_c0_seq1,comp133710_c0_seq1,comp146368_c0_seq8,comp145856_c0_seq4,comp143221_c1_seq1	1.84992	0.0573925	0.166505
GO:0021955	central nervous system neuron axonogenesis	biological_process	13	2	0.00609756	43	328	36339	comp146202_c0_seq1,comp140985_c5_seq19	5.15301	0.057564	0.166703
GO:0014902	myotube differentiation	biological_process	10	2	0.00609756	43	328	36339	comp148469_c0_seq1,comp149356_c0_seq1	5.15301	0.057564	0.166703
GO:0019218	regulation of steroid metabolic process	biological_process	6	2	0.00609756	44	328	36339	comp144103_c1_seq20,comp142556_c0_seq6	5.03589	0.0599555	0.170905
GO:0051897	positive regulation of protein kinase B signaling cascade	biological_process	9	2	0.00609756	44	328	36339	comp128378_c2_seq6,comp131200_c1_seq1	5.03589	0.0599555	0.170905
GO:0070161	anchoring junction	cellular_component	2	5	0.0163934	187	305	27176	comp139126_c2_seq1,comp146100_c2_seq2,comp147239_c0_seq1,comp147249_c0_seq3,comp145856_c0_seq4	2.3824	0.0602871	0.170905
GO:0002696	positive regulation of leukocyte activation	biological_process	6	3	0.00914634	99	328	36339	comp132275_c2_seq1,comp149442_c1_seq1,comp145856_c0_seq4	3.35726	0.0607359	0.170905
GO:0042541	hemoglobin biosynthetic process	biological_process	6	1	0.00304878	7	328	36339	comp144518_c0_seq1	15.8271	0.0615024	0.170905
GO:0070586	cell-cell adhesion involved in gastrulation	biological_process	7	1	0.00304878	7	328	36339	comp125640_c0_seq1	15.8271	0.0615024	0.170905
GO:0051797	regulation of hair follicle development	biological_process	8	1	0.00304878	7	328	36339	comp146368_c0_seq8	15.8271	0.0615024	0.170905
GO:0050432	catecholamine secretion	biological_process	7	1	0.00304878	7	328	36339	comp143789_c1_seq15	15.8271	0.0615024	0.170905
GO:0050891	multicellular organismal water homeostasis	biological_process	6	1	0.00304878	7	328	36339	comp135260_c0_seq3	15.8271	0.0615024	0.170905
GO:0019441	tryptophan catabolic process to kynurenine	biological_process	11	1	0.00304878	7	328	36339	comp117663_c0_seq1	15.8271	0.0615024	0.170905
GO:0051825	adhesion to other organism involved in symbiotic interaction	biological_process	4	1	0.00304878	7	328	36339	comp147838_c1_seq9	15.8271	0.0615024	0.170905
GO:0034694	response to prostaglandin stimulus	biological_process	6	1	0.00304878	7	328	36339	comp137996_c0_seq1	15.8271	0.0615024	0.170905
GO:0097178	ruffle assembly	biological_process	5	1	0.00304878	7	328	36339	comp132275_c2_seq1	15.8271	0.0615024	0.170905
GO:0032836	glomerular basement membrane development	biological_process	10	1	0.00304878	7	328	36339	comp145757_c0_seq2	15.8271	0.0615024	0.170905
GO:0043931	ossification involved in bone maturation	biological_process	8	1	0.00304878	7	328	36339	comp127277_c0_seq1	15.8271	0.0615024	0.170905
GO:0042090	interleukin-12 biosynthetic process	biological_process	7	1	0.00304878	7	328	36339	comp135506_c0_seq1	15.8271	0.0615024	0.170905
GO:0051801	cytolysis in other organism involved in symbiotic interaction	biological_process	7	1	0.00304878	7	328	36339	comp124566_c0_seq2	15.8271	0.0615024	0.170905
GO:0034505	tooth mineralization	biological_process	8	1	0.00304878	7	328	36339	comp134391_c0_seq1	15.8271	0.0615024	0.170905
GO:0035510	DNA dealkylation	biological_process	8	1	0.00304878	7	328	36339	comp149353_c0_seq1	15.8271	0.0615024	0.170905
GO:0045075	regulation of interleukin-12 biosynthetic process	biological_process	8	1	0.00304878	7	328	36339	comp135506_c0_seq1	15.8271	0.0615024	0.170905
GO:0002707	negative regulation of lymphocyte mediated immunity	biological_process	7	1	0.00304878	7	328	36339	comp145856_c0_seq4	15.8271	0.0615024	0.170905
GO:0090520	sphingolipid mediated signaling pathway	biological_process	5	1	0.00304878	7	328	36339	comp143075_c0_seq2	15.8271	0.0615024	0.170905
GO:0048245	eosinophil chemotaxis	biological_process	8	1	0.00304878	7	328	36339	comp142769_c0_seq1	15.8271	0.0615024	0.170905
GO:2000279	negative regulation of DNA biosynthetic process	biological_process	9	1	0.00304878	7	328	36339	comp125640_c0_seq1	15.8271	0.0615024	0.170905
GO:0031065	positive regulation of histone deacetylation	biological_process	11	1	0.00304878	7	328	36339	comp127597_c0_seq2	15.8271	0.0615024	0.170905
GO:0034113	heterotypic cell-cell adhesion	biological_process	5	1	0.00304878	7	328	36339	comp125640_c0_seq1	15.8271	0.0615024	0.170905
GO:0051385	response to mineralocorticoid stimulus	biological_process	7	1	0.00304878	7	328	36339	comp138748_c0_seq2	15.8271	0.0615024	0.170905
GO:0060510	Type II pneumocyte differentiation	biological_process	10	1	0.00304878	7	328	36339	comp140985_c5_seq19	15.8271	0.0615024	0.170905
GO:0043056	forward locomotion	biological_process	3	1	0.00304878	7	328	36339	comp149559_c0_seq1	15.8271	0.0615024	0.170905
GO:0002087	regulation of respiratory gaseous exchange by neurological system process	biological_process	6	1	0.00304878	7	328	36339	comp134461_c1_seq1	15.8271	0.0615024	0.170905
GO:0072310	glomerular epithelial cell development	biological_process	12	1	0.00304878	7	328	36339	comp125640_c0_seq1	15.8271	0.0615024	0.170905
GO:0044253	positive regulation of multicellular organismal metabolic process	biological_process	5	1	0.00304878	7	328	36339	comp138748_c0_seq2	15.8271	0.0615024	0.170905
GO:0043088	regulation of Cdc42 GTPase activity	biological_process	16	1	0.00304878	7	328	36339	comp135260_c0_seq3	15.8271	0.0615024	0.170905
GO:0003376	sphingosine-1-phosphate signaling pathway	biological_process	7	1	0.00304878	7	328	36339	comp143075_c0_seq2	15.8271	0.0615024	0.170905
GO:0008078	mesodermal cell migration	biological_process	10	1	0.00304878	7	328	36339	comp143075_c0_seq2	15.8271	0.0615024	0.170905
GO:0043569	negative regulation of insulin-like growth factor receptor signaling pathway	biological_process	10	1	0.00304878	7	328	36339	comp142556_c0_seq6	15.8271	0.0615024	0.170905
GO:0051125	regulation of actin nucleation	biological_process	13	1	0.00304878	7	328	36339	comp146202_c0_seq1	15.8271	0.0615024	0.170905
GO:0010803	regulation of tumor necrosis factor-mediated signaling pathway	biological_process	9	1	0.00304878	7	328	36339	comp125640_c0_seq1	15.8271	0.0615024	0.170905
GO:0044065	regulation of respiratory system process	biological_process	5	1	0.00304878	7	328	36339	comp134461_c1_seq1	15.8271	0.0615024	0.170905
GO:0014002	astrocyte development	biological_process	10	1	0.00304878	7	328	36339	comp129545_c3_seq1	15.8271	0.0615024	0.170905
GO:0071679	commissural neuron axon guidance	biological_process	14	1	0.00304878	7	328	36339	comp140985_c5_seq19	15.8271	0.0615024	0.170905
GO:0060252	positive regulation of glial cell proliferation	biological_process	11	1	0.00304878	7	328	36339	comp129545_c3_seq1	15.8271	0.0615024	0.170905
GO:0090136	epithelial cell-cell adhesion	biological_process	5	1	0.00304878	7	328	36339	comp135260_c0_seq3	15.8271	0.0615024	0.170905
GO:0002704	negative regulation of leukocyte mediated immunity	biological_process	6	1	0.00304878	7	328	36339	comp145856_c0_seq4	15.8271	0.0615024	0.170905
GO:0052331	hemolysis in other organism involved in symbiotic interaction	biological_process	8	1	0.00304878	7	328	36339	comp124566_c0_seq2	15.8271	0.0615024	0.170905
GO:0021960	anterior commissure morphogenesis	biological_process	15	1	0.00304878	7	328	36339	comp140985_c5_seq19	15.8271	0.0615024	0.170905
GO:0070977	bone maturation	biological_process	7	1	0.00304878	7	328	36339	comp127277_c0_seq1	15.8271	0.0615024	0.170905
GO:0031253	cell projection membrane	cellular_component	6	4	0.0131148	132	305	27176	comp144936_c0_seq1,comp128378_c2_seq6,comp132275_c2_seq1,comp149442_c1_seq1	2.70005	0.0618239	0.17165
GO:0006206	pyrimidine nucleobase metabolic process	biological_process	7	2	0.00609756	45	328	36339	comp144371_c0_seq7,comp145068_c0_seq16	4.92398	0.0623807	0.172899
GO:0021782	glial cell development	biological_process	9	2	0.00609756	45	328	36339	comp129545_c3_seq1,comp149356_c0_seq1	4.92398	0.0623807	0.172899
GO:0033043	regulation of organelle organization	biological_process	5	8	0.0243902	468	328	36339	comp117434_c0_seq1,comp136786_c0_seq3,comp141722_c0_seq1,comp138748_c0_seq2,comp127597_c0_seq2,comp87279_c0_seq1,comp146202_c0_seq1,comp149561_c0_seq1	1.89384	0.063493	0.175831
GO:0071345	cellular response to cytokine stimulus	biological_process	6	5	0.0152439	236	328	36339	comp125640_c0_seq1,comp132275_c2_seq1,comp135506_c0_seq1,comp134115_c1_seq1,comp145856_c0_seq4	2.34724	0.0636755	0.176185
GO:0008154	actin polymerization or depolymerization	biological_process	7	4	0.0121951	166	328	36339	comp117434_c0_seq1,comp141722_c0_seq1,comp132275_c2_seq1,comp146202_c0_seq1	2.66963	0.0641486	0.177342
GO:0038036	sphingosine-1-phosphate receptor activity	molecular_function	10	1	0.00271003	7	369	38720	comp143075_c0_seq2	14.9903	0.0648374	0.177879
GO:0008449	N-acetylglucosamine-6-sulfatase activity	molecular_function	6	1	0.00271003	7	369	38720	comp145757_c0_seq2	14.9903	0.0648374	0.177879
GO:0016308	1-phosphatidylinositol-4-phosphate 5-kinase activity	molecular_function	10	1	0.00271003	7	369	38720	comp142262_c1_seq5	14.9903	0.0648374	0.177879
GO:0005114	type II transforming growth factor beta receptor binding	molecular_function	6	1	0.00271003	7	369	38720	comp146368_c0_seq8	14.9903	0.0648374	0.177879
GO:0003868	4-hydroxyphenylpyruvate dioxygenase activity	molecular_function	7	1	0.00271003	7	369	38720	comp139966_c0_seq5	14.9903	0.0648374	0.177879
GO:0051283	negative regulation of sequestering of calcium ion	biological_process	12	2	0.00609756	46	328	36339	comp127277_c0_seq1,comp145856_c0_seq4	4.81694	0.0648387	0.177879
GO:0051282	regulation of sequestering of calcium ion	biological_process	11	2	0.00609756	46	328	36339	comp127277_c0_seq1,comp145856_c0_seq4	4.81694	0.0648387	0.177879
GO:0051209	release of sequestered calcium ion into cytosol	biological_process	13	2	0.00609756	46	328	36339	comp127277_c0_seq1,comp145856_c0_seq4	4.81694	0.0648387	0.177879
GO:0051208	sequestering of calcium ion	biological_process	10	2	0.00609756	46	328	36339	comp127277_c0_seq1,comp145856_c0_seq4	4.81694	0.0648387	0.177879
GO:0001527	microfibril	cellular_component	5	1	0.00327869	6	305	27176	comp145336_c0_seq1	14.8503	0.0654833	0.179496
GO:0005125	cytokine activity	molecular_function	4	3	0.00813008	97	369	38720	comp139060_c0_seq5,comp142769_c0_seq1,comp146298_c0_seq1	3.24533	0.0658298	0.180292
GO:0043583	ear development	biological_process	7	5	0.0152439	239	328	36339	comp126959_c0_seq1,comp126959_c4_seq2,comp130619_c0_seq2,comp139370_c0_seq1,comp136355_c0_seq1	2.31777	0.0664468	0.181828
GO:0030336	negative regulation of cell migration	biological_process	7	3	0.00914634	104	328	36339	comp125640_c0_seq1,comp128378_c2_seq6,comp132275_c2_seq1	3.19585	0.0682862	0.186273
GO:1901617	organic hydroxy compound biosynthetic process	biological_process	4	3	0.00914634	104	328	36339	comp144103_c1_seq20,comp142556_c0_seq6,comp146368_c0_seq8	3.19585	0.0682862	0.186273
GO:0015850	organic hydroxy compound transport	biological_process	5	3	0.00914634	105	328	36339	comp125640_c0_seq1,comp146136_c0_seq2,comp143789_c1_seq15	3.16542	0.0698452	0.186273
GO:0070374	positive regulation of ERK1 and ERK2 cascade	biological_process	10	2	0.00609756	48	328	36339	comp138748_c0_seq2,comp147824_c0_seq1	4.61623	0.0698502	0.186273
GO:0006026	aminoglycan catabolic process	biological_process	5	2	0.00609756	48	328	36339	comp144936_c2_seq2,comp129500_c1_seq2	4.61623	0.0698502	0.186273
GO:0001914	regulation of T cell mediated cytotoxicity	biological_process	8	1	0.00304878	8	328	36339	comp145856_c0_seq4	13.8487	0.069975	0.186273
GO:0002823	negative regulation of adaptive immune response based on somatic recombination of immune receptors built from immunoglobulin superfamily domains	biological_process	7	1	0.00304878	8	328	36339	comp145856_c0_seq4	13.8487	0.069975	0.186273
GO:0007509	mesoderm migration involved in gastrulation	biological_process	9	1	0.00304878	8	328	36339	comp143075_c0_seq2	13.8487	0.069975	0.186273
GO:0070528	protein kinase C signaling cascade	biological_process	7	1	0.00304878	8	328	36339	comp147824_c0_seq1	13.8487	0.069975	0.186273
GO:0046501	protoporphyrinogen IX metabolic process	biological_process	6	1	0.00304878	8	328	36339	comp144518_c0_seq1	13.8487	0.069975	0.186273
GO:0060502	epithelial cell proliferation involved in lung morphogenesis	biological_process	9	1	0.00304878	8	328	36339	comp140985_c5_seq19	13.8487	0.069975	0.186273
GO:0032799	low-density lipoprotein receptor particle metabolic process	biological_process	6	1	0.00304878	8	328	36339	comp125640_c0_seq1	13.8487	0.069975	0.186273
GO:2000404	regulation of T cell migration	biological_process	9	1	0.00304878	8	328	36339	comp132275_c2_seq1	13.8487	0.069975	0.186273
GO:0006782	protoporphyrinogen IX biosynthetic process	biological_process	8	1	0.00304878	8	328	36339	comp144518_c0_seq1	13.8487	0.069975	0.186273
GO:0010737	protein kinase A signaling cascade	biological_process	7	1	0.00304878	8	328	36339	comp125640_c0_seq1	13.8487	0.069975	0.186273
GO:0033028	myeloid cell apoptotic process	biological_process	7	1	0.00304878	8	328	36339	comp125640_c0_seq1	13.8487	0.069975	0.186273
GO:0014888	striated muscle adaptation	biological_process	6	1	0.00304878	8	328	36339	comp148469_c0_seq1	13.8487	0.069975	0.186273
GO:0060291	long-term synaptic potentiation	biological_process	9	1	0.00304878	8	328	36339	comp129545_c3_seq1	13.8487	0.069975	0.186273
GO:0010759	positive regulation of macrophage chemotaxis	biological_process	10	1	0.00304878	8	328	36339	comp128378_c2_seq6	13.8487	0.069975	0.186273
GO:0033032	regulation of myeloid cell apoptotic process	biological_process	8	1	0.00304878	8	328	36339	comp125640_c0_seq1	13.8487	0.069975	0.186273
GO:0042416	dopamine biosynthetic process	biological_process	8	1	0.00304878	8	328	36339	comp146368_c0_seq8	13.8487	0.069975	0.186273
GO:0016486	peptide hormone processing	biological_process	7	1	0.00304878	8	328	36339	comp135571_c0_seq1	13.8487	0.069975	0.186273
GO:0072677	eosinophil migration	biological_process	7	1	0.00304878	8	328	36339	comp142769_c0_seq1	13.8487	0.069975	0.186273
GO:0051883	killing of cells in other organism involved in symbiotic interaction	biological_process	6	1	0.00304878	8	328	36339	comp124566_c0_seq2	13.8487	0.069975	0.186273
GO:0051894	positive regulation of focal adhesion assembly	biological_process	9	1	0.00304878	8	328	36339	comp128378_c2_seq6	13.8487	0.069975	0.186273
GO:0010934	macrophage cytokine production	biological_process	6	1	0.00304878	8	328	36339	comp146368_c0_seq8	13.8487	0.069975	0.186273
GO:0032570	response to progesterone stimulus	biological_process	6	1	0.00304878	8	328	36339	comp146368_c0_seq8	13.8487	0.069975	0.186273
GO:0071236	cellular response to antibiotic	biological_process	6	1	0.00304878	8	328	36339	comp116934_c0_seq1	13.8487	0.069975	0.186273
GO:0051818	disruption of cells of other organism involved in symbiotic interaction	biological_process	5	1	0.00304878	8	328	36339	comp124566_c0_seq2	13.8487	0.069975	0.186273
GO:0044341	sodium-dependent phosphate transport	biological_process	9	1	0.00304878	8	328	36339	comp146945_c0_seq2	13.8487	0.069975	0.186273
GO:0001921	positive regulation of receptor recycling	biological_process	8	1	0.00304878	8	328	36339	comp135260_c0_seq3	13.8487	0.069975	0.186273
GO:1901890	positive regulation of cell junction assembly	biological_process	6	1	0.00304878	8	328	36339	comp128378_c2_seq6	13.8487	0.069975	0.186273
GO:2000794	regulation of epithelial cell proliferation involved in lung morphogenesis	biological_process	10	1	0.00304878	8	328	36339	comp140985_c5_seq19	13.8487	0.069975	0.186273
GO:0031252	cell leading edge	cellular_component	3	6	0.0196721	257	305	27176	comp128378_c2_seq6,comp132275_c2_seq1,comp146202_c0_seq1,comp148707_c0_seq3,comp149442_c1_seq1,comp149561_c0_seq1	2.08019	0.070666	0.187958
GO:0030278	regulation of ossification	biological_process	4	3	0.00914634	106	328	36339	comp132289_c0_seq2,comp146368_c0_seq8,comp145336_c0_seq1	3.13556	0.0714202	0.189651
GO:2000146	negative regulation of cell motility	biological_process	6	3	0.00914634	106	328	36339	comp125640_c0_seq1,comp128378_c2_seq6,comp132275_c2_seq1	3.13556	0.0714202	0.189651
GO:0046632	alpha-beta T cell differentiation	biological_process	11	2	0.00609756	49	328	36339	comp135506_c0_seq1,comp143221_c1_seq1	4.52203	0.072402	0.191785
GO:0050671	positive regulation of lymphocyte proliferation	biological_process	8	2	0.00609756	49	328	36339	comp132275_c2_seq1,comp145856_c0_seq4	4.52203	0.072402	0.191785
GO:0032946	positive regulation of mononuclear cell proliferation	biological_process	7	2	0.00609756	49	328	36339	comp132275_c2_seq1,comp145856_c0_seq4	4.52203	0.072402	0.191785
GO:0033612	receptor serine/threonine kinase binding	molecular_function	4	1	0.00271003	8	369	38720	comp142556_c0_seq6	13.1165	0.073751	0.195039
GO:0032052	bile acid binding	molecular_function	6	1	0.00271003	8	369	38720	comp115682_c0_seq1	13.1165	0.073751	0.195039
GO:0034332	adherens junction organization	biological_process	5	2	0.00609756	50	328	36339	comp139126_c2_seq1,comp128378_c2_seq6	4.43159	0.0749837	0.197812
GO:0006536	glutamate metabolic process	biological_process	9	2	0.00609756	50	328	36339	comp137661_c0_seq6,comp138673_c0_seq1	4.43159	0.0749837	0.197812
GO:0001936	regulation of endothelial cell proliferation	biological_process	6	2	0.00609756	50	328	36339	comp147824_c0_seq1,comp142769_c0_seq1	4.43159	0.0749837	0.197812
GO:0048585	negative regulation of response to stimulus	biological_process	4	11	0.0335366	742	328	36339	comp136786_c0_seq3,comp144103_c1_seq20,comp125640_c0_seq1,comp128378_c2_seq6,comp142822_c0_seq1,comp132275_c2_seq1,comp138651_c0_seq1,comp145757_c0_seq2,comp142556_c0_seq6,comp145336_c0_seq1,comp145856_c0_seq4	1.64243	0.0754157	0.19879
GO:0043205	fibril	cellular_component	4	1	0.00327869	7	305	27176	comp145336_c0_seq1	12.7288	0.0759739	0.200098
GO:0005520	insulin-like growth factor binding	molecular_function	4	2	0.00542005	48	369	38720	comp138748_c1_seq1,comp138748_c0_seq2	4.37218	0.0767259	0.201002
GO:0032956	regulation of actin cytoskeleton organization	biological_process	7	4	0.0121951	177	328	36339	comp117434_c0_seq1,comp141722_c0_seq1,comp138748_c0_seq2,comp146202_c0_seq1	2.50372	0.0771378	0.201002
GO:0031970	organelle envelope lumen	cellular_component	8	2	0.00655738	41	305	27176	comp143865_c0_seq1,comp135573_c0_seq7	4.34642	0.0773552	0.201002
GO:0022603	regulation of anatomical structure morphogenesis	biological_process	4	8	0.0243902	489	328	36339	comp134391_c0_seq1,comp136229_c1_seq1,comp125640_c0_seq1,comp135260_c0_seq3,comp147824_c0_seq1,comp146202_c0_seq1,comp146368_c0_seq8,comp140985_c5_seq19	1.81251	0.0773636	0.201002
GO:0070665	positive regulation of leukocyte proliferation	biological_process	6	2	0.00609756	51	328	36339	comp132275_c2_seq1,comp145856_c0_seq4	4.34469	0.0775943	0.201002
GO:0030282	bone mineralization	biological_process	7	2	0.00609756	51	328	36339	comp145336_c0_seq1,comp117691_c0_seq1	4.34469	0.0775943	0.201002
GO:0007204	elevation of cytosolic calcium ion concentration	biological_process	11	3	0.00914634	110	328	36339	comp147478_c1_seq1,comp127277_c0_seq1,comp145856_c0_seq4	3.02154	0.0778778	0.201002
GO:0006353	DNA-dependent transcription, termination	biological_process	9	1	0.00304878	9	328	36339	comp129906_c0_seq3	12.31	0.0783714	0.201002
GO:0072224	metanephric glomerulus development	biological_process	10	1	0.00304878	9	328	36339	comp125640_c0_seq1	12.31	0.0783714	0.201002
GO:0030859	polarized epithelial cell differentiation	biological_process	7	1	0.00304878	9	328	36339	comp136229_c1_seq1	12.31	0.0783714	0.201002
GO:0072202	cell differentiation involved in metanephros development	biological_process	9	1	0.00304878	9	328	36339	comp125640_c0_seq1	12.31	0.0783714	0.201002
GO:2000403	positive regulation of lymphocyte migration	biological_process	9	1	0.00304878	9	328	36339	comp132275_c2_seq1	12.31	0.0783714	0.201002
GO:0003309	type B pancreatic cell differentiation	biological_process	8	1	0.00304878	9	328	36339	comp142556_c0_seq6	12.31	0.0783714	0.201002
GO:0035435	phosphate ion transmembrane transport	biological_process	9	1	0.00304878	9	328	36339	comp146945_c0_seq2	12.31	0.0783714	0.201002
GO:0060074	synapse maturation	biological_process	6	1	0.00304878	9	328	36339	comp147774_c2_seq20	12.31	0.0783714	0.201002
GO:0060052	neurofilament cytoskeleton organization	biological_process	6	1	0.00304878	9	328	36339	comp142775_c0_seq2	12.31	0.0783714	0.201002
GO:0032332	positive regulation of chondrocyte differentiation	biological_process	9	1	0.00304878	9	328	36339	comp142342_c1_seq1	12.31	0.0783714	0.201002
GO:0010758	regulation of macrophage chemotaxis	biological_process	9	1	0.00304878	9	328	36339	comp128378_c2_seq6	12.31	0.0783714	0.201002
GO:0043589	skin morphogenesis	biological_process	8	1	0.00304878	9	328	36339	comp134391_c0_seq1	12.31	0.0783714	0.201002
GO:0033058	directional locomotion	biological_process	2	1	0.00304878	9	328	36339	comp149559_c0_seq1	12.31	0.0783714	0.201002
GO:0046485	ether lipid metabolic process	biological_process	5	1	0.00304878	9	328	36339	comp128270_c0_seq3	12.31	0.0783714	0.201002
GO:0097237	cellular response to toxin	biological_process	5	1	0.00304878	9	328	36339	comp116934_c0_seq1	12.31	0.0783714	0.201002
GO:0071622	regulation of granulocyte chemotaxis	biological_process	9	1	0.00304878	9	328	36339	comp128378_c2_seq6	12.31	0.0783714	0.201002
GO:0002820	negative regulation of adaptive immune response	biological_process	6	1	0.00304878	9	328	36339	comp145856_c0_seq4	12.31	0.0783714	0.201002
GO:0033630	positive regulation of cell adhesion mediated by integrin	biological_process	6	1	0.00304878	9	328	36339	comp146368_c0_seq8	12.31	0.0783714	0.201002
GO:0032757	positive regulation of interleukin-8 production	biological_process	6	1	0.00304878	9	328	36339	comp125640_c0_seq1	12.31	0.0783714	0.201002
GO:0031000	response to caffeine	biological_process	6	1	0.00304878	9	328	36339	comp127277_c0_seq1	12.31	0.0783714	0.201002
GO:0010955	negative regulation of protein processing	biological_process	8	1	0.00304878	9	328	36339	comp138651_c0_seq1	12.31	0.0783714	0.201002
GO:0060022	hard palate development	biological_process	4	1	0.00304878	9	328	36339	comp146368_c0_seq8	12.31	0.0783714	0.201002
GO:0010572	positive regulation of platelet activation	biological_process	8	1	0.00304878	9	328	36339	comp128378_c2_seq6	12.31	0.0783714	0.201002
GO:0060600	dichotomous subdivision of an epithelial terminal unit	biological_process	7	1	0.00304878	9	328	36339	comp148346_c0_seq7	12.31	0.0783714	0.201002
GO:0060251	regulation of glial cell proliferation	biological_process	10	1	0.00304878	9	328	36339	comp129545_c3_seq1	12.31	0.0783714	0.201002
GO:0006855	drug transmembrane transport	biological_process	6	1	0.00304878	9	328	36339	comp136871_c0_seq1	12.31	0.0783714	0.201002
GO:0001525	angiogenesis	biological_process	10	6	0.0182927	329	328	36339	comp142342_c1_seq1,comp138748_c0_seq2,comp147824_c0_seq1,comp149168_c0_seq1,comp142769_c0_seq1,comp147325_c2_seq7	2.02048	0.0790612	0.20261
GO:0006954	inflammatory response	biological_process	4	5	0.0152439	252	328	36339	comp125640_c0_seq1,comp146095_c0_seq3,comp132275_c2_seq1,comp148575_c0_seq1,comp138651_c0_seq1	2.19821	0.0792192	0.202854
GO:0046651	lymphocyte proliferation	biological_process	6	3	0.00914634	111	328	36339	comp132275_c2_seq1,comp135506_c0_seq1,comp145856_c0_seq4	2.99431	0.079531	0.20333
GO:0032943	mononuclear cell proliferation	biological_process	4	3	0.00914634	111	328	36339	comp132275_c2_seq1,comp135506_c0_seq1,comp145856_c0_seq4	2.99431	0.079531	0.20333
GO:0001654	eye development	biological_process	7	7	0.0213415	410	328	36339	comp146325_c0_seq3,comp148469_c0_seq1,comp146202_c0_seq1,comp141323_c0_seq1,comp145099_c0_seq2,comp146368_c0_seq8,comp143221_c1_seq1	1.89153	0.0798028	0.203863
GO:0002520	immune system development	biological_process	5	9	0.027439	578	328	36339	comp144355_c2_seq2,comp144518_c0_seq1,comp125640_c0_seq1,comp135506_c0_seq1,comp149353_c0_seq1,comp133710_c0_seq1,comp146368_c0_seq8,comp145856_c0_seq4,comp143221_c1_seq1	1.7251	0.0806152	0.205776
GO:0002694	regulation of leukocyte activation	biological_process	5	4	0.0121951	180	328	36339	comp132275_c2_seq1,comp135506_c0_seq1,comp149442_c1_seq1,comp145856_c0_seq4	2.46199	0.0808925	0.206321
GO:0005507	copper ion binding	molecular_function	6	3	0.00813008	106	369	38720	comp142342_c1_seq1,comp125039_c0_seq1,comp111440_c0_seq1	2.96978	0.0810449	0.206546
GO:0002697	regulation of immune effector process	biological_process	4	3	0.00914634	112	328	36339	comp138651_c0_seq1,comp146368_c0_seq8,comp145856_c0_seq4	2.96758	0.0811994	0.206777
GO:0065003	macromolecular complex assembly	biological_process	4	14	0.0426829	1023	328	36339	comp134391_c0_seq1,comp126613_c0_seq1,comp117434_c0_seq1,comp96220_c0_seq1,comp123271_c0_seq5,comp131031_c0_seq1,comp141722_c0_seq1,comp125640_c0_seq1,comp140313_c0_seq8,comp136290_c0_seq2,comp132275_c2_seq1,comp149559_c0_seq1,comp146202_c0_seq1,comp143789_c1_seq15	1.51618	0.082307	0.208639
GO:0001816	cytokine production	biological_process	3	5	0.0152439	255	328	36339	comp125640_c0_seq1,comp147824_c0_seq1,comp145757_c0_seq2,comp135506_c0_seq1,comp146368_c0_seq8	2.17235	0.0823411	0.208639
GO:0004657	proline dehydrogenase activity	molecular_function	6	1	0.00271003	9	369	38720	comp138673_c0_seq1	11.6591	0.08258	0.208639
GO:0004522	pancreatic ribonuclease activity	molecular_function	11	1	0.00271003	9	369	38720	comp118837_c0_seq1	11.6591	0.08258	0.208639
GO:0001968	fibronectin binding	molecular_function	3	1	0.00271003	9	369	38720	comp138748_c0_seq2	11.6591	0.08258	0.208639
GO:0015114	phosphate ion transmembrane transporter activity	molecular_function	11	1	0.00271003	9	369	38720	comp146945_c0_seq2	11.6591	0.08258	0.208639
GO:0016803	ether hydrolase activity	molecular_function	5	1	0.00271003	9	369	38720	comp133710_c0_seq1	11.6591	0.08258	0.208639
GO:0003870	5-aminolevulinate synthase activity	molecular_function	8	1	0.00271003	9	369	38720	comp144518_c0_seq1	11.6591	0.08258	0.208639
GO:0016749	N-succinyltransferase activity	molecular_function	7	1	0.00271003	9	369	38720	comp144518_c0_seq1	11.6591	0.08258	0.208639
GO:0001758	retinal dehydrogenase activity	molecular_function	7	1	0.00271003	9	369	38720	comp136205_c5_seq1	11.6591	0.08258	0.208639
GO:0008016	regulation of heart contraction	biological_process	7	3	0.00914634	113	328	36339	comp138748_c0_seq2,comp134461_c1_seq1,comp146368_c0_seq8	2.94132	0.0828828	0.208639
GO:0051238	sequestering of metal ion	biological_process	4	2	0.00609756	53	328	36339	comp127277_c0_seq1,comp145856_c0_seq4	4.18074	0.0828998	0.208639
GO:0010171	body morphogenesis	biological_process	4	2	0.00609756	53	328	36339	comp134391_c0_seq1,comp146368_c0_seq8	4.18074	0.0828998	0.208639
GO:0001818	negative regulation of cytokine production	biological_process	5	2	0.00609756	53	328	36339	comp125640_c0_seq1,comp146368_c0_seq8	4.18074	0.0828998	0.208639
GO:0030856	regulation of epithelial cell differentiation	biological_process	6	2	0.00609756	53	328	36339	comp136229_c1_seq1,comp125640_c0_seq1	4.18074	0.0828998	0.208639
GO:0032587	ruffle membrane	cellular_component	7	2	0.00655738	43	305	27176	comp128378_c2_seq6,comp132275_c2_seq1	4.14426	0.0839698	0.211167
GO:0032886	regulation of microtubule-based process	biological_process	4	3	0.00914634	114	328	36339	comp136786_c0_seq3,comp87279_c0_seq1,comp149561_c0_seq1	2.91552	0.0845813	0.211587
GO:0001948	glycoprotein binding	molecular_function	3	2	0.00542005	51	369	38720	comp149356_c0_seq1,comp147838_c1_seq9	4.11499	0.0851521	0.211587
GO:0002040	sprouting angiogenesis	biological_process	11	2	0.00609756	54	328	36339	comp142342_c1_seq1,comp147824_c0_seq1	4.10332	0.0855932	0.211587
GO:0050852	T cell receptor signaling pathway	biological_process	10	2	0.00609756	54	328	36339	comp128378_c2_seq6,comp145856_c0_seq4	4.10332	0.0855932	0.211587
GO:0032872	regulation of stress-activated MAPK cascade	biological_process	9	3	0.00914634	115	328	36339	comp138748_c0_seq2,comp147824_c0_seq1,comp146368_c0_seq8	2.89016	0.0862945	0.211587
GO:0040013	negative regulation of locomotion	biological_process	4	3	0.00914634	115	328	36339	comp125640_c0_seq1,comp128378_c2_seq6,comp132275_c2_seq1	2.89016	0.0862945	0.211587
GO:0070661	leukocyte proliferation	biological_process	3	3	0.00914634	115	328	36339	comp132275_c2_seq1,comp135506_c0_seq1,comp145856_c0_seq4	2.89016	0.0862945	0.211587
GO:0001931	uropod	cellular_component	4	1	0.00327869	8	305	27176	comp142262_c1_seq5	11.1377	0.086347	0.211587
GO:0031083	BLOC-1 complex	cellular_component	10	1	0.00327869	8	305	27176	comp129690_c0_seq1	11.1377	0.086347	0.211587
GO:0031254	trailing edge	cellular_component	3	1	0.00327869	8	305	27176	comp142262_c1_seq5	11.1377	0.086347	0.211587
GO:0031082	BLOC complex	cellular_component	9	1	0.00327869	8	305	27176	comp129690_c0_seq1	11.1377	0.086347	0.211587
GO:0006911	phagocytosis, engulfment	biological_process	7	1	0.00304878	10	328	36339	comp132275_c2_seq1	11.079	0.0866921	0.211587
GO:0042436	indole-containing compound catabolic process	biological_process	5	1	0.00304878	10	328	36339	comp117663_c0_seq1	11.079	0.0866921	0.211587
GO:0046439	L-cysteine metabolic process	biological_process	10	1	0.00304878	10	328	36339	comp128441_c2_seq1	11.079	0.0866921	0.211587
GO:0070830	tight junction assembly	biological_process	7	1	0.00304878	10	328	36339	comp135260_c0_seq3	11.079	0.0866921	0.211587
GO:0043312	neutrophil degranulation	biological_process	10	1	0.00304878	10	328	36339	comp136614_c0_seq4	11.079	0.0866921	0.211587
GO:0010712	regulation of collagen metabolic process	biological_process	6	1	0.00304878	10	328	36339	comp138748_c0_seq2	11.079	0.0866921	0.211587
GO:0060314	regulation of ryanodine-sensitive calcium-release channel activity	biological_process	17	1	0.00304878	10	328	36339	comp147478_c1_seq1	11.079	0.0866921	0.211587
GO:0071675	regulation of mononuclear cell migration	biological_process	8	1	0.00304878	10	328	36339	comp128378_c2_seq6	11.079	0.0866921	0.211587
GO:0051657	maintenance of organelle location	biological_process	5	1	0.00304878	10	328	36339	comp35740_c0_seq1	11.079	0.0866921	0.211587
GO:0072678	T cell migration	biological_process	8	1	0.00304878	10	328	36339	comp132275_c2_seq1	11.079	0.0866921	0.211587
GO:0060856	establishment of blood-brain barrier	biological_process	6	1	0.00304878	10	328	36339	comp149356_c0_seq1	11.079	0.0866921	0.211587
GO:0002138	retinoic acid biosynthetic process	biological_process	10	1	0.00304878	10	328	36339	comp136205_c5_seq1	11.079	0.0866921	0.211587
GO:0048918	posterior lateral line nerve development	biological_process	9	1	0.00304878	10	328	36339	comp145123_c1_seq1	11.079	0.0866921	0.211587
GO:0048769	sarcomerogenesis	biological_process	9	1	0.00304878	10	328	36339	comp149559_c0_seq1	11.079	0.0866921	0.211587
GO:2000479	regulation of cAMP-dependent protein kinase activity	biological_process	12	1	0.00304878	10	328	36339	comp125640_c0_seq1	11.079	0.0866921	0.211587
GO:0006562	proline catabolic process	biological_process	10	1	0.00304878	10	328	36339	comp138673_c0_seq1	11.079	0.0866921	0.211587
GO:0072089	stem cell proliferation	biological_process	3	1	0.00304878	10	328	36339	comp145856_c0_seq4	11.079	0.0866921	0.211587
GO:0032965	regulation of collagen biosynthetic process	biological_process	7	1	0.00304878	10	328	36339	comp138748_c0_seq2	11.079	0.0866921	0.211587
GO:0003094	glomerular filtration	biological_process	6	1	0.00304878	10	328	36339	comp145757_c0_seq2	11.079	0.0866921	0.211587
GO:0016198	axon choice point recognition	biological_process	14	1	0.00304878	10	328	36339	comp144936_c0_seq1	11.079	0.0866921	0.211587
GO:0044179	hemolysis in other organism	biological_process	7	1	0.00304878	10	328	36339	comp124566_c0_seq2	11.079	0.0866921	0.211587
GO:0006569	tryptophan catabolic process	biological_process	10	1	0.00304878	10	328	36339	comp117663_c0_seq1	11.079	0.0866921	0.211587
GO:0046218	indolalkylamine catabolic process	biological_process	8	1	0.00304878	10	328	36339	comp117663_c0_seq1	11.079	0.0866921	0.211587
GO:0071312	cellular response to alkaloid	biological_process	7	1	0.00304878	10	328	36339	comp127277_c0_seq1	11.079	0.0866921	0.211587
GO:0061082	myeloid leukocyte cytokine production	biological_process	5	1	0.00304878	10	328	36339	comp146368_c0_seq8	11.079	0.0866921	0.211587
GO:0042634	regulation of hair cycle	biological_process	5	1	0.00304878	10	328	36339	comp146368_c0_seq8	11.079	0.0866921	0.211587
GO:0051715	cytolysis in other organism	biological_process	6	1	0.00304878	10	328	36339	comp124566_c0_seq2	11.079	0.0866921	0.211587
GO:0000320	re-entry into mitotic cell cycle	biological_process	5	1	0.00304878	10	328	36339	comp138748_c0_seq2	11.079	0.0866921	0.211587
GO:0005793	endoplasmic reticulum-Golgi intermediate compartment	cellular_component	7	2	0.00655738	44	305	27176	comp146256_c0_seq1,comp35740_c0_seq1	4.05007	0.0873396	0.213006
GO:0032879	regulation of localization	biological_process	3	17	0.0518293	1311	328	36339	comp134391_c0_seq1,comp139126_c2_seq1,comp138267_c0_seq1,comp125640_c0_seq1,comp128378_c2_seq6,comp143075_c0_seq2,comp132275_c2_seq1,comp129545_c3_seq1,comp147824_c0_seq1,comp148469_c0_seq1,comp149298_c0_seq1,comp132894_c0_seq2,comp147478_c1_seq1,comp137500_c0_seq3,comp127277_c0_seq1,comp146368_c0_seq8,comp145856_c0_seq4	1.43663	0.0876076	0.213498
GO:0070302	regulation of stress-activated protein kinase signaling cascade	biological_process	8	3	0.00914634	116	328	36339	comp138748_c0_seq2,comp147824_c0_seq1,comp146368_c0_seq8	2.86525	0.0880225	0.214347
GO:0007584	response to nutrient	biological_process	5	2	0.00609756	55	328	36339	comp136871_c0_seq1,comp137996_c0_seq1	4.02871	0.0883127	0.214569
GO:0060322	head development	biological_process	3	2	0.00609756	55	328	36339	comp134391_c0_seq1,comp146368_c0_seq8	4.02871	0.0883127	0.214569
GO:0043200	response to amino acid stimulus	biological_process	5	2	0.00609756	55	328	36339	comp134391_c0_seq1,comp138748_c0_seq2	4.02871	0.0883127	0.214569
GO:0019221	cytokine-mediated signaling pathway	biological_process	7	4	0.0121951	186	328	36339	comp125640_c0_seq1,comp135506_c0_seq1,comp134115_c1_seq1,comp145856_c0_seq4	2.38257	0.0886678	0.21527
GO:0016324	apical plasma membrane	cellular_component	6	4	0.0131148	150	305	27176	comp136614_c0_seq4,comp136871_c0_seq1,comp149442_c1_seq1,comp141972_c0_seq1	2.37604	0.0890909	0.216134
GO:0046943	carboxylic acid transmembrane transporter activity	molecular_function	11	3	0.00813008	111	369	38720	comp148892_c1_seq1,comp143096_c0_seq1,comp146934_c2_seq4	2.83601	0.0900945	0.218405
GO:0045598	regulation of fat cell differentiation	biological_process	6	2	0.00609756	56	328	36339	comp125640_c0_seq1,comp127597_c0_seq2	3.95677	0.0910577	0.219574
GO:0008543	fibroblast growth factor receptor signaling pathway	biological_process	8	2	0.00609756	56	328	36339	comp138748_c0_seq2,comp145757_c0_seq2	3.95677	0.0910577	0.219574
GO:0002685	regulation of leukocyte migration	biological_process	7	2	0.00609756	56	328	36339	comp128378_c2_seq6,comp132275_c2_seq1	3.95677	0.0910577	0.219574
GO:0008239	dipeptidyl-peptidase activity	molecular_function	7	1	0.00271003	10	369	38720	comp149442_c1_seq1	10.4932	0.091325	0.219574
GO:0015175	neutral amino acid transmembrane transporter activity	molecular_function	13	1	0.00271003	10	369	38720	comp143096_c0_seq1	10.4932	0.091325	0.219574
GO:0001540	beta-amyloid binding	molecular_function	4	1	0.00271003	10	369	38720	comp146368_c0_seq8	10.4932	0.091325	0.219574
GO:0016263	glycoprotein-N-acetylgalactosamine 3-beta-galactosyltransferase activity	molecular_function	8	1	0.00271003	10	369	38720	comp143169_c1_seq1	10.4932	0.091325	0.219574
GO:0005161	platelet-derived growth factor receptor binding	molecular_function	5	1	0.00271003	10	369	38720	comp128378_c2_seq6	10.4932	0.091325	0.219574
GO:0005391	sodium:potassium-exchanging ATPase activity	molecular_function	19	1	0.00271003	10	369	38720	comp134461_c1_seq1	10.4932	0.091325	0.219574
GO:0051371	muscle alpha-actinin binding	molecular_function	6	1	0.00271003	10	369	38720	comp149559_c0_seq1	10.4932	0.091325	0.219574
GO:0008331	high voltage-gated calcium channel activity	molecular_function	15	1	0.00271003	10	369	38720	comp148469_c0_seq1	10.4932	0.091325	0.219574
GO:0030833	regulation of actin filament polymerization	biological_process	10	3	0.00914634	118	328	36339	comp117434_c0_seq1,comp141722_c0_seq1,comp146202_c0_seq1	2.81669	0.0915218	0.219884
GO:0005342	organic acid transmembrane transporter activity	molecular_function	8	3	0.00813008	112	369	38720	comp148892_c1_seq1,comp143096_c0_seq1,comp146934_c2_seq4	2.81069	0.0919531	0.220756
GO:0015711	organic anion transport	biological_process	7	4	0.0121951	189	328	36339	comp148892_c1_seq1,comp143096_c0_seq1,comp146934_c2_seq4,comp132301_c0_seq1	2.34475	0.0926859	0.22235
GO:0097060	synaptic membrane	cellular_component	3	5	0.0163934	213	305	27176	comp146518_c0_seq1,comp148866_c1_seq2,comp147325_c2_seq7,comp149356_c0_seq1,comp144564_c1_seq1	2.09159	0.0927577	0.222357
GO:0006952	defense response	biological_process	3	8	0.0243902	510	328	36339	comp125640_c0_seq1,comp146095_c0_seq3,comp132275_c2_seq1,comp148575_c0_seq1,comp138651_c0_seq1,comp135506_c0_seq1,comp118797_c0_seq1,comp145856_c0_seq4	1.73788	0.0929162	0.222532
GO:1901605	alpha-amino acid metabolic process	biological_process	8	6	0.0182927	344	328	36339	comp139966_c0_seq5,comp137661_c0_seq6,comp129186_c0_seq1,comp128441_c2_seq1,comp117663_c0_seq1,comp138673_c0_seq1	1.93238	0.0929688	0.222532
GO:0071214	cellular response to abiotic stimulus	biological_process	4	3	0.00914634	119	328	36339	comp134391_c0_seq1,comp116934_c0_seq1,comp135506_c0_seq1	2.79302	0.0932929	0.222949
GO:0007528	neuromuscular junction development	biological_process	10	2	0.00609756	57	328	36339	comp146740_c0_seq1,comp148469_c0_seq1	3.88736	0.0938275	0.222949
GO:0048010	vascular endothelial growth factor receptor signaling pathway	biological_process	8	2	0.00609756	57	328	36339	comp147824_c0_seq1,comp149168_c0_seq1	3.88736	0.0938275	0.222949
GO:0050680	negative regulation of epithelial cell proliferation	biological_process	6	2	0.00609756	57	328	36339	comp146368_c0_seq8,comp140985_c5_seq19	3.88736	0.0938275	0.222949
GO:0035914	skeletal muscle cell differentiation	biological_process	9	2	0.00609756	57	328	36339	comp148469_c0_seq1,comp149356_c0_seq1	3.88736	0.0938275	0.222949
GO:0005044	scavenger receptor activity	molecular_function	8	5	0.0135501	252	369	38720	comp142342_c1_seq1,comp125039_c0_seq1,comp137349_c0_seq1,comp111440_c0_seq1,comp146820_c0_seq2	2.08199	0.0944428	0.222949
GO:0032489	regulation of Cdc42 protein signal transduction	biological_process	10	1	0.00304878	11	328	36339	comp135260_c0_seq3	10.0718	0.094938	0.222949
GO:0032488	Cdc42 protein signal transduction	biological_process	9	1	0.00304878	11	328	36339	comp135260_c0_seq3	10.0718	0.094938	0.222949
GO:0048251	elastic fiber assembly	biological_process	6	1	0.00304878	11	328	36339	comp136290_c0_seq2	10.0718	0.094938	0.222949
GO:0061318	renal filtration cell differentiation	biological_process	7	1	0.00304878	11	328	36339	comp125640_c0_seq1	10.0718	0.094938	0.222949
GO:0043576	regulation of respiratory gaseous exchange	biological_process	4	1	0.00304878	11	328	36339	comp134461_c1_seq1	10.0718	0.094938	0.222949
GO:0031295	T cell costimulation	biological_process	9	1	0.00304878	11	328	36339	comp149442_c1_seq1	10.0718	0.094938	0.222949
GO:0022617	extracellular matrix disassembly	biological_process	5	1	0.00304878	11	328	36339	comp149442_c1_seq1	10.0718	0.094938	0.222949
GO:0008090	retrograde axon cargo transport	biological_process	9	1	0.00304878	11	328	36339	comp149561_c0_seq1	10.0718	0.094938	0.222949
GO:2000696	regulation of epithelial cell differentiation involved in kidney development	biological_process	10	1	0.00304878	11	328	36339	comp125640_c0_seq1	10.0718	0.094938	0.222949
GO:0097205	renal filtration	biological_process	5	1	0.00304878	11	328	36339	comp145757_c0_seq2	10.0718	0.094938	0.222949
GO:0072112	glomerular visceral epithelial cell differentiation	biological_process	12	1	0.00304878	11	328	36339	comp125640_c0_seq1	10.0718	0.094938	0.222949
GO:0050805	negative regulation of synaptic transmission	biological_process	8	1	0.00304878	11	328	36339	comp125640_c0_seq1	10.0718	0.094938	0.222949
GO:0031294	lymphocyte costimulation	biological_process	8	1	0.00304878	11	328	36339	comp149442_c1_seq1	10.0718	0.094938	0.222949
GO:0042989	sequestering of actin monomers	biological_process	12	1	0.00304878	11	328	36339	comp117434_c0_seq1	10.0718	0.094938	0.222949
GO:0051496	positive regulation of stress fiber assembly	biological_process	10	1	0.00304878	11	328	36339	comp138748_c0_seq2	10.0718	0.094938	0.222949
GO:0021756	striatum development	biological_process	11	1	0.00304878	11	328	36339	comp143221_c1_seq1	10.0718	0.094938	0.222949
GO:0071621	granulocyte chemotaxis	biological_process	8	1	0.00304878	11	328	36339	comp128378_c2_seq6	10.0718	0.094938	0.222949
GO:0002548	monocyte chemotaxis	biological_process	8	1	0.00304878	11	328	36339	comp132275_c2_seq1	10.0718	0.094938	0.222949
GO:0003215	cardiac right ventricle morphogenesis	biological_process	11	1	0.00304878	11	328	36339	comp148346_c0_seq7	10.0718	0.094938	0.222949
GO:2000278	regulation of DNA biosynthetic process	biological_process	8	1	0.00304878	11	328	36339	comp125640_c0_seq1	10.0718	0.094938	0.222949
GO:0044456	synapse part	cellular_component	2	7	0.0229508	346	305	27176	comp146518_c0_seq1,comp147963_c0_seq2,comp148866_c1_seq2,comp147325_c2_seq7,comp148129_c0_seq7,comp149356_c0_seq1,comp144564_c1_seq1	1.80263	0.0963573	0.22608
GO:0031527	filopodium membrane	cellular_component	7	1	0.00327869	9	305	27176	comp144936_c0_seq1	9.90018	0.0966041	0.22608
GO:0033269	internode region of axon	cellular_component	8	1	0.00327869	9	305	27176	comp96220_c0_seq1	9.90018	0.0966041	0.22608
GO:0046631	alpha-beta T cell activation	biological_process	7	2	0.00609756	58	328	36339	comp135506_c0_seq1,comp143221_c1_seq1	3.82033	0.0966215	0.22608
GO:0060402	calcium ion transport into cytosol	biological_process	12	2	0.00609756	58	328	36339	comp127277_c0_seq1,comp145856_c0_seq4	3.82033	0.0966215	0.22608
GO:0097305	response to alcohol	biological_process	4	3	0.00914634	121	328	36339	comp113540_c2_seq1,comp138748_c0_seq2,comp136871_c0_seq1	2.74685	0.0968774	0.226351
GO:0045185	maintenance of protein location	biological_process	4	3	0.00914634	121	328	36339	comp117434_c0_seq1,comp135290_c0_seq1,comp145336_c0_seq1	2.74685	0.0968774	0.226351
GO:0044306	neuron projection terminus	cellular_component	5	2	0.00655738	47	305	27176	comp148866_c1_seq2,comp149356_c0_seq1	3.79156	0.0976829	0.228068
GO:0007229	integrin-mediated signaling pathway	biological_process	6	3	0.00914634	122	328	36339	comp138748_c0_seq2,comp146095_c0_seq3,comp144788_c2_seq3	2.72434	0.0986904	0.230254
GO:0070097	delta-catenin binding	molecular_function	3	1	0.00271003	11	369	38720	comp128378_c2_seq6	9.5393	0.0999869	0.232606
GO:0042056	chemoattractant activity	molecular_function	6	1	0.00271003	11	369	38720	comp142769_c0_seq1	9.5393	0.0999869	0.232606
GO:0002162	dystroglycan binding	molecular_function	4	1	0.00271003	11	369	38720	comp149356_c0_seq1	9.5393	0.0999869	0.232606
GO:0045125	bioactive lipid receptor activity	molecular_function	9	1	0.00271003	11	369	38720	comp143075_c0_seq2	9.5393	0.0999869	0.232606
GO:0007167	enzyme linked receptor protein signaling pathway	biological_process	6	10	0.0304878	695	328	36339	comp125640_c0_seq1,comp138748_c0_seq2,comp128378_c2_seq6,comp147824_c0_seq1,comp145757_c0_seq2,comp142556_c0_seq6,comp149168_c0_seq1,comp146368_c0_seq8,comp145336_c0_seq1,comp131938_c0_seq1	1.5941	0.100979	0.234466
GO:0009719	response to endogenous stimulus	biological_process	2	11	0.0335366	786	328	36339	comp134391_c0_seq1,comp126959_c0_seq1,comp126959_c4_seq2,comp125640_c0_seq1,comp138748_c0_seq2,comp145757_c0_seq2,comp127277_c0_seq1,comp146368_c0_seq8,comp145336_c0_seq1,comp117691_c0_seq1,comp137996_c0_seq1	1.55049	0.102043	0.234466
GO:0009072	aromatic amino acid family metabolic process	biological_process	8	2	0.00609756	60	328	36339	comp139966_c0_seq5,comp117663_c0_seq1	3.69299	0.102279	0.234466
GO:0006821	chloride transport	biological_process	8	3	0.00914634	124	328	36339	comp120667_c0_seq1,comp132894_c0_seq2,comp144564_c1_seq1	2.68039	0.102357	0.234466
GO:0045684	positive regulation of epidermis development	biological_process	8	1	0.00304878	12	328	36339	comp146368_c0_seq8	9.23247	0.10311	0.234466
GO:0015804	neutral amino acid transport	biological_process	10	1	0.00304878	12	328	36339	comp143096_c0_seq1	9.23247	0.10311	0.234466
GO:0002446	neutrophil mediated immunity	biological_process	5	1	0.00304878	12	328	36339	comp136614_c0_seq4	9.23247	0.10311	0.234466
GO:0070231	T cell apoptotic process	biological_process	9	1	0.00304878	12	328	36339	comp146368_c0_seq8	9.23247	0.10311	0.234466
GO:0003081	regulation of systemic arterial blood pressure by renin-angiotensin	biological_process	10	1	0.00304878	12	328	36339	comp147838_c1_seq9	9.23247	0.10311	0.234466
GO:0033151	V(D)J recombination	biological_process	10	1	0.00304878	12	328	36339	comp143221_c1_seq1	9.23247	0.10311	0.234466
GO:0090312	positive regulation of protein deacetylation	biological_process	10	1	0.00304878	12	328	36339	comp127597_c0_seq2	9.23247	0.10311	0.234466
GO:0042640	anagen	biological_process	9	1	0.00304878	12	328	36339	comp141972_c0_seq1	9.23247	0.10311	0.234466
GO:0072012	glomerulus vasculature development	biological_process	10	1	0.00304878	12	328	36339	comp133593_c2_seq1	9.23247	0.10311	0.234466
GO:0008209	androgen metabolic process	biological_process	6	1	0.00304878	12	328	36339	comp127888_c0_seq1	9.23247	0.10311	0.234466
GO:0033280	response to vitamin D	biological_process	7	1	0.00304878	12	328	36339	comp136871_c0_seq1	9.23247	0.10311	0.234466
GO:0031063	regulation of histone deacetylation	biological_process	10	1	0.00304878	12	328	36339	comp127597_c0_seq2	9.23247	0.10311	0.234466
GO:0043567	regulation of insulin-like growth factor receptor signaling pathway	biological_process	9	1	0.00304878	12	328	36339	comp142556_c0_seq6	9.23247	0.10311	0.234466
GO:0072311	glomerular epithelial cell differentiation	biological_process	11	1	0.00304878	12	328	36339	comp125640_c0_seq1	9.23247	0.10311	0.234466
GO:0040037	negative regulation of fibroblast growth factor receptor signaling pathway	biological_process	10	1	0.00304878	12	328	36339	comp145757_c0_seq2	9.23247	0.10311	0.234466
GO:2000272	negative regulation of receptor activity	biological_process	7	1	0.00304878	12	328	36339	comp128378_c2_seq6	9.23247	0.10311	0.234466
GO:0051970	negative regulation of transmission of nerve impulse	biological_process	7	1	0.00304878	12	328	36339	comp125640_c0_seq1	9.23247	0.10311	0.234466
GO:0072010	glomerular epithelium development	biological_process	10	1	0.00304878	12	328	36339	comp125640_c0_seq1	9.23247	0.10311	0.234466
GO:0045923	positive regulation of fatty acid metabolic process	biological_process	10	1	0.00304878	12	328	36339	comp125640_c0_seq1	9.23247	0.10311	0.234466
GO:0015696	ammonium transport	biological_process	8	1	0.00304878	12	328	36339	comp142476_c0_seq1	9.23247	0.10311	0.234466
GO:0020027	hemoglobin metabolic process	biological_process	5	1	0.00304878	12	328	36339	comp144518_c0_seq1	9.23247	0.10311	0.234466
GO:0042574	retinal metabolic process	biological_process	9	1	0.00304878	12	328	36339	comp136205_c5_seq1	9.23247	0.10311	0.234466
GO:0010324	membrane invagination	biological_process	5	1	0.00304878	12	328	36339	comp132275_c2_seq1	9.23247	0.10311	0.234466
GO:0002283	neutrophil activation involved in immune response	biological_process	7	1	0.00304878	12	328	36339	comp136614_c0_seq4	9.23247	0.10311	0.234466
GO:0030852	regulation of granulocyte differentiation	biological_process	11	1	0.00304878	12	328	36339	comp125640_c0_seq1	9.23247	0.10311	0.234466
GO:0045806	negative regulation of endocytosis	biological_process	7	1	0.00304878	12	328	36339	comp125640_c0_seq1	9.23247	0.10311	0.234466
GO:0016102	diterpenoid biosynthetic process	biological_process	8	1	0.00304878	12	328	36339	comp136205_c5_seq1	9.23247	0.10311	0.234466
GO:0072488	ammonium transmembrane transport	biological_process	9	1	0.00304878	12	328	36339	comp142476_c0_seq1	9.23247	0.10311	0.234466
GO:0001558	regulation of cell growth	biological_process	5	4	0.0121951	197	328	36339	comp138748_c1_seq1,comp138748_c0_seq2,comp128378_c2_seq6,comp146368_c0_seq8	2.24954	0.103814	0.235901
GO:0030217	T cell differentiation	biological_process	10	3	0.00914634	125	328	36339	comp135506_c0_seq1,comp145856_c0_seq4,comp143221_c1_seq1	2.65895	0.104211	0.23647
GO:0008064	regulation of actin polymerization or depolymerization	biological_process	9	3	0.00914634	125	328	36339	comp117434_c0_seq1,comp141722_c0_seq1,comp146202_c0_seq1	2.65895	0.104211	0.23647
GO:0044344	cellular response to fibroblast growth factor stimulus	biological_process	7	2	0.00609756	61	328	36339	comp138748_c0_seq2,comp145757_c0_seq2	3.63245	0.105142	0.238247
GO:0071774	response to fibroblast growth factor stimulus	biological_process	5	2	0.00609756	61	328	36339	comp138748_c0_seq2,comp145757_c0_seq2	3.63245	0.105142	0.238247
GO:0050790	regulation of catalytic activity	biological_process	4	27	0.0823171	2318	328	36339	comp108374_c0_seq1,comp146054_c1_seq1,comp132738_c0_seq1,comp136786_c0_seq3,comp132221_c0_seq1,comp149209_c0_seq1,comp125640_c0_seq1,comp106439_c0_seq1,comp138748_c0_seq2,comp135260_c0_seq3,comp128378_c2_seq6,comp125069_c0_seq1,comp140252_c1_seq1,comp138739_c0_seq1,comp145954_c3_seq1,comp142660_c0_seq1,comp148575_c0_seq1,comp132936_c0_seq12,comp139414_c0_seq7,comp149559_c0_seq1,comp131806_c0_seq1…	1.29047	0.105617	0.239157
GO:0030832	regulation of actin filament length	biological_process	8	3	0.00914634	126	328	36339	comp117434_c0_seq1,comp141722_c0_seq1,comp146202_c0_seq1	2.63785	0.106078	0.240032
GO:0031344	regulation of cell projection organization	biological_process	5	4	0.0121951	199	328	36339	comp144936_c0_seq1,comp129545_c3_seq1,comp142556_c0_seq6,comp145099_c0_seq2	2.22693	0.106687	0.241242
GO:0030048	actin filament-based movement	biological_process	4	2	0.00609756	62	328	36339	comp133593_c2_seq1,comp113540_c2_seq1	3.57386	0.108026	0.243784
GO:0045321	leukocyte activation	biological_process	4	6	0.0182927	359	328	36339	comp136614_c0_seq4,comp132275_c2_seq1,comp135506_c0_seq1,comp149442_c1_seq1,comp145856_c0_seq4,comp143221_c1_seq1	1.85164	0.108108	0.243784
GO:0008305	integrin complex	cellular_component	8	2	0.00655738	50	305	27176	comp146095_c0_seq3,comp144788_c2_seq3	3.56407	0.10835	0.243784
GO:0007156	homophilic cell adhesion	biological_process	5	5	0.0152439	278	328	36339	comp146881_c1_seq4,comp146686_c0_seq1,comp145354_c0_seq1,comp148866_c1_seq2,comp129485_c0_seq2	1.99262	0.108379	0.243784
GO:0045295	gamma-catenin binding	molecular_function	3	1	0.00271003	12	369	38720	comp128378_c2_seq6	8.74435	0.108566	0.243784
GO:0008519	ammonium transmembrane transporter activity	molecular_function	11	1	0.00271003	12	369	38720	comp142476_c0_seq1	8.74435	0.108566	0.243784
GO:0016846	carbon-sulfur lyase activity	molecular_function	4	1	0.00271003	12	369	38720	comp139966_c0_seq5	8.74435	0.108566	0.243784
GO:0042043	neurexin family protein binding	molecular_function	3	1	0.00271003	12	369	38720	comp135571_c0_seq1	8.74435	0.108566	0.243784
GO:0016165	lipoxygenase activity	molecular_function	7	1	0.00271003	12	369	38720	comp126281_c0_seq2	8.74435	0.108566	0.243784
GO:0016841	ammonia-lyase activity	molecular_function	5	1	0.00271003	12	369	38720	comp137661_c0_seq6	8.74435	0.108566	0.243784
GO:0030111	regulation of Wnt receptor signaling pathway	biological_process	7	4	0.0121951	201	328	36339	comp134391_c0_seq1,comp144103_c1_seq20,comp142822_c0_seq1,comp145757_c0_seq2	2.20477	0.109597	0.245926
GO:0051403	stress-activated MAPK cascade	biological_process	8	3	0.00914634	128	328	36339	comp138748_c0_seq2,comp147824_c0_seq1,comp146368_c0_seq8	2.59663	0.109851	0.246121
GO:0032970	regulation of actin filament-based process	biological_process	4	4	0.0121951	202	328	36339	comp117434_c0_seq1,comp141722_c0_seq1,comp138748_c0_seq2,comp146202_c0_seq1	2.19385	0.111065	0.246121
GO:0044246	regulation of multicellular organismal metabolic process	biological_process	4	1	0.00304878	13	328	36339	comp138748_c0_seq2	8.52228	0.111208	0.246121
GO:0010224	response to UV-B	biological_process	6	1	0.00304878	13	328	36339	comp116934_c0_seq1	8.52228	0.111208	0.246121
GO:0021544	subpallium development	biological_process	10	1	0.00304878	13	328	36339	comp143221_c1_seq1	8.52228	0.111208	0.246121
GO:0051965	positive regulation of synapse assembly	biological_process	10	1	0.00304878	13	328	36339	comp147774_c2_seq20	8.52228	0.111208	0.246121
GO:0032469	endoplasmic reticulum calcium ion homeostasis	biological_process	10	1	0.00304878	13	328	36339	comp35740_c0_seq1	8.52228	0.111208	0.246121
GO:0001919	regulation of receptor recycling	biological_process	7	1	0.00304878	13	328	36339	comp135260_c0_seq3	8.52228	0.111208	0.246121
GO:0070189	kynurenine metabolic process	biological_process	9	1	0.00304878	13	328	36339	comp117663_c0_seq1	8.52228	0.111208	0.246121
GO:0046856	phosphatidylinositol dephosphorylation	biological_process	8	1	0.00304878	13	328	36339	comp136978_c0_seq5	8.52228	0.111208	0.246121
GO:0001913	T cell mediated cytotoxicity	biological_process	6	1	0.00304878	13	328	36339	comp145856_c0_seq4	8.52228	0.111208	0.246121
GO:0006940	regulation of smooth muscle contraction	biological_process	7	1	0.00304878	13	328	36339	comp134461_c1_seq1	8.52228	0.111208	0.246121
GO:0035118	embryonic pectoral fin morphogenesis	biological_process	8	1	0.00304878	13	328	36339	comp134015_c1_seq2	8.52228	0.111208	0.246121
GO:0008347	glial cell migration	biological_process	8	1	0.00304878	13	328	36339	comp146368_c0_seq8	8.52228	0.111208	0.246121
GO:0001778	plasma membrane repair	biological_process	6	1	0.00304878	13	328	36339	comp140886_c0_seq2	8.52228	0.111208	0.246121
GO:0060384	innervation	biological_process	7	1	0.00304878	13	328	36339	comp145757_c0_seq2	8.52228	0.111208	0.246121
GO:0014009	glial cell proliferation	biological_process	8	1	0.00304878	13	328	36339	comp129545_c3_seq1	8.52228	0.111208	0.246121
GO:0048892	lateral line nerve development	biological_process	8	1	0.00304878	13	328	36339	comp145123_c1_seq1	8.52228	0.111208	0.246121
GO:0032722	positive regulation of chemokine production	biological_process	6	1	0.00304878	13	328	36339	comp125640_c0_seq1	8.52228	0.111208	0.246121
GO:0051962	positive regulation of nervous system development	biological_process	7	1	0.00304878	13	328	36339	comp147774_c2_seq20	8.52228	0.111208	0.246121
GO:0031098	stress-activated protein kinase signaling cascade	biological_process	7	3	0.00914634	130	328	36339	comp138748_c0_seq2,comp147824_c0_seq1,comp146368_c0_seq8	2.55668	0.113674	0.251408
GO:0001101	response to acid	biological_process	3	2	0.00609756	64	328	36339	comp134391_c0_seq1,comp138748_c0_seq2	3.46218	0.113856	0.251636
GO:0014704	intercalated disc	cellular_component	4	2	0.00655738	52	305	27176	comp139126_c2_seq1,comp147239_c0_seq1	3.42699	0.115626	0.255327
GO:0034097	response to cytokine stimulus	biological_process	4	5	0.0152439	284	328	36339	comp125640_c0_seq1,comp132275_c2_seq1,comp135506_c0_seq1,comp134115_c1_seq1,comp145856_c0_seq4	1.95052	0.115763	0.255327
GO:0051129	negative regulation of cellular component organization	biological_process	5	5	0.0152439	284	328	36339	comp117434_c0_seq1,comp125640_c0_seq1,comp129545_c3_seq1,comp146202_c0_seq1,comp149442_c1_seq1	1.95052	0.115763	0.255327
GO:0005579	membrane attack complex	cellular_component	8	1	0.00327869	11	305	27176	comp134622_c1_seq1	8.10015	0.116775	0.256669
GO:0043407	negative regulation of MAP kinase activity	biological_process	13	2	0.00609756	65	328	36339	comp125640_c0_seq1,comp128378_c2_seq6	3.40891	0.116801	0.256669
GO:0004035	alkaline phosphatase activity	molecular_function	7	1	0.00271003	13	369	38720	comp146368_c0_seq8	8.07171	0.117064	0.256669
GO:0004104	cholinesterase activity	molecular_function	6	1	0.00271003	13	369	38720	comp135573_c0_seq7	8.07171	0.117064	0.256669
GO:0019829	cation-transporting ATPase activity	molecular_function	17	5	0.0135501	271	369	38720	comp146256_c0_seq1,comp35740_c0_seq1,comp35539_c0_seq1,comp134461_c1_seq1,comp137141_c2_seq1	1.93602	0.118474	0.256669
GO:0030011	maintenance of cell polarity	biological_process	4	1	0.00304878	14	328	36339	comp149561_c0_seq1	7.91355	0.119233	0.256669
GO:0010869	regulation of receptor biosynthetic process	biological_process	7	1	0.00304878	14	328	36339	comp125640_c0_seq1	7.91355	0.119233	0.256669
GO:0045721	negative regulation of gluconeogenesis	biological_process	10	1	0.00304878	14	328	36339	comp125640_c0_seq1	7.91355	0.119233	0.256669
GO:0046189	phenol-containing compound biosynthetic process	biological_process	5	1	0.00304878	14	328	36339	comp146368_c0_seq8	7.91355	0.119233	0.256669
GO:0045649	regulation of macrophage differentiation	biological_process	11	1	0.00304878	14	328	36339	comp125640_c0_seq1	7.91355	0.119233	0.256669
GO:0043277	apoptotic cell clearance	biological_process	7	1	0.00304878	14	328	36339	comp143343_c1_seq3	7.91355	0.119233	0.256669
GO:0046839	phospholipid dephosphorylation	biological_process	6	1	0.00304878	14	328	36339	comp136978_c0_seq5	7.91355	0.119233	0.256669
GO:0043368	positive T cell selection	biological_process	12	1	0.00304878	14	328	36339	comp143221_c1_seq1	7.91355	0.119233	0.256669
GO:0042135	neurotransmitter catabolic process	biological_process	9	1	0.00304878	14	328	36339	comp141668_c4_seq1	7.91355	0.119233	0.256669
GO:0045581	negative regulation of T cell differentiation	biological_process	12	1	0.00304878	14	328	36339	comp135506_c0_seq1	7.91355	0.119233	0.256669
GO:0034312	diol biosynthetic process	biological_process	5	1	0.00304878	14	328	36339	comp146368_c0_seq8	7.91355	0.119233	0.256669
GO:0061437	renal system vasculature development	biological_process	8	1	0.00304878	14	328	36339	comp133593_c2_seq1	7.91355	0.119233	0.256669
GO:0016266	O-glycan processing	biological_process	9	1	0.00304878	14	328	36339	comp143169_c1_seq1	7.91355	0.119233	0.256669
GO:0003016	respiratory system process	biological_process	4	1	0.00304878	14	328	36339	comp134461_c1_seq1	7.91355	0.119233	0.256669
GO:0003214	cardiac left ventricle morphogenesis	biological_process	11	1	0.00304878	14	328	36339	comp135571_c0_seq1	7.91355	0.119233	0.256669
GO:2000401	regulation of lymphocyte migration	biological_process	8	1	0.00304878	14	328	36339	comp132275_c2_seq1	7.91355	0.119233	0.256669
GO:0061440	kidney vasculature development	biological_process	9	1	0.00304878	14	328	36339	comp133593_c2_seq1	7.91355	0.119233	0.256669
GO:0050922	negative regulation of chemotaxis	biological_process	6	1	0.00304878	14	328	36339	comp132275_c2_seq1	7.91355	0.119233	0.256669
GO:0016082	synaptic vesicle priming	biological_process	10	1	0.00304878	14	328	36339	comp143789_c1_seq15	7.91355	0.119233	0.256669
GO:0042423	catecholamine biosynthetic process	biological_process	7	1	0.00304878	14	328	36339	comp146368_c0_seq8	7.91355	0.119233	0.256669
GO:0051646	mitochondrion localization	biological_process	5	1	0.00304878	14	328	36339	comp35740_c0_seq1	7.91355	0.119233	0.256669
GO:0010634	positive regulation of epithelial cell migration	biological_process	9	1	0.00304878	14	328	36339	comp146368_c0_seq8	7.91355	0.119233	0.256669
GO:0070293	renal absorption	biological_process	5	1	0.00304878	14	328	36339	comp125640_c0_seq1	7.91355	0.119233	0.256669
GO:0048521	negative regulation of behavior	biological_process	5	1	0.00304878	14	328	36339	comp132275_c2_seq1	7.91355	0.119233	0.256669
GO:1901021	positive regulation of calcium ion transmembrane transporter activity	biological_process	14	1	0.00304878	14	328	36339	comp147478_c1_seq1	7.91355	0.119233	0.256669
GO:0051937	catecholamine transport	biological_process	6	1	0.00304878	14	328	36339	comp143789_c1_seq15	7.91355	0.119233	0.256669
GO:0071674	mononuclear cell migration	biological_process	7	1	0.00304878	14	328	36339	comp128378_c2_seq6	7.91355	0.119233	0.256669
GO:0009713	catechol-containing compound biosynthetic process	biological_process	6	1	0.00304878	14	328	36339	comp146368_c0_seq8	7.91355	0.119233	0.256669
GO:0006360	transcription from RNA polymerase I promoter	biological_process	9	1	0.00304878	14	328	36339	comp129906_c0_seq3	7.91355	0.119233	0.256669
GO:0048532	anatomical structure arrangement	biological_process	5	1	0.00304878	14	328	36339	comp149356_c0_seq1	7.91355	0.119233	0.256669
GO:0016114	terpenoid biosynthetic process	biological_process	7	1	0.00304878	14	328	36339	comp136205_c5_seq1	7.91355	0.119233	0.256669
GO:0001655	urogenital system development	biological_process	5	5	0.0152439	287	328	36339	comp133593_c2_seq1,comp146740_c0_seq1,comp125640_c0_seq1,comp145757_c0_seq2,comp149353_c0_seq1	1.93013	0.119542	0.257164
GO:0009749	response to glucose stimulus	biological_process	7	2	0.00609756	66	328	36339	comp125640_c0_seq1,comp138748_c0_seq2	3.35726	0.119765	0.25747
GO:0006790	sulfur compound metabolic process	biological_process	3	4	0.0121951	208	328	36339	comp128078_c0_seq1,comp128441_c2_seq1,comp132936_c0_seq12,comp145757_c0_seq2	2.13057	0.120054	0.257921
GO:0006869	lipid transport	biological_process	5	5	0.0152439	288	328	36339	comp115259_c0_seq1,comp131231_c0_seq2,comp125640_c0_seq1,comp146136_c0_seq2,comp149558_c0_seq1	1.92343	0.120815	0.259383
GO:0042626	ATPase activity, coupled to transmembrane movement of substances	molecular_function	15	7	0.0189702	432	369	38720	comp146256_c0_seq1,comp35740_c0_seq1,comp35539_c0_seq1,comp134461_c1_seq1,comp120521_c1_seq1,comp137141_c2_seq1,comp136871_c0_seq1	1.70029	0.121045	0.259599
GO:0051707	response to other organism	biological_process	3	6	0.0182927	371	328	36339	comp133593_c2_seq1,comp135506_c0_seq1,comp118797_c0_seq1,comp137500_c0_seq3,comp145856_c0_seq4,comp147838_c1_seq9	1.79175	0.121077	0.259599
GO:0005923	tight junction	cellular_component	4	3	0.00983607	108	305	27176	comp135260_c0_seq3,comp118851_c0_seq2,comp136731_c0_seq1	2.47505	0.121821	0.261023
GO:0007422	peripheral nervous system development	biological_process	6	2	0.00609756	67	328	36339	comp145123_c1_seq1,comp149356_c0_seq1	3.30715	0.122747	0.262485
GO:0009746	response to hexose stimulus	biological_process	6	2	0.00609756	67	328	36339	comp125640_c0_seq1,comp138748_c0_seq2	3.30715	0.122747	0.262485
GO:0048489	synaptic vesicle transport	biological_process	7	2	0.00609756	67	328	36339	comp117150_c0_seq2,comp143789_c1_seq15	3.30715	0.122747	0.262485
GO:0043492	ATPase activity, coupled to movement of substances	molecular_function	14	7	0.0189702	434	369	38720	comp146256_c0_seq1,comp35740_c0_seq1,comp35539_c0_seq1,comp134461_c1_seq1,comp120521_c1_seq1,comp137141_c2_seq1,comp136871_c0_seq1	1.69246	0.123152	0.263176
GO:0032271	regulation of protein polymerization	biological_process	8	3	0.00914634	135	328	36339	comp117434_c0_seq1,comp141722_c0_seq1,comp146202_c0_seq1	2.46199	0.12345	0.263638
GO:0070160	occluding junction	cellular_component	3	3	0.00983607	109	305	27176	comp135260_c0_seq3,comp118851_c0_seq2,comp136731_c0_seq1	2.45234	0.124289	0.26508
GO:0016323	basolateral plasma membrane	cellular_component	6	3	0.00983607	109	305	27176	comp146945_c0_seq2,comp120667_c0_seq1,comp149295_c0_seq9	2.45234	0.124289	0.26508
GO:0048471	perinuclear region of cytoplasm	cellular_component	7	6	0.0196721	301	305	27176	comp146256_c0_seq1,comp35740_c0_seq1,comp132289_c0_seq2,comp138748_c0_seq2,comp129690_c0_seq1,comp132275_c2_seq1	1.77611	0.124426	0.265197
GO:0004222	metalloendopeptidase activity	molecular_function	7	6	0.0162602	355	369	38720	comp129601_c2_seq1,comp149004_c0_seq9,comp138739_c0_seq1,comp132936_c0_seq12,comp140121_c0_seq1,comp138150_c0_seq1	1.7735	0.125423	0.266678
GO:0009791	post-embryonic development	biological_process	4	3	0.00914634	136	328	36339	comp149353_c0_seq1,comp148346_c0_seq7,comp143221_c1_seq1	2.44389	0.125441	0.266678
GO:0003810	protein-glutamine gamma-glutamyltransferase activity	molecular_function	6	1	0.00271003	14	369	38720	comp143343_c1_seq3	7.49516	0.125481	0.266678
GO:0017166	vinculin binding	molecular_function	4	1	0.00271003	14	369	38720	comp139126_c2_seq1	7.49516	0.125481	0.266678
GO:0051896	regulation of protein kinase B signaling cascade	biological_process	8	2	0.00609756	68	328	36339	comp128378_c2_seq6,comp131200_c1_seq1	3.25852	0.125748	0.266678
GO:0005641	nuclear envelope lumen	cellular_component	10	1	0.00327869	12	305	27176	comp135573_c0_seq7	7.42514	0.126692	0.266678
GO:0010740	positive regulation of intracellular protein kinase cascade	biological_process	8	6	0.0182927	376	328	36339	comp125640_c0_seq1,comp138748_c0_seq2,comp128378_c2_seq6,comp131200_c1_seq1,comp147824_c0_seq1,comp146368_c0_seq8	1.76792	0.126698	0.266678
GO:0006586	indolalkylamine metabolic process	biological_process	7	1	0.00304878	15	328	36339	comp117663_c0_seq1	7.38598	0.127186	0.266678
GO:0030104	water homeostasis	biological_process	5	1	0.00304878	15	328	36339	comp135260_c0_seq3	7.38598	0.127186	0.266678
GO:0014808	release of sequestered calcium ion into cytosol by sarcoplasmic reticulum	biological_process	14	1	0.00304878	15	328	36339	comp127277_c0_seq1	7.38598	0.127186	0.266678
GO:0042573	retinoic acid metabolic process	biological_process	9	1	0.00304878	15	328	36339	comp136205_c5_seq1	7.38598	0.127186	0.266678
GO:0046640	regulation of alpha-beta T cell proliferation	biological_process	9	1	0.00304878	15	328	36339	comp135506_c0_seq1	7.38598	0.127186	0.266678
GO:0010043	response to zinc ion	biological_process	5	1	0.00304878	15	328	36339	comp116934_c0_seq1	7.38598	0.127186	0.266678
GO:0048794	swim bladder development	biological_process	6	1	0.00304878	15	328	36339	comp135933_c0_seq2	7.38598	0.127186	0.266678
GO:0070059	intrinsic apoptotic signaling pathway in response to endoplasmic reticulum stress	biological_process	10	1	0.00304878	15	328	36339	comp35740_c0_seq1	7.38598	0.127186	0.266678
GO:0006568	tryptophan metabolic process	biological_process	9	1	0.00304878	15	328	36339	comp117663_c0_seq1	7.38598	0.127186	0.266678
GO:0042537	benzene-containing compound metabolic process	biological_process	4	1	0.00304878	15	328	36339	comp117663_c0_seq1	7.38598	0.127186	0.266678
GO:0032233	positive regulation of actin filament bundle assembly	biological_process	9	1	0.00304878	15	328	36339	comp138748_c0_seq2	7.38598	0.127186	0.266678
GO:0072207	metanephric epithelium development	biological_process	9	1	0.00304878	15	328	36339	comp125640_c0_seq1	7.38598	0.127186	0.266678
GO:0030449	regulation of complement activation	biological_process	8	1	0.00304878	15	328	36339	comp138651_c0_seq1	7.38598	0.127186	0.266678
GO:0051491	positive regulation of filopodium assembly	biological_process	8	1	0.00304878	15	328	36339	comp145099_c0_seq2	7.38598	0.127186	0.266678
GO:2000257	regulation of protein activation cascade	biological_process	6	1	0.00304878	15	328	36339	comp138651_c0_seq1	7.38598	0.127186	0.266678
GO:0070296	sarcoplasmic reticulum calcium ion transport	biological_process	10	1	0.00304878	15	328	36339	comp127277_c0_seq1	7.38598	0.127186	0.266678
GO:0044089	positive regulation of cellular component biogenesis	biological_process	5	1	0.00304878	15	328	36339	comp147774_c2_seq20	7.38598	0.127186	0.266678
GO:2001259	positive regulation of cation channel activity	biological_process	13	1	0.00304878	15	328	36339	comp147478_c1_seq1	7.38598	0.127186	0.266678
GO:0046649	lymphocyte activation	biological_process	5	5	0.0152439	295	328	36339	comp132275_c2_seq1,comp135506_c0_seq1,comp149442_c1_seq1,comp145856_c0_seq4,comp143221_c1_seq1	1.87779	0.129901	0.272193
GO:0016021	integral to membrane	cellular_component	4	83	0.272131	6602	305	27176	comp146256_c0_seq1,comp35740_c0_seq1,comp35539_c0_seq1,comp142476_c0_seq1,comp138267_c0_seq1,comp129953_c0_seq1,comp124566_c0_seq2,comp143096_c1_seq1,comp135260_c0_seq3,comp145670_c0_seq1,comp134461_c1_seq1,comp136978_c0_seq5,comp121147_c0_seq1,comp146881_c1_seq4,comp139142_c0_seq2,comp142822_c0_seq1,comp136092_c0_seq1,comp118851_c0_seq2,comp134622_c1_seq1,comp143075_c0_seq2,comp120667_c0_seq1,co…	1.12018	0.130114	0.272463
GO:0009055	electron carrier activity	molecular_function	1	6	0.0162602	359	369	38720	comp146997_c1_seq1,comp146997_c0_seq1,comp142790_c0_seq1,comp142874_c0_seq1,comp135508_c0_seq1,comp145502_c0_seq1	1.75374	0.130245	0.27256
GO:0044291	cell-cell contact zone	cellular_component	3	2	0.00655738	56	305	27176	comp139126_c2_seq1,comp147239_c0_seq1	3.1822	0.130528	0.272975
GO:0038024	cargo receptor activity	molecular_function	7	5	0.0135501	280	369	38720	comp142342_c1_seq1,comp125039_c0_seq1,comp137349_c0_seq1,comp111440_c0_seq1,comp146820_c0_seq2	1.87379	0.130773	0.273311
GO:0042803	protein homodimerization activity	molecular_function	4	7	0.0189702	442	369	38720	comp35740_c0_seq1,comp125640_c0_seq1,comp120667_c0_seq1,comp138651_c0_seq1,comp146368_c0_seq8,comp149442_c1_seq1,comp149561_c0_seq1	1.66182	0.131766	0.274572
GO:0034284	response to monosaccharide stimulus	biological_process	5	2	0.00609756	70	328	36339	comp125640_c0_seq1,comp138748_c0_seq2	3.16542	0.131801	0.274572
GO:0048066	developmental pigmentation	biological_process	3	2	0.00609756	70	328	36339	comp147476_c0_seq4,comp141972_c0_seq1	3.16542	0.131801	0.274572
GO:0045667	regulation of osteoblast differentiation	biological_process	6	2	0.00609756	70	328	36339	comp132289_c0_seq2,comp145336_c0_seq1	3.16542	0.131801	0.274572
GO:0005925	focal adhesion	cellular_component	5	3	0.00983607	112	305	27176	comp139126_c2_seq1,comp147249_c0_seq3,comp145856_c0_seq4	2.38665	0.131801	0.274572
GO:0009968	negative regulation of signal transduction	biological_process	6	9	0.027439	646	328	36339	comp136786_c0_seq3,comp144103_c1_seq20,comp125640_c0_seq1,comp128378_c2_seq6,comp142822_c0_seq1,comp145757_c0_seq2,comp142556_c0_seq6,comp145336_c0_seq1,comp145856_c0_seq4	1.54351	0.132937	0.274989
GO:0051010	microtubule plus-end binding	molecular_function	6	1	0.00271003	15	369	38720	comp149561_c0_seq1	6.99548	0.133819	0.274989
GO:0048531	beta-1,3-galactosyltransferase activity	molecular_function	7	1	0.00271003	15	369	38720	comp143169_c1_seq1	6.99548	0.133819	0.274989
GO:0016748	succinyltransferase activity	molecular_function	6	1	0.00271003	15	369	38720	comp144518_c0_seq1	6.99548	0.133819	0.274989
GO:0000978	RNA polymerase II core promoter proximal region sequence-specific DNA binding	molecular_function	9	1	0.00271003	15	369	38720	comp143221_c1_seq1	6.99548	0.133819	0.274989
GO:0004198	calcium-dependent cysteine-type endopeptidase activity	molecular_function	8	2	0.00542005	67	369	38720	comp128053_c0_seq1,comp144857_c0_seq3	3.13231	0.134039	0.274989
GO:0005788	endoplasmic reticulum lumen	cellular_component	9	2	0.00655738	57	305	27176	comp130619_c0_seq2,comp140638_c0_seq4	3.12637	0.13432	0.274989
GO:0048583	regulation of response to stimulus	biological_process	3	28	0.0853659	2487	328	36339	comp134391_c0_seq1,comp129569_c0_seq3,comp136786_c0_seq3,comp144103_c1_seq20,comp125640_c0_seq1,comp138748_c0_seq2,comp135260_c0_seq3,comp128378_c2_seq6,comp142822_c0_seq1,comp147926_c0_seq1,comp132275_c2_seq1,comp131200_c1_seq1,comp147926_c1_seq1,comp148575_c0_seq1,comp147824_c0_seq1,comp138651_c0_seq1,comp145757_c0_seq2,comp149559_c0_seq1,comp142556_c0_seq6,comp135506_c0_seq1,comp148866_c1_seq2…	1.24733	0.134634	0.274989
GO:0032319	regulation of Rho GTPase activity	biological_process	15	2	0.00609756	71	328	36339	comp136786_c0_seq3,comp135260_c0_seq3	3.12083	0.134852	0.274989
GO:0002440	production of molecular mediator of immune response	biological_process	2	2	0.00609756	71	328	36339	comp146368_c0_seq8,comp145856_c0_seq4	3.12083	0.134852	0.274989
GO:0031645	negative regulation of neurological system process	biological_process	6	1	0.00304878	16	328	36339	comp125640_c0_seq1	6.92435	0.135067	0.274989
GO:0006570	tyrosine metabolic process	biological_process	9	1	0.00304878	16	328	36339	comp139966_c0_seq5	6.92435	0.135067	0.274989
GO:0050860	negative regulation of T cell receptor signaling pathway	biological_process	12	1	0.00304878	16	328	36339	comp128378_c2_seq6	6.92435	0.135067	0.274989
GO:0050910	detection of mechanical stimulus involved in sensory perception of sound	biological_process	8	1	0.00304878	16	328	36339	comp130619_c0_seq2	6.92435	0.135067	0.274989
GO:0031640	killing of cells of other organism	biological_process	5	1	0.00304878	16	328	36339	comp124566_c0_seq2	6.92435	0.135067	0.274989
GO:0010875	positive regulation of cholesterol efflux	biological_process	10	1	0.00304878	16	328	36339	comp125640_c0_seq1	6.92435	0.135067	0.274989
GO:0031069	hair follicle morphogenesis	biological_process	8	1	0.00304878	16	328	36339	comp146368_c0_seq8	6.92435	0.135067	0.274989
GO:0050850	positive regulation of calcium-mediated signaling	biological_process	9	1	0.00304878	16	328	36339	comp148866_c1_seq2	6.92435	0.135067	0.274989
GO:0045429	positive regulation of nitric oxide biosynthetic process	biological_process	7	1	0.00304878	16	328	36339	comp137500_c0_seq3	6.92435	0.135067	0.274989
GO:0071542	dopaminergic neuron differentiation	biological_process	9	1	0.00304878	16	328	36339	comp137260_c0_seq1	6.92435	0.135067	0.274989
GO:0010862	positive regulation of pathway-restricted SMAD protein phosphorylation	biological_process	10	1	0.00304878	16	328	36339	comp142556_c0_seq6	6.92435	0.135067	0.274989
GO:0042059	negative regulation of epidermal growth factor receptor signaling pathway	biological_process	11	1	0.00304878	16	328	36339	comp128378_c2_seq6	6.92435	0.135067	0.274989
GO:0045620	negative regulation of lymphocyte differentiation	biological_process	11	1	0.00304878	16	328	36339	comp135506_c0_seq1	6.92435	0.135067	0.274989
GO:0031581	hemidesmosome assembly	biological_process	6	1	0.00304878	16	328	36339	comp149561_c0_seq1	6.92435	0.135067	0.274989
GO:0043029	T cell homeostasis	biological_process	7	1	0.00304878	16	328	36339	comp146368_c0_seq8	6.92435	0.135067	0.274989
GO:1901185	negative regulation of ERBB signaling pathway	biological_process	10	1	0.00304878	16	328	36339	comp128378_c2_seq6	6.92435	0.135067	0.274989
GO:0042417	dopamine metabolic process	biological_process	7	1	0.00304878	16	328	36339	comp146368_c0_seq8	6.92435	0.135067	0.274989
GO:0045776	negative regulation of blood pressure	biological_process	7	1	0.00304878	16	328	36339	comp125640_c0_seq1	6.92435	0.135067	0.274989
GO:0031103	axon regeneration	biological_process	13	1	0.00304878	16	328	36339	comp146740_c0_seq1	6.92435	0.135067	0.274989
GO:0044364	disruption of cells of other organism	biological_process	4	1	0.00304878	16	328	36339	comp124566_c0_seq2	6.92435	0.135067	0.274989
GO:0030878	thyroid gland development	biological_process	7	1	0.00304878	16	328	36339	comp149168_c0_seq1	6.92435	0.135067	0.274989
GO:0050858	negative regulation of antigen receptor-mediated signaling pathway	biological_process	11	1	0.00304878	16	328	36339	comp128378_c2_seq6	6.92435	0.135067	0.274989
GO:0001910	regulation of leukocyte mediated cytotoxicity	biological_process	5	1	0.00304878	16	328	36339	comp145856_c0_seq4	6.92435	0.135067	0.274989
GO:0030204	chondroitin sulfate metabolic process	biological_process	8	1	0.00304878	16	328	36339	comp132936_c0_seq12	6.92435	0.135067	0.274989
GO:0048661	positive regulation of smooth muscle cell proliferation	biological_process	6	1	0.00304878	16	328	36339	comp132275_c2_seq1	6.92435	0.135067	0.274989
GO:0031529	ruffle organization	biological_process	4	1	0.00304878	16	328	36339	comp132275_c2_seq1	6.92435	0.135067	0.274989
GO:0001822	kidney development	biological_process	7	4	0.0121951	218	328	36339	comp133593_c2_seq1,comp125640_c0_seq1,comp145757_c0_seq2,comp149353_c0_seq1	2.03284	0.135704	0.27611
GO:0005614	interstitial matrix	cellular_component	4	1	0.00327869	13	305	27176	comp146740_c0_seq1	6.85397	0.136497	0.27755
GO:0001934	positive regulation of protein phosphorylation	biological_process	9	6	0.0182927	385	328	36339	comp125640_c0_seq1,comp138748_c0_seq2,comp147824_c0_seq1,comp142556_c0_seq6,comp146368_c0_seq8,comp145856_c0_seq4	1.72659	0.13713	0.278662
GO:0000982	RNA polymerase II core promoter proximal region sequence-specific DNA binding transcription factor activity	molecular_function	12	2	0.00542005	68	369	38720	comp140985_c5_seq19,comp143221_c1_seq1	3.08624	0.137274	0.278681
GO:0010035	response to inorganic substance	biological_process	3	4	0.0121951	219	328	36339	comp116934_c0_seq1,comp146945_c0_seq2,comp149559_c0_seq1,comp136871_c0_seq1	2.02355	0.137312	0.278681
GO:0032403	protein complex binding	molecular_function	3	5	0.0135501	285	369	38720	comp139126_c2_seq1,comp138748_c0_seq2,comp146095_c0_seq3,comp148866_c1_seq2,comp149561_c0_seq1	1.84092	0.137845	0.279211
GO:0042476	odontogenesis	biological_process	7	2	0.00609756	72	328	36339	comp134391_c0_seq1,comp143221_c1_seq1	3.07749	0.137919	0.279211
GO:0003333	amino acid transmembrane transport	biological_process	10	2	0.00609756	72	328	36339	comp143096_c0_seq1,comp146934_c2_seq4	3.07749	0.137919	0.279211
GO:0090288	negative regulation of cellular response to growth factor stimulus	biological_process	8	2	0.00609756	72	328	36339	comp145757_c0_seq2,comp145336_c0_seq1	3.07749	0.137919	0.279211
GO:0031410	cytoplasmic vesicle	cellular_component	7	10	0.0327869	599	305	27176	comp136614_c0_seq4,comp138207_c0_seq1,comp147963_c0_seq2,comp146202_c0_seq1,comp142769_c0_seq1,comp140014_c0_seq1,comp143789_c1_seq15,comp149442_c1_seq1,comp148129_c0_seq7,comp149561_c0_seq1	1.48751	0.138952	0.281126
GO:0042625	ATPase activity, coupled to transmembrane movement of ions	molecular_function	16	5	0.0135501	286	369	38720	comp146256_c0_seq1,comp35740_c0_seq1,comp35539_c0_seq1,comp134461_c1_seq1,comp137141_c2_seq1	1.83448	0.13928	0.281612
GO:0030247	polysaccharide binding	molecular_function	3	2	0.00542005	69	369	38720	comp137349_c0_seq1,comp137500_c0_seq3	3.04151	0.140526	0.283777
GO:0001871	pattern binding	molecular_function	2	2	0.00542005	69	369	38720	comp137349_c0_seq1,comp137500_c0_seq3	3.04151	0.140526	0.283777
GO:0016661	oxidoreductase activity, acting on other nitrogenous compounds as donors	molecular_function	5	1	0.00271003	16	369	38720	comp122625_c0_seq1	6.55827	0.142076	0.284212
GO:0016717	oxidoreductase activity, acting on paired donors, with oxidation of a pair of donors resulting in the reduction of molecular oxygen to two molecules of water	molecular_function	6	1	0.00271003	16	369	38720	comp141778_c2_seq1	6.55827	0.142076	0.284212
GO:0030234	enzyme regulator activity	molecular_function	5	20	0.0542005	1616	369	38720	comp108374_c0_seq1,comp146054_c1_seq1,comp132738_c0_seq1,comp132221_c0_seq1,comp149209_c0_seq1,comp106439_c0_seq1,comp125069_c0_seq1,comp140252_c1_seq1,comp138739_c0_seq1,comp145954_c3_seq1,comp142660_c0_seq1,comp148575_c0_seq1,comp132936_c0_seq12,comp139414_c0_seq7,comp149559_c0_seq1,comp131806_c0_seq1,comp145979_c1_seq2,comp148707_c0_seq3,comp130212_c0_seq1,comp149558_c0_seq1	1.29867	0.142461	0.284212
GO:0060429	epithelium development	biological_process	4	9	0.027439	657	328	36339	comp136229_c1_seq1,comp146740_c0_seq1,comp125640_c0_seq1,comp135260_c0_seq3,comp143343_c1_seq3,comp148346_c0_seq7,comp149356_c0_seq1,comp140985_c5_seq19,comp143221_c1_seq1	1.51767	0.142769	0.284212
GO:0030425	dendrite	cellular_component	5	4	0.0131148	179	305	27176	comp139126_c2_seq1,comp117150_c0_seq2,comp145099_c0_seq2,comp145068_c0_seq16	1.9911	0.142873	0.284212
GO:0005764	lysosome	cellular_component	9	4	0.0131148	179	305	27176	comp136614_c0_seq4,comp103595_c0_seq1,comp118797_c0_seq1,comp132247_c0_seq1	1.9911	0.142873	0.284212
GO:0001976	neurological system process involved in regulation of systemic arterial blood pressure	biological_process	8	1	0.00304878	17	328	36339	comp147838_c1_seq9	6.51704	0.142878	0.284212
GO:0046931	pore complex assembly	biological_process	4	1	0.00304878	17	328	36339	comp124566_c0_seq2	6.51704	0.142878	0.284212
GO:0031341	regulation of cell killing	biological_process	3	1	0.00304878	17	328	36339	comp145856_c0_seq4	6.51704	0.142878	0.284212
GO:0051492	regulation of stress fiber assembly	biological_process	9	1	0.00304878	17	328	36339	comp138748_c0_seq2	6.51704	0.142878	0.284212
GO:0030201	heparan sulfate proteoglycan metabolic process	biological_process	7	1	0.00304878	17	328	36339	comp145757_c0_seq2	6.51704	0.142878	0.284212
GO:0060317	cardiac epithelial to mesenchymal transition	biological_process	10	1	0.00304878	17	328	36339	comp146368_c0_seq8	6.51704	0.142878	0.284212
GO:0060333	interferon-gamma-mediated signaling pathway	biological_process	8	1	0.00304878	17	328	36339	comp135506_c0_seq1	6.51704	0.142878	0.284212
GO:0072676	lymphocyte migration	biological_process	7	1	0.00304878	17	328	36339	comp132275_c2_seq1	6.51704	0.142878	0.284212
GO:0001881	receptor recycling	biological_process	6	1	0.00304878	17	328	36339	comp135260_c0_seq3	6.51704	0.142878	0.284212
GO:0043297	apical junction assembly	biological_process	6	1	0.00304878	17	328	36339	comp135260_c0_seq3	6.51704	0.142878	0.284212
GO:0043116	negative regulation of vascular permeability	biological_process	7	1	0.00304878	17	328	36339	comp128378_c2_seq6	6.51704	0.142878	0.284212
GO:0002474	antigen processing and presentation of peptide antigen via MHC class I	biological_process	4	1	0.00304878	17	328	36339	comp126553_c0_seq1	6.51704	0.142878	0.284212
GO:0001990	regulation of systemic arterial blood pressure by hormone	biological_process	9	1	0.00304878	17	328	36339	comp147838_c1_seq9	6.51704	0.142878	0.284212
GO:0032728	positive regulation of interferon-beta production	biological_process	7	1	0.00304878	17	328	36339	comp135506_c0_seq1	6.51704	0.142878	0.284212
GO:0046633	alpha-beta T cell proliferation	biological_process	8	1	0.00304878	17	328	36339	comp135506_c0_seq1	6.51704	0.142878	0.284212
GO:0009620	response to fungus	biological_process	4	1	0.00304878	17	328	36339	comp137500_c0_seq3	6.51704	0.142878	0.284212
GO:0016820	hydrolase activity, acting on acid anhydrides, catalyzing transmembrane movement of substances	molecular_function	7	7	0.0189702	452	369	38720	comp146256_c0_seq1,comp35740_c0_seq1,comp35539_c0_seq1,comp134461_c1_seq1,comp120521_c1_seq1,comp137141_c2_seq1,comp136871_c0_seq1	1.62506	0.142942	0.284212
GO:0015405	P-P-bond-hydrolysis-driven transmembrane transporter activity	molecular_function	9	7	0.0189702	452	369	38720	comp146256_c0_seq1,comp35740_c0_seq1,comp35539_c0_seq1,comp134461_c1_seq1,comp120521_c1_seq1,comp137141_c2_seq1,comp136871_c0_seq1	1.62506	0.142942	0.284212
GO:0015399	primary active transmembrane transporter activity	molecular_function	8	7	0.0189702	452	369	38720	comp146256_c0_seq1,comp35740_c0_seq1,comp35539_c0_seq1,comp134461_c1_seq1,comp120521_c1_seq1,comp137141_c2_seq1,comp136871_c0_seq1	1.62506	0.142942	0.284212
GO:0016023	cytoplasmic membrane-bounded vesicle	cellular_component	8	9	0.0295082	529	305	27176	comp136614_c0_seq4,comp138207_c0_seq1,comp147963_c0_seq2,comp146202_c0_seq1,comp142769_c0_seq1,comp140014_c0_seq1,comp149442_c1_seq1,comp148129_c0_seq7,comp149561_c0_seq1	1.51591	0.143083	0.284317
GO:0023057	negative regulation of signaling	biological_process	4	9	0.027439	658	328	36339	comp136786_c0_seq3,comp144103_c1_seq20,comp125640_c0_seq1,comp128378_c2_seq6,comp142822_c0_seq1,comp145757_c0_seq2,comp142556_c0_seq6,comp145336_c0_seq1,comp145856_c0_seq4	1.51536	0.143681	0.285329
GO:0008061	chitin binding	molecular_function	3	2	0.00542005	70	369	38720	comp144936_c2_seq2,comp148254_c1_seq1	2.99806	0.143795	0.28538
GO:0050851	antigen receptor-mediated signaling pathway	biological_process	9	2	0.00609756	74	328	36339	comp128378_c2_seq6,comp145856_c0_seq4	2.99431	0.144098	0.285632
GO:0046890	regulation of lipid biosynthetic process	biological_process	6	2	0.00609756	74	328	36339	comp144103_c1_seq20,comp142556_c0_seq6	2.99431	0.144098	0.285632
GO:0044283	small molecule biosynthetic process	biological_process	4	8	0.0243902	568	328	36339	comp143865_c0_seq1,comp144103_c1_seq20,comp142556_c0_seq6,comp128270_c0_seq3,comp146368_c0_seq8,comp138673_c0_seq1,comp141778_c2_seq1,comp136205_c5_seq1	1.56042	0.144387	0.286027
GO:0015103	inorganic anion transmembrane transporter activity	molecular_function	10	3	0.00813008	138	369	38720	comp146945_c0_seq2,comp120667_c0_seq1,comp132894_c0_seq2	2.28114	0.145333	0.287725
GO:0031256	leading edge membrane	cellular_component	6	2	0.00655738	60	305	27176	comp128378_c2_seq6,comp132275_c2_seq1	2.97005	0.14584	0.288214
GO:0005913	cell-cell adherens junction	cellular_component	4	2	0.00655738	60	305	27176	comp139126_c2_seq1,comp147239_c0_seq1	2.97005	0.14584	0.288214
GO:0031401	positive regulation of protein modification process	biological_process	8	7	0.0213415	480	328	36339	comp125640_c0_seq1,comp138748_c0_seq2,comp127597_c0_seq2,comp147824_c0_seq1,comp142556_c0_seq6,comp146368_c0_seq8,comp145856_c0_seq4	1.61568	0.145847	0.288214
GO:0015171	amino acid transmembrane transporter activity	molecular_function	12	2	0.00542005	71	369	38720	comp143096_c0_seq1,comp146934_c2_seq4	2.95584	0.147079	0.29047
GO:0021954	central nervous system neuron development	biological_process	10	2	0.00609756	75	328	36339	comp146202_c0_seq1,comp140985_c5_seq19	2.95439	0.14721	0.290474
GO:0003774	motor activity	molecular_function	8	10	0.0271003	714	369	38720	comp148786_c2_seq1,comp136229_c1_seq1,comp136867_c0_seq1,comp136229_c3_seq1,comp136290_c0_seq2,comp145116_c1_seq1,comp147113_c0_seq1,comp136027_c0_seq2,comp145123_c1_seq1,comp145116_c0_seq1	1.46964	0.147261	0.290474
GO:0071560	cellular response to transforming growth factor beta stimulus	biological_process	7	3	0.00914634	147	328	36339	comp146368_c0_seq8,comp145336_c0_seq1,comp117691_c0_seq1	2.26101	0.148072	0.291895
GO:0000323	lytic vacuole	cellular_component	8	4	0.0131148	182	305	27176	comp136614_c0_seq4,comp103595_c0_seq1,comp118797_c0_seq1,comp132247_c0_seq1	1.95828	0.149045	0.292979
GO:0005938	cell cortex	cellular_component	7	5	0.0163934	249	305	27176	comp144355_c2_seq2,comp138748_c0_seq2,comp120667_c0_seq1,comp146202_c0_seq1,comp127277_c0_seq1	1.78919	0.149544	0.292979
GO:0010648	negative regulation of cell communication	biological_process	5	9	0.027439	665	328	36339	comp136786_c0_seq3,comp144103_c1_seq20,comp125640_c0_seq1,comp128378_c2_seq6,comp142822_c0_seq1,comp145757_c0_seq2,comp142556_c0_seq6,comp145336_c0_seq1,comp145856_c0_seq4	1.49941	0.150147	0.292979
GO:0071559	response to transforming growth factor beta stimulus	biological_process	5	3	0.00914634	148	328	36339	comp146368_c0_seq8,comp145336_c0_seq1,comp117691_c0_seq1	2.24574	0.150192	0.292979
GO:0051019	mitogen-activated protein kinase binding	molecular_function	6	1	0.00271003	17	369	38720	comp128378_c2_seq6	6.17249	0.150256	0.292979
GO:0030506	ankyrin binding	molecular_function	4	1	0.00271003	17	369	38720	comp120667_c0_seq1	6.17249	0.150256	0.292979
GO:0015101	organic cation transmembrane transporter activity	molecular_function	10	1	0.00271003	17	369	38720	comp142476_c0_seq1	6.17249	0.150256	0.292979
GO:0006030	chitin metabolic process	biological_process	6	2	0.00609756	76	328	36339	comp144936_c2_seq2,comp148254_c1_seq1	2.91552	0.150334	0.292979
GO:0032787	monocarboxylic acid metabolic process	biological_process	7	6	0.0182927	396	328	36339	comp125640_c0_seq1,comp137661_c0_seq6,comp126281_c0_seq2,comp128270_c0_seq3,comp141778_c2_seq1,comp136205_c5_seq1	1.67863	0.150408	0.292979
GO:0048668	collateral sprouting	biological_process	13	1	0.00304878	18	328	36339	comp103595_c0_seq1	6.15498	0.150618	0.292979
GO:0006188	IMP biosynthetic process	biological_process	11	1	0.00304878	18	328	36339	comp141551_c0_seq2	6.15498	0.150618	0.292979
GO:0048246	macrophage chemotaxis	biological_process	8	1	0.00304878	18	328	36339	comp128378_c2_seq6	6.15498	0.150618	0.292979
GO:0035138	pectoral fin morphogenesis	biological_process	7	1	0.00304878	18	328	36339	comp134015_c1_seq2	6.15498	0.150618	0.292979
GO:0050806	positive regulation of synaptic transmission	biological_process	8	1	0.00304878	18	328	36339	comp129545_c3_seq1	6.15498	0.150618	0.292979
GO:0090311	regulation of protein deacetylation	biological_process	9	1	0.00304878	18	328	36339	comp127597_c0_seq2	6.15498	0.150618	0.292979
GO:0009410	response to xenobiotic stimulus	biological_process	3	1	0.00304878	18	328	36339	comp140770_c0_seq4	6.15498	0.150618	0.292979
GO:0033261	regulation of S phase	biological_process	8	1	0.00304878	18	328	36339	comp145856_c0_seq4	6.15498	0.150618	0.292979
GO:0046716	muscle cell homeostasis	biological_process	5	1	0.00304878	18	328	36339	comp149356_c0_seq1	6.15498	0.150618	0.292979
GO:0032720	negative regulation of tumor necrosis factor production	biological_process	7	1	0.00304878	18	328	36339	comp125640_c0_seq1	6.15498	0.150618	0.292979
GO:0060393	regulation of pathway-restricted SMAD protein phosphorylation	biological_process	9	1	0.00304878	18	328	36339	comp142556_c0_seq6	6.15498	0.150618	0.292979
GO:0060487	lung epithelial cell differentiation	biological_process	9	1	0.00304878	18	328	36339	comp140985_c5_seq19	6.15498	0.150618	0.292979
GO:0050873	brown fat cell differentiation	biological_process	6	1	0.00304878	18	328	36339	comp125640_c0_seq1	6.15498	0.150618	0.292979
GO:1901681	sulfur compound binding	molecular_function	2	3	0.00813008	141	369	38720	comp129569_c0_seq3,comp138748_c0_seq2,comp117691_c0_seq1	2.2326	0.152041	0.29557
GO:0044432	endoplasmic reticulum part	cellular_component	8	9	0.0295082	537	305	27176	comp146256_c0_seq1,comp35740_c0_seq1,comp130619_c0_seq2,comp146997_c0_seq1,comp135508_c0_seq1,comp127277_c0_seq1,comp128270_c0_seq3,comp140638_c0_seq4,comp144047_c0_seq2	1.49332	0.15231	0.295758
GO:0002757	immune response-activating signal transduction	biological_process	7	3	0.00914634	149	328	36339	comp128378_c2_seq6,comp135506_c0_seq1,comp145856_c0_seq4	2.23066	0.152321	0.295758
GO:0044711	single-organism biosynthetic process	biological_process	3	8	0.0243902	577	328	36339	comp143865_c0_seq1,comp144103_c1_seq20,comp142556_c0_seq6,comp128270_c0_seq3,comp146368_c0_seq8,comp138673_c0_seq1,comp141778_c2_seq1,comp136205_c5_seq1	1.53608	0.153436	0.297635
GO:0008360	regulation of cell shape	biological_process	7	2	0.00609756	77	328	36339	comp135260_c0_seq3,comp146202_c0_seq1	2.87765	0.153473	0.297635
GO:0042327	positive regulation of phosphorylation	biological_process	8	6	0.0182927	399	328	36339	comp125640_c0_seq1,comp138748_c0_seq2,comp147824_c0_seq1,comp142556_c0_seq6,comp146368_c0_seq8,comp145856_c0_seq4	1.66601	0.154127	0.298725
GO:0007626	locomotory behavior	biological_process	4	3	0.00914634	150	328	36339	comp137260_c0_seq1,comp134461_c1_seq1,comp149522_c0_seq1	2.21579	0.15446	0.299191
GO:0030056	hemidesmosome	cellular_component	3	1	0.00327869	15	305	27176	comp149561_c0_seq1	5.94011	0.15578	0.301568
GO:0031224	intrinsic to membrane	cellular_component	3	83	0.272131	6682	305	27176	comp146256_c0_seq1,comp35740_c0_seq1,comp35539_c0_seq1,comp142476_c0_seq1,comp138267_c0_seq1,comp129953_c0_seq1,comp124566_c0_seq2,comp143096_c1_seq1,comp135260_c0_seq3,comp145670_c0_seq1,comp134461_c1_seq1,comp136978_c0_seq5,comp121147_c0_seq1,comp146881_c1_seq4,comp139142_c0_seq2,comp142822_c0_seq1,comp136092_c0_seq1,comp118851_c0_seq2,comp134622_c1_seq1,comp143075_c0_seq2,comp120667_c0_seq1,co…	1.10677	0.157691	0.303824
GO:0060284	regulation of cell development	biological_process	6	6	0.0182927	402	328	36339	comp134391_c0_seq1,comp125640_c0_seq1,comp129545_c3_seq1,comp142556_c0_seq6,comp146368_c0_seq8,comp143221_c1_seq1	1.65358	0.157886	0.303824
GO:0046415	urate metabolic process	biological_process	5	1	0.00304878	19	328	36339	comp122625_c0_seq1	5.83103	0.158288	0.303824
GO:0030325	adrenal gland development	biological_process	7	1	0.00304878	19	328	36339	comp144103_c1_seq20	5.83103	0.158288	0.303824
GO:0060479	lung cell differentiation	biological_process	8	1	0.00304878	19	328	36339	comp140985_c5_seq19	5.83103	0.158288	0.303824
GO:0021602	cranial nerve morphogenesis	biological_process	8	1	0.00304878	19	328	36339	comp149356_c0_seq1	5.83103	0.158288	0.303824
GO:0060536	cartilage morphogenesis	biological_process	7	1	0.00304878	19	328	36339	comp144071_c0_seq1	5.83103	0.158288	0.303824
GO:0010837	regulation of keratinocyte proliferation	biological_process	5	1	0.00304878	19	328	36339	comp143221_c1_seq1	5.83103	0.158288	0.303824
GO:0046040	IMP metabolic process	biological_process	10	1	0.00304878	19	328	36339	comp141551_c0_seq2	5.83103	0.158288	0.303824
GO:0085029	extracellular matrix assembly	biological_process	5	1	0.00304878	19	328	36339	comp136290_c0_seq2	5.83103	0.158288	0.303824
GO:0001954	positive regulation of cell-matrix adhesion	biological_process	7	1	0.00304878	19	328	36339	comp128378_c2_seq6	5.83103	0.158288	0.303824
GO:0051971	positive regulation of transmission of nerve impulse	biological_process	7	1	0.00304878	19	328	36339	comp129545_c3_seq1	5.83103	0.158288	0.303824
GO:0070373	negative regulation of ERK1 and ERK2 cascade	biological_process	10	1	0.00304878	19	328	36339	comp125640_c0_seq1	5.83103	0.158288	0.303824
GO:0016892	endoribonuclease activity, producing 3-phosphomonoesters	molecular_function	10	1	0.00271003	18	369	38720	comp118837_c0_seq1	5.82957	0.158358	0.303824
GO:0005246	calcium channel regulator activity	molecular_function	14	1	0.00271003	18	369	38720	comp147325_c2_seq7	5.82957	0.158358	0.303824
GO:0006469	negative regulation of protein kinase activity	biological_process	10	3	0.00914634	152	328	36339	comp125640_c0_seq1,comp128378_c2_seq6,comp145856_c0_seq4	2.18664	0.158767	0.304428
GO:0002429	immune response-activating cell surface receptor signaling pathway	biological_process	8	2	0.00609756	79	328	36339	comp128378_c2_seq6,comp145856_c0_seq4	2.8048	0.159786	0.306202
GO:0030175	filopodium	cellular_component	4	2	0.00655738	64	305	27176	comp144936_c0_seq1,comp145099_c0_seq2	2.78443	0.161499	0.3093
GO:0002764	immune response-regulating signaling pathway	biological_process	5	3	0.00914634	154	328	36339	comp128378_c2_seq6,comp135506_c0_seq1,comp145856_c0_seq4	2.15824	0.163109	0.312199
GO:0043010	camera-type eye development	biological_process	8	5	0.0152439	320	328	36339	comp146325_c0_seq3,comp148469_c0_seq1,comp141323_c0_seq1,comp145099_c0_seq2,comp143221_c1_seq1	1.73109	0.164719	0.312535
GO:0051247	positive regulation of protein metabolic process	biological_process	6	8	0.0243902	588	328	36339	comp125640_c0_seq1,comp138748_c0_seq2,comp127597_c0_seq2,comp147824_c0_seq1,comp142556_c0_seq6,comp135506_c0_seq1,comp146368_c0_seq8,comp145856_c0_seq4	1.50734	0.164856	0.312535
GO:1901700	response to oxygen-containing compound	biological_process	3	7	0.0213415	497	328	36339	comp134391_c0_seq1,comp113540_c2_seq1,comp125640_c0_seq1,comp138748_c0_seq2,comp146368_c0_seq8,comp136871_c0_seq1,comp137996_c0_seq1	1.56042	0.164936	0.312535
GO:0005776	autophagic vacuole	cellular_component	8	1	0.00327869	16	305	27176	comp141024_c2_seq2	5.56885	0.165261	0.312535
GO:0021953	central nervous system neuron differentiation	biological_process	9	3	0.00914634	155	328	36339	comp146202_c0_seq1,comp140985_c5_seq19,comp143221_c1_seq1	2.14432	0.165294	0.312535
GO:0014015	positive regulation of gliogenesis	biological_process	10	1	0.00304878	20	328	36339	comp129545_c3_seq1	5.53948	0.16589	0.312535
GO:0032376	positive regulation of cholesterol transport	biological_process	9	1	0.00304878	20	328	36339	comp125640_c0_seq1	5.53948	0.16589	0.312535
GO:0090109	regulation of cell-substrate junction assembly	biological_process	6	1	0.00304878	20	328	36339	comp128378_c2_seq6	5.53948	0.16589	0.312535
GO:0045428	regulation of nitric oxide biosynthetic process	biological_process	6	1	0.00304878	20	328	36339	comp137500_c0_seq3	5.53948	0.16589	0.312535
GO:0009253	peptidoglycan catabolic process	biological_process	7	1	0.00304878	20	328	36339	comp129500_c1_seq2	5.53948	0.16589	0.312535
GO:0050654	chondroitin sulfate proteoglycan metabolic process	biological_process	7	1	0.00304878	20	328	36339	comp132936_c0_seq12	5.53948	0.16589	0.312535
GO:0006559	L-phenylalanine catabolic process	biological_process	10	1	0.00304878	20	328	36339	comp139966_c0_seq5	5.53948	0.16589	0.312535
GO:0035850	epithelial cell differentiation involved in kidney development	biological_process	9	1	0.00304878	20	328	36339	comp125640_c0_seq1	5.53948	0.16589	0.312535
GO:0007214	gamma-aminobutyric acid signaling pathway	biological_process	7	1	0.00304878	20	328	36339	comp144564_c1_seq1	5.53948	0.16589	0.312535
GO:0010632	regulation of epithelial cell migration	biological_process	8	1	0.00304878	20	328	36339	comp146368_c0_seq8	5.53948	0.16589	0.312535
GO:0055081	anion homeostasis	biological_process	6	1	0.00304878	20	328	36339	comp146945_c0_seq2	5.53948	0.16589	0.312535
GO:0048103	somatic stem cell division	biological_process	5	1	0.00304878	20	328	36339	comp146368_c0_seq8	5.53948	0.16589	0.312535
GO:0051963	regulation of synapse assembly	biological_process	9	1	0.00304878	20	328	36339	comp147774_c2_seq20	5.53948	0.16589	0.312535
GO:0030890	positive regulation of B cell proliferation	biological_process	9	1	0.00304878	20	328	36339	comp145856_c0_seq4	5.53948	0.16589	0.312535
GO:0045822	negative regulation of heart contraction	biological_process	8	1	0.00304878	20	328	36339	comp134461_c1_seq1	5.53948	0.16589	0.312535
GO:0006829	zinc ion transport	biological_process	9	1	0.00304878	20	328	36339	comp136171_c0_seq6	5.53948	0.16589	0.312535
GO:0031952	regulation of protein autophosphorylation	biological_process	9	1	0.00304878	20	328	36339	comp125640_c0_seq1	5.53948	0.16589	0.312535
GO:0045823	positive regulation of heart contraction	biological_process	8	1	0.00304878	20	328	36339	comp146368_c0_seq8	5.53948	0.16589	0.312535
GO:0032373	positive regulation of sterol transport	biological_process	8	1	0.00304878	20	328	36339	comp125640_c0_seq1	5.53948	0.16589	0.312535
GO:0030501	positive regulation of bone mineralization	biological_process	9	1	0.00304878	20	328	36339	comp145336_c0_seq1	5.53948	0.16589	0.312535
GO:0051893	regulation of focal adhesion assembly	biological_process	8	1	0.00304878	20	328	36339	comp128378_c2_seq6	5.53948	0.16589	0.312535
GO:0030301	cholesterol transport	biological_process	7	2	0.00609756	81	328	36339	comp125640_c0_seq1,comp146136_c0_seq2	2.73555	0.166147	0.312535
GO:0043491	protein kinase B signaling cascade	biological_process	7	2	0.00609756	81	328	36339	comp128378_c2_seq6,comp131200_c1_seq1	2.73555	0.166147	0.312535
GO:0009743	response to carbohydrate stimulus	biological_process	4	2	0.00609756	81	328	36339	comp125640_c0_seq1,comp138748_c0_seq2	2.73555	0.166147	0.312535
GO:0016714	oxidoreductase activity, acting on paired donors, with incorporation or reduction of molecular oxygen, reduced pteridine as one donor, and incorporation of one atom of oxygen	molecular_function	6	1	0.00271003	19	369	38720	comp128270_c0_seq3	5.52275	0.166382	0.312535
GO:0051393	alpha-actinin binding	molecular_function	5	1	0.00271003	19	369	38720	comp149559_c0_seq1	5.52275	0.166382	0.312535
GO:0005160	transforming growth factor beta receptor binding	molecular_function	5	1	0.00271003	19	369	38720	comp146368_c0_seq8	5.52275	0.166382	0.312535
GO:0065009	regulation of molecular function	biological_process	2	29	0.0884146	2657	328	36339	comp108374_c0_seq1,comp146054_c1_seq1,comp132738_c0_seq1,comp136786_c0_seq3,comp132221_c0_seq1,comp149209_c0_seq1,comp125640_c0_seq1,comp106439_c0_seq1,comp138748_c0_seq2,comp135260_c0_seq3,comp128378_c2_seq6,comp125069_c0_seq1,comp140252_c1_seq1,comp140770_c0_seq4,comp138739_c0_seq1,comp145954_c3_seq1,comp142660_c0_seq1,comp148575_c0_seq1,comp132936_c0_seq12,comp139414_c0_seq7,comp149559_c0_seq1…	1.20922	0.167065	0.313634
GO:0033673	negative regulation of kinase activity	biological_process	9	3	0.00914634	156	328	36339	comp125640_c0_seq1,comp128378_c2_seq6,comp145856_c0_seq4	2.13057	0.167488	0.314192
GO:0016044	cellular membrane organization	biological_process	4	5	0.0152439	322	328	36339	comp140886_c0_seq2,comp125640_c0_seq1,comp135571_c0_seq1,comp132275_c2_seq1,comp146368_c0_seq8	1.72034	0.167654	0.314192
GO:0010876	lipid localization	biological_process	3	5	0.0152439	322	328	36339	comp115259_c0_seq1,comp131231_c0_seq2,comp125640_c0_seq1,comp146136_c0_seq2,comp149558_c0_seq1	1.72034	0.167654	0.314192
GO:0015918	sterol transport	biological_process	6	2	0.00609756	82	328	36339	comp125640_c0_seq1,comp146136_c0_seq2	2.70219	0.169344	0.317176
GO:0061024	membrane organization	biological_process	3	5	0.0152439	324	328	36339	comp140886_c0_seq2,comp125640_c0_seq1,comp135571_c0_seq1,comp132275_c2_seq1,comp146368_c0_seq8	1.70972	0.170609	0.319345
GO:0009607	response to biotic stimulus	biological_process	2	6	0.0182927	412	328	36339	comp133593_c2_seq1,comp135506_c0_seq1,comp118797_c0_seq1,comp137500_c0_seq3,comp145856_c0_seq4,comp147838_c1_seq9	1.61344	0.1707	0.319345
GO:0005773	vacuole	cellular_component	7	5	0.0163934	261	305	27176	comp136614_c0_seq4,comp103595_c0_seq1,comp141024_c2_seq2,comp118797_c0_seq1,comp132247_c0_seq1	1.70693	0.171135	0.319974
GO:0009897	external side of plasma membrane	cellular_component	6	3	0.00983607	127	305	27176	comp148866_c1_seq2,comp125299_c0_seq1,comp145856_c0_seq4	2.10476	0.171524	0.320503
GO:0031988	membrane-bounded vesicle	cellular_component	3	9	0.0295082	553	305	27176	comp136614_c0_seq4,comp138207_c0_seq1,comp147963_c0_seq2,comp146202_c0_seq1,comp142769_c0_seq1,comp140014_c0_seq1,comp149442_c1_seq1,comp148129_c0_seq7,comp149561_c0_seq1	1.45012	0.171617	0.320503
GO:0002768	immune response-regulating cell surface receptor signaling pathway	biological_process	6	2	0.00609756	83	328	36339	comp128378_c2_seq6,comp145856_c0_seq4	2.66963	0.172551	0.320906
GO:0032642	regulation of chemokine production	biological_process	5	1	0.00304878	21	328	36339	comp125640_c0_seq1	5.2757	0.173423	0.320906
GO:0042119	neutrophil activation	biological_process	6	1	0.00304878	21	328	36339	comp136614_c0_seq4	5.2757	0.173423	0.320906
GO:0070169	positive regulation of biomineral tissue development	biological_process	8	1	0.00304878	21	328	36339	comp145336_c0_seq1	5.2757	0.173423	0.320906
GO:0007184	SMAD protein import into nucleus	biological_process	10	1	0.00304878	21	328	36339	comp146368_c0_seq8	5.2757	0.173423	0.320906
GO:0032481	positive regulation of type I interferon production	biological_process	6	1	0.00304878	21	328	36339	comp135506_c0_seq1	5.2757	0.173423	0.320906
GO:0022409	positive regulation of cell-cell adhesion	biological_process	6	1	0.00304878	21	328	36339	comp148866_c1_seq2	5.2757	0.173423	0.320906
GO:0010874	regulation of cholesterol efflux	biological_process	9	1	0.00304878	21	328	36339	comp125640_c0_seq1	5.2757	0.173423	0.320906
GO:0007520	myoblast fusion	biological_process	11	1	0.00304878	21	328	36339	comp148469_c0_seq1	5.2757	0.173423	0.320906
GO:0060740	prostate gland epithelium morphogenesis	biological_process	9	1	0.00304878	21	328	36339	comp146740_c0_seq1	5.2757	0.173423	0.320906
GO:0034121	regulation of toll-like receptor signaling pathway	biological_process	12	1	0.00304878	21	328	36339	comp135506_c0_seq1	5.2757	0.173423	0.320906
GO:0006032	chitin catabolic process	biological_process	7	1	0.00304878	21	328	36339	comp144936_c2_seq2	5.2757	0.173423	0.320906
GO:0006929	substrate-dependent cell migration	biological_process	6	1	0.00304878	21	328	36339	comp145856_c0_seq4	5.2757	0.173423	0.320906
GO:0006783	heme biosynthetic process	biological_process	7	1	0.00304878	21	328	36339	comp144518_c0_seq1	5.2757	0.173423	0.320906
GO:0060512	prostate gland morphogenesis	biological_process	8	1	0.00304878	21	328	36339	comp146740_c0_seq1	5.2757	0.173423	0.320906
GO:0000270	peptidoglycan metabolic process	biological_process	6	1	0.00304878	21	328	36339	comp129500_c1_seq2	5.2757	0.173423	0.320906
GO:0042277	peptide binding	molecular_function	3	2	0.00542005	79	369	38720	comp116934_c0_seq1,comp146368_c0_seq8	2.65651	0.173857	0.321526
GO:0043296	apical junction complex	cellular_component	3	3	0.00983607	128	305	27176	comp135260_c0_seq3,comp118851_c0_seq2,comp136731_c0_seq1	2.08832	0.174285	0.321664
GO:0016721	oxidoreductase activity, acting on superoxide radicals as acceptor	molecular_function	5	1	0.00271003	20	369	38720	comp126088_c0_seq2	5.24661	0.17433	0.321664
GO:0004784	superoxide dismutase activity	molecular_function	6	1	0.00271003	20	369	38720	comp126088_c0_seq2	5.24661	0.17433	0.321664
GO:0052866	phosphatidylinositol phosphate phosphatase activity	molecular_function	7	1	0.00271003	20	369	38720	comp136978_c0_seq5	5.24661	0.17433	0.321664
GO:0022604	regulation of cell morphogenesis	biological_process	6	4	0.0121951	241	328	36339	comp134391_c0_seq1,comp135260_c0_seq3,comp146202_c0_seq1,comp146368_c0_seq8	1.83883	0.174537	0.321862
GO:0030100	regulation of endocytosis	biological_process	6	2	0.00609756	84	328	36339	comp125640_c0_seq1,comp137500_c0_seq3	2.63785	0.175768	0.323947
GO:0007600	sensory perception	biological_process	5	6	0.0182927	416	328	36339	comp134391_c0_seq1,comp146325_c0_seq3,comp126959_c0_seq1,comp126959_c4_seq2,comp130619_c0_seq2,comp136355_c0_seq1	1.59793	0.175944	0.324086
GO:0043603	cellular amide metabolic process	biological_process	4	3	0.00914634	160	328	36339	comp137661_c0_seq6,comp123743_c0_seq3,comp149356_c0_seq1	2.07731	0.176345	0.32464
GO:0051348	negative regulation of transferase activity	biological_process	6	3	0.00914634	161	328	36339	comp125640_c0_seq1,comp128378_c2_seq6,comp145856_c0_seq4	2.0644	0.17858	0.328566
GO:0051495	positive regulation of cytoskeleton organization	biological_process	7	2	0.00609756	85	328	36339	comp138748_c0_seq2,comp146202_c0_seq1	2.60681	0.178995	0.328768
GO:0051607	defense response to virus	biological_process	5	2	0.00609756	85	328	36339	comp135506_c0_seq1,comp145856_c0_seq4	2.60681	0.178995	0.328768
GO:0046165	alcohol biosynthetic process	biological_process	5	2	0.00609756	85	328	36339	comp144103_c1_seq20,comp142556_c0_seq6	2.60681	0.178995	0.328768
GO:0045121	membrane raft	cellular_component	3	3	0.00983607	130	305	27176	comp129906_c0_seq3,comp145856_c0_seq4,comp149356_c0_seq1	2.05619	0.179845	0.32962
GO:1901888	regulation of cell junction assembly	biological_process	5	1	0.00304878	22	328	36339	comp128378_c2_seq6	5.03589	0.180888	0.32962
GO:0002718	regulation of cytokine production involved in immune response	biological_process	6	1	0.00304878	22	328	36339	comp146368_c0_seq8	5.03589	0.180888	0.32962
GO:0019229	regulation of vasoconstriction	biological_process	8	1	0.00304878	22	328	36339	comp134461_c1_seq1	5.03589	0.180888	0.32962
GO:0032602	chemokine production	biological_process	4	1	0.00304878	22	328	36339	comp125640_c0_seq1	5.03589	0.180888	0.32962
GO:0002709	regulation of T cell mediated immunity	biological_process	7	1	0.00304878	22	328	36339	comp145856_c0_seq4	5.03589	0.180888	0.32962
GO:1901072	glucosamine-containing compound catabolic process	biological_process	6	1	0.00304878	22	328	36339	comp144936_c2_seq2	5.03589	0.180888	0.32962
GO:0001885	endothelial cell development	biological_process	7	1	0.00304878	22	328	36339	comp149356_c0_seq1	5.03589	0.180888	0.32962
GO:0015893	drug transport	biological_process	5	1	0.00304878	22	328	36339	comp136871_c0_seq1	5.03589	0.180888	0.32962
GO:0002762	negative regulation of myeloid leukocyte differentiation	biological_process	11	1	0.00304878	22	328	36339	comp125640_c0_seq1	5.03589	0.180888	0.32962
GO:1901019	regulation of calcium ion transmembrane transporter activity	biological_process	13	1	0.00304878	22	328	36339	comp147478_c1_seq1	5.03589	0.180888	0.32962
GO:0010002	cardioblast differentiation	biological_process	9	1	0.00304878	22	328	36339	comp146368_c0_seq8	5.03589	0.180888	0.32962
GO:0010470	regulation of gastrulation	biological_process	7	1	0.00304878	22	328	36339	comp125640_c0_seq1	5.03589	0.180888	0.32962
GO:0050856	regulation of T cell receptor signaling pathway	biological_process	11	1	0.00304878	22	328	36339	comp128378_c2_seq6	5.03589	0.180888	0.32962
GO:0051494	negative regulation of cytoskeleton organization	biological_process	7	2	0.00609756	86	328	36339	comp117434_c0_seq1,comp146202_c0_seq1	2.5765	0.18223	0.331692
GO:1901071	glucosamine-containing compound metabolic process	biological_process	5	2	0.00609756	86	328	36339	comp144936_c2_seq2,comp148254_c1_seq1	2.5765	0.18223	0.331692
GO:0032982	myosin filament	cellular_component	10	1	0.00327869	18	305	27176	comp136290_c0_seq2	4.95009	0.183903	0.334361
GO:0035253	ciliary rootlet	cellular_component	10	1	0.00327869	18	305	27176	comp136027_c0_seq2	4.95009	0.183903	0.334361
GO:0033218	amide binding	molecular_function	2	2	0.00542005	82	369	38720	comp116934_c0_seq1,comp146368_c0_seq8	2.55932	0.184093	0.334516
GO:0030308	negative regulation of cell growth	biological_process	6	2	0.00609756	87	328	36339	comp128378_c2_seq6,comp146368_c0_seq8	2.54689	0.185475	0.336838
GO:0080134	regulation of response to stress	biological_process	4	7	0.0213415	516	328	36339	comp125640_c0_seq1,comp138748_c0_seq2,comp128378_c2_seq6,comp147824_c0_seq1,comp138651_c0_seq1,comp135506_c0_seq1,comp146368_c0_seq8	1.50296	0.187509	0.337576
GO:0042493	response to drug	biological_process	3	3	0.00914634	165	328	36339	comp113540_c2_seq1,comp125640_c0_seq1,comp136871_c0_seq1	2.01436	0.187594	0.337576
GO:0034383	low-density lipoprotein particle clearance	biological_process	5	1	0.00304878	23	328	36339	comp125640_c0_seq1	4.81694	0.188286	0.337576
GO:0030225	macrophage differentiation	biological_process	10	1	0.00304878	23	328	36339	comp125640_c0_seq1	4.81694	0.188286	0.337576
GO:0006558	L-phenylalanine metabolic process	biological_process	9	1	0.00304878	23	328	36339	comp139966_c0_seq5	4.81694	0.188286	0.337576
GO:0035690	cellular response to drug	biological_process	5	1	0.00304878	23	328	36339	comp125640_c0_seq1	4.81694	0.188286	0.337576
GO:0014068	positive regulation of phosphatidylinositol 3-kinase cascade	biological_process	10	1	0.00304878	23	328	36339	comp146368_c0_seq8	4.81694	0.188286	0.337576
GO:0051588	regulation of neurotransmitter transport	biological_process	6	1	0.00304878	23	328	36339	comp129545_c3_seq1	4.81694	0.188286	0.337576
GO:0032370	positive regulation of lipid transport	biological_process	7	1	0.00304878	23	328	36339	comp125640_c0_seq1	4.81694	0.188286	0.337576
GO:0006509	membrane protein ectodomain proteolysis	biological_process	7	1	0.00304878	23	328	36339	comp138150_c0_seq1	4.81694	0.188286	0.337576
GO:0030851	granulocyte differentiation	biological_process	10	1	0.00304878	23	328	36339	comp125640_c0_seq1	4.81694	0.188286	0.337576
GO:0036303	lymph vessel morphogenesis	biological_process	9	1	0.00304878	23	328	36339	comp147824_c0_seq1	4.81694	0.188286	0.337576
GO:0010977	negative regulation of neuron projection development	biological_process	12	1	0.00304878	23	328	36339	comp129545_c3_seq1	4.81694	0.188286	0.337576
GO:0050848	regulation of calcium-mediated signaling	biological_process	8	1	0.00304878	23	328	36339	comp148866_c1_seq2	4.81694	0.188286	0.337576
GO:0032414	positive regulation of ion transmembrane transporter activity	biological_process	10	1	0.00304878	23	328	36339	comp147478_c1_seq1	4.81694	0.188286	0.337576
GO:0001946	lymphangiogenesis	biological_process	10	1	0.00304878	23	328	36339	comp147824_c0_seq1	4.81694	0.188286	0.337576
GO:0002026	regulation of the force of heart contraction	biological_process	8	1	0.00304878	23	328	36339	comp134461_c1_seq1	4.81694	0.188286	0.337576
GO:0003382	epithelial cell morphogenesis	biological_process	7	1	0.00304878	23	328	36339	comp143221_c1_seq1	4.81694	0.188286	0.337576
GO:0043114	regulation of vascular permeability	biological_process	6	1	0.00304878	23	328	36339	comp128378_c2_seq6	4.81694	0.188286	0.337576
GO:0050766	positive regulation of phagocytosis	biological_process	8	1	0.00304878	23	328	36339	comp137500_c0_seq3	4.81694	0.188286	0.337576
GO:0003044	regulation of systemic arterial blood pressure mediated by a chemical signal	biological_process	8	1	0.00304878	23	328	36339	comp147838_c1_seq9	4.81694	0.188286	0.337576
GO:0072210	metanephric nephron development	biological_process	9	1	0.00304878	23	328	36339	comp125640_c0_seq1	4.81694	0.188286	0.337576
GO:0032648	regulation of interferon-beta production	biological_process	6	1	0.00304878	23	328	36339	comp135506_c0_seq1	4.81694	0.188286	0.337576
GO:0044403	symbiosis, encompassing mutualism through parasitism	biological_process	3	2	0.00609756	88	328	36339	comp124566_c0_seq2,comp147838_c1_seq9	2.51795	0.188727	0.337805
GO:0048588	developmental cell growth	biological_process	6	2	0.00609756	88	328	36339	comp103595_c0_seq1,comp145123_c1_seq1	2.51795	0.188727	0.337805
GO:0044419	interspecies interaction between organisms	biological_process	2	2	0.00609756	88	328	36339	comp124566_c0_seq2,comp147838_c1_seq9	2.51795	0.188727	0.337805
GO:0016801	hydrolase activity, acting on ether bonds	molecular_function	4	1	0.00271003	22	369	38720	comp133710_c0_seq1	4.76965	0.190001	0.339145
GO:0033764	steroid dehydrogenase activity, acting on the CH-OH group of donors, NAD or NADP as acceptor	molecular_function	7	1	0.00271003	22	369	38720	comp127888_c0_seq1	4.76965	0.190001	0.339145
GO:0004568	chitinase activity	molecular_function	6	1	0.00271003	22	369	38720	comp144936_c2_seq2	4.76965	0.190001	0.339145
GO:0043499	eukaryotic cell surface binding	molecular_function	3	1	0.00271003	22	369	38720	comp125640_c0_seq1	4.76965	0.190001	0.339145
GO:0004743	pyruvate kinase activity	molecular_function	7	1	0.00271003	22	369	38720	comp126887_c0_seq1	4.76965	0.190001	0.339145
GO:0010942	positive regulation of cell death	biological_process	5	5	0.0152439	338	328	36339	comp125640_c0_seq1,comp138748_c0_seq2,comp141024_c2_seq2,comp135506_c0_seq1,comp146368_c0_seq8	1.6389	0.191841	0.342241
GO:0030177	positive regulation of Wnt receptor signaling pathway	biological_process	8	2	0.00609756	89	328	36339	comp134391_c0_seq1,comp145757_c0_seq2	2.48965	0.191987	0.342312
GO:0031982	vesicle	cellular_component	2	10	0.0327869	647	305	27176	comp136614_c0_seq4,comp138207_c0_seq1,comp147963_c0_seq2,comp146202_c0_seq1,comp142769_c0_seq1,comp140014_c0_seq1,comp143789_c1_seq15,comp149442_c1_seq1,comp148129_c0_seq7,comp149561_c0_seq1	1.37715	0.193587	0.344974
GO:0001667	ameboidal cell migration	biological_process	6	3	0.00914634	168	328	36339	comp143075_c0_seq2,comp146368_c0_seq8,comp148346_c0_seq7	1.97839	0.194431	0.346108
GO:0043299	leukocyte degranulation	biological_process	9	1	0.00304878	24	328	36339	comp136614_c0_seq4	4.61623	0.195617	0.346108
GO:0042133	neurotransmitter metabolic process	biological_process	8	1	0.00304878	24	328	36339	comp141668_c4_seq1	4.61623	0.195617	0.346108
GO:0070227	lymphocyte apoptotic process	biological_process	8	1	0.00304878	24	328	36339	comp146368_c0_seq8	4.61623	0.195617	0.346108
GO:0033339	pectoral fin development	biological_process	6	1	0.00304878	24	328	36339	comp134015_c1_seq2	4.61623	0.195617	0.346108
GO:0006534	cysteine metabolic process	biological_process	9	1	0.00304878	24	328	36339	comp128441_c2_seq1	4.61623	0.195617	0.346108
GO:0048678	response to axon injury	biological_process	4	1	0.00304878	24	328	36339	comp146740_c0_seq1	4.61623	0.195617	0.346108
GO:0031646	positive regulation of neurological system process	biological_process	6	1	0.00304878	24	328	36339	comp129545_c3_seq1	4.61623	0.195617	0.346108
GO:0000768	syncytium formation by plasma membrane fusion	biological_process	6	1	0.00304878	24	328	36339	comp148469_c0_seq1	4.61623	0.195617	0.346108
GO:0048708	astrocyte differentiation	biological_process	9	1	0.00304878	24	328	36339	comp129545_c3_seq1	4.61623	0.195617	0.346108
GO:0006111	regulation of gluconeogenesis	biological_process	9	1	0.00304878	24	328	36339	comp125640_c0_seq1	4.61623	0.195617	0.346108
GO:0045668	negative regulation of osteoblast differentiation	biological_process	7	1	0.00304878	24	328	36339	comp132289_c0_seq2	4.61623	0.195617	0.346108
GO:0046348	amino sugar catabolic process	biological_process	5	1	0.00304878	24	328	36339	comp144936_c2_seq2	4.61623	0.195617	0.346108
GO:0040008	regulation of growth	biological_process	3	5	0.0152439	341	328	36339	comp144936_c0_seq1,comp138748_c1_seq1,comp138748_c0_seq2,comp128378_c2_seq6,comp146368_c0_seq8	1.62448	0.19651	0.347497
GO:0010638	positive regulation of organelle organization	biological_process	6	3	0.00914634	169	328	36339	comp138748_c0_seq2,comp127597_c0_seq2,comp146202_c0_seq1	1.96668	0.196724	0.347686
GO:0045937	positive regulation of phosphate metabolic process	biological_process	7	6	0.0182927	432	328	36339	comp125640_c0_seq1,comp138748_c0_seq2,comp147824_c0_seq1,comp142556_c0_seq6,comp146368_c0_seq8,comp145856_c0_seq4	1.53874	0.197555	0.34869
GO:0010562	positive regulation of phosphorus metabolic process	biological_process	6	6	0.0182927	432	328	36339	comp125640_c0_seq1,comp138748_c0_seq2,comp147824_c0_seq1,comp142556_c0_seq6,comp146368_c0_seq8,comp145856_c0_seq4	1.53874	0.197555	0.34869
GO:0042805	actinin binding	molecular_function	4	1	0.00271003	23	369	38720	comp149559_c0_seq1	4.56227	0.197724	0.34869
GO:0004185	serine-type carboxypeptidase activity	molecular_function	8	1	0.00271003	23	369	38720	comp123804_c0_seq1	4.56227	0.197724	0.34869
GO:0007568	aging	biological_process	3	2	0.00609756	91	328	36339	comp138748_c0_seq2,comp142570_c0_seq1	2.43494	0.19853	0.349729
GO:0045787	positive regulation of cell cycle	biological_process	5	2	0.00609756	91	328	36339	comp138748_c0_seq2,comp146368_c0_seq8	2.43494	0.19853	0.349729
GO:0072001	renal system development	biological_process	6	4	0.0121951	255	328	36339	comp133593_c2_seq1,comp125640_c0_seq1,comp145757_c0_seq2,comp149353_c0_seq1	1.73788	0.199834	0.351834
GO:0030098	lymphocyte differentiation	biological_process	9	3	0.00914634	171	328	36339	comp135506_c0_seq1,comp145856_c0_seq4,comp143221_c1_seq1	1.94368	0.201329	0.354112
GO:0035371	microtubule plus end	cellular_component	10	1	0.00327869	20	305	27176	comp149561_c0_seq1	4.45508	0.202131	0.354112
GO:0031941	filamentous actin	cellular_component	10	1	0.00327869	20	305	27176	comp147113_c0_seq1	4.45508	0.202131	0.354112
GO:0031463	Cul3-RING ubiquitin ligase complex	cellular_component	7	1	0.00327869	20	305	27176	comp138672_c0_seq2	4.45508	0.202131	0.354112
GO:0045055	regulated secretory pathway	biological_process	8	1	0.00304878	25	328	36339	comp136614_c0_seq4	4.43159	0.202882	0.354112
GO:0031058	positive regulation of histone modification	biological_process	10	1	0.00304878	25	328	36339	comp127597_c0_seq2	4.43159	0.202882	0.354112
GO:0033619	membrane protein proteolysis	biological_process	6	1	0.00304878	25	328	36339	comp138150_c0_seq1	4.43159	0.202882	0.354112
GO:0032231	regulation of actin filament bundle assembly	biological_process	8	1	0.00304878	25	328	36339	comp138748_c0_seq2	4.43159	0.202882	0.354112
GO:2001257	regulation of cation channel activity	biological_process	12	1	0.00304878	25	328	36339	comp147478_c1_seq1	4.43159	0.202882	0.354112
GO:0006949	syncytium formation	biological_process	5	1	0.00304878	25	328	36339	comp148469_c0_seq1	4.43159	0.202882	0.354112
GO:0007595	lactation	biological_process	8	1	0.00304878	25	328	36339	comp136871_c0_seq1	4.43159	0.202882	0.354112
GO:0015844	monoamine transport	biological_process	5	1	0.00304878	25	328	36339	comp143789_c1_seq15	4.43159	0.202882	0.354112
GO:0006560	proline metabolic process	biological_process	9	1	0.00304878	25	328	36339	comp138673_c0_seq1	4.43159	0.202882	0.354112
GO:0002673	regulation of acute inflammatory response	biological_process	7	1	0.00304878	25	328	36339	comp138651_c0_seq1	4.43159	0.202882	0.354112
GO:0006537	glutamate biosynthetic process	biological_process	10	1	0.00304878	25	328	36339	comp138673_c0_seq1	4.43159	0.202882	0.354112
GO:0046326	positive regulation of glucose import	biological_process	11	1	0.00304878	25	328	36339	comp125640_c0_seq1	4.43159	0.202882	0.354112
GO:0032270	positive regulation of cellular protein metabolic process	biological_process	7	7	0.0213415	529	328	36339	comp125640_c0_seq1,comp138748_c0_seq2,comp127597_c0_seq2,comp147824_c0_seq1,comp142556_c0_seq6,comp146368_c0_seq8,comp145856_c0_seq4	1.46603	0.203646	0.355252
GO:0040007	growth	biological_process	1	9	0.027439	719	328	36339	comp144936_c0_seq1,comp103595_c0_seq1,comp138748_c1_seq1,comp138748_c0_seq2,comp128378_c2_seq6,comp142556_c0_seq6,comp145123_c1_seq1,comp146368_c0_seq8,comp141972_c0_seq1	1.3868	0.204586	0.3567
GO:0046942	carboxylic acid transport	biological_process	8	3	0.00914634	174	328	36339	comp148892_c1_seq1,comp143096_c0_seq1,comp146934_c2_seq4	1.91017	0.208284	0.362951
GO:0071705	nitrogen compound transport	biological_process	4	6	0.0182927	440	328	36339	comp142476_c0_seq1,comp143096_c0_seq1,comp136027_c0_seq2,comp117150_c0_seq2,comp146934_c2_seq4,comp143789_c1_seq15	1.51077	0.208716	0.362951
GO:0032411	positive regulation of transporter activity	biological_process	6	1	0.00304878	26	328	36339	comp147478_c1_seq1	4.26114	0.210082	0.362951
GO:0045912	negative regulation of carbohydrate metabolic process	biological_process	6	1	0.00304878	26	328	36339	comp125640_c0_seq1	4.26114	0.210082	0.362951
GO:0090183	regulation of kidney development	biological_process	8	1	0.00304878	26	328	36339	comp125640_c0_seq1	4.26114	0.210082	0.362951
GO:0043500	muscle adaptation	biological_process	5	1	0.00304878	26	328	36339	comp148469_c0_seq1	4.26114	0.210082	0.362951
GO:0032677	regulation of interleukin-8 production	biological_process	5	1	0.00304878	26	328	36339	comp125640_c0_seq1	4.26114	0.210082	0.362951
GO:0045740	positive regulation of DNA replication	biological_process	9	1	0.00304878	26	328	36339	comp142556_c0_seq6	4.26114	0.210082	0.362951
GO:0043525	positive regulation of neuron apoptotic process	biological_process	9	1	0.00304878	26	328	36339	comp146368_c0_seq8	4.26114	0.210082	0.362951
GO:0040036	regulation of fibroblast growth factor receptor signaling pathway	biological_process	9	1	0.00304878	26	328	36339	comp145757_c0_seq2	4.26114	0.210082	0.362951
GO:0002367	cytokine production involved in immune response	biological_process	4	1	0.00304878	26	328	36339	comp146368_c0_seq8	4.26114	0.210082	0.362951
GO:0008088	axon cargo transport	biological_process	8	1	0.00304878	26	328	36339	comp149561_c0_seq1	4.26114	0.210082	0.362951
GO:0010543	regulation of platelet activation	biological_process	7	1	0.00304878	26	328	36339	comp128378_c2_seq6	4.26114	0.210082	0.362951
GO:1901216	positive regulation of neuron death	biological_process	6	1	0.00304878	26	328	36339	comp146368_c0_seq8	4.26114	0.210082	0.362951
GO:0045058	T cell selection	biological_process	11	1	0.00304878	26	328	36339	comp143221_c1_seq1	4.26114	0.210082	0.362951
GO:0002920	regulation of humoral immune response	biological_process	5	1	0.00304878	26	328	36339	comp138651_c0_seq1	4.26114	0.210082	0.362951
GO:0010677	negative regulation of cellular carbohydrate metabolic process	biological_process	7	1	0.00304878	26	328	36339	comp125640_c0_seq1	4.26114	0.210082	0.362951
GO:0042981	regulation of apoptotic process	biological_process	6	12	0.0365854	1016	328	36339	comp35740_c0_seq1,comp126959_c0_seq1,comp126959_c4_seq2,comp125640_c0_seq1,comp138748_c0_seq2,comp141024_c2_seq2,comp147824_c0_seq1,comp135506_c0_seq1,comp138672_c0_seq2,comp146368_c0_seq8,comp142769_c0_seq1,comp143221_c1_seq1	1.30854	0.210359	0.363235
GO:0015849	organic acid transport	biological_process	5	3	0.00914634	175	328	36339	comp148892_c1_seq1,comp143096_c0_seq1,comp146934_c2_seq4	1.89925	0.210614	0.363287
GO:0071417	cellular response to organic nitrogen	biological_process	6	3	0.00914634	175	328	36339	comp134391_c0_seq1,comp125640_c0_seq1,comp127277_c0_seq1	1.89925	0.210614	0.363287
GO:0005791	rough endoplasmic reticulum	cellular_component	8	1	0.00327869	21	305	27176	comp143081_c0_seq5	4.24294	0.211092	0.363918
GO:0048017	inositol lipid-mediated signaling	biological_process	6	2	0.00609756	95	328	36339	comp146368_c0_seq8,comp144721_c1_seq6	2.33241	0.211691	0.364365
GO:0048015	phosphatidylinositol-mediated signaling	biological_process	7	2	0.00609756	95	328	36339	comp146368_c0_seq8,comp144721_c1_seq6	2.33241	0.211691	0.364365
GO:0031099	regeneration	biological_process	4	2	0.00609756	95	328	36339	comp146740_c0_seq1,comp129545_c3_seq1	2.33241	0.211691	0.364365
GO:0016840	carbon-nitrogen lyase activity	molecular_function	4	1	0.00271003	25	369	38720	comp137661_c0_seq6	4.19729	0.212952	0.365963
GO:0017153	sodium:dicarboxylate symporter activity	molecular_function	15	1	0.00271003	25	369	38720	comp148892_c1_seq1	4.19729	0.212952	0.365963
GO:0000165	MAPK cascade	biological_process	7	6	0.0182927	443	328	36339	comp125640_c0_seq1,comp138748_c0_seq2,comp128378_c2_seq6,comp147824_c0_seq1,comp146368_c0_seq8,comp142769_c0_seq1	1.50054	0.212959	0.365963
GO:0002521	leukocyte differentiation	biological_process	8	4	0.0121951	263	328	36339	comp125640_c0_seq1,comp135506_c0_seq1,comp145856_c0_seq4,comp143221_c1_seq1	1.68501	0.214759	0.368481
GO:0043067	regulation of programmed cell death	biological_process	5	12	0.0365854	1021	328	36339	comp35740_c0_seq1,comp126959_c0_seq1,comp126959_c4_seq2,comp125640_c0_seq1,comp138748_c0_seq2,comp141024_c2_seq2,comp147824_c0_seq1,comp135506_c0_seq1,comp138672_c0_seq2,comp146368_c0_seq8,comp142769_c0_seq1,comp143221_c1_seq1	1.30213	0.21496	0.368481
GO:0072593	reactive oxygen species metabolic process	biological_process	3	2	0.00609756	96	328	36339	comp126088_c0_seq2,comp138748_c0_seq2	2.30812	0.214995	0.368481
GO:0006040	amino sugar metabolic process	biological_process	4	2	0.00609756	96	328	36339	comp144936_c2_seq2,comp148254_c1_seq1	2.30812	0.214995	0.368481
GO:0000041	transition metal ion transport	biological_process	8	2	0.00609756	96	328	36339	comp144343_c0_seq5,comp136171_c0_seq6	2.30812	0.214995	0.368481
GO:0008138	protein tyrosine/serine/threonine phosphatase activity	molecular_function	8	2	0.00542005	91	369	38720	comp136978_c0_seq5,comp144478_c0_seq4	2.3062	0.215253	0.368573
GO:0090132	epithelium migration	biological_process	4	1	0.00304878	27	328	36339	comp146368_c0_seq8	4.10332	0.217217	0.368573
GO:0051898	negative regulation of protein kinase B signaling cascade	biological_process	9	1	0.00304878	27	328	36339	comp128378_c2_seq6	4.10332	0.217217	0.368573
GO:0014897	striated muscle hypertrophy	biological_process	6	1	0.00304878	27	328	36339	comp149559_c0_seq1	4.10332	0.217217	0.368573
GO:0032637	interleukin-8 production	biological_process	4	1	0.00304878	27	328	36339	comp125640_c0_seq1	4.10332	0.217217	0.368573
GO:0032479	regulation of type I interferon production	biological_process	5	1	0.00304878	27	328	36339	comp135506_c0_seq1	4.10332	0.217217	0.368573
GO:0008542	visual learning	biological_process	9	1	0.00304878	27	328	36339	comp134461_c1_seq1	4.10332	0.217217	0.368573
GO:0055024	regulation of cardiac muscle tissue development	biological_process	9	1	0.00304878	27	328	36339	comp147478_c1_seq1	4.10332	0.217217	0.368573
GO:0007512	adult heart development	biological_process	8	1	0.00304878	27	328	36339	comp149559_c0_seq1	4.10332	0.217217	0.368573
GO:0032608	interferon-beta production	biological_process	5	1	0.00304878	27	328	36339	comp135506_c0_seq1	4.10332	0.217217	0.368573
GO:0003300	cardiac muscle hypertrophy	biological_process	7	1	0.00304878	27	328	36339	comp149559_c0_seq1	4.10332	0.217217	0.368573
GO:0007029	endoplasmic reticulum organization	biological_process	4	1	0.00304878	27	328	36339	comp148469_c0_seq1	4.10332	0.217217	0.368573
GO:0042168	heme metabolic process	biological_process	6	1	0.00304878	27	328	36339	comp144518_c0_seq1	4.10332	0.217217	0.368573
GO:0050886	endocrine process	biological_process	4	1	0.00304878	27	328	36339	comp147838_c1_seq9	4.10332	0.217217	0.368573
GO:0007016	cytoskeletal anchoring at plasma membrane	biological_process	7	1	0.00304878	27	328	36339	comp135290_c0_seq1	4.10332	0.217217	0.368573
GO:0031018	endocrine pancreas development	biological_process	7	1	0.00304878	27	328	36339	comp142556_c0_seq6	4.10332	0.217217	0.368573
GO:0034103	regulation of tissue remodeling	biological_process	4	1	0.00304878	27	328	36339	comp147824_c0_seq1	4.10332	0.217217	0.368573
GO:0006027	glycosaminoglycan catabolic process	biological_process	6	1	0.00304878	27	328	36339	comp129500_c1_seq2	4.10332	0.217217	0.368573
GO:0010631	epithelial cell migration	biological_process	7	1	0.00304878	27	328	36339	comp146368_c0_seq8	4.10332	0.217217	0.368573
GO:0006754	ATP biosynthetic process	biological_process	11	2	0.00609756	97	328	36339	comp134461_c1_seq1,comp137141_c2_seq1	2.28432	0.218303	0.369833
GO:0031346	positive regulation of cell projection organization	biological_process	6	2	0.00609756	97	328	36339	comp142556_c0_seq6,comp145099_c0_seq2	2.28432	0.218303	0.369833
GO:0090068	positive regulation of cell cycle process	biological_process	6	2	0.00609756	97	328	36339	comp138748_c0_seq2,comp132275_c2_seq1	2.28432	0.218303	0.369833
GO:0004806	triglyceride lipase activity	molecular_function	6	1	0.00271003	26	369	38720	comp143485_c0_seq1	4.03586	0.220457	0.373091
GO:0004890	GABA-A receptor activity	molecular_function	9	1	0.00271003	26	369	38720	comp144564_c1_seq1	4.03586	0.220457	0.373091
GO:0006576	cellular biogenic amine metabolic process	biological_process	6	2	0.00609756	98	328	36339	comp117663_c0_seq1,comp141668_c4_seq1	2.26101	0.221616	0.374268
GO:0006865	amino acid transport	biological_process	9	2	0.00609756	98	328	36339	comp143096_c0_seq1,comp146934_c2_seq4	2.26101	0.221616	0.374268
GO:0043409	negative regulation of MAPK cascade	biological_process	9	2	0.00609756	98	328	36339	comp125640_c0_seq1,comp128378_c2_seq6	2.26101	0.221616	0.374268
GO:0001570	vasculogenesis	biological_process	10	2	0.00609756	98	328	36339	comp128378_c2_seq6,comp147113_c0_seq1	2.26101	0.221616	0.374268
GO:0001933	negative regulation of protein phosphorylation	biological_process	9	3	0.00914634	180	328	36339	comp125640_c0_seq1,comp128378_c2_seq6,comp145856_c0_seq4	1.84649	0.222349	0.375308
GO:0030258	lipid modification	biological_process	5	4	0.0121951	268	328	36339	comp125640_c0_seq1,comp136978_c0_seq5,comp142262_c1_seq5,comp144721_c1_seq6	1.65358	0.22424	0.375441
GO:0014896	muscle hypertrophy	biological_process	5	1	0.00304878	28	328	36339	comp149559_c0_seq1	3.95677	0.224288	0.375441
GO:0006817	phosphate ion transport	biological_process	8	1	0.00304878	28	328	36339	comp146945_c0_seq2	3.95677	0.224288	0.375441
GO:0050853	B cell receptor signaling pathway	biological_process	10	1	0.00304878	28	328	36339	comp145856_c0_seq4	3.95677	0.224288	0.375441
GO:0048566	embryonic digestive tract development	biological_process	7	1	0.00304878	28	328	36339	comp146368_c0_seq8	3.95677	0.224288	0.375441
GO:0071897	DNA biosynthetic process	biological_process	7	1	0.00304878	28	328	36339	comp125640_c0_seq1	3.95677	0.224288	0.375441
GO:0008045	motor neuron axon guidance	biological_process	14	1	0.00304878	28	328	36339	comp136027_c0_seq2	3.95677	0.224288	0.375441
GO:0043149	stress fiber assembly	biological_process	8	1	0.00304878	28	328	36339	comp138748_c0_seq2	3.95677	0.224288	0.375441
GO:0034644	cellular response to UV	biological_process	7	1	0.00304878	28	328	36339	comp116934_c0_seq1	3.95677	0.224288	0.375441
GO:0002456	T cell mediated immunity	biological_process	5	1	0.00304878	28	328	36339	comp145856_c0_seq4	3.95677	0.224288	0.375441
GO:0014066	regulation of phosphatidylinositol 3-kinase cascade	biological_process	9	1	0.00304878	28	328	36339	comp146368_c0_seq8	3.95677	0.224288	0.375441
GO:2000045	regulation of G1/S transition of mitotic cell cycle	biological_process	9	1	0.00304878	28	328	36339	comp132275_c2_seq1	3.95677	0.224288	0.375441
GO:0002275	myeloid cell activation involved in immune response	biological_process	6	1	0.00304878	28	328	36339	comp136614_c0_seq4	3.95677	0.224288	0.375441
GO:0060428	lung epithelium development	biological_process	8	1	0.00304878	28	328	36339	comp140985_c5_seq19	3.95677	0.224288	0.375441
GO:0048002	antigen processing and presentation of peptide antigen	biological_process	3	1	0.00304878	28	328	36339	comp126553_c0_seq1	3.95677	0.224288	0.375441
GO:0032655	regulation of interleukin-12 production	biological_process	5	1	0.00304878	28	328	36339	comp135506_c0_seq1	3.95677	0.224288	0.375441
GO:0060249	anatomical structure homeostasis	biological_process	4	3	0.00914634	181	328	36339	comp126959_c0_seq1,comp126959_c4_seq2,comp149356_c0_seq1	1.83629	0.224712	0.375937
GO:0032102	negative regulation of response to external stimulus	biological_process	5	2	0.00609756	99	328	36339	comp125640_c0_seq1,comp132275_c2_seq1	2.23817	0.224934	0.375937
GO:0072657	protein localization to membrane	biological_process	6	2	0.00609756	99	328	36339	comp125640_c0_seq1,comp135571_c0_seq1	2.23817	0.224934	0.375937
GO:0000987	core promoter proximal region sequence-specific DNA binding	molecular_function	8	1	0.00271003	27	369	38720	comp143221_c1_seq1	3.88638	0.227891	0.380487
GO:0001159	core promoter proximal region DNA binding	molecular_function	7	1	0.00271003	27	369	38720	comp143221_c1_seq1	3.88638	0.227891	0.380487
GO:0045995	regulation of embryonic development	biological_process	5	2	0.00609756	100	328	36339	comp125640_c0_seq1,comp149298_c0_seq1	2.21579	0.228254	0.380699
GO:2000021	regulation of ion homeostasis	biological_process	6	2	0.00609756	100	328	36339	comp127277_c0_seq1,comp145856_c0_seq4	2.21579	0.228254	0.380699
GO:0008017	microtubule binding	molecular_function	5	3	0.00813008	173	369	38720	comp149544_c0_seq2,comp149561_c0_seq1,comp147484_c0_seq2	1.81963	0.22864	0.380877
GO:0005801	cis-Golgi network	cellular_component	7	1	0.00327869	23	305	27176	comp138748_c0_seq2	3.87398	0.228715	0.380877
GO:0001772	immunological synapse	cellular_component	6	1	0.00327869	23	305	27176	comp128378_c2_seq6	3.87398	0.228715	0.380877
GO:0043066	negative regulation of apoptotic process	biological_process	7	6	0.0182927	455	328	36339	comp126959_c0_seq1,comp126959_c4_seq2,comp147824_c0_seq1,comp138672_c0_seq2,comp142769_c0_seq1,comp143221_c1_seq1	1.46096	0.23022	0.38163
[truncated: 1,289 more rows]

## Sheet: GO Profile 2
GO_id	GO_term	GO_category	GO_rank	Num_of_symbols_in_list_in_GO	Percentage_of_symbols_in_list	Num_of_symbols_in_bglist_in_GO	Num_of_symbols_in_list	Num_of_symbols_in_bglist	Symbols_in_list	Fold_enrichment	Pvalue	FDR
[truncated: 792 more rows]

[truncated: 7 more sheets: GO Profile 3, GO Profile 4, GO Profile 5, GO Profile 6, GO Profile 7, GO Profile 8, GO Profile 9]
