# Supplementary material for: Transcriptome Sequencing, De Novo Assembly and Differential Gene Expression Analysis of the Early Development of Acipenser baeri
Source: PLoS One. 2015 Sep 11;10(9):e0137450. doi: 10.1371/journal.pone.0137450 (PMC4567377; doi:10.1371/journal.pone.0137450)
Supplement: S12 File — (XLSX) [file pone.0137450.s015.xlsx]

## Sheet: T1 stage
gene_id	Annotation	T1	T2	T5	T9	T17
comp141239_c0_seq1	tr|A8HG17|A8HG17_EPICO Hnrpa01 protein (Fragment) OS=Epinephelus coioides PE=2 SV=1	12.3504	10.2176	8.96705	9.7703	8.86882
comp136966_c1_seq3	---	11.8247	10.2772	7.99266	6.17233	4.95373
comp97472_c0_seq1	---	11.7496	9.5373	7.8448	6.24127	2.56316
comp140823_c1_seq1	tr|A3RL83|A3RL83_CHICK Lectin-associated matrix protein (Fragment) OS=Gallus gallus GN=hLAMP-1 PE=2 SV=2	11.0536	8.62921	7.12536	7.31424	6.142
comp138257_c2_seq1	sp|P17095|HMGA1_MOUSE High mobility group protein HMG-I/HMG-Y OS=Mus musculus GN=Hmga1 PE=1 SV=4	10.8228	9.52135	8.23434	7.42442	5.46401
comp140823_c0_seq1	---	10.7545	8.46577	7.21082	7.2148	6.06134
comp145576_c0_seq1	sp|Q60FY0|CCNB1_ANGJA G2/mitotic-specific cyclin-B1 OS=Anguilla japonica GN=ccnb1 PE=2 SV=1	10.5149	7.46826	6.67002	5.87873	4.86691
comp106751_c0_seq1	---	10.3418	5.51728	2.09085	0.823749	0
comp146510_c0_seq1	tr|E6ZJ55|E6ZJ55_DICLA SRY-box containing gene 32 OS=Dicentrarchus labrax GN=SOX32 PE=4 SV=1	10.1624	8.8327	6.22284	0.565597	0.250962
comp142288_c0_seq1	tr|Q7ZVG3|Q7ZVG3_DANRE GTPase activating protein (SH3 domain) binding protein 1 OS=Danio rerio GN=g3bp1 PE=2 SV=1	9.8869	8.03463	6.9028	8.03012	7.26875
comp128211_c0_seq1	tr|Q66ID0|Q66ID0_DANRE Zgc:101772 OS=Danio rerio GN=zgc:101772 PE=2 SV=1	9.72288	5.44394	3.33056	1.68706	3.28244
comp128255_c0_seq2	tr|C1BWB0|C1BWB0_ESOLU Gametocyte-specific factor 1 OS=Esox lucius GN=GTSF1 PE=2 SV=1	9.49285	7.42719	6.36964	4.82579	2.41684
comp145576_c1_seq3	sp|Q60FY0|CCNB1_ANGJA G2/mitotic-specific cyclin-B1 OS=Anguilla japonica GN=ccnb1 PE=2 SV=1	9.37708	7.55888	6.92932	5.77979	4.99548
comp140687_c1_seq2	---	9.33989	4.16269	1	0.333424	0.0976108
comp146712_c2_seq7	tr|Q90XQ9|Q90XQ9_XENLA Claudin OS=Xenopus laevis GN=cldna PE=2 SV=1	9.32328	5.25965	2.43829	0.575312	0.286881
comp132811_c1_seq3	tr|H3A159|H3A159_LATCH Uncharacterized protein OS=Latimeria chalumnae PE=4 SV=1	9.21643	6.28688	5.54195	2.9982	1.22651
comp131581_c1_seq1	tr|H2TSD7|H2TSD7_TAKRU Uncharacterized protein OS=Takifugu rubripes GN=LOC101064479 PE=3 SV=1	9.20777	2.73335	0.250962	0.176323	0.15056
comp143127_c0_seq1	tr|H3AWS6|H3AWS6_LATCH Uncharacterized protein OS=Latimeria chalumnae PE=3 SV=1	8.97794	2.50335	0.378512	0.887525	0.713696
comp140000_c2_seq2	tr|A5JNG8|A5JNG8_DANRE Nanog OS=Danio rerio GN=nanog PE=2 SV=1	8.92014	3.86196	1.11103	0.910733	0.286881
comp144729_c1_seq2	tr|F1QXQ1|F1QXQ1_DANRE Serine/arginine-rich-splicing factor 1B OS=Danio rerio GN=srsf1b PE=2 SV=1	8.88634	6.93617	5.80864	5.73227	5.18626
comp118767_c0_seq1	sp|Q6DII2|SRSF1_XENTR Serine/arginine-rich splicing factor 1 OS=Xenopus tropicalis GN=srsf1 PE=2 SV=1	8.82079	6.78816	5.46858	5.64559	5.14649
comp146719_c2_seq2	tr|G4X4B6|G4X4B6_ACISI Zona pellucida glycoprotein AX OS=Acipenser sinensis GN=ZPAX PE=2 SV=1	8.81369	6.99594	4.30086	3.22033	2.44626
comp141318_c2_seq1	tr|A8E7Q1|A8E7Q1_DANRE Uncharacterized protein OS=Danio rerio GN=zgc:66432 PE=4 SV=1	8.76162	5.7252	2.45943	0.956057	0.443607
comp147524_c1_seq2	tr|D2HJD1|D2HJD1_AILME Putative uncharacterized protein (Fragment) OS=Ailuropoda melanoleuca GN=PANDA_011403 PE=4 SV=1	8.7446	5.76686	5.73985	5.99616	4.749
comp145602_c0_seq1	tr|G1JT80|G1JT80_ACISI Zona pellucida glycoprotein 3 OS=Acipenser sinensis PE=2 SV=1	8.73156	7.27743	3.41819	2.0072	1.26303
comp123741_c0_seq1	---	8.72571	5.6427	1.0635	0.555816	0.400538
comp137439_c0_seq2	tr|I3KC54|I3KC54_ORENI Uncharacterized protein OS=Oreochromis niloticus GN=LOC100694009 PE=3 SV=1	8.69537	7.53021	5.70708	1.44361	0.163499
comp113339_c0_seq1	tr|G1T8A3|G1T8A3_RABIT Uncharacterized protein OS=Oryctolagus cuniculus GN=LOC100356102 PE=4 SV=1	8.66427	3.44758	0.713696	0	0.344828
comp143876_c0_seq3	tr|U3JL37|U3JL37_FICAL Uncharacterized protein OS=Ficedula albicollis PE=4 SV=1	8.66135	5.79779	3.69042	2.76341	1.02857
comp142391_c0_seq6	---	8.62458	5.02768	2.34199	2.02857	3.33628
comp136605_c0_seq1	tr|Q0V9G4|Q0V9G4_XENTR Novel 7 transmembrane receptor (Rhodopsin family) protein OS=Xenopus tropicalis GN=LOC733726 PE=2 SV=1	8.59324	5.19338	2.38405	1.56071	0.475085
comp130086_c0_seq1	tr|F1QBQ7|F1QBQ7_DANRE G1/S-specific cyclin-E1 OS=Danio rerio GN=ccne1 PE=2 SV=1	8.55305	5.60733	3.67016	3.32193	2.10098
comp149051_c0_seq1	tr|H3HIG0|H3HIG0_STRPU Uncharacterized protein OS=Strongylocentrotus purpuratus PE=4 SV=1	8.55129	6.70432	3.15704	3.23879	1.63691
comp144461_c1_seq1	tr|H2MN64|H2MN64_ORYLA Uncharacterized protein OS=Oryzias latipes GN=LOC101165119 PE=4 SV=1	8.47488	7.09508	5.6642	7.09951	6.16952
comp143525_c0_seq1	tr|A9C4A6|A9C4A6_DANRE Uncharacterized protein OS=Danio rerio GN=mkrn4 PE=2 SV=1	8.33722	5.39883	4.51854	3.56316	2.90689
comp142875_c1_seq1	tr|G3Q1D9|G3Q1D9_GASAC Uncharacterized protein (Fragment) OS=Gasterosteus aculeatus PE=4 SV=1	8.32549	7.14364	6.31741	6.90509	6.00899
comp134874_c0_seq2	tr|C0H741|C0H741_SALSA Securin OS=Salmo salar GN=PTTG1 PE=2 SV=1	8.31805	5.33163	4.66732	3.14078	3.31325
comp131172_c1_seq3	---	8.27664	7.25361	5.12887	3.81147	0.704872
comp144001_c0_seq4	tr|E6ZHV3|E6ZHV3_DICLA Cdc42 effector protein 4 OS=Dicentrarchus labrax GN=CDC42EP4 PE=4 SV=1	8.27165	6.21956	2.23573	3.77189	3.33199
comp140054_c1_seq1	tr|H3BD73|H3BD73_LATCH Uncharacterized protein (Fragment) OS=Latimeria chalumnae PE=4 SV=1	8.25541	4.48091	3.34483	0.925999	0.286881
comp138451_c0_seq1	tr|C4B8H6|C4B8H6_POLSE T-box transcription factor Tbx16 OS=Polypterus senegalus GN=tbx16 PE=2 SV=1	8.25134	5.41718	3.33771	0.555816	0.0840643
comp133341_c0_seq1	tr|A4UU77|A4UU77_DANRE Oogenesis-related protein OS=Danio rerio GN=org PE=2 SV=1	8.2352	5.02857	3.36036	2.50843	1.21412
comp137415_c2_seq7	---	8.23391	4.38059	3.22188	2.80735	1.74846
comp147477_c0_seq1	tr|Q9I9R5|Q9I9R5_XENLA Egg envelope component ZPAX OS=Xenopus laevis GN=zpax PE=2 SV=1	8.22004	5.78503	4.34979	2.38957	1.32193
comp149051_c1_seq1	tr|L7MEQ5|L7MEQ5_9ACAR Putative tick transposon (Fragment) OS=Rhipicephalus pulchellus PE=2 SV=1	8.21252	6.17093	2.69377	3.07895	1.34483
comp141351_c2_seq2	tr|B3S5U1|B3S5U1_TRIAD Putative uncharacterized protein OS=Trichoplax adhaerens GN=TRIADDRAFT_59475 PE=4 SV=1	8.21218	5.95536	3.14893	3.31034	1.9782
comp145796_c0_seq3	sp|Q7ZYC4|ACBG2_XENLA Long-chain-fatty-acid--CoA ligase ACSBG2 OS=Xenopus laevis GN=acsbg2 PE=2 SV=1	8.1537	2.95977	2.89918	4.74792	5.33378
comp137831_c0_seq2	tr|M3XIU6|M3XIU6_LATCH Uncharacterized protein OS=Latimeria chalumnae PE=4 SV=1	8.10743	6.87652	6.21023	5.52042	4.60881
comp135845_c0_seq1	tr|E7FH49|E7FH49_DANRE Uncharacterized protein OS=Danio rerio GN=LOC792854 PE=4 SV=1	8.09745	2.01436	0.613532	1.16993	1.83188
comp130242_c0_seq1	tr|E2JEI9|E2JEI9_ONCMY Oocyte-specific F-box protein OS=Oncorhynchus mykiss GN=Fbos PE=2 SV=1	8.07575	2.30743	0.545968	0.163499	0.0703893
comp139920_c1_seq2	tr|Q6NRV3|Q6NRV3_XENLA MGC81323 protein OS=Xenopus laevis GN=tuba1a PE=2 SV=1	8.06808	3.56682	2.08066	1.58976	1.29866
comp138717_c0_seq3	tr|H2ZZM8|H2ZZM8_LATCH Uncharacterized protein OS=Latimeria chalumnae PE=4 SV=1	8.06754	6.27984	6.35931	4.87086	4.0321
comp142288_c2_seq1	tr|H3D5Z3|H3D5Z3_TETNG Uncharacterized protein (Fragment) OS=Tetraodon nigroviridis GN=G3BP1 PE=4 SV=1	8.0614	6.12887	4.99503	6.38716	5.68986
comp144839_c1_seq5	tr|I3M7T7|I3M7T7_SPETR Uncharacterized protein (Fragment) OS=Spermophilus tridecemlineatus PE=4 SV=1	8.05034	6.82871	5.6094	6.04898	5.41819
comp147055_c4_seq1	tr|H3A5D1|H3A5D1_LATCH Uncharacterized protein OS=Latimeria chalumnae PE=4 SV=1	8.04669	5.95024	3.86295	1.85599	1.76977
comp137461_c3_seq1	tr|H2L479|H2L479_ORYLA Uncharacterized protein OS=Oryzias latipes GN=LOC101155136 PE=3 SV=1	8.0321	3.94017	2.85599	1.7866	1.79494
comp129068_c1_seq1	tr|H1A4R0|H1A4R0_TAEGU Uncharacterized protein (Fragment) OS=Taeniopygia guttata PE=4 SV=1	8.01709	6.9697	4.84097	5.92837	5.07125
comp147515_c1_seq3	tr|R4GE02|R4GE02_DANRE Uncharacterized protein OS=Danio rerio GN=si:ch211-113a14.11 PE=3 SV=1	7.99695	3.06867	0.650765	0	0.0703893
comp115462_c0_seq1	tr|U3F7R0|U3F7R0_MICFL Lymphocyte antigen 6E OS=Micrurus fulvius PE=2 SV=1	7.99401	4.59932	0.910733	0	0.0703893
comp142205_c0_seq1	tr|B5X0S2|B5X0S2_SALSA Cell division cycle protein 20 homolog OS=Salmo salar GN=CDC20 PE=2 SV=1	7.94017	6.59156	6.43296	5.8632	5.29866
comp144528_c0_seq2	tr|H0WFA5|H0WFA5_DANRE Bucky ball OS=Danio rerio GN=buc PE=2 SV=1	7.93399	3.77926	1.23879	0.536053	0.15056
comp125679_c1_seq1	---	7.92884	4.23649	3.40871	0	0
comp97246_c0_seq1	---	7.88203	3.82477	0.847997	0.201634	0.632268
comp141980_c0_seq1	sp|P49893|WN11B_XENLA Protein Wnt-11b OS=Xenopus laevis GN=wnt11b PE=1 SV=2	7.8695	5.90665	4.65076	3.75809	2.95791
comp103826_c0_seq3	tr|G1S9S3|G1S9S3_NOMLE Histone H2B OS=Nomascus leucogenys PE=3 SV=2	7.86196	2.89336	1.19535	0.238787	0.0840643
comp136561_c0_seq1	tr|H3BH25|H3BH25_LATCH Uncharacterized protein OS=Latimeria chalumnae PE=4 SV=1	7.85605	4.40054	3.90689	3.45418	2.9486
comp146716_c0_seq1	---	7.84386	4.9331	2.30451	2.75916	2.88362
comp132392_c0_seq1	tr|H3AEF0|H3AEF0_LATCH Uncharacterized protein (Fragment) OS=Latimeria chalumnae PE=4 SV=1	7.8219	3.34483	1.78241	0.687061	0.604071
comp113339_c1_seq1	---	7.80774	2.18903	0.773996	0	0
comp146371_c0_seq9	---	7.8031	2.97269	2.9222	2.71149	2.70266
comp146891_c1_seq1	tr|H3AND1|H3AND1_LATCH Uncharacterized protein (Fragment) OS=Latimeria chalumnae PE=4 SV=1	7.79682	3.71918	2.29278	1.48027	0.669027
comp139711_c0_seq1	tr|H3AZ31|H3AZ31_LATCH Uncharacterized protein (Fragment) OS=Latimeria chalumnae PE=4 SV=1	7.7963	4.85997	3.7666	1.82375	0.536053
comp144980_c0_seq2	tr|G1P031|G1P031_MYOLU Uncharacterized protein OS=Myotis lucifugus PE=4 SV=1	7.79591	6.26341	4.84248	5.20945	4.62469
comp147004_c1_seq2	tr|E7EYR9|E7EYR9_DANRE Uncharacterized protein OS=Danio rerio GN=CT583626.2 PE=4 SV=1	7.79409	6.49346	5.3147	6.15967	6.27463
comp141749_c0_seq2	tr|U3IM42|U3IM42_ANAPL Uncharacterized protein OS=Anas platyrhynchos GN=UPK3A PE=4 SV=1	7.779	4.41549	1.80323	0.678072	0.910733
comp138735_c3_seq1	tr|B9EN91|B9EN91_SALSA Acidic leucine-rich nuclear phosphoprotein 32 family member E OS=Salmo salar GN=AN32E PE=2 SV=1	7.75922	6.25493	5.14037	5.55888	4.98277
comp139721_c0_seq1	tr|G3PHK2|G3PHK2_GASAC Uncharacterized protein OS=Gasterosteus aculeatus PE=4 SV=1	7.75642	2.64155	0.526069	0.389567	0.0840643
comp139298_c0_seq1	tr|G1EHL4|G1EHL4_ACISI POU2 OS=Acipenser sinensis PE=2 SV=1	7.74638	4.81916	1.88753	0.650765	0.176323
comp137461_c6_seq3	---	7.73552	3.11437	0.15056	0	0
comp147515_c0_seq2	---	7.71411	4.76129	2.58015	2.16993	1.19535
comp143600_c0_seq1	tr|I3JGG0|I3JGG0_ORENI Uncharacterized protein (Fragment) OS=Oreochromis niloticus GN=LOC100705514 PE=3 SV=1	7.7057	6.17253	5.85375	4.56194	3.65421
comp146479_c2_seq1	---	7.69411	5.95327	3.51728	3.26003	2.18269
comp147248_c0_seq1	sp|B0R160|LRWD1_DANRE Leucine-rich repeat and WD repeat-containing protein 1 OS=Danio rerio GN=lrwd1 PE=1 SV=1	7.68902	3.42761	3.44758	3.79909	3.20633
comp146531_c1_seq1	tr|I3IZR0|I3IZR0_ORENI Uncharacterized protein OS=Oreochromis niloticus GN=LOC100698821 PE=3 SV=1	7.68306	6.42341	6.14057	5.92576	4.86146
comp129722_c1_seq2	tr|B7ZS16|B7ZS16_XENLA Twn-A protein OS=Xenopus laevis GN=twn-A PE=2 SV=1	7.68103	4.49442	0.536053	0.201634	0
comp134085_c0_seq2	---	7.67483	6.36615	4.59395	0.757023	0.137504
comp137317_c1_seq1	tr|H3A8F7|H3A8F7_LATCH Uncharacterized protein OS=Latimeria chalumnae PE=4 SV=1	7.64313	4.57954	4.337	3.30597	2.63923
comp141431_c2_seq1	tr|F1NV68|F1NV68_CHICK Importin subunit alpha (Fragment) OS=Gallus gallus GN=KPNA3 PE=3 SV=2	7.63844	5.82553	3.70929	5.03166	4.58256
comp144354_c1_seq4	tr|I3K540|I3K540_ORENI Condensin complex subunit 1 (Fragment) OS=Oreochromis niloticus GN=LOC100710515 PE=3 SV=1	7.63379	4.9542	3.49313	3.98368	3.05485
comp135123_c0_seq1	tr|F1Q691|F1Q691_DANRE Uncharacterized protein OS=Danio rerio GN=oep PE=4 SV=1	7.63321	5.05268	3.83592	1.22651	0.226509
comp148390_c0_seq1	tr|G3Q378|G3Q378_GASAC Uncharacterized protein (Fragment) OS=Gasterosteus aculeatus PE=4 SV=1	7.60955	6.24432	5.87873	6.1014	5.6372
comp144909_c1_seq1	tr|H3BBN2|H3BBN2_LATCH Uncharacterized protein OS=Latimeria chalumnae PE=4 SV=1	7.60726	4.95513	3.52105	3.94767	3.22651
comp60051_c0_seq1	---	7.6014	5.8189	3.07039	2.03562	1.20163
comp148916_c0_seq1	tr|K7GHJ4|K7GHJ4_PELSI Uncharacterized protein OS=Pelodiscus sinensis PE=4 SV=1	7.59761	5.89627	2.64155	3.26454	2.6893
comp146479_c4_seq1	tr|I3KNI5|I3KNI5_ORENI Uncharacterized protein (Fragment) OS=Oreochromis niloticus GN=LOC100696275 PE=4 SV=1	7.59096	5.77505	3.59574	3.27352	1.94111
comp142374_c0_seq2	tr|M7AHZ1|M7AHZ1_CHEMY Importin subunit alpha (Fragment) OS=Chelonia mydas GN=UY3_19001 PE=3 SV=1	7.59059	5.77479	3.8885	4.79805	4.32337
comp136350_c1_seq5	tr|H2MLG2|H2MLG2_ORYLA Uncharacterized protein OS=Oryzias latipes GN=LOC101173463 PE=4 SV=1	7.58263	3.31615	2.10769	1.25701	1.17632
comp143616_c0_seq1	tr|E7BQD0|E7BQD0_POLSP MHC class II antigen beta chain OS=Polyodon spathula GN=PospDAB PE=2 SV=1	7.57818	3.26754	4.01792	3.11103	4.24031
comp146479_c1_seq1	---	7.56537	5.91193	3.61706	3.37573	1.98914
comp147537_c0_seq3	tr|H3B3W4|H3B3W4_LATCH Uncharacterized protein (Fragment) OS=Latimeria chalumnae PE=4 SV=1	7.56484	6.06695	4.7339	4.20398	2.0036
comp145293_c1_seq1	tr|G3PJL1|G3PJL1_GASAC Uncharacterized protein (Fragment) OS=Gasterosteus aculeatus PE=3 SV=1	7.55451	4.18349	4.18666	3.6565	3.13258
comp129729_c0_seq1	tr|C1C4J1|C1C4J1_LITCT B4 protein OS=Lithobates catesbeiana GN=B4 PE=2 SV=1	7.54203	4.20633	2.04963	1.83592	0.695994
comp137348_c1_seq1	---	7.53629	5.0387	2.69599	1.25096	1.23266
comp146772_c1_seq1	tr|F6TT27|F6TT27_XENTR Uncharacterized protein OS=Xenopus tropicalis GN=tigd5 PE=4 SV=1	7.52943	1.55582	0.454176	0.748461	0.799087
comp144001_c1_seq1	---	7.52756	5.90183	2.18269	3.11603	2.91648
comp135845_c1_seq1	---	7.46899	1.4489	0.704872	0.731183	1.34483
comp148185_c1_seq2	tr|D7RIS2|D7RIS2_ACISI Zona pellucida glycoprotein 3.3 OS=Acipenser sinensis PE=2 SV=1	7.46091	5.83592	3.68257	1.81147	0.85599
comp132072_c0_seq3	tr|H3AT97|H3AT97_LATCH Uncharacterized protein (Fragment) OS=Latimeria chalumnae PE=4 SV=1	7.41075	2.3978	3.45022	2.08066	3.28688
comp143838_c1_seq1	tr|F1QGF2|F1QGF2_DANRE Uncharacterized protein OS=Danio rerio GN=zgc:162193 PE=4 SV=1	7.40982	2.99277	0.963474	0.475085	0.887525
comp133482_c0_seq2	tr|B5X309|B5X309_SALSA Dr1-associated corepressor OS=Salmo salar GN=DRAP1 PE=2 SV=1	7.38094	5.97039	4.77189	5.26491	4.87676
comp137348_c3_seq1	---	7.37278	5.02192	2.93734	1.28096	0.978196
comp138223_c0_seq1	tr|C4B8H9|C4B8H9_POLSE T-box transcription factor No-tail OS=Polypterus senegalus GN=ntl PE=2 SV=1	7.36186	6.01814	4.89142	4.07468	1.95606
comp127403_c1_seq2	sp|A0MTA1|APEX1_DANRE DNA-(apurinic or apyrimidinic site) lyase OS=Danio rerio GN=apex1 PE=1 SV=1	7.35606	5.6837	4.774	6.0781	5.16511
comp132787_c0_seq1	tr|G1NBF8|G1NBF8_MELGA Uncharacterized protein OS=Meleagris gallopavo GN=RCC1 PE=4 SV=1	7.35606	2.22033	0.124328	0.0976108	0.31034
comp129992_c0_seq2	tr|G4X4B6|G4X4B6_ACISI Zona pellucida glycoprotein AX OS=Acipenser sinensis GN=ZPAX PE=2 SV=1	7.34518	5.04264	3.58616	3.79077	1.96717
comp141431_c0_seq1	tr|I3JHQ0|I3JHQ0_ORENI Importin subunit alpha OS=Oreochromis niloticus GN=LOC100700214 PE=3 SV=1	7.32885	5.52826	3.42895	4.65191	4.1235
comp131385_c0_seq1	tr|Q6TGY6|Q6TGY6_DANRE Poly(A)-binding protein, cytoplasmic 1 OS=Danio rerio GN=pabpc1l PE=2 SV=1	7.32427	4.06523	1.9855	1.23266	0.422233
comp127530_c0_seq1	tr|G4X4B6|G4X4B6_ACISI Zona pellucida glycoprotein AX OS=Acipenser sinensis GN=ZPAX PE=2 SV=1	7.32003	5.70044	2.66676	0.704872	0.124328
comp135439_c0_seq6	tr|H3AZQ4|H3AZQ4_LATCH Uncharacterized protein OS=Latimeria chalumnae PE=4 SV=1	7.31958	2.82171	1.48543	1.17632	1.66903
comp133964_c0_seq1	tr|H3ANR8|H3ANR8_LATCH Uncharacterized protein OS=Latimeria chalumnae PE=4 SV=1	7.30961	6.08279	4.16189	5.94416	4.91217
comp142607_c1_seq1	tr|S7NB09|S7NB09_MYOBR Cyclin-dependent kinase 2 OS=Myotis brandtii GN=D623_10009159 PE=4 SV=1	7.29802	5.04571	4.03034	4.49697	3.70929
comp142734_c2_seq2	tr|Q6P0G2|Q6P0G2_DANRE Uncharacterized protein OS=Danio rerio GN=zgc:77262 PE=2 SV=1	7.28188	5.51822	4.13422	4.9331	4.21956
comp142701_c0_seq1	tr|H3AFG8|H3AFG8_LATCH Uncharacterized protein OS=Latimeria chalumnae PE=3 SV=2	7.26097	2.79494	1.1635	0.526069	0
comp140959_c1_seq1	tr|B5X4P1|B5X4P1_SALSA Secreted frizzled-related protein 1 OS=Salmo salar GN=SFRP1 PE=2 SV=1	7.24174	4.44758	3.24793	4.56986	4.40667
comp146253_c2_seq1	tr|H2ZU96|H2ZU96_LATCH Uncharacterized protein (Fragment) OS=Latimeria chalumnae PE=4 SV=1	7.22641	6.08937	5.76288	3.64155	0.0565835
comp141388_c1_seq1	tr|Q7ZYY7|Q7ZYY7_DANRE Novel protein similar to DNA polymerases OS=Danio rerio GN=si:busm1-180o5.3 PE=4 SV=1	7.21733	2.15056	4.93876	2.45154	0.505891
comp134405_c1_seq4	tr|A0JMP3|A0JMP3_DANRE Uncharacterized protein OS=Danio rerio GN=zgc:154093 PE=2 SV=1	7.20926	1.45943	1.76553	2.58976	1.73118
comp123407_c0_seq1	---	7.20516	3.67582	2.3505	0.799087	0
comp146719_c0_seq3	tr|G4X4B6|G4X4B6_ACISI Zona pellucida glycoprotein AX OS=Acipenser sinensis GN=ZPAX PE=2 SV=1	7.20154	5.38578	2.88753	1.70929	0.941106
comp146277_c0_seq2	tr|A8WHN9|A8WHN9_DANRE Uncharacterized protein OS=Danio rerio GN=bcar3 PE=4 SV=1	7.19584	4.90352	3.24489	2.8679	2.774
comp141685_c0_seq1	tr|G9M4T6|G9M4T6_CYNPY Protein Wnt OS=Cynops pyrrhogaster PE=2 SV=1	7.19298	5.84273	4.52732	0.0840643	0.176323
comp137841_c1_seq1	tr|H3AV56|H3AV56_LATCH Uncharacterized protein OS=Latimeria chalumnae GN=SKP2 PE=4 SV=2	7.18527	5.53699	3.78764	3.78136	2.53356
comp130927_c0_seq2	tr|G4X4B6|G4X4B6_ACISI Zona pellucida glycoprotein AX OS=Acipenser sinensis GN=ZPAX PE=2 SV=1	7.16852	5.15502	3.94017	3.82985	2.01436
comp144300_c2_seq1	tr|F7EUC6|F7EUC6_XENTR Uncharacterized protein OS=Xenopus tropicalis GN=tcerg1 PE=4 SV=1	7.13894	5.56133	4.84649	5.49025	4.8515
comp118612_c0_seq1	---	7.13175	1.60407	0.238787	0.201634	0
comp133260_c0_seq1	tr|C4B8H7|C4B8H7_POLSE T-box transcription factor Eomesodermin OS=Polypterus senegalus GN=eomes PE=2 SV=1	7.11312	0.992768	0.263034	1.28688	1.12433
comp124101_c0_seq2	tr|R4GFW9|R4GFW9_CHICK Uncharacterized protein OS=Gallus gallus GN=LOC431243 PE=4 SV=1	7.11197	4.76341	2.21723	3.33771	3.19692
comp123033_c0_seq5	---	7.11114	4.58436	0.871844	0.298658	0.356144
comp140979_c1_seq2	tr|E7F2R5|E7F2R5_DANRE Uncharacterized protein OS=Danio rerio GN=cdt1 PE=2 SV=1	7.0993	4.27501	3.31615	3.30743	2.36177
comp142701_c1_seq2	tr|M3W2K1|M3W2K1_FELCA Uncharacterized protein (Fragment) OS=Felis catus GN=CCNA1 PE=3 SV=1	7.09866	2.66676	0.85599	0.389567	0.124328
comp146642_c0_seq4	tr|I3K7Z3|I3K7Z3_ORENI Uncharacterized protein OS=Oreochromis niloticus GN=LOC100698623 PE=3 SV=1	7.08385	6.05181	4.01881	4.62117	4.0365
comp127618_c0_seq1	tr|F7E306|F7E306_HORSE Uncharacterized protein OS=Equus caballus GN=SEPT11 PE=3 SV=1	7.08087	5.17073	4.82477	4.74308	4.86245
comp137461_c1_seq3	---	7.06156	2.84599	1.09761	1.28096	2
comp146028_c1_seq1	tr|H3ACJ6|H3ACJ6_LATCH Uncharacterized protein OS=Latimeria chalumnae PE=4 SV=1	7.05972	4.84147	3.61589	4.64443	4.57289
comp130927_c2_seq1	tr|G4X4B6|G4X4B6_ACISI Zona pellucida glycoprotein AX OS=Acipenser sinensis GN=ZPAX PE=2 SV=1	7.05474	5.15623	3.89433	3.54102	1.41143
comp125357_c0_seq5	---	7.02447	5.99684	4.07895	3.21723	2.12763
comp132562_c1_seq1	tr|F1RR54|F1RR54_PIG Uncharacterized protein OS=Sus scrofa GN=SLU7 PE=4 SV=1	7.02092	5.86888	3.98914	4.78293	4.12763
comp136801_c0_seq2	tr|F1RB32|F1RB32_DANRE Uncharacterized protein OS=Danio rerio GN=arfgap2 PE=4 SV=1	7.01881	5.36142	4.58256	5.23688	4.80426
comp147058_c1_seq1	tr|A3KMS9|A3KMS9_DANRE Uncharacterized protein OS=Danio rerio GN=prkacaa PE=2 SV=1	7.011	5.06005	4.1811	5.11145	5.58976
comp147043_c2_seq2	tr|H2SVP8|H2SVP8_TAKRU Uncharacterized protein (Fragment) OS=Takifugu rubripes GN=LOC101068612 PE=3 SV=1	6.99254	5.24679	1.69153	0.0840643	0
comp126660_c0_seq1	tr|B9ENT2|B9ENT2_SALSA Nucleoplasmin OS=Salmo salar GN=NUPL PE=2 SV=1	6.98687	5.94158	2.0635	0.505891	0.333424
comp118839_c0_seq3	---	6.98368	4.59335	1.91456	2.33914	1.15056
comp132680_c2_seq1	---	6.98174	5.70183	5.91552	3.99095	3.22497
comp146654_c1_seq1	tr|M3XKQ1|M3XKQ1_LATCH Uncharacterized protein OS=Latimeria chalumnae PE=4 SV=1	6.96855	3.89433	1.73118	3.66107	3.03034
comp134560_c0_seq1	tr|C0HAC3|C0HAC3_SALSA Ubiquilin-4 OS=Salmo salar GN=UBQL4 PE=2 SV=1	6.96209	5.74281	4.48543	5.94345	5.43329
comp126410_c0_seq3	tr|Q28FE3|Q28FE3_XENTR Nucleophosmin/nucleoplasmin, 2 OS=Xenopus tropicalis GN=npm2 PE=2 SV=1	6.93864	4.82782	2.774	2.01792	1.23266
comp137198_c1_seq1	tr|C0HAK0|C0HAK0_SALSA RNA-binding protein with multiple splicing OS=Salmo salar GN=RBPMS PE=2 SV=1	6.9377	5.72083	5.74846	4.46467	3.67129
comp128102_c0_seq1	tr|F1R810|F1R810_DANRE Uncharacterized protein OS=Danio rerio GN=birc5b PE=4 SV=1	6.92232	3.00899	1.03562	0.275007	0.0976108
comp118166_c0_seq1	---	6.90497	1.43829	0.378512	0.378512	1.15704
comp142897_c0_seq2	tr|B9ELA6|B9ELA6_SALSA Uridine-cytidine kinase OS=Salmo salar GN=UCK2 PE=2 SV=1	6.89797	5.38163	4.81404	4.65076	3.52356
comp143448_c2_seq1	tr|G1M3Q3|G1M3Q3_AILME Uncharacterized protein (Fragment) OS=Ailuropoda melanoleuca GN=PUS7 PE=4 SV=1	6.8535	5.28281	5.14282	5.32409	4.23879
comp143815_c2_seq1	---	6.82375	2.61589	0.0840643	0	0
comp144427_c1_seq2	tr|H3AYE2|H3AYE2_LATCH Uncharacterized protein OS=Latimeria chalumnae PE=4 SV=1	6.80671	4.44228	4.05311	4.68257	5.12143
comp144738_c1_seq1	tr|F1RAW8|F1RAW8_DANRE Uncharacterized protein OS=Danio rerio GN=ash2l PE=2 SV=1	6.80374	4.90593	4.30743	5.0321	4.51665
comp129746_c1_seq10	---	6.79999	3.66221	2.61353	3.12267	2.23879
comp145164_c0_seq3	tr|H3CTQ9|H3CTQ9_TETNG Uncharacterized protein OS=Tetraodon nigroviridis GN=WEE2 PE=4 SV=1	6.77413	2.11437	0.970854	1.0072	0.9855
comp124271_c0_seq1	tr|I3JCH9|I3JCH9_ORENI Uncharacterized protein OS=Oreochromis niloticus GN=LOC100692906 PE=4 SV=1	6.76553	3.05658	0.887525	0.575312	0.31034
comp114584_c0_seq1	tr|B5X5B2|B5X5B2_SALSA Histone H2A OS=Salmo salar GN=H2AX PE=2 SV=1	6.73552	2.62059	1.07039	0.31034	0.0565835
comp140690_c0_seq2	tr|I3J3G5|I3J3G5_ORENI Uncharacterized protein OS=Oreochromis niloticus GN=zic3 PE=4 SV=1	6.7339	4.71315	4.5472	3.93452	3.13422
comp144653_c1_seq2	---	6.72083	5.5157	5.71754	4.32984	3.22805
comp148312_c3_seq1	tr|E7F0C9|E7F0C9_DANRE Uncharacterized protein OS=Danio rerio GN=CABZ01051901.1 PE=4 SV=1	6.71864	3.01792	0.516015	0.632268	1.02148
comp144636_c0_seq4	tr|F7CDK2|F7CDK2_MACMU Protein LSM14 homolog B OS=Macaca mulatta GN=LSM14B PE=2 SV=1	6.69321	1.63227	0.367371	0.516015	0.344828
comp139920_c0_seq3	tr|R1DEK3|R1DEK3_EMIHU Alpha-tubulin OS=Emiliania huxleyi CCMP1516 GN=EMIHUDRAFT_253152 PE=4 SV=1	6.68426	2.42492	0	1.05658	0.321928
comp139298_c1_seq1	tr|G1EHL4|G1EHL4_ACISI POU2 OS=Acipenser sinensis PE=2 SV=1	6.68398	3.85499	1.27501	0.565597	0.321928
comp148916_c2_seq2	tr|I3K2C4|I3K2C4_ORENI Uncharacterized protein OS=Oreochromis niloticus GN=LOC100703894 PE=4 SV=1	6.66846	4.99639	2.23879	3.03034	2.63691
comp127196_c0_seq2	---	6.66434	3.20789	1.78241	0.773996	0.422233
comp118716_c0_seq1	---	6.65721	3.58856	0.333424	0	0.815575
comp122263_c0_seq1	tr|E1C856|E1C856_CHICK Uncharacterized protein OS=Gallus gallus PE=4 SV=2	6.65549	3.20945	1.21412	0.124328	0.0285692
comp130707_c1_seq1	tr|A9UML9|A9UML9_XENTR LOC100135395 protein OS=Xenopus tropicalis GN=LOC100135395 PE=2 SV=1	6.65076	4.07468	4.08661	4.91648	3.75809
comp142084_c0_seq1	tr|G3N6V2|G3N6V2_GASAC Uncharacterized protein (Fragment) OS=Gasterosteus aculeatus PE=4 SV=1	6.64775	3.23266	2.48285	1.65535	1.31615
comp143448_c4_seq1	---	6.64602	4.86493	4.67864	5.14934	4.04614
comp135318_c0_seq1	tr|F1QI81|F1QI81_DANRE Uncharacterized protein (Fragment) OS=Danio rerio GN=her8a PE=3 SV=1	6.626	5.09635	4.44228	4.27873	0.555816
comp133341_c1_seq1	tr|A4UU77|A4UU77_DANRE Oogenesis-related protein OS=Danio rerio GN=org PE=2 SV=1	6.62308	3.40463	1.76977	1.35614	0.757023
comp138971_c1_seq13	tr|G1SZ98|G1SZ98_RABIT Uncharacterized protein OS=Oryctolagus cuniculus GN=LEF1 PE=4 SV=1	6.5806	4.77294	3.26754	3.9782	3.73118
comp135489_c0_seq2	tr|M3XZW7|M3XZW7_MUSPF Uncharacterized protein OS=Mustela putorius furo GN=ZNF326 PE=4 SV=1	6.57939	5.57803	3.57773	4.55643	4.14241
comp147703_c1_seq1	tr|F7ALQ2|F7ALQ2_MONDO Uncharacterized protein OS=Monodelphis domestica GN=LSM14A PE=4 SV=2	6.57016	5.39472	3.95233	5.33628	4.66619
comp134331_c0_seq1	tr|Q9PW55|Q9PW55_DANRE Antivin OS=Danio rerio GN=lft1 PE=2 SV=1	6.56864	1.31034	2.26303	2.26604	0.238787
comp138050_c0_seq2	tr|Q7T360|Q7T360_DANRE Btg4 protein OS=Danio rerio GN=btg4 PE=2 SV=1	6.55934	3.01078	1.61353	0.823749	0.475085
comp146305_c1_seq1	tr|E7F0C9|E7F0C9_DANRE Uncharacterized protein OS=Danio rerio GN=CABZ01051901.1 PE=4 SV=1	6.539	3.53854	1.76129	1.43296	1.68257
comp124902_c0_seq1	---	6.53496	4.10434	0.298658	0	0
comp140085_c0_seq1	tr|E1CFV1|E1CFV1_MISAN Vasa OS=Misgurnus anguillicaudatus PE=2 SV=1	6.50478	2.96347	1.66903	1.72683	1.19535
comp132652_c0_seq1	---	6.5016	4.89142	3.63575	2.45681	0.411426
comp145700_c0_seq1	tr|I3JRW6|I3JRW6_ORENI DNA-directed RNA polymerase OS=Oreochromis niloticus GN=LOC100709712 PE=3 SV=1	6.49985	4.74846	3.10266	5.03694	4.6865
comp129722_c0_seq1	---	6.49905	3.13586	0.389567	0.0703893	0
comp146902_c0_seq1	tr|K7FEJ8|K7FEJ8_PELSI Uncharacterized protein OS=Pelodiscus sinensis GN=C10orf90 PE=4 SV=1	6.48027	4.4957	1.29866	1.59455	1.59455
comp109974_c0_seq2	tr|F1R6N0|F1R6N0_DANRE Uncharacterized protein OS=Danio rerio GN=gip PE=4 SV=1	6.4632	2.92029	2.95047	2.15056	0.641546
comp142632_c0_seq1	tr|Q9IAT0|Q9IAT0_DANRE Uncharacterized protein OS=Danio rerio GN=zic2a PE=2 SV=1	6.46074	5.04264	3.8679	3.72901	2.88557
comp135090_c2_seq1	tr|I3KHD1|I3KHD1_ORENI Uncharacterized protein (Fragment) OS=Oreochromis niloticus GN=LOC100704538 PE=4 SV=1	6.45516	4.50843	4.73552	4.73444	3.43829
comp147779_c1_seq1	tr|I3K540|I3K540_ORENI Condensin complex subunit 1 (Fragment) OS=Oreochromis niloticus GN=LOC100710515 PE=3 SV=1	6.45154	4.63343	3.82782	4.98322	3.98185
comp138318_c0_seq2	tr|F1QJS9|F1QJS9_DANRE Uncharacterized protein OS=Danio rerio GN=her5 PE=3 SV=1	6.44758	4.66107	2.99277	2.50589	2.16993
comp140085_c1_seq1	---	6.43962	2.72683	1.23879	1.38957	0.903038
comp128085_c0_seq1	tr|G3NQM1|G3NQM1_GASAC Uncharacterized protein (Fragment) OS=Gasterosteus aculeatus PE=4 SV=1	6.43396	4.91121	4.26228	5.00315	5.21374
comp138024_c0_seq1	tr|I3JN47|I3JN47_ORENI Uncharacterized protein OS=Oreochromis niloticus GN=LOC100710484 PE=4 SV=1	6.42122	4.08831	2.854	3.853	3.58015
comp146797_c0_seq2	tr|I3JC61|I3JC61_ORENI Uncharacterized protein OS=Oreochromis niloticus GN=LOC100697968 PE=4 SV=1	6.41853	3.05137	2.31904	1.67807	1.48027
comp138695_c0_seq1	---	6.41261	4.63285	1.74416	0.0976108	0
comp132796_c0_seq5	tr|Q76B32|Q76B32_TETNG Reverse transcriptase OS=Tetraodon nigroviridis GN=ORF2 PE=4 SV=1	6.3818	4.85499	1.7866	2.62059	0.799087
comp124860_c0_seq2	tr|P79681|P79681_ACIBE Homeodomain-containing protein OS=Acipenser baerii GN=AANF PE=2 SV=1	6.38163	3.30597	1.30451	0.526069	0.464668
comp146479_c0_seq1	tr|I3KNI5|I3KNI5_ORENI Uncharacterized protein (Fragment) OS=Oreochromis niloticus GN=LOC100696275 PE=4 SV=1	6.36894	4.38128	2.46989	2.03914	0.757023
comp143475_c0_seq2	tr|Q4T376|Q4T376_TETNG Chromosome undetermined SCAF10112, whole genome shotgun sequence OS=Tetraodon nigroviridis GN=GSTENG00007970001 PE=4 SV=1	6.34997	4.43496	2.43563	3.57531	2.43563
comp146253_c1_seq1	tr|C5NU08|C5NU08_ANGJA Putative Na/Cl cotransporter OS=Anguilla japonica GN=NCCb PE=2 SV=1	6.34181	4.97636	4.10601	2.79701	0
comp121844_c1_seq1	tr|Q90YX8|Q90YX8_DANRE Iroquois homeodomain transcription factor Ziro7 OS=Danio rerio GN=irx7 PE=2 SV=1	6.3345	5.00764	3.17951	0.879706	0.650765
comp149244_c3_seq1	tr|M4A6Y1|M4A6Y1_XIPMA Condensin complex subunit 2 OS=Xiphophorus maculatus PE=3 SV=1	6.32661	4.54597	3.60999	4.54967	3.88264
comp143861_c0_seq7	tr|U3FAH5|U3FAH5_CALJA Zinc fingers and homeoboxes protein 1 OS=Callithrix jacchus GN=ZHX1 PE=2 SV=1	6.31687	5.26491	3.45286	4.40122	3.90014
comp126208_c0_seq2	tr|G3VJB6|G3VJB6_SARHA Uncharacterized protein OS=Sarcophilus harrisii GN=WAS PE=4 SV=1	6.2817	2.33342	0.356144	0.238787	0.505891
comp142965_c0_seq1	tr|G3PXA5|G3PXA5_GASAC Uncharacterized protein (Fragment) OS=Gasterosteus aculeatus PE=3 SV=1	6.27761	2.8679	0.739848	0.0426443	0.0976108
comp148105_c1_seq2	tr|H3AX70|H3AX70_LATCH Uncharacterized protein OS=Latimeria chalumnae PE=4 SV=1	6.25248	4.73444	3.34767	4.64039	3.80426
comp140288_c0_seq1	tr|F1R1N7|F1R1N7_DANRE Uncharacterized protein (Fragment) OS=Danio rerio GN=cdc6 PE=4 SV=1	6.24641	3.43296	2.34199	3.04614	2.59932
comp126765_c2_seq8	tr|H3A6J8|H3A6J8_LATCH Claudin OS=Latimeria chalumnae PE=3 SV=1	6.23821	5.15178	3.70598	1.56071	1.84398
comp148950_c3_seq3	tr|I3J5V6|I3J5V6_ORENI Uncharacterized protein OS=Oreochromis niloticus GN=LOC100704698 PE=4 SV=1	6.21645	4.95327	4.0009	5.1981	4.22728
comp143815_c0_seq1	---	6.19948	2.08746	0.124328	0	0
comp138318_c3_seq1	---	6.19239	3.45943	2.44095	0.704872	0.0840643
comp127271_c0_seq1	tr|G3Q7V2|G3Q7V2_GASAC Uncharacterized protein OS=Gasterosteus aculeatus PE=4 SV=1	6.16732	2.41414	1.17632	0.275007	0.15056
comp133352_c0_seq1	tr|F1QFQ9|F1QFQ9_DANRE Uncharacterized protein OS=Danio rerio GN=rtf1 PE=2 SV=1	6.15947	5.1534	3.55336	5.03474	4.53543
comp134907_c1_seq1	tr|H9GUM4|H9GUM4_ANOCA Uncharacterized protein (Fragment) OS=Anolis carolinensis PE=4 SV=1	6.15178	4.48414	3.12598	4.01792	3.53854
comp136172_c0_seq1	tr|H2ZXM2|H2ZXM2_LATCH Uncharacterized protein OS=Latimeria chalumnae PE=4 SV=1	6.142	3.37434	3.31325	3.851	3.09592
comp136674_c0_seq2	tr|H9KYY4|H9KYY4_CHICK Uncharacterized protein OS=Gallus gallus GN=SNX27 PE=4 SV=2	6.1375	4.03562	3.28096	4.41954	3.94486
comp138860_c1_seq1	tr|I3J1D5|I3J1D5_ORENI Uncharacterized protein OS=Oreochromis niloticus GN=LOC100712132 PE=4 SV=1	6.13627	5.05137	4.16912	5.02281	4.49506
comp135004_c1_seq1	tr|M3XJZ5|M3XJZ5_LATCH Uncharacterized protein OS=Latimeria chalumnae PE=4 SV=1	6.13278	2.47768	1.16993	1.04264	4.30451
comp144920_c0_seq1	tr|H3AP61|H3AP61_LATCH Uncharacterized protein (Fragment) OS=Latimeria chalumnae PE=4 SV=1	6.11291	2.07039	1.59455	0.400538	0.333424
comp129487_c0_seq1	tr|I3KFV3|I3KFV3_ORENI Phosphatidate cytidylyltransferase OS=Oreochromis niloticus GN=LOC100695224 PE=3 SV=1	6.10601	3.27202	1.9486	2.67356	3.12267
comp131779_c0_seq1	sp|Q91770|NOT2_XENLA Homeobox protein not2 OS=Xenopus laevis GN=not2 PE=2 SV=1	6.10413	3.77716	2.83794	0.963474	0.565597
comp140214_c1_seq2	---	6.10119	2.42223	2.40599	1.58976	2.16672
comp129147_c0_seq14	---	6.08428	4.41075	1.74416	1.7137	1.774
comp137758_c0_seq1	tr|E1C968|E1C968_CHICK Uncharacterized protein OS=Gallus gallus GN=APLNR PE=3 SV=2	6.07724	2.41684	0.536053	0.344828	0.799087
comp131802_c0_seq1	tr|M3XI37|M3XI37_LATCH Uncharacterized protein OS=Latimeria chalumnae PE=4 SV=1	6.07468	2.52105	1.47508	0.9855	0.765535
comp134712_c0_seq1	tr|Q6DFN6|Q6DFN6_XENTR Novel protein similar to programmed cell death 4 (Neoplastic transformation inhibitor) OS=Xenopus tropicalis GN=pdcd4 PE=2 SV=1	6.07103	2.40871	0.731183	0.475085	0.238787
comp146081_c0_seq2	tr|E7EY72|E7EY72_DANRE Uncharacterized protein OS=Danio rerio GN=si:ch211-261n11.3 PE=4 SV=1	6.06932	2.59932	2.18903	1.37851	0.748461
comp147342_c1_seq1	tr|E7F3X7|E7F3X7_DANRE Uncharacterized protein OS=Danio rerio GN=im:7163548 PE=4 SV=1	6.0635	4.60051	3.41819	4.62176	3.89821
comp120767_c0_seq2	tr|Q28H10|Q28H10_XENTR LOC733728 protein OS=Xenopus tropicalis GN=LOC733728 PE=2 SV=1	6.04505	2.31325	0.432959	0.0285692	0
comp144300_c1_seq3	tr|M7BUN6|M7BUN6_CHEMY Transcription elongation regulator 1 OS=Chelonia mydas GN=UY3_01865 PE=4 SV=1	6.0376	4.61176	3.87578	4.90833	4.1375
comp133334_c0_seq1	tr|F1R606|F1R606_DANRE Importin subunit alpha OS=Danio rerio GN=kpna7 PE=3 SV=1	6.03672	2.45154	0.956057	0.978196	0.536053
comp146923_c0_seq4	tr|H3AJL7|H3AJL7_LATCH Uncharacterized protein OS=Latimeria chalumnae PE=4 SV=1	6.02879	4.0063	2.7866	3.75596	3.55459
comp143627_c0_seq1	tr|F8T0U5|F8T0U5_ORYLA Transcription factor 7-like 1 OS=Oryzias latipes GN=tcf7l1 PE=2 SV=1	6.02702	4.49953	4.81044	4.31832	3.848
comp141062_c0_seq11	tr|M3ZFG7|M3ZFG7_XIPMA Uncharacterized protein (Fragment) OS=Xiphophorus maculatus PE=4 SV=1	6.02414	4.87135	2.20163	0.963474	0.137504
comp140022_c1_seq1	tr|G1KE89|G1KE89_ANOCA Uncharacterized protein OS=Anolis carolinensis GN=ythdf1 PE=4 SV=2	5.99842	4.44361	3.75382	4.5097	4.40395
comp142323_c0_seq1	---	5.99073	3.0635	1.79909	1.10434	1.43296
comp148120_c1_seq2	tr|H3BCP2|H3BCP2_LATCH Uncharacterized protein OS=Latimeria chalumnae PE=3 SV=1	5.9743	4.86542	4.20633	4.76765	4.35826
comp137854_c1_seq1	tr|M3XH76|M3XH76_LATCH Uncharacterized protein OS=Latimeria chalumnae PE=4 SV=1	5.96993	4.66903	3.04614	3.13914	2.54844
comp136597_c0_seq1	---	5.9607	1.75702	0.214125	0.0565835	0
comp132796_c2_seq3	tr|I3JNR5|I3JNR5_ORENI Uncharacterized protein OS=Oreochromis niloticus GN=LOC100696523 PE=4 SV=1	5.95722	3.34199	3.03562	1.0072	0
comp138758_c1_seq2	tr|C0H9N5|C0H9N5_SALSA Monocarboxylate transporter 9 OS=Salmo salar GN=MOT9 PE=2 SV=1	5.95163	4.25776	3.20163	2.926	1.27501
comp137187_c1_seq2	---	5.95	3.7761	1.96347	2.32769	2.82782
comp143462_c0_seq1	tr|Q800H6|Q800H6_DANRE Uncharacterized protein OS=Danio rerio GN=matr3l1.1 PE=4 SV=2	5.9486	4.32553	3.1375	4.62585	4.09085
comp143077_c2_seq2	tr|G3P800|G3P800_GASAC Uncharacterized protein (Fragment) OS=Gasterosteus aculeatus PE=3 SV=1	5.88801	3.2765	2.30743	1.36177	2.03914
comp135531_c0_seq2	tr|H2MN12|H2MN12_ORYLA Uncharacterized protein OS=Oryzias latipes GN=LOC101160263 PE=4 SV=1	5.88264	4.43696	3.67016	4.76129	4.60407
comp118875_c0_seq1	---	5.88215	3.12928	0.536053	0	0
comp141821_c0_seq1	tr|M3XHV2|M3XHV2_LATCH Uncharacterized protein OS=Latimeria chalumnae PE=4 SV=1	5.8716	4.81813	3.59574	2.93734	2.0635
comp124758_c0_seq1	tr|G9B4X2|G9B4X2_CTEID C-type lectin 1 OS=Ctenopharyngodon idella PE=2 SV=1	5.86962	4.30232	1.30451	0.575312	1.64155
comp130387_c1_seq3	tr|H2VBV0|H2VBV0_TAKRU Uncharacterized protein OS=Takifugu rubripes GN=evx1 PE=3 SV=1	5.86641	4.16752	0.475085	0.0840643	0.0426443
comp142979_c0_seq1	tr|H3AN50|H3AN50_LATCH Uncharacterized protein OS=Latimeria chalumnae PE=4 SV=1	5.86493	4.84398	3.45549	4.30816	3.75596
comp133262_c2_seq2	tr|E3TDH1|E3TDH1_9TELE Cysteine and histidine-rich domain-containing protein 1 OS=Ictalurus furcatus GN=CHRD1 PE=2 SV=1	5.86369	4.8125	3.75702	4.5292	4.23343
comp142515_c3_seq1	tr|G1U797|G1U797_RABIT Uncharacterized protein OS=Oryctolagus cuniculus GN=FXR1 PE=4 SV=2	5.86047	3.55459	2.70044	3.39643	3.55582
comp139884_c1_seq2	sp|Q28362|SL9A3_DIDVI Sodium/hydrogen exchanger 3 OS=Didelphis virginiana GN=SLC9A3 PE=1 SV=1	5.85325	3.01792	3.03034	3.86691	2.93357
comp130226_c0_seq7	---	5.8515	4.46009	1.48543	3.33342	3.22342
comp127191_c0_seq20	tr|G2HG46|G2HG46_PANTR D4, zinc and double PHD fingers family 2 OS=Pan troglodytes GN=DPF2 PE=2 SV=1	5.84649	4.31179	2.97085	3.62761	2.91265
comp141875_c0_seq2	tr|C1JFQ7|C1JFQ7_ACISI Zona pellucida glycoprotein 3 OS=Acipenser sinensis GN=ZP3-1 PE=2 SV=1	5.84423	4.60288	2.64616	1.58976	1.02857
comp136578_c0_seq1	tr|I3IXN0|I3IXN0_ORENI Uncharacterized protein OS=Oreochromis niloticus GN=LOC100691252 PE=4 SV=1	5.84172	3.27947	2.35896	2.94673	1.87184
comp147523_c1_seq3	tr|G3TJS3|G3TJS3_LOXAF Uncharacterized protein OS=Loxodonta africana GN=E2F7 PE=3 SV=1	5.83592	4.56682	2.10769	2.69599	2.0635
comp130898_c0_seq1	tr|H2UW26|H2UW26_TAKRU Uncharacterized protein OS=Takifugu rubripes GN=LOC101075262 PE=4 SV=1	5.83441	4.11686	3.66676	4.23036	3.70929
comp138472_c0_seq2	tr|M3ZU80|M3ZU80_XIPMA Uncharacterized protein OS=Xiphophorus maculatus PE=4 SV=1	5.83441	3.89821	3.29278	4.37156	3.81967
comp136031_c3_seq1	tr|F1RD02|F1RD02_DANRE ETS translocation variant 4 OS=Danio rerio GN=etv4 PE=2 SV=1	5.83086	4.59335	3.38405	2.72901	2.06005
comp143385_c1_seq2	tr|Q4RLG4|Q4RLG4_TETNG Nicotinate-nucleotide pyrophosphorylase [carboxylating] OS=Tetraodon nigroviridis GN=QPRT PE=3 SV=1	5.80245	4.55949	4.02945	4.32841	2.62293
comp118009_c0_seq1	tr|K4G0H8|K4G0H8_CALMI Proto-oncogene protein OS=Callorhynchus milii PE=2 SV=1	5.79572	4.59276	2.96717	4.3067	4.32697
comp146942_c2_seq1	tr|G3PSY3|G3PSY3_GASAC Uncharacterized protein OS=Gasterosteus aculeatus PE=4 SV=1	5.79286	4.1643	3.10936	4.3875	3.77083
comp135605_c0_seq2	tr|B0S549|B0S549_DANRE Uncharacterized protein OS=Danio rerio GN=LOC797250 PE=4 SV=1	5.78398	4.03474	2.41143	3.41278	3.59335
comp130919_c1_seq1	---	5.77637	3.97269	2.49825	3.39506	1.96347
comp132163_c3_seq1	tr|M4AG45|M4AG45_XIPMA Uncharacterized protein OS=Xiphophorus maculatus GN=MEX3A PE=4 SV=1	5.76607	3.44228	3.37295	3.82477	2.86987
comp133334_c1_seq1	tr|F6QUH7|F6QUH7_XENTR Importin subunit alpha (Fragment) OS=Xenopus tropicalis GN=kpna7 PE=3 SV=1	5.76474	2.51602	0.970854	0.895303	0.333424
comp142448_c0_seq1	sp|Q6P026|BAF_DANRE Barrier-to-autointegration factor OS=Danio rerio GN=banf1 PE=1 SV=1	5.76102	2.87184	1.65535	2.65764	2.31325
comp141635_c3_seq2	tr|F1Q7I7|F1Q7I7_DANRE Uncharacterized protein (Fragment) OS=Danio rerio GN=cnnm4 PE=4 SV=1	5.75168	3.69377	2.72028	4.15947	3.65992
comp131595_c0_seq1	tr|M4AEL8|M4AEL8_XIPMA Uncharacterized protein OS=Xiphophorus maculatus GN=INSC PE=4 SV=1	5.75141	0.799087	0.411426	0.454176	1.64155
comp145446_c0_seq1	---	5.74147	4.06178	0.485427	0.0976108	0.0703893
comp142323_c1_seq1	tr|B3DGS1|B3DGS1_DANRE Fibroblast growth factor receptor-like 1b OS=Danio rerio GN=fgfrl1b PE=1 SV=1	5.73606	3.0072	1.65076	1.60881	1.51602
comp139156_c0_seq2	tr|H3CAA8|H3CAA8_TETNG Uncharacterized protein (Fragment) OS=Tetraodon nigroviridis GN=PIGO PE=4 SV=1	5.72656	3.91743	3.19849	3.54226	2.78869
comp141901_c0_seq1	---	5.71727	3.78241	2.90304	3.9279	3.60526
comp147734_c1_seq3	tr|H2ZSC2|H2ZSC2_LATCH Uncharacterized protein OS=Latimeria chalumnae PE=4 SV=1	5.69404	4.25323	3.31904	3.86987	3.70266
comp134813_c2_seq1	tr|H3B6L8|H3B6L8_LATCH Uncharacterized protein OS=Latimeria chalumnae PE=3 SV=1	5.69265	4.27053	2.65535	2.22342	1.60881
comp105329_c0_seq2	---	5.68706	0.516015	0	0	0
comp130387_c0_seq1	---	5.68594	4.09761	0.505891	0.0703893	0.137504
comp145300_c1_seq1	tr|I3JXS3|I3JXS3_ORENI Uncharacterized protein OS=Oreochromis niloticus GN=LOC100705099 PE=4 SV=1	5.67751	4.31542	3.12433	4.44824	4.39575
comp143838_c0_seq1	---	5.64731	1.90304	0.189034	0.176323	0.505891
comp127271_c1_seq1	sp|Q4V7H8|BORE2_XENLA Borealin-2 OS=Xenopus laevis GN=cdca9 PE=1 SV=1	5.62965	2.62994	1.0635	0.137504	0.201634
comp144319_c0_seq1	tr|H9GQ93|H9GQ93_ANOCA Uncharacterized protein (Fragment) OS=Anolis carolinensis GN=LOC100562188 PE=4 SV=1	5.62322	4.4363	2.44626	2.75702	2.41143
comp131906_c0_seq1	tr|E7F5Q3|E7F5Q3_DANRE Uncharacterized protein OS=Danio rerio GN=LOC572093 PE=4 SV=1	5.58316	3.90881	1.66903	2.59216	2.61824
comp111387_c0_seq1	tr|H3CYX8|H3CYX8_TETNG Uncharacterized protein OS=Tetraodon nigroviridis PE=3 SV=1	5.56468	3.48285	1.63691	0.604071	0.238787
comp131467_c0_seq1	tr|C4B8H4|C4B8H4_POLSE Squint OS=Polypterus senegalus GN=sqt PE=2 SV=1	5.55857	1.35614	1.22033	0.378512	0.250962
comp147043_c0_seq1	tr|C1K2Z5|C1K2Z5_ORYLA Forkhead box H1 OS=Oryzias latipes PE=2 SV=1	5.55029	3.64731	0.918386	0.0840643	0
comp147865_c1_seq1	---	5.54319	3.35896	4.20789	2.1635	1.20789
comp135866_c0_seq6	tr|Q2AAU5|Q2AAU5_ORYLA Mesp OS=Oryzias latipes GN=mesp PE=4 SV=1	5.53699	3.68145	3.50589	0.176323	0.15056
comp140393_c2_seq1	tr|E7FGL0|E7FGL0_DANRE Uncharacterized protein OS=Danio rerio GN=timeless PE=4 SV=1	5.53107	2.84599	2.14731	3.33056	2.51349
comp148061_c1_seq1	tr|M3ZJR2|M3ZJR2_XIPMA Uncharacterized protein OS=Xiphophorus maculatus PE=4 SV=1	5.52669	4.16993	2.96347	4.2032	2.98914
comp149094_c1_seq1	tr|I3JVM3|I3JVM3_ORENI Uncharacterized protein OS=Oreochromis niloticus GN=LOC100700447 PE=4 SV=1	5.52419	4.4121	3.69822	3.45812	2.96901
comp144602_c1_seq2	tr|E7FD35|E7FD35_DANRE Uncharacterized protein OS=Danio rerio PE=4 SV=1	5.52168	4.14812	2.49057	4.20242	3.37712
comp145686_c0_seq4	tr|M3XGM7|M3XGM7_LATCH Uncharacterized protein OS=Latimeria chalumnae PE=4 SV=1	5.51444	4.33342	2.8339	3.72574	3.25852
comp141946_c3_seq1	---	5.50112	4.30159	3.0054	3.76977	2.87184
comp123756_c0_seq2	---	5.49153	3.45418	1.22033	1.46989	0.963474
comp141472_c1_seq1	tr|I3K1U5|I3K1U5_ORENI Uncharacterized protein OS=Oreochromis niloticus GN=LOC100702731 PE=4 SV=1	5.48864	2.774	1.01436	1.40054	1.68706
comp140895_c0_seq1	tr|H9YYP8|H9YYP8_MACMU Double-stranded RNA-specific adenosine deaminase isoform a OS=Macaca mulatta GN=ADAR PE=2 SV=1	5.46956	3.23419	2.0036	2.98732	2.73118
comp136444_c0_seq1	tr|E6ZEU4|E6ZEU4_DICLA Arylacetamide deacetylase-like 4 OS=Dicentrarchus labrax GN=AADACL4 PE=4 SV=1	5.46565	4.17473	3.58256	4.35826	3.20945
comp139901_c1_seq1	tr|F1QH50|F1QH50_DANRE Uncharacterized protein OS=Danio rerio GN=zgc:55870 PE=4 SV=1	5.46401	3.774	2.94673	3.81865	3.19692
comp140045_c3_seq1	---	5.44758	4.31179	2.62761	3.78555	3.22188
comp141815_c0_seq1	tr|M7CCM3|M7CCM3_CHEMY Dapper like protein 2 OS=Chelonia mydas GN=UY3_04286 PE=4 SV=1	5.44526	0.176323	0	0.0143553	0
comp134527_c0_seq1	tr|G4X4B7|G4X4B7_ACISI Zona pellucida glycoprotein B OS=Acipenser sinensis GN=ZPB PE=2 SV=1	5.43796	3.43296	1.21412	0.226509	0
comp147368_c1_seq1	---	5.42895	4.17393	2.25399	3.10266	2.45418
comp147724_c1_seq8	tr|F1PK38|F1PK38_CANFA Uncharacterized protein OS=Canis familiaris GN=LOC482885 PE=4 SV=2	5.39541	4.03386	2.36177	3.47249	2.98003
comp56453_c0_seq1	tr|L5MGS9|L5MGS9_MYODS Ig alpha chain C region OS=Myotis davidii GN=MDA_GLEAN10010379 PE=4 SV=1	5.38853	0.214125	0	0.214125	0
comp130640_c0_seq1	tr|H0WWX0|H0WWX0_OTOGA Uncharacterized protein OS=Otolemur garnettii GN=MCOLN3 PE=4 SV=1	5.37156	0.632268	0.189034	0.31034	1
comp137037_c0_seq2	tr|E7F271|E7F271_DANRE Uncharacterized protein OS=Danio rerio GN=wu:fb52c12 PE=4 SV=1	5.35438	0.111031	0.0565835	0.201634	0.0426443
comp129822_c0_seq1	tr|H2MB67|H2MB67_ORYLA Uncharacterized protein (Fragment) OS=Oryzias latipes GN=LOC101175675 PE=4 SV=1	5.32553	1.95977	4.07382	4.26303	3.69822
comp114891_c1_seq1	sp|Q28CM3|MCM6M_XENTR Maternal DNA replication licensing factor mcm6 OS=Xenopus tropicalis GN=mmcm6 PE=2 SV=1	5.30889	0.226509	0	0.0840643	0
comp132153_c1_seq1	tr|B7X8Y8|B7X8Y8_PAGMA Elongation factor 1-alpha OS=Pagrus major GN=42Sp50 PE=2 SV=1	5.29866	2.08406	0.933573	0.15056	0.176323
comp134159_c0_seq26	tr|L7N440|L7N440_XENTR Uncharacterized protein (Fragment) OS=Xenopus tropicalis PE=4 SV=1	5.27612	2.63459	1.16993	0.495695	0.163499
comp125372_c0_seq1	tr|M4A3N4|M4A3N4_XIPMA Uncharacterized protein OS=Xiphophorus maculatus GN=RLIM PE=4 SV=1	5.26191	4.20006	3.21568	3.53854	3.35614
comp147382_c1_seq1	tr|Q5FWP6|Q5FWP6_XENLA LOC733158 protein (Fragment) OS=Xenopus laevis GN=LOC733158 PE=2 SV=1	5.26078	2.9241	0.956057	2.68706	2.50589
comp121323_c0_seq1	tr|M7B0T9|M7B0T9_CHEMY Trefoil factor 2 (Fragment) OS=Chelonia mydas GN=UY3_11390 PE=4 SV=1	5.24755	4.20163	1.4489	0.111031	0
comp143365_c0_seq2	tr|E6ZGW8|E6ZGW8_DICLA Ankyrin repeat and SAM domain-containing protein 3 OS=Dicentrarchus labrax GN=ANKS3 PE=4 SV=1	5.24603	3.28096	2.02503	2.53356	2.16672
comp144195_c0_seq1	tr|Q7SZF3|Q7SZF3_DANRE Dual specificity protein phosphatase OS=Danio rerio GN=dusp4 PE=2 SV=1	5.23879	2.01792	2.30451	2.93734	1.848
comp130393_c0_seq4	tr|H3B8F6|H3B8F6_LATCH Uncharacterized protein OS=Latimeria chalumnae PE=3 SV=1	5.23534	2.74416	0.604071	0.298658	0.0840643
comp145537_c0_seq1	tr|E7FE33|E7FE33_DANRE Uncharacterized protein OS=Danio rerio GN=farp2 PE=4 SV=1	5.22959	3.89724	3.29131	3.49442	3.18269
comp148370_c0_seq1	tr|I3JH34|I3JH34_ORENI Uncharacterized protein OS=Oreochromis niloticus PE=4 SV=1	5.22419	4.1416	2.85	4.13011	3.77294
comp146774_c0_seq10	tr|H2ZZ94|H2ZZ94_LATCH Uncharacterized protein OS=Latimeria chalumnae PE=4 SV=1	5.21917	4.19456	2.64155	3.67582	3.65878
comp146453_c0_seq1	tr|Q4RUW2|Q4RUW2_TETNG Chromosome 12 SCAF14993, whole genome shotgun sequence OS=Tetraodon nigroviridis GN=GSTENG00028617001 PE=4 SV=1	5.21412	1.70044	2.12102	2.01792	1.95977
comp138442_c0_seq1	sp|Q90600|RB_CHICK Retinoblastoma-associated protein OS=Gallus gallus GN=RB1 PE=1 SV=1	5.20672	2.54102	2.30451	3.30451	2.9241
comp146017_c0_seq1	tr|K7F6S2|K7F6S2_PELSI Uncharacterized protein OS=Pelodiscus sinensis GN=CENPI PE=4 SV=1	5.20359	4.05224	2.15704	2.97636	2.30743
comp128232_c0_seq1	tr|I3JNQ6|I3JNQ6_ORENI Uncharacterized protein OS=Oreochromis niloticus PE=4 SV=1	5.19219	1.21412	0.124328	0	0.321928
comp148517_c0_seq1	tr|H3BA95|H3BA95_LATCH Uncharacterized protein OS=Latimeria chalumnae PE=4 SV=1	5.18388	3.47119	2.45943	3.31904	2.95977
comp137678_c0_seq1	tr|Q7SYF2|Q7SYF2_ACIBE Lamin type B OS=Acipenser baerii GN=lamB PE=2 SV=1	5.18269	1.0635	1.29866	1.64155	1.71809
comp144527_c1_seq1	tr|H2U2C7|H2U2C7_TAKRU Uncharacterized protein OS=Takifugu rubripes GN=TNIK (1 of 2) PE=4 SV=1	5.17592	2.65992	2.18903	3.28244	3.10434
comp114891_c0_seq1	tr|B0S7S1|B0S7S1_DANRE Uncharacterized protein OS=Danio rerio GN=mcm6l PE=2 SV=1	5.17393	1.0635	0.275007	0.250962	0.15056
comp133680_c0_seq1	sp|P53544|GSC_DANRE Homeobox protein goosecoid OS=Danio rerio GN=gsc PE=2 SV=1	5.16027	2.25701	0.275007	0.669027	1.64155
comp145766_c0_seq1	tr|F1Q828|F1Q828_DANRE Uncharacterized protein (Fragment) OS=Danio rerio GN=si:dkey-37m8.10 PE=4 SV=1	5.15745	2.84599	2.15704	3.18428	3.46467
comp141179_c0_seq1	---	5.14853	3.95791	2.75916	1.9222	0.650765
comp141582_c0_seq1	tr|F6WIB1|F6WIB1_ORNAN Uncharacterized protein (Fragment) OS=Ornithorhynchus anatinus GN=ATAD2 PE=3 SV=1	5.12474	2.69599	2.10769	3.57289	2.91073
comp133476_c0_seq2	tr|F1R8X3|F1R8X3_DANRE Uncharacterized protein OS=Danio rerio GN=dharma PE=3 SV=1	5.08874	0.378512	1.47508	2.07382	1.52607
comp77692_c0_seq2	---	5.08108	0.925999	0	0.189034	0
comp131597_c0_seq1	tr|K7GCS6|K7GCS6_PELSI Uncharacterized protein OS=Pelodiscus sinensis GN=RBM27 PE=4 SV=1	5.07767	3.0197	1.64616	3.1375	2.58256
comp126585_c0_seq2	tr|H3ASR1|H3ASR1_LATCH Uncharacterized protein OS=Latimeria chalumnae PE=4 SV=1	5.07553	2.72901	2.18903	1.7137	1.774
comp123411_c3_seq1	tr|F6ZTU8|F6ZTU8_ORNAN Uncharacterized protein OS=Ornithorhynchus anatinus PE=4 SV=2	5.05918	2.87578	0.757023	0.495695	0.0840643
comp136343_c4_seq1	---	5.03738	2.31034	1.75275	0.925999	0.238787
comp133837_c2_seq1	tr|A5WUG7|A5WUG7_DANRE Uncharacterized protein OS=Danio rerio GN=si:dkey-83f18.2 PE=4 SV=1	5.02237	1.5656	1.20789	1.04963	1.77821
comp148120_c2_seq2	tr|H3BCP2|H3BCP2_LATCH Uncharacterized protein OS=Latimeria chalumnae PE=3 SV=1	5.01436	3.96162	3.12433	3.81455	3.53978
comp143624_c1_seq2	tr|D8WUA6|D8WUA6_TAEGU Contactin associated protein-like 2 OS=Taeniopygia guttata GN=CNTNAP2 PE=2 SV=1	5.00809	1.13093	1.15056	2.14731	3.10266
comp137187_c0_seq3	---	4.99774	2.35332	1.68257	2.27501	2.31615
comp121879_c0_seq1	---	4.99639	3.82375	1.83188	3.853	3.0197
comp118637_c0_seq1	---	4.97453	0.464668	0.344828	0.15056	1.15056
comp132720_c0_seq1	tr|U3KHL5|U3KHL5_FICAL Uncharacterized protein OS=Ficedula albicollis GN=MAD1L1 PE=4 SV=1	4.96671	2.95791	2.15381	3.33485	2.66676
comp146753_c0_seq3	tr|C0H9R7|C0H9R7_SALSA Nucleoporin GLE1 OS=Salmo salar GN=GLE1 PE=2 SV=1	4.9644	3.80219	3.08066	3.89336	3.74631
comp114891_c2_seq1	tr|B0S7S1|B0S7S1_DANRE Uncharacterized protein OS=Danio rerio GN=mcm6l PE=2 SV=1	4.95977	0.782409	0.124328	0	0.238787
comp132153_c0_seq1	tr|A6BMG5|A6BMG5_SOLSE Elongation factor 1-alpha OS=Solea senegalensis GN=Sse42Sp50 PE=2 SV=1	4.95373	1.8953	0.695994	0.163499	0.0565835
comp142132_c0_seq1	tr|H3AZV6|H3AZV6_LATCH Uncharacterized protein OS=Latimeria chalumnae PE=3 SV=1	4.94158	1.48543	0.678072	0.565597	0.201634
comp143462_c1_seq1	tr|Q800H6|Q800H6_DANRE Uncharacterized protein OS=Danio rerio GN=matr3l1.1 PE=4 SV=2	4.92742	3.27202	2.02857	3.76977	3.22033
comp146601_c2_seq3	tr|I3KH72|I3KH72_ORENI Uncharacterized protein (Fragment) OS=Oreochromis niloticus PE=4 SV=1	4.92315	3.6565	2.57773	3.46336	2.93546
comp145348_c0_seq1	tr|G4X4B7|G4X4B7_ACISI Zona pellucida glycoprotein B OS=Acipenser sinensis GN=ZPB PE=2 SV=1	4.88655	2.852	1.66903	0.687061	0.443607
comp140475_c1_seq2	tr|U3I6F0|U3I6F0_ANAPL Uncharacterized protein OS=Anas platyrhynchos GN=SALL1 PE=4 SV=1	4.87431	3.62176	2.68257	3.20945	1.87184
comp133105_c0_seq2	tr|A8CWM0|A8CWM0_ONCMY Zygote arrest 1 OS=Oncorhynchus mykiss GN=zar1 PE=2 SV=1	4.87332	0.757023	0.275007	0.15056	0.0565835
comp123040_c0_seq2	---	4.84599	0.933573	0.176323	0.400538	0.0976108
comp145857_c0_seq1	tr|H3BBB4|H3BBB4_LATCH Uncharacterized protein OS=Latimeria chalumnae PE=4 SV=1	4.83996	2.15704	1.63691	2.32481	2.5656
comp147738_c1_seq1	tr|H3ABX2|H3ABX2_LATCH Uncharacterized protein (Fragment) OS=Latimeria chalumnae PE=4 SV=1	4.82934	2.99458	2.60407	3.35191	3.20006
comp147513_c0_seq4	tr|F1QY16|F1QY16_DANRE Uncharacterized protein OS=Danio rerio GN=tatdn2 PE=4 SV=1	4.81609	1.20163	0.443607	0.464668	0.704872
comp147272_c0_seq1	tr|I3KIY3|I3KIY3_ORENI Uncharacterized protein OS=Oreochromis niloticus PE=4 SV=1	4.81044	3.53107	2.41143	3.21101	2.79701
comp142901_c0_seq1	---	4.80839	2.41954	2.42761	2.95977	2.56071
comp147130_c1_seq1	tr|H0XA39|H0XA39_OTOGA Uncharacterized protein (Fragment) OS=Otolemur garnettii GN=HIPK1 PE=4 SV=1	4.80787	3.74846	2.852	3.66676	3.5472
comp132427_c0_seq2	tr|Q1ED06|Q1ED06_DANRE Homeodomain leucine zipper protein OS=Danio rerio GN=homez PE=2 SV=1	4.80684	2.42492	1.0635	1.64616	0.62293
comp147574_c0_seq1	tr|U3KHJ4|U3KHJ4_FICAL Uncharacterized protein OS=Ficedula albicollis PE=4 SV=1	4.78816	3.50335	1.92979	3.52482	2.02148
comp124329_c0_seq1	tr|Q5RKN7|Q5RKN7_DANRE Dvr1 protein OS=Danio rerio GN=dvr1 PE=2 SV=1	4.78555	2.25399	0.863938	0.263034	0.0703893
comp133890_c0_seq2	---	4.78346	1.42223	0	0.565597	0.0565835
comp140664_c0_seq8	tr|H3B3F2|H3B3F2_LATCH Uncharacterized protein (Fragment) OS=Latimeria chalumnae PE=4 SV=1	4.75969	3.29572	1.54597	0.536053	0.356144
comp111561_c0_seq1	tr|Q9YHC4|Q9YHC4_XENLA Pc1 protein OS=Xenopus laevis GN=cbx2 PE=2 SV=1	4.75862	3.42761	3.56682	3.52105	2.48285
comp142316_c1_seq1	tr|M3XST1|M3XST1_MUSPF Uncharacterized protein OS=Mustela putorius furo GN=ZNF658 PE=4 SV=1	4.74846	3.30743	2.09085	2.21723	1.51602
comp136646_c1_seq9	tr|A7MBX0|A7MBX0_DANRE Uncharacterized protein OS=Danio rerio GN=zgc:171734 PE=2 SV=1	4.74578	1.69153	1.36737	0.687061	0.799087
comp132502_c0_seq1	tr|H3AN59|H3AN59_LATCH Uncharacterized protein OS=Latimeria chalumnae PE=4 SV=1	4.74201	3.62059	2.84398	3.70266	3.22959
comp149126_c3_seq1	tr|M3XH62|M3XH62_LATCH Uncharacterized protein OS=Latimeria chalumnae PE=4 SV=1	4.7301	2.85599	1.49057	2.7137	2.44361
comp147693_c0_seq3	tr|M7BII3|M7BII3_CHEMY Uncharacterized protein OS=Chelonia mydas GN=UY3_07429 PE=4 SV=1	4.71973	3.11936	1.74416	2.80941	2.19849
comp141514_c0_seq9	tr|I3ISH9|I3ISH9_DANRE Uncharacterized protein OS=Danio rerio GN=sash1a PE=2 SV=1	4.70819	3.60644	2.86987	3.33914	2.91073
comp131227_c3_seq2	tr|H3B5T1|H3B5T1_LATCH Uncharacterized protein (Fragment) OS=Latimeria chalumnae PE=4 SV=1	4.69432	2.6893	1.51602	0.422233	0.632268
comp135526_c0_seq3	tr|F7FAJ7|F7FAJ7_MONDO Uncharacterized protein OS=Monodelphis domestica GN=UBE2R2 PE=3 SV=1	4.65764	3.6427	2.32481	3.48414	3.50843
comp138208_c0_seq3	tr|Q4RJP3|Q4RJP3_TETNG Chromosome 13 SCAF15035, whole genome shotgun sequence OS=Tetraodon nigroviridis GN=GSTENG00033341001 PE=4 SV=1	4.65592	2.44626	0.526069	0.263034	0.389567
comp128400_c0_seq2	tr|G4Y5X2|G4Y5X2_POLSP Eya3 (Fragment) OS=Polyodon spathula PE=2 SV=1	4.65019	3.46989	2.61589	3.03562	2.45681
comp144135_c0_seq2	tr|Q91674|Q91674_XENLA Polyprotein OS=Xenopus laevis GN=ovch1 PE=2 SV=2	4.63459	2.91839	1.52105	0.83996	0.62293
comp122577_c0_seq2	---	4.62936	0.275007	0.0840643	0.0840643	0.286881
comp143085_c0_seq3	tr|M7ARR7|M7ARR7_CHEMY RING finger protein B OS=Chelonia mydas GN=UY3_15597 PE=4 SV=1	4.62702	0.632268	0.0426443	0.0565835	0
comp141249_c0_seq1	---	4.6241	2.9486	1.24489	1.20163	0.903038
comp140252_c2_seq1	tr|A8B8W4|A8B8W4_DANRE Uncharacterized protein OS=Danio rerio GN=zgc:162969 PE=4 SV=1	4.61235	0.773996	0.0565835	0.0976108	0.163499
comp146974_c3_seq1	tr|F1R6L2|F1R6L2_DANRE Uncharacterized protein OS=Danio rerio GN=hip1 PE=4 SV=1	4.61058	2.11103	2.32769	3.12928	2.83794
comp130350_c0_seq1	tr|M3XI41|M3XI41_LATCH Uncharacterized protein OS=Latimeria chalumnae PE=4 SV=1	4.6017	0.687061	0.298658	0.31034	0.321928
comp128696_c0_seq2	tr|H2L426|H2L426_ORYLA Uncharacterized protein (Fragment) OS=Oryzias latipes GN=LOC101164950 PE=4 SV=1	4.55704	1.91456	0.871844	1.73985	1.65992
comp120103_c0_seq1	---	4.54967	1.7137	0.176323	0.0840643	0.0840643
comp110319_c0_seq1	tr|M7B9A0|M7B9A0_CHEMY Allograft inflammatory factor 1-like protein OS=Chelonia mydas GN=UY3_08371 PE=4 SV=1	4.54164	1.53605	0.226509	0.0565835	0.111031
comp146249_c0_seq1	tr|K7FN87|K7FN87_PELSI Uncharacterized protein (Fragment) OS=Pelodiscus sinensis PE=4 SV=1	4.52042	2.76977	1.04963	0.739848	1.1375
comp140944_c0_seq2	tr|E2B4V1|E2B4V1_HARSA PiggyBac transposable element-derived protein 4 (Fragment) OS=Harpegnathos saltator GN=EAI_01714 PE=4 SV=1	4.50779	1.61824	0.505891	0.516015	0.298658
comp135665_c0_seq1	tr|D7F173|D7F173_BOMMO Endonuclease-reverse transcriptase OS=Bombyx mori PE=4 SV=1	4.48607	3.34483	0.176323	0.0426443	0.137504
comp141815_c1_seq1	---	4.4614	0	0.111031	0	0
comp129301_c0_seq1	tr|U3JCS2|U3JCS2_FICAL Uncharacterized protein (Fragment) OS=Ficedula albicollis GN=MED1 PE=4 SV=1	4.45483	2.77189	1.71809	2.5008	2.58976
comp137006_c0_seq1	sp|Q8BKT2|HES7_MOUSE Transcription factor HES-7 OS=Mus musculus GN=Hes7 PE=1 SV=1	4.37643	3.34199	2.72028	0.400538	0
comp129430_c0_seq1	tr|G1KJC1|G1KJC1_ANOCA Uncharacterized protein OS=Anolis carolinensis GN=LOC100555969 PE=4 SV=2	4.36387	2.67807	1.56071	2.46205	2.01078
comp134347_c1_seq4	tr|M3XRM0|M3XRM0_MUSPF Uncharacterized protein OS=Mustela putorius furo GN=NAB2 PE=4 SV=1	4.36247	2.73769	1.48543	2.65076	2.0072
comp140475_c0_seq1	tr|M7BDD1|M7BDD1_CHEMY Sal-like protein 1 (Fragment) OS=Chelonia mydas GN=UY3_06912 PE=4 SV=1	4.35685	3.20633	2.36737	2.50589	1.68257
comp142357_c0_seq1	---	4.33771	0.970854	0.555816	1.70487	0.163499
comp135226_c0_seq1	tr|H2UJ95|H2UJ95_TAKRU Uncharacterized protein (Fragment) OS=Takifugu rubripes PE=4 SV=1	4.33485	2.83996	1.74416	2.0072	1.16993
comp136394_c1_seq1	tr|K7FJC3|K7FJC3_PELSI Uncharacterized protein (Fragment) OS=Pelodiscus sinensis GN=FSD1L PE=4 SV=1	4.33342	2.47768	2.27202	2.99095	3.10266
comp139488_c2_seq2	tr|J7H8P1|J7H8P1_9TELE Piwi-like 1 OS=triploid hybrids of tetraploid male x Carassius cuvieri PE=2 SV=1	4.31325	1.17632	0.536053	0.604071	0.214125
comp145956_c0_seq2	tr|F1QMP8|F1QMP8_DANRE Uncharacterized protein OS=Danio rerio GN=si:ch211-67f13.7 PE=4 SV=1	4.3067	0.948601	0.400538	0.321928	0.201634
comp146467_c0_seq1	tr|H9L0G9|H9L0G9_CHICK Serine/threonine-protein phosphatase 6 regulatory ankyrin repeat subunit C OS=Gallus gallus GN=ANKRD52 PE=4 SV=2	4.29352	2.43029	1.10434	2.25096	1.9855
comp133410_c0_seq1	tr|F6TQ21|F6TQ21_ORNAN Uncharacterized protein (Fragment) OS=Ornithorhynchus anatinus GN=LOC100087199 PE=4 SV=1	4.2891	2.01792	1.93734	1.45418	0.0565835
comp136303_c0_seq1	---	4.27426	2.10434	1.9222	2.37016	2.31615
comp144921_c0_seq1	tr|G3WLI8|G3WLI8_SARHA Uncharacterized protein OS=Sarcophilus harrisii GN=XPO6 PE=4 SV=1	4.26903	2.41684	2.02148	3.26153	2.67129
comp145490_c0_seq3	tr|F1RD62|F1RD62_DANRE Uncharacterized protein OS=Danio rerio GN=grip2b PE=4 SV=3	4.25172	0.367371	0.9855	2.57531	2.65076
comp131348_c0_seq4	tr|E7FD76|E7FD76_DANRE Uncharacterized protein OS=Danio rerio GN=LOC558824 PE=4 SV=1	4.24793	1.88753	2.08406	1.54597	0.575312
comp132163_c1_seq1	tr|I3LKC4|I3LKC4_PIG Uncharacterized protein (Fragment) OS=Sus scrofa GN=MEX3D PE=4 SV=1	4.19456	2.8679	2.44626	3.12102	2.09085
comp126851_c0_seq4	---	4.1177	1.69599	0.454176	0.0840643	0
comp144209_c0_seq4	tr|U3K9E3|U3K9E3_FICAL Uncharacterized protein (Fragment) OS=Ficedula albicollis PE=4 SV=1	4.10852	1.51096	0.485427	0.124328	0.0285692
comp139576_c0_seq1	tr|F1NJU1|F1NJU1_CHICK Uncharacterized protein OS=Gallus gallus GN=ARHGEF18 PE=4 SV=2	4.10601	1.58976	1.04963	2.20477	2.1375
comp133370_c0_seq10	tr|I3K9I6|I3K9I6_ORENI Uncharacterized protein OS=Oreochromis niloticus GN=LOC100700319 PE=4 SV=1	4.10434	3.03386	1.82375	2.57289	1.30451
comp139624_c0_seq1	tr|C0HAS1|C0HAS1_SALSA Homeobox protein Nkx-2.3 OS=Salmo salar GN=NKX23 PE=2 SV=1	4.1035	1.7137	2.44095	2.02857	1.75275
comp141997_c0_seq5	---	4.09424	1.09085	0.516015	0.443607	0.286881
comp67668_c1_seq1	tr|H3HIG0|H3HIG0_STRPU Uncharacterized protein OS=Strongylocentrotus purpuratus PE=4 SV=1	4.08576	1.20163	0.495695	0.15056	0.0565835
comp131321_c0_seq1	---	4.07211	0.632268	0.275007	0.137504	0.214125
comp145194_c0_seq1	tr|H3BFY4|H3BFY4_LATCH Uncharacterized protein OS=Latimeria chalumnae PE=4 SV=1	4.03826	2.80529	1.75702	2.94298	2.70044
comp142452_c1_seq1	tr|I3J3R0|I3J3R0_ORENI Uncharacterized protein (Fragment) OS=Oreochromis niloticus GN=LOC100702037 PE=4 SV=1	4.01167	1.16993	0.356144	0.495695	0.275007
comp130031_c0_seq2	tr|G1N4I9|G1N4I9_MELGA Uncharacterized protein OS=Meleagris gallopavo GN=LOC100544821 PE=3 SV=2	3.97361	0.895303	0.111031	0.0565835	1.12433
comp115029_c0_seq1	tr|F6SNZ9|F6SNZ9_XENTR Uncharacterized protein (Fragment) OS=Xenopus tropicalis PE=4 SV=1	3.9542	0.443607	0	0.0703893	0.0426443
comp134626_c1_seq1	---	3.94392	0.594549	0	0.815575	0.485427
comp123709_c0_seq2	---	3.88362	0.669027	0.163499	0.0426443	0.111031
comp147759_c0_seq1	tr|B5DE34|B5DE34_DANRE T-box 1, brain OS=Danio rerio GN=tbr1b PE=2 SV=1	3.81762	0.275007	0.111031	0.594549	1.09761
comp145077_c0_seq3	tr|E6ZJC2|E6ZJC2_DICLA Myosin IIIA OS=Dicentrarchus labrax GN=MYO3A PE=4 SV=1	3.81455	0.124328	0.275007	0.475085	1.55582
comp144824_c0_seq3	tr|E6ZJF3|E6ZJF3_DICLA Uncharacterized protein OS=Dicentrarchus labrax GN=DLA_XVIII04450 PE=4 SV=1	3.79805	1.05658	0.0703893	0	0.0285692
comp137307_c0_seq4	---	3.79597	1.13093	0	0.0426443	0
comp110369_c0_seq4	tr|G3P0F5|G3P0F5_GASAC Uncharacterized protein OS=Gasterosteus aculeatus PE=4 SV=1	3.79286	0.367371	0.0426443	0	0
comp143909_c1_seq8	tr|H2SM16|H2SM16_TAKRU Uncharacterized protein OS=Takifugu rubripes GN=DLGAP4 (1 of 2) PE=4 SV=1	3.76022	2.46989	2.62994	2.62761	2.15381
comp143243_c0_seq3	tr|M7B6Y7|M7B6Y7_CHEMY Uncharacterized protein OS=Chelonia mydas GN=UY3_14915 PE=4 SV=1	3.74308	2.10434	1.21412	0.978196	0.863938
comp128627_c1_seq1	tr|M7BN26|M7BN26_CHEMY A-kinase anchor protein 7 isoform gamma OS=Chelonia mydas GN=UY3_09391 PE=4 SV=1	3.74201	0.0426443	0.0976108	0.298658	0.0840643
comp138470_c0_seq1	tr|E7FGU8|E7FGU8_DANRE Uncharacterized protein OS=Danio rerio GN=zgc:173742 PE=4 SV=1	3.72465	0.250962	0	0.124328	0.0703893
comp143229_c0_seq4	tr|E7F7H1|E7F7H1_DANRE Uncharacterized protein OS=Danio rerio GN=LOC100334424 PE=4 SV=1	3.72247	1.31615	1.61353	1.64155	1.91456
comp137623_c0_seq2	tr|H3A7V4|H3A7V4_LATCH Uncharacterized protein OS=Latimeria chalumnae PE=4 SV=1	3.72028	1.23879	0.9855	0.731183	0.0143553
comp137069_c0_seq1	tr|F1NVP5|F1NVP5_CHICK Uncharacterized protein (Fragment) OS=Gallus gallus GN=LOC100858306 PE=4 SV=1	3.70044	0.613532	0.189034	0.275007	0.15056
comp149370_c0_seq1	tr|F7HFC8|F7HFC8_MACMU Uncharacterized protein OS=Macaca mulatta GN=CECR2 PE=2 SV=1	3.68594	2.57046	1.72683	2.28983	1.02857
comp135699_c0_seq3	tr|M7BQ76|M7BQ76_CHEMY HMG box transcription factor BBX OS=Chelonia mydas GN=UY3_04910 PE=4 SV=1	3.6792	0.659925	0.163499	0.189034	0.0285692
comp142313_c0_seq2	tr|F1NCJ5|F1NCJ5_CHICK Uncharacterized protein OS=Gallus gallus PE=4 SV=2	3.67243	1.52607	0.0976108	0.263034	0.163499
comp119012_c0_seq1	tr|F6U9Z8|F6U9Z8_XENTR Uncharacterized protein (Fragment) OS=Xenopus tropicalis PE=4 SV=1	3.63575	1.46989	0.0565835	0	0
comp131459_c0_seq3	---	3.61589	0	0	0	0
comp145608_c0_seq4	tr|H2SJH9|H2SJH9_TAKRU Uncharacterized protein (Fragment) OS=Takifugu rubripes PE=4 SV=1	3.5741	1.63691	1.26903	2.11437	1.81147
comp135632_c0_seq1	tr|Q76B35|Q76B35_TAKRU Gag-like protein OS=Takifugu rubripes GN=ORF1 PE=4 SV=1	3.53107	1.20789	0.238787	0.0565835	0
comp133626_c0_seq1	tr|E1BZR4|E1BZR4_CHICK Uncharacterized protein OS=Gallus gallus GN=FMN2 PE=4 SV=2	3.5008	0.111031	0.0976108	0.695994	0.83996
comp139360_c0_seq3	---	3.30451	0.214125	0.0285692	0.432959	1.98914
comp143305_c1_seq1	tr|Q1LVI4|Q1LVI4_DANRE Uncharacterized protein OS=Danio rerio GN=si:ch211-132b12.8 PE=3 SV=1	3.27053	0.722466	0.250962	0.163499	0
comp148298_c1_seq2	tr|M3XIU0|M3XIU0_LATCH Uncharacterized protein OS=Latimeria chalumnae PE=4 SV=1	3.26153	1.17632	0.263034	0.687061	0.815575
comp130399_c0_seq2	tr|Q76B35|Q76B35_TAKRU Gag-like protein OS=Takifugu rubripes GN=ORF1 PE=4 SV=1	3.25096	0.298658	0.0426443	0.31034	0
comp135284_c2_seq4	tr|K7G5B4|K7G5B4_PELSI Uncharacterized protein OS=Pelodiscus sinensis GN=STRA8 PE=4 SV=1	3.20633	0.536053	0.137504	0.189034	0.298658
comp141385_c0_seq2	---	3.07039	0.970854	0.411426	0.918386	0.0285692
comp129827_c0_seq1	tr|I3J066|I3J066_ORENI Uncharacterized protein OS=Oreochromis niloticus GN=LOC100708641 PE=4 SV=1	2.88947	1.48027	1.07039	1.73552	1.52607
comp123517_c0_seq13	tr|H0Z830|H0Z830_TAEGU Uncharacterized protein OS=Taeniopygia guttata GN=KCNMA1 PE=4 SV=1	2.85798	0.650765	0.124328	0.632268	0.15056
comp148980_c0_seq2	tr|F1R237|F1R237_DANRE Uncharacterized protein OS=Danio rerio GN=tdrd6 PE=4 SV=2	2.7845	1.75702	0.344828	0.731183	0.286881
comp142204_c0_seq2	tr|I3KKQ5|I3KKQ5_ORENI Uncharacterized protein OS=Oreochromis niloticus GN=WNK2 (1 of 2) PE=4 SV=1	2.57046	0.948601	0.298658	1.53107	1.26903
comp129306_c0_seq2	tr|M3Y8S7|M3Y8S7_MUSPF Uncharacterized protein OS=Mustela putorius furo GN=TDRD12 PE=4 SV=1	2.38957	0.201634	0.0285692	0.378512	0.163499

## Sheet: T2 stage
gene_id	Annotation	T1	T2	T5	T9	T17
comp125699_c0_seq1	tr|C3ZNQ0|C3ZNQ0_BRAFL Putative uncharacterized protein OS=Branchiostoma floridae GN=BRAFLDRAFT_125880 PE=4 SV=1	6.37799	10.4371	8.47934	6.63807	0.613532
comp138653_c3_seq5	---	2.86987	9.38336	8.19042	7.43045	5.84624
comp95927_c0_seq1	tr|H2TLH1|H2TLH1_TAKRU Claudin (Fragment) OS=Takifugu rubripes GN=cldn30c PE=3 SV=1	5.25776	9.00343	5.83441	2.32193	0
comp134950_c0_seq1	tr|H3A2D4|H3A2D4_LATCH Uncharacterized protein OS=Latimeria chalumnae PE=4 SV=1	3.51223	8.74846	4.15785	1.8679	4.04352
comp136589_c0_seq1	sp|Q90304|CD166_CARAU CD166 antigen homolog OS=Carassius auratus GN=alcam PE=1 SV=2	6.87897	8.48732	6.87406	5.85549	4.91982
comp128377_c0_seq1	sp|P37153|APOD_RABIT Apolipoprotein D OS=Oryctolagus cuniculus GN=APOD PE=2 SV=1	2.75702	8.33087	6.97051	2.19849	3.59096
comp144746_c0_seq2	tr|H3A5G3|H3A5G3_LATCH Uncharacterized protein (Fragment) OS=Latimeria chalumnae PE=4 SV=1	0.847997	8.24579	4.95884	6.45434	4.53854
comp147632_c0_seq2	tr|H3AZ76|H3AZ76_LATCH Uncharacterized protein (Fragment) OS=Latimeria chalumnae PE=4 SV=1	0.687061	8.10392	6.36999	6.20477	5.76394
comp141992_c3_seq1	tr|H3B7I4|H3B7I4_LATCH Uncharacterized protein OS=Latimeria chalumnae PE=4 SV=2	6.94883	8.07371	6.23898	4.62234	5.34696
comp144466_c2_seq1	---	3.18903	8.06544	6.92006	2.9241	1
comp140138_c1_seq1	tr|M7BEU6|M7BEU6_CHEMY Ectonucleoside triphosphate diphosphohydrolase 1 OS=Chelonia mydas GN=UY3_06366 PE=3 SV=1	1.93357	8.05853	5.1177	4.68313	3.6427
comp140684_c0_seq1	sp|Q63ZU0|ADA_XENTR Adenosine deaminase OS=Xenopus tropicalis GN=ada PE=2 SV=1	0.782409	8.01892	6.89821	3.64386	4.749
comp135835_c1_seq1	tr|F6V5U0|F6V5U0_XENTR Claudin OS=Xenopus tropicalis GN=cldn6.2 PE=3 SV=1	4.16752	7.93517	4.76075	1.05658	0
comp134816_c0_seq1	tr|F1QBG0|F1QBG0_DANRE Uncharacterized protein (Fragment) OS=Danio rerio GN=LOC798445 PE=3 SV=1	2.59932	7.80735	6.67073	4.36737	3.98823
comp142458_c0_seq1	tr|E8Z914|E8Z914_XENTR Nitric oxide synthase OS=Xenopus tropicalis GN=nos3 PE=2 SV=1	0.333424	7.77919	6.67864	2.72247	3.39506
comp146212_c0_seq1	---	6.58376	7.76587	6.07874	3.71039	0.214125
comp147393_c0_seq2	tr|Q9I8M1|Q9I8M1_ONCMY Glucose transporter 1A OS=Oncorhynchus mykiss PE=2 SV=1	3.24945	7.73545	6.35209	4.73715	4.54473
comp140138_c3_seq1	tr|U3IV15|U3IV15_ANAPL Uncharacterized protein (Fragment) OS=Anas platyrhynchos GN=ENTPD1 PE=4 SV=1	1.88362	7.68335	4.92315	4.52795	3.3505
comp140138_c2_seq1	tr|F6TRR4|F6TRR4_XENTR Uncharacterized protein (Fragment) OS=Xenopus tropicalis GN=entpd1 PE=3 SV=1	1.8953	7.65578	4.86938	4.51033	3.40463
comp146110_c0_seq2	tr|H2UN71|H2UN71_TAKRU Uncharacterized protein (Fragment) OS=Takifugu rubripes GN=LOC101075370 PE=4 SV=1	2.45418	7.65313	5.67976	0.321928	0
comp133782_c1_seq1	---	3.57168	7.64104	5.55275	2.7845	0.815575
comp143484_c0_seq14	tr|M3XL85|M3XL85_LATCH Uncharacterized protein OS=Latimeria chalumnae PE=3 SV=1	3.854	7.53154	4.87184	2.7866	0.475085
comp126647_c0_seq1	tr|H3AZ76|H3AZ76_LATCH Uncharacterized protein (Fragment) OS=Latimeria chalumnae PE=4 SV=1	0.443607	7.50922	4.85997	5.9465	5.42223
comp138972_c0_seq3	tr|I3J4R0|I3J4R0_ORENI Uncharacterized protein OS=Oreochromis niloticus PE=4 SV=1	5.36597	7.47905	5.52951	4.97728	3.83794
comp139271_c0_seq2	tr|H3AWU5|H3AWU5_LATCH Uncharacterized protein OS=Latimeria chalumnae PE=4 SV=1	5.62381	7.44253	4.42291	2.41414	1.84398
comp141581_c0_seq2	tr|H3AYM9|H3AYM9_LATCH Uncharacterized protein OS=Latimeria chalumnae PE=3 SV=1	5.09085	7.36247	5.59604	3.25852	2.86987
comp144466_c1_seq1	---	3.00899	7.30551	5.37782	2.58976	0.378512
comp146110_c1_seq1	---	1.43829	7.00843	5.35473	0.226509	0.214125
comp132597_c1_seq1	tr|L8Y7I1|L8Y7I1_TUPCH Neutral amino acid transporter A OS=Tupaia chinensis GN=TREES_T100011293 PE=4 SV=1	5.58496	7.00056	4.80581	2.75702	2.55827
comp136941_c2_seq9	tr|F7GG39|F7GG39_CALJA Uncharacterized protein OS=Callithrix jacchus GN=DLEU7 PE=4 SV=1	5.26115	6.93711	4.68145	1.11103	0.411426
comp139749_c2_seq2	tr|I3JAS4|I3JAS4_ORENI Uncharacterized protein OS=Oreochromis niloticus GN=LOC100709469 PE=4 SV=1	0.0285692	6.91982	5.34127	3.09424	2.43296
comp136941_c1_seq1	---	5.45549	6.85037	4.54164	0.823749	0.214125
comp106599_c0_seq2	---	5.53201	6.77466	2.12763	0	0
comp109824_c0_seq1	tr|F7D002|F7D002_XENTR Uncharacterized protein (Fragment) OS=Xenopus tropicalis PE=4 SV=1	0	6.74658	4.35614	4.97269	4.49825
comp142808_c0_seq1	tr|Q6T5L3|Q6T5L3_ONCMY Caudal-type homeobox protein 1 OS=Oncorhynchus mykiss GN=Cdx1 PE=2 SV=1	3.72137	6.58241	4.70266	2.12763	1.23266
comp128056_c0_seq1	tr|L5LN43|L5LN43_MYODS Mesogenin-1 OS=Myotis davidii GN=MDA_GLEAN10025628 PE=4 SV=1	1.15704	6.51365	5.29499	0	0
comp148507_c1_seq1	tr|F1N9F3|F1N9F3_CHICK Oxysterol-binding protein OS=Gallus gallus GN=OSBPL8 PE=3 SV=2	2.85599	6.43746	4.68818	3.76977	3.70708
comp142447_c0_seq1	sp|A0JMD4|TPC2_DANRE Two pore calcium channel protein 2 OS=Danio rerio GN=tpcn2 PE=2 SV=1	4.5373	6.40735	4.67582	2.40327	1.83996
comp132748_c0_seq1	tr|M7BYT7|M7BYT7_CHEMY Uncharacterized protein OS=Chelonia mydas GN=UY3_09592 PE=4 SV=1	4.31687	6.31361	4.30305	4.22188	3.06523
comp130437_c1_seq7	---	0	6.29572	3.67016	0.250962	2.82579
comp147431_c0_seq3	---	1.41143	5.96047	1.7137	0.669027	0.111031
comp131129_c2_seq2	---	0.189034	5.86121	4.71205	3.20163	4.02148
comp133940_c1_seq5	tr|E6ZFM4|E6ZFM4_DICLA Forkhead box protein P1-B OS=Dicentrarchus labrax GN=FOXP1B PE=4 SV=1	2.08746	5.7366	3.59694	3.54226	3.1375
comp96539_c0_seq1	---	4.42559	5.68285	2.0321	0.176323	0
comp139497_c3_seq6	tr|F7EGD2|F7EGD2_MONDO Alkaline phosphatase OS=Monodelphis domestica GN=ALPL PE=3 SV=2	3.42895	5.67412	3.88753	0.356144	0.31034
comp149343_c0_seq2	tr|F7GK85|F7GK85_MONDO Uncharacterized protein OS=Monodelphis domestica GN=GREB1L PE=4 SV=2	0.823749	5.64039	3.55949	2.82782	1.18903
comp131397_c0_seq1	tr|U3K4L3|U3K4L3_FICAL Uncharacterized protein OS=Ficedula albicollis PE=4 SV=1	4.2854	5.57561	3.45022	2.71809	0.485427
comp147508_c1_seq3	tr|B0S6U6|B0S6U6_DANRE T-box transcription factor TBX6L OS=Danio rerio GN=tbx6l PE=2 SV=1	3.36036	5.52388	3.15704	0.321928	0.201634
comp129970_c0_seq1	tr|H2ZUJ1|H2ZUJ1_LATCH Uncharacterized protein (Fragment) OS=Latimeria chalumnae PE=4 SV=1	0.163499	5.50684	3.73769	2.80529	3.99458
comp137410_c0_seq1	tr|H3AVL2|H3AVL2_LATCH Uncharacterized protein (Fragment) OS=Latimeria chalumnae PE=3 SV=1	3.69599	5.50144	2.79909	0.344828	0.163499
comp134957_c0_seq5	---	4.11936	5.42223	2.10769	3.9241	3.55827
comp139749_c1_seq2	---	0	5.35438	3.8125	1.87578	0.9855
comp147470_c0_seq4	tr|F6ZVI0|F6ZVI0_MONDO Uncharacterized protein OS=Monodelphis domestica GN=NAV2 PE=4 SV=2	3.37016	5.26566	3.84097	3.35473	2.9486
comp147719_c0_seq2	tr|I3IZE0|I3IZE0_ORENI Uncharacterized protein OS=Oreochromis niloticus GN=LOC100694906 PE=4 SV=1	2.56071	5.26191	2.51349	1.98914	2.13093
comp140702_c0_seq1	tr|K7FGK2|K7FGK2_PELSI Uncharacterized protein OS=Pelodiscus sinensis PE=4 SV=1	1	5.25323	3.30597	0.0703893	0.111031
comp126924_c0_seq1	---	0.454176	5.14282	3.94298	3.43563	3.31759
comp143890_c0_seq4	tr|H3JC79|H3JC79_STRPU Uncharacterized protein OS=Strongylocentrotus purpuratus PE=4 SV=1	0.722466	5.13955	2.1177	0	0
comp142277_c0_seq17	sp|P02832|HXC6_XENLA Homeobox protein Hox-C6 OS=Xenopus laevis GN=hoxc6 PE=2 SV=2	1.83188	5.11562	3.91743	4.07895	3.11103
comp142113_c0_seq2	tr|E7EZ61|E7EZ61_DANRE Uncharacterized protein OS=Danio rerio GN=CABZ01070579.1 PE=4 SV=1	2.848	5.11187	2.72465	2.67356	2.1635
comp134388_c0_seq2	---	0.275007	5.10559	3.34767	2.05311	2.74416
comp139308_c1_seq1	tr|E6ZH28|E6ZH28_DICLA Matrix metalloproteinase-17 OS=Dicentrarchus labrax GN=MMP17 PE=4 SV=1	3.12928	5.06781	3.42223	1.8679	1.59932
comp135734_c0_seq1	---	3.21257	5.05745	3.45943	0	0.400538
comp147375_c1_seq4	tr|I3KGJ7|I3KGJ7_ORENI Uncharacterized protein OS=Oreochromis niloticus GN=pcdh8 PE=4 SV=1	0.632268	5.05528	2.84197	0.85599	0.214125
comp133502_c0_seq1	tr|B5XDL7|B5XDL7_SALSA Ripply1 OS=Salmo salar GN=RIPP1 PE=2 SV=1	1.75275	5.0321	3.94579	1.42223	0.201634
comp126545_c0_seq1	tr|Q58PK6|Q58PK6_BOMVA Peptidylaminoacyl-L/D-isomerase (Fragment) OS=Bombina variegata PE=2 SV=1	0.0285692	5.01881	2.14078	3.69822	3.2555
comp130369_c0_seq3	tr|Q45UD0|Q45UD0_ICTPU DAP10 OS=Ictalurus punctatus PE=4 SV=1	0	4.93923	3.70266	0.356144	0.757023
comp118658_c0_seq2	---	0.948601	4.91361	0.713696	0.0976108	0
comp138344_c0_seq5	tr|G3WPD0|G3WPD0_SARHA Uncharacterized protein OS=Sarcophilus harrisii GN=KDM6B PE=4 SV=1	3.32193	4.88264	3.61706	3.72465	2.98914
comp147674_c1_seq1	tr|K7G201|K7G201_PELSI Uncharacterized protein OS=Pelodiscus sinensis GN=KIF26A PE=3 SV=1	3.40463	4.85947	2.41684	2.80735	2.40871
comp140232_c1_seq7	tr|Q1WGB5|Q1WGB5_DANRE Transporter OS=Danio rerio GN=slc6a4a PE=2 SV=1	0.83996	4.76553	2.96347	1.93357	3.24945
comp148757_c0_seq1	tr|Q76IK9|Q76IK9_DANRE Pol-like protein OS=Danio rerio GN=ORF2 PE=4 SV=1	3.59932	4.73985	1.03562	0.344828	0.124328
comp126527_c1_seq3	tr|M4GUQ6|M4GUQ6_9AVES Interleukin 17 OS=Anser anser GN=IL17 PE=2 SV=1	2.89918	4.72955	3.47249	0.0426443	0
comp149351_c0_seq1	tr|F7ASJ7|F7ASJ7_MONDO Uncharacterized protein OS=Monodelphis domestica PE=4 SV=2	0.879706	4.68032	2.6017	2.12102	1.54102
comp125315_c0_seq1	---	0	4.64443	1.3505	0.298658	1.5008
comp138208_c2_seq2	---	3.43829	4.58316	1.44361	0.594549	0.545968
comp138333_c0_seq1	tr|K7FAV0|K7FAV0_PELSI Uncharacterized protein OS=Pelodiscus sinensis PE=3 SV=1	0.111031	4.52982	3.20789	3.06523	2.29866
comp136973_c1_seq9	tr|H3HF87|H3HF87_STRPU Uncharacterized protein OS=Strongylocentrotus purpuratus PE=4 SV=1	2.52607	4.49185	1.4957	0.584963	0.333424
comp137146_c0_seq1	tr|E7F670|E7F670_DANRE Uncharacterized protein OS=Danio rerio PE=4 SV=1	0.0565835	4.47054	2.19849	2.41143	2.23266
comp149323_c1_seq7	tr|H3A4H1|H3A4H1_LATCH Uncharacterized protein OS=Latimeria chalumnae PE=4 SV=1	1.36177	4.38612	2.31615	1.29278	0.757023
comp117070_c0_seq1	---	3.12267	4.37921	0.713696	0	0
comp147581_c1_seq3	tr|H2ZYL8|H2ZYL8_LATCH Uncharacterized protein (Fragment) OS=Latimeria chalumnae GN=MUC4 PE=4 SV=1	0.111031	4.37643	1.60881	0.704872	0.250962
comp137203_c0_seq4	tr|R9XVE3|R9XVE3_CLABA Paired box protein Pax 8 OS=Clarias batrachus PE=2 SV=1	0.782409	4.35966	2.67356	2.01436	1.28688
comp141944_c0_seq1	sp|Q66JL1|TBX6_XENTR T-box transcription factor TBX6 OS=Xenopus tropicalis GN=tbx6 PE=2 SV=1	2.01792	4.21878	2.65535	0.432959	0.367371
comp148989_c1_seq3	tr|G1KEG3|G1KEG3_ANOCA Uncharacterized protein OS=Anolis carolinensis GN=LOC100563191 PE=4 SV=2	0.0840643	4.20789	2.08406	0.201634	0.704872
comp144199_c0_seq6	tr|H3JMI1|H3JMI1_STRPU Uncharacterized protein OS=Strongylocentrotus purpuratus PE=4 SV=1	1.71809	4.15056	1.30451	2.7866	0.545968
comp147893_c0_seq6	tr|E6ZJF5|E6ZJF5_DICLA Cadherin-20 OS=Dicentrarchus labrax GN=CDH20 PE=3 SV=1	0.0565835	4.07211	2.76553	1.48543	1.30451
comp122592_c1_seq1	tr|F7A0R6|F7A0R6_ORNAN Uncharacterized protein OS=Ornithorhynchus anatinus GN=RYBP PE=4 SV=2	2.59694	4.03826	1.67807	2.07724	2.05658
comp138270_c0_seq2	---	0	3.9607	0.722466	0.226509	1.58015
comp146438_c0_seq3	tr|E7F7P8|E7F7P8_DANRE Uncharacterized protein OS=Danio rerio PE=4 SV=1	0.176323	3.904	2.14731	1.5008	0.790772
comp148313_c0_seq8	tr|H3AM49|H3AM49_LATCH Uncharacterized protein (Fragment) OS=Latimeria chalumnae PE=4 SV=1	0.0426443	3.8953	2.6893	2.5008	2.4489
comp143579_c1_seq3	tr|H3B6J1|H3B6J1_LATCH Uncharacterized protein (Fragment) OS=Latimeria chalumnae PE=4 SV=1	0.0285692	3.8953	1.87578	2.50843	2.83794
comp130205_c0_seq1	---	2.55336	3.63923	1.1177	0	0
comp125226_c0_seq2	---	0	2.82782	1.22651	1.18903	1.02148

## Sheet: T5 stage
gene_id	Annotation	T1	T2	T5	T9	T17
comp115062_c0_seq1	tr|Q0P5N8|Q0P5N8_HUMAN TMSB4X protein (Fragment) OS=Homo sapiens GN=TMSB4X PE=2 SV=1	5.11686	10.1088	12.1881	11.0445	10.7009
comp122792_c0_seq1	tr|C0H7E5|C0H7E5_SALSA 60S ribosomal protein L31 OS=Salmo salar GN=RL31 PE=2 SV=1	5.0365	8.88402	10.3076	9.22802	8.67871
comp130198_c0_seq1	tr|H3BH24|H3BH24_LATCH Uncharacterized protein OS=Latimeria chalumnae PE=4 SV=1	7.0187	6.76115	10.3007	6.22246	4.18982
comp135755_c2_seq1	tr|I3MFF7|I3MFF7_SPETR Uncharacterized protein OS=Spermophilus tridecemlineatus GN=MAP1LC3C PE=3 SV=1	7.2148	7.65578	9.19288	6.55995	2.38128
comp147047_c0_seq2	---	1.13093	7.14252	9.16995	7.12712	4.6605
comp61977_c0_seq1	tr|H3IA25|H3IA25_STRPU Uncharacterized protein OS=Strongylocentrotus purpuratus PE=4 SV=1	0.321928	0.704872	9.11772	3.18269	1.0072
comp61840_c0_seq1	tr|Q9BEI1|Q9BEI1_SMICR Omega globin OS=Sminthopsis crassicaudata PE=3 SV=1	2.22033	2.47768	8.81352	7.24698	4.67694
comp115751_c1_seq1	tr|Q9IB31|Q9IB31_PENAR Myosin light chain 2 OS=Pennahia argentata GN=mlc2 PE=2 SV=1	0.124328	0.333424	8.61927	7.21936	4.57833
comp137335_c0_seq1	---	2.65992	1.25701	8.24911	5.85848	0
comp126373_c0_seq2	tr|Q2TN93|Q2TN93_BUFMA Cardiac troponin I OS=Bufo marinus GN=Tnni3 PE=2 SV=1	0.871844	2.18903	8.21723	4.35473	1.61824
comp137335_c1_seq1	tr|Q66JG7|Q66JG7_XENTR MGC79571 protein OS=Xenopus tropicalis GN=tll1 PE=2 SV=1	2.06695	0.594549	7.88441	6.09887	0.0703893
comp140520_c0_seq1	tr|Q9W7M7|Q9W7M7_XENLA L-lactate dehydrogenase OS=Xenopus laevis GN=ldha PE=2 SV=1	2.19849	2.54102	7.74073	6.45483	6.41329
comp96076_c0_seq1	tr|A4QP76|A4QP76_DANRE Zgc:162989 protein OS=Danio rerio GN=zgc:162989 PE=2 SV=1	0.176323	4.54102	7.73173	3.22188	3.57894
comp115294_c0_seq1	tr|H2LFK5|H2LFK5_ORYLA Uncharacterized protein OS=Oryzias latipes GN=LOC101164642 PE=4 SV=1	0.757023	5.28503	7.72301	5.03386	2.48285
comp140396_c0_seq7	tr|B5X6Y4|B5X6Y4_SALSA Pleckstrin homology domain-containing family F member 1 OS=Salmo salar GN=PKHF1 PE=2 SV=1	0.495695	3.77716	7.68846	4.58976	3.73877
comp143181_c0_seq1	tr|F1QY25|F1QY25_DANRE Uncharacterized protein OS=Danio rerio GN=zgc:162509 PE=2 SV=1	2.58256	5.34979	7.53598	6.4031	2.84398
comp125613_c2_seq1	tr|L9K3R9|L9K3R9_TUPCH Olfactomedin-4 OS=Tupaia chinensis GN=TREES_T100021613 PE=4 SV=1	0.226509	2.35332	7.40079	5.76871	3.89433
comp133266_c0_seq5	tr|E1C670|E1C670_CHICK Troponin T, cardiac muscle isoforms OS=Gallus gallus GN=TNNT2 PE=4 SV=2	0.356144	1.96347	7.3336	6.15157	3.58736
comp141811_c0_seq1	tr|U3JB00|U3JB00_DANRE Uncharacterized protein OS=Danio rerio GN=cpn1 PE=4 SV=1	0.15056	5.77584	7.10276	5.20046	5.11977
comp136301_c3_seq1	tr|C1BY04|C1BY04_ESOLU Myosin regulatory light chain 2, atrial isoform OS=Esox lucius GN=MLRA PE=2 SV=1	0	0	7.07671	5.90833	5.23189
comp124792_c0_seq1	tr|G3W8V4|G3W8V4_SARHA Uncharacterized protein (Fragment) OS=Sarcophilus harrisii GN=FKBP7 PE=4 SV=1	1.37851	3.774	7.01848	5.10559	5.43929
comp145272_c1_seq3	tr|H2ZVE5|H2ZVE5_LATCH Uncharacterized protein (Fragment) OS=Latimeria chalumnae PE=4 SV=1	0.659925	3.92029	7.00742	5.51854	4.13832
comp62333_c0_seq1	tr|U3K8Q1|U3K8Q1_FICAL Uncharacterized protein OS=Ficedula albicollis GN=HAO1 PE=4 SV=1	0	4.0505	6.7896	4.41954	4.45681
comp129984_c3_seq1	tr|S7MFU1|S7MFU1_MYOBR Myosin light chain 4 OS=Myotis brandtii GN=D623_10031084 PE=4 SV=1	0	1.54102	6.7324	4.70377	5.03914
comp136301_c2_seq2	---	0	0	6.478	5.0492	4.38612
comp139133_c2_seq1	---	3.13586	4.43563	6.38457	4.14975	0.565597
comp138228_c1_seq1	tr|H3AZU7|H3AZU7_LATCH Uncharacterized protein OS=Latimeria chalumnae GN=PLLP PE=4 SV=2	0.871844	4.91313	6.36335	3.99005	4.85699
comp135427_c0_seq1	tr|Q6AZB7|Q6AZB7_DANRE Uncharacterized protein OS=Danio rerio GN=fhl2a PE=2 SV=1	0	1.44361	6.22997	4.26978	4.337
comp141876_c0_seq1	tr|M3XI70|M3XI70_LATCH Uncharacterized protein OS=Latimeria chalumnae GN=TMEM30C PE=4 SV=1	0.124328	4.26529	6.19338	4.43363	4.80529
comp129984_c0_seq3	tr|B0R0F7|B0R0F7_DANRE Uncharacterized protein OS=Danio rerio GN=cmlc1 PE=2 SV=1	0	0.695994	6.02015	3.56194	3.904
comp132728_c0_seq1	tr|Q7SYR5|Q7SYR5_XENLA Tm4sf3-prov protein OS=Xenopus laevis GN=tspan8 PE=2 SV=1	0.356144	4.14323	5.95907	3.64731	4.26228
comp114161_c0_seq1	---	1.60881	4.27128	5.92671	4.86047	4.30378
comp122257_c0_seq1	tr|A8C711|A8C711_ONCMY Seraf-like protein (Fragment) OS=Oncorhynchus mykiss PE=2 SV=1	0.0565835	2.51096	5.86691	3.93546	4.82426
comp137374_c5_seq1	tr|K7F7F8|K7F7F8_PELSI Uncharacterized protein OS=Pelodiscus sinensis GN=LUZP2 PE=4 SV=1	0.0426443	3.38267	5.70099	1.78241	2.5656
comp147848_c0_seq3	---	0	3.86888	5.61176	4.57652	4.57289
comp118847_c0_seq1	tr|Q5Y3D1|Q5Y3D1_AMICA Proenkephalin OS=Amia calva PE=2 SV=1	0.0426443	2.38957	5.61058	3.34341	4.20555
comp116151_c0_seq1	---	0	3.17951	5.58976	3.80219	1.20163
comp145572_c2_seq3	---	0.137504	2.4489	5.52482	4.48027	4.26454
comp141498_c2_seq1	tr|A4QP13|A4QP13_DANRE Zgc:162621 protein OS=Danio rerio GN=zgc:162621 PE=2 SV=1	0.400538	1.73552	5.50843	3.848	1.58015
comp121946_c0_seq2	tr|C1BYQ3|C1BYQ3_ESOLU C-C motif chemokine 20 OS=Esox lucius GN=CCL20 PE=4 SV=1	0	0.0840643	5.46434	2.91648	1.44361
comp132505_c1_seq4	tr|H3AFJ9|H3AFJ9_LATCH Uncharacterized protein (Fragment) OS=Latimeria chalumnae PE=4 SV=1	0.367371	0.454176	5.35685	4.0321	0.85599
comp134990_c0_seq1	tr|F5CA57|F5CA57_LARCR Follistatin OS=Larimichthys crocea PE=2 SV=1	0.575312	4.21878	5.31216	4.08831	2.59455
comp141488_c0_seq1	tr|Q6YNR8|Q6YNR8_DANRE Secreted frizzled-related protein 1 OS=Danio rerio GN=sfrp5 PE=2 SV=1	0.163499	3.36877	5.30159	3.61353	2.78031
comp140613_c0_seq1	tr|H3A9P1|H3A9P1_LATCH Uncharacterized protein (Fragment) OS=Latimeria chalumnae PE=4 SV=1	0	0	5.24717	2.71589	0.111031
comp112737_c0_seq1	---	0	4.18982	5.24489	3.5509	3.23879
comp131913_c0_seq1	tr|H2ZV33|H2ZV33_LATCH Uncharacterized protein (Fragment) OS=Latimeria chalumnae PE=4 SV=1	0.275007	1.21412	5.15664	2.15381	0.847997
comp135020_c0_seq2	tr|H3AP80|H3AP80_LATCH Uncharacterized protein OS=Latimeria chalumnae GN=FBXL22 PE=4 SV=1	0.189034	1.36177	5.09381	2.81558	2.96901
comp147055_c3_seq1	---	0.963474	1.98914	5.01881	3.89724	3.14078
comp124396_c0_seq1	---	0.0976108	2.79077	5.0036	2.70044	2.24184
comp115942_c0_seq1	---	0.333424	3.12928	4.90929	3.2854	3.13258
comp106618_c0_seq1	---	0	0.432959	4.90256	0.731183	0.584963
comp115865_c0_seq1	tr|H3D8E2|H3D8E2_TETNG Uncharacterized protein (Fragment) OS=Tetraodon nigroviridis PE=4 SV=1	0	1.95606	4.88362	3.52607	3.81352
comp134803_c2_seq1	---	0.137504	3.71149	4.86542	3.16993	3.2854
comp134220_c0_seq1	---	0.189034	3.3978	4.85549	3.3147	3.03738
comp129420_c0_seq1	tr|H3AGL1|H3AGL1_LATCH Uncharacterized protein OS=Latimeria chalumnae PE=4 SV=1	2.96162	2.95977	4.79025	3.42358	1.04963
comp127388_c0_seq1	---	0	0.992768	4.7447	2.41684	2.16672
comp138256_c1_seq1	---	0.739848	3.38681	4.73715	3.61589	3.31179
comp129562_c4_seq1	tr|B8A568|B8A568_DANRE Uncharacterized protein OS=Danio rerio GN=myhz1.1 PE=4 SV=1	0.0426443	0.0426443	4.69432	1.20789	0.238787
comp110257_c0_seq1	tr|H3ANZ2|H3ANZ2_LATCH Uncharacterized protein (Fragment) OS=Latimeria chalumnae PE=4 SV=1	0.0426443	0.0565835	4.68706	2.43829	0.111031
comp116003_c1_seq1	tr|H3BH20|H3BH20_LATCH Uncharacterized protein (Fragment) OS=Latimeria chalumnae PE=4 SV=1	0	0.62293	4.64212	3.29719	2.82985
comp137554_c0_seq3	---	0.0976108	2.25399	4.62994	3.23726	2.79077
comp130818_c0_seq1	---	0.356144	2.67807	4.58195	3.39232	3.27352
comp135719_c0_seq2	---	0.111031	1.75275	4.55275	3.39643	2.4957
comp134065_c0_seq4	---	0.0426443	0.411426	4.53419	2.52356	1.83996
comp134784_c0_seq1	---	0.0840643	2.96162	4.44824	1.33342	1.53605
comp142006_c0_seq3	tr|M7BFI9|M7BFI9_CHEMY WW domain-binding protein 4 OS=Chelonia mydas GN=UY3_08473 PE=4 SV=1	0.176323	0.632268	4.38336	2.96532	2.68482
comp120428_c0_seq2	---	0.0565835	2.73335	4.25701	2.22342	1.41143
comp133351_c0_seq1	---	0.485427	2.89142	4.21801	3.16672	2.93734
comp125946_c0_seq3	tr|F6PNA7|F6PNA7_ORNAN Uncharacterized protein OS=Ornithorhynchus anatinus GN=CCL20 PE=4 SV=1	0	0	4.20398	0.925999	1.5509
comp144441_c0_seq9	---	0	2.01436	4.19061	1.37295	2.25399
comp124870_c0_seq2	tr|I3JUY3|I3JUY3_ORENI Uncharacterized protein (Fragment) OS=Oreochromis niloticus GN=LOC100700151 PE=3 SV=1	0.201634	0.739848	4.17233	3.03914	0.275007
comp143242_c2_seq4	tr|H3C0A7|H3C0A7_TETNG Uncharacterized protein (Fragment) OS=Tetraodon nigroviridis GN=CRFA15 PE=4 SV=1	0	0	4.13586	0.485427	1.18903
comp132334_c0_seq2	tr|A3RG70|A3RG70_ACITR L-gulono-gamma-lactone oxidase OS=Acipenser transmontanus GN=GLO PE=2 SV=1	0	0.137504	4.12763	2.65764	2.27798
comp102293_c0_seq1	tr|M7B919|M7B919_CHEMY Matrix metalloproteinase-9 OS=Chelonia mydas GN=UY3_14238 PE=4 SV=1	0	2.51854	3.96809	2.51096	0.807355
comp127253_c0_seq1	tr|F1QQI2|F1QQI2_DANRE Uncharacterized protein OS=Danio rerio GN=spexin PE=4 SV=1	0.526069	2.43829	3.93452	0.823749	0.333424
comp145449_c0_seq1	---	0.0143553	2.25701	3.80839	1.89918	1.16993
comp149002_c2_seq1	---	0	2.488	3.71039	1.48027	1.9782
comp125080_c0_seq1	---	0	2.51854	3.67356	1.58496	1.32769
comp138726_c1_seq8	tr|I3K6Z1|I3K6Z1_ORENI Uncharacterized protein OS=Oreochromis niloticus PE=4 SV=1	0.0565835	2.17632	3.6427	2.12763	2.23879
comp135107_c0_seq6	---	0.263034	0	3.47379	2.21723	2.37573
comp139100_c0_seq4	tr|I3K8M0|I3K8M0_ORENI Uncharacterized protein OS=Oreochromis niloticus GN=LOC100711739 PE=4 SV=1	0.0426443	0.0426443	3.37295	1.61824	1.56071
comp140398_c1_seq10	tr|K7F9L1|K7F9L1_PELSI Uncharacterized protein OS=Pelodiscus sinensis GN=VEPH1 PE=4 SV=1	0.0143553	0.176323	3.32481	1.81967	2.01078
comp140733_c0_seq2	tr|C3ZKU1|C3ZKU1_BRAFL Putative uncharacterized protein OS=Branchiostoma floridae GN=BRAFLDRAFT_125724 PE=4 SV=1	0.137504	0.111031	3.29131	0.432959	1.9855
comp133088_c1_seq1	---	0	0	3.2032	2.13422	1.9855
comp134234_c0_seq5	---	0	0	3.07553	0.799087	0.879706
comp142599_c0_seq3	---	0	1.0635	3.01078	1.7866	1.99639
comp122188_c0_seq1	---	0	0.321928	2.98185	1.23879	1.774
comp135913_c0_seq5	---	0.0426443	0.83996	2.852	1.78241	1.79494

## Sheet: T9 stage
gene_id	Annotation	T1	T2	T5	T9	T17
comp115259_c0_seq1	tr|B5X6Y1|B5X6Y1_SALSA Type-4 ice-structuring protein OS=Salmo salar GN=AFP4 PE=2 SV=1	0.799087	0.799087	7.23372	11.9697	10.5691
comp128127_c0_seq1	tr|G3NGS3|G3NGS3_GASAC Uncharacterized protein OS=Gasterosteus aculeatus PE=4 SV=1	4.851	4.36107	8.19353	11.7251	10.6384
comp132910_c1_seq1	tr|M7AK85|M7AK85_CHEMY Hemoglobin subunit beta OS=Chelonia mydas GN=UY3_18160 PE=3 SV=1	1.95233	3.20633	9.48553	11.4023	10.2924
comp137559_c1_seq1	tr|G9I0G6|G9I0G6_EPICO Transferrin OS=Epinephelus coioides PE=2 SV=1	3.41414	8.26195	9.01279	11.285	9.73471
comp132910_c0_seq1	sp|Q9PVM1|HBBB_SERQU Hemoglobin subunit beta-B OS=Seriola quinqueradiata GN=hbb2 PE=2 SV=3	1.70044	3.30305	9.30529	11.1808	10.0671
comp140759_c1_seq1	tr|R0JKM7|R0JKM7_ANAPL Fetuin-B (Fragment) OS=Anas platyrhynchos GN=Anapl_03192 PE=4 SV=1	0.863938	2.85	8.24108	10.4955	8.83137
comp117385_c0_seq1	tr|H3B1V0|H3B1V0_LATCH Uncharacterized protein (Fragment) OS=Latimeria chalumnae GN=DDX42 PE=4 SV=1	0.941106	4.33271	8.65582	10.346	9.32006
comp140319_c0_seq1	tr|Q2LDE6|Q2LDE6_ANAPL Transthyretin (Precursor) OS=Anas platyrhynchos GN=TTR PE=2 SV=1	0.238787	0.584963	5.79831	9.2484	8.12908
comp146227_c0_seq1	tr|F6WUL9|F6WUL9_ORNAN Uncharacterized protein (Fragment) OS=Ornithorhynchus anatinus GN=C3 PE=3 SV=1	0.632268	4.88753	7.72315	9.20777	5.98914
comp129683_c0_seq1	tr|Q6P8F9|Q6P8F9_XENTR Troponin I type 1 (Skeletal, slow) OS=Xenopus tropicalis GN=tnni1.2 PE=2 SV=1	2.47508	0.485427	3.1177	8.40527	6.76779
comp149494_c1_seq1	tr|M3XJT1|M3XJT1_LATCH Uncharacterized protein OS=Latimeria chalumnae PE=4 SV=1	0.0840643	0.0565835	0.422233	8.33289	6.80413
comp144087_c0_seq1	tr|F6TZR0|F6TZR0_XENTR Uncharacterized protein OS=Xenopus tropicalis PE=4 SV=1	0.903038	5.78712	5.56285	7.85985	5.27501
comp122687_c0_seq1	tr|Q9GSP8|Q9GSP8_HOLGL Serum amyloid A protein OS=Holothuria glaberrima PE=2 SV=1	0	0.124328	2.05311	7.66242	5.5659
comp125910_c0_seq1	tr|H3BEB8|H3BEB8_LATCH Uncharacterized protein OS=Latimeria chalumnae PE=4 SV=1	0.0976108	4.20398	6.39729	7.56948	6.36457
comp128418_c0_seq1	tr|H3ACH9|H3ACH9_LATCH Uncharacterized protein OS=Latimeria chalumnae PE=3 SV=2	0.0703893	0.189034	2.80735	7.49233	6.19928
comp107010_c0_seq1	tr|J7GRA0|J7GRA0_ANGJA Cathelicidin 2 (Fragment) OS=Anguilla japonica PE=4 SV=1	0.0976108	0.0976108	2.45154	7.40591	2.73769
comp139440_c0_seq1	tr|Q7ZU07|Q7ZU07_DANRE CCAAT/enhancer binding protein (C/EBP), beta OS=Danio rerio GN=cebpb PE=2 SV=1	0.669027	1.78241	5.05094	7.24565	5.49217
comp149494_c0_seq1	tr|H3B136|H3B136_LATCH Uncharacterized protein OS=Latimeria chalumnae PE=4 SV=1	0.0426443	0.0143553	0.0840643	6.95907	5.33342
comp141594_c0_seq4	tr|Q5BKJ1|Q5BKJ1_XENTR Pgc protein OS=Xenopus tropicalis GN=pgc PE=2 SV=1	0.0976108	0.0426443	2.67356	6.8732	5.23573
comp146740_c1_seq1	tr|M3ZRS3|M3ZRS3_XIPMA Uncharacterized protein OS=Xiphophorus maculatus PE=4 SV=1	0.321928	1.25096	3.76022	6.86468	5.85325
comp144574_c1_seq1	tr|Q6AX24|Q6AX24_XENLA LOC446273 protein (Fragment) OS=Xenopus laevis GN=LOC446273 PE=2 SV=1	0.250962	3.91361	3.73552	6.84862	5.80684
comp144574_c0_seq1	tr|Q6AX24|Q6AX24_XENLA LOC446273 protein (Fragment) OS=Xenopus laevis GN=LOC446273 PE=2 SV=1	0.189034	4.46532	5.13627	6.63125	5.61706
comp128457_c0_seq1	tr|M3XIC2|M3XIC2_LATCH Uncharacterized protein OS=Latimeria chalumnae PE=4 SV=1	0.0285692	0.176323	4.83542	6.595	5.09043
comp131194_c0_seq1	tr|H0ZD57|H0ZD57_TAEGU Uncharacterized protein OS=Taeniopygia guttata GN=PCK1 PE=3 SV=1	0.0840643	0.263034	1	6.59365	2.65535
comp146086_c1_seq1	tr|F1QL35|F1QL35_DANRE Uncharacterized protein OS=Danio rerio GN=thbs1b PE=2 SV=2	0.176323	2.69599	3.1375	6.57773	5.48253
comp132843_c0_seq1	sp|Q03156|ALBU2_SALSA Serum albumin 2 OS=Salmo salar GN=alb2 PE=2 SV=1	0.0565835	1.1375	5.47314	6.47379	5.45319
comp137757_c0_seq1	tr|I3K1M7|I3K1M7_ORENI Uncharacterized protein OS=Oreochromis niloticus PE=4 SV=1	0.124328	0.903038	3.20163	6.27743	5.22805
comp148307_c0_seq1	tr|M3XHP8|M3XHP8_LATCH Uncharacterized protein OS=Latimeria chalumnae PE=4 SV=1	1.58496	2.18269	2.76765	6.19574	4.5552
comp131194_c1_seq1	tr|I3J9P2|I3J9P2_ORENI Uncharacterized protein OS=Oreochromis niloticus GN=LOC100696099 PE=3 SV=1	0.111031	0.111031	0.704872	6.19357	2.488
comp142457_c5_seq1	tr|G1NNB7|G1NNB7_MELGA Calsequestrin OS=Meleagris gallopavo GN=LOC100547249 PE=3 SV=1	0	0.0840643	4.91743	6.14629	4.84398
comp145305_c0_seq1	tr|I3K1E1|I3K1E1_ORENI Uncharacterized protein (Fragment) OS=Oreochromis niloticus GN=LOC100699459 PE=4 SV=1	0.0703893	1.07724	3.33914	6.07211	4.51538
comp149241_c0_seq1	tr|B0UXF7|B0UXF7_DANRE Uncharacterized protein OS=Danio rerio GN=col4a5 PE=2 SV=1	2.76553	4.76447	4.30159	6.06609	5.05311
comp141691_c0_seq1	tr|Q9DEE0|Q9DEE0_ONCMY Matrix metalloproteinase OS=Oncorhynchus mykiss GN=mmp PE=2 SV=1	0.111031	0.111031	0.910733	5.97177	4.4121
comp147463_c0_seq3	---	0.765535	2.488	4.38336	5.93852	4.17951
comp139779_c0_seq1	tr|U3JH31|U3JH31_FICAL Uncharacterized protein OS=Ficedula albicollis GN=C7 PE=4 SV=1	0.411426	0.31034	4.21257	5.90569	3.18269
comp120676_c2_seq1	tr|I3J820|I3J820_ORENI Uncharacterized protein OS=Oreochromis niloticus GN=LOC100691625 PE=3 SV=1	0.669027	1.58015	1.04264	5.89458	4.78973
comp124430_c0_seq1	---	1.18269	4.32841	4.86295	5.87332	4.5373
comp122717_c0_seq3	tr|E7F9L9|E7F9L9_DANRE Uncharacterized protein OS=Danio rerio PE=3 SV=1	0	0.713696	2.88947	5.81762	2.66221
comp146539_c0_seq1	---	0.238787	2.44626	2.9241	5.80761	0.238787
comp142457_c1_seq1	tr|H6T889|H6T889_FUNHE Calsequestrin (Precursor) OS=Fundulus heteroclitus PE=2 SV=1	0.111031	0	4.42425	5.74066	4.41954
comp149229_c0_seq2	tr|M7AYW5|M7AYW5_CHEMY Intercellular adhesion molecule 5 OS=Chelonia mydas GN=UY3_17940 PE=4 SV=1	0.226509	1.0072	2.848	5.72438	3.18587
comp130124_c2_seq1	tr|Q1L8X7|Q1L8X7_DANRE Uncharacterized protein (Fragment) OS=Danio rerio GN=si:ch211-264e16.2 PE=4 SV=1	0.782409	0.0840643	1.31615	5.69683	4.46923
comp141573_c0_seq1	tr|I3K177|I3K177_ORENI Uncharacterized protein OS=Oreochromis niloticus GN=mmp9 PE=4 SV=1	1.1635	0.536053	1.1635	5.69265	4.20006
comp143004_c0_seq1	tr|I3JAL9|I3JAL9_ORENI Uncharacterized protein (Fragment) OS=Oreochromis niloticus GN=LOC100690343 PE=4 SV=1	0.641546	2.30743	1.62293	5.60051	0.137504
comp139024_c0_seq2	tr|H3AKD5|H3AKD5_LATCH Uncharacterized protein OS=Latimeria chalumnae PE=4 SV=1	0.137504	1.852	2.33914	5.56864	4.17871
comp148746_c1_seq1	tr|F1QVH5|F1QVH5_DANRE 6-phosphofructokinase OS=Danio rerio GN=pfkmb PE=3 SV=1	0.963474	0.575312	1.52607	5.53605	4.52544
comp148033_c0_seq2	tr|H2UIY6|H2UIY6_TAKRU Uncharacterized protein (Fragment) OS=Takifugu rubripes GN=LOC101067703 PE=3 SV=1	0.0840643	1.26303	4.3512	5.47832	4.41549
comp147609_c1_seq2	---	0.516015	2.37573	1.848	5.41954	0.124328
comp147920_c0_seq2	tr|O57613|O57613_CHICK Paranemin OS=Gallus gallus PE=2 SV=2	0.85599	3.27352	2.53854	5.40054	3.59932
comp141426_c0_seq3	tr|H3BA85|H3BA85_LATCH O-acyltransferase (Fragment) OS=Latimeria chalumnae PE=3 SV=1	0.0285692	0.831877	2.62293	5.36001	3.96901
comp138783_c1_seq1	tr|K7G3N7|K7G3N7_PELSI Uncharacterized protein OS=Pelodiscus sinensis GN=APOA4 PE=3 SV=1	0.0426443	0.111031	0.0565835	5.33842	3.32193
comp127329_c0_seq4	tr|M3W0I0|M3W0I0_FELCA Uncharacterized protein (Fragment) OS=Felis catus GN=CENPE PE=3 SV=1	3.03034	4.21645	2.32481	5.32012	4.11103
comp122089_c0_seq6	tr|H3A6K4|H3A6K4_LATCH Uncharacterized protein OS=Latimeria chalumnae PE=3 SV=1	0.15056	3.49953	3.2032	5.02281	2.9222
comp147609_c0_seq2	---	0.62293	2.36457	1.57531	4.91791	0.15056
comp123649_c1_seq1	---	0	0.454176	0.378512	4.85549	3.56071
comp133681_c3_seq3	tr|H3DMJ8|H3DMJ8_TETNG Uncharacterized protein (Fragment) OS=Tetraodon nigroviridis GN=ELAVL3 PE=4 SV=1	2.28983	2.7137	3.01078	4.85499	3.70598
comp147442_c0_seq2	tr|H3A4S7|H3A4S7_LATCH Uncharacterized protein OS=Latimeria chalumnae PE=4 SV=1	0.565597	0	0.432959	4.82477	3.21878
comp133714_c0_seq1	tr|H3ACE3|H3ACE3_LATCH Uncharacterized protein OS=Latimeria chalumnae PE=3 SV=1	0.0976108	0.189034	0.263034	4.75114	2.50335
comp149276_c1_seq1	tr|M3ZWJ2|M3ZWJ2_XIPMA Uncharacterized protein OS=Xiphophorus maculatus PE=4 SV=1	0	0.584963	1.26903	4.71918	3.53356
comp149299_c0_seq1	tr|H3AWN3|H3AWN3_LATCH Uncharacterized protein OS=Latimeria chalumnae GN=C5 PE=3 SV=2	1.18903	2.36737	3.51475	4.65076	3.18428
comp137361_c0_seq1	tr|H2ZZU4|H2ZZU4_LATCH Uncharacterized protein (Fragment) OS=Latimeria chalumnae PE=4 SV=1	0.189034	0.0976108	1.62761	4.56438	3.35755
comp130105_c0_seq1	tr|K4GLF4|K4GLF4_CALMI Uncharacterized protein OS=Callorhynchus milii PE=2 SV=1	0	0.0703893	0.400538	4.47379	1.70487
comp131261_c1_seq1	---	0.0840643	2.50589	2.42492	4.45615	3.29719
comp141518_c2_seq2	---	0.111031	0.773996	2.91456	4.28836	2.28688
comp131261_c0_seq2	---	0.214125	2.74201	2.56803	4.24489	3.0018
comp139038_c1_seq4	---	0	2.41143	2.75702	4.24184	2.54844
comp144158_c0_seq2	tr|M3XIN7|M3XIN7_LATCH Uncharacterized protein OS=Latimeria chalumnae PE=3 SV=1	0.948601	0.137504	1.76977	4.1152	2.85997
comp133474_c1_seq1	tr|H3B288|H3B288_LATCH Uncharacterized protein OS=Latimeria chalumnae PE=4 SV=1	0	0	0.604071	4.1127	0.941106
comp147296_c1_seq2	tr|R0JLM5|R0JLM5_ANAPL Putative myosin light chain kinase 3 (Fragment) OS=Anas platyrhynchos GN=Anapl_10473 PE=4 SV=1	0.925999	0.505891	0.176323	4.01525	2.25096
comp147442_c1_seq3	tr|Q567D3|Q567D3_DANRE Zgc:112143 OS=Danio rerio GN=steap4 PE=2 SV=1	0.555816	0.0565835	0.31034	4.01078	2.83188
comp140225_c0_seq1	tr|H3BFJ4|H3BFJ4_LATCH Uncharacterized protein OS=Latimeria chalumnae PE=4 SV=1	0.263034	0.321928	1.73118	3.99458	2.45418
comp134544_c1_seq1	---	0	0	2.94673	3.99095	1.95977
comp139342_c0_seq1	tr|H3BA63|H3BA63_LATCH Uncharacterized protein (Fragment) OS=Latimeria chalumnae PE=4 SV=1	0.422233	0.214125	2.48543	3.79597	2.50589
comp132178_c0_seq1	tr|B0WL82|B0WL82_CULQU Putative uncharacterized protein OS=Culex quinquefasciatus GN=CpipJ_CPIJ008122 PE=4 SV=1	0	0	0.263034	3.6565	2.60644
comp111367_c0_seq1	---	0	0	0.201634	3.59932	2.34483
comp145103_c1_seq1	---	0	0.263034	1.15056	3.08236	1.9486
comp124815_c0_seq1	tr|H3A2W4|H3A2W4_LATCH Uncharacterized protein (Fragment) OS=Latimeria chalumnae PE=4 SV=1	0	0.378512	1.4957	2.82375	0.9855
comp120009_c1_seq4	---	0	0.887525	0.765535	2.72683	1.39506
comp144129_c0_seq6	tr|F1QG76|F1QG76_DANRE Uncharacterized protein OS=Danio rerio GN=wisp2 PE=4 SV=1	0	0.0840643	0.0840643	2.61589	1.49057
comp141517_c0_seq1	tr|H3CAW9|H3CAW9_TETNG Uncharacterized protein OS=Tetraodon nigroviridis GN=GSTENG10010200001 PE=4 SV=1	0	0.0426443	0.443607	2.36457	1.35614
comp120455_c0_seq1	tr|I3J0Z3|I3J0Z3_ORENI Uncharacterized protein OS=Oreochromis niloticus GN=LOC100705516 PE=4 SV=1	0.0840643	0	0.0703893	2.01436	0.422233
comp128216_c0_seq3	tr|Q65YX9|Q65YX9_TRISC Macrophage inflammatory protein-3 alpha OS=Triakis scyllium GN=MIP3 PE=4 SV=1	0	0	0.613532	1.75702	0.400538

## Sheet: T17 stage
gene_id	Annotation	T1	T2	T5	T9	T17
comp130124_c1_seq3	tr|A9ZTE9|A9ZTE9_ANGJA Parvalbumin OS=Anguilla japonica GN=Ang j 1 PE=4 SV=1	2.19535	1.63691	2.51349	9.56404	13.9515
comp118638_c0_seq1	tr|Q4SM36|Q4SM36_TETNG Chromosome 13 SCAF14555, whole genome shotgun sequence. (Fragment) OS=Tetraodon nigroviridis GN=GSTENG00015950001 PE=3 SV=1	3.9514	4.38267	9.78736	10.5416	12.5302
comp131755_c1_seq2	tr|H6UFM6|H6UFM6_9ANUR Myosin, light chain 1, alkali (Fragment) OS=Pelobates cultripes GN=myl1 PE=2 SV=1	0.815575	0.739848	8.81192	10.3401	12.1782
comp133593_c2_seq1	tr|H2M5C3|H2M5C3_ORYLA Uncharacterized protein OS=Oryzias latipes GN=LOC101170382 PE=3 SV=1	4.4019	6.29223	9.69599	10.8208	12.0721
comp148786_c2_seq1	tr|F1Q5K4|F1Q5K4_DANRE Uncharacterized protein OS=Danio rerio GN=myhc4 PE=4 SV=1	1.19535	1.36737	6.93676	10.316	11.9955
comp134391_c0_seq1	tr|E6ZHW3|E6ZHW3_DICLA Collagen type I alpha 3 chain OS=Dicentrarchus labrax GN=COL1A3 PE=4 SV=1	0.485427	1.15704	8.17767	10.7447	11.9182
comp132016_c1_seq1	tr|G9MC82|G9MC82_SCOJP Chitinase 1 OS=Scomber japonicus PE=2 SV=1	0.765535	0.62293	1.1635	1.44361	11.843
comp125065_c1_seq1	tr|Q7T1R8|Q7T1R8_9TELE Trypsinogen OS=Pangasianodon hypophthalmus PE=2 SV=1	0.739848	0.739848	1.04264	4.93216	11.8152
comp125065_c0_seq1	tr|Q0GYP4|Q0GYP4_SPAAU Trypsinogen II OS=Sparus aurata GN=TRPII PE=2 SV=1	0.565597	1.03562	0.454176	4.42694	11.7579
comp88581_c0_seq1	tr|M3WK07|M3WK07_FELCA Uncharacterized protein OS=Felis catus GN=ACTC1 PE=3 SV=1	0	1.66448	7.37156	10.0005	11.6762
comp131800_c0_seq1	tr|M4AQ67|M4AQ67_XIPMA Uncharacterized protein OS=Xiphophorus maculatus PE=4 SV=1	1.65992	3.78241	9.55624	10.3026	11.6391
comp144332_c0_seq1	tr|Q910C0|Q910C0_ONCMY Collagen a1(I) OS=Oncorhynchus mykiss GN=COL1A1 PE=2 SV=1	2.4489	2.35614	8.92958	10.0647	11.5272
comp137585_c0_seq2	tr|Q7ZYQ9|Q7ZYQ9_XENLA Ckm-prov protein OS=Xenopus laevis GN=ckm PE=2 SV=1	5.38785	4.99955	7.23343	10.1946	11.3241
comp115230_c0_seq2	sp|Q9CQS6|GKN2_MOUSE Gastrokine-2 OS=Mus musculus GN=Gkn2 PE=1 SV=1	0.739848	2.81967	4.67976	3.12763	11.2817
comp143058_c0_seq1	tr|Q9DEC3|Q9DEC3_XENLA Pepsinogen C OS=Xenopus laevis GN=pgc-A PE=2 SV=1	0.695994	1.1375	0.83996	0.903038	11.2618
comp133037_c0_seq4	tr|F1Q5F2|F1Q5F2_DANRE Uncharacterized protein OS=Danio rerio GN=tnnt3b PE=2 SV=1	0.687061	2.36457	5.78057	9.82082	11.0683
comp130457_c1_seq1	tr|G5EMQ5|G5EMQ5_THUOR Chymotrypsinogen 1 OS=Thunnus orientalis PE=2 SV=1	0.124328	0.687061	2.25701	6.52857	11.0342
comp128471_c1_seq3	tr|Q5XGD4|Q5XGD4_XENTR Troponin I type 2 (Skeletal, fast) OS=Xenopus tropicalis GN=tnni2 PE=2 SV=1	0.31034	0.263034	7.4441	8.93767	10.7967
comp131461_c0_seq3	tr|E9QCG6|E9QCG6_DANRE Uncharacterized protein OS=Danio rerio GN=col1a2 PE=2 SV=1	1.5656	2.20477	7.94017	9.07312	10.6923
comp144332_c1_seq1	tr|Q90YJ0|Q90YJ0_DANRE Procollagen type I alpha 2 chain OS=Danio rerio GN=col1a2 PE=2 SV=1	1.29866	1.70044	6.89506	9.05612	10.5058
comp107094_c0_seq1	tr|Q7ZY39|Q7ZY39_XENLA MGC53945 protein OS=Xenopus laevis PE=4 SV=1	0.400538	0.400538	0.226509	4.97223	10.4346
comp131062_c3_seq7	tr|H3A118|H3A118_LATCH Uncharacterized protein (Fragment) OS=Latimeria chalumnae PE=4 SV=1	4.55827	4.93829	4.31325	2.0321	10.4142
comp133996_c0_seq1	tr|A7VMR7|A7VMR7_SOLSE Trypsinogen 2 OS=Solea senegalensis GN=Tryp2 PE=2 SV=1	3.42492	2.74631	4.4019	6.66178	10.3072
comp103463_c0_seq1	tr|G1KSC8|G1KSC8_ANOCA Uncharacterized protein OS=Anolis carolinensis GN=LOC100556781 PE=4 SV=1	0.641546	1.65535	2.78869	1.95606	10.2059
comp132016_c0_seq1	tr|G3N5F5|G3N5F5_GASAC Uncharacterized protein OS=Gasterosteus aculeatus GN=CHIA (1 of 2) PE=3 SV=1	0	0	0.659925	0.963474	10.0517
comp61815_c0_seq1	tr|H2Z8N7|H2Z8N7_CIOSA Uncharacterized protein OS=Ciona savignyi GN=CSA.11056 PE=3 SV=1	0	1.23879	6.46565	8.30702	9.99558
comp127705_c1_seq8	tr|D2I0K6|D2I0K6_AILME Uncharacterized protein (Fragment) OS=Ailuropoda melanoleuca GN=LOC100477257 PE=3 SV=1	1.26303	0.344828	1.30451	6.62571	9.91561
comp35509_c0_seq1	---	0	0.344828	5.52888	7.72921	9.84616
comp139534_c1_seq2	---	0.298658	0.545968	0	4.29939	9.69085
comp127040_c0_seq1	tr|G3PP61|G3PP61_GASAC Uncharacterized protein OS=Gasterosteus aculeatus PE=4 SV=1	0	0.584963	0.263034	3.06523	9.67753
comp130212_c0_seq1	tr|K7FNL1|K7FNL1_PELSI Uncharacterized protein OS=Pelodiscus sinensis PE=4 SV=1	0.176323	0.505891	0.722466	3.63691	9.60533
comp117371_c0_seq1	---	0.275007	0.356144	4.46205	7.18349	9.59595
comp132221_c0_seq1	tr|H3A1N2|H3A1N2_LATCH Uncharacterized protein OS=Latimeria chalumnae GN=AMBP PE=4 SV=2	0.713696	2.53854	4.58976	6.43863	9.5889
comp124662_c1_seq2	sp|Q34941|COX1_LUMTE Cytochrome c oxidase subunit 1 OS=Lumbricus terrestris GN=COI PE=3 SV=1	0.0840643	0.0840643	0.0703893	0.15056	9.58154
comp127475_c0_seq2	tr|H2NCD5|H2NCD5_PONAB Uncharacterized protein OS=Pongo abelii GN=MUC5B PE=4 SV=1	0.565597	3.51602	4.42962	3.28688	9.54759
comp139596_c2_seq2	---	5.1643	8.41443	8.51712	7.52505	9.54537
comp32862_c0_seq1	---	1.69153	0	0	4.916	9.50148
comp132969_c0_seq1	tr|E3TDH9|E3TDH9_9TELE Chymotrypsin-like elastase family member 2a OS=Ictalurus furcatus GN=CEL2A PE=2 SV=1	4.37434	1.40054	0.124328	3.74739	9.49478
comp143925_c0_seq3	---	0	0	0.0840643	0	9.42622
comp139534_c0_seq1	tr|Q7SYX0|Q7SYX0_XENLA Serpina1d-prov protein OS=Xenopus laevis GN=serpina1 PE=2 SV=1	0.137504	0	0.214125	3.82985	9.36034
comp61324_c0_seq1	tr|Q5NT96|Q5NT96_PAROL Type 1 collagen alpha 1 OS=Paralichthys olivaceus GN=COL1A1 PE=2 SV=1	0.286881	0	3.926	6.20105	9.23273
comp146997_c1_seq1	tr|I6SGS6|I6SGS6_ACISC Cytochrome P450 1A1 OS=Acipenser schrenckii PE=2 SV=2	2.02503	4.41481	5.61206	7.88771	9.20362
comp115682_c0_seq1	tr|H3AT08|H3AT08_LATCH Uncharacterized protein OS=Latimeria chalumnae PE=4 SV=1	0.31034	2.61824	1.5656	3.95606	9.1936
comp128512_c0_seq1	---	0.555816	0.250962	0.201634	0.632268	9.17373
comp136134_c0_seq1	tr|E7F5F2|E7F5F2_DANRE Uncharacterized protein OS=Danio rerio PE=4 SV=1	0.356144	0.443607	1.0072	2.09761	9.09864
comp126070_c0_seq1	tr|G3PHK0|G3PHK0_GASAC Galectin OS=Gasterosteus aculeatus GN=LGALS4 PE=4 SV=1	2.7137	5.87995	6.91707	4.62819	9.0965
comp128512_c1_seq1	---	0	0.31034	0.464668	0.378512	9.07122
comp146997_c0_seq1	tr|G3LVJ9|G3LVJ9_ACIRT Cytochrome P450 1A1 OS=Acipenser ruthenus PE=2 SV=2	1.76553	3.8748	3.90977	7.76095	9.03127
comp121147_c2_seq2	tr|H2MZ38|H2MZ38_ORYLA Uncharacterized protein OS=Oryzias latipes GN=LOC101171131 PE=3 SV=1	0.526069	0.201634	2.81762	7.37834	8.98302
comp144936_c2_seq2	tr|H3CKT8|H3CKT8_TETNG Uncharacterized protein OS=Tetraodon nigroviridis PE=3 SV=1	3.9279	6.03408	6.93605	7.03067	8.96177
comp114182_c0_seq4	sp|Q674M7|HEMTN_HIRME Neurohemerythrin OS=Hirudo medicinalis PE=1 SV=1	0.0976108	0.124328	0.15056	0.163499	8.93905
comp139457_c2_seq1	tr|H9G4U8|H9G4U8_ANOCA Uncharacterized protein OS=Anolis carolinensis GN=LOC100564029 PE=3 SV=2	0.464668	0.400538	1.65992	5.28688	8.92668
comp110120_c0_seq1	---	0	2.63923	4.74631	4.59096	8.91214
comp127041_c0_seq1	tr|Q68EX0|Q68EX0_XENLA MGC84154 protein OS=Xenopus laevis GN=gm2a PE=2 SV=1	6.36177	7.47159	4.76765	2.50843	8.86338
comp124327_c0_seq1	tr|F1Q9I4|F1Q9I4_DANRE Uncharacterized protein OS=Danio rerio GN=zgc:136930 PE=2 SV=1	0.0976108	0.0565835	0.0976108	2.07724	8.81144
comp130580_c0_seq1	tr|E6ZIX2|E6ZIX2_DICLA Carboxypeptidase B OS=Dicentrarchus labrax GN=CPB1 PE=3 SV=1	0.111031	1.37295	1.43829	3.7845	8.75358
comp121147_c0_seq1	tr|I3N476|I3N476_SPETR Uncharacterized protein OS=Spermophilus tridecemlineatus GN=SLC25A4 PE=3 SV=1	0.238787	0.782409	3.07724	7.1234	8.70698
comp138141_c0_seq2	tr|H3AZC1|H3AZC1_LATCH Uncharacterized protein (Fragment) OS=Latimeria chalumnae PE=4 SV=1	1.07039	2.04264	6.13052	7.67807	8.69404
comp129569_c0_seq3	tr|G1KU83|G1KU83_ANOCA Uncharacterized protein OS=Anolis carolinensis GN=POSTN PE=4 SV=2	0.263034	2.25399	5.62936	7.38905	8.66942
comp131107_c2_seq1	---	4.7148	4.13093	6.7305	7.06921	8.66786
comp140708_c0_seq1	tr|M4A1Y3|M4A1Y3_XIPMA Uncharacterized protein OS=Xiphophorus maculatus PE=4 SV=1	1.41143	0.731183	0.201634	6.10769	8.60563
comp126959_c1_seq1	tr|E6Y299|E6Y299_ACINA Alpha 1 type II collagen (Fragment) OS=Acipenser naccarii GN=ColIIAI PE=2 SV=1	0.333424	3.51475	6.86059	7.50271	8.59507
comp128931_c0_seq2	sp|Q5M8Z0|BHMT1_XENTR Betaine--homocysteine S-methyltransferase 1 OS=Xenopus tropicalis GN=bhmt PE=2 SV=1	5.20555	1.45418	5.47184	6.83099	8.52943
comp62056_c0_seq1	tr|H9G6L6|H9G6L6_ANOCA Uncharacterized protein (Fragment) OS=Anolis carolinensis GN=LOC100556138 PE=3 SV=1	0.163499	0.378512	0.356144	2.37851	8.52309
comp87867_c0_seq1	---	0	0	5.17752	5.03122	8.5181
comp122790_c0_seq2	---	0	0.333424	0.176323	1.80735	8.42543
comp125553_c1_seq1	---	0	0	0.163499	0	8.40118
comp127594_c0_seq2	tr|C1BWF4|C1BWF4_ESOLU S100-P OS=Esox lucius GN=S100P PE=4 SV=1	1.02148	2.24184	3.84298	4.99594	8.39266
comp118751_c0_seq1	tr|K7GFL0|K7GFL0_PELSI Uncharacterized protein OS=Pelodiscus sinensis GN=MYOM3 PE=4 SV=1	0.176323	0.214125	0.137504	1.8679	8.38948
comp131520_c1_seq1	tr|L7N044|L7N044_ANOCA Uncharacterized protein (Fragment) OS=Anolis carolinensis GN=KRT12 PE=3 SV=1	3.09592	2.21101	3.88264	3.36317	8.37534
comp129904_c1_seq1	tr|K7FM00|K7FM00_PELSI Uncharacterized protein OS=Pelodiscus sinensis PE=3 SV=1	0.0703893	0.0840643	0.367371	3.28983	8.29025
comp126412_c0_seq1	tr|C1BXA1|C1BXA1_ESOLU Beta-microseminoprotein OS=Esox lucius GN=MSMB PE=4 SV=1	0.250962	1.04264	3.64847	6.41092	8.27594
comp131520_c0_seq1	tr|Q6IRP5|Q6IRP5_XENLA MGC83069 protein OS=Xenopus laevis GN=krt19 PE=2 SV=1	2.27501	1.25096	3.58736	2.67356	8.25885
comp141195_c0_seq2	tr|F1QEW2|F1QEW2_DANRE Uncharacterized protein (Fragment) OS=Danio rerio GN=wu:fb15e04 PE=3 SV=1	1.79909	1.92979	2.19219	2.42761	8.24146
comp125759_c0_seq2	tr|M4AF84|M4AF84_XIPMA Uncharacterized protein OS=Xiphophorus maculatus PE=3 SV=1	0.275007	0.594549	0.687061	5.1643	8.21276
comp123271_c0_seq5	tr|Q7ZTR1|Q7ZTR1_XENLA Fga-prov protein OS=Xenopus laevis GN=fga PE=2 SV=1	0.111031	2.02503	4.43095	7.1126	8.1951
comp141429_c0_seq1	tr|H3B637|H3B637_LATCH Uncharacterized protein (Fragment) OS=Latimeria chalumnae PE=4 SV=1	0.250962	0.748461	0.432959	0.757023	8.18854
comp141916_c0_seq2	tr|B8A4T6|B8A4T6_DANRE Uncharacterized protein OS=Danio rerio GN=col9a1 PE=4 SV=1	0.650765	2.1375	5.18428	6.63517	8.18249
comp146367_c0_seq2	tr|H3B7B6|H3B7B6_LATCH Uncharacterized protein OS=Latimeria chalumnae PE=4 SV=1	0.545968	0.464668	3.06867	6.59574	8.16702
comp148917_c1_seq1	---	1.68257	0.367371	0.918386	3.94767	8.13745
comp137349_c0_seq1	tr|G7NGJ1|G7NGJ1_MACMU Serum-spreading factor OS=Macaca mulatta GN=EGK_08321 PE=4 SV=1	0.389567	0.333424	2.81762	6.88765	8.03447
comp131677_c0_seq3	tr|H3ADX6|H3ADX6_LATCH Uncharacterized protein (Fragment) OS=Latimeria chalumnae GN=NEB PE=4 SV=1	0.62293	1.41684	2.58976	6.76898	7.93298
comp146943_c0_seq2	tr|Q91406|Q91406_9TELE IP1 OS=Salmo sp. GN=IP1 PE=2 SV=1	0.238787	0.815575	0.536053	1.08406	7.92878
comp131031_c0_seq1	tr|K7FPL9|K7FPL9_PELSI Uncharacterized protein OS=Pelodiscus sinensis GN=FGB PE=4 SV=1	0.0285692	2.47768	3.99277	6.85425	7.8708
comp88994_c0_seq1	---	0	0	2.61117	4.92552	7.84216
comp121881_c0_seq1	tr|C1BKY1|C1BKY1_OSMMO Vitelline membrane outer layer protein 1 homolog OS=Osmerus mordax GN=VMO1 PE=2 SV=1	0	0	0.124328	3.25852	7.83124
comp112645_c0_seq1	tr|D2D388|D2D388_9TELE Trypsinogen OS=Culter alburnus PE=2 SV=1	0	0.238787	0.356144	2.5656	7.82991
comp142660_c0_seq1	tr|F8LFR3|F8LFR3_ONCMY Serpin peptidase inhibitor, clade F, member 2B OS=Oncorhynchus mykiss GN=SERPINF2B PE=2 SV=1	0.15056	0.321928	2.57773	5.72982	7.79967
comp137699_c0_seq7	tr|U3JQ38|U3JQ38_FICAL Uncharacterized protein OS=Ficedula albicollis GN=MBP PE=4 SV=1	1.4957	1.52607	1.26903	1.79909	7.72035
comp143455_c0_seq1	tr|H2UPW8|H2UPW8_TAKRU Uncharacterized protein (Fragment) OS=Takifugu rubripes GN=LOC101062027 PE=4 SV=1	0.823749	2.49057	4.81198	6.47216	7.71548
comp130975_c0_seq1	tr|K7FKX6|K7FKX6_PELSI Uncharacterized protein OS=Pelodiscus sinensis GN=HNMT PE=4 SV=1	0.321928	2.488	3.93734	6.07017	7.70203
comp138318_c1_seq1	tr|G3KG83|G3KG83_MISMI Warm-temperature-acclimation-associated 65-kDa protein OS=Misgurnus mizolepis GN=WAP65-2 PE=2 SV=1	0.0285692	0.0285692	0.0840643	2.42492	7.70106
comp96220_c0_seq1	tr|Q5D8V1|Q5D8V1_SCHJA Putative uncharacterized protein OS=Schistosoma japonicum PE=2 SV=1	2.08406	2.0036	4.90352	6.14914	7.64357
comp124723_c0_seq2	tr|R4GEJ6|R4GEJ6_DANRE Uncharacterized protein OS=Danio rerio GN=si:ch211-173d10.3 PE=4 SV=1	1	1.20789	2.18269	5.93263	7.62088
comp125668_c0_seq1	tr|H2LRQ0|H2LRQ0_ORYLA Uncharacterized protein OS=Oryzias latipes GN=CELA1 (1 of 2) PE=3 SV=1	0.0426443	0.941106	0.400538	3.30305	7.61846
comp120749_c2_seq1	tr|H3ACW8|H3ACW8_LATCH Uncharacterized protein OS=Latimeria chalumnae PE=4 SV=1	0.464668	0	0.137504	0.443607	7.60422
comp142557_c0_seq1	tr|I3JWM4|I3JWM4_ORENI Uncharacterized protein OS=Oreochromis niloticus GN=LOC100699882 PE=4 SV=1	5.73552	3.93263	5.69265	6.01167	7.57251
comp139126_c2_seq1	tr|B8JHU4|B8JHU4_DANRE Actn1 isoform b OS=Danio rerio GN=actn1 PE=2 SV=1	1.44361	1.39506	4.95606	6.41363	7.55574
comp107145_c0_seq1	tr|K7GD22|K7GD22_PELSI Uncharacterized protein (Fragment) OS=Pelodiscus sinensis PE=3 SV=1	0.111031	0.0703893	0.731183	4.06178	7.53823
comp138245_c0_seq7	tr|H2ZS95|H2ZS95_LATCH Uncharacterized protein (Fragment) OS=Latimeria chalumnae PE=4 SV=1	2.98003	2.3978	1.60407	3.62527	7.53621
comp125322_c0_seq1	tr|T1ECZ4|T1ECZ4_HELRO Elongation factor 1-alpha OS=Helobdella robusta PE=3 SV=1	1.57531	2.56071	2.14078	2.66448	7.53403
comp121040_c0_seq1	tr|F7CJ99|F7CJ99_ORNAN Uncharacterized protein OS=Ornithorhynchus anatinus GN=LYZ PE=3 SV=1	1.04264	0.15056	4.1819	4.54597	7.52709
comp122109_c1_seq1	tr|H9G6L6|H9G6L6_ANOCA Uncharacterized protein (Fragment) OS=Anolis carolinensis GN=LOC100556138 PE=3 SV=1	0	0.584963	0	2.4489	7.48768
comp149585_c0_seq1	tr|E5LP95|E5LP95_9ANNE Cytochrome c oxidase subunit 1 OS=Eisenia andrei PE=2 SV=1	0	0.0285692	0.0143553	0	7.47565
comp133806_c0_seq1	tr|C1BXA0|C1BXA0_ESOLU Tropomodulin-4 OS=Esox lucius GN=TMOD4 PE=2 SV=1	0.895303	0.594549	4.39506	5.76394	7.44112
comp115274_c0_seq1	---	0	0.464668	0.669027	1.07724	7.43863
comp131124_c0_seq1	---	0.432959	0.298658	0.604071	0.263034	7.43121
comp139966_c0_seq5	tr|H3B607|H3B607_LATCH 4-hydroxyphenylpyruvate dioxygenase OS=Latimeria chalumnae PE=3 SV=2	2.18587	3.82477	5.63575	5.37643	7.42375
comp134213_c0_seq5	tr|G4WG37|G4WG37_EPICO Plasminogen OS=Epinephelus coioides PE=2 SV=1	0.124328	4.30889	4.90207	6.36475	7.38733
comp129904_c0_seq1	tr|C1BKZ0|C1BKZ0_OSMMO Anionic trypsin-1 OS=Osmerus mordax GN=TRY1 PE=2 SV=1	0.124328	0	0.286881	2.43829	7.38465
comp120847_c1_seq2	tr|Q94985|Q94985_HIRME Alpha-1 tubulin OS=Hirudo medicinalis PE=2 SV=1	2.58015	2.44626	1.87184	1.59932	7.37643
comp134546_c0_seq35	tr|Q6P0T8|Q6P0T8_DANRE Uncharacterized protein OS=Danio rerio GN=myoz1a PE=2 SV=1	0	0.250962	1.4957	5.58045	7.3699
comp134628_c1_seq5	tr|Q7SYG4|Q7SYG4_ACIBE Keratin type I OS=Acipenser baerii GN=krt10 PE=2 SV=1	2.61353	3.37712	3.27798	2.21101	7.352
comp122109_c0_seq1	tr|I3JZ02|I3JZ02_ORENI Uncharacterized protein (Fragment) OS=Oreochromis niloticus PE=3 SV=1	0	0.238787	0.189034	2.29572	7.34899
comp149587_c0_seq1	tr|Q9TB55|Q9TB55_PLADU Cytochrome c oxidase subunit 3 OS=Platynereis dumerilii GN=cox3 PE=3 SV=1	0	0	0	0	7.34012
comp61666_c0_seq1	tr|Q8JJ66|Q8JJ66_ONCMY Toxin-1 OS=Oncorhynchus mykiss PE=4 SV=1	0.475085	1.35614	4.46923	6.00876	7.2971
comp121851_c0_seq1	tr|R0LHB5|R0LHB5_ANAPL Parvalbumin, thymic CPV3 (Fragment) OS=Anas platyrhynchos GN=Anapl_00436 PE=4 SV=1	0.925999	2.43029	2.64616	3.13586	7.29232
comp142891_c0_seq1	---	0.0565835	0.214125	1.73552	2.53854	7.28771
comp35022_c1_seq1	---	0	0	0	0	7.27491
comp144157_c0_seq1	tr|I3J674|I3J674_ORENI Uncharacterized protein OS=Oreochromis niloticus GN=LOC100704815 PE=3 SV=1	0	0	0	4.14893	7.26341
comp126088_c0_seq2	tr|C1BFL3|C1BFL3_ONCMY Superoxide dismutase [Cu-Zn] OS=Oncorhynchus mykiss GN=SODC PE=2 SV=1	3.0072	2.72683	4.42223	6.22091	7.25323
comp114272_c0_seq1	tr|I3KZY5|I3KZY5_ORENI Uncharacterized protein (Fragment) OS=Oreochromis niloticus GN=LOC100709674 PE=4 SV=1	0.124328	0	1.04963	0.250962	7.23525
comp121066_c0_seq1	tr|F1MDF2|F1MDF2_BOVIN Uncharacterized protein OS=Bos taurus GN=MSMB PE=4 SV=2	0	2.87381	1.76977	0.0840643	7.23448
comp134077_c0_seq4	---	0.238787	1.97085	6.17333	6.12184	7.22911
comp130612_c0_seq1	tr|H3AZM9|H3AZM9_LATCH Uncharacterized protein OS=Latimeria chalumnae PE=4 SV=1	0	1.28096	2.07039	6.14751	7.22632
comp125622_c0_seq1	tr|G1KBY5|G1KBY5_ANOCA Uncharacterized protein OS=Anolis carolinensis GN=LOC100566864 PE=3 SV=1	0	0.214125	0.422233	5.42895	7.22497
comp124523_c0_seq8	---	0.613532	1.55582	4.92884	3.21568	7.20486
comp141745_c0_seq1	tr|A9JTG2|A9JTG2_DANRE Sb:cb367 protein (Fragment) OS=Danio rerio GN=col9a3 PE=2 SV=1	0.475085	1.40054	4.46597	5.849	7.18735
comp128108_c0_seq1	tr|G3TLK2|G3TLK2_LOXAF Uncharacterized protein (Fragment) OS=Loxodonta africana GN=LOC100665984 PE=4 SV=1	0.163499	0.238787	2.54844	3.30597	7.14149
comp116934_c0_seq1	tr|I3IX69|I3IX69_ORENI Uncharacterized protein (Fragment) OS=Oreochromis niloticus GN=LOC100695290 PE=4 SV=1	1.64616	4.14812	5.16832	5.5735	7.14119
comp120749_c1_seq1	tr|H3ACW8|H3ACW8_LATCH Uncharacterized protein OS=Latimeria chalumnae PE=4 SV=1	0	0.15056	0.111031	0.704872	7.13689
comp128854_c0_seq2	---	0	1.98185	2.18269	0.978196	7.12639
comp113540_c2_seq1	tr|K4G587|K4G587_CALMI Actin, alpha 2, smooth muscle, aorta OS=Callorhynchus milii PE=2 SV=1	0	0.722466	4.5008	5.29315	7.06199
comp146673_c0_seq1	tr|M3XHR2|M3XHR2_LATCH Uncharacterized protein OS=Latimeria chalumnae PE=4 SV=1	2.07382	2.42761	1.42223	4.36036	7.0594
comp137839_c0_seq1	tr|Q8QGW1|Q8QGW1_ANGJA Triglyceride lipase OS=Anguilla japonica GN=lip PE=2 SV=1	0.163499	0.214125	0.389567	0.176323	7.0387
comp131101_c1_seq1	tr|H3B9R9|H3B9R9_LATCH Uncharacterized protein OS=Latimeria chalumnae PE=3 SV=1	3.13258	1.22651	3.03562	5.69237	7.03771
comp139534_c2_seq1	tr|H2SLS0|H2SLS0_TAKRU Uncharacterized protein OS=Takifugu rubripes GN=LOC101073758 PE=3 SV=1	1.47508	1.70044	0.659925	2.42492	7.03661
comp114071_c0_seq1	tr|B5XEA2|B5XEA2_SALSA S100-A11 OS=Salmo salar GN=S10AB PE=4 SV=1	0.400538	0.505891	5.38922	5.34873	7.03496
comp121147_c3_seq1	tr|I3N476|I3N476_SPETR Uncharacterized protein OS=Spermophilus tridecemlineatus GN=SLC25A4 PE=3 SV=1	0.286881	0.575312	2.11437	5.43296	7.02459
comp143455_c1_seq1	tr|Q66L59|Q66L59_DANRE Col9a2 protein OS=Danio rerio GN=col9a2 PE=2 SV=1	0.910733	2.57531	4.853	5.75969	7.01759
comp123237_c2_seq1	tr|J9E047|J9E047_WUCBA Actin (Fragment) OS=Wuchereria bancrofti GN=WUBG_18816 PE=3 SV=1	0	0	0.432959	0.669027	7.01302
comp144157_c1_seq4	tr|E3TGH2|E3TGH2_ICTPU Cathepsin L OS=Ictalurus punctatus GN=CATL PE=2 SV=1	0.0426443	1.4957	1.96717	3.81455	6.99673
comp141778_c2_seq1	tr|H3BBT6|H3BBT6_LATCH Uncharacterized protein OS=Latimeria chalumnae PE=4 SV=2	0.15056	1.07039	0.516015	2.90881	6.99367
comp143859_c0_seq1	tr|F1Q615|F1Q615_DANRE Uncharacterized protein OS=Danio rerio GN=mybpc3 PE=4 SV=1	0	0.176323	2.9982	5.81711	6.98265
comp131101_c4_seq1	tr|I3J829|I3J829_ORENI Uncharacterized protein OS=Oreochromis niloticus GN=nefm PE=3 SV=1	3.62761	1.67807	3.49825	5.92053	6.97407
comp137539_c0_seq1	---	0.475085	0.485427	0.286881	1.65535	6.97097
comp109079_c0_seq1	tr|B3DLH1|B3DLH1_DANRE Uncharacterized protein OS=Danio rerio GN=and4 PE=2 SV=1	1.37851	1.85599	1.23879	4.76713	6.9521
comp124675_c0_seq3	tr|T1ED18|T1ED18_HELRO Uncharacterized protein OS=Helobdella robusta PE=4 SV=1	0	0	0	0	6.93628
comp129862_c0_seq2	---	0.773996	1.54597	3.17951	4.90929	6.93026
comp134628_c0_seq3	tr|Q7SYG4|Q7SYG4_ACIBE Keratin type I OS=Acipenser baerii GN=krt10 PE=2 SV=1	5.00045	4.16752	3.97177	2.46728	6.92967
comp138341_c2_seq1	tr|Q802V0|Q802V0_DANRE LIM domain binding 3b OS=Danio rerio GN=ldb3b PE=2 SV=1	0.214125	0.432959	3.16189	5.86716	6.91181
comp129433_c0_seq1	tr|G3P416|G3P416_GASAC Uncharacterized protein OS=Gasterosteus aculeatus PE=4 SV=1	2.87184	2.50589	2.65535	3.18745	6.90797
comp118453_c0_seq2	tr|F6SG32|F6SG32_MACMU Uncharacterized protein OS=Macaca mulatta GN=CLPS PE=2 SV=1	0	0.0703893	0.454176	2.02857	6.90002
comp128668_c0_seq1	---	0	0.15056	0.263034	2.06005	6.89542
comp136373_c0_seq1	tr|G1TC46|G1TC46_RABIT S-adenosylmethionine synthase OS=Oryctolagus cuniculus GN=MAT1A PE=3 SV=1	1.75702	0.956057	3.848	5.77109	6.87934
comp128119_c0_seq1	tr|H2L6C0|H2L6C0_ORYLA Uncharacterized protein (Fragment) OS=Oryzias latipes GN=LOC101167056 PE=4 SV=1	0	0.15056	1.87971	1.25096	6.87098
comp126216_c1_seq2	---	0	2.39232	5.71425	5.83895	6.85636
comp138141_c1_seq1	---	0	0	3.851	5.67525	6.85075
comp124207_c0_seq1	tr|U3IFX8|U3IFX8_ANAPL Uncharacterized protein OS=Anas platyrhynchos GN=CPA1 PE=4 SV=1	0	0.0840643	0.584963	3.20006	6.84511
comp129500_c1_seq2	tr|E3TFI4|E3TFI4_ICTPU Lysozyme g OS=Ictalurus punctatus GN=LYG PE=2 SV=1	3.46074	3.85599	4.81506	5.59126	6.8426
comp118401_c0_seq3	tr|R7TLH2|R7TLH2_CAPTE Uncharacterized protein OS=Capitella teleta GN=CAPTEDRAFT_228718 PE=3 SV=1	0	0	0	0	6.82528
comp61171_c0_seq1	tr|F1PI75|F1PI75_CANFA Uncharacterized protein (Fragment) OS=Canis familiaris GN=CELA3B PE=3 SV=2	0.0840643	0	0.0565835	3.34483	6.80864
comp97206_c0_seq1	tr|A6YFD2|A6YFD2_9ANNE Cytochrome c oxidase subunit 3 OS=Perionyx excavatus GN=COX3 PE=3 SV=1	0	0	0.0840643	0	6.80568
comp120734_c0_seq1	tr|H2ZVV8|H2ZVV8_LATCH Uncharacterized protein (Fragment) OS=Latimeria chalumnae PE=4 SV=1	0	0	0.0143553	3.42895	6.79584
comp117864_c0_seq2	tr|H3AXI2|H3AXI2_LATCH Uncharacterized protein (Fragment) OS=Latimeria chalumnae PE=4 SV=1	0.790772	0.575312	2.62059	0.879706	6.79377
comp142146_c0_seq2	tr|K7FAZ6|K7FAZ6_PELSI Uncharacterized protein OS=Pelodiscus sinensis GN=COL10A1 PE=4 SV=1	0.226509	0.584963	0.669027	1.23266	6.78516
comp124662_c0_seq1	tr|A6YFD2|A6YFD2_9ANNE Cytochrome c oxidase subunit 3 OS=Perionyx excavatus GN=COX3 PE=3 SV=1	0	0.0285692	0.0285692	0	6.78346
comp132666_c0_seq2	sp|P02218|GLB2_LUMTE Extracellular globin-2 OS=Lumbricus terrestris PE=1 SV=2	0	0	0	0	6.77479
comp136183_c0_seq3	---	0.344828	1.22651	0.941106	2.86394	6.74537
comp122432_c1_seq1	tr|G1U0G5|G1U0G5_RABIT Uncharacterized protein (Fragment) OS=Oryctolagus cuniculus GN=LOC100347795 PE=4 SV=1	0	0.505891	1.31615	2.41414	6.74241
comp145411_c0_seq5	tr|I3KEU2|I3KEU2_ORENI Uncharacterized protein (Fragment) OS=Oreochromis niloticus PE=4 SV=1	0.0840643	1.44361	2.17632	0.925999	6.72751
comp124910_c0_seq2	tr|I3K017|I3K017_ORENI Uncharacterized protein OS=Oreochromis niloticus GN=LOC100706339 PE=4 SV=1	0.124328	0.238787	2.16672	4.58256	6.70694
comp145296_c0_seq1	tr|I3JMK8|I3JMK8_ORENI Uncharacterized protein OS=Oreochromis niloticus GN=aldh2 PE=3 SV=1	0.443607	0.263034	1.15056	4.46271	6.6703
comp144862_c0_seq1	tr|I3JL83|I3JL83_ORENI Uncharacterized protein OS=Oreochromis niloticus PE=4 SV=1	1	1.27501	1.70487	3.43563	6.66519
comp123221_c0_seq1	---	0.176323	1.41143	0.978196	2.78869	6.64414
comp128679_c0_seq1	tr|F6TJ80|F6TJ80_XENTR Uncharacterized protein OS=Xenopus tropicalis GN=hspa1a PE=3 SV=1	0.704872	0	0.0976108	0.545968	6.63575
comp139867_c0_seq2	---	0.0840643	0.422233	0.641546	0.678072	6.63343
comp141432_c1_seq3	tr|G3NGG0|G3NGG0_GASAC Uncharacterized protein OS=Gasterosteus aculeatus PE=3 SV=1	0.238787	0.226509	1.62293	2.27501	6.61117
comp148305_c0_seq1	tr|F7D002|F7D002_XENTR Uncharacterized protein (Fragment) OS=Xenopus tropicalis PE=4 SV=1	0.0426443	0.0840643	0.389567	1.58015	6.60466
comp135646_c0_seq1	sp|P18202|GLB_TUBTU Globin, extracellular monomeric OS=Tubifex tubifex PE=1 SV=1	0	0.0703893	0	0	6.56071
comp143333_c0_seq3	tr|B5X1J1|B5X1J1_SALSA 72 kDa type IV collagenase OS=Salmo salar GN=MMP2 PE=2 SV=1	2.75916	2.15704	3.85898	5.42727	6.55336
comp146173_c2_seq1	tr|Q6AX24|Q6AX24_XENLA LOC446273 protein (Fragment) OS=Xenopus laevis GN=LOC446273 PE=2 SV=1	2.61824	0.226509	0.189034	4.36877	6.53652
comp37111_c0_seq1	tr|R9QZ82|R9QZ82_9ANNE Cytochrome c oxidase subunit 2 OS=Amynthas sp. 7 ssp. 2 QZ-2013 GN=COII PE=3 SV=1	0	0	0	0.226509	6.52403
comp128904_c0_seq1	tr|F6YGU9|F6YGU9_XENTR Uncharacterized protein (Fragment) OS=Xenopus tropicalis GN=slc15a1 PE=3 SV=1	0.0565835	0.0285692	0.189034	4.89627	6.51995
comp136609_c0_seq1	tr|H3A1D5|H3A1D5_LATCH Uncharacterized protein (Fragment) OS=Latimeria chalumnae PE=4 SV=1	0.613532	1.08406	1.50589	4.39849	6.50335
comp143554_c0_seq1	tr|M3XKD7|M3XKD7_LATCH Uncharacterized protein OS=Latimeria chalumnae PE=4 SV=1	0.594549	0.925999	1.4957	4.40803	6.49713
comp117085_c0_seq1	tr|U3JB02|U3JB02_DANRE Uncharacterized protein OS=Danio rerio GN=si:rp71-1c10.11 PE=4 SV=1	1.80735	1.09761	1.59455	1.774	6.47411
comp139454_c2_seq1	tr|G3VNQ4|G3VNQ4_SARHA Uncharacterized protein OS=Sarcophilus harrisii PE=4 SV=1	0.0565835	1.31034	4.32121	4.6311	6.46793
comp133630_c0_seq4	---	0.0703893	1.36737	3.76765	3.56194	6.45236
comp118851_c0_seq2	tr|B1H3P1|B1H3P1_SALSA Claudin OS=Salmo salar PE=2 SV=1	0.464668	2.48027	2.76129	4.54597	6.44956
comp126331_c0_seq1	tr|B1MUD4|B1MUD4_DISMA Beta A2 crystallin OS=Dissostichus mawsoni PE=2 SV=1	0	0	0.632268	0.695994	6.43246
comp83806_c0_seq1	---	0.333424	0	3.16832	4.73281	6.42307
comp126551_c0_seq6	---	0.0840643	0.887525	0.85599	2.42492	6.42038
comp116659_c0_seq1	tr|H3AUK2|H3AUK2_LATCH Uncharacterized protein OS=Latimeria chalumnae PE=4 SV=1	0	0	0.0976108	0.321928	6.39043
comp114847_c0_seq2	tr|U3R0B0|U3R0B0_9ANNE Cytochrome b OS=Tonoscolex birmanicus GN=CYTB PE=4 SV=1	0	0	0	0	6.3844
comp129690_c0_seq1	tr|F6VUT7|F6VUT7_ORNAN Synaptosomal-associated protein OS=Ornithorhynchus anatinus GN=SNAP25 PE=3 SV=2	0	0.0565835	3.06178	4.35544	6.37191
comp123771_c0_seq2	tr|E3TBR2|E3TBR2_9TELE Sulfotransferase 6b1 OS=Ictalurus furcatus GN=ST6B1 PE=2 SV=1	0.214125	1.9855	3.70708	5.3302	6.363
comp117046_c0_seq1	---	0	0	0	0	6.3572
comp114411_c0_seq1	tr|H3B1V0|H3B1V0_LATCH Uncharacterized protein (Fragment) OS=Latimeria chalumnae GN=DDX42 PE=4 SV=1	0.201634	0.918386	3.88069	3.56071	6.34802
comp127644_c0_seq1	tr|H2TYP1|H2TYP1_TAKRU Uncharacterized protein OS=Takifugu rubripes GN=LOC101069382 PE=4 SV=1	0.389567	0.695994	0.201634	0	6.34483
comp132974_c0_seq2	tr|C5IWA6|C5IWA6_9ANNE NADH-ubiquinone oxidoreductase chain 1 (Fragment) OS=Aporrectodea molleri GN=ND1 PE=3 SV=1	0	0	0.0143553	0	6.33682
comp137856_c0_seq1	tr|A5HAK1|A5HAK1_DANRE RNase 2 OS=Danio rerio GN=rnasel2 PE=2 SV=1	0.250962	0.411426	2.88947	2.42223	6.29462
comp144927_c1_seq8	---	0	0.0840643	1.65076	4.78607	6.27687
comp125251_c0_seq1	tr|G7NJ39|G7NJ39_MACMU Putative uncharacterized protein (Fragment) OS=Macaca mulatta GN=EGK_08282 PE=4 SV=1	0.0565835	0.163499	0.879706	2.13093	6.23247
comp137500_c0_seq3	tr|M7AW49|M7AW49_CHEMY Pentraxin-related protein PTX3 (Fragment) OS=Chelonia mydas GN=UY3_13984 PE=4 SV=1	0.0840643	0.201634	1.4489	4.34127	6.23132
comp135508_c0_seq1	sp|O42563|CP3AR_ONCMY Cytochrome P450 3A27 OS=Oncorhynchus mykiss GN=cyp3a27 PE=2 SV=1	0.495695	0.731183	1.91839	3.03562	6.20457
comp111514_c0_seq3	tr|U3R0B0|U3R0B0_9ANNE Cytochrome b OS=Tonoscolex birmanicus GN=CYTB PE=4 SV=1	0	0	0	0	6.20359
comp127968_c0_seq5	tr|H2ZUB7|H2ZUB7_LATCH Uncharacterized protein (Fragment) OS=Latimeria chalumnae PE=4 SV=1	1.65076	0.189034	4.40054	4.33271	6.20065
comp127541_c0_seq1	tr|H3BHS9|H3BHS9_LATCH Uncharacterized protein (Fragment) OS=Latimeria chalumnae PE=4 SV=1	0.201634	0.356144	1.02857	2.22959	6.19967
comp145662_c3_seq5	---	0.422233	0.536053	1.86394	4.13586	6.19692
comp130814_c0_seq2	tr|T1FV46|T1FV46_HELRO 40S ribosomal protein S8 OS=Helobdella robusta PE=3 SV=1	0	0	1.13093	4.23189	6.17532
comp128378_c2_seq6	tr|U3K9U3|U3K9U3_FICAL Uncharacterized protein (Fragment) OS=Ficedula albicollis GN=PTPRJ PE=4 SV=1	0.0840643	0.124328	3.17313	4.8089	6.12516
comp143343_c1_seq3	tr|F6Z5P5|F6Z5P5_XENTR Uncharacterized protein (Fragment) OS=Xenopus tropicalis GN=tgm5 PE=3 SV=1	0.356144	2.40599	3.23419	4.47573	6.11832
comp126553_c0_seq1	sp|Q9PRF8|B2MG_ACIBE Beta-2-microglobulin OS=Acipenser baerii GN=b2m PE=2 SV=1	2.42492	3.96625	4.1811	4.46728	6.1179
comp148868_c0_seq2	tr|M3YZD3|M3YZD3_MUSPF Uncharacterized protein OS=Mustela putorius furo GN=COL17A1 PE=4 SV=1	0.111031	0.214125	0.722466	4.99141	6.11728
comp140121_c0_seq1	tr|S4R4Z2|S4R4Z2_PETMA Uncharacterized protein (Fragment) OS=Petromyzon marinus GN=MMP21 PE=4 SV=1	0	0.526069	1.5008	3.72792	6.09993
comp131200_c1_seq1	tr|F7DSP2|F7DSP2_MONDO Uncharacterized protein OS=Monodelphis domestica GN=F10 PE=3 SV=2	0	1.73118	2.44361	3.73118	6.09761
comp132778_c0_seq1	tr|D2CZD1|D2CZD1_EPICO Chitinase 2 OS=Epinephelus coioides PE=2 SV=1	1.31615	0.344828	1.0072	0.782409	6.09022
comp138341_c0_seq2	---	0	0	1.92979	4.81352	6.0881
comp122902_c0_seq1	---	0.214125	0	0.31034	0	6.08428
comp123302_c0_seq1	tr|M4A011|M4A011_XIPMA Uncharacterized protein (Fragment) OS=Xiphophorus maculatus PE=4 SV=1	0	0	0	0.731183	6.08321
comp132543_c0_seq2	tr|O57344|O57344_XENLA Synaptophysin OS=Xenopus laevis GN=syp PE=2 SV=1	1.44361	0.669027	2.15381	4.61883	6.08236
comp81914_c0_seq2	tr|B5X6A6|B5X6A6_SALSA Cystatin OS=Salmo salar GN=CYT PE=2 SV=1	0	0.137504	0.111031	0.505891	6.06996
comp132798_c0_seq2	tr|Q08CI9|Q08CI9_DANRE Zgc:153034 OS=Danio rerio GN=pmt PE=2 SV=1	0.545968	1.66448	1.1177	3.52857	6.06717
comp133872_c0_seq6	tr|T1FMF9|T1FMF9_HELRO Ribosomal protein L19 OS=Helobdella robusta PE=3 SV=1	0.0976108	0.0976108	0	0.0703893	6.05485
comp129702_c0_seq1	tr|T1FNR8|T1FNR8_HELRO Uncharacterized protein OS=Helobdella robusta PE=4 SV=1	0	0	0	0	6.05463
comp122693_c0_seq1	sp|P13579|GLB4_LUMTE Extracellular globin-4 OS=Lumbricus terrestris PE=1 SV=1	0	0	0	0	6.05159
comp145928_c4_seq1	tr|I3JTX8|I3JTX8_ORENI Uncharacterized protein OS=Oreochromis niloticus GN=LOC100701440 PE=4 SV=1	0.250962	0.604071	1.5509	4.1177	6.04111
comp137641_c1_seq2	tr|I3JTX8|I3JTX8_ORENI Uncharacterized protein OS=Oreochromis niloticus GN=LOC100701440 PE=4 SV=1	0.0703893	1.12433	2.18903	3.99095	6.03738
comp144071_c2_seq1	tr|H3A1D5|H3A1D5_LATCH Uncharacterized protein (Fragment) OS=Latimeria chalumnae PE=4 SV=1	0.400538	0.970854	0.879706	4.17871	6.03122
comp126281_c0_seq2	tr|H9GA71|H9GA71_ANOCA Uncharacterized protein OS=Anolis carolinensis PE=3 SV=1	1.33342	1.34483	2.93734	3.11437	6.01903
comp129334_c0_seq1	tr|H3ADU2|H3ADU2_LATCH Uncharacterized protein OS=Latimeria chalumnae PE=3 SV=1	0.0285692	0.201634	0.286881	2.61824	6.01257
comp141889_c0_seq1	tr|Q7T3G5|Q7T3G5_DANRE Poly(A) binding protein, cytoplasmic 4 (Inducible form) OS=Danio rerio GN=pabpc4 PE=2 SV=1	0.250962	0.823749	3.1177	4.73985	5.99707
comp125666_c0_seq2	tr|F4WG87|F4WG87_ACREC 40S ribosomal protein S5 OS=Acromyrmex echinatior GN=G5I_04661 PE=3 SV=1	0	0.910733	0	0.731183	5.94087
comp144071_c0_seq1	tr|G3N4A6|G3N4A6_GASAC Uncharacterized protein (Fragment) OS=Gasterosteus aculeatus PE=4 SV=1	0.0840643	0.731183	0.963474	3.99639	5.93121
comp144912_c0_seq1	sp|Q93134|GBLP_BIOGL Guanine nucleotide-binding protein subunit beta-2-like 1 OS=Biomphalaria glabrata PE=2 SV=1	0	0	0	0	5.92196
comp146518_c0_seq1	tr|E7F5R2|E7F5R2_DANRE Uncharacterized protein OS=Danio rerio GN=LOC100151589 PE=4 SV=1	0.0703893	2.65535	2.45418	3.16189	5.91982
comp113901_c0_seq7	tr|T1EM48|T1EM48_HELRO Uncharacterized protein OS=Helobdella robusta PE=3 SV=1	0	0.176323	0.85599	4.86146	5.91839
comp120564_c0_seq2	tr|T1ELU1|T1ELU1_HELRO Uncharacterized protein OS=Helobdella robusta PE=3 SV=1	0	0	0	0	5.91815
comp127234_c0_seq2	---	0.422233	1.48543	2.03562	1.74846	5.91217
comp84032_c0_seq1	tr|E7F8L7|E7F8L7_DANRE Uncharacterized protein OS=Danio rerio GN=LOC100535618 PE=4 SV=1	0.333424	0.15056	0.367371	1.37851	5.91097
comp129226_c1_seq1	tr|F1QMX8|F1QMX8_DANRE Uncharacterized protein (Fragment) OS=Danio rerio GN=crybb1l1 PE=4 SV=1	0.659925	0.367371	0	0.400538	5.90497
comp142856_c1_seq4	tr|K7F5R7|K7F5R7_PELSI Uncharacterized protein OS=Pelodiscus sinensis PE=4 SV=1	3.20006	3.93923	4.59395	1.20789	5.89336
comp124247_c0_seq1	tr|Q9PUA2|Q9PUA2_ANGJA Rod opsin OS=Anguilla japonica GN=fwo PE=2 SV=1	0	0	0	0.0285692	5.88435
comp123960_c0_seq1	tr|Q90ZI4|Q90ZI4_PAGMA Phospholipase A2 (Precursor) OS=Pagrus major GN=ppla2-1 PE=2 SV=1	0	0	0.176323	0.659925	5.87627
comp139565_c0_seq3	tr|G1NEQ1|G1NEQ1_MELGA Uncharacterized protein (Fragment) OS=Meleagris gallopavo GN=LOC100546099 PE=3 SV=2	0.15056	1.76553	1.28688	4.21412	5.87184
comp143039_c0_seq1	tr|D3WGD5|D3WGD5_CTEID Glucokinase OS=Ctenopharyngodon idella GN=GK PE=2 SV=1	0	0.0840643	0.0285692	0.782409	5.87012
comp142479_c2_seq1	tr|B5X7N5|B5X7N5_SALSA Cathepsin H OS=Salmo salar GN=CATH PE=2 SV=1	1.02857	1.08406	2.41954	4.23036	5.86864
comp125454_c1_seq1	tr|E3TDD0|E3TDD0_9TELE Anterior gradient protein 2-like protein OS=Ictalurus furcatus GN=AGR2 PE=2 SV=1	0.367371	1.91456	3.29719	1.63227	5.84273
comp122177_c0_seq1	tr|Q6P8F0|Q6P8F0_XENTR Transmembrane 4 superfamily member 4 OS=Xenopus tropicalis GN=tm4sf4 PE=2 SV=1	0	0.0703893	1.08406	4.21723	5.84097
comp125262_c0_seq1	tr|B6RB82|B6RB82_HALDI Ribosomal protein l OS=Haliotis discus discus PE=2 SV=1	0	0	0	0.0426443	5.83491
comp133034_c0_seq1	---	0.641546	2.35614	4.53605	4.67073	5.83036
comp118797_c0_seq1	tr|H8PHI2|H8PHI2_SALSA Liver-expressed antimicrobial peptide 2 isoform C OS=Salmo salar GN=LEAP-2C PE=4 SV=1	0.286881	0.275007	1.70929	2.78031	5.81916
comp108041_c0_seq1	tr|Q5KSX8|Q5KSX8_ECHDE C-type lectin OS=Echidna delicatula GN=edl PE=2 SV=1	0	0.263034	0.201634	0	5.81686
comp121265_c0_seq1	tr|S5R5I0|S5R5I0_SALSA Aquaporin 8ab OS=Salmo salar GN=aqp8ab PE=2 SV=1	0	0	0.0976108	0.189034	5.80941
comp128639_c0_seq9	tr|H3A7P9|H3A7P9_LATCH Uncharacterized protein OS=Latimeria chalumnae PE=4 SV=1	0.0840643	1.60881	1.56071	3.72465	5.80839
comp98135_c0_seq1	tr|T1FNM2|T1FNM2_HELRO 40S ribosomal protein S12 OS=Helobdella robusta PE=3 SV=1	0	0	0	0	5.80349
comp148305_c1_seq1	tr|H2LQS7|H2LQS7_ORYLA Uncharacterized protein (Fragment) OS=Oryzias latipes GN=LOC101155957 PE=4 SV=1	0.0703893	0.0426443	0.0976108	1.33914	5.80142
comp115436_c1_seq1	---	0	2.14405	3.69377	4.3978	5.79779
comp144071_c1_seq1	tr|A7KE05|A7KE05_SALSA Collagen Type XI Alpha2 OS=Salmo salar GN=COL11A2 PE=4 SV=1	0.214125	0.659925	0.871844	3.88753	5.79103
comp137661_c0_seq6	tr|G3NKZ1|G3NKZ1_GASAC Histidine ammonia-lyase OS=Gasterosteus aculeatus PE=3 SV=1	0.0143553	0.176323	3.00899	3.55582	5.78686
comp145928_c2_seq1	tr|I3JTX8|I3JTX8_ORENI Uncharacterized protein OS=Oreochromis niloticus GN=LOC100701440 PE=4 SV=1	0.124328	0.790772	1.29278	3.87381	5.77215
comp139142_c0_seq2	tr|Q5HZS3|Q5HZS3_XENLA LOC496318 protein OS=Xenopus laevis GN=tspan1 PE=2 SV=1	0.536053	2.98732	2.96901	3.47768	5.76765
comp146889_c0_seq5	tr|E7F408|E7F408_DANRE Uncharacterized protein OS=Danio rerio GN=si:ch73-334d15.1 PE=3 SV=1	0	0.250962	0.956057	4.14486	5.76261
comp133630_c1_seq3	tr|E7FG48|E7FG48_DANRE Uncharacterized protein OS=Danio rerio GN=tppp3 PE=4 SV=1	0	2.22342	2.90304	3.53854	5.76049
comp145196_c0_seq1	tr|H3B4K8|H3B4K8_LATCH Uncharacterized protein OS=Latimeria chalumnae PE=4 SV=1	0.226509	0.298658	2.72247	4.70819	5.73579
comp123804_c0_seq1	tr|H3ANP6|H3ANP6_LATCH Uncharacterized protein OS=Latimeria chalumnae PE=4 SV=1	0.111031	1.9486	3.73985	3.45943	5.73335
comp128119_c1_seq1	tr|A4IH28|A4IH28_XENTR LOC100125109 protein OS=Xenopus tropicalis GN=cryba4 PE=2 SV=1	0	0.250962	0.650765	0.722466	5.7301
comp126898_c0_seq1	tr|K4FSX2|K4FSX2_CALMI Mucin-2-like protein OS=Callorhynchus milii PE=2 SV=1	0.298658	0.321928	0.344828	1.26303	5.72846
comp123972_c0_seq2	tr|Q5KTT1|Q5KTT1_ANGJA Deoxyribonuclease OS=Anguilla japonica GN=DNASE1 PE=2 SV=1	0.226509	0	0.176323	1.0072	5.71946
comp128679_c1_seq1	tr|F0J8P3|F0J8P3_AMBVA HSP70 family member (Fragment) OS=Amblyomma variegatum PE=2 SV=1	0	0.163499	0	0	5.71781
comp129069_c0_seq2	tr|E1B2R2|E1B2R2_SCYPA Lysozyme OS=Scylla paramamosain GN=LZM PE=3 SV=1	0.594549	0.31034	0.678072	1.43296	5.71315
comp121339_c0_seq4	tr|T1G090|T1G090_HELRO Uncharacterized protein (Fragment) OS=Helobdella robusta PE=3 SV=1	0	0	0	0	5.70155
comp118651_c1_seq1	---	2.05311	1.62293	3.90497	3.31034	5.67751
comp63982_c0_seq1	sp|Q9GRJ3|RS23_LUMRU 40S ribosomal protein S23 OS=Lumbricus rubellus GN=RPS23 PE=2 SV=1	0	0	0.0976108	0	5.67356
comp130561_c2_seq3	tr|Q5TLN1|Q5TLN1_ANGJA Reverse transcriptase OS=Anguilla japonica PE=4 SV=1	0.650765	0.903038	1.9855	2.93357	5.66903
comp129319_c1_seq2	tr|Q2MJK5|Q2MJK5_HALDH Heat shock protein 70 OS=Haliotis discus hannai PE=2 SV=1	0.124328	0	0	0	5.65535
comp128790_c1_seq1	tr|M3XGZ2|M3XGZ2_LATCH Uncharacterized protein OS=Latimeria chalumnae PE=3 SV=1	0	0	0.0285692	0.565597	5.64731
comp141497_c2_seq1	tr|H3ARP6|H3ARP6_LATCH Uncharacterized protein OS=Latimeria chalumnae PE=4 SV=1	0	0.31034	0.713696	4.33771	5.62936
comp141730_c1_seq2	tr|F1QBX6|F1QBX6_DANRE Uncharacterized protein OS=Danio rerio GN=slc5a1 PE=3 SV=1	2.36457	3.09424	1.87578	3.0268	5.62877
comp133323_c0_seq1	tr|T1FNP6|T1FNP6_HELRO Uncharacterized protein OS=Helobdella robusta PE=3 SV=1	0	0	0	0	5.61941
comp133124_c1_seq18	tr|R7V6Y0|R7V6Y0_CAPTE Uncharacterized protein OS=Capitella teleta GN=CAPTEDRAFT_224241 PE=3 SV=1	0	0	0	0	5.61383
comp132332_c0_seq1	tr|G3NEW0|G3NEW0_GASAC Uncharacterized protein OS=Gasterosteus aculeatus GN=MYH13 (3 of 8) PE=4 SV=1	0	1.07039	0.555816	0.748461	5.61265
comp108142_c0_seq1	tr|T1E9Y0|T1E9Y0_ANOAQ Putative 60s acidic ribosomal protein p2 (Fragment) OS=Anopheles aquasalis PE=2 SV=1	0	0	0	0	5.61176
comp136691_c0_seq1	tr|H0YUR2|H0YUR2_TAEGU Uncharacterized protein (Fragment) OS=Taeniopygia guttata GN=ACE PE=4 SV=1	0.731183	1.57531	1.10434	3.07211	5.61147
comp132657_c0_seq1	tr|B5RI40|B5RI40_SALSA Putative uncharacterized protein (Fragment) OS=Salmo salar PE=2 SV=1	0	0.0976108	2.95977	3.853	5.60999
comp56161_c0_seq1	tr|G3PP61|G3PP61_GASAC Uncharacterized protein OS=Gasterosteus aculeatus PE=4 SV=1	0.0285692	0.0285692	0	0	5.6008
comp118845_c0_seq4	tr|T1FNE5|T1FNE5_HELRO 40S ribosomal protein S3a OS=Helobdella robusta PE=3 SV=1	0	0	0	0.0426443	5.58676
comp118773_c0_seq3	---	0.0565835	3.38267	3.48543	4.39232	5.58195
comp111302_c0_seq1	tr|Q6P5W2|Q6P5W2_HUMAN LOC400590 protein OS=Homo sapiens GN=LOC400590 PE=4 SV=1	0	0	0	0	5.57289
comp141616_c1_seq5	---	3.36457	2.80941	3.79597	4.3067	5.56377
comp142775_c0_seq2	tr|M3ZZ77|M3ZZ77_XIPMA Uncharacterized protein (Fragment) OS=Xiphophorus maculatus GN=NEFH PE=3 SV=1	1.26303	1.40599	1.31034	3.50843	5.56224
comp149633_c0_seq1	tr|C5IW81|C5IW81_9ANNE NADH-ubiquinone oxidoreductase chain 1 (Fragment) OS=Aporrectodea caliginosa GN=ND1 PE=3 SV=1	0	0	0	0	5.54381
comp125094_c0_seq10	tr|A8U9Y9|A8U9Y9_SIPNU Putative ribosomal protein P1 OS=Sipunculus nudus PE=3 SV=1	0	0	0.0703893	0	5.54288
comp136229_c1_seq1	tr|M3ZS25|M3ZS25_XIPMA Uncharacterized protein OS=Xiphophorus maculatus PE=4 SV=1	0	2.69599	4.45878	4.52231	5.53512
comp124273_c0_seq3	tr|T1EGJ9|T1EGJ9_HELRO Uncharacterized protein OS=Helobdella robusta PE=4 SV=1	0	0	0	0	5.53481
comp141462_c0_seq2	---	0.0976108	1.40054	4.01257	4.47184	5.53419
comp135629_c0_seq1	tr|T1FN68|T1FN68_HELRO Uncharacterized protein OS=Helobdella robusta PE=3 SV=1	0	0	0	0	5.53294
comp141615_c1_seq1	tr|B1H1U5|B1H1U5_XENLA LOC100158309 protein (Fragment) OS=Xenopus laevis GN=LOC100158309 PE=2 SV=1	0.124328	0.344828	0.632268	1.11103	5.52701
comp56784_c0_seq1	tr|T1G0R7|T1G0R7_HELRO Uncharacterized protein OS=Helobdella robusta PE=3 SV=1	0	0	0	0	5.52293
comp141025_c0_seq1	tr|D3XD69|D3XD69_DANRE UDP glucuronosyltransferase 1 family polypeptide b7 isoform 1 OS=Danio rerio GN=Ugt1b7 PE=2 SV=1	0.201634	2.30159	4.04963	4.20633	5.50906
comp87454_c0_seq1	tr|T1EUA6|T1EUA6_HELRO Uncharacterized protein OS=Helobdella robusta PE=3 SV=1	0	0	0	0	5.50398
comp127714_c0_seq3	tr|O97435|O97435_LUMRU Hemoglobin C chain (Precursor) OS=Lumbricus rubellus PE=2 SV=1	0	0	0	0	5.49793
comp141916_c1_seq3	---	0.0565835	0.485427	3.33342	3.93452	5.49729
comp34585_c0_seq1	tr|A8UFK0|A8UFK0_AREMA Ribosomal protein rpl34 OS=Arenicola marina PE=3 SV=1	0	0	0	0	5.49153
comp148347_c0_seq7	tr|F6SLS5|F6SLS5_MONDO Uncharacterized protein OS=Monodelphis domestica GN=LTBP1 PE=4 SV=2	0.739848	1.0072	2.53107	4.30816	5.49057
comp123057_c0_seq1	tr|B9EN96|B9EN96_SALSA Lectin OS=Salmo salar GN=LECA PE=2 SV=1	0.0840643	0	0	2.28688	5.48961
comp147261_c0_seq4	tr|I3KCR7|I3KCR7_ORENI Uncharacterized protein OS=Oreochromis niloticus GN=LOC100704137 PE=4 SV=1	0	0.226509	1.51096	1.57046	5.48736
comp147049_c0_seq1	---	0	0	0.201634	3.9241	5.48543
comp111619_c0_seq1	tr|H3AA62|H3AA62_LATCH Uncharacterized protein (Fragment) OS=Latimeria chalumnae PE=4 SV=1	0.238787	0.286881	0.815575	1.12433	5.48478
comp60931_c1_seq1	tr|B5XCU8|B5XCU8_SALSA Annexin OS=Salmo salar GN=ANXA1 PE=2 SV=1	0.516015	0.516015	0	0.400538	5.45943
comp142790_c0_seq1	tr|N0DRK7|N0DRK7_ONCMY Cytochrome P450 family 8 subfamily b polypeptide 1-1 OS=Oncorhynchus mykiss GN=cyp8b1-1 PE=2 SV=1	0.678072	2.31615	2.93168	4.15462	5.45812
comp107985_c0_seq1	tr|T1EX43|T1EX43_HELRO Uncharacterized protein OS=Helobdella robusta PE=4 SV=1	0	0	0	0	5.44791
comp148188_c0_seq3	---	0.0143553	0.163499	0.226509	2.20477	5.44725
comp145099_c0_seq2	tr|F7D625|F7D625_ORNAN Uncharacterized protein OS=Ornithorhynchus anatinus GN=GPM6A PE=4 SV=2	0	1.18903	1.31615	3.33056	5.44593
comp120433_c1_seq1	tr|U3R0B0|U3R0B0_9ANNE Cytochrome b OS=Tonoscolex birmanicus GN=CYTB PE=4 SV=1	0	0	0	0	5.44394
comp125829_c0_seq1	tr|F1R9A2|F1R9A2_DANRE Selenoprotein M OS=Danio rerio GN=selm PE=4 SV=1	0	0	0.454176	1.32769	5.42995
comp124842_c0_seq1	tr|M7AW09|M7AW09_CHEMY C-4 methylsterol oxidase OS=Chelonia mydas GN=UY3_13932 PE=4 SV=1	1.34483	0.15056	0.443607	2	5.41785
comp135293_c0_seq1	tr|I3JSF8|I3JSF8_ORENI Uncharacterized protein OS=Oreochromis niloticus PE=4 SV=1	0.422233	0.903038	1.02148	3.50843	5.41752
comp129647_c0_seq2	tr|R0JL43|R0JL43_ANAPL Uncharacterized protein OS=Anas platyrhynchos GN=Anapl_14604 PE=4 SV=1	0.516015	0.124328	0.565597	3.93734	5.41109
comp86982_c0_seq1	tr|T1EGC0|T1EGC0_HELRO Uncharacterized protein OS=Helobdella robusta PE=4 SV=1	0	0	0	0	5.41007
comp115684_c3_seq1	tr|D1MX84|D1MX84_ANGJA Pepsinogen OS=Anguilla japonica GN=PEP PE=2 SV=1	0	0	0	0	5.40122
comp129545_c3_seq1	tr|H3AZW4|H3AZW4_LATCH Uncharacterized protein (Fragment) OS=Latimeria chalumnae PE=3 SV=1	0	0.815575	2.26604	4.23649	5.39575
comp128777_c0_seq2	tr|H3DAR4|H3DAR4_TETNG Uncharacterized protein OS=Tetraodon nigroviridis GN=ENDOU PE=4 SV=1	0	0.0426443	0	0.799087	5.38474
comp149643_c0_seq1	tr|Q642W1|Q642W1_RIFPA NADH-ubiquinone oxidoreductase chain 4 (Fragment) OS=Riftia pachyptila GN=nad4 PE=3 SV=1	0	0	0.0285692	0	5.38267
comp120918_c0_seq6	---	0.0703893	0.298658	0.0976108	1	5.38024
comp137315_c0_seq2	sp|Q08CS6|MOXD2_DANRE DBH-like monooxygenase protein 2 homolog OS=Danio rerio GN=moxd2 PE=2 SV=2	2.67129	3.89142	2.44626	3.25701	5.37643
comp125902_c1_seq1	tr|T1FP41|T1FP41_HELRO Uncharacterized protein OS=Helobdella robusta PE=3 SV=1	0.0840643	0.176323	0.378512	0.678072	5.36947
comp141885_c1_seq1	tr|B9ELL6|B9ELL6_SALSA Mimecan OS=Salmo salar GN=MIME PE=2 SV=1	0.0426443	0.0426443	2.23879	3.16511	5.36562
comp144047_c0_seq2	tr|F6UXG0|F6UXG0_HORSE Uncharacterized protein (Fragment) OS=Equus caballus GN=RYR3 PE=4 SV=1	0.0703893	0.722466	0.790772	2.88362	5.36142
comp135171_c2_seq2	sp|P21810|PGS1_HUMAN Biglycan OS=Homo sapiens GN=BGN PE=1 SV=2	0.0426443	0.286881	2.27501	3.74416	5.36036
comp111851_c0_seq1	sp|P68512|FEL_CYPCA Fish-egg lectin OS=Cyprinus carpio PE=1 SV=1	1.4489	2.58496	2.21412	1.72247	5.35826
comp98889_c0_seq1	tr|C3ZCV7|C3ZCV7_BRAFL Putative uncharacterized protein OS=Branchiostoma floridae GN=BRAFLDRAFT_284108 PE=3 SV=1	0	0	0	0	5.34625
comp46000_c0_seq1	tr|U3QY30|U3QY30_9ANNE NADH dehydrogenase subunit 5 OS=Tonoscolex birmanicus GN=ND5 PE=4 SV=1	0	0	0.0285692	0	5.3427
comp125279_c0_seq1	tr|I3J0Z3|I3J0Z3_ORENI Uncharacterized protein OS=Oreochromis niloticus GN=LOC100705516 PE=4 SV=1	0	0.704872	0.584963	1.73985	5.32912
comp136867_c0_seq1	tr|H2TRH0|H2TRH0_TAKRU Uncharacterized protein OS=Takifugu rubripes GN=LOC777989 PE=4 SV=1	0.0703893	2.59216	4.09339	3.77926	5.32012
comp148237_c0_seq3	tr|F1Q8S5|F1Q8S5_DANRE Uncharacterized protein (Fragment) OS=Danio rerio GN=col4a1 PE=4 SV=2	0.863938	0.432959	2.6017	3.88753	5.31832
comp144343_c0_seq5	tr|M3XI42|M3XI42_LATCH Uncharacterized protein OS=Latimeria chalumnae PE=4 SV=1	0.918386	1.9486	1.67807	3.63459	5.30779
comp125902_c0_seq1	tr|T1FP41|T1FP41_HELRO Uncharacterized protein OS=Helobdella robusta PE=3 SV=1	0.275007	0.31034	0.411426	0.321928	5.30195
comp85610_c0_seq1	tr|E9LR67|E9LR67_9ANNE 60S ribosomal L7a-like protein OS=Phragmatopoma lapidosa PE=2 SV=1	0.0703893	0	0	0	5.30086
comp127122_c0_seq1	tr|L7M8K7|L7M8K7_9ACAR Putative peroxisomal phytanoyl-coa hydroxylase OS=Rhipicephalus pulchellus PE=2 SV=1	0	0	0	0	5.29462
comp143039_c1_seq1	---	0	0.0565835	0.0565835	0.604071	5.29057
comp127994_c0_seq1	tr|L5LCX8|L5LCX8_MYODS Group XVI phospholipase A2 OS=Myotis davidii GN=MDA_GLEAN10009118 PE=4 SV=1	0	0.0565835	2.97453	4.05485	5.25588
comp103233_c0_seq1	---	0	0	4.20555	3.87873	5.25437
comp125640_c0_seq1	tr|H3AZB2|H3AZB2_LATCH Uncharacterized protein (Fragment) OS=Latimeria chalumnae PE=4 SV=1	0	0.0703893	3.50589	4.20633	5.25437
comp125553_c0_seq1	tr|Q642W1|Q642W1_RIFPA NADH-ubiquinone oxidoreductase chain 4 (Fragment) OS=Riftia pachyptila GN=nad4 PE=3 SV=1	0	0.0285692	0	0	5.24907
comp114570_c0_seq1	---	0	0	0	0	5.24222
comp142265_c3_seq1	---	0.0426443	0.790772	0.400538	4.15137	5.23993
comp136205_c5_seq1	tr|K7F810|K7F810_PELSI Uncharacterized protein OS=Pelodiscus sinensis GN=ALDH8A1 PE=3 SV=1	0.0703893	0	0.0285692	2.67582	5.23266
comp142570_c0_seq1	tr|U3J4F7|U3J4F7_ANAPL Uncharacterized protein (Fragment) OS=Anas platyrhynchos GN=PRELP PE=4 SV=1	0.0143553	0.111031	2.11103	3.16672	5.23189
comp142054_c0_seq1	tr|T1F948|T1F948_HELRO Uncharacterized protein OS=Helobdella robusta PE=4 SV=1	0	0	0	0	5.22805
comp56564_c0_seq1	tr|H3AVZ6|H3AVZ6_LATCH Uncharacterized protein (Fragment) OS=Latimeria chalumnae PE=3 SV=1	1.3505	0.773996	0.678072	0.879706	5.22612
comp113594_c0_seq1	tr|A9LMJ6|A9LMJ6_HALDI Ribosomal protein S9 OS=Haliotis discus discus PE=2 SV=1	0	0	0	0	5.21374
comp137529_c0_seq2	tr|Q8CBQ2|Q8CBQ2_MOUSE Putative uncharacterized protein OS=Mus musculus GN=Cnn1 PE=2 SV=1	0.815575	0.321928	1.74846	3.0036	5.21296
comp100479_c0_seq1	tr|T1FMQ7|T1FMQ7_HELRO Uncharacterized protein OS=Helobdella robusta PE=4 SV=1	0	0	0	0	5.21023
comp115246_c0_seq1	tr|H3B3W9|H3B3W9_LATCH Uncharacterized protein (Fragment) OS=Latimeria chalumnae PE=4 SV=1	0.176323	0.15056	0.176323	0.250962	5.20633
comp132057_c0_seq1	tr|I3KII8|I3KII8_ORENI Uncharacterized protein OS=Oreochromis niloticus GN=LOC100705651 PE=3 SV=1	0.201634	0.454176	0.505891	3.10601	5.20203
comp129690_c1_seq1	---	0	0.214125	2.29572	3.11936	5.19928
comp127541_c1_seq2	---	0.516015	1	1.37851	2.0036	5.19928
comp143670_c0_seq1	tr|C7EZL1|C7EZL1_9PERO Proton pump beta subunit OS=Siniperca scherzeri PE=2 SV=1	0.238787	2.52105	0.464668	3.904	5.17871
comp143294_c1_seq1	tr|C1BKU5|C1BKU5_OSMMO Tenomodulin OS=Osmerus mordax GN=TNMD PE=2 SV=1	0	1.12433	0.263034	0.389567	5.17233
comp99109_c0_seq2	tr|C9W1H1|C9W1H1_RHISA Ribosomal protein L12 OS=Rhipicephalus sanguineus PE=2 SV=1	0	0	0	0	5.16591
comp123680_c0_seq1	tr|S5UP12|S5UP12_CLABA Epidermal differentiation-specific protein (Fragment) OS=Clarias batrachus PE=2 SV=1	0.111031	0.286881	0.948601	0.367371	5.15987
comp129736_c0_seq4	tr|B8ZZ03|B8ZZ03_LUMRU Lumbrokinase-Da2 (Precursor) OS=Lumbricus rubellus PE=3 SV=1	0	0.0840643	0	0	5.15826
comp96630_c0_seq1	tr|J9Q398|J9Q398_OSTED Ribosomal protein S7 OS=Ostrea edulis PE=2 SV=1	0	0	0	0	5.15381
comp131888_c0_seq3	tr|E7F408|E7F408_DANRE Uncharacterized protein OS=Danio rerio GN=si:ch73-334d15.1 PE=3 SV=1	0	0	0.604071	4.13996	5.14771
comp140476_c0_seq2	tr|Q6PBT3|Q6PBT3_DANRE Fasciculation and elongation protein zeta 1 (Zygin I) OS=Danio rerio GN=fez1 PE=2 SV=1	0	1.46467	3.08746	4.08831	5.14568
comp143872_c1_seq2	tr|H3AP54|H3AP54_LATCH Uncharacterized protein OS=Latimeria chalumnae PE=4 SV=1	0.111031	0.275007	0.526069	1.58015	5.14405
comp146518_c1_seq1	---	0	1.75702	2.45418	2.29278	5.14323
comp138191_c1_seq1	tr|I3JZ57|I3JZ57_ORENI Amine oxidase OS=Oreochromis niloticus GN=LOC100696662 PE=3 SV=1	0.0285692	0.0285692	0.0565835	0.111031	5.13996
comp101029_c0_seq1	tr|T1EF01|T1EF01_HELRO 60S ribosomal protein L18a OS=Helobdella robusta PE=3 SV=1	0	0	0	0	5.13955
comp133747_c1_seq1	---	0.15056	1.926	3.7845	3.82782	5.12928
comp120573_c0_seq1	tr|B5XGF5|B5XGF5_SALSA Chymotrypsin-like protease CTRL-1 OS=Salmo salar GN=CTRL PE=2 SV=1	0	0.0840643	0	1.18269	5.12639
comp149653_c0_seq1	tr|A8UEI0|A8UEI0_AREMA Ribosomal protein rps4 (Fragment) OS=Arenicola marina PE=2 SV=1	0	0	0	0	5.12309
comp139072_c1_seq1	tr|E4VNZ2|E4VNZ2_DANRE Dynamin 1 OS=Danio rerio GN=dnm1 PE=2 SV=1	1.11103	0.321928	1.52105	3.7366	5.11936
comp138020_c0_seq2	---	1.75702	1.29278	1.99639	3.8268	5.11437
comp124323_c0_seq1	tr|T1FNP6|T1FNP6_HELRO Uncharacterized protein OS=Helobdella robusta PE=3 SV=1	0	0.0703893	0.111031	0	5.10685
comp82646_c0_seq1	tr|T1EMI9|T1EMI9_HELRO Uncharacterized protein OS=Helobdella robusta PE=3 SV=1	0	0	0	0	5.10518
comp118837_c0_seq1	sp|Q9WUR4|RNAS1_MYOGA Ribonuclease pancreatic OS=Myodes glareolus GN=RNASE1 PE=2 SV=1	0	0	0.823749	2.42761	5.10476
comp128790_c0_seq1	tr|U3KBU0|U3KBU0_FICAL Uncharacterized protein OS=Ficedula albicollis PE=4 SV=1	0	0	0.411426	0.722466	5.10056
comp139137_c0_seq3	tr|T1ECZ4|T1ECZ4_HELRO Elongation factor 1-alpha OS=Helobdella robusta PE=3 SV=1	0.0840643	0	0	0	5.09508
comp140985_c5_seq19	tr|F7FDN2|F7FDN2_ORNAN Nuclear factor 1 OS=Ornithorhynchus anatinus GN=NFIB PE=3 SV=1	0.0703893	0.137504	0.238787	2.05658	5.09381
comp131206_c1_seq1	tr|H3AWX7|H3AWX7_LATCH Uncharacterized protein (Fragment) OS=Latimeria chalumnae PE=4 SV=1	0.111031	0.111031	1.12433	0.454176	5.08746
comp141551_c0_seq2	tr|E7FFA0|E7FFA0_DANRE Uncharacterized protein OS=Danio rerio GN=ampd3a PE=4 SV=1	0.0703893	0.344828	1.21412	4.04789	5.08661
comp125097_c0_seq6	---	0	1.5008	2.09424	4.07382	5.08576
comp127552_c0_seq1	sp|P13579|GLB4_LUMTE Extracellular globin-4 OS=Lumbricus terrestris PE=1 SV=1	0	0	0	0	5.08279
comp136607_c1_seq1	---	0	0	2.50589	2.65764	5.07895
comp137141_c2_seq1	tr|G3P2F2|G3P2F2_GASAC Uncharacterized protein (Fragment) OS=Gasterosteus aculeatus GN=ATP4A PE=3 SV=1	0.286881	1.63691	0.871844	3.99639	5.07852
comp136453_c0_seq1	tr|H3ACC4|H3ACC4_LATCH Uncharacterized protein (Fragment) OS=Latimeria chalumnae PE=4 SV=1	0.0426443	3.07211	3.65764	4.03826	5.07724
comp139060_c0_seq5	tr|F1QBE9|F1QBE9_DANRE Uncharacterized protein OS=Danio rerio GN=ccl25b PE=4 SV=1	0.594549	0.516015	1.97085	3.24336	5.07553
comp135944_c0_seq7	---	0.0840643	0.526069	0.378512	1.47508	5.07168
comp143742_c0_seq1	tr|Q7ZVP3|Q7ZVP3_DANRE Matn1 protein (Fragment) OS=Danio rerio GN=matn1 PE=2 SV=1	0	0.333424	0.201634	0.0976108	5.06867
comp134015_c1_seq2	tr|I3KXA9|I3KXA9_ORENI Uncharacterized protein (Fragment) OS=Oreochromis niloticus GN=LOC100695761 PE=4 SV=1	0	0.422233	2.36737	3.8339	5.06566
comp140770_c0_seq4	tr|H2ZVM9|H2ZVM9_LATCH Uncharacterized protein OS=Latimeria chalumnae PE=3 SV=1	0.555816	1.41684	2.852	3.96625	5.06437
comp133799_c0_seq1	---	0.0565835	0.333424	2.43563	2.81762	5.06393
comp137633_c0_seq1	tr|H3ACS8|H3ACS8_LATCH Uncharacterized protein OS=Latimeria chalumnae PE=3 SV=1	0.286881	0.226509	0.263034	1.926	5.06393
comp139414_c0_seq7	tr|H3AAK2|H3AAK2_LATCH Uncharacterized protein (Fragment) OS=Latimeria chalumnae PE=4 SV=1	0	0.250962	2.04614	3.87283	5.06307
comp84904_c0_seq1	tr|R7UXC5|R7UXC5_CAPTE Uncharacterized protein OS=Capitella teleta GN=CAPTEDRAFT_162084 PE=3 SV=1	0	0	0	0	5.05572
comp144456_c2_seq1	tr|H3B9A8|H3B9A8_LATCH Uncharacterized protein OS=Latimeria chalumnae PE=4 SV=1	0	0.782409	2.73552	3.83592	5.05528
comp117446_c0_seq1	---	0.0840643	0.0976108	3.44493	3.25096	5.05441
comp118137_c1_seq1	tr|T1FN32|T1FN32_HELRO Uncharacterized protein OS=Helobdella robusta PE=3 SV=1	0	0	0	0.0565835	5.04352
comp121152_c0_seq1	tr|M3WK06|M3WK06_FELCA Uncharacterized protein (Fragment) OS=Felis catus GN=S100A4 PE=4 SV=1	0.0976108	0.887525	3.60051	3.42895	5.04264
comp135922_c2_seq2	tr|Q6P016|Q6P016_DANRE Purine nucleoside phosphorylase OS=Danio rerio GN=pnp4b PE=2 SV=1	0.275007	0.378512	0.604071	1.46467	5.04177
comp43378_c0_seq1	tr|T1EM16|T1EM16_HELRO Uncharacterized protein OS=Helobdella robusta PE=4 SV=1	0	0	0	0	5.03914
comp142892_c0_seq1	tr|G3WV15|G3WV15_SARHA Uncharacterized protein (Fragment) OS=Sarcophilus harrisii GN=F2 PE=3 SV=1	0	0.189034	0.137504	0.367371	5.03694
comp137836_c0_seq2	tr|H2ZT78|H2ZT78_LATCH Uncharacterized protein (Fragment) OS=Latimeria chalumnae PE=3 SV=1	0	0.0565835	0.454176	3.45418	5.0237
comp99781_c0_seq1	tr|K1R4D4|K1R4D4_CRAGI 40S ribosomal protein SA OS=Crassostrea gigas GN=CGI_10021852 PE=3 SV=1	0	0	0	0	5.01837
comp141113_c4_seq5	tr|Q2I743|Q2I743_LUMTE Extracellular hemoglobin linker L2 subunit (Precursor) OS=Lumbricus terrestris PE=1 SV=1	0	0	0.0840643	0.189034	5.01614
comp110332_c0_seq1	tr|T1EDE9|T1EDE9_HELRO Uncharacterized protein OS=Helobdella robusta PE=4 SV=1	0	0	0	0	5.01525
comp118726_c0_seq1	tr|U3QY30|U3QY30_9ANNE NADH dehydrogenase subunit 5 OS=Tonoscolex birmanicus GN=ND5 PE=4 SV=1	0.0426443	0	0	0.0285692	5.01346
comp102124_c0_seq1	tr|T1G7R7|T1G7R7_HELRO Ribosomal protein L15 OS=Helobdella robusta PE=3 SV=1	0	0	0	0	5.01257
comp127171_c0_seq1	tr|H2L493|H2L493_ORYLA Uncharacterized protein OS=Oryzias latipes GN=LOC101173883 PE=4 SV=1	0.367371	0.124328	2.82579	3.97361	5.00225
comp130724_c0_seq1	---	0.0426443	2.47249	3.39643	3.59574	4.99503
comp132183_c0_seq1	---	0	1.79077	3.01257	3.86096	4.99413
comp138035_c4_seq1	---	0	0	3.42761	3.55827	4.99367
comp138881_c0_seq13	tr|M7C6U9|M7C6U9_CHEMY Uncharacterized protein OS=Chelonia mydas GN=UY3_06616 PE=4 SV=1	1.52105	1.20789	3.36877	3.40327	4.98823
comp128053_c0_seq1	tr|Q6DFZ8|Q6DFZ8_DANRE Uncharacterized protein OS=Danio rerio GN=zgc:92480 PE=2 SV=1	0.879706	2.61824	3.96993	3.68706	4.98778
comp131871_c1_seq2	tr|G1QU35|G1QU35_NOMLE Uncharacterized protein OS=Nomascus leucogenys GN=LOC100586339 PE=4 SV=1	0.0703893	0.189034	0	0.956057	4.98048
comp110623_c0_seq1	tr|T1FWJ8|T1FWJ8_HELRO Uncharacterized protein OS=Helobdella robusta PE=3 SV=1	0	0	0	0	4.97865
comp55353_c0_seq1	---	0	0	0	0	4.97269
comp149636_c0_seq1	tr|Q2UXW3|Q2UXW3_LUMTE NADH-ubiquinone oxidoreductase chain 2 (Fragment) OS=Lumbricus terrestris GN=nd2 PE=3 SV=1	0	0	0.0285692	0	4.96763
comp132352_c0_seq1	tr|M7B6D0|M7B6D0_CHEMY Stonustoxin subunit alpha OS=Chelonia mydas GN=UY3_15198 PE=3 SV=1	0.0426443	0	0.0976108	0.992768	4.94111
comp116014_c0_seq1	sp|O77302|RS10_LUMRU 40S ribosomal protein S10 OS=Lumbricus rubellus GN=RPS10 PE=2 SV=1	0	0	0	0	4.94111
comp134875_c1_seq2	---	0.214125	0	2.29278	2.76129	4.926
comp110436_c0_seq1	sp|O46160|RL14_LUMRU 60S ribosomal protein L14 OS=Lumbricus rubellus GN=RPL14 PE=3 SV=1	0	0	0	0	4.92172
comp75104_c0_seq1	tr|T1G8E5|T1G8E5_HELRO Uncharacterized protein OS=Helobdella robusta PE=4 SV=1	0	0	0	0	4.92029
comp136229_c3_seq1	tr|I3MRW4|I3MRW4_SPETR Uncharacterized protein OS=Spermophilus tridecemlineatus GN=MYH11 PE=4 SV=1	0	1.68257	3.43696	3.38957	4.91648
comp126826_c0_seq2	tr|I3JB86|I3JB86_ORENI Uncharacterized protein OS=Oreochromis niloticus GN=LOC100703009 PE=4 SV=1	0.632268	0.411426	0.124328	1.41143	4.90545
comp136290_c0_seq2	tr|B2RYD3|B2RYD3_RAT Myh11 protein (Fragment) OS=Rattus norvegicus GN=Myh11 PE=2 SV=1	0	1.64616	3.04439	3.56194	4.90304
comp79593_c0_seq1	tr|T1EG04|T1EG04_HELRO Uncharacterized protein OS=Helobdella robusta PE=3 SV=1	0	0	0	0	4.90256
comp122820_c0_seq1	---	3.05311	2.50335	1.14405	0.782409	4.90111
comp115475_c0_seq1	tr|T1G5H8|T1G5H8_HELRO Ribosomal protein OS=Helobdella robusta PE=3 SV=1	0	0	0	0	4.89869
comp106674_c0_seq1	sp|O18477|TCTP_LUMRU Translationally-controlled tumor protein homolog OS=Lumbricus rubellus GN=TCTP PE=2 SV=1	0.0840643	0	0	0	4.89772
comp79507_c0_seq1	tr|R7V598|R7V598_CAPTE Uncharacterized protein OS=Capitella teleta GN=CAPTEDRAFT_158220 PE=4 SV=1	0	0	0	0	4.87135
comp143096_c1_seq1	tr|Q66J35|Q66J35_XENLA Transporter OS=Xenopus laevis GN=MGC82050 PE=2 SV=1	0.0565835	0.0565835	3.3147	3.20006	4.87036
comp131451_c0_seq1	tr|Q7T183|Q7T183_9CICH Cathepsin OS=Haplochromis chilotes PE=2 SV=1	0.495695	0.411426	3.1177	3.60288	4.87036
comp132979_c0_seq1	tr|F6U1F7|F6U1F7_MONDO Uncharacterized protein OS=Monodelphis domestica GN=LOC100026609 PE=4 SV=2	0	0.0285692	0	1.1177	4.86641
comp132283_c0_seq3	tr|R7VI46|R7VI46_CAPTE Uncharacterized protein OS=Capitella teleta GN=CAPTEDRAFT_218989 PE=4 SV=1	0	0	0	0.0426443	4.86493
comp117150_c0_seq2	tr|H0YPD3|H0YPD3_TAEGU Uncharacterized protein OS=Taeniopygia guttata GN=CPLX1 PE=4 SV=1	0	0.238787	1.35614	3.44758	4.86344
comp118811_c0_seq1	tr|I3KDX0|I3KDX0_ORENI Uncharacterized protein (Fragment) OS=Oreochromis niloticus GN=MUC2 (2 of 3) PE=4 SV=1	0	0.0976108	0.250962	0.263034	4.85599
comp128180_c0_seq2	tr|J9Q398|J9Q398_OSTED Ribosomal protein S7 OS=Ostrea edulis PE=2 SV=1	0	0	0	0	4.8535
comp148469_c0_seq1	tr|E7EAV0|E7EAV0_ACIRT Skeletal muscle dihydropyridine receptor alpha 1S subunit OS=Acipenser ruthenus GN=CACNA1S PE=2 SV=1	0.163499	0.137504	1.76977	3.53356	4.8525
comp141732_c1_seq2	---	0.111031	0.411426	1.96717	3.08406	4.84649
comp144957_c0_seq1	tr|H3ANM3|H3ANM3_LATCH Uncharacterized protein OS=Latimeria chalumnae PE=4 SV=1	0.933573	0.275007	0.298658	2.21723	4.84348
comp142244_c0_seq1	tr|C0HBP4|C0HBP4_SALSA Serine protease 23 OS=Salmo salar GN=PRS23 PE=2 SV=1	0	1.23879	2.17951	3.83895	4.84197
comp140522_c1_seq6	tr|R0L2U6|R0L2U6_ANAPL Uncharacterized protein (Fragment) OS=Anas platyrhynchos GN=Anapl_09078 PE=4 SV=1	0.0285692	0.31034	0.970854	2.852	4.83996
comp117005_c0_seq1	tr|B0Z9M6|B0Z9M6_9BILA Ribosomal protein rpl24 OS=Lineus viridis PE=2 SV=1	0	0	0	0	4.83188
comp122131_c0_seq1	---	0	0	0	0	4.82069
comp139629_c1_seq4	tr|H3BHW5|H3BHW5_LATCH Uncharacterized protein OS=Latimeria chalumnae PE=4 SV=1	2.53356	2.39506	1.52105	2.0635	4.82018
comp123899_c0_seq1	tr|F1RXG3|F1RXG3_PIG Uncharacterized protein (Fragment) OS=Sus scrofa GN=KRT12 PE=3 SV=2	3.28983	2.53356	1.08406	0.163499	4.81455
comp127890_c0_seq2	tr|A9LMJ6|A9LMJ6_HALDI Ribosomal protein S9 OS=Haliotis discus discus PE=2 SV=1	0	0	0.0565835	0	4.81352
comp128280_c0_seq1	tr|O97435|O97435_LUMRU Hemoglobin C chain (Precursor) OS=Lumbricus rubellus PE=2 SV=1	0	0	0	0	4.80529
comp123426_c0_seq1	tr|A8E5Y9|A8E5Y9_XENLA LOC100126625 protein (Fragment) OS=Xenopus laevis GN=LOC100126625 PE=2 SV=1	0	0	0.454176	2.81762	4.80116
comp145646_c0_seq1	tr|M7B6D0|M7B6D0_CHEMY Stonustoxin subunit alpha OS=Chelonia mydas GN=UY3_15198 PE=3 SV=1	0.0840643	0.321928	0.124328	2.64155	4.80116
comp110692_c0_seq1	tr|A6YFE1|A6YFE1_9ANNE NADH-ubiquinone oxidoreductase chain 2 OS=Perionyx excavatus GN=ND2 PE=3 SV=1	0	0	0	0	4.79649
comp137430_c0_seq2	tr|M7BRV4|M7BRV4_CHEMY Fibroblast growth factor-binding protein 2 OS=Chelonia mydas GN=UY3_02819 PE=4 SV=1	0.111031	0	1.15704	3.15218	4.79494
comp118254_c0_seq1	tr|T1EMI8|T1EMI8_HELRO Uncharacterized protein OS=Helobdella robusta PE=3 SV=1	0.0285692	0.0285692	0.0565835	0.111031	4.78869
comp135734_c1_seq2	tr|H2TFB9|H2TFB9_TAKRU Uncharacterized protein (Fragment) OS=Takifugu rubripes PE=4 SV=1	2.76553	0.454176	1.54597	3.17313	4.77926
comp118757_c0_seq1	---	0	0.464668	1.35614	3.40735	4.77873
comp137996_c0_seq1	tr|I3MBR1|I3MBR1_SPETR Uncharacterized protein OS=Spermophilus tridecemlineatus GN=CD36 PE=4 SV=1	0.0285692	0.163499	0.137504	2.53605	4.77663
comp74864_c0_seq1	tr|A8UEQ9|A8UEQ9_AREMA 40S ribosomal protein S24 OS=Arenicola marina PE=2 SV=1	0	0	0	0	4.77663
comp131573_c0_seq1	tr|A2BGQ8|A2BGQ8_DANRE N-acetylated alpha-linked acidic dipeptidase-like 1 OS=Danio rerio GN=si:ch211-214j8.1 PE=2 SV=1	0.0285692	1.4957	2.64386	3.17951	4.7761
comp64989_c0_seq1	tr|T1F8Q6|T1F8Q6_HELRO Uncharacterized protein OS=Helobdella robusta PE=3 SV=1	0	0	0	0	4.77294
comp114363_c0_seq1	tr|A8UEU5|A8UEU5_AREMA Ribosomal protein rps30 OS=Arenicola marina PE=2 SV=1	0	0	0	0	4.7703
comp120491_c0_seq2	tr|R7TID2|R7TID2_CAPTE Uncharacterized protein OS=Capitella teleta GN=CAPTEDRAFT_227067 PE=4 SV=1	0	0	0	0	4.76129
comp129113_c0_seq3	---	0	0	0	0	4.75702
comp134628_c3_seq1	tr|Q7SYG3|Q7SYG3_ACIBE Keratin type Is OS=Acipenser baerii GN=krt11 PE=2 SV=1	2.1635	3.48671	2.93357	0.545968	4.75221
comp140671_c0_seq3	tr|T1FNA0|T1FNA0_HELRO Uncharacterized protein OS=Helobdella robusta PE=3 SV=1	0	0	0	0	4.74739
comp147838_c0_seq1	tr|M3ZIE3|M3ZIE3_XIPMA Uncharacterized protein (Fragment) OS=Xiphophorus maculatus PE=4 SV=1	0.0565835	0.189034	0.214125	2.45681	4.74578
comp145797_c0_seq1	tr|G1KEJ0|G1KEJ0_ANOCA Uncharacterized protein OS=Anolis carolinensis GN=DNER PE=4 SV=2	0.0565835	0.356144	1.20789	2.82375	4.7366
comp127175_c0_seq4	---	0.111031	0.124328	0.15056	0.815575	4.73606
comp115483_c0_seq2	sp|A3RLT6|RSSA_PINFU 40S ribosomal protein SA OS=Pinctada fucata PE=2 SV=1	0	0	0	0	4.72192
comp127108_c0_seq1	tr|K1QW36|K1QW36_CRAGI 60S ribosomal protein L6 OS=Crassostrea gigas GN=CGI_10017767 PE=4 SV=1	0	0	0	0	4.72192
comp124566_c0_seq2	tr|Q4S8J7|Q4S8J7_TETNG Chromosome 2 SCAF14705, whole genome shotgun sequence OS=Tetraodon nigroviridis GN=GSTENG00022309001 PE=4 SV=1	0	2.13093	3.37573	3.03034	4.71918
comp118655_c0_seq2	---	0	0	0	0	4.71534
comp148164_c1_seq9	tr|F1REJ0|F1REJ0_DANRE Uncharacterized protein OS=Danio rerio GN=mybpc1 PE=4 SV=1	0.757023	0.176323	0.163499	1.23266	4.70929
comp135573_c0_seq7	tr|M3YEX5|M3YEX5_MUSPF Uncharacterized protein OS=Mustela putorius furo GN=BCHE PE=4 SV=1	0.111031	0.887525	1.1177	3.24031	4.70321
comp138361_c0_seq1	---	0.0285692	0	0	0	4.69655
comp136474_c0_seq4	tr|T1F5G7|T1F5G7_HELRO Uncharacterized protein OS=Helobdella robusta PE=4 SV=1	0	0	0	0	4.69488
comp146418_c1_seq1	tr|F1PUA6|F1PUA6_CANFA Uncharacterized protein OS=Canis familiaris GN=PRSS12 PE=3 SV=2	0	0	0	0	4.68538
comp117663_c0_seq1	sp|Q5EBG2|T23O_XENTR Tryptophan 2,3-dioxygenase OS=Xenopus tropicalis GN=tdo2 PE=2 SV=1	0	0.226509	1.36737	2.0635	4.67638
comp149671_c0_seq1	tr|R4V2Z3|R4V2Z3_COPFO 60S ribosomal protein L11 OS=Coptotermes formosanus PE=2 SV=1	0	0	0	0	4.67356
comp113644_c0_seq1	tr|T1FMA9|T1FMA9_HELRO Uncharacterized protein OS=Helobdella robusta PE=4 SV=1	0	0	0	0	4.67016
comp103969_c0_seq1	tr|A8UFC5|A8UFC5_AREMA Ribosomal protein rpl23a (Fragment) OS=Arenicola marina PE=2 SV=1	0	0	0	0	4.66334
comp98707_c0_seq1	tr|A8U9V1|A8U9V1_SIPNU Putative ribosomal protein L28 OS=Sipunculus nudus PE=2 SV=1	0	0	0	0	4.66334
comp141230_c0_seq1	tr|B0R0K7|B0R0K7_DANRE Uncharacterized protein OS=Danio rerio GN=mpeg1 PE=4 SV=1	0.31034	0.163499	0.286881	1.80323	4.66164
comp116004_c0_seq1	tr|T1EDP9|T1EDP9_HELRO Uncharacterized protein OS=Helobdella robusta PE=4 SV=1	0	0	0	0	4.66164
comp133448_c0_seq1	---	0.0565835	0.389567	2.80735	3.5373	4.65076
comp113895_c0_seq1	tr|T1FFX1|T1FFX1_HELRO Uncharacterized protein OS=Helobdella robusta PE=3 SV=1	0	0	0	0	4.64904
comp140341_c1_seq3	tr|T1FMA9|T1FMA9_HELRO Uncharacterized protein OS=Helobdella robusta PE=4 SV=1	0	0	0	0.0143553	4.64616
comp148204_c1_seq1	tr|H2UPW2|H2UPW2_TAKRU Uncharacterized protein OS=Takifugu rubripes GN=LOC101073831 PE=4 SV=1	0.0703893	0.201634	0.31034	1.59455	4.64501
comp149415_c0_seq1	tr|H3AEU2|H3AEU2_LATCH Uncharacterized protein OS=Latimeria chalumnae PE=4 SV=1	0.15056	1.04963	1.72247	3.37156	4.64097
comp138619_c0_seq4	tr|M3ZZU8|M3ZZU8_XIPMA Uncharacterized protein OS=Xiphophorus maculatus PE=4 SV=1	0	0.238787	0.887525	2.09424	4.64097
comp141258_c1_seq1	---	0	0.344828	0.0565835	1.42223	4.63923
comp88073_c0_seq1	tr|H2VAC5|H2VAC5_TAKRU Uncharacterized protein (Fragment) OS=Takifugu rubripes GN=LOC101064787 PE=4 SV=1	0	0.0840643	0.201634	0.400538	4.63807
comp134870_c3_seq1	tr|I3KEK6|I3KEK6_ORENI Uncharacterized protein OS=Oreochromis niloticus GN=LOC100695604 PE=4 SV=1	0.594549	0	0.137504	0.831877	4.63807
comp112954_c0_seq1	tr|E6ZHM7|E6ZHM7_DICLA Matrix metalloproteinase-21 OS=Dicentrarchus labrax GN=MMP21 PE=4 SV=1	0.910733	2.82579	0.799087	0.201634	4.63575
comp138437_c1_seq1	tr|F1QUY1|F1QUY1_DANRE Uncharacterized protein OS=Danio rerio GN=zgc:64085 PE=2 SV=1	0	0.903038	2.488	3.20789	4.6311
comp138634_c0_seq2	tr|H3BI94|H3BI94_LATCH Transporter OS=Latimeria chalumnae PE=3 SV=1	0.0143553	0.378512	0.632268	1.55582	4.63052
comp129928_c0_seq1	---	2.60881	1.18903	1.54102	3.39369	4.62819
comp144308_c0_seq1	tr|Q3V5Q0|Q3V5Q0_CYPCA MASP2-like serine protease OS=Cyprinus carpio GN=MASP2 PE=2 SV=1	0.0840643	0.422233	0.739848	1.83592	4.62819
comp108109_c0_seq1	tr|T1FZ60|T1FZ60_HELRO 60S ribosomal protein L36 OS=Helobdella robusta PE=3 SV=1	0	0	0	0	4.6241
comp148204_c0_seq1	tr|H3BGR5|H3BGR5_LATCH Uncharacterized protein (Fragment) OS=Latimeria chalumnae PE=4 SV=1	0	1.04264	1.53107	3.55704	4.62
comp144259_c3_seq6	tr|H3ASW9|H3ASW9_LATCH Uncharacterized protein OS=Latimeria chalumnae PE=4 SV=1	0.0840643	0.704872	1.01436	2.53854	4.62
comp139742_c0_seq2	tr|H3BCV0|H3BCV0_LATCH Uncharacterized protein OS=Latimeria chalumnae PE=3 SV=1	0	0.847997	2.01792	3.56925	4.61589
comp129186_c0_seq1	tr|U3KDR9|U3KDR9_FICAL Uncharacterized protein OS=Ficedula albicollis GN=UROC1 PE=4 SV=1	0.0565835	1.47508	2.54597	2.99639	4.60644
comp99356_c0_seq1	tr|A8UGB1|A8UGB1_EURCO Ribosomal protein rpl31 OS=Eurythoe complanata PE=2 SV=1	0	0	0	0	4.60229
comp118711_c0_seq1	tr|K1QW36|K1QW36_CRAGI 60S ribosomal protein L6 OS=Crassostrea gigas GN=CGI_10017767 PE=4 SV=1	0	0	0	0	4.60051
comp101101_c0_seq1	tr|J7FBH7|J7FBH7_CRAGI Ubiquitin/ribosomal protein S27 OS=Crassostrea gigas PE=2 SV=1	0	0	0.15056	0	4.59335
comp134453_c0_seq1	---	0.0703893	0.367371	1.96717	2.45943	4.58376
comp131698_c0_seq4	---	2.07724	3.10601	1.97453	2.79494	4.58316
comp139152_c0_seq1	tr|E9AST6|E9AST6_LEIMU Putative universal minicircle sequence binding protein (UMSBP) OS=Leishmania mexicana (strain MHOM/GT/2001/U1103) GN=LMXM_36_1640 PE=4 SV=1	0	0	0	0	4.57894
comp128589_c0_seq1	tr|C3Z8P3|C3Z8P3_BRAFL Putative uncharacterized protein OS=Branchiostoma floridae GN=BRAFLDRAFT_118605 PE=4 SV=1	0	2.48285	1.62293	3.43429	4.57471
comp120571_c0_seq1	tr|H2MP40|H2MP40_ORYLA Uncharacterized protein (Fragment) OS=Oryzias latipes GN=LOC101165724 PE=4 SV=1	0.0703893	0	1.87971	3.29425	4.57228
comp132015_c0_seq5	---	0	0.422233	3.37016	3.16189	4.57046
comp131805_c3_seq1	---	0	0	0.956057	0.918386	4.57046
comp147623_c0_seq19	---	0.526069	2.33914	2.62293	3.44361	4.56377
comp106388_c0_seq1	tr|D3TMT7|D3TMT7_GLOMM Peptidyl-prolyl cis-trans isomerase OS=Glossina morsitans morsitans PE=2 SV=1	0	0	0	0	4.55397
comp124240_c0_seq2	tr|H3CMX6|H3CMX6_TETNG Uncharacterized protein (Fragment) OS=Tetraodon nigroviridis GN=SCN4B PE=4 SV=1	0.0703893	0	0.400538	3.33342	4.5509
comp130374_c0_seq1	---	0	2.94111	3.32048	2.58496	4.55029
comp127597_c0_seq2	tr|R0LYE1|R0LYE1_ANAPL Jun dimerization protein 2 (Fragment) OS=Anas platyrhynchos GN=Anapl_01283 PE=4 SV=1	0.687061	1.5509	3.27053	3.23419	4.54967
comp134954_c0_seq2	tr|Q9GV76|Q9GV76_LUMTE Hemoglobin linker chain L1 OS=Lumbricus terrestris PE=1 SV=1	0	0	0	0	4.54967
comp147838_c1_seq9	tr|H3B2W0|H3B2W0_LATCH Uncharacterized protein OS=Latimeria chalumnae PE=4 SV=1	0.124328	0.333424	0.176323	2.19535	4.54782
comp131023_c0_seq6	tr|T1FV16|T1FV16_HELRO Uncharacterized protein OS=Helobdella robusta PE=4 SV=1	0	0	0	0	4.54102
comp132921_c0_seq1	---	0	2.39232	2.42492	2.64386	4.53232
comp125584_c0_seq2	---	0	0	0.0703893	0	4.53107
comp114595_c0_seq1	tr|B2YHZ7|B2YHZ7_9BILA 60S ribosomal protein L27 OS=Novocrania anomala PE=2 SV=1	0	0	0	0	4.5292
comp42575_c0_seq1	tr|A8UEK6|A8UEK6_AREMA Ribosomal protein rps13 OS=Arenicola marina PE=2 SV=1	0	0	0	0	4.52356
comp127277_c0_seq1	tr|G3PHQ8|G3PHQ8_GASAC Uncharacterized protein OS=Gasterosteus aculeatus PE=4 SV=1	0.0565835	0.678072	1.26303	3.37156	4.51159
comp133921_c0_seq1	tr|R7TKM9|R7TKM9_CAPTE Uncharacterized protein OS=Capitella teleta GN=CAPTEDRAFT_221278 PE=3 SV=1	0	0	0	0	4.51033
comp110442_c0_seq1	tr|Q8ITB9|Q8ITB9_ARGIR Ribosomal protein L7 (Fragment) OS=Argopecten irradians PE=2 SV=1	0	0	0	0	4.50906
comp41972_c0_seq1	tr|C5IWA6|C5IWA6_9ANNE NADH-ubiquinone oxidoreductase chain 1 (Fragment) OS=Aporrectodea molleri GN=ND1 PE=3 SV=1	0	0	0	0	4.50906
comp118597_c0_seq1	tr|H3B4J1|H3B4J1_LATCH Uncharacterized protein (Fragment) OS=Latimeria chalumnae PE=4 SV=1	0.0426443	0.137504	0.0840643	1.08406	4.50653
comp124200_c0_seq1	tr|F1MPP2|F1MPP2_BOVIN Uncharacterized protein OS=Bos taurus GN=IGFBP7 PE=4 SV=2	0.815575	0.879706	2.81352	2.26604	4.50335
comp137029_c0_seq4	---	0	0.505891	1.9855	3.36457	4.50208
comp132570_c1_seq3	tr|T1FM52|T1FM52_HELRO Uncharacterized protein OS=Helobdella robusta PE=3 SV=1	0	0	0	0	4.49953
comp55114_c0_seq1	---	0.163499	0	1.18903	0.226509	4.49633
comp140490_c0_seq2	tr|T2HPI4|T2HPI4_ONCMY Solute carrier family 10 member 1 OS=Oncorhynchus mykiss GN=slc10a1 PE=2 SV=1	0.226509	0.111031	0.0565835	3.42895	4.49506
comp143294_c0_seq1	---	0.15056	0.831877	0.286881	0.443607	4.49185
comp132936_c0_seq12	tr|G3SNZ1|G3SNZ1_LOXAF Uncharacterized protein OS=Loxodonta africana GN=LOC100674830 PE=4 SV=1	0.0565835	1.62761	2.12102	3.48285	4.49121
comp126887_c0_seq1	tr|E7F9R3|E7F9R3_DANRE Pyruvate kinase OS=Danio rerio PE=2 SV=1	0	0.443607	1.25701	1.53107	4.47962
comp129733_c0_seq14	tr|R7T8A5|R7T8A5_CAPTE Uncharacterized protein OS=Capitella teleta GN=CAPTEDRAFT_223733 PE=3 SV=1	0	0	0	0	4.47832
comp133710_c0_seq1	tr|Q6DJ15|Q6DJ15_XENTR Epoxide hydrolase 2, cytoplasmic OS=Xenopus tropicalis GN=ephx2 PE=2 SV=1	0.0426443	0.62293	1.21412	2.95977	4.47703
comp125394_c0_seq1	tr|R4G8M0|R4G8M0_RHOPR Putative ribosomal protein l11 OS=Rhodnius prolixus PE=2 SV=1	0	0	0	0	4.47573
comp117901_c0_seq1	tr|T1FNQ6|T1FNQ6_HELRO Uncharacterized protein OS=Helobdella robusta PE=3 SV=1	0.0426443	0	0	0	4.47508
comp126423_c0_seq1	tr|R7TID2|R7TID2_CAPTE Uncharacterized protein OS=Capitella teleta GN=CAPTEDRAFT_227067 PE=4 SV=1	0	0	0	0	4.47119
comp135850_c0_seq2	tr|T1EMI9|T1EMI9_HELRO Uncharacterized protein OS=Helobdella robusta PE=3 SV=1	0	0	0	0	4.46858
comp146934_c2_seq4	tr|G3Q334|G3Q334_GASAC Uncharacterized protein (Fragment) OS=Gasterosteus aculeatus PE=4 SV=1	0	0.659925	0.773996	2.32481	4.46205
comp148129_c0_seq7	tr|G1P5H1|G1P5H1_MYOLU Uncharacterized protein (Fragment) OS=Myotis lucifugus PE=4 SV=1	0	0.584963	0.378512	3.13258	4.45483
comp132846_c0_seq4	---	0	0	0.238787	0.31034	4.45418
comp141668_c4_seq1	tr|G3P497|G3P497_GASAC Uncharacterized protein (Fragment) OS=Gasterosteus aculeatus PE=4 SV=1	0.0565835	0.176323	0.495695	1.83188	4.45154
comp113700_c0_seq1	tr|F1NGR3|F1NGR3_CHICK Uncharacterized protein OS=Gallus gallus GN=LOC415664 PE=3 SV=2	0	0.124328	0.238787	3.04439	4.44824
comp135217_c0_seq1	tr|E7EXS7|E7EXS7_DANRE Uncharacterized protein OS=Danio rerio GN=BX248515.1 PE=4 SV=1	0.0703893	1.45418	2.53854	1.64155	4.44493
comp131861_c0_seq6	---	0	0	0.0426443	0.389567	4.44361
comp86222_c0_seq1	---	2.18587	0	1.26303	2.65764	4.44162
comp142655_c0_seq1	tr|U3JNG2|U3JNG2_FICAL Uncharacterized protein OS=Ficedula albicollis GN=ARR3 PE=4 SV=1	0.344828	0.263034	0.298658	1.82782	4.44162
comp60586_c0_seq1	---	0.378512	0.454176	1.73985	3.33771	4.44029
comp143365_c4_seq1	---	0	0.678072	0.31034	2.56803	4.43829
comp147905_c0_seq2	tr|K7GA57|K7GA57_PELSI Uncharacterized protein OS=Pelodiscus sinensis PE=4 SV=1	0.0285692	0.545968	0.613532	0.189034	4.43563
comp129160_c1_seq1	tr|E9LR67|E9LR67_9ANNE 60S ribosomal L7a-like protein OS=Phragmatopoma lapidosa PE=2 SV=1	0	0.0840643	0	0	4.43296
comp143096_c0_seq1	tr|U3JHH0|U3JHH0_FICAL Uncharacterized protein OS=Ficedula albicollis GN=SLC6A19 PE=4 SV=1	0	0.0565835	2.52105	3.04963	4.42089
comp38126_c0_seq1	tr|C0MCG9|C0MCG9_STRS7 Putative collagen-binding collagen-like cell surface-anchored protein FneC (Precursor) OS=Streptococcus equi subsp. zooepidemicus (strain H70) GN=SZO_05380 PE=4 SV=1	0	0	0	0	4.41549
comp143619_c0_seq5	tr|R7V8Z9|R7V8Z9_CAPTE Glutamate dehydrogenase OS=Capitella teleta GN=CAPTEDRAFT_151706 PE=3 SV=1	0	0	0	0	4.41481
comp133011_c0_seq1	tr|R7UXC5|R7UXC5_CAPTE Uncharacterized protein OS=Capitella teleta GN=CAPTEDRAFT_162084 PE=3 SV=1	0	0	0	0	4.40939
comp146520_c3_seq1	tr|I3IUB7|I3IUB7_ORENI Uncharacterized protein OS=Oreochromis niloticus GN=sqle PE=4 SV=1	1.02857	0.0976108	0.495695	1.58015	4.40599
comp137641_c0_seq1	---	0	0.782409	1.57046	2.70929	4.40122
comp108256_c0_seq1	sp|P11069|GLB3_LUMTE Extracellular globin-3 OS=Lumbricus terrestris PE=1 SV=3	0	0	0	0	4.38681
comp114333_c0_seq3	tr|T1FMV5|T1FMV5_HELRO Uncharacterized protein OS=Helobdella robusta PE=4 SV=1	0	0	0	0	4.37921
comp135171_c0_seq5	---	0	0	1.72683	2.24793	4.37295
comp125299_c0_seq1	tr|H2ZSU9|H2ZSU9_LATCH Uncharacterized protein (Fragment) OS=Latimeria chalumnae PE=4 SV=1	0.124328	0.163499	0.85599	2.51854	4.37156
comp147963_c0_seq2	tr|K7F6Q7|K7F6Q7_PELSI Uncharacterized protein (Fragment) OS=Pelodiscus sinensis GN=RPH3A PE=4 SV=1	0.545968	2.3505	1.94486	3.23879	4.36527
comp143160_c0_seq1	tr|E7F8B2|E7F8B2_DANRE Uncharacterized protein OS=Danio rerio GN=LOC798092 PE=4 SV=1	0	0.367371	1.36737	3.13586	4.36387
comp143168_c0_seq1	tr|T1EG04|T1EG04_HELRO Uncharacterized protein OS=Helobdella robusta PE=3 SV=1	0	0	0	0	4.35755
comp136716_c0_seq2	tr|Q2I743|Q2I743_LUMTE Extracellular hemoglobin linker L2 subunit (Precursor) OS=Lumbricus terrestris PE=1 SV=1	0	0	0	0	4.35544
comp139690_c1_seq4	tr|D7PS96|D7PS96_DANRE Hemicentin1 protein OS=Danio rerio GN=hmcn1 PE=2 SV=1	0	0	0	0	4.3512
comp143403_c0_seq3	tr|B0UY61|B0UY61_DANRE Uncharacterized protein OS=Danio rerio GN=neb PE=4 SV=1	0	0.176323	0.555816	3.22651	4.3505
comp115928_c0_seq1	tr|T1FP03|T1FP03_HELRO Uncharacterized protein OS=Helobdella robusta PE=3 SV=1	0	0	0	0	4.3505
comp129559_c0_seq4	tr|F1NFF9|F1NFF9_CHICK Neuroblastoma suppressor of tumorigenicity 1 OS=Gallus gallus GN=NBL1 PE=2 SV=1	1.74416	0.823749	0.782409	2.06005	4.34554
comp134870_c4_seq1	tr|U3FX10|U3FX10_MICFL Ethanolamine kinase 1-like protein OS=Micrurus fulvius PE=2 SV=1	0.201634	0.0565835	0.526069	0.650765	4.337
comp115441_c0_seq1	tr|A8UEI0|A8UEI0_AREMA Ribosomal protein rps4 (Fragment) OS=Arenicola marina PE=2 SV=1	0	0	0	0	4.33342
comp146686_c0_seq1	tr|G3Q384|G3Q384_GASAC Uncharacterized protein (Fragment) OS=Gasterosteus aculeatus GN=CDHR2 PE=4 SV=1	0.687061	2.76341	2.22342	3.02326	4.32841
comp137664_c1_seq23	---	0.137504	1.73985	1.61353	2.59216	4.32769
comp137972_c0_seq1	tr|T1G7R7|T1G7R7_HELRO Ribosomal protein L15 OS=Helobdella robusta PE=3 SV=1	0	0	0	0	4.32553
comp131673_c0_seq1	tr|Q5XGT2|Q5XGT2_XENLA LOC495147 protein OS=Xenopus laevis GN=vsnl1 PE=2 SV=1	0.0426443	0.111031	0.356144	2.39232	4.32121
comp143485_c0_seq1	tr|G7Z069|G7Z069_ACISI Hepatic lipase OS=Acipenser sinensis GN=HL PE=2 SV=1	0.0285692	0.137504	0.389567	2.82375	4.31904
comp140672_c0_seq1	---	0.0426443	0.495695	3.05311	3.2854	4.30524
comp83233_c0_seq1	---	0	0	0.286881	1.02857	4.30451
comp132281_c0_seq1	tr|H3D640|H3D640_TETNG Claudin (Fragment) OS=Tetraodon nigroviridis PE=3 SV=1	0.356144	0	0.0703893	2.1177	4.29939
comp130667_c0_seq1	---	0.0703893	0.0703893	0.0840643	0.678072	4.28983
comp125141_c1_seq1	tr|Q8IT81|Q8IT81_EISFO Myosin essential light chain OS=Eisenia foetida PE=2 SV=1	0	0	0	0	4.2854
comp125546_c0_seq2	tr|M4AX62|M4AX62_XIPMA Uncharacterized protein OS=Xiphophorus maculatus PE=3 SV=1	0	0.250962	1.50589	3.26604	4.27202
comp131123_c0_seq1	tr|R0M4Z0|R0M4Z0_ANAPL Cathepsin E-A (Fragment) OS=Anas platyrhynchos GN=Anapl_13638 PE=3 SV=1	0.378512	0.344828	1.93734	2.06695	4.27128
comp146443_c0_seq1	tr|K1RSS3|K1RSS3_CRAGI Myosin heavy chain, striated muscle OS=Crassostrea gigas GN=CGI_10022093 PE=4 SV=1	0	0.0143553	0	0.201634	4.26529
comp123315_c1_seq6	---	0	0	0	0	4.25323
comp117417_c0_seq2	---	0.226509	1.60881	2.19849	2.41684	4.25172
comp126614_c0_seq2	tr|A3KQM5|A3KQM5_DANRE Uncharacterized protein OS=Danio rerio GN=si:dkey-246g23.2 PE=4 SV=1	0.124328	0	1.36177	3.10769	4.24717
comp138381_c0_seq4	tr|F7DMD0|F7DMD0_XENTR Uncharacterized protein (Fragment) OS=Xenopus tropicalis GN=LOC100493841 PE=4 SV=1	1.54102	0.505891	1.97085	3.15218	4.24489
comp128701_c0_seq1	---	0	0.163499	1	2.20789	4.24184
comp140505_c0_seq4	tr|H2SX00|H2SX00_TAKRU Uncharacterized protein (Fragment) OS=Takifugu rubripes GN=LOC101077986 PE=4 SV=1	0.422233	0.15056	0.505891	2.57046	4.24108
comp121715_c0_seq1	tr|T1F743|T1F743_HELRO Uncharacterized protein OS=Helobdella robusta PE=4 SV=1	0.0426443	0	0	0	4.23266
comp148185_c0_seq1	---	2.42761	0.722466	2.29572	3.0635	4.23189
comp135658_c0_seq1	---	0	0.731183	1.61824	2.72901	4.22882
comp122276_c0_seq2	---	0.137504	0.137504	0.286881	1.48543	4.22805
comp117449_c0_seq1	---	0	0.678072	1.58496	2.04264	4.22574
comp141126_c2_seq1	tr|F1QHI8|F1QHI8_DANRE Uncharacterized protein OS=Danio rerio GN=pdgfrl PE=4 SV=1	0	0.298658	1.29866	2.13422	4.22574
comp128412_c0_seq6	---	0	0.111031	1.95233	2.5509	4.22497
comp148846_c0_seq1	tr|H3A9J1|H3A9J1_LATCH Uncharacterized protein (Fragment) OS=Latimeria chalumnae PE=4 SV=1	0	0.0840643	0.765535	2.68032	4.22497
comp124215_c0_seq2	---	0.0976108	0.422233	2.13422	2.80735	4.22342
comp117691_c0_seq1	tr|H3AUM8|H3AUM8_LATCH Uncharacterized protein OS=Latimeria chalumnae PE=4 SV=1	0.0426443	0.0840643	0.895303	2.46728	4.2211
comp147644_c2_seq4	tr|H2UHA4|H2UHA4_TAKRU Uncharacterized protein (Fragment) OS=Takifugu rubripes GN=RYR3 (1 of 2) PE=4 SV=1	0.0426443	0.189034	0.0565835	1.28096	4.21956
comp136166_c0_seq1	tr|F1Q9X3|F1Q9X3_DANRE Uncharacterized protein (Fragment) OS=Danio rerio GN=LOC793474 PE=4 SV=1	0	0.495695	0.321928	2.97269	4.21801
comp144351_c1_seq2	---	2.95233	0.613532	1.37295	1.28096	4.21179
comp135321_c0_seq2	tr|M7AT57|M7AT57_CHEMY Transmembrane protein C19orf77 like protein OS=Chelonia mydas GN=UY3_16810 PE=4 SV=1	0.0426443	0	0.0703893	0.62293	4.20867
comp120463_c0_seq5	tr|G3N937|G3N937_GASAC Uncharacterized protein OS=Gasterosteus aculeatus PE=4 SV=1	0.238787	0	0	0.0426443	4.20711
comp139312_c0_seq1	tr|I3K6N7|I3K6N7_ORENI Uncharacterized protein OS=Oreochromis niloticus PE=4 SV=1	0.0143553	0.333424	0.0565835	0.782409	4.20555
comp130179_c0_seq1	---	0.0426443	0.555816	0.389567	0.669027	4.20477
comp121679_c0_seq1	tr|R0M7J3|R0M7J3_ANAPL Uncharacterized protein C6orf58-like protein (Fragment) OS=Anas platyrhynchos GN=Anapl_01848 PE=4 SV=1	0	0	0	0.963474	4.2032
comp133057_c1_seq1	---	0	0	0.137504	1.11103	4.19928
comp133547_c0_seq6	tr|H3A1Z7|H3A1Z7_LATCH Uncharacterized protein OS=Latimeria chalumnae PE=4 SV=1	0.124328	1.20163	1.56071	2.24793	4.18982
comp146913_c2_seq5	tr|G3X2S8|G3X2S8_SARHA Uncharacterized protein (Fragment) OS=Sarcophilus harrisii GN=SREBF1 PE=4 SV=1	1.52607	0.15056	0.879706	2.84398	4.18903
comp116073_c0_seq1	tr|K4GIH5|K4GIH5_CALMI Ubiquitin-like protein OS=Callorhynchus milii PE=4 SV=1	0.847997	0.238787	0.250962	0.650765	4.18507
comp148254_c1_seq1	tr|H3AKG5|H3AKG5_LATCH Uncharacterized protein OS=Latimeria chalumnae PE=4 SV=1	0.0426443	0.799087	0.722466	1.53605	4.1811
comp96707_c0_seq1	tr|Q642W1|Q642W1_RIFPA NADH-ubiquinone oxidoreductase chain 4 (Fragment) OS=Riftia pachyptila GN=nad4 PE=3 SV=1	0	0	0.0285692	0	4.1635
comp147680_c0_seq3	tr|T1FNA0|T1FNA0_HELRO Uncharacterized protein OS=Helobdella robusta PE=3 SV=1	0	0	0	0	4.15947
comp73954_c0_seq1	---	0	0	0	0	4.15704
comp131281_c0_seq1	---	0.226509	0.823749	0.847997	0.641546	4.15462
comp146913_c0_seq1	tr|I3J1Y7|I3J1Y7_ORENI Uncharacterized protein OS=Oreochromis niloticus GN=srebf1 PE=4 SV=1	1.41684	0.111031	1.25096	2.81352	4.15381
comp114902_c0_seq1	tr|E9LR65|E9LR65_9ANNE 40S ribosomal protein S6 OS=Phragmatopoma lapidosa PE=2 SV=1	0	0	0	0	4.15056
comp145068_c0_seq16	tr|R0JVB0|R0JVB0_ANAPL Dihydropyrimidinase-related protein 1 (Fragment) OS=Anas platyrhynchos GN=Anapl_09592 PE=4 SV=1	0.0285692	0.238787	0.505891	2.98003	4.14975
comp149215_c1_seq1	tr|T1WT79|T1WT79_PIMPR Solute carrier organic anion transporter family member 4A1 (Fragment) OS=Pimephales promelas GN=Oatp4a1 PE=2 SV=1	0.0703893	0.137504	0.201634	1.56071	4.14241
comp147606_c0_seq1	---	0.226509	0.333424	1.69153	2.8339	4.1416
comp131938_c0_seq1	tr|Q53F22|Q53F22_HUMAN Angiopoietin-like 1 variant (Fragment) OS=Homo sapiens PE=2 SV=1	0	0.0840643	0.536053	1.58496	4.1416
comp145116_c1_seq1	tr|G3NI21|G3NI21_GASAC Uncharacterized protein OS=Gasterosteus aculeatus GN=MYO7B (1 of 2) PE=4 SV=1	0.0565835	1.79077	1.80323	2.73985	4.13668
comp142562_c2_seq1	---	0.659925	2.82985	3.09592	2.14731	4.12763
comp144022_c2_seq2	tr|I3KXV5|I3KXV5_ORENI Uncharacterized protein OS=Oreochromis niloticus PE=4 SV=1	1.99639	2.0036	2.8679	3.01078	4.12681
comp131867_c1_seq1	tr|E7F022|E7F022_DANRE Uncharacterized protein OS=Danio rerio GN=xdh PE=4 SV=1	0.0840643	1.20163	1	1.22651	4.11437
comp126867_c1_seq1	tr|Q98UH7|Q98UH7_CYPCA Red-sensitive opsin OS=Cyprinus carpio PE=2 SV=1	0	0	0	0.400538	4.10601
comp132690_c0_seq2	---	0.545968	0.238787	0.286881	0.731183	4.10518
comp122416_c0_seq1	tr|C1BJL5|C1BJL5_OSMMO Endonuclease domain-containing 1 protein OS=Osmerus mordax GN=ENDD1 PE=2 SV=1	0	0.378512	0.695994	1.0072	4.10266
comp128270_c0_seq3	tr|K7FKL3|K7FKL3_PELSI Uncharacterized protein OS=Pelodiscus sinensis GN=AGMO PE=4 SV=1	0	0.62293	1.0635	1.76977	4.10098
comp95318_c0_seq1	---	0	0	0.641546	2.76977	4.09761
comp145350_c0_seq1	tr|H2ZSS5|H2ZSS5_LATCH Uncharacterized protein (Fragment) OS=Latimeria chalumnae PE=4 SV=1	0	0.0840643	0.632268	1.94111	4.09761
comp117833_c0_seq1	tr|E7FL14|E7FL14_CARAU Dermatopontin OS=Carassius auratus PE=2 SV=2	0	0.0703893	0.0565835	0.15056	4.0917
comp148840_c0_seq2	tr|E7EZD3|E7EZD3_DANRE Uncharacterized protein OS=Danio rerio GN=abcb11b PE=4 SV=1	0.163499	0.0426443	0.0285692	0.695994	4.07895
comp133696_c0_seq3	tr|M1VAY6|M1VAY6_CYPCA Arrestin 2 OS=Cyprinus carpio GN=rArr2 PE=2 SV=1	0	0.400538	0	0.201634	4.07895
comp126535_c0_seq4	tr|T1FNQ6|T1FNQ6_HELRO Uncharacterized protein OS=Helobdella robusta PE=3 SV=1	0	0	0	0	4.06953
comp147782_c0_seq2	tr|F1Q5N7|F1Q5N7_DANRE Uncharacterized protein OS=Danio rerio GN=cilp2 PE=4 SV=1	0.0565835	0.545968	0.659925	1.79909	4.06781
comp123452_c1_seq1	---	0.411426	0.526069	2.82782	2.93168	4.06437
comp129714_c2_seq6	tr|R7TYA4|R7TYA4_CAPTE Uncharacterized protein OS=Capitella teleta GN=CAPTEDRAFT_149599 PE=4 SV=1	0	0	0	0	4.0635
comp127030_c0_seq1	tr|K1QIG4|K1QIG4_CRAGI Sushi, von Willebrand factor type A, EGF and pentraxin domain-containing protein 1 OS=Crassostrea gigas GN=CGI_10007173 PE=4 SV=1	0	0	1.95233	2.95233	4.0505
comp124061_c0_seq1	tr|T1FN30|T1FN30_HELRO Uncharacterized protein OS=Helobdella robusta PE=4 SV=1	0	0	0	0	4.0505
comp133018_c2_seq1	tr|G3U6I4|G3U6I4_LOXAF Uncharacterized protein OS=Loxodonta africana GN=LOC100677785 PE=4 SV=1	0	0.275007	0.422233	0.903038	4.04701
comp147029_c0_seq8	---	0.0426443	2.97085	2.63923	2.90111	4.04439
comp136392_c0_seq1	tr|F6QI04|F6QI04_ORNAN Uncharacterized protein OS=Ornithorhynchus anatinus GN=ATP2B3 PE=3 SV=2	0.238787	0.0565835	0.356144	2.76341	4.03738
comp138824_c0_seq1	tr|O57587|O57587_DANRE Tenascin-W (Precursor) OS=Danio rerio GN=tnw PE=2 SV=1	1.54597	1.852	1	2.7866	4.03474
comp129139_c0_seq1	tr|Q2I742|Q2I742_LUMTE Extracellular hemoglobin linker L3 subunit (Precursor) OS=Lumbricus terrestris PE=1 SV=1	0	0	0	0	4.0321
comp139803_c0_seq2	tr|E1C1G8|E1C1G8_CHICK Uncharacterized protein OS=Gallus gallus GN=FBLN5 PE=4 SV=1	0.0143553	0.0426443	0.0426443	1.1177	4.02326
comp135733_c0_seq1	tr|G3WTV2|G3WTV2_SARHA Uncharacterized protein OS=Sarcophilus harrisii GN=GNB3 PE=4 SV=1	0.0565835	2.52105	2.5008	2.9279	4.02237
comp120184_c0_seq1	tr|T1EMA3|T1EMA3_HELRO Histone H2A OS=Helobdella robusta PE=3 SV=1	0	0	0	0	4.01078
comp142717_c0_seq15	---	0	0	0	0	4.00899
comp145197_c0_seq14	---	0.111031	1.5509	2.50335	2.68706	3.9991
comp135706_c0_seq1	tr|R7U2M8|R7U2M8_CAPTE Uncharacterized protein OS=Capitella teleta GN=CAPTEDRAFT_219825 PE=4 SV=1	0	0	0	0	3.98914
comp126335_c0_seq1	tr|K4GL26|K4GL26_CALMI Uncharacterized protein OS=Callorhynchus milii PE=2 SV=1	0	0	0	0	3.98823
comp143117_c1_seq3	---	2.9486	1.39506	1.09761	0.903038	3.98641
comp105304_c0_seq1	tr|U3QY30|U3QY30_9ANNE NADH dehydrogenase subunit 5 OS=Tonoscolex birmanicus GN=ND5 PE=4 SV=1	0	0	0	0	3.98641
comp140943_c0_seq7	tr|Q2I741|Q2I741_LUMTE Extracellular hemoglobin linker L4 subunit (Precursor) OS=Lumbricus terrestris PE=2 SV=1	0	0	0	0	3.98641
comp139365_c3_seq1	---	0.214125	2.37573	2.85599	2.43829	3.97177
comp99689_c0_seq1	tr|K4G320|K4G320_CALMI Uncharacterized protein OS=Callorhynchus milii PE=2 SV=1	1.93357	1.09761	0.790772	2.04264	3.96993
comp133210_c0_seq1	tr|M7BBY2|M7BBY2_CHEMY Hemicentin-2 OS=Chelonia mydas GN=UY3_08256 PE=4 SV=1	0	0	0	0	3.96809
comp131341_c2_seq2	tr|Q25421|Q25421_LUMTE Intermediate filament protein OS=Lumbricus terrestris PE=2 SV=1	0	0	0	0	3.9644
comp131585_c0_seq4	tr|T1FN29|T1FN29_HELRO Uncharacterized protein OS=Helobdella robusta PE=4 SV=1	0	0	0	1.4957	3.95047
comp144415_c1_seq2	---	0.238787	1.81558	2.12433	2.35614	3.9486
comp141024_c2_seq2	tr|K7FVG6|K7FVG6_PELSI Uncharacterized protein OS=Pelodiscus sinensis GN=SRPX PE=4 SV=1	0.678072	1.61353	2.19535	2.18903	3.94486
comp123452_c0_seq3	---	1.02857	0.124328	1.926	2.79494	3.94205
comp127626_c0_seq2	---	0	0.0703893	1.23266	1.85599	3.94017
comp118676_c0_seq1	tr|H3B5U7|H3B5U7_LATCH Uncharacterized protein OS=Latimeria chalumnae PE=4 SV=1	0.238787	0.0840643	0.238787	0.978196	3.93546
comp140077_c0_seq1	tr|H3B1Z0|H3B1Z0_LATCH Uncharacterized protein (Fragment) OS=Latimeria chalumnae PE=4 SV=1	0	0.0426443	0.250962	0.85599	3.93263
comp146368_c0_seq8	tr|G3WZB1|G3WZB1_SARHA Uncharacterized protein OS=Sarcophilus harrisii GN=TGFB2 PE=3 SV=1	0.0143553	0.722466	1.0635	2.18269	3.93074
comp121640_c0_seq1	tr|R7TIV9|R7TIV9_CAPTE Uncharacterized protein OS=Capitella teleta GN=CAPTEDRAFT_170758 PE=4 SV=1	0	0	0	0	3.9222
comp117607_c0_seq2	---	0	0	0	0	3.92125
comp125786_c1_seq2	tr|T1IXR2|T1IXR2_STRMM Uncharacterized protein OS=Strigamia maritima PE=4 SV=1	0	0	0	0	3.91361
comp149012_c1_seq2	tr|M7BB88|M7BB88_CHEMY Aggrecan core protein OS=Chelonia mydas GN=UY3_07594 PE=4 SV=1	0.0143553	0.0143553	0.0285692	1.02857	3.91265
comp111417_c0_seq3	tr|G7PSL8|G7PSL8_MACFA Putative uncharacterized protein OS=Macaca fascicularis GN=EGM_07121 PE=4 SV=1	0	0	0	0	3.89045
comp131891_c0_seq1	tr|A7RFC2|A7RFC2_NEMVE Predicted protein OS=Nematostella vectensis GN=v1g79423 PE=4 SV=1	0.0143553	0	0	0	3.88947
comp110549_c0_seq1	---	0	0	0	0	3.87676
comp141923_c2_seq22	tr|H2T5F8|H2T5F8_TAKRU Uncharacterized protein OS=Takifugu rubripes GN=LOC101078533 PE=4 SV=1	0.669027	0.526069	0.650765	1.68257	3.87086
comp135668_c1_seq1	---	0.201634	0.137504	0.201634	0.275007	3.86888
comp140984_c0_seq2	tr|G1LWG9|G1LWG9_AILME Uncharacterized protein OS=Ailuropoda melanoleuca GN=JAKMIP3 PE=4 SV=1	0.0565835	0.0565835	0	0.275007	3.8679
comp149442_c1_seq1	tr|K7FAK4|K7FAK4_PELSI Uncharacterized protein OS=Pelodiscus sinensis GN=DPP4 PE=4 SV=1	0.0426443	0.0840643	0.695994	2.68257	3.86691
comp127201_c0_seq1	tr|H3BGH6|H3BGH6_LATCH Uncharacterized protein (Fragment) OS=Latimeria chalumnae PE=3 SV=1	0.0426443	0	0.0976108	2.74631	3.86691
comp113990_c0_seq1	tr|K7GE79|K7GE79_PELSI Uncharacterized protein (Fragment) OS=Pelodiscus sinensis GN=URAHP PE=3 SV=1	0	0	0.250962	0.238787	3.86394
comp142179_c1_seq14	tr|F2E5Q3|F2E5Q3_HORVD Predicted protein OS=Hordeum vulgare var. distichum PE=2 SV=1	0	0	0	0	3.85599
comp144098_c0_seq3	sp|Q9UM44|HHLA2_HUMAN HERV-H LTR-associating protein 2 OS=Homo sapiens GN=HHLA2 PE=2 SV=1	0	0.0565835	0.454176	2.29278	3.85499
comp136988_c2_seq4	---	0	2.45154	2.5008	2.80529	3.84699
comp133498_c0_seq4	tr|Q8T378|Q8T378_LUMTE SCBP3 protein OS=Lumbricus terrestris GN=scbp3 PE=2 SV=1	0.0426443	0	0	0	3.83188
comp128506_c0_seq5	tr|H2ZWL1|H2ZWL1_LATCH Uncharacterized protein OS=Latimeria chalumnae PE=4 SV=1	0	0.0426443	2.57289	2.81352	3.82883
comp140116_c0_seq1	tr|I3K269|I3K269_ORENI Uncharacterized protein (Fragment) OS=Oreochromis niloticus GN=RYR3 (1 of 2) PE=4 SV=1	0.214125	0.0976108	0.0285692	1.03562	3.82883
comp138113_c2_seq1	tr|H3ALY7|H3ALY7_LATCH Uncharacterized protein OS=Latimeria chalumnae PE=4 SV=1	0.411426	0.0426443	0.0976108	0.739848	3.82477
comp140406_c0_seq1	tr|H3ADG2|H3ADG2_LATCH Uncharacterized protein OS=Latimeria chalumnae PE=4 SV=1	0.782409	0.333424	0.713696	2.66676	3.82375
comp116056_c0_seq1	tr|Q4D8U5|Q4D8U5_TRYCC Universal minicircle sequence binding protein (UMSBP), putative OS=Trypanosoma cruzi (strain CL Brener) GN=Tc00.1047053503781.90 PE=4 SV=1	0	0	0.0426443	0	3.81762
comp124665_c0_seq1	---	0.773996	1.20163	1.09085	1.70929	3.80426
comp132357_c0_seq6	---	0	0.124328	2.13422	2.29572	3.79181
comp143107_c0_seq1	tr|I3JYB0|I3JYB0_ORENI Uncharacterized protein OS=Oreochromis niloticus GN=LOC100700097 PE=4 SV=1	0.275007	0.565597	0.739848	1.9855	3.79181
comp131896_c1_seq6	---	0	0.669027	0.933573	0.978196	3.78973
comp143169_c1_seq1	tr|I3KZC6|I3KZC6_ORENI Uncharacterized protein OS=Oreochromis niloticus GN=LOC100701262 PE=4 SV=1	0	0.378512	0.555816	1.64155	3.78764
comp136701_c0_seq1	tr|K7FRE3|K7FRE3_PELSI Uncharacterized protein (Fragment) OS=Pelodiscus sinensis GN=COCH PE=4 SV=1	0.176323	0.0426443	0.0565835	0.214125	3.77926
comp145116_c0_seq1	tr|F1QFT9|F1QFT9_DANRE Uncharacterized protein (Fragment) OS=Danio rerio GN=si:ch73-194h10.2 PE=4 SV=1	0.0285692	0.933573	1.04963	2.49057	3.7666
comp148284_c0_seq1	tr|F1QS73|F1QS73_DANRE Uncharacterized protein (Fragment) OS=Danio rerio PE=4 SV=1	0.411426	0.275007	0.0426443	0.62293	3.76022
comp125737_c0_seq1	tr|T1JFQ0|T1JFQ0_STRMM Uncharacterized protein OS=Strigamia maritima PE=4 SV=1	0	0	0	0	3.75382
comp141312_c0_seq4	tr|T1FML6|T1FML6_HELRO Uncharacterized protein OS=Helobdella robusta PE=3 SV=1	0	0	0	0	3.75382
comp140278_c0_seq1	tr|C1BHI7|C1BHI7_ONCMY H-2 class II histocompatibility antigen, A-B alpha chain OS=Oncorhynchus mykiss GN=HA2B PE=2 SV=1	2.65306	1.70044	1.4957	1.09761	3.74416
comp141428_c0_seq1	tr|T1ELT2|T1ELT2_HELRO Uncharacterized protein OS=Helobdella robusta PE=4 SV=1	0	1.46989	1.66448	1.63691	3.74093
comp133508_c0_seq1	tr|M1GME4|M1GME4_ACIBE Complement C1q subcomponent subunit C OS=Acipenser baerii PE=2 SV=1	0.333424	0.432959	0.495695	0.356144	3.73985
comp138544_c0_seq2	---	2.10769	1.58015	2.37295	1.67356	3.73769
comp133722_c1_seq1	tr|G3NST8|G3NST8_GASAC Uncharacterized protein OS=Gasterosteus aculeatus PE=4 SV=1	0	0	2.37016	1.48543	3.72356
comp99420_c0_seq1	tr|T1FJF5|T1FJF5_HELRO Uncharacterized protein OS=Helobdella robusta PE=4 SV=1	0	0	0	0	3.72247
comp123897_c0_seq1	tr|R7VCJ0|R7VCJ0_CAPTE Uncharacterized protein OS=Capitella teleta GN=CAPTEDRAFT_153159 PE=3 SV=1	0	0	0	0	3.71039
comp134104_c0_seq1	---	0.111031	0	0.0703893	0.163499	3.70708
comp142083_c0_seq1	---	0.0426443	0.0840643	0.773996	1.774	3.70044
comp133969_c0_seq1	tr|T1FMV5|T1FMV5_HELRO Uncharacterized protein OS=Helobdella robusta PE=4 SV=1	0	0	0	0	3.68482
comp147138_c0_seq14	tr|H3API4|H3API4_LATCH Uncharacterized protein OS=Latimeria chalumnae PE=4 SV=1	0	0.333424	0.15056	1.89142	3.66676
comp126119_c1_seq1	---	0.0840643	0.992768	1.95606	2.15056	3.65421
comp138673_c0_seq1	tr|M4AH87|M4AH87_XIPMA Uncharacterized protein OS=Xiphophorus maculatus GN=PRODH2 PE=4 SV=1	0	0	0.575312	1.31615	3.65191
comp127081_c0_seq1	tr|T1EE02|T1EE02_HELRO Uncharacterized protein OS=Helobdella robusta PE=3 SV=1	0	0	0	0	3.6427
comp123743_c0_seq3	tr|M3XKJ9|M3XKJ9_LATCH Uncharacterized protein OS=Latimeria chalumnae PE=4 SV=1	0	1.28096	1.69153	2.26303	3.63691
comp142936_c0_seq2	tr|T1FMX4|T1FMX4_HELRO Uncharacterized protein OS=Helobdella robusta PE=4 SV=1	0	0	0	0	3.63691
comp136171_c0_seq6	tr|H3ASC2|H3ASC2_LATCH Uncharacterized protein OS=Latimeria chalumnae PE=4 SV=1	0.0565835	0.298658	1.48027	2.17632	3.63459
comp149522_c0_seq1	tr|F7E4C0|F7E4C0_XENTR Uncharacterized protein (Fragment) OS=Xenopus tropicalis GN=ryr1 PE=4 SV=1	0.163499	0.356144	0.432959	2.04963	3.62877
comp132491_c2_seq4	---	0.495695	0.367371	1.19535	2.34483	3.61235
comp124943_c0_seq1	tr|M7BXZ7|M7BXZ7_CHEMY Complement C1q subcomponent subunit B OS=Chelonia mydas GN=UY3_00685 PE=4 SV=1	0	0.214125	0	0.823749	3.60407
comp143057_c2_seq1	tr|H3AG11|H3AG11_LATCH Uncharacterized protein (Fragment) OS=Latimeria chalumnae PE=4 SV=1	0.344828	0	0.678072	2.09761	3.6017
comp138904_c0_seq4	tr|F2E5Q3|F2E5Q3_HORVD Predicted protein OS=Hordeum vulgare var. distichum PE=2 SV=1	0	0	0	0	3.58976
comp127366_c0_seq1	tr|Q1T713|Q1T713_TUBTU RNA helicase OS=Tubifex tubifex GN=vasa PE=2 SV=1	0	0	0	0	3.58376
comp126573_c0_seq2	---	0.0840643	0.0840643	0.344828	1.52105	3.57773
comp145697_c0_seq5	tr|R7TLI1|R7TLI1_CAPTE Uncharacterized protein OS=Capitella teleta GN=CAPTEDRAFT_228725 PE=4 SV=1	0	0	0	0	3.5741
comp145829_c0_seq3	tr|R0JJ79|R0JJ79_ANAPL Organic solute transporter subunit beta (Fragment) OS=Anas platyrhynchos GN=Anapl_12274 PE=4 SV=1	0.0426443	0.594549	1.81147	1.54102	3.56316
comp132247_c0_seq1	tr|I0FJG0|I0FJG0_MACMU Lysosomal-associated transmembrane protein 5 OS=Macaca mulatta GN=LAPTM5 PE=2 SV=1	0	0.163499	0.847997	1.65535	3.55827
comp106902_c0_seq1	tr|G1LJN0|G1LJN0_AILME Uncharacterized protein OS=Ailuropoda melanoleuca GN=EEF1G PE=4 SV=1	0	0	0	0	3.55582
comp148820_c0_seq1	tr|E7F4G1|E7F4G1_DANRE GDNF family receptor alpha 3 OS=Danio rerio GN=gfra3 PE=2 SV=1	0.0426443	1.08406	1.01436	2.1635	3.55336
comp138041_c0_seq1	tr|R7U815|R7U815_CAPTE Uncharacterized protein OS=Capitella teleta GN=CAPTEDRAFT_154247 PE=4 SV=1	0	0	0	0	3.55336
comp129399_c0_seq2	---	0.632268	0.31034	0.505891	1.09085	3.5509
comp129714_c1_seq3	tr|R7TYA4|R7TYA4_CAPTE Uncharacterized protein OS=Capitella teleta GN=CAPTEDRAFT_149599 PE=4 SV=1	0	0	0	0	3.5509
comp142538_c1_seq3	tr|E7F0Y9|E7F0Y9_DANRE Uncharacterized protein OS=Danio rerio GN=CR381620.1 PE=4 SV=1	0.0840643	0.344828	0.432959	1.80735	3.54967
comp136899_c0_seq4	tr|R7UXR1|R7UXR1_CAPTE Uncharacterized protein OS=Capitella teleta GN=CAPTEDRAFT_212380 PE=4 SV=1	0	0	0.0285692	0	3.54844
comp149561_c0_seq1	tr|H0ZRG2|H0ZRG2_TAEGU Uncharacterized protein (Fragment) OS=Taeniopygia guttata GN=DST PE=4 SV=1	0.111031	0.910733	0.367371	2.1375	3.53107
comp146202_c0_seq1	tr|I3JTZ5|I3JTZ5_ORENI Coronin OS=Oreochromis niloticus GN=LOC100700630 PE=3 SV=1	0.0565835	0.214125	1.69599	1.84398	3.52482
comp117532_c0_seq1	---	0	0.275007	0.163499	0.575312	3.51602
comp134836_c0_seq1	---	0	0	0	0.321928	3.488
comp145043_c0_seq2	tr|A2BGH3|A2BGH3_DANRE Uncharacterized protein OS=Danio rerio GN=gal3st1 PE=4 SV=1	0.0565835	0.286881	2.1635	1.75702	3.48156
comp143221_c1_seq1	tr|T1DDG3|T1DDG3_CROHD B-cell lymphoma/leukemia 11B-like protein OS=Crotalus horridus PE=2 SV=1	0.0285692	0	0.0976108	1.64616	3.47638
comp129485_c0_seq2	tr|E9QCL6|E9QCL6_DANRE Uncharacterized protein OS=Danio rerio GN=clstn3 PE=4 SV=1	0	0	0.31034	2.12433	3.47249
comp130664_c0_seq1	---	0.815575	1.62293	1.02857	1.41684	3.46597
comp143081_c0_seq5	tr|I3J060|I3J060_ORENI Uncharacterized protein OS=Oreochromis niloticus GN=LOC100692849 PE=3 SV=1	0.0285692	0.695994	1.25701	1.69599	3.46336
comp133804_c0_seq1	tr|Q2I743|Q2I743_LUMTE Extracellular hemoglobin linker L2 subunit (Precursor) OS=Lumbricus terrestris PE=1 SV=1	0	0	0	0	3.45681
comp128055_c0_seq2	tr|R7UAC7|R7UAC7_CAPTE Uncharacterized protein OS=Capitella teleta GN=CAPTEDRAFT_182721 PE=4 SV=1	0	0	0	0	3.45022
comp144233_c0_seq1	tr|S4R2N8|S4R2N8_MOUSE Dystonin OS=Mus musculus GN=Dst PE=4 SV=1	0.0285692	0.0143553	0.0703893	0.214125	3.4489
comp126658_c0_seq1	---	0	0	2.11103	1.39506	3.43962
comp146205_c0_seq2	tr|Q4SW15|Q4SW15_TETNG Chromosome undetermined SCAF13694, whole genome shotgun sequence OS=Tetraodon nigroviridis GN=GSTENG00011698001 PE=4 SV=1	0.62293	0.0703893	0.250962	0.545968	3.42223
comp120552_c0_seq1	tr|M4AR51|M4AR51_XIPMA Uncharacterized protein (Fragment) OS=Xiphophorus maculatus PE=4 SV=1	0	0	0	0	3.41549
comp144801_c1_seq1	---	0	0.0285692	0.176323	0.443607	3.41414
comp140521_c0_seq1	tr|E6ZH07|E6ZH07_DICLA Potassium voltage-gated channel subfamily A member 3 OS=Dicentrarchus labrax GN=KCNA3 PE=4 SV=1	0.0426443	0	0.137504	1.99277	3.41278
comp141135_c0_seq1	tr|H3B0Z9|H3B0Z9_LATCH Uncharacterized protein (Fragment) OS=Latimeria chalumnae PE=4 SV=1	0	0	0.0143553	0.275007	3.40463
comp125654_c0_seq1	tr|O57330|O57330_DANRE Proteasome subunit beta type OS=Danio rerio GN=psmb8 PE=2 SV=1	0.584963	2.08746	0.9855	2.07039	3.4019
comp149391_c0_seq2	tr|I3JDU2|I3JDU2_ORENI Uncharacterized protein OS=Oreochromis niloticus GN=LOC100699370 PE=4 SV=1	0.214125	1.54597	0.9855	2.09424	3.40054
comp132182_c0_seq1	tr|T1FMZ8|T1FMZ8_HELRO Adenosylhomocysteinase OS=Helobdella robusta PE=3 SV=1	0	0	0	0	3.40054
comp129956_c0_seq2	tr|H2U095|H2U095_TAKRU Uncharacterized protein (Fragment) OS=Takifugu rubripes GN=LOC101073305 PE=4 SV=1	0	0	0.0703893	0.333424	3.38681
comp148899_c0_seq2	tr|E9QBZ7|E9QBZ7_DANRE Uncharacterized protein OS=Danio rerio GN=cd248b PE=4 SV=1	0.713696	0.111031	1.12433	1.97453	3.38128
comp35977_c0_seq1	tr|F6QXH6|F6QXH6_CIOIN Peptidyl-prolyl cis-trans isomerase OS=Ciona intestinalis GN=LOC100177752 PE=3 SV=2	0	0	0	0	3.38128
comp139594_c0_seq2	tr|R7TJI8|R7TJI8_CAPTE Malate dehydrogenase OS=Capitella teleta GN=CAPTEDRAFT_152540 PE=3 SV=1	0	0	0	0	3.38128
comp147484_c0_seq2	tr|F1SSS6|F1SSS6_PIG Microtubule-associated protein OS=Sus scrofa GN=MAP2 PE=4 SV=1	0.0565835	0.15056	0.176323	2.0635	3.37851
comp127533_c0_seq3	tr|Q5ZMJ0|Q5ZMJ0_CHICK Peptidyl-prolyl cis-trans isomerase OS=Gallus gallus GN=PPIF PE=2 SV=1	0	0	0	0	3.36036
comp140840_c0_seq44	---	0.201634	0.0703893	0.584963	0.669027	3.35614
comp141885_c0_seq1	---	0	0.0703893	1.28096	1.46989	3.35332
comp129526_c1_seq1	tr|F1QE60|F1QE60_DANRE Transporter OS=Danio rerio GN=slc6a18 PE=3 SV=1	0.0840643	1.22651	1.46467	1.67807	3.34625
comp118176_c0_seq1	---	0	0.422233	0.137504	0.124328	3.34625
comp145969_c0_seq3	tr|F1R5Z2|F1R5Z2_DANRE Uncharacterized protein OS=Danio rerio GN=fndc1 PE=4 SV=1	0.31034	0.0426443	0.124328	1.37295	3.34199
comp145050_c0_seq4	---	0	0.400538	1.18903	2.31034	3.33485
comp136871_c0_seq1	tr|H0YWS9|H0YWS9_TAEGU Uncharacterized protein (Fragment) OS=Taeniopygia guttata PE=4 SV=1	0.0426443	0.713696	0.815575	2.16027	3.30597
comp135043_c1_seq1	tr|H3AIM0|H3AIM0_LATCH Uncharacterized protein OS=Latimeria chalumnae PE=3 SV=1	0.0565835	0.111031	0.15056	0.963474	3.30597
comp139629_c3_seq1	---	0	0	0	0	3.30597
comp126013_c0_seq1	tr|R7TJI8|R7TJI8_CAPTE Malate dehydrogenase OS=Capitella teleta GN=CAPTEDRAFT_152540 PE=3 SV=1	0	0	0	0	3.2854
comp139981_c0_seq4	---	0.111031	0.163499	1.61353	2.06005	3.28096
comp147774_c2_seq20	tr|I3KPN3|I3KPN3_ORENI Uncharacterized protein OS=Oreochromis niloticus GN=NRXN2 (1 of 2) PE=4 SV=1	0.0565835	0.0703893	0.903038	1.5656	3.28096
comp136376_c0_seq2	---	0	0	0.0285692	1.62761	3.27501
comp149356_c0_seq1	tr|G1KGB9|G1KGB9_ANOCA Uncharacterized protein OS=Anolis carolinensis GN=LOC100557883 PE=4 SV=2	0.111031	0.704872	0.333424	2.19535	3.26754
comp131365_c0_seq1	---	0	0.85599	0.970854	2.21101	3.26003
comp127888_c0_seq1	tr|M3XKG2|M3XKG2_LATCH Uncharacterized protein OS=Latimeria chalumnae GN=HSD17B3 PE=3 SV=1	0	0.344828	1.15704	1.26903	3.25399
comp144529_c0_seq2	tr|H2UPW5|H2UPW5_TAKRU Uncharacterized protein OS=Takifugu rubripes GN=LOC101073831 PE=4 SV=1	0.0703893	0.189034	0.495695	1.97453	3.25399
comp125074_c1_seq1	---	0.0976108	1.17632	1.97085	1.5656	3.25248
comp141323_c0_seq1	tr|M7C378|M7C378_CHEMY Collagen alpha-2(VIII) chain OS=Chelonia mydas GN=UY3_07921 PE=4 SV=1	0	0.15056	1.57046	1.80323	3.24031
comp145693_c0_seq4	tr|H2RIX4|H2RIX4_TAKRU Uncharacterized protein (Fragment) OS=Takifugu rubripes GN=LOC101063402 PE=3 SV=1	0.0703893	0	0.0565835	0.83996	3.23573
comp145934_c0_seq1	tr|G3NKA7|G3NKA7_GASAC Uncharacterized protein (Fragment) OS=Gasterosteus aculeatus PE=4 SV=1	0.238787	0.0143553	0.378512	1.71809	3.22805
comp147356_c1_seq5	tr|F7BDS1|F7BDS1_XENTR Uncharacterized protein (Fragment) OS=Xenopus tropicalis PE=4 SV=1	0	0.214125	0.15056	0.823749	3.22805
comp137874_c0_seq1	tr|A1YB06|A1YB06_9ANNE Calreticulin OS=Eisenia andrei PE=2 SV=1	0.0426443	0	0	0	3.22033
comp116272_c0_seq1	tr|T1FP48|T1FP48_HELRO Fructose-bisphosphate aldolase OS=Helobdella robusta PE=3 SV=1	0	0	0	0	3.21878
comp138498_c0_seq2	---	0.464668	0.895303	1.25701	1.72683	3.21568
comp147530_c0_seq12	tr|H3B2T1|H3B2T1_LATCH Uncharacterized protein (Fragment) OS=Latimeria chalumnae PE=4 SV=1	0.0426443	1.10434	0.0840643	0.189034	3.21568
comp126389_c0_seq1	---	0.238787	0	0.238787	0.495695	3.21412
comp122694_c0_seq1	tr|A5D6H9|A5D6H9_9ANNE Tropomyosin (Fragment) OS=Lumbriculus sp. YSL-2003 PE=2 SV=1	0	0	0	0	3.20477
comp132465_c0_seq1	---	0	0.389567	0.722466	1.26903	3.18903
comp124463_c0_seq1	tr|T1G8Z4|T1G8Z4_HELRO Uncharacterized protein OS=Helobdella robusta PE=4 SV=1	0	0	0	0	3.17632
comp120567_c0_seq1	tr|T1FQJ5|T1FQJ5_HELRO Uncharacterized protein OS=Helobdella robusta PE=4 SV=1	0	0	0	0	3.17153
comp117217_c0_seq1	---	0	0.0703893	0.790772	0.687061	3.14405
comp134157_c0_seq1	tr|K1RJH5|K1RJH5_CRAGI Polyadenylate-binding protein 4 OS=Crassostrea gigas GN=CGI_10021647 PE=4 SV=1	0	0	0	0	3.14241
comp127461_c0_seq1	---	0.321928	1.5656	0.464668	1.17632	3.13093
comp137450_c1_seq1	tr|E5L8C8|E5L8C8_CHICK Aryl hydrocarbon receptor repressor OS=Gallus gallus GN=ahrr PE=2 SV=1	0	0.0976108	0.400538	1.07039	3.12928
comp125585_c0_seq1	tr|Q5XGG6|Q5XGG6_XENTR LOC496495 protein (Fragment) OS=Xenopus tropicalis GN=LOC496495 PE=2 SV=1	0	0	0	0	3.12433
comp141175_c0_seq1	tr|H3B0L0|H3B0L0_LATCH Uncharacterized protein OS=Latimeria chalumnae PE=4 SV=1	0	0.831877	0.15056	0.594549	3.10601
comp142740_c2_seq1	---	0.505891	0.695994	0.575312	1.15056	3.10434
comp132404_c0_seq1	tr|R7UQF3|R7UQF3_CAPTE Uncharacterized protein OS=Capitella teleta GN=CAPTEDRAFT_229004 PE=4 SV=1	0	0	0.0143553	0	3.10434
comp131154_c0_seq1	---	0.0976108	1.94111	2.05658	1.27501	3.08916
comp132115_c0_seq1	tr|M4A2H8|M4A2H8_XIPMA Uncharacterized protein OS=Xiphophorus maculatus PE=4 SV=1	0	0	0	0.15056	3.08066
comp129003_c0_seq1	tr|E7F7P0|E7F7P0_DANRE Uncharacterized protein OS=Danio rerio GN=LOC100002173 PE=4 SV=1	0.485427	0.485427	0.189034	0.275007	3.07895
comp127963_c0_seq3	tr|R7V957|R7V957_CAPTE Uncharacterized protein OS=Capitella teleta GN=CAPTEDRAFT_170203 PE=4 SV=1	0	0	0	0	3.07724
comp129819_c1_seq2	---	0	0	0.226509	1.51096	3.06695
comp140096_c0_seq1	---	0	0.111031	0.443607	1.40054	3.0635
comp132928_c0_seq1	tr|K7G0K4|K7G0K4_PELSI Uncharacterized protein OS=Pelodiscus sinensis GN=ANGPTL5 PE=4 SV=1	0.0426443	0.356144	0.475085	0.910733	3.05832
comp140336_c1_seq1	tr|H2ZW79|H2ZW79_LATCH Uncharacterized protein (Fragment) OS=Latimeria chalumnae PE=4 SV=1	0.0285692	0.0703893	0	1.37295	3.03914
comp104426_c0_seq2	---	0	0.201634	0.226509	1.91073	3.02857
comp148770_c0_seq2	tr|T1FAT5|T1FAT5_HELRO Uncharacterized protein OS=Helobdella robusta PE=4 SV=1	0	0	0	0.0143553	3.0197
comp145375_c0_seq2	---	0	0.505891	1.48543	1.82375	3.01792
comp138047_c0_seq1	tr|G3NQV8|G3NQV8_GASAC Uncharacterized protein OS=Gasterosteus aculeatus PE=4 SV=1	0	0.214125	1.26903	1.10434	3.01614
comp137950_c0_seq1	---	0	0	0.344828	1.97453	3.01078
comp144564_c1_seq1	tr|Q8UVF5|Q8UVF5_MORAM GABAa receptor gamma2 subunit OS=Morone americana PE=2 SV=1	0.0703893	0.137504	0.298658	1.26903	2.99458
comp120533_c0_seq2	tr|G3X0E5|G3X0E5_SARHA Uncharacterized protein (Fragment) OS=Sarcophilus harrisii GN=HNRNPA2B1 PE=4 SV=1	0	0	0	0	2.99458
comp121337_c0_seq1	---	0.0976108	0.485427	0.454176	0.659925	2.99277
comp142694_c0_seq4	---	0.0840643	0.475085	1.02148	1.93357	2.99095
comp142951_c1_seq3	tr|U3IVX3|U3IVX3_ANAPL Uncharacterized protein OS=Anas platyrhynchos GN=CHRDL1 PE=4 SV=1	0.0976108	0.0703893	0.432959	0.485427	2.98732
comp113580_c0_seq1	tr|T1G909|T1G909_HELRO Uncharacterized protein OS=Helobdella robusta PE=4 SV=1	0	0	0	0	2.98185
comp146259_c1_seq9	tr|G3PF87|G3PF87_GASAC Uncharacterized protein (Fragment) OS=Gasterosteus aculeatus GN=ADAM22 PE=4 SV=1	0.903038	0.925999	1.46989	1.27501	2.98003
comp144828_c1_seq1	tr|H0YW08|H0YW08_TAEGU Uncharacterized protein OS=Taeniopygia guttata GN=ITGA1 PE=3 SV=1	0	0	0.0565835	1.13093	2.9782
comp130273_c0_seq4	tr|Q25395|Q25395_LUMRU Lumbrokinase-3(1) (Precursor) OS=Lumbricus rubellus PE=2 SV=1	0	0	0	0	2.97453
comp149191_c0_seq2	tr|K7GBG2|K7GBG2_PELSI Uncharacterized protein OS=Pelodiscus sinensis PE=4 SV=1	0.176323	0.298658	0.0426443	0.565597	2.97085
comp146466_c0_seq1	tr|F7DTS1|F7DTS1_ORNAN Uncharacterized protein OS=Ornithorhynchus anatinus GN=CDHR2 PE=4 SV=2	0.111031	1.0072	0.9855	0.505891	2.96717
comp126540_c0_seq4	tr|F1QPE3|F1QPE3_DANRE Uncharacterized protein OS=Danio rerio GN=ebi3 PE=4 SV=1	0.526069	0.124328	0.176323	0.505891	2.96532
comp136450_c0_seq1	---	1.74416	0.275007	0.495695	1.17632	2.96162
comp144643_c0_seq4	---	0.124328	0.773996	1.18903	1.85599	2.93357
comp141890_c0_seq2	tr|G3PAD1|G3PAD1_GASAC Uncharacterized protein OS=Gasterosteus aculeatus GN=SLC26A9 PE=4 SV=1	0.201634	0	0	0.286881	2.92979
comp120683_c0_seq1	---	0	0.263034	0.275007	0.963474	2.926
comp127561_c0_seq2	tr|T1EG24|T1EG24_HELRO Uncharacterized protein OS=Helobdella robusta PE=3 SV=1	0	0	0	0	2.90497
comp122997_c1_seq3	tr|C1BIQ4|C1BIQ4_OSMMO Arginase-1 OS=Osmerus mordax GN=ARGI1 PE=2 SV=1	0	0.9855	0.214125	0.641546	2.89336
comp134561_c1_seq1	---	0.15056	0.669027	0.422233	0.903038	2.89142
comp143871_c0_seq1	tr|H3DG54|H3DG54_TETNG Uncharacterized protein OS=Tetraodon nigroviridis GN=C2ORF18 PE=4 SV=1	0	0.0703893	0.31034	1.73552	2.87971
comp131005_c0_seq1	tr|T1ECZ8|T1ECZ8_HELRO Uncharacterized protein OS=Helobdella robusta PE=4 SV=1	0	0	0	0	2.87381
comp148346_c0_seq7	tr|K7GJB3|K7GJB3_PELSI Uncharacterized protein OS=Pelodiscus sinensis GN=SEMA3C PE=4 SV=1	0.111031	0	0.669027	1.26903	2.86592
comp129572_c0_seq1	tr|B0L0Y3|B0L0Y3_PINFU RNA-binding protein OS=Pinctada fucata PE=2 SV=1	0	0	0	0	2.84398
comp54784_c0_seq1	---	0	0	0.0426443	0.422233	2.83996
comp140086_c1_seq6	---	0	0.0976108	0.704872	1.68706	2.8339
comp145539_c0_seq2	tr|F6ZJ96|F6ZJ96_XENTR Uncharacterized protein (Fragment) OS=Xenopus tropicalis GN=cdhr3 PE=4 SV=1	0	0	0.0285692	0.773996	2.82375
comp136508_c0_seq1	tr|R7UL82|R7UL82_CAPTE Uncharacterized protein OS=Capitella teleta GN=CAPTEDRAFT_164782 PE=4 SV=1	0	0	0	0	2.80941
comp147325_c2_seq7	tr|I3JYF1|I3JYF1_ORENI Uncharacterized protein OS=Oreochromis niloticus PE=4 SV=1	0	0.411426	0.757023	1.66903	2.80323
comp122103_c0_seq1	tr|E7F332|E7F332_DANRE Uncharacterized protein OS=Danio rerio GN=CU469509.3 PE=4 SV=1	0.0565835	0.124328	0.356144	0.464668	2.80323
comp148260_c0_seq3	tr|R7VBD0|R7VBD0_CAPTE Uncharacterized protein OS=Capitella teleta GN=CAPTEDRAFT_182417 PE=4 SV=1	0	0	0	0	2.80323
comp141005_c0_seq2	tr|R7TQ71|R7TQ71_CAPTE Uncharacterized protein OS=Capitella teleta GN=CAPTEDRAFT_154655 PE=4 SV=1	0	0	0	0	2.78869
comp123692_c0_seq4	tr|L9KAV2|L9KAV2_TUPCH Chromobox protein like protein 6 OS=Tupaia chinensis GN=TREES_T100013351 PE=4 SV=1	0	0	0.189034	0.0565835	2.78241
comp137005_c0_seq2	tr|I3KYX0|I3KYX0_ORENI Uncharacterized protein (Fragment) OS=Oreochromis niloticus GN=LOC100699730 PE=4 SV=1	0	0	0.0285692	0.286881	2.7761
comp126111_c0_seq5	tr|H3A8A2|H3A8A2_LATCH Uncharacterized protein (Fragment) OS=Latimeria chalumnae PE=4 SV=1	0	0.111031	0.545968	0.799087	2.77189
comp145046_c0_seq4	tr|H9ER33|H9ER33_MACMU Neural cell adhesion molecule 2 OS=Macaca mulatta GN=NCAM2 PE=2 SV=1	0.15056	0.137504	0.389567	1.02857	2.76341
comp140118_c1_seq6	---	0.298658	0.250962	1.12433	1.66903	2.75702
comp143856_c3_seq1	tr|H2LW19|H2LW19_ORYLA Uncharacterized protein (Fragment) OS=Oryzias latipes PE=4 SV=1	0.189034	0	0.15056	0.137504	2.74416
comp119193_c0_seq1	tr|T1EDN0|T1EDN0_HELRO Uncharacterized protein OS=Helobdella robusta PE=3 SV=1	0	0	0	0	2.72901
comp124253_c0_seq1	---	0.0565835	0	0.0840643	0.464668	2.68257
comp149171_c0_seq1	tr|I3KFN1|I3KFN1_ORENI Uncharacterized protein (Fragment) OS=Oreochromis niloticus PE=4 SV=1	0	0.389567	0.400538	0.669027	2.66221
comp127020_c0_seq2	tr|K4G0N6|K4G0N6_CALMI Putative E3 ubiquitin-protein ligase OS=Callorhynchus milii PE=2 SV=1	0.0565835	0	0.0426443	0.333424	2.64386
comp143936_c0_seq2	tr|F7IPC7|F7IPC7_CALJA Uncharacterized protein OS=Callithrix jacchus GN=TNIP1 PE=4 SV=1	0	0	0	0	2.64386
comp140178_c2_seq1	---	0	0.659925	0.432959	1.40054	2.62293
comp121472_c0_seq2	---	0	0	0	0.0840643	2.61824
comp134031_c1_seq1	tr|K7FXH5|K7FXH5_PELSI Uncharacterized protein OS=Pelodiscus sinensis GN=NMI PE=4 SV=1	0	0.799087	0.163499	1.51096	2.61353
comp140739_c0_seq1	tr|H3B2U1|H3B2U1_LATCH Uncharacterized protein (Fragment) OS=Latimeria chalumnae PE=4 SV=1	0.0976108	0.15056	0.0565835	0.137504	2.60881
comp144391_c0_seq3	tr|F1QH68|F1QH68_DANRE Uncharacterized protein (Fragment) OS=Danio rerio GN=zgc:158706 PE=4 SV=1	0	0.0143553	0.214125	0.0840643	2.60407
comp136537_c2_seq1	---	0.0976108	0	0.565597	1.28688	2.59216
comp140431_c0_seq2	tr|I3KPJ6|I3KPJ6_ORENI Uncharacterized protein OS=Oreochromis niloticus GN=LOC100700509 PE=4 SV=1	0.250962	0.124328	0.516015	0.495695	2.57773
comp125657_c0_seq3	---	0	0.263034	0.963474	1.17632	2.57289
comp140532_c0_seq2	---	0.0285692	0.389567	0.895303	1.50589	2.5656
comp111478_c0_seq1	---	0.137504	0	0.298658	0.286881	2.55827
comp131018_c0_seq1	tr|T1EFU7|T1EFU7_HELRO Uncharacterized protein OS=Helobdella robusta PE=4 SV=1	0	0	0	0	2.54844
comp118644_c0_seq5	---	0	0	0	0	2.5435
comp130186_c1_seq2	tr|M7B6D0|M7B6D0_CHEMY Stonustoxin subunit alpha OS=Chelonia mydas GN=UY3_15198 PE=3 SV=1	0.189034	0.163499	0	0.555816	2.52857
comp101437_c0_seq1	tr|I3KGK3|I3KGK3_ORENI Glutathione peroxidase (Fragment) OS=Oreochromis niloticus PE=3 SV=1	0.0703893	0	1.36737	0.903038	2.4957
comp132846_c1_seq1	---	0.124328	0	0.137504	0	2.47768
comp144891_c0_seq1	tr|H3JP45|H3JP45_STRPU Uncharacterized protein OS=Strongylocentrotus purpuratus PE=4 SV=1	0	0	0	0	2.47508
comp73754_c0_seq1	---	0.485427	0.137504	0	0.0976108	2.45418
comp141559_c1_seq19	---	0	0.286881	0.773996	0.650765	2.45154
comp119270_c0_seq1	tr|H2ZSL5|H2ZSL5_LATCH Uncharacterized protein (Fragment) OS=Latimeria chalumnae PE=4 SV=1	0	0.0143553	0	0.124328	2.43829
comp78853_c0_seq1	tr|Q5CD25|Q5CD25_EISFO Valosin containing protein-1 OS=Eisenia foetida GN=evcp-1 PE=2 SV=1	0	0	0	0	2.42761
comp131344_c0_seq1	tr|H3AFI8|H3AFI8_LATCH Uncharacterized protein (Fragment) OS=Latimeria chalumnae PE=3 SV=1	0	0	0	0.0285692	2.42761
comp142105_c0_seq1	---	0	0	0.454176	0.704872	2.42492
comp141439_c0_seq1	---	0	0.831877	0.978196	1.24489	2.3978
comp142943_c0_seq6	tr|I3JQQ6|I3JQQ6_ORENI Uncharacterized protein (Fragment) OS=Oreochromis niloticus PE=4 SV=1	0	0.0840643	0.238787	0.641546	2.37851
comp143360_c0_seq1	tr|E6ZFA3|E6ZFA3_DICLA Nck-associated protein 1 OS=Dicentrarchus labrax GN=NCKAP1L PE=4 SV=1	0	0.0426443	0.389567	0.879706	2.37573
comp132201_c0_seq3	tr|Q4S870|Q4S870_TETNG Chromosome 5 SCAF14709, whole genome shotgun sequence OS=Tetraodon nigroviridis GN=GSTENG00022481001 PE=4 SV=1	0	0.0426443	0.411426	0.0703893	2.37295
comp130021_c0_seq4	tr|B5X5G3|B5X5G3_SALSA C-C motif chemokine 28 OS=Salmo salar GN=CCL28 PE=4 SV=1	0	0	0	0.286881	2.35896
comp144543_c0_seq10	tr|E6ZI63|E6ZI63_DICLA Homeobox protein Mohawk OS=Dicentrarchus labrax GN=MKX PE=3 SV=1	0	0.641546	0.948601	1.1177	2.34767
comp118755_c0_seq3	---	0.214125	0.298658	0.0840643	0.799087	2.34199
comp139003_c2_seq1	tr|H3DQ28|H3DQ28_TETNG Uncharacterized protein OS=Tetraodon nigroviridis PE=4 SV=1	0.0976108	0.250962	0.137504	0.739848	2.32481
comp138477_c0_seq1	tr|T1FP05|T1FP05_HELRO Uncharacterized protein OS=Helobdella robusta PE=4 SV=1	0	0	0	0	2.32481
comp136591_c0_seq2	tr|B5X861|B5X861_SALSA Regulator of G-protein signaling 1 OS=Salmo salar GN=RGS1 PE=2 SV=1	0	0	0.422233	0.367371	2.32193
comp120387_c0_seq2	---	0.201634	0.0840643	0.731183	0.85599	2.31615
comp125688_c0_seq1	tr|R7UUZ8|R7UUZ8_CAPTE Uncharacterized protein OS=Capitella teleta GN=CAPTEDRAFT_150577 PE=4 SV=1	0	0	0	0	2.31034
comp137047_c0_seq5	tr|M4AN78|M4AN78_XIPMA Uncharacterized protein OS=Xiphophorus maculatus GN=OLFM4 (4 of 6) PE=4 SV=1	0	0.62293	0.298658	0.594549	2.28688
comp148786_c3_seq1	---	0	0	0.238787	0.464668	2.28688
comp143694_c0_seq1	tr|T1J9X6|T1J9X6_STRMM Uncharacterized protein OS=Strigamia maritima PE=4 SV=1	0	0	0	0	2.27501
comp134445_c0_seq1	tr|T1EDJ2|T1EDJ2_HELRO Uncharacterized protein OS=Helobdella robusta PE=3 SV=1	0.0143553	0	0	0	2.25701
comp132808_c0_seq1	---	0.250962	0.454176	0.659925	0.422233	2.25399
comp125762_c0_seq1	tr|O57451|O57451_CHICK Mannan-binding lectin (Fragment) OS=Gallus gallus GN=cMBl PE=2 SV=1	0	0	0.0565835	0	2.25399
comp143433_c0_seq1	---	0.176323	0.176323	0.722466	0.669027	2.20477
comp130691_c0_seq1	tr|H3BF61|H3BF61_LATCH Uncharacterized protein (Fragment) OS=Latimeria chalumnae PE=4 SV=1	0.0426443	0	0.0565835	0.31034	2.17632
comp130503_c2_seq2	---	0.111031	0.321928	0.137504	0.422233	2.12433
comp130819_c0_seq7	---	0.773996	0.0703893	0.505891	0.782409	2.1177
comp118417_c0_seq1	---	0	0.0976108	0.111031	0.757023	2.10769
comp46826_c0_seq3	tr|U3D3L7|U3D3L7_CALJA Radixin isoform 1 OS=Callithrix jacchus GN=RDX PE=2 SV=1	0	0	0	0	2.08066
comp123330_c1_seq1	---	0	0	0.389567	0.790772	2.07039
comp112918_c0_seq1	---	0	0.250962	0.0703893	0.124328	2.07039
comp146298_c0_seq1	tr|U3JTK1|U3JTK1_FICAL Uncharacterized protein OS=Ficedula albicollis GN=IL16 PE=4 SV=1	0	0	0.505891	0.704872	2.06005
comp142746_c0_seq1	---	0	0	0.895303	0.669027	2.02857
comp145196_c1_seq1	---	0.124328	0	0.584963	0.903038	1.99639
comp128413_c0_seq2	---	0.0840643	0.275007	0	0.925999	1.95606
comp139759_c0_seq1	---	0	0.799087	0	0.632268	1.95233
comp132677_c1_seq1	---	0	0	0	0	1.94486
comp90339_c0_seq2	---	0	0	0	0	1.94111
comp116490_c0_seq1	tr|E7F3G4|E7F3G4_DANRE Uncharacterized protein OS=Danio rerio GN=CR855327.1 PE=4 SV=1	0	0	0.0976108	0.275007	1.93357
comp147052_c2_seq1	tr|E7FFL0|E7FFL0_DANRE Uncharacterized protein OS=Danio rerio GN=si:ch1073-154c4.1 PE=4 SV=1	0.298658	0	0	0.226509	1.926
comp138861_c0_seq1	tr|Q0VJ92|Q0VJ92_ONCMY Perforin OS=Oncorhynchus mykiss GN=prf1 PE=2 SV=2	0.344828	0.0285692	0.0426443	0.176323	1.9222
comp138425_c0_seq1	---	0	0.0285692	0.505891	0.516015	1.91839
comp121694_c1_seq1	tr|M7BRM1|M7BRM1_CHEMY Malignant fibrous histiocytoma-amplified sequence 1 like protein OS=Chelonia mydas GN=UY3_08115 PE=4 SV=1	0	0.0703893	0.0976108	0.443607	1.91456
comp138839_c0_seq8	tr|Q5C0I9|Q5C0I9_SCHJA SJCHGC03019 protein (Fragment) OS=Schistosoma japonicum PE=2 SV=2	0.0840643	0.0285692	0.485427	0.871844	1.90304
comp142713_c0_seq2	---	0	0.31034	0.669027	0.495695	1.87184
comp121758_c0_seq1	---	0	0	0.321928	0.757023	1.87184
comp136913_c0_seq3	tr|F6TC15|F6TC15_XENTR Uncharacterized protein (Fragment) OS=Xenopus tropicalis GN=tmprss5 PE=3 SV=1	0.0426443	0.189034	0.286881	0.111031	1.85599
comp119918_c2_seq1	---	0	0.485427	0.748461	0.799087	1.82782
comp140248_c0_seq1	---	0	0	0	0.464668	1.774
comp131681_c0_seq1	---	0	0.275007	0.505891	0.201634	1.75275
comp141972_c0_seq1	sp|Q8N565|MREG_HUMAN Melanoregulin OS=Homo sapiens GN=MREG PE=1 SV=1	0.0285692	0.124328	0.516015	0.632268	1.74416
comp108956_c0_seq1	tr|Q2VQN9|Q2VQN9_ICTPU NK-lysin type 1 OS=Ictalurus punctatus PE=2 SV=1	0.250962	0.137504	0.0976108	0.0976108	1.73118
comp145474_c0_seq1	tr|T1ED35|T1ED35_HELRO Uncharacterized protein OS=Helobdella robusta PE=4 SV=1	0	0	0	0	1.73118
comp139356_c0_seq6	---	0.189034	0	0.389567	0.704872	1.72247
comp110614_c0_seq1	tr|F7E0U8|F7E0U8_ORNAN Uncharacterized protein (Fragment) OS=Ornithorhynchus anatinus GN=SERPINB2 PE=3 SV=1	0	0.0976108	0	0.15056	1.66903
comp114568_c1_seq1	tr|H2LH56|H2LH56_ORYLA Uncharacterized protein OS=Oryzias latipes PE=4 SV=1	0	0	0	0.250962	1.65992
comp134342_c0_seq1	---	0	0	0.333424	0.613532	1.64616
comp123333_c0_seq1	tr|F6ZNY9|F6ZNY9_ORNAN Uncharacterized protein OS=Ornithorhynchus anatinus GN=SFTPD PE=4 SV=1	0	0	0.0285692	0.275007	1.63227
comp133501_c0_seq5	tr|M3ZLU2|M3ZLU2_XIPMA Mitogen-activated protein kinase kinase kinase kinase OS=Xiphophorus maculatus GN=MAP4K1 PE=3 SV=1	0	0.356144	0.432959	0.400538	1.57046
comp134873_c0_seq17	tr|E7EXQ2|E7EXQ2_DANRE Uncharacterized protein OS=Danio rerio GN=CABZ01067232.1 PE=4 SV=1	0.0840643	0.0840643	0.0703893	0.15056	1.54597
comp144367_c1_seq2	---	0	0.137504	0.505891	0.443607	1.54102
comp128665_c0_seq1	tr|G3P596|G3P596_GASAC Uncharacterized protein OS=Gasterosteus aculeatus PE=4 SV=1	0	0.0285692	0	0.0703893	1.52105
comp126015_c0_seq1	---	0	0.0703893	0.0565835	0.15056	1.5008
comp136482_c0_seq2	tr|Q4SQB2|Q4SQB2_TETNG Chromosome 4 SCAF14533, whole genome shotgun sequence OS=Tetraodon nigroviridis GN=GSTENG00014442001 PE=4 SV=1	0	0	0	0	1.46467
comp136650_c0_seq1	tr|Q4RTR3|Q4RTR3_TETNG Chromosome 2 SCAF14997, whole genome shotgun sequence OS=Tetraodon nigroviridis GN=GSTENG00029144001 PE=4 SV=1	0.201634	0.0285692	0.0840643	0.0703893	1.40054
comp137068_c0_seq1	tr|E7FFL0|E7FFL0_DANRE Uncharacterized protein OS=Danio rerio GN=si:ch1073-154c4.1 PE=4 SV=1	0	0	0	0.189034	1.38405
comp128320_c0_seq1	---	0	0.0565835	0.226509	0.286881	1.36737
comp146899_c0_seq1	tr|F5GXJ2|F5GXJ2_HUMAN Fc receptor-like protein 5 OS=Homo sapiens GN=FCRL5 PE=2 SV=1	0	0.0285692	0.0426443	0.0426443	1.3505
comp133645_c0_seq2	tr|K7FWU6|K7FWU6_PELSI Uncharacterized protein (Fragment) OS=Pelodiscus sinensis GN=TRBC2 PE=4 SV=1	0.0703893	0.111031	0.226509	0.0703893	1.29866
comp131313_c0_seq1	tr|H3AKT0|H3AKT0_LATCH Uncharacterized protein (Fragment) OS=Latimeria chalumnae PE=4 SV=1	0	0.0285692	0	0.201634	1.25701
comp149853_c0_seq1	---	0	0	0	0.0285692	1.11103
comp140586_c0_seq1	---	0	0	0	0	1.09761

## Sheet: Combination
gene_id	Annotation	T1	T2	T5	T9	T17
comp141239_c0_seq1	tr|A8HG17|A8HG17_EPICO Hnrpa01 protein (Fragment) OS=Epinephelus coioides PE=2 SV=1	12.3504	10.2176	8.96705	9.7703	8.86882
comp138257_c2_seq1	sp|P17095|HMGA1_MOUSE High mobility group protein HMG-I/HMG-Y OS=Mus musculus GN=Hmga1 PE=1 SV=4	10.8228	9.52135	8.23434	7.42442	5.46401
comp136966_c1_seq3	---	11.8247	10.2772	7.99266	6.17233	4.95373
comp97472_c0_seq1	---	11.7496	9.5373	7.8448	6.24127	2.56316
comp140823_c0_seq1	---	10.7545	8.46577	7.21082	7.2148	6.06134
comp140823_c1_seq1	tr|A3RL83|A3RL83_CHICK Lectin-associated matrix protein (Fragment) OS=Gallus gallus GN=hLAMP-1 PE=2 SV=2	11.0536	8.62921	7.12536	7.31424	6.142
comp145576_c1_seq3	sp|Q60FY0|CCNB1_ANGJA G2/mitotic-specific cyclin-B1 OS=Anguilla japonica GN=ccnb1 PE=2 SV=1	9.37708	7.55888	6.92932	5.77979	4.99548
comp142288_c0_seq1	tr|Q7ZVG3|Q7ZVG3_DANRE GTPase activating protein (SH3 domain) binding protein 1 OS=Danio rerio GN=g3bp1 PE=2 SV=1	9.8869	8.03463	6.9028	8.03012	7.26875
comp145576_c0_seq1	sp|Q60FY0|CCNB1_ANGJA G2/mitotic-specific cyclin-B1 OS=Anguilla japonica GN=ccnb1 PE=2 SV=1	10.5149	7.46826	6.67002	5.87873	4.86691
comp142205_c0_seq1	tr|B5X0S2|B5X0S2_SALSA Cell division cycle protein 20 homolog OS=Salmo salar GN=CDC20 PE=2 SV=1	7.94017	6.59156	6.43296	5.8632	5.29866
comp128255_c0_seq2	tr|C1BWB0|C1BWB0_ESOLU Gametocyte-specific factor 1 OS=Esox lucius GN=GTSF1 PE=2 SV=1	9.49285	7.42719	6.36964	4.82579	2.41684
comp138717_c0_seq3	tr|H2ZZM8|H2ZZM8_LATCH Uncharacterized protein OS=Latimeria chalumnae PE=4 SV=1	8.06754	6.27984	6.35931	4.87086	4.0321
comp142875_c1_seq1	tr|G3Q1D9|G3Q1D9_GASAC Uncharacterized protein (Fragment) OS=Gasterosteus aculeatus PE=4 SV=1	8.32549	7.14364	6.31741	6.90509	6.00899
comp146510_c0_seq1	tr|E6ZJ55|E6ZJ55_DICLA SRY-box containing gene 32 OS=Dicentrarchus labrax GN=SOX32 PE=4 SV=1	10.1624	8.8327	6.22284	0.565597	0.250962
comp137831_c0_seq2	tr|M3XIU6|M3XIU6_LATCH Uncharacterized protein OS=Latimeria chalumnae PE=4 SV=1	8.10743	6.87652	6.21023	5.52042	4.60881
comp146531_c1_seq1	tr|I3IZR0|I3IZR0_ORENI Uncharacterized protein OS=Oreochromis niloticus GN=LOC100698821 PE=3 SV=1	7.68306	6.42341	6.14057	5.92576	4.86146
comp132680_c2_seq1	---	6.98174	5.70183	5.91552	3.99095	3.22497
comp148390_c0_seq1	tr|G3Q378|G3Q378_GASAC Uncharacterized protein (Fragment) OS=Gasterosteus aculeatus PE=4 SV=1	7.60955	6.24432	5.87873	6.1014	5.6372
comp143600_c0_seq1	tr|I3JGG0|I3JGG0_ORENI Uncharacterized protein (Fragment) OS=Oreochromis niloticus GN=LOC100705514 PE=3 SV=1	7.7057	6.17253	5.85375	4.56194	3.65421
comp144729_c1_seq2	tr|F1QXQ1|F1QXQ1_DANRE Serine/arginine-rich-splicing factor 1B OS=Danio rerio GN=srsf1b PE=2 SV=1	8.88634	6.93617	5.80864	5.73227	5.18626
comp146253_c2_seq1	tr|H2ZU96|H2ZU96_LATCH Uncharacterized protein (Fragment) OS=Latimeria chalumnae PE=4 SV=1	7.22641	6.08937	5.76288	3.64155	0.0565835
comp137198_c1_seq1	tr|C0HAK0|C0HAK0_SALSA RNA-binding protein with multiple splicing OS=Salmo salar GN=RBPMS PE=2 SV=1	6.9377	5.72083	5.74846	4.46467	3.67129
comp147524_c1_seq2	tr|D2HJD1|D2HJD1_AILME Putative uncharacterized protein (Fragment) OS=Ailuropoda melanoleuca GN=PANDA_011403 PE=4 SV=1	8.7446	5.76686	5.73985	5.99616	4.749
comp144653_c1_seq2	---	6.72083	5.5157	5.71754	4.32984	3.22805
comp137439_c0_seq2	tr|I3KC54|I3KC54_ORENI Uncharacterized protein OS=Oreochromis niloticus GN=LOC100694009 PE=3 SV=1	8.69537	7.53021	5.70708	1.44361	0.163499
comp144461_c1_seq1	tr|H2MN64|H2MN64_ORYLA Uncharacterized protein OS=Oryzias latipes GN=LOC101165119 PE=4 SV=1	8.47488	7.09508	5.6642	7.09951	6.16952
comp144839_c1_seq5	tr|I3M7T7|I3M7T7_SPETR Uncharacterized protein (Fragment) OS=Spermophilus tridecemlineatus PE=4 SV=1	8.05034	6.82871	5.6094	6.04898	5.41819
comp132811_c1_seq3	tr|H3A159|H3A159_LATCH Uncharacterized protein OS=Latimeria chalumnae PE=4 SV=1	9.21643	6.28688	5.54195	2.9982	1.22651
comp118767_c0_seq1	sp|Q6DII2|SRSF1_XENTR Serine/arginine-rich splicing factor 1 OS=Xenopus tropicalis GN=srsf1 PE=2 SV=1	8.82079	6.78816	5.46858	5.64559	5.14649
comp147004_c1_seq2	tr|E7EYR9|E7EYR9_DANRE Uncharacterized protein OS=Danio rerio GN=CT583626.2 PE=4 SV=1	7.79409	6.49346	5.3147	6.15967	6.27463
comp143448_c2_seq1	tr|G1M3Q3|G1M3Q3_AILME Uncharacterized protein (Fragment) OS=Ailuropoda melanoleuca GN=PUS7 PE=4 SV=1	6.8535	5.28281	5.14282	5.32409	4.23879
comp138735_c3_seq1	tr|B9EN91|B9EN91_SALSA Acidic leucine-rich nuclear phosphoprotein 32 family member E OS=Salmo salar GN=AN32E PE=2 SV=1	7.75922	6.25493	5.14037	5.55888	4.98277
comp131172_c1_seq3	---	8.27664	7.25361	5.12887	3.81147	0.704872
comp142288_c2_seq1	tr|H3D5Z3|H3D5Z3_TETNG Uncharacterized protein (Fragment) OS=Tetraodon nigroviridis GN=G3BP1 PE=4 SV=1	8.0614	6.12887	4.99503	6.38716	5.68986
comp141388_c1_seq1	tr|Q7ZYY7|Q7ZYY7_DANRE Novel protein similar to DNA polymerases OS=Danio rerio GN=si:busm1-180o5.3 PE=4 SV=1	7.21733	2.15056	4.93876	2.45154	0.505891
comp138223_c0_seq1	tr|C4B8H9|C4B8H9_POLSE T-box transcription factor No-tail OS=Polypterus senegalus GN=ntl PE=2 SV=1	7.36186	6.01814	4.89142	4.07468	1.95606
comp144300_c2_seq1	tr|F7EUC6|F7EUC6_XENTR Uncharacterized protein OS=Xenopus tropicalis GN=tcerg1 PE=4 SV=1	7.13894	5.56133	4.84649	5.49025	4.8515
comp144980_c0_seq2	tr|G1P031|G1P031_MYOLU Uncharacterized protein OS=Myotis lucifugus PE=4 SV=1	7.79591	6.26341	4.84248	5.20945	4.62469
comp129068_c1_seq1	tr|H1A4R0|H1A4R0_TAEGU Uncharacterized protein (Fragment) OS=Taeniopygia guttata PE=4 SV=1	8.01709	6.9697	4.84097	5.92837	5.07125
comp127618_c0_seq1	tr|F7E306|F7E306_HORSE Uncharacterized protein OS=Equus caballus GN=SEPT11 PE=3 SV=1	7.08087	5.17073	4.82477	4.74308	4.86245
comp142897_c0_seq2	tr|B9ELA6|B9ELA6_SALSA Uridine-cytidine kinase OS=Salmo salar GN=UCK2 PE=2 SV=1	6.89797	5.38163	4.81404	4.65076	3.52356
comp143627_c0_seq1	tr|F8T0U5|F8T0U5_ORYLA Transcription factor 7-like 1 OS=Oryzias latipes GN=tcf7l1 PE=2 SV=1	6.02702	4.49953	4.81044	4.31832	3.848
comp127403_c1_seq2	sp|A0MTA1|APEX1_DANRE DNA-(apurinic or apyrimidinic site) lyase OS=Danio rerio GN=apex1 PE=1 SV=1	7.35606	5.6837	4.774	6.0781	5.16511
comp133482_c0_seq2	tr|B5X309|B5X309_SALSA Dr1-associated corepressor OS=Salmo salar GN=DRAP1 PE=2 SV=1	7.38094	5.97039	4.77189	5.26491	4.87676
comp135090_c2_seq1	tr|I3KHD1|I3KHD1_ORENI Uncharacterized protein (Fragment) OS=Oreochromis niloticus GN=LOC100704538 PE=4 SV=1	6.45516	4.50843	4.73552	4.73444	3.43829
comp147537_c0_seq3	tr|H3B3W4|H3B3W4_LATCH Uncharacterized protein (Fragment) OS=Latimeria chalumnae PE=4 SV=1	7.56484	6.06695	4.7339	4.20398	2.0036
comp143448_c4_seq1	---	6.64602	4.86493	4.67864	5.14934	4.04614
comp134874_c0_seq2	tr|C0H741|C0H741_SALSA Securin OS=Salmo salar GN=PTTG1 PE=2 SV=1	8.31805	5.33163	4.66732	3.14078	3.31325
comp141980_c0_seq1	sp|P49893|WN11B_XENLA Protein Wnt-11b OS=Xenopus laevis GN=wnt11b PE=1 SV=2	7.8695	5.90665	4.65076	3.75809	2.95791
comp134085_c0_seq2	---	7.67483	6.36615	4.59395	0.757023	0.137504
comp136801_c0_seq2	tr|F1RB32|F1RB32_DANRE Uncharacterized protein OS=Danio rerio GN=arfgap2 PE=4 SV=1	7.01881	5.36142	4.58256	5.23688	4.80426
comp140690_c0_seq2	tr|I3J3G5|I3J3G5_ORENI Uncharacterized protein OS=Oreochromis niloticus GN=zic3 PE=4 SV=1	6.7339	4.71315	4.5472	3.93452	3.13422
comp141685_c0_seq1	tr|G9M4T6|G9M4T6_CYNPY Protein Wnt OS=Cynops pyrrhogaster PE=2 SV=1	7.19298	5.84273	4.52732	0.0840643	0.176323
comp143525_c0_seq1	tr|A9C4A6|A9C4A6_DANRE Uncharacterized protein OS=Danio rerio GN=mkrn4 PE=2 SV=1	8.33722	5.39883	4.51854	3.56316	2.90689
comp134560_c0_seq1	tr|C0HAC3|C0HAC3_SALSA Ubiquilin-4 OS=Salmo salar GN=UBQL4 PE=2 SV=1	6.96209	5.74281	4.48543	5.94345	5.43329
comp135318_c0_seq1	tr|F1QI81|F1QI81_DANRE Uncharacterized protein (Fragment) OS=Danio rerio GN=her8a PE=3 SV=1	6.626	5.09635	4.44228	4.27873	0.555816
comp147477_c0_seq1	tr|Q9I9R5|Q9I9R5_XENLA Egg envelope component ZPAX OS=Xenopus laevis GN=zpax PE=2 SV=1	8.22004	5.78503	4.34979	2.38957	1.32193
comp137317_c1_seq1	tr|H3A8F7|H3A8F7_LATCH Uncharacterized protein OS=Latimeria chalumnae PE=4 SV=1	7.64313	4.57954	4.337	3.30597	2.63923
comp144738_c1_seq1	tr|F1RAW8|F1RAW8_DANRE Uncharacterized protein OS=Danio rerio GN=ash2l PE=2 SV=1	6.80374	4.90593	4.30743	5.0321	4.51665
comp146719_c2_seq2	tr|G4X4B6|G4X4B6_ACISI Zona pellucida glycoprotein AX OS=Acipenser sinensis GN=ZPAX PE=2 SV=1	8.81369	6.99594	4.30086	3.22033	2.44626
comp128085_c0_seq1	tr|G3NQM1|G3NQM1_GASAC Uncharacterized protein (Fragment) OS=Gasterosteus aculeatus PE=4 SV=1	6.43396	4.91121	4.26228	5.00315	5.21374
comp147865_c1_seq1	---	5.54319	3.35896	4.20789	2.1635	1.20789
comp148120_c1_seq2	tr|H3BCP2|H3BCP2_LATCH Uncharacterized protein OS=Latimeria chalumnae PE=3 SV=1	5.9743	4.86542	4.20633	4.76765	4.35826
comp145293_c1_seq1	tr|G3PJL1|G3PJL1_GASAC Uncharacterized protein (Fragment) OS=Gasterosteus aculeatus PE=3 SV=1	7.55451	4.18349	4.18666	3.6565	3.13258
comp147058_c1_seq1	tr|A3KMS9|A3KMS9_DANRE Uncharacterized protein OS=Danio rerio GN=prkacaa PE=2 SV=1	7.011	5.06005	4.1811	5.11145	5.58976
comp138860_c1_seq1	tr|I3J1D5|I3J1D5_ORENI Uncharacterized protein OS=Oreochromis niloticus GN=LOC100712132 PE=4 SV=1	6.13627	5.05137	4.16912	5.02281	4.49506
comp133964_c0_seq1	tr|H3ANR8|H3ANR8_LATCH Uncharacterized protein OS=Latimeria chalumnae PE=4 SV=1	7.30961	6.08279	4.16189	5.94416	4.91217
comp142734_c2_seq2	tr|Q6P0G2|Q6P0G2_DANRE Uncharacterized protein OS=Danio rerio GN=zgc:77262 PE=2 SV=1	7.28188	5.51822	4.13422	4.9331	4.21956
comp146253_c1_seq1	tr|C5NU08|C5NU08_ANGJA Putative Na/Cl cotransporter OS=Anguilla japonica GN=NCCb PE=2 SV=1	6.34181	4.97636	4.10601	2.79701	0
comp130707_c1_seq1	tr|A9UML9|A9UML9_XENTR LOC100135395 protein OS=Xenopus tropicalis GN=LOC100135395 PE=2 SV=1	6.65076	4.07468	4.08661	4.91648	3.75809
comp125357_c0_seq5	---	7.02447	5.99684	4.07895	3.21723	2.12763
comp129822_c0_seq1	tr|H2MB67|H2MB67_ORYLA Uncharacterized protein (Fragment) OS=Oryzias latipes GN=LOC101175675 PE=4 SV=1	5.32553	1.95977	4.07382	4.26303	3.69822
comp144427_c1_seq2	tr|H3AYE2|H3AYE2_LATCH Uncharacterized protein OS=Latimeria chalumnae PE=4 SV=1	6.80671	4.44228	4.05311	4.68257	5.12143
comp142607_c1_seq1	tr|S7NB09|S7NB09_MYOBR Cyclin-dependent kinase 2 OS=Myotis brandtii GN=D623_10009159 PE=4 SV=1	7.29802	5.04571	4.03034	4.49697	3.70929
comp143385_c1_seq2	tr|Q4RLG4|Q4RLG4_TETNG Nicotinate-nucleotide pyrophosphorylase [carboxylating] OS=Tetraodon nigroviridis GN=QPRT PE=3 SV=1	5.80245	4.55949	4.02945	4.32841	2.62293
comp146642_c0_seq4	tr|I3K7Z3|I3K7Z3_ORENI Uncharacterized protein OS=Oreochromis niloticus GN=LOC100698623 PE=3 SV=1	7.08385	6.05181	4.01881	4.62117	4.0365
comp143616_c0_seq1	tr|E7BQD0|E7BQD0_POLSP MHC class II antigen beta chain OS=Polyodon spathula GN=PospDAB PE=2 SV=1	7.57818	3.26754	4.01792	3.11103	4.24031
comp148950_c3_seq3	tr|I3J5V6|I3J5V6_ORENI Uncharacterized protein OS=Oreochromis niloticus GN=LOC100704698 PE=4 SV=1	6.21645	4.95327	4.0009	5.1981	4.22728
comp132562_c1_seq1	tr|F1RR54|F1RR54_PIG Uncharacterized protein OS=Sus scrofa GN=SLU7 PE=4 SV=1	7.02092	5.86888	3.98914	4.78293	4.12763
comp147703_c1_seq1	tr|F7ALQ2|F7ALQ2_MONDO Uncharacterized protein OS=Monodelphis domestica GN=LSM14A PE=4 SV=2	6.57016	5.39472	3.95233	5.33628	4.66619
comp130927_c0_seq2	tr|G4X4B6|G4X4B6_ACISI Zona pellucida glycoprotein AX OS=Acipenser sinensis GN=ZPAX PE=2 SV=1	7.16852	5.15502	3.94017	3.82985	2.01436
comp136561_c0_seq1	tr|H3BH25|H3BH25_LATCH Uncharacterized protein OS=Latimeria chalumnae PE=4 SV=1	7.85605	4.40054	3.90689	3.45418	2.9486
comp130927_c2_seq1	tr|G4X4B6|G4X4B6_ACISI Zona pellucida glycoprotein AX OS=Acipenser sinensis GN=ZPAX PE=2 SV=1	7.05474	5.15623	3.89433	3.54102	1.41143
comp142374_c0_seq2	tr|M7AHZ1|M7AHZ1_CHEMY Importin subunit alpha (Fragment) OS=Chelonia mydas GN=UY3_19001 PE=3 SV=1	7.59059	5.77479	3.8885	4.79805	4.32337
comp144300_c1_seq3	tr|M7BUN6|M7BUN6_CHEMY Transcription elongation regulator 1 OS=Chelonia mydas GN=UY3_01865 PE=4 SV=1	6.0376	4.61176	3.87578	4.90833	4.1375
comp142632_c0_seq1	tr|Q9IAT0|Q9IAT0_DANRE Uncharacterized protein OS=Danio rerio GN=zic2a PE=2 SV=1	6.46074	5.04264	3.8679	3.72901	2.88557
comp147055_c4_seq1	tr|H3A5D1|H3A5D1_LATCH Uncharacterized protein OS=Latimeria chalumnae PE=4 SV=1	8.04669	5.95024	3.86295	1.85599	1.76977
comp135123_c0_seq1	tr|F1Q691|F1Q691_DANRE Uncharacterized protein OS=Danio rerio GN=oep PE=4 SV=1	7.63321	5.05268	3.83592	1.22651	0.226509
comp147779_c1_seq1	tr|I3K540|I3K540_ORENI Condensin complex subunit 1 (Fragment) OS=Oreochromis niloticus GN=LOC100710515 PE=3 SV=1	6.45154	4.63343	3.82782	4.98322	3.98185
comp137841_c1_seq1	tr|H3AV56|H3AV56_LATCH Uncharacterized protein OS=Latimeria chalumnae GN=SKP2 PE=4 SV=2	7.18527	5.53699	3.78764	3.78136	2.53356
comp139711_c0_seq1	tr|H3AZ31|H3AZ31_LATCH Uncharacterized protein (Fragment) OS=Latimeria chalumnae PE=4 SV=1	7.7963	4.85997	3.7666	1.82375	0.536053
comp133262_c2_seq2	tr|E3TDH1|E3TDH1_9TELE Cysteine and histidine-rich domain-containing protein 1 OS=Ictalurus furcatus GN=CHRD1 PE=2 SV=1	5.86369	4.8125	3.75702	4.5292	4.23343
comp140022_c1_seq1	tr|G1KE89|G1KE89_ANOCA Uncharacterized protein OS=Anolis carolinensis GN=ythdf1 PE=4 SV=2	5.99842	4.44361	3.75382	4.5097	4.40395
comp141431_c2_seq1	tr|F1NV68|F1NV68_CHICK Importin subunit alpha (Fragment) OS=Gallus gallus GN=KPNA3 PE=3 SV=2	7.63844	5.82553	3.70929	5.03166	4.58256
comp126765_c2_seq8	tr|H3A6J8|H3A6J8_LATCH Claudin OS=Latimeria chalumnae PE=3 SV=1	6.23821	5.15178	3.70598	1.56071	1.84398
comp149094_c1_seq1	tr|I3JVM3|I3JVM3_ORENI Uncharacterized protein OS=Oreochromis niloticus GN=LOC100700447 PE=4 SV=1	5.52419	4.4121	3.69822	3.45812	2.96901
comp143876_c0_seq3	tr|U3JL37|U3JL37_FICAL Uncharacterized protein OS=Ficedula albicollis PE=4 SV=1	8.66135	5.79779	3.69042	2.76341	1.02857
comp148185_c1_seq2	tr|D7RIS2|D7RIS2_ACISI Zona pellucida glycoprotein 3.3 OS=Acipenser sinensis PE=2 SV=1	7.46091	5.83592	3.68257	1.81147	0.85599
comp135531_c0_seq2	tr|H2MN12|H2MN12_ORYLA Uncharacterized protein OS=Oryzias latipes GN=LOC101160263 PE=4 SV=1	5.88264	4.43696	3.67016	4.76129	4.60407
comp130086_c0_seq1	tr|F1QBQ7|F1QBQ7_DANRE G1/S-specific cyclin-E1 OS=Danio rerio GN=ccne1 PE=2 SV=1	8.55305	5.60733	3.67016	3.32193	2.10098
comp130898_c0_seq1	tr|H2UW26|H2UW26_TAKRU Uncharacterized protein OS=Takifugu rubripes GN=LOC101075262 PE=4 SV=1	5.83441	4.11686	3.66676	4.23036	3.70929
comp132652_c0_seq1	---	6.5016	4.89142	3.63575	2.45681	0.411426
comp146479_c1_seq1	---	7.56537	5.91193	3.61706	3.37573	1.98914
comp146028_c1_seq1	tr|H3ACJ6|H3ACJ6_LATCH Uncharacterized protein OS=Latimeria chalumnae PE=4 SV=1	7.05972	4.84147	3.61589	4.64443	4.57289
comp149244_c3_seq1	tr|M4A6Y1|M4A6Y1_XIPMA Condensin complex subunit 2 OS=Xiphophorus maculatus PE=3 SV=1	6.32661	4.54597	3.60999	4.54967	3.88264
comp141821_c0_seq1	tr|M3XHV2|M3XHV2_LATCH Uncharacterized protein OS=Latimeria chalumnae PE=4 SV=1	5.8716	4.81813	3.59574	2.93734	2.0635
comp146479_c4_seq1	tr|I3KNI5|I3KNI5_ORENI Uncharacterized protein (Fragment) OS=Oreochromis niloticus GN=LOC100696275 PE=4 SV=1	7.59096	5.77505	3.59574	3.27352	1.94111
comp129992_c0_seq2	tr|G4X4B6|G4X4B6_ACISI Zona pellucida glycoprotein AX OS=Acipenser sinensis GN=ZPAX PE=2 SV=1	7.34518	5.04264	3.58616	3.79077	1.96717
comp136444_c0_seq1	tr|E6ZEU4|E6ZEU4_DICLA Arylacetamide deacetylase-like 4 OS=Dicentrarchus labrax GN=AADACL4 PE=4 SV=1	5.46565	4.17473	3.58256	4.35826	3.20945
comp135489_c0_seq2	tr|M3XZW7|M3XZW7_MUSPF Uncharacterized protein OS=Mustela putorius furo GN=ZNF326 PE=4 SV=1	6.57939	5.57803	3.57773	4.55643	4.14241
comp111561_c0_seq1	tr|Q9YHC4|Q9YHC4_XENLA Pc1 protein OS=Xenopus laevis GN=cbx2 PE=2 SV=1	4.75862	3.42761	3.56682	3.52105	2.48285
comp133352_c0_seq1	tr|F1QFQ9|F1QFQ9_DANRE Uncharacterized protein OS=Danio rerio GN=rtf1 PE=2 SV=1	6.15947	5.1534	3.55336	5.03474	4.53543
comp144909_c1_seq1	tr|H3BBN2|H3BBN2_LATCH Uncharacterized protein OS=Latimeria chalumnae PE=4 SV=1	7.60726	4.95513	3.52105	3.94767	3.22651
comp146479_c2_seq1	---	7.69411	5.95327	3.51728	3.26003	2.18269
comp135866_c0_seq6	tr|Q2AAU5|Q2AAU5_ORYLA Mesp OS=Oryzias latipes GN=mesp PE=4 SV=1	5.53699	3.68145	3.50589	0.176323	0.15056
comp144354_c1_seq4	tr|I3K540|I3K540_ORENI Condensin complex subunit 1 (Fragment) OS=Oreochromis niloticus GN=LOC100710515 PE=3 SV=1	7.63379	4.9542	3.49313	3.98368	3.05485
comp142979_c0_seq1	tr|H3AN50|H3AN50_LATCH Uncharacterized protein OS=Latimeria chalumnae PE=4 SV=1	5.86493	4.84398	3.45549	4.30816	3.75596
comp143861_c0_seq7	tr|U3FAH5|U3FAH5_CALJA Zinc fingers and homeoboxes protein 1 OS=Callithrix jacchus GN=ZHX1 PE=2 SV=1	6.31687	5.26491	3.45286	4.40122	3.90014
comp132072_c0_seq3	tr|H3AT97|H3AT97_LATCH Uncharacterized protein (Fragment) OS=Latimeria chalumnae PE=4 SV=1	7.41075	2.3978	3.45022	2.08066	3.28688
comp147248_c0_seq1	sp|B0R160|LRWD1_DANRE Leucine-rich repeat and WD repeat-containing protein 1 OS=Danio rerio GN=lrwd1 PE=1 SV=1	7.68902	3.42761	3.44758	3.79909	3.20633
comp141431_c0_seq1	tr|I3JHQ0|I3JHQ0_ORENI Importin subunit alpha OS=Oreochromis niloticus GN=LOC100700214 PE=3 SV=1	7.32885	5.52826	3.42895	4.65191	4.1235
comp147342_c1_seq1	tr|E7F3X7|E7F3X7_DANRE Uncharacterized protein OS=Danio rerio GN=im:7163548 PE=4 SV=1	6.0635	4.60051	3.41819	4.62176	3.89821
comp145602_c0_seq1	tr|G1JT80|G1JT80_ACISI Zona pellucida glycoprotein 3 OS=Acipenser sinensis PE=2 SV=1	8.73156	7.27743	3.41819	2.0072	1.26303
comp125679_c1_seq1	---	7.92884	4.23649	3.40871	0	0
comp136031_c3_seq1	tr|F1RD02|F1RD02_DANRE ETS translocation variant 4 OS=Danio rerio GN=etv4 PE=2 SV=1	5.83086	4.59335	3.38405	2.72901	2.06005
comp132163_c3_seq1	tr|M4AG45|M4AG45_XIPMA Uncharacterized protein OS=Xiphophorus maculatus GN=MEX3A PE=4 SV=1	5.76607	3.44228	3.37295	3.82477	2.86987
comp133341_c0_seq1	tr|A4UU77|A4UU77_DANRE Oogenesis-related protein OS=Danio rerio GN=org PE=2 SV=1	8.2352	5.02857	3.36036	2.50843	1.21412
comp148105_c1_seq2	tr|H3AX70|H3AX70_LATCH Uncharacterized protein OS=Latimeria chalumnae PE=4 SV=1	6.25248	4.73444	3.34767	4.64039	3.80426
comp140054_c1_seq1	tr|H3BD73|H3BD73_LATCH Uncharacterized protein (Fragment) OS=Latimeria chalumnae PE=4 SV=1	8.25541	4.48091	3.34483	0.925999	0.286881
comp138451_c0_seq1	tr|C4B8H6|C4B8H6_POLSE T-box transcription factor Tbx16 OS=Polypterus senegalus GN=tbx16 PE=2 SV=1	8.25134	5.41718	3.33771	0.555816	0.0840643
comp128211_c0_seq1	tr|Q66ID0|Q66ID0_DANRE Zgc:101772 OS=Danio rerio GN=zgc:101772 PE=2 SV=1	9.72288	5.44394	3.33056	1.68706	3.28244
comp147734_c1_seq3	tr|H2ZSC2|H2ZSC2_LATCH Uncharacterized protein OS=Latimeria chalumnae PE=4 SV=1	5.69404	4.25323	3.31904	3.86987	3.70266
comp140979_c1_seq2	tr|E7F2R5|E7F2R5_DANRE Uncharacterized protein OS=Danio rerio GN=cdt1 PE=2 SV=1	7.0993	4.27501	3.31615	3.30743	2.36177
comp136172_c0_seq1	tr|H2ZXM2|H2ZXM2_LATCH Uncharacterized protein OS=Latimeria chalumnae PE=4 SV=1	6.142	3.37434	3.31325	3.851	3.09592
comp138472_c0_seq2	tr|M3ZU80|M3ZU80_XIPMA Uncharacterized protein OS=Xiphophorus maculatus PE=4 SV=1	5.83441	3.89821	3.29278	4.37156	3.81967
comp145537_c0_seq1	tr|E7FE33|E7FE33_DANRE Uncharacterized protein OS=Danio rerio GN=farp2 PE=4 SV=1	5.22959	3.89724	3.29131	3.49442	3.18269
comp136674_c0_seq2	tr|H9KYY4|H9KYY4_CHICK Uncharacterized protein OS=Gallus gallus GN=SNX27 PE=4 SV=2	6.1375	4.03562	3.28096	4.41954	3.94486
comp138971_c1_seq13	tr|G1SZ98|G1SZ98_RABIT Uncharacterized protein OS=Oryctolagus cuniculus GN=LEF1 PE=4 SV=1	6.5806	4.77294	3.26754	3.9782	3.73118
comp140959_c1_seq1	tr|B5X4P1|B5X4P1_SALSA Secreted frizzled-related protein 1 OS=Salmo salar GN=SFRP1 PE=2 SV=1	7.24174	4.44758	3.24793	4.56986	4.40667
comp146277_c0_seq2	tr|A8WHN9|A8WHN9_DANRE Uncharacterized protein OS=Danio rerio GN=bcar3 PE=4 SV=1	7.19584	4.90352	3.24489	2.8679	2.774
comp137415_c2_seq7	---	8.23391	4.38059	3.22188	2.80735	1.74846
comp125372_c0_seq1	tr|M4A3N4|M4A3N4_XIPMA Uncharacterized protein OS=Xiphophorus maculatus GN=RLIM PE=4 SV=1	5.26191	4.20006	3.21568	3.53854	3.35614
comp138758_c1_seq2	tr|C0H9N5|C0H9N5_SALSA Monocarboxylate transporter 9 OS=Salmo salar GN=MOT9 PE=2 SV=1	5.95163	4.25776	3.20163	2.926	1.27501
comp139156_c0_seq2	tr|H3CAA8|H3CAA8_TETNG Uncharacterized protein (Fragment) OS=Tetraodon nigroviridis GN=PIGO PE=4 SV=1	5.72656	3.91743	3.19849	3.54226	2.78869
comp121844_c1_seq1	tr|Q90YX8|Q90YX8_DANRE Iroquois homeodomain transcription factor Ziro7 OS=Danio rerio GN=irx7 PE=2 SV=1	6.3345	5.00764	3.17951	0.879706	0.650765
comp149051_c0_seq1	tr|H3HIG0|H3HIG0_STRPU Uncharacterized protein OS=Strongylocentrotus purpuratus PE=4 SV=1	8.55129	6.70432	3.15704	3.23879	1.63691
comp141351_c2_seq2	tr|B3S5U1|B3S5U1_TRIAD Putative uncharacterized protein OS=Trichoplax adhaerens GN=TRIADDRAFT_59475 PE=4 SV=1	8.21218	5.95536	3.14893	3.31034	1.9782
comp143462_c0_seq1	tr|Q800H6|Q800H6_DANRE Uncharacterized protein OS=Danio rerio GN=matr3l1.1 PE=4 SV=2	5.9486	4.32553	3.1375	4.62585	4.09085
comp134907_c1_seq1	tr|H9GUM4|H9GUM4_ANOCA Uncharacterized protein (Fragment) OS=Anolis carolinensis PE=4 SV=1	6.15178	4.48414	3.12598	4.01792	3.53854
comp148120_c2_seq2	tr|H3BCP2|H3BCP2_LATCH Uncharacterized protein OS=Latimeria chalumnae PE=3 SV=1	5.01436	3.96162	3.12433	3.81455	3.53978
comp145300_c1_seq1	tr|I3JXS3|I3JXS3_ORENI Uncharacterized protein OS=Oreochromis niloticus GN=LOC100705099 PE=4 SV=1	5.67751	4.31542	3.12433	4.44824	4.39575
comp146942_c2_seq1	tr|G3PSY3|G3PSY3_GASAC Uncharacterized protein OS=Gasterosteus aculeatus PE=4 SV=1	5.79286	4.1643	3.10936	4.3875	3.77083
comp145700_c0_seq1	tr|I3JRW6|I3JRW6_ORENI DNA-directed RNA polymerase OS=Oreochromis niloticus GN=LOC100709712 PE=3 SV=1	6.49985	4.74846	3.10266	5.03694	4.6865
comp146753_c0_seq3	tr|C0H9R7|C0H9R7_SALSA Nucleoporin GLE1 OS=Salmo salar GN=GLE1 PE=2 SV=1	4.9644	3.80219	3.08066	3.89336	3.74631
comp60051_c0_seq1	---	7.6014	5.8189	3.07039	2.03562	1.20163
comp137854_c1_seq1	tr|M3XH76|M3XH76_LATCH Uncharacterized protein OS=Latimeria chalumnae PE=4 SV=1	5.96993	4.66903	3.04614	3.13914	2.54844
comp132796_c2_seq3	tr|I3JNR5|I3JNR5_ORENI Uncharacterized protein OS=Oreochromis niloticus GN=LOC100696523 PE=4 SV=1	5.95722	3.34199	3.03562	1.0072	0
comp139884_c1_seq2	sp|Q28362|SL9A3_DIDVI Sodium/hydrogen exchanger 3 OS=Didelphis virginiana GN=SLC9A3 PE=1 SV=1	5.85325	3.01792	3.03034	3.86691	2.93357
comp141946_c3_seq1	---	5.50112	4.30159	3.0054	3.76977	2.87184
comp138318_c0_seq2	tr|F1QJS9|F1QJS9_DANRE Uncharacterized protein OS=Danio rerio GN=her5 PE=3 SV=1	6.44758	4.66107	2.99277	2.50589	2.16993
comp127191_c0_seq20	tr|G2HG46|G2HG46_PANTR D4, zinc and double PHD fingers family 2 OS=Pan troglodytes GN=DPF2 PE=2 SV=1	5.84649	4.31179	2.97085	3.62761	2.91265
comp118009_c0_seq1	tr|K4G0H8|K4G0H8_CALMI Proto-oncogene protein OS=Callorhynchus milii PE=2 SV=1	5.79572	4.59276	2.96717	4.3067	4.32697
comp148061_c1_seq1	tr|M3ZJR2|M3ZJR2_XIPMA Uncharacterized protein OS=Xiphophorus maculatus PE=4 SV=1	5.52669	4.16993	2.96347	4.2032	2.98914
comp109974_c0_seq2	tr|F1R6N0|F1R6N0_DANRE Uncharacterized protein OS=Danio rerio GN=gip PE=4 SV=1	6.4632	2.92029	2.95047	2.15056	0.641546
comp139901_c1_seq1	tr|F1QH50|F1QH50_DANRE Uncharacterized protein OS=Danio rerio GN=zgc:55870 PE=4 SV=1	5.46401	3.774	2.94673	3.81865	3.19692
comp137348_c3_seq1	---	7.37278	5.02192	2.93734	1.28096	0.978196
comp146371_c0_seq9	---	7.8031	2.97269	2.9222	2.71149	2.70266
comp141901_c0_seq1	---	5.71727	3.78241	2.90304	3.9279	3.60526
comp145796_c0_seq3	sp|Q7ZYC4|ACBG2_XENLA Long-chain-fatty-acid--CoA ligase ACSBG2 OS=Xenopus laevis GN=acsbg2 PE=2 SV=1	8.1537	2.95977	2.89918	4.74792	5.33378
comp146719_c0_seq3	tr|G4X4B6|G4X4B6_ACISI Zona pellucida glycoprotein AX OS=Acipenser sinensis GN=ZPAX PE=2 SV=1	7.20154	5.38578	2.88753	1.70929	0.941106
comp141514_c0_seq9	tr|I3ISH9|I3ISH9_DANRE Uncharacterized protein OS=Danio rerio GN=sash1a PE=2 SV=1	4.70819	3.60644	2.86987	3.33914	2.91073
comp137461_c3_seq1	tr|H2L479|H2L479_ORYLA Uncharacterized protein OS=Oryzias latipes GN=LOC101155136 PE=3 SV=1	8.0321	3.94017	2.85599	1.7866	1.79494
comp138024_c0_seq1	tr|I3JN47|I3JN47_ORENI Uncharacterized protein OS=Oreochromis niloticus GN=LOC100710484 PE=4 SV=1	6.42122	4.08831	2.854	3.853	3.58015
comp147130_c1_seq1	tr|H0XA39|H0XA39_OTOGA Uncharacterized protein (Fragment) OS=Otolemur garnettii GN=HIPK1 PE=4 SV=1	4.80787	3.74846	2.852	3.66676	3.5472
comp148370_c0_seq1	tr|I3JH34|I3JH34_ORENI Uncharacterized protein OS=Oreochromis niloticus PE=4 SV=1	5.22419	4.1416	2.85	4.13011	3.77294
comp132502_c0_seq1	tr|H3AN59|H3AN59_LATCH Uncharacterized protein OS=Latimeria chalumnae PE=4 SV=1	4.74201	3.62059	2.84398	3.70266	3.22959
comp131779_c0_seq1	sp|Q91770|NOT2_XENLA Homeobox protein not2 OS=Xenopus laevis GN=not2 PE=2 SV=1	6.10413	3.77716	2.83794	0.963474	0.565597
comp145686_c0_seq4	tr|M3XGM7|M3XGM7_LATCH Uncharacterized protein OS=Latimeria chalumnae PE=4 SV=1	5.51444	4.33342	2.8339	3.72574	3.25852
comp146923_c0_seq4	tr|H3AJL7|H3AJL7_LATCH Uncharacterized protein OS=Latimeria chalumnae PE=4 SV=1	6.02879	4.0063	2.7866	3.75596	3.55459
comp126410_c0_seq3	tr|Q28FE3|Q28FE3_XENTR Nucleophosmin/nucleoplasmin, 2 OS=Xenopus tropicalis GN=npm2 PE=2 SV=1	6.93864	4.82782	2.774	2.01792	1.23266
comp141179_c0_seq1	---	5.14853	3.95791	2.75916	1.9222	0.650765
comp137006_c0_seq1	sp|Q8BKT2|HES7_MOUSE Transcription factor HES-7 OS=Mus musculus GN=Hes7 PE=1 SV=1	4.37643	3.34199	2.72028	0.400538	0
comp141635_c3_seq2	tr|F1Q7I7|F1Q7I7_DANRE Uncharacterized protein (Fragment) OS=Danio rerio GN=cnnm4 PE=4 SV=1	5.75168	3.69377	2.72028	4.15947	3.65992
comp142515_c3_seq1	tr|G1U797|G1U797_RABIT Uncharacterized protein OS=Oryctolagus cuniculus GN=FXR1 PE=4 SV=2	5.86047	3.55459	2.70044	3.39643	3.55582
comp137348_c1_seq1	---	7.53629	5.0387	2.69599	1.25096	1.23266
comp149051_c1_seq1	tr|L7MEQ5|L7MEQ5_9ACAR Putative tick transposon (Fragment) OS=Rhipicephalus pulchellus PE=2 SV=1	8.21252	6.17093	2.69377	3.07895	1.34483
comp140475_c1_seq2	tr|U3I6F0|U3I6F0_ANAPL Uncharacterized protein OS=Anas platyrhynchos GN=SALL1 PE=4 SV=1	4.87431	3.62176	2.68257	3.20945	1.87184
comp127530_c0_seq1	tr|G4X4B6|G4X4B6_ACISI Zona pellucida glycoprotein AX OS=Acipenser sinensis GN=ZPAX PE=2 SV=1	7.32003	5.70044	2.66676	0.704872	0.124328
comp134813_c2_seq1	tr|H3B6L8|H3B6L8_LATCH Uncharacterized protein OS=Latimeria chalumnae PE=3 SV=1	5.69265	4.27053	2.65535	2.22342	1.60881
comp141875_c0_seq2	tr|C1JFQ7|C1JFQ7_ACISI Zona pellucida glycoprotein 3 OS=Acipenser sinensis GN=ZP3-1 PE=2 SV=1	5.84423	4.60288	2.64616	1.58976	1.02857
comp146774_c0_seq10	tr|H2ZZ94|H2ZZ94_LATCH Uncharacterized protein OS=Latimeria chalumnae PE=4 SV=1	5.21917	4.19456	2.64155	3.67582	3.65878
comp148916_c0_seq1	tr|K7GHJ4|K7GHJ4_PELSI Uncharacterized protein OS=Pelodiscus sinensis PE=4 SV=1	7.59761	5.89627	2.64155	3.26454	2.6893
comp143909_c1_seq8	tr|H2SM16|H2SM16_TAKRU Uncharacterized protein OS=Takifugu rubripes GN=DLGAP4 (1 of 2) PE=4 SV=1	3.76022	2.46989	2.62994	2.62761	2.15381
comp140045_c3_seq1	---	5.44758	4.31179	2.62761	3.78555	3.22188
comp128400_c0_seq2	tr|G4Y5X2|G4Y5X2_POLSP Eya3 (Fragment) OS=Polyodon spathula PE=2 SV=1	4.65019	3.46989	2.61589	3.03562	2.45681
comp129746_c1_seq10	---	6.79999	3.66221	2.61353	3.12267	2.23879
comp147738_c1_seq1	tr|H3ABX2|H3ABX2_LATCH Uncharacterized protein (Fragment) OS=Latimeria chalumnae PE=4 SV=1	4.82934	2.99458	2.60407	3.35191	3.20006
comp147515_c0_seq2	---	7.71411	4.76129	2.58015	2.16993	1.19535
comp146601_c2_seq3	tr|I3KH72|I3KH72_ORENI Uncharacterized protein (Fragment) OS=Oreochromis niloticus PE=4 SV=1	4.92315	3.6565	2.57773	3.46336	2.93546
comp130919_c1_seq1	---	5.77637	3.97269	2.49825	3.39506	1.96347
comp144602_c1_seq2	tr|E7FD35|E7FD35_DANRE Uncharacterized protein OS=Danio rerio PE=4 SV=1	5.52168	4.14812	2.49057	4.20242	3.37712
comp142084_c0_seq1	tr|G3N6V2|G3N6V2_GASAC Uncharacterized protein (Fragment) OS=Gasterosteus aculeatus PE=4 SV=1	6.64775	3.23266	2.48285	1.65535	1.31615
comp146479_c0_seq1	tr|I3KNI5|I3KNI5_ORENI Uncharacterized protein (Fragment) OS=Oreochromis niloticus GN=LOC100696275 PE=4 SV=1	6.36894	4.38128	2.46989	2.03914	0.757023
comp148517_c0_seq1	tr|H3BA95|H3BA95_LATCH Uncharacterized protein OS=Latimeria chalumnae PE=4 SV=1	5.18388	3.47119	2.45943	3.31904	2.95977
comp141318_c2_seq1	tr|A8E7Q1|A8E7Q1_DANRE Uncharacterized protein OS=Danio rerio GN=zgc:66432 PE=4 SV=1	8.76162	5.7252	2.45943	0.956057	0.443607
comp132163_c1_seq1	tr|I3LKC4|I3LKC4_PIG Uncharacterized protein (Fragment) OS=Sus scrofa GN=MEX3D PE=4 SV=1	4.19456	2.8679	2.44626	3.12102	2.09085
comp144319_c0_seq1	tr|H9GQ93|H9GQ93_ANOCA Uncharacterized protein (Fragment) OS=Anolis carolinensis GN=LOC100562188 PE=4 SV=1	5.62322	4.4363	2.44626	2.75702	2.41143
comp139624_c0_seq1	tr|C0HAS1|C0HAS1_SALSA Homeobox protein Nkx-2.3 OS=Salmo salar GN=NKX23 PE=2 SV=1	4.1035	1.7137	2.44095	2.02857	1.75275
comp138318_c3_seq1	---	6.19239	3.45943	2.44095	0.704872	0.0840643
comp146712_c2_seq7	tr|Q90XQ9|Q90XQ9_XENLA Claudin OS=Xenopus laevis GN=cldna PE=2 SV=1	9.32328	5.25965	2.43829	0.575312	0.286881
comp143475_c0_seq2	tr|Q4T376|Q4T376_TETNG Chromosome undetermined SCAF10112, whole genome shotgun sequence OS=Tetraodon nigroviridis GN=GSTENG00007970001 PE=4 SV=1	6.34997	4.43496	2.43563	3.57531	2.43563
comp142901_c0_seq1	---	4.80839	2.41954	2.42761	2.95977	2.56071
comp147272_c0_seq1	tr|I3KIY3|I3KIY3_ORENI Uncharacterized protein OS=Oreochromis niloticus PE=4 SV=1	4.81044	3.53107	2.41143	3.21101	2.79701
comp135605_c0_seq2	tr|B0S549|B0S549_DANRE Uncharacterized protein OS=Danio rerio GN=LOC797250 PE=4 SV=1	5.78398	4.03474	2.41143	3.41278	3.59335
comp140214_c1_seq2	---	6.10119	2.42223	2.40599	1.58976	2.16672
comp136605_c0_seq1	tr|Q0V9G4|Q0V9G4_XENTR Novel 7 transmembrane receptor (Rhodopsin family) protein OS=Xenopus tropicalis GN=LOC733726 PE=2 SV=1	8.59324	5.19338	2.38405	1.56071	0.475085
comp140475_c0_seq1	tr|M7BDD1|M7BDD1_CHEMY Sal-like protein 1 (Fragment) OS=Chelonia mydas GN=UY3_06912 PE=4 SV=1	4.35685	3.20633	2.36737	2.50589	1.68257
comp147724_c1_seq8	tr|F1PK38|F1PK38_CANFA Uncharacterized protein OS=Canis familiaris GN=LOC482885 PE=4 SV=2	5.39541	4.03386	2.36177	3.47249	2.98003
comp136578_c0_seq1	tr|I3IXN0|I3IXN0_ORENI Uncharacterized protein OS=Oreochromis niloticus GN=LOC100691252 PE=4 SV=1	5.84172	3.27947	2.35896	2.94673	1.87184
comp123407_c0_seq1	---	7.20516	3.67582	2.3505	0.799087	0
comp140288_c0_seq1	tr|F1R1N7|F1R1N7_DANRE Uncharacterized protein (Fragment) OS=Danio rerio GN=cdc6 PE=4 SV=1	6.24641	3.43296	2.34199	3.04614	2.59932
comp142391_c0_seq6	---	8.62458	5.02768	2.34199	2.02857	3.33628
comp146974_c3_seq1	tr|F1R6L2|F1R6L2_DANRE Uncharacterized protein OS=Danio rerio GN=hip1 PE=4 SV=1	4.61058	2.11103	2.32769	3.12928	2.83794
comp135526_c0_seq3	tr|F7FAJ7|F7FAJ7_MONDO Uncharacterized protein OS=Monodelphis domestica GN=UBE2R2 PE=3 SV=1	4.65764	3.6427	2.32481	3.48414	3.50843
comp146797_c0_seq2	tr|I3JC61|I3JC61_ORENI Uncharacterized protein OS=Oreochromis niloticus GN=LOC100697968 PE=4 SV=1	6.41853	3.05137	2.31904	1.67807	1.48027
comp143077_c2_seq2	tr|G3P800|G3P800_GASAC Uncharacterized protein (Fragment) OS=Gasterosteus aculeatus PE=3 SV=1	5.88801	3.2765	2.30743	1.36177	2.03914
comp144195_c0_seq1	tr|Q7SZF3|Q7SZF3_DANRE Dual specificity protein phosphatase OS=Danio rerio GN=dusp4 PE=2 SV=1	5.23879	2.01792	2.30451	2.93734	1.848
comp138442_c0_seq1	sp|Q90600|RB_CHICK Retinoblastoma-associated protein OS=Gallus gallus GN=RB1 PE=1 SV=1	5.20672	2.54102	2.30451	3.30451	2.9241
comp146716_c0_seq1	---	7.84386	4.9331	2.30451	2.75916	2.88362
comp146891_c1_seq1	tr|H3AND1|H3AND1_LATCH Uncharacterized protein (Fragment) OS=Latimeria chalumnae PE=4 SV=1	7.79682	3.71918	2.29278	1.48027	0.669027
comp136394_c1_seq1	tr|K7FJC3|K7FJC3_PELSI Uncharacterized protein (Fragment) OS=Pelodiscus sinensis GN=FSD1L PE=4 SV=1	4.33342	2.47768	2.27202	2.99095	3.10266
comp134331_c0_seq1	tr|Q9PW55|Q9PW55_DANRE Antivin OS=Danio rerio GN=lft1 PE=2 SV=1	6.56864	1.31034	2.26303	2.26604	0.238787
comp147368_c1_seq1	---	5.42895	4.17393	2.25399	3.10266	2.45418
comp148916_c2_seq2	tr|I3K2C4|I3K2C4_ORENI Uncharacterized protein OS=Oreochromis niloticus GN=LOC100703894 PE=4 SV=1	6.66846	4.99639	2.23879	3.03034	2.63691
comp144001_c0_seq4	tr|E6ZHV3|E6ZHV3_DICLA Cdc42 effector protein 4 OS=Dicentrarchus labrax GN=CDC42EP4 PE=4 SV=1	8.27165	6.21956	2.23573	3.77189	3.33199
comp124101_c0_seq2	tr|R4GFW9|R4GFW9_CHICK Uncharacterized protein OS=Gallus gallus GN=LOC431243 PE=4 SV=1	7.11197	4.76341	2.21723	3.33771	3.19692
comp141062_c0_seq11	tr|M3ZFG7|M3ZFG7_XIPMA Uncharacterized protein (Fragment) OS=Xiphophorus maculatus PE=4 SV=1	6.02414	4.87135	2.20163	0.963474	0.137504
comp146081_c0_seq2	tr|E7EY72|E7EY72_DANRE Uncharacterized protein OS=Danio rerio GN=si:ch211-261n11.3 PE=4 SV=1	6.06932	2.59932	2.18903	1.37851	0.748461
comp144527_c1_seq1	tr|H2U2C7|H2U2C7_TAKRU Uncharacterized protein OS=Takifugu rubripes GN=TNIK (1 of 2) PE=4 SV=1	5.17592	2.65992	2.18903	3.28244	3.10434
comp126585_c0_seq2	tr|H3ASR1|H3ASR1_LATCH Uncharacterized protein OS=Latimeria chalumnae PE=4 SV=1	5.07553	2.72901	2.18903	1.7137	1.774
comp144001_c1_seq1	---	7.52756	5.90183	2.18269	3.11603	2.91648
comp145766_c0_seq1	tr|F1Q828|F1Q828_DANRE Uncharacterized protein (Fragment) OS=Danio rerio GN=si:dkey-37m8.10 PE=4 SV=1	5.15745	2.84599	2.15704	3.18428	3.46467
comp146017_c0_seq1	tr|K7F6S2|K7F6S2_PELSI Uncharacterized protein OS=Pelodiscus sinensis GN=CENPI PE=4 SV=1	5.20359	4.05224	2.15704	2.97636	2.30743
comp132720_c0_seq1	tr|U3KHL5|U3KHL5_FICAL Uncharacterized protein OS=Ficedula albicollis GN=MAD1L1 PE=4 SV=1	4.96671	2.95791	2.15381	3.33485	2.66676
comp140393_c2_seq1	tr|E7FGL0|E7FGL0_DANRE Uncharacterized protein OS=Danio rerio GN=timeless PE=4 SV=1	5.53107	2.84599	2.14731	3.33056	2.51349
comp146453_c0_seq1	tr|Q4RUW2|Q4RUW2_TETNG Chromosome 12 SCAF14993, whole genome shotgun sequence OS=Tetraodon nigroviridis GN=GSTENG00028617001 PE=4 SV=1	5.21412	1.70044	2.12102	2.01792	1.95977
comp141582_c0_seq1	tr|F6WIB1|F6WIB1_ORNAN Uncharacterized protein (Fragment) OS=Ornithorhynchus anatinus GN=ATAD2 PE=3 SV=1	5.12474	2.69599	2.10769	3.57289	2.91073
comp136350_c1_seq5	tr|H2MLG2|H2MLG2_ORYLA Uncharacterized protein OS=Oryzias latipes GN=LOC101173463 PE=4 SV=1	7.58263	3.31615	2.10769	1.25701	1.17632
comp147523_c1_seq3	tr|G3TJS3|G3TJS3_LOXAF Uncharacterized protein OS=Loxodonta africana GN=E2F7 PE=3 SV=1	5.83592	4.56682	2.10769	2.69599	2.0635
comp142316_c1_seq1	tr|M3XST1|M3XST1_MUSPF Uncharacterized protein OS=Mustela putorius furo GN=ZNF658 PE=4 SV=1	4.74846	3.30743	2.09085	2.21723	1.51602
comp106751_c0_seq1	---	10.3418	5.51728	2.09085	0.823749	0
comp131348_c0_seq4	tr|E7FD76|E7FD76_DANRE Uncharacterized protein OS=Danio rerio GN=LOC558824 PE=4 SV=1	4.24793	1.88753	2.08406	1.54597	0.575312
comp139920_c1_seq2	tr|Q6NRV3|Q6NRV3_XENLA MGC81323 protein OS=Xenopus laevis GN=tuba1a PE=2 SV=1	8.06808	3.56682	2.08066	1.58976	1.29866
comp126660_c0_seq1	tr|B9ENT2|B9ENT2_SALSA Nucleoplasmin OS=Salmo salar GN=NUPL PE=2 SV=1	6.98687	5.94158	2.0635	0.505891	0.333424
comp129729_c0_seq1	tr|C1C4J1|C1C4J1_LITCT B4 protein OS=Lithobates catesbeiana GN=B4 PE=2 SV=1	7.54203	4.20633	2.04963	1.83592	0.695994
comp143462_c1_seq1	tr|Q800H6|Q800H6_DANRE Uncharacterized protein OS=Danio rerio GN=matr3l1.1 PE=4 SV=2	4.92742	3.27202	2.02857	3.76977	3.22033
comp143365_c0_seq2	tr|E6ZGW8|E6ZGW8_DICLA Ankyrin repeat and SAM domain-containing protein 3 OS=Dicentrarchus labrax GN=ANKS3 PE=4 SV=1	5.24603	3.28096	2.02503	2.53356	2.16672
comp144921_c0_seq1	tr|G3WLI8|G3WLI8_SARHA Uncharacterized protein OS=Sarcophilus harrisii GN=XPO6 PE=4 SV=1	4.26903	2.41684	2.02148	3.26153	2.67129
comp140895_c0_seq1	tr|H9YYP8|H9YYP8_MACMU Double-stranded RNA-specific adenosine deaminase isoform a OS=Macaca mulatta GN=ADAR PE=2 SV=1	5.46956	3.23419	2.0036	2.98732	2.73118
comp131385_c0_seq1	tr|Q6TGY6|Q6TGY6_DANRE Poly(A)-binding protein, cytoplasmic 1 OS=Danio rerio GN=pabpc1l PE=2 SV=1	7.32427	4.06523	1.9855	1.23266	0.422233
comp137187_c1_seq2	---	5.95	3.7761	1.96347	2.32769	2.82782
comp129487_c0_seq1	tr|I3KFV3|I3KFV3_ORENI Phosphatidate cytidylyltransferase OS=Oreochromis niloticus GN=LOC100695224 PE=3 SV=1	6.10601	3.27202	1.9486	2.67356	3.12267
comp133410_c0_seq1	tr|F6TQ21|F6TQ21_ORNAN Uncharacterized protein (Fragment) OS=Ornithorhynchus anatinus GN=LOC100087199 PE=4 SV=1	4.2891	2.01792	1.93734	1.45418	0.0565835
comp147574_c0_seq1	tr|U3KHJ4|U3KHJ4_FICAL Uncharacterized protein OS=Ficedula albicollis PE=4 SV=1	4.78816	3.50335	1.92979	3.52482	2.02148
comp136303_c0_seq1	---	4.27426	2.10434	1.9222	2.37016	2.31615
comp118839_c0_seq3	---	6.98368	4.59335	1.91456	2.33914	1.15056
comp139298_c0_seq1	tr|G1EHL4|G1EHL4_ACISI POU2 OS=Acipenser sinensis PE=2 SV=1	7.74638	4.81916	1.88753	0.650765	0.176323
comp121879_c0_seq1	---	4.99639	3.82375	1.83188	3.853	3.0197
comp133370_c0_seq10	tr|I3K9I6|I3K9I6_ORENI Uncharacterized protein OS=Oreochromis niloticus GN=LOC100700319 PE=4 SV=1	4.10434	3.03386	1.82375	2.57289	1.30451
comp141749_c0_seq2	tr|U3IM42|U3IM42_ANAPL Uncharacterized protein OS=Anas platyrhynchos GN=UPK3A PE=4 SV=1	7.779	4.41549	1.80323	0.678072	0.910733
comp142323_c0_seq1	---	5.99073	3.0635	1.79909	1.10434	1.43296
comp132796_c0_seq5	tr|Q76B32|Q76B32_TETNG Reverse transcriptase OS=Tetraodon nigroviridis GN=ORF2 PE=4 SV=1	6.3818	4.85499	1.7866	2.62059	0.799087
comp127196_c0_seq2	---	6.66434	3.20789	1.78241	0.773996	0.422233
comp132392_c0_seq1	tr|H3AEF0|H3AEF0_LATCH Uncharacterized protein (Fragment) OS=Latimeria chalumnae PE=4 SV=1	7.8219	3.34483	1.78241	0.687061	0.604071
comp133341_c1_seq1	tr|A4UU77|A4UU77_DANRE Oogenesis-related protein OS=Danio rerio GN=org PE=2 SV=1	6.62308	3.40463	1.76977	1.35614	0.757023
comp134405_c1_seq4	tr|A0JMP3|A0JMP3_DANRE Uncharacterized protein OS=Danio rerio GN=zgc:154093 PE=2 SV=1	7.20926	1.45943	1.76553	2.58976	1.73118
comp146305_c1_seq1	tr|E7F0C9|E7F0C9_DANRE Uncharacterized protein OS=Danio rerio GN=CABZ01051901.1 PE=4 SV=1	6.539	3.53854	1.76129	1.43296	1.68257
comp145194_c0_seq1	tr|H3BFY4|H3BFY4_LATCH Uncharacterized protein OS=Latimeria chalumnae PE=4 SV=1	4.03826	2.80529	1.75702	2.94298	2.70044
comp136343_c4_seq1	---	5.03738	2.31034	1.75275	0.925999	0.238787
comp135226_c0_seq1	tr|H2UJ95|H2UJ95_TAKRU Uncharacterized protein (Fragment) OS=Takifugu rubripes PE=4 SV=1	4.33485	2.83996	1.74416	2.0072	1.16993
comp147693_c0_seq3	tr|M7BII3|M7BII3_CHEMY Uncharacterized protein OS=Chelonia mydas GN=UY3_07429 PE=4 SV=1	4.71973	3.11936	1.74416	2.80941	2.19849
comp129147_c0_seq14	---	6.08428	4.41075	1.74416	1.7137	1.774
comp138695_c0_seq1	---	6.41261	4.63285	1.74416	0.0976108	0
comp146654_c1_seq1	tr|M3XKQ1|M3XKQ1_LATCH Uncharacterized protein OS=Latimeria chalumnae PE=4 SV=1	6.96855	3.89433	1.73118	3.66107	3.03034
comp149370_c0_seq1	tr|F7HFC8|F7HFC8_MACMU Uncharacterized protein OS=Macaca mulatta GN=CECR2 PE=2 SV=1	3.68594	2.57046	1.72683	2.28983	1.02857
comp129301_c0_seq1	tr|U3JCS2|U3JCS2_FICAL Uncharacterized protein (Fragment) OS=Ficedula albicollis GN=MED1 PE=4 SV=1	4.45483	2.77189	1.71809	2.5008	2.58976
comp147043_c2_seq2	tr|H2SVP8|H2SVP8_TAKRU Uncharacterized protein (Fragment) OS=Takifugu rubripes GN=LOC101068612 PE=3 SV=1	6.99254	5.24679	1.69153	0.0840643	0
comp137187_c0_seq3	---	4.99774	2.35332	1.68257	2.27501	2.31615
comp145348_c0_seq1	tr|G4X4B7|G4X4B7_ACISI Zona pellucida glycoprotein B OS=Acipenser sinensis GN=ZPB PE=2 SV=1	4.88655	2.852	1.66903	0.687061	0.443607
comp140085_c0_seq1	tr|E1CFV1|E1CFV1_MISAN Vasa OS=Misgurnus anguillicaudatus PE=2 SV=1	6.50478	2.96347	1.66903	1.72683	1.19535
comp131906_c0_seq1	tr|E7F5Q3|E7F5Q3_DANRE Uncharacterized protein OS=Danio rerio GN=LOC572093 PE=4 SV=1	5.58316	3.90881	1.66903	2.59216	2.61824
comp142448_c0_seq1	sp|Q6P026|BAF_DANRE Barrier-to-autointegration factor OS=Danio rerio GN=banf1 PE=1 SV=1	5.76102	2.87184	1.65535	2.65764	2.31325
comp142323_c1_seq1	tr|B3DGS1|B3DGS1_DANRE Fibroblast growth factor receptor-like 1b OS=Danio rerio GN=fgfrl1b PE=1 SV=1	5.73606	3.0072	1.65076	1.60881	1.51602
comp131597_c0_seq1	tr|K7GCS6|K7GCS6_PELSI Uncharacterized protein OS=Pelodiscus sinensis GN=RBM27 PE=4 SV=1	5.07767	3.0197	1.64616	3.1375	2.58256
comp145857_c0_seq1	tr|H3BBB4|H3BBB4_LATCH Uncharacterized protein OS=Latimeria chalumnae PE=4 SV=1	4.83996	2.15704	1.63691	2.32481	2.5656
comp111387_c0_seq1	tr|H3CYX8|H3CYX8_TETNG Uncharacterized protein OS=Tetraodon nigroviridis PE=3 SV=1	5.56468	3.48285	1.63691	0.604071	0.238787
comp143229_c0_seq4	tr|E7F7H1|E7F7H1_DANRE Uncharacterized protein OS=Danio rerio GN=LOC100334424 PE=4 SV=1	3.72247	1.31615	1.61353	1.64155	1.91456
comp138050_c0_seq2	tr|Q7T360|Q7T360_DANRE Btg4 protein OS=Danio rerio GN=btg4 PE=2 SV=1	6.55934	3.01078	1.61353	0.823749	0.475085
comp144920_c0_seq1	tr|H3AP61|H3AP61_LATCH Uncharacterized protein (Fragment) OS=Latimeria chalumnae PE=4 SV=1	6.11291	2.07039	1.59455	0.400538	0.333424
comp129430_c0_seq1	tr|G1KJC1|G1KJC1_ANOCA Uncharacterized protein OS=Anolis carolinensis GN=LOC100555969 PE=4 SV=2	4.36387	2.67807	1.56071	2.46205	2.01078
comp140664_c0_seq8	tr|H3B3F2|H3B3F2_LATCH Uncharacterized protein (Fragment) OS=Latimeria chalumnae PE=4 SV=1	4.75969	3.29572	1.54597	0.536053	0.356144
comp144135_c0_seq2	tr|Q91674|Q91674_XENLA Polyprotein OS=Xenopus laevis GN=ovch1 PE=2 SV=2	4.63459	2.91839	1.52105	0.83996	0.62293
comp131227_c3_seq2	tr|H3B5T1|H3B5T1_LATCH Uncharacterized protein (Fragment) OS=Latimeria chalumnae PE=4 SV=1	4.69432	2.6893	1.51602	0.422233	0.632268
comp149126_c3_seq1	tr|M3XH62|M3XH62_LATCH Uncharacterized protein OS=Latimeria chalumnae PE=4 SV=1	4.7301	2.85599	1.49057	2.7137	2.44361
comp134347_c1_seq4	tr|M3XRM0|M3XRM0_MUSPF Uncharacterized protein OS=Mustela putorius furo GN=NAB2 PE=4 SV=1	4.36247	2.73769	1.48543	2.65076	2.0072
comp135439_c0_seq6	tr|H3AZQ4|H3AZQ4_LATCH Uncharacterized protein OS=Latimeria chalumnae PE=4 SV=1	7.31958	2.82171	1.48543	1.17632	1.66903
comp130226_c0_seq7	---	5.8515	4.46009	1.48543	3.33342	3.22342
comp133476_c0_seq2	tr|F1R8X3|F1R8X3_DANRE Uncharacterized protein OS=Danio rerio GN=dharma PE=3 SV=1	5.08874	0.378512	1.47508	2.07382	1.52607
comp131802_c0_seq1	tr|M3XI37|M3XI37_LATCH Uncharacterized protein OS=Latimeria chalumnae PE=4 SV=1	6.07468	2.52105	1.47508	0.9855	0.765535
comp121323_c0_seq1	tr|M7B0T9|M7B0T9_CHEMY Trefoil factor 2 (Fragment) OS=Chelonia mydas GN=UY3_11390 PE=4 SV=1	5.24755	4.20163	1.4489	0.111031	0
comp136646_c1_seq9	tr|A7MBX0|A7MBX0_DANRE Uncharacterized protein OS=Danio rerio GN=zgc:171734 PE=2 SV=1	4.74578	1.69153	1.36737	0.687061	0.799087
comp124860_c0_seq2	tr|P79681|P79681_ACIBE Homeodomain-containing protein OS=Acipenser baerii GN=AANF PE=2 SV=1	6.38163	3.30597	1.30451	0.526069	0.464668
comp124758_c0_seq1	tr|G9B4X2|G9B4X2_CTEID C-type lectin 1 OS=Ctenopharyngodon idella PE=2 SV=1	5.86962	4.30232	1.30451	0.575312	1.64155
comp137678_c0_seq1	tr|Q7SYF2|Q7SYF2_ACIBE Lamin type B OS=Acipenser baerii GN=lamB PE=2 SV=1	5.18269	1.0635	1.29866	1.64155	1.71809
comp146902_c0_seq1	tr|K7FEJ8|K7FEJ8_PELSI Uncharacterized protein OS=Pelodiscus sinensis GN=C10orf90 PE=4 SV=1	6.48027	4.4957	1.29866	1.59455	1.59455
comp139298_c1_seq1	tr|G1EHL4|G1EHL4_ACISI POU2 OS=Acipenser sinensis PE=2 SV=1	6.68398	3.85499	1.27501	0.565597	0.321928
comp145608_c0_seq4	tr|H2SJH9|H2SJH9_TAKRU Uncharacterized protein (Fragment) OS=Takifugu rubripes PE=4 SV=1	3.5741	1.63691	1.26903	2.11437	1.81147
comp141249_c0_seq1	---	4.6241	2.9486	1.24489	1.20163	0.903038
comp140085_c1_seq1	---	6.43962	2.72683	1.23879	1.38957	0.903038
comp144528_c0_seq2	tr|H0WFA5|H0WFA5_DANRE Bucky ball OS=Danio rerio GN=buc PE=2 SV=1	7.93399	3.77926	1.23879	0.536053	0.15056
comp131467_c0_seq1	tr|C4B8H4|C4B8H4_POLSE Squint OS=Polypterus senegalus GN=sqt PE=2 SV=1	5.55857	1.35614	1.22033	0.378512	0.250962
comp123756_c0_seq2	---	5.49153	3.45418	1.22033	1.46989	0.963474
comp143243_c0_seq3	tr|M7B6Y7|M7B6Y7_CHEMY Uncharacterized protein OS=Chelonia mydas GN=UY3_14915 PE=4 SV=1	3.74308	2.10434	1.21412	0.978196	0.863938
comp122263_c0_seq1	tr|E1C856|E1C856_CHICK Uncharacterized protein OS=Gallus gallus PE=4 SV=2	6.65549	3.20945	1.21412	0.124328	0.0285692
comp134527_c0_seq1	tr|G4X4B7|G4X4B7_ACISI Zona pellucida glycoprotein B OS=Acipenser sinensis GN=ZPB PE=2 SV=1	5.43796	3.43296	1.21412	0.226509	0
comp133837_c2_seq1	tr|A5WUG7|A5WUG7_DANRE Uncharacterized protein OS=Danio rerio GN=si:dkey-83f18.2 PE=4 SV=1	5.02237	1.5656	1.20789	1.04963	1.77821
comp103826_c0_seq3	tr|G1S9S3|G1S9S3_NOMLE Histone H2B OS=Nomascus leucogenys PE=3 SV=2	7.86196	2.89336	1.19535	0.238787	0.0840643
comp127271_c0_seq1	tr|G3Q7V2|G3Q7V2_GASAC Uncharacterized protein OS=Gasterosteus aculeatus PE=4 SV=1	6.16732	2.41414	1.17632	0.275007	0.15056
comp135004_c1_seq1	tr|M3XJZ5|M3XJZ5_LATCH Uncharacterized protein OS=Latimeria chalumnae PE=4 SV=1	6.13278	2.47768	1.16993	1.04264	4.30451
comp134159_c0_seq26	tr|L7N440|L7N440_XENTR Uncharacterized protein (Fragment) OS=Xenopus tropicalis PE=4 SV=1	5.27612	2.63459	1.16993	0.495695	0.163499
comp142701_c0_seq1	tr|H3AFG8|H3AFG8_LATCH Uncharacterized protein OS=Latimeria chalumnae PE=3 SV=2	7.26097	2.79494	1.1635	0.526069	0
comp143624_c1_seq2	tr|D8WUA6|D8WUA6_TAEGU Contactin associated protein-like 2 OS=Taeniopygia guttata GN=CNTNAP2 PE=2 SV=1	5.00809	1.13093	1.15056	2.14731	3.10266
comp140000_c2_seq2	tr|A5JNG8|A5JNG8_DANRE Nanog OS=Danio rerio GN=nanog PE=2 SV=1	8.92014	3.86196	1.11103	0.910733	0.286881
comp146467_c0_seq1	tr|H9L0G9|H9L0G9_CHICK Serine/threonine-protein phosphatase 6 regulatory ankyrin repeat subunit C OS=Gallus gallus GN=ANKRD52 PE=4 SV=2	4.29352	2.43029	1.10434	2.25096	1.9855
comp137461_c1_seq3	---	7.06156	2.84599	1.09761	1.28096	2
comp129827_c0_seq1	tr|I3J066|I3J066_ORENI Uncharacterized protein OS=Oreochromis niloticus GN=LOC100708641 PE=4 SV=1	2.88947	1.48027	1.07039	1.73552	1.52607
comp114584_c0_seq1	tr|B5X5B2|B5X5B2_SALSA Histone H2A OS=Salmo salar GN=H2AX PE=2 SV=1	6.73552	2.62059	1.07039	0.31034	0.0565835
comp132427_c0_seq2	tr|Q1ED06|Q1ED06_DANRE Homeodomain leucine zipper protein OS=Danio rerio GN=homez PE=2 SV=1	4.80684	2.42492	1.0635	1.64616	0.62293
comp127271_c1_seq1	sp|Q4V7H8|BORE2_XENLA Borealin-2 OS=Xenopus laevis GN=cdca9 PE=1 SV=1	5.62965	2.62994	1.0635	0.137504	0.201634
comp123741_c0_seq1	---	8.72571	5.6427	1.0635	0.555816	0.400538
comp139576_c0_seq1	tr|F1NJU1|F1NJU1_CHICK Uncharacterized protein OS=Gallus gallus GN=ARHGEF18 PE=4 SV=2	4.10601	1.58976	1.04963	2.20477	2.1375
comp146249_c0_seq1	tr|K7FN87|K7FN87_PELSI Uncharacterized protein (Fragment) OS=Pelodiscus sinensis PE=4 SV=1	4.52042	2.76977	1.04963	0.739848	1.1375
comp128102_c0_seq1	tr|F1R810|F1R810_DANRE Uncharacterized protein OS=Danio rerio GN=birc5b PE=4 SV=1	6.92232	3.00899	1.03562	0.275007	0.0976108
comp141472_c1_seq1	tr|I3K1U5|I3K1U5_ORENI Uncharacterized protein OS=Oreochromis niloticus GN=LOC100702731 PE=4 SV=1	5.48864	2.774	1.01436	1.40054	1.68706
comp140687_c1_seq2	---	9.33989	4.16269	1	0.333424	0.0976108
comp145490_c0_seq3	tr|F1RD62|F1RD62_DANRE Uncharacterized protein OS=Danio rerio GN=grip2b PE=4 SV=3	4.25172	0.367371	0.9855	2.57531	2.65076
comp137623_c0_seq2	tr|H3A7V4|H3A7V4_LATCH Uncharacterized protein OS=Latimeria chalumnae PE=4 SV=1	3.72028	1.23879	0.9855	0.731183	0.0143553
comp145164_c0_seq3	tr|H3CTQ9|H3CTQ9_TETNG Uncharacterized protein OS=Tetraodon nigroviridis GN=WEE2 PE=4 SV=1	6.77413	2.11437	0.970854	1.0072	0.9855
comp133334_c1_seq1	tr|F6QUH7|F6QUH7_XENTR Importin subunit alpha (Fragment) OS=Xenopus tropicalis GN=kpna7 PE=3 SV=1	5.76474	2.51602	0.970854	0.895303	0.333424
comp143838_c1_seq1	tr|F1QGF2|F1QGF2_DANRE Uncharacterized protein OS=Danio rerio GN=zgc:162193 PE=4 SV=1	7.40982	2.99277	0.963474	0.475085	0.887525
comp133334_c0_seq1	tr|F1R606|F1R606_DANRE Importin subunit alpha OS=Danio rerio GN=kpna7 PE=3 SV=1	6.03672	2.45154	0.956057	0.978196	0.536053
comp147382_c1_seq1	tr|Q5FWP6|Q5FWP6_XENLA LOC733158 protein (Fragment) OS=Xenopus laevis GN=LOC733158 PE=2 SV=1	5.26078	2.9241	0.956057	2.68706	2.50589
comp132153_c1_seq1	tr|B7X8Y8|B7X8Y8_PAGMA Elongation factor 1-alpha OS=Pagrus major GN=42Sp50 PE=2 SV=1	5.29866	2.08406	0.933573	0.15056	0.176323
comp147043_c0_seq1	tr|C1K2Z5|C1K2Z5_ORYLA Forkhead box H1 OS=Oryzias latipes PE=2 SV=1	5.55029	3.64731	0.918386	0.0840643	0
comp115462_c0_seq1	tr|U3F7R0|U3F7R0_MICFL Lymphocyte antigen 6E OS=Micrurus fulvius PE=2 SV=1	7.99401	4.59932	0.910733	0	0.0703893
comp124271_c0_seq1	tr|I3JCH9|I3JCH9_ORENI Uncharacterized protein OS=Oreochromis niloticus GN=LOC100692906 PE=4 SV=1	6.76553	3.05658	0.887525	0.575312	0.31034
comp128696_c0_seq2	tr|H2L426|H2L426_ORYLA Uncharacterized protein (Fragment) OS=Oryzias latipes GN=LOC101164950 PE=4 SV=1	4.55704	1.91456	0.871844	1.73985	1.65992
comp123033_c0_seq5	---	7.11114	4.58436	0.871844	0.298658	0.356144
comp124329_c0_seq1	tr|Q5RKN7|Q5RKN7_DANRE Dvr1 protein OS=Danio rerio GN=dvr1 PE=2 SV=1	4.78555	2.25399	0.863938	0.263034	0.0703893
comp142701_c1_seq2	tr|M3W2K1|M3W2K1_FELCA Uncharacterized protein (Fragment) OS=Felis catus GN=CCNA1 PE=3 SV=1	7.09866	2.66676	0.85599	0.389567	0.124328
comp97246_c0_seq1	---	7.88203	3.82477	0.847997	0.201634	0.632268
comp113339_c1_seq1	---	7.80774	2.18903	0.773996	0	0
comp123411_c3_seq1	tr|F6ZTU8|F6ZTU8_ORNAN Uncharacterized protein OS=Ornithorhynchus anatinus PE=4 SV=2	5.05918	2.87578	0.757023	0.495695	0.0840643
comp142965_c0_seq1	tr|G3PXA5|G3PXA5_GASAC Uncharacterized protein (Fragment) OS=Gasterosteus aculeatus PE=3 SV=1	6.27761	2.8679	0.739848	0.0426443	0.0976108
comp134712_c0_seq1	tr|Q6DFN6|Q6DFN6_XENTR Novel protein similar to programmed cell death 4 (Neoplastic transformation inhibitor) OS=Xenopus tropicalis GN=pdcd4 PE=2 SV=1	6.07103	2.40871	0.731183	0.475085	0.238787
comp113339_c0_seq1	tr|G1T8A3|G1T8A3_RABIT Uncharacterized protein OS=Oryctolagus cuniculus GN=LOC100356102 PE=4 SV=1	8.66427	3.44758	0.713696	0	0.344828
comp135845_c1_seq1	---	7.46899	1.4489	0.704872	0.731183	1.34483
comp132153_c0_seq1	tr|A6BMG5|A6BMG5_SOLSE Elongation factor 1-alpha OS=Solea senegalensis GN=Sse42Sp50 PE=2 SV=1	4.95373	1.8953	0.695994	0.163499	0.0565835
comp142132_c0_seq1	tr|H3AZV6|H3AZV6_LATCH Uncharacterized protein OS=Latimeria chalumnae PE=3 SV=1	4.94158	1.48543	0.678072	0.565597	0.201634
comp147515_c1_seq3	tr|R4GE02|R4GE02_DANRE Uncharacterized protein OS=Danio rerio GN=si:ch211-113a14.11 PE=3 SV=1	7.99695	3.06867	0.650765	0	0.0703893
comp135845_c0_seq1	tr|E7FH49|E7FH49_DANRE Uncharacterized protein OS=Danio rerio GN=LOC792854 PE=4 SV=1	8.09745	2.01436	0.613532	1.16993	1.83188
comp130393_c0_seq4	tr|H3B8F6|H3B8F6_LATCH Uncharacterized protein OS=Latimeria chalumnae PE=3 SV=1	5.23534	2.74416	0.604071	0.298658	0.0840643
comp142357_c0_seq1	---	4.33771	0.970854	0.555816	1.70487	0.163499
comp130242_c0_seq1	tr|E2JEI9|E2JEI9_ONCMY Oocyte-specific F-box protein OS=Oncorhynchus mykiss GN=Fbos PE=2 SV=1	8.07575	2.30743	0.545968	0.163499	0.0703893
comp139488_c2_seq2	tr|J7H8P1|J7H8P1_9TELE Piwi-like 1 OS=triploid hybrids of tetraploid male x Carassius cuvieri PE=2 SV=1	4.31325	1.17632	0.536053	0.604071	0.214125
comp137758_c0_seq1	tr|E1C968|E1C968_CHICK Uncharacterized protein OS=Gallus gallus GN=APLNR PE=3 SV=2	6.07724	2.41684	0.536053	0.344828	0.799087
comp118875_c0_seq1	---	5.88215	3.12928	0.536053	0	0
comp129722_c1_seq2	tr|B7ZS16|B7ZS16_XENLA Twn-A protein OS=Xenopus laevis GN=twn-A PE=2 SV=1	7.68103	4.49442	0.536053	0.201634	0
comp138208_c0_seq3	tr|Q4RJP3|Q4RJP3_TETNG Chromosome 13 SCAF15035, whole genome shotgun sequence OS=Tetraodon nigroviridis GN=GSTENG00033341001 PE=4 SV=1	4.65592	2.44626	0.526069	0.263034	0.389567
comp139721_c0_seq1	tr|G3PHK2|G3PHK2_GASAC Uncharacterized protein OS=Gasterosteus aculeatus PE=4 SV=1	7.75642	2.64155	0.526069	0.389567	0.0840643
comp141997_c0_seq5	---	4.09424	1.09085	0.516015	0.443607	0.286881
comp148312_c3_seq1	tr|E7F0C9|E7F0C9_DANRE Uncharacterized protein OS=Danio rerio GN=CABZ01051901.1 PE=4 SV=1	6.71864	3.01792	0.516015	0.632268	1.02148
comp140944_c0_seq2	tr|E2B4V1|E2B4V1_HARSA PiggyBac transposable element-derived protein 4 (Fragment) OS=Harpegnathos saltator GN=EAI_01714 PE=4 SV=1	4.50779	1.61824	0.505891	0.516015	0.298658
comp130387_c0_seq1	---	5.68594	4.09761	0.505891	0.0703893	0.137504
comp67668_c1_seq1	tr|H3HIG0|H3HIG0_STRPU Uncharacterized protein OS=Strongylocentrotus purpuratus PE=4 SV=1	4.08576	1.20163	0.495695	0.15056	0.0565835
comp144209_c0_seq4	tr|U3K9E3|U3K9E3_FICAL Uncharacterized protein (Fragment) OS=Ficedula albicollis PE=4 SV=1	4.10852	1.51096	0.485427	0.124328	0.0285692
comp145446_c0_seq1	---	5.74147	4.06178	0.485427	0.0976108	0.0703893
comp130387_c1_seq3	tr|H2VBV0|H2VBV0_TAKRU Uncharacterized protein OS=Takifugu rubripes GN=evx1 PE=3 SV=1	5.86641	4.16752	0.475085	0.0840643	0.0426443
comp146772_c1_seq1	tr|F6TT27|F6TT27_XENTR Uncharacterized protein OS=Xenopus tropicalis GN=tigd5 PE=4 SV=1	7.52943	1.55582	0.454176	0.748461	0.799087
comp126851_c0_seq4	---	4.1177	1.69599	0.454176	0.0840643	0
comp147513_c0_seq4	tr|F1QY16|F1QY16_DANRE Uncharacterized protein OS=Danio rerio GN=tatdn2 PE=4 SV=1	4.81609	1.20163	0.443607	0.464668	0.704872
comp120767_c0_seq2	tr|Q28H10|Q28H10_XENTR LOC733728 protein OS=Xenopus tropicalis GN=LOC733728 PE=2 SV=1	6.04505	2.31325	0.432959	0.0285692	0
comp131595_c0_seq1	tr|M4AEL8|M4AEL8_XIPMA Uncharacterized protein OS=Xiphophorus maculatus GN=INSC PE=4 SV=1	5.75141	0.799087	0.411426	0.454176	1.64155
comp141385_c0_seq2	---	3.07039	0.970854	0.411426	0.918386	0.0285692
comp145956_c0_seq2	tr|F1QMP8|F1QMP8_DANRE Uncharacterized protein OS=Danio rerio GN=si:ch211-67f13.7 PE=4 SV=1	4.3067	0.948601	0.400538	0.321928	0.201634
comp129722_c0_seq1	---	6.49905	3.13586	0.389567	0.0703893	0
comp118166_c0_seq1	---	6.90497	1.43829	0.378512	0.378512	1.15704
comp143127_c0_seq1	tr|H3AWS6|H3AWS6_LATCH Uncharacterized protein OS=Latimeria chalumnae PE=3 SV=1	8.97794	2.50335	0.378512	0.887525	0.713696
comp144636_c0_seq4	tr|F7CDK2|F7CDK2_MACMU Protein LSM14 homolog B OS=Macaca mulatta GN=LSM14B PE=2 SV=1	6.69321	1.63227	0.367371	0.516015	0.344828
comp142452_c1_seq1	tr|I3J3R0|I3J3R0_ORENI Uncharacterized protein (Fragment) OS=Oreochromis niloticus GN=LOC100702037 PE=4 SV=1	4.01167	1.16993	0.356144	0.495695	0.275007
comp126208_c0_seq2	tr|G3VJB6|G3VJB6_SARHA Uncharacterized protein OS=Sarcophilus harrisii GN=WAS PE=4 SV=1	6.2817	2.33342	0.356144	0.238787	0.505891
comp118637_c0_seq1	---	4.97453	0.464668	0.344828	0.15056	1.15056
comp148980_c0_seq2	tr|F1R237|F1R237_DANRE Uncharacterized protein OS=Danio rerio GN=tdrd6 PE=4 SV=2	2.7845	1.75702	0.344828	0.731183	0.286881
comp118716_c0_seq1	---	6.65721	3.58856	0.333424	0	0.815575
comp130350_c0_seq1	tr|M3XI41|M3XI41_LATCH Uncharacterized protein OS=Latimeria chalumnae PE=4 SV=1	4.6017	0.687061	0.298658	0.31034	0.321928
comp142204_c0_seq2	tr|I3KKQ5|I3KKQ5_ORENI Uncharacterized protein OS=Oreochromis niloticus GN=WNK2 (1 of 2) PE=4 SV=1	2.57046	0.948601	0.298658	1.53107	1.26903
comp124902_c0_seq1	---	6.53496	4.10434	0.298658	0	0
comp145077_c0_seq3	tr|E6ZJC2|E6ZJC2_DICLA Myosin IIIA OS=Dicentrarchus labrax GN=MYO3A PE=4 SV=1	3.81455	0.124328	0.275007	0.475085	1.55582
comp131321_c0_seq1	---	4.07211	0.632268	0.275007	0.137504	0.214125
comp133105_c0_seq2	tr|A8CWM0|A8CWM0_ONCMY Zygote arrest 1 OS=Oncorhynchus mykiss GN=zar1 PE=2 SV=1	4.87332	0.757023	0.275007	0.15056	0.0565835
comp114891_c0_seq1	tr|B0S7S1|B0S7S1_DANRE Uncharacterized protein OS=Danio rerio GN=mcm6l PE=2 SV=1	5.17393	1.0635	0.275007	0.250962	0.15056
comp133680_c0_seq1	sp|P53544|GSC_DANRE Homeobox protein goosecoid OS=Danio rerio GN=gsc PE=2 SV=1	5.16027	2.25701	0.275007	0.669027	1.64155
comp133260_c0_seq1	tr|C4B8H7|C4B8H7_POLSE T-box transcription factor Eomesodermin OS=Polypterus senegalus GN=eomes PE=2 SV=1	7.11312	0.992768	0.263034	1.28688	1.12433
comp148298_c1_seq2	tr|M3XIU0|M3XIU0_LATCH Uncharacterized protein OS=Latimeria chalumnae PE=4 SV=1	3.26153	1.17632	0.263034	0.687061	0.815575
comp143305_c1_seq1	tr|Q1LVI4|Q1LVI4_DANRE Uncharacterized protein OS=Danio rerio GN=si:ch211-132b12.8 PE=3 SV=1	3.27053	0.722466	0.250962	0.163499	0
comp131581_c1_seq1	tr|H2TSD7|H2TSD7_TAKRU Uncharacterized protein OS=Takifugu rubripes GN=LOC101064479 PE=3 SV=1	9.20777	2.73335	0.250962	0.176323	0.15056
comp135632_c0_seq1	tr|Q76B35|Q76B35_TAKRU Gag-like protein OS=Takifugu rubripes GN=ORF1 PE=4 SV=1	3.53107	1.20789	0.238787	0.0565835	0
comp118612_c0_seq1	---	7.13175	1.60407	0.238787	0.201634	0
comp110319_c0_seq1	tr|M7B9A0|M7B9A0_CHEMY Allograft inflammatory factor 1-like protein OS=Chelonia mydas GN=UY3_08371 PE=4 SV=1	4.54164	1.53605	0.226509	0.0565835	0.111031
comp136597_c0_seq1	---	5.9607	1.75702	0.214125	0.0565835	0
comp137069_c0_seq1	tr|F1NVP5|F1NVP5_CHICK Uncharacterized protein (Fragment) OS=Gallus gallus GN=LOC100858306 PE=4 SV=1	3.70044	0.613532	0.189034	0.275007	0.15056
comp130640_c0_seq1	tr|H0WWX0|H0WWX0_OTOGA Uncharacterized protein OS=Otolemur garnettii GN=MCOLN3 PE=4 SV=1	5.37156	0.632268	0.189034	0.31034	1
comp143838_c0_seq1	---	5.64731	1.90304	0.189034	0.176323	0.505891
comp123040_c0_seq2	---	4.84599	0.933573	0.176323	0.400538	0.0976108
comp120103_c0_seq1	---	4.54967	1.7137	0.176323	0.0840643	0.0840643
comp135665_c0_seq1	tr|D7F173|D7F173_BOMMO Endonuclease-reverse transcriptase OS=Bombyx mori PE=4 SV=1	4.48607	3.34483	0.176323	0.0426443	0.137504
comp135699_c0_seq3	tr|M7BQ76|M7BQ76_CHEMY HMG box transcription factor BBX OS=Chelonia mydas GN=UY3_04910 PE=4 SV=1	3.6792	0.659925	0.163499	0.189034	0.0285692
comp123709_c0_seq2	---	3.88362	0.669027	0.163499	0.0426443	0.111031
comp137461_c6_seq3	---	7.73552	3.11437	0.15056	0	0
comp135284_c2_seq4	tr|K7G5B4|K7G5B4_PELSI Uncharacterized protein OS=Pelodiscus sinensis GN=STRA8 PE=4 SV=1	3.20633	0.536053	0.137504	0.189034	0.298658
comp123517_c0_seq13	tr|H0Z830|H0Z830_TAEGU Uncharacterized protein OS=Taeniopygia guttata GN=KCNMA1 PE=4 SV=1	2.85798	0.650765	0.124328	0.632268	0.15056
comp114891_c2_seq1	tr|B0S7S1|B0S7S1_DANRE Uncharacterized protein OS=Danio rerio GN=mcm6l PE=2 SV=1	4.95977	0.782409	0.124328	0	0.238787
comp128232_c0_seq1	tr|I3JNQ6|I3JNQ6_ORENI Uncharacterized protein OS=Oreochromis niloticus PE=4 SV=1	5.19219	1.21412	0.124328	0	0.321928
comp143815_c0_seq1	---	6.19948	2.08746	0.124328	0	0
comp132787_c0_seq1	tr|G1NBF8|G1NBF8_MELGA Uncharacterized protein OS=Meleagris gallopavo GN=RCC1 PE=4 SV=1	7.35606	2.22033	0.124328	0.0976108	0.31034
comp141815_c1_seq1	---	4.4614	0	0.111031	0	0
comp147759_c0_seq1	tr|B5DE34|B5DE34_DANRE T-box 1, brain OS=Danio rerio GN=tbr1b PE=2 SV=1	3.81762	0.275007	0.111031	0.594549	1.09761
comp130031_c0_seq2	tr|G1N4I9|G1N4I9_MELGA Uncharacterized protein OS=Meleagris gallopavo GN=LOC100544821 PE=3 SV=2	3.97361	0.895303	0.111031	0.0565835	1.12433
comp128627_c1_seq1	tr|M7BN26|M7BN26_CHEMY A-kinase anchor protein 7 isoform gamma OS=Chelonia mydas GN=UY3_09391 PE=4 SV=1	3.74201	0.0426443	0.0976108	0.298658	0.0840643
comp133626_c0_seq1	tr|E1BZR4|E1BZR4_CHICK Uncharacterized protein OS=Gallus gallus GN=FMN2 PE=4 SV=2	3.5008	0.111031	0.0976108	0.695994	0.83996
comp142313_c0_seq2	tr|F1NCJ5|F1NCJ5_CHICK Uncharacterized protein OS=Gallus gallus PE=4 SV=2	3.67243	1.52607	0.0976108	0.263034	0.163499
comp122577_c0_seq2	---	4.62936	0.275007	0.0840643	0.0840643	0.286881
comp143815_c2_seq1	---	6.82375	2.61589	0.0840643	0	0
comp144824_c0_seq3	tr|E6ZJF3|E6ZJF3_DICLA Uncharacterized protein OS=Dicentrarchus labrax GN=DLA_XVIII04450 PE=4 SV=1	3.79805	1.05658	0.0703893	0	0.0285692
comp137037_c0_seq2	tr|E7F271|E7F271_DANRE Uncharacterized protein OS=Danio rerio GN=wu:fb52c12 PE=4 SV=1	5.35438	0.111031	0.0565835	0.201634	0.0426443
comp140252_c2_seq1	tr|A8B8W4|A8B8W4_DANRE Uncharacterized protein OS=Danio rerio GN=zgc:162969 PE=4 SV=1	4.61235	0.773996	0.0565835	0.0976108	0.163499
comp119012_c0_seq1	tr|F6U9Z8|F6U9Z8_XENTR Uncharacterized protein (Fragment) OS=Xenopus tropicalis PE=4 SV=1	3.63575	1.46989	0.0565835	0	0
comp130399_c0_seq2	tr|Q76B35|Q76B35_TAKRU Gag-like protein OS=Takifugu rubripes GN=ORF1 PE=4 SV=1	3.25096	0.298658	0.0426443	0.31034	0
comp110369_c0_seq4	tr|G3P0F5|G3P0F5_GASAC Uncharacterized protein OS=Gasterosteus aculeatus PE=4 SV=1	3.79286	0.367371	0.0426443	0	0
comp143085_c0_seq3	tr|M7ARR7|M7ARR7_CHEMY RING finger protein B OS=Chelonia mydas GN=UY3_15597 PE=4 SV=1	4.62702	0.632268	0.0426443	0.0565835	0
comp129306_c0_seq2	tr|M3Y8S7|M3Y8S7_MUSPF Uncharacterized protein OS=Mustela putorius furo GN=TDRD12 PE=4 SV=1	2.38957	0.201634	0.0285692	0.378512	0.163499
comp139360_c0_seq3	---	3.30451	0.214125	0.0285692	0.432959	1.98914
comp131459_c0_seq3	---	3.61589	0	0	0	0
comp141815_c0_seq1	tr|M7CCM3|M7CCM3_CHEMY Dapper like protein 2 OS=Chelonia mydas GN=UY3_04286 PE=4 SV=1	5.44526	0.176323	0	0.0143553	0
comp56453_c0_seq1	tr|L5MGS9|L5MGS9_MYODS Ig alpha chain C region OS=Myotis davidii GN=MDA_GLEAN10010379 PE=4 SV=1	5.38853	0.214125	0	0.214125	0
comp114891_c1_seq1	sp|Q28CM3|MCM6M_XENTR Maternal DNA replication licensing factor mcm6 OS=Xenopus tropicalis GN=mmcm6 PE=2 SV=1	5.30889	0.226509	0	0.0840643	0
comp138470_c0_seq1	tr|E7FGU8|E7FGU8_DANRE Uncharacterized protein OS=Danio rerio GN=zgc:173742 PE=4 SV=1	3.72465	0.250962	0	0.124328	0.0703893
comp115029_c0_seq1	tr|F6SNZ9|F6SNZ9_XENTR Uncharacterized protein (Fragment) OS=Xenopus tropicalis PE=4 SV=1	3.9542	0.443607	0	0.0703893	0.0426443
comp105329_c0_seq2	---	5.68706	0.516015	0	0	0
comp134626_c1_seq1	---	3.94392	0.594549	0	0.815575	0.485427
comp77692_c0_seq2	---	5.08108	0.925999	0	0.189034	0
comp137307_c0_seq4	---	3.79597	1.13093	0	0.0426443	0
comp133890_c0_seq2	---	4.78346	1.42223	0	0.565597	0.0565835
comp139920_c0_seq3	tr|R1DEK3|R1DEK3_EMIHU Alpha-tubulin OS=Emiliania huxleyi CCMP1516 GN=EMIHUDRAFT_253152 PE=4 SV=1	6.68426	2.42492	0	1.05658	0.321928
comp125699_c0_seq1	tr|C3ZNQ0|C3ZNQ0_BRAFL Putative uncharacterized protein OS=Branchiostoma floridae GN=BRAFLDRAFT_125880 PE=4 SV=1	6.37799	10.4371	8.47934	6.63807	0.613532
comp138653_c3_seq5	---	2.86987	9.38336	8.19042	7.43045	5.84624
comp128377_c0_seq1	sp|P37153|APOD_RABIT Apolipoprotein D OS=Oryctolagus cuniculus GN=APOD PE=2 SV=1	2.75702	8.33087	6.97051	2.19849	3.59096
comp144466_c2_seq1	---	3.18903	8.06544	6.92006	2.9241	1
comp140684_c0_seq1	sp|Q63ZU0|ADA_XENTR Adenosine deaminase OS=Xenopus tropicalis GN=ada PE=2 SV=1	0.782409	8.01892	6.89821	3.64386	4.749
comp136589_c0_seq1	sp|Q90304|CD166_CARAU CD166 antigen homolog OS=Carassius auratus GN=alcam PE=1 SV=2	6.87897	8.48732	6.87406	5.85549	4.91982
comp142458_c0_seq1	tr|E8Z914|E8Z914_XENTR Nitric oxide synthase OS=Xenopus tropicalis GN=nos3 PE=2 SV=1	0.333424	7.77919	6.67864	2.72247	3.39506
comp134816_c0_seq1	tr|F1QBG0|F1QBG0_DANRE Uncharacterized protein (Fragment) OS=Danio rerio GN=LOC798445 PE=3 SV=1	2.59932	7.80735	6.67073	4.36737	3.98823
comp147632_c0_seq2	tr|H3AZ76|H3AZ76_LATCH Uncharacterized protein (Fragment) OS=Latimeria chalumnae PE=4 SV=1	0.687061	8.10392	6.36999	6.20477	5.76394
comp147393_c0_seq2	tr|Q9I8M1|Q9I8M1_ONCMY Glucose transporter 1A OS=Oncorhynchus mykiss PE=2 SV=1	3.24945	7.73545	6.35209	4.73715	4.54473
comp141992_c3_seq1	tr|H3B7I4|H3B7I4_LATCH Uncharacterized protein OS=Latimeria chalumnae PE=4 SV=2	6.94883	8.07371	6.23898	4.62234	5.34696
comp146212_c0_seq1	---	6.58376	7.76587	6.07874	3.71039	0.214125
comp95927_c0_seq1	tr|H2TLH1|H2TLH1_TAKRU Claudin (Fragment) OS=Takifugu rubripes GN=cldn30c PE=3 SV=1	5.25776	9.00343	5.83441	2.32193	0
comp146110_c0_seq2	tr|H2UN71|H2UN71_TAKRU Uncharacterized protein (Fragment) OS=Takifugu rubripes GN=LOC101075370 PE=4 SV=1	2.45418	7.65313	5.67976	0.321928	0
comp141581_c0_seq2	tr|H3AYM9|H3AYM9_LATCH Uncharacterized protein OS=Latimeria chalumnae PE=3 SV=1	5.09085	7.36247	5.59604	3.25852	2.86987
comp133782_c1_seq1	---	3.57168	7.64104	5.55275	2.7845	0.815575
comp138972_c0_seq3	tr|I3J4R0|I3J4R0_ORENI Uncharacterized protein OS=Oreochromis niloticus PE=4 SV=1	5.36597	7.47905	5.52951	4.97728	3.83794
comp144466_c1_seq1	---	3.00899	7.30551	5.37782	2.58976	0.378512
comp146110_c1_seq1	---	1.43829	7.00843	5.35473	0.226509	0.214125
comp139749_c2_seq2	tr|I3JAS4|I3JAS4_ORENI Uncharacterized protein OS=Oreochromis niloticus GN=LOC100709469 PE=4 SV=1	0.0285692	6.91982	5.34127	3.09424	2.43296
comp128056_c0_seq1	tr|L5LN43|L5LN43_MYODS Mesogenin-1 OS=Myotis davidii GN=MDA_GLEAN10025628 PE=4 SV=1	1.15704	6.51365	5.29499	0	0
comp140138_c1_seq1	tr|M7BEU6|M7BEU6_CHEMY Ectonucleoside triphosphate diphosphohydrolase 1 OS=Chelonia mydas GN=UY3_06366 PE=3 SV=1	1.93357	8.05853	5.1177	4.68313	3.6427
comp144746_c0_seq2	tr|H3A5G3|H3A5G3_LATCH Uncharacterized protein (Fragment) OS=Latimeria chalumnae PE=4 SV=1	0.847997	8.24579	4.95884	6.45434	4.53854
comp140138_c3_seq1	tr|U3IV15|U3IV15_ANAPL Uncharacterized protein (Fragment) OS=Anas platyrhynchos GN=ENTPD1 PE=4 SV=1	1.88362	7.68335	4.92315	4.52795	3.3505
comp143484_c0_seq14	tr|M3XL85|M3XL85_LATCH Uncharacterized protein OS=Latimeria chalumnae PE=3 SV=1	3.854	7.53154	4.87184	2.7866	0.475085
comp140138_c2_seq1	tr|F6TRR4|F6TRR4_XENTR Uncharacterized protein (Fragment) OS=Xenopus tropicalis GN=entpd1 PE=3 SV=1	1.8953	7.65578	4.86938	4.51033	3.40463
comp126647_c0_seq1	tr|H3AZ76|H3AZ76_LATCH Uncharacterized protein (Fragment) OS=Latimeria chalumnae PE=4 SV=1	0.443607	7.50922	4.85997	5.9465	5.42223
comp132597_c1_seq1	tr|L8Y7I1|L8Y7I1_TUPCH Neutral amino acid transporter A OS=Tupaia chinensis GN=TREES_T100011293 PE=4 SV=1	5.58496	7.00056	4.80581	2.75702	2.55827
comp135835_c1_seq1	tr|F6V5U0|F6V5U0_XENTR Claudin OS=Xenopus tropicalis GN=cldn6.2 PE=3 SV=1	4.16752	7.93517	4.76075	1.05658	0
comp131129_c2_seq2	---	0.189034	5.86121	4.71205	3.20163	4.02148
comp142808_c0_seq1	tr|Q6T5L3|Q6T5L3_ONCMY Caudal-type homeobox protein 1 OS=Oncorhynchus mykiss GN=Cdx1 PE=2 SV=1	3.72137	6.58241	4.70266	2.12763	1.23266
comp148507_c1_seq1	tr|F1N9F3|F1N9F3_CHICK Oxysterol-binding protein OS=Gallus gallus GN=OSBPL8 PE=3 SV=2	2.85599	6.43746	4.68818	3.76977	3.70708
comp136941_c2_seq9	tr|F7GG39|F7GG39_CALJA Uncharacterized protein OS=Callithrix jacchus GN=DLEU7 PE=4 SV=1	5.26115	6.93711	4.68145	1.11103	0.411426
comp142447_c0_seq1	sp|A0JMD4|TPC2_DANRE Two pore calcium channel protein 2 OS=Danio rerio GN=tpcn2 PE=2 SV=1	4.5373	6.40735	4.67582	2.40327	1.83996
comp136941_c1_seq1	---	5.45549	6.85037	4.54164	0.823749	0.214125
comp139271_c0_seq2	tr|H3AWU5|H3AWU5_LATCH Uncharacterized protein OS=Latimeria chalumnae PE=4 SV=1	5.62381	7.44253	4.42291	2.41414	1.84398
comp109824_c0_seq1	tr|F7D002|F7D002_XENTR Uncharacterized protein (Fragment) OS=Xenopus tropicalis PE=4 SV=1	0	6.74658	4.35614	4.97269	4.49825
comp132748_c0_seq1	tr|M7BYT7|M7BYT7_CHEMY Uncharacterized protein OS=Chelonia mydas GN=UY3_09592 PE=4 SV=1	4.31687	6.31361	4.30305	4.22188	3.06523
comp134950_c0_seq1	tr|H3A2D4|H3A2D4_LATCH Uncharacterized protein OS=Latimeria chalumnae PE=4 SV=1	3.51223	8.74846	4.15785	1.8679	4.04352
comp133502_c0_seq1	tr|B5XDL7|B5XDL7_SALSA Ripply1 OS=Salmo salar GN=RIPP1 PE=2 SV=1	1.75275	5.0321	3.94579	1.42223	0.201634
comp126924_c0_seq1	---	0.454176	5.14282	3.94298	3.43563	3.31759
comp142277_c0_seq17	sp|P02832|HXC6_XENLA Homeobox protein Hox-C6 OS=Xenopus laevis GN=hoxc6 PE=2 SV=2	1.83188	5.11562	3.91743	4.07895	3.11103
comp139497_c3_seq6	tr|F7EGD2|F7EGD2_MONDO Alkaline phosphatase OS=Monodelphis domestica GN=ALPL PE=3 SV=2	3.42895	5.67412	3.88753	0.356144	0.31034
comp147470_c0_seq4	tr|F6ZVI0|F6ZVI0_MONDO Uncharacterized protein OS=Monodelphis domestica GN=NAV2 PE=4 SV=2	3.37016	5.26566	3.84097	3.35473	2.9486
comp139749_c1_seq2	---	0	5.35438	3.8125	1.87578	0.9855
comp129970_c0_seq1	tr|H2ZUJ1|H2ZUJ1_LATCH Uncharacterized protein (Fragment) OS=Latimeria chalumnae PE=4 SV=1	0.163499	5.50684	3.73769	2.80529	3.99458
comp130369_c0_seq3	tr|Q45UD0|Q45UD0_ICTPU DAP10 OS=Ictalurus punctatus PE=4 SV=1	0	4.93923	3.70266	0.356144	0.757023
comp130437_c1_seq7	---	0	6.29572	3.67016	0.250962	2.82579
comp138344_c0_seq5	tr|G3WPD0|G3WPD0_SARHA Uncharacterized protein OS=Sarcophilus harrisii GN=KDM6B PE=4 SV=1	3.32193	4.88264	3.61706	3.72465	2.98914
comp133940_c1_seq5	tr|E6ZFM4|E6ZFM4_DICLA Forkhead box protein P1-B OS=Dicentrarchus labrax GN=FOXP1B PE=4 SV=1	2.08746	5.7366	3.59694	3.54226	3.1375
comp149343_c0_seq2	tr|F7GK85|F7GK85_MONDO Uncharacterized protein OS=Monodelphis domestica GN=GREB1L PE=4 SV=2	0.823749	5.64039	3.55949	2.82782	1.18903
comp126527_c1_seq3	tr|M4GUQ6|M4GUQ6_9AVES Interleukin 17 OS=Anser anser GN=IL17 PE=2 SV=1	2.89918	4.72955	3.47249	0.0426443	0
comp135734_c0_seq1	---	3.21257	5.05745	3.45943	0	0.400538
comp131397_c0_seq1	tr|U3K4L3|U3K4L3_FICAL Uncharacterized protein OS=Ficedula albicollis PE=4 SV=1	4.2854	5.57561	3.45022	2.71809	0.485427
comp139308_c1_seq1	tr|E6ZH28|E6ZH28_DICLA Matrix metalloproteinase-17 OS=Dicentrarchus labrax GN=MMP17 PE=4 SV=1	3.12928	5.06781	3.42223	1.8679	1.59932
comp134388_c0_seq2	---	0.275007	5.10559	3.34767	2.05311	2.74416
comp140702_c0_seq1	tr|K7FGK2|K7FGK2_PELSI Uncharacterized protein OS=Pelodiscus sinensis PE=4 SV=1	1	5.25323	3.30597	0.0703893	0.111031
comp138333_c0_seq1	tr|K7FAV0|K7FAV0_PELSI Uncharacterized protein OS=Pelodiscus sinensis PE=3 SV=1	0.111031	4.52982	3.20789	3.06523	2.29866
comp147508_c1_seq3	tr|B0S6U6|B0S6U6_DANRE T-box transcription factor TBX6L OS=Danio rerio GN=tbx6l PE=2 SV=1	3.36036	5.52388	3.15704	0.321928	0.201634
comp140232_c1_seq7	tr|Q1WGB5|Q1WGB5_DANRE Transporter OS=Danio rerio GN=slc6a4a PE=2 SV=1	0.83996	4.76553	2.96347	1.93357	3.24945
comp147375_c1_seq4	tr|I3KGJ7|I3KGJ7_ORENI Uncharacterized protein OS=Oreochromis niloticus GN=pcdh8 PE=4 SV=1	0.632268	5.05528	2.84197	0.85599	0.214125
comp137410_c0_seq1	tr|H3AVL2|H3AVL2_LATCH Uncharacterized protein (Fragment) OS=Latimeria chalumnae PE=3 SV=1	3.69599	5.50144	2.79909	0.344828	0.163499
comp147893_c0_seq6	tr|E6ZJF5|E6ZJF5_DICLA Cadherin-20 OS=Dicentrarchus labrax GN=CDH20 PE=3 SV=1	0.0565835	4.07211	2.76553	1.48543	1.30451
comp142113_c0_seq2	tr|E7EZ61|E7EZ61_DANRE Uncharacterized protein OS=Danio rerio GN=CABZ01070579.1 PE=4 SV=1	2.848	5.11187	2.72465	2.67356	2.1635
comp148313_c0_seq8	tr|H3AM49|H3AM49_LATCH Uncharacterized protein (Fragment) OS=Latimeria chalumnae PE=4 SV=1	0.0426443	3.8953	2.6893	2.5008	2.4489
comp137203_c0_seq4	tr|R9XVE3|R9XVE3_CLABA Paired box protein Pax 8 OS=Clarias batrachus PE=2 SV=1	0.782409	4.35966	2.67356	2.01436	1.28688
comp141944_c0_seq1	sp|Q66JL1|TBX6_XENTR T-box transcription factor TBX6 OS=Xenopus tropicalis GN=tbx6 PE=2 SV=1	2.01792	4.21878	2.65535	0.432959	0.367371
comp149351_c0_seq1	tr|F7ASJ7|F7ASJ7_MONDO Uncharacterized protein OS=Monodelphis domestica PE=4 SV=2	0.879706	4.68032	2.6017	2.12102	1.54102
comp147719_c0_seq2	tr|I3IZE0|I3IZE0_ORENI Uncharacterized protein OS=Oreochromis niloticus GN=LOC100694906 PE=4 SV=1	2.56071	5.26191	2.51349	1.98914	2.13093
comp147674_c1_seq1	tr|K7G201|K7G201_PELSI Uncharacterized protein OS=Pelodiscus sinensis GN=KIF26A PE=3 SV=1	3.40463	4.85947	2.41684	2.80735	2.40871
comp149323_c1_seq7	tr|H3A4H1|H3A4H1_LATCH Uncharacterized protein OS=Latimeria chalumnae PE=4 SV=1	1.36177	4.38612	2.31615	1.29278	0.757023
comp137146_c0_seq1	tr|E7F670|E7F670_DANRE Uncharacterized protein OS=Danio rerio PE=4 SV=1	0.0565835	4.47054	2.19849	2.41143	2.23266
comp146438_c0_seq3	tr|E7F7P8|E7F7P8_DANRE Uncharacterized protein OS=Danio rerio PE=4 SV=1	0.176323	3.904	2.14731	1.5008	0.790772
comp126545_c0_seq1	tr|Q58PK6|Q58PK6_BOMVA Peptidylaminoacyl-L/D-isomerase (Fragment) OS=Bombina variegata PE=2 SV=1	0.0285692	5.01881	2.14078	3.69822	3.2555
comp106599_c0_seq2	---	5.53201	6.77466	2.12763	0	0
comp143890_c0_seq4	tr|H3JC79|H3JC79_STRPU Uncharacterized protein OS=Strongylocentrotus purpuratus PE=4 SV=1	0.722466	5.13955	2.1177	0	0
comp134957_c0_seq5	---	4.11936	5.42223	2.10769	3.9241	3.55827
comp148989_c1_seq3	tr|G1KEG3|G1KEG3_ANOCA Uncharacterized protein OS=Anolis carolinensis GN=LOC100563191 PE=4 SV=2	0.0840643	4.20789	2.08406	0.201634	0.704872
comp96539_c0_seq1	---	4.42559	5.68285	2.0321	0.176323	0
comp143579_c1_seq3	tr|H3B6J1|H3B6J1_LATCH Uncharacterized protein (Fragment) OS=Latimeria chalumnae PE=4 SV=1	0.0285692	3.8953	1.87578	2.50843	2.83794
comp147431_c0_seq3	---	1.41143	5.96047	1.7137	0.669027	0.111031
comp122592_c1_seq1	tr|F7A0R6|F7A0R6_ORNAN Uncharacterized protein OS=Ornithorhynchus anatinus GN=RYBP PE=4 SV=2	2.59694	4.03826	1.67807	2.07724	2.05658
comp147581_c1_seq3	tr|H2ZYL8|H2ZYL8_LATCH Uncharacterized protein (Fragment) OS=Latimeria chalumnae GN=MUC4 PE=4 SV=1	0.111031	4.37643	1.60881	0.704872	0.250962
comp136973_c1_seq9	tr|H3HF87|H3HF87_STRPU Uncharacterized protein OS=Strongylocentrotus purpuratus PE=4 SV=1	2.52607	4.49185	1.4957	0.584963	0.333424
comp138208_c2_seq2	---	3.43829	4.58316	1.44361	0.594549	0.545968
comp125315_c0_seq1	---	0	4.64443	1.3505	0.298658	1.5008
comp144199_c0_seq6	tr|H3JMI1|H3JMI1_STRPU Uncharacterized protein OS=Strongylocentrotus purpuratus PE=4 SV=1	1.71809	4.15056	1.30451	2.7866	0.545968
comp125226_c0_seq2	---	0	2.82782	1.22651	1.18903	1.02148
comp130205_c0_seq1	---	2.55336	3.63923	1.1177	0	0
comp148757_c0_seq1	tr|Q76IK9|Q76IK9_DANRE Pol-like protein OS=Danio rerio GN=ORF2 PE=4 SV=1	3.59932	4.73985	1.03562	0.344828	0.124328
comp138270_c0_seq2	---	0	3.9607	0.722466	0.226509	1.58015
comp117070_c0_seq1	---	3.12267	4.37921	0.713696	0	0
comp118658_c0_seq2	---	0.948601	4.91361	0.713696	0.0976108	0
comp115062_c0_seq1	tr|Q0P5N8|Q0P5N8_HUMAN TMSB4X protein (Fragment) OS=Homo sapiens GN=TMSB4X PE=2 SV=1	5.11686	10.1088	12.1881	11.0445	10.7009
comp122792_c0_seq1	tr|C0H7E5|C0H7E5_SALSA 60S ribosomal protein L31 OS=Salmo salar GN=RL31 PE=2 SV=1	5.0365	8.88402	10.3076	9.22802	8.67871
comp130198_c0_seq1	tr|H3BH24|H3BH24_LATCH Uncharacterized protein OS=Latimeria chalumnae PE=4 SV=1	7.0187	6.76115	10.3007	6.22246	4.18982
comp135755_c2_seq1	tr|I3MFF7|I3MFF7_SPETR Uncharacterized protein OS=Spermophilus tridecemlineatus GN=MAP1LC3C PE=3 SV=1	7.2148	7.65578	9.19288	6.55995	2.38128
comp147047_c0_seq2	---	1.13093	7.14252	9.16995	7.12712	4.6605
comp61977_c0_seq1	tr|H3IA25|H3IA25_STRPU Uncharacterized protein OS=Strongylocentrotus purpuratus PE=4 SV=1	0.321928	0.704872	9.11772	3.18269	1.0072
comp61840_c0_seq1	tr|Q9BEI1|Q9BEI1_SMICR Omega globin OS=Sminthopsis crassicaudata PE=3 SV=1	2.22033	2.47768	8.81352	7.24698	4.67694
comp115751_c1_seq1	tr|Q9IB31|Q9IB31_PENAR Myosin light chain 2 OS=Pennahia argentata GN=mlc2 PE=2 SV=1	0.124328	0.333424	8.61927	7.21936	4.57833
comp137335_c0_seq1	---	2.65992	1.25701	8.24911	5.85848	0
comp126373_c0_seq2	tr|Q2TN93|Q2TN93_BUFMA Cardiac troponin I OS=Bufo marinus GN=Tnni3 PE=2 SV=1	0.871844	2.18903	8.21723	4.35473	1.61824
comp137335_c1_seq1	tr|Q66JG7|Q66JG7_XENTR MGC79571 protein OS=Xenopus tropicalis GN=tll1 PE=2 SV=1	2.06695	0.594549	7.88441	6.09887	0.0703893
comp140520_c0_seq1	tr|Q9W7M7|Q9W7M7_XENLA L-lactate dehydrogenase OS=Xenopus laevis GN=ldha PE=2 SV=1	2.19849	2.54102	7.74073	6.45483	6.41329
comp96076_c0_seq1	tr|A4QP76|A4QP76_DANRE Zgc:162989 protein OS=Danio rerio GN=zgc:162989 PE=2 SV=1	0.176323	4.54102	7.73173	3.22188	3.57894
comp115294_c0_seq1	tr|H2LFK5|H2LFK5_ORYLA Uncharacterized protein OS=Oryzias latipes GN=LOC101164642 PE=4 SV=1	0.757023	5.28503	7.72301	5.03386	2.48285
comp140396_c0_seq7	tr|B5X6Y4|B5X6Y4_SALSA Pleckstrin homology domain-containing family F member 1 OS=Salmo salar GN=PKHF1 PE=2 SV=1	0.495695	3.77716	7.68846	4.58976	3.73877
comp143181_c0_seq1	tr|F1QY25|F1QY25_DANRE Uncharacterized protein OS=Danio rerio GN=zgc:162509 PE=2 SV=1	2.58256	5.34979	7.53598	6.4031	2.84398
comp125613_c2_seq1	tr|L9K3R9|L9K3R9_TUPCH Olfactomedin-4 OS=Tupaia chinensis GN=TREES_T100021613 PE=4 SV=1	0.226509	2.35332	7.40079	5.76871	3.89433
comp133266_c0_seq5	tr|E1C670|E1C670_CHICK Troponin T, cardiac muscle isoforms OS=Gallus gallus GN=TNNT2 PE=4 SV=2	0.356144	1.96347	7.3336	6.15157	3.58736
comp141811_c0_seq1	tr|U3JB00|U3JB00_DANRE Uncharacterized protein OS=Danio rerio GN=cpn1 PE=4 SV=1	0.15056	5.77584	7.10276	5.20046	5.11977
comp136301_c3_seq1	tr|C1BY04|C1BY04_ESOLU Myosin regulatory light chain 2, atrial isoform OS=Esox lucius GN=MLRA PE=2 SV=1	0	0	7.07671	5.90833	5.23189
comp124792_c0_seq1	tr|G3W8V4|G3W8V4_SARHA Uncharacterized protein (Fragment) OS=Sarcophilus harrisii GN=FKBP7 PE=4 SV=1	1.37851	3.774	7.01848	5.10559	5.43929
comp145272_c1_seq3	tr|H2ZVE5|H2ZVE5_LATCH Uncharacterized protein (Fragment) OS=Latimeria chalumnae PE=4 SV=1	0.659925	3.92029	7.00742	5.51854	4.13832
comp62333_c0_seq1	tr|U3K8Q1|U3K8Q1_FICAL Uncharacterized protein OS=Ficedula albicollis GN=HAO1 PE=4 SV=1	0	4.0505	6.7896	4.41954	4.45681
comp129984_c3_seq1	tr|S7MFU1|S7MFU1_MYOBR Myosin light chain 4 OS=Myotis brandtii GN=D623_10031084 PE=4 SV=1	0	1.54102	6.7324	4.70377	5.03914
comp136301_c2_seq2	---	0	0	6.478	5.0492	4.38612
comp139133_c2_seq1	---	3.13586	4.43563	6.38457	4.14975	0.565597
comp138228_c1_seq1	tr|H3AZU7|H3AZU7_LATCH Uncharacterized protein OS=Latimeria chalumnae GN=PLLP PE=4 SV=2	0.871844	4.91313	6.36335	3.99005	4.85699
comp135427_c0_seq1	tr|Q6AZB7|Q6AZB7_DANRE Uncharacterized protein OS=Danio rerio GN=fhl2a PE=2 SV=1	0	1.44361	6.22997	4.26978	4.337
comp141876_c0_seq1	tr|M3XI70|M3XI70_LATCH Uncharacterized protein OS=Latimeria chalumnae GN=TMEM30C PE=4 SV=1	0.124328	4.26529	6.19338	4.43363	4.80529
comp129984_c0_seq3	tr|B0R0F7|B0R0F7_DANRE Uncharacterized protein OS=Danio rerio GN=cmlc1 PE=2 SV=1	0	0.695994	6.02015	3.56194	3.904
comp132728_c0_seq1	tr|Q7SYR5|Q7SYR5_XENLA Tm4sf3-prov protein OS=Xenopus laevis GN=tspan8 PE=2 SV=1	0.356144	4.14323	5.95907	3.64731	4.26228
comp114161_c0_seq1	---	1.60881	4.27128	5.92671	4.86047	4.30378
comp122257_c0_seq1	tr|A8C711|A8C711_ONCMY Seraf-like protein (Fragment) OS=Oncorhynchus mykiss PE=2 SV=1	0.0565835	2.51096	5.86691	3.93546	4.82426
comp137374_c5_seq1	tr|K7F7F8|K7F7F8_PELSI Uncharacterized protein OS=Pelodiscus sinensis GN=LUZP2 PE=4 SV=1	0.0426443	3.38267	5.70099	1.78241	2.5656
comp147848_c0_seq3	---	0	3.86888	5.61176	4.57652	4.57289
comp118847_c0_seq1	tr|Q5Y3D1|Q5Y3D1_AMICA Proenkephalin OS=Amia calva PE=2 SV=1	0.0426443	2.38957	5.61058	3.34341	4.20555
comp116151_c0_seq1	---	0	3.17951	5.58976	3.80219	1.20163
comp145572_c2_seq3	---	0.137504	2.4489	5.52482	4.48027	4.26454
comp141498_c2_seq1	tr|A4QP13|A4QP13_DANRE Zgc:162621 protein OS=Danio rerio GN=zgc:162621 PE=2 SV=1	0.400538	1.73552	5.50843	3.848	1.58015
comp121946_c0_seq2	tr|C1BYQ3|C1BYQ3_ESOLU C-C motif chemokine 20 OS=Esox lucius GN=CCL20 PE=4 SV=1	0	0.0840643	5.46434	2.91648	1.44361
comp132505_c1_seq4	tr|H3AFJ9|H3AFJ9_LATCH Uncharacterized protein (Fragment) OS=Latimeria chalumnae PE=4 SV=1	0.367371	0.454176	5.35685	4.0321	0.85599
comp134990_c0_seq1	tr|F5CA57|F5CA57_LARCR Follistatin OS=Larimichthys crocea PE=2 SV=1	0.575312	4.21878	5.31216	4.08831	2.59455
comp141488_c0_seq1	tr|Q6YNR8|Q6YNR8_DANRE Secreted frizzled-related protein 1 OS=Danio rerio GN=sfrp5 PE=2 SV=1	0.163499	3.36877	5.30159	3.61353	2.78031
comp140613_c0_seq1	tr|H3A9P1|H3A9P1_LATCH Uncharacterized protein (Fragment) OS=Latimeria chalumnae PE=4 SV=1	0	0	5.24717	2.71589	0.111031
comp112737_c0_seq1	---	0	4.18982	5.24489	3.5509	3.23879
comp131913_c0_seq1	tr|H2ZV33|H2ZV33_LATCH Uncharacterized protein (Fragment) OS=Latimeria chalumnae PE=4 SV=1	0.275007	1.21412	5.15664	2.15381	0.847997
comp135020_c0_seq2	tr|H3AP80|H3AP80_LATCH Uncharacterized protein OS=Latimeria chalumnae GN=FBXL22 PE=4 SV=1	0.189034	1.36177	5.09381	2.81558	2.96901
comp147055_c3_seq1	---	0.963474	1.98914	5.01881	3.89724	3.14078
comp124396_c0_seq1	---	0.0976108	2.79077	5.0036	2.70044	2.24184
comp115942_c0_seq1	---	0.333424	3.12928	4.90929	3.2854	3.13258
comp106618_c0_seq1	---	0	0.432959	4.90256	0.731183	0.584963
comp115865_c0_seq1	tr|H3D8E2|H3D8E2_TETNG Uncharacterized protein (Fragment) OS=Tetraodon nigroviridis PE=4 SV=1	0	1.95606	4.88362	3.52607	3.81352
comp134803_c2_seq1	---	0.137504	3.71149	4.86542	3.16993	3.2854
comp134220_c0_seq1	---	0.189034	3.3978	4.85549	3.3147	3.03738
comp129420_c0_seq1	tr|H3AGL1|H3AGL1_LATCH Uncharacterized protein OS=Latimeria chalumnae PE=4 SV=1	2.96162	2.95977	4.79025	3.42358	1.04963
comp127388_c0_seq1	---	0	0.992768	4.7447	2.41684	2.16672
comp138256_c1_seq1	---	0.739848	3.38681	4.73715	3.61589	3.31179
comp129562_c4_seq1	tr|B8A568|B8A568_DANRE Uncharacterized protein OS=Danio rerio GN=myhz1.1 PE=4 SV=1	0.0426443	0.0426443	4.69432	1.20789	0.238787
comp110257_c0_seq1	tr|H3ANZ2|H3ANZ2_LATCH Uncharacterized protein (Fragment) OS=Latimeria chalumnae PE=4 SV=1	0.0426443	0.0565835	4.68706	2.43829	0.111031
comp116003_c1_seq1	tr|H3BH20|H3BH20_LATCH Uncharacterized protein (Fragment) OS=Latimeria chalumnae PE=4 SV=1	0	0.62293	4.64212	3.29719	2.82985
comp137554_c0_seq3	---	0.0976108	2.25399	4.62994	3.23726	2.79077
comp130818_c0_seq1	---	0.356144	2.67807	4.58195	3.39232	3.27352
comp135719_c0_seq2	---	0.111031	1.75275	4.55275	3.39643	2.4957
comp134065_c0_seq4	---	0.0426443	0.411426	4.53419	2.52356	1.83996
comp134784_c0_seq1	---	0.0840643	2.96162	4.44824	1.33342	1.53605
comp142006_c0_seq3	tr|M7BFI9|M7BFI9_CHEMY WW domain-binding protein 4 OS=Chelonia mydas GN=UY3_08473 PE=4 SV=1	0.176323	0.632268	4.38336	2.96532	2.68482
comp120428_c0_seq2	---	0.0565835	2.73335	4.25701	2.22342	1.41143
comp133351_c0_seq1	---	0.485427	2.89142	4.21801	3.16672	2.93734
comp125946_c0_seq3	tr|F6PNA7|F6PNA7_ORNAN Uncharacterized protein OS=Ornithorhynchus anatinus GN=CCL20 PE=4 SV=1	0	0	4.20398	0.925999	1.5509
comp144441_c0_seq9	---	0	2.01436	4.19061	1.37295	2.25399
comp124870_c0_seq2	tr|I3JUY3|I3JUY3_ORENI Uncharacterized protein (Fragment) OS=Oreochromis niloticus GN=LOC100700151 PE=3 SV=1	0.201634	0.739848	4.17233	3.03914	0.275007
comp143242_c2_seq4	tr|H3C0A7|H3C0A7_TETNG Uncharacterized protein (Fragment) OS=Tetraodon nigroviridis GN=CRFA15 PE=4 SV=1	0	0	4.13586	0.485427	1.18903
comp132334_c0_seq2	tr|A3RG70|A3RG70_ACITR L-gulono-gamma-lactone oxidase OS=Acipenser transmontanus GN=GLO PE=2 SV=1	0	0.137504	4.12763	2.65764	2.27798
comp102293_c0_seq1	tr|M7B919|M7B919_CHEMY Matrix metalloproteinase-9 OS=Chelonia mydas GN=UY3_14238 PE=4 SV=1	0	2.51854	3.96809	2.51096	0.807355
comp127253_c0_seq1	tr|F1QQI2|F1QQI2_DANRE Uncharacterized protein OS=Danio rerio GN=spexin PE=4 SV=1	0.526069	2.43829	3.93452	0.823749	0.333424
comp145449_c0_seq1	---	0.0143553	2.25701	3.80839	1.89918	1.16993
comp149002_c2_seq1	---	0	2.488	3.71039	1.48027	1.9782
comp125080_c0_seq1	---	0	2.51854	3.67356	1.58496	1.32769
comp138726_c1_seq8	tr|I3K6Z1|I3K6Z1_ORENI Uncharacterized protein OS=Oreochromis niloticus PE=4 SV=1	0.0565835	2.17632	3.6427	2.12763	2.23879
comp135107_c0_seq6	---	0.263034	0	3.47379	2.21723	2.37573
comp139100_c0_seq4	tr|I3K8M0|I3K8M0_ORENI Uncharacterized protein OS=Oreochromis niloticus GN=LOC100711739 PE=4 SV=1	0.0426443	0.0426443	3.37295	1.61824	1.56071
comp140398_c1_seq10	tr|K7F9L1|K7F9L1_PELSI Uncharacterized protein OS=Pelodiscus sinensis GN=VEPH1 PE=4 SV=1	0.0143553	0.176323	3.32481	1.81967	2.01078
comp140733_c0_seq2	tr|C3ZKU1|C3ZKU1_BRAFL Putative uncharacterized protein OS=Branchiostoma floridae GN=BRAFLDRAFT_125724 PE=4 SV=1	0.137504	0.111031	3.29131	0.432959	1.9855
comp133088_c1_seq1	---	0	0	3.2032	2.13422	1.9855
comp134234_c0_seq5	---	0	0	3.07553	0.799087	0.879706
comp142599_c0_seq3	---	0	1.0635	3.01078	1.7866	1.99639
comp122188_c0_seq1	---	0	0.321928	2.98185	1.23879	1.774
comp135913_c0_seq5	---	0.0426443	0.83996	2.852	1.78241	1.79494
comp132910_c1_seq1	tr|M7AK85|M7AK85_CHEMY Hemoglobin subunit beta OS=Chelonia mydas GN=UY3_18160 PE=3 SV=1	1.95233	3.20633	9.48553	11.4023	10.2924
comp132910_c0_seq1	sp|Q9PVM1|HBBB_SERQU Hemoglobin subunit beta-B OS=Seriola quinqueradiata GN=hbb2 PE=2 SV=3	1.70044	3.30305	9.30529	11.1808	10.0671
comp137559_c1_seq1	tr|G9I0G6|G9I0G6_EPICO Transferrin OS=Epinephelus coioides PE=2 SV=1	3.41414	8.26195	9.01279	11.285	9.73471
comp117385_c0_seq1	tr|H3B1V0|H3B1V0_LATCH Uncharacterized protein (Fragment) OS=Latimeria chalumnae GN=DDX42 PE=4 SV=1	0.941106	4.33271	8.65582	10.346	9.32006
comp140759_c1_seq1	tr|R0JKM7|R0JKM7_ANAPL Fetuin-B (Fragment) OS=Anas platyrhynchos GN=Anapl_03192 PE=4 SV=1	0.863938	2.85	8.24108	10.4955	8.83137
comp128127_c0_seq1	tr|G3NGS3|G3NGS3_GASAC Uncharacterized protein OS=Gasterosteus aculeatus PE=4 SV=1	4.851	4.36107	8.19353	11.7251	10.6384
comp146227_c0_seq1	tr|F6WUL9|F6WUL9_ORNAN Uncharacterized protein (Fragment) OS=Ornithorhynchus anatinus GN=C3 PE=3 SV=1	0.632268	4.88753	7.72315	9.20777	5.98914
comp115259_c0_seq1	tr|B5X6Y1|B5X6Y1_SALSA Type-4 ice-structuring protein OS=Salmo salar GN=AFP4 PE=2 SV=1	0.799087	0.799087	7.23372	11.9697	10.5691
comp125910_c0_seq1	tr|H3BEB8|H3BEB8_LATCH Uncharacterized protein OS=Latimeria chalumnae PE=4 SV=1	0.0976108	4.20398	6.39729	7.56948	6.36457
comp140319_c0_seq1	tr|Q2LDE6|Q2LDE6_ANAPL Transthyretin (Precursor) OS=Anas platyrhynchos GN=TTR PE=2 SV=1	0.238787	0.584963	5.79831	9.2484	8.12908
comp144087_c0_seq1	tr|F6TZR0|F6TZR0_XENTR Uncharacterized protein OS=Xenopus tropicalis PE=4 SV=1	0.903038	5.78712	5.56285	7.85985	5.27501
comp132843_c0_seq1	sp|Q03156|ALBU2_SALSA Serum albumin 2 OS=Salmo salar GN=alb2 PE=2 SV=1	0.0565835	1.1375	5.47314	6.47379	5.45319
comp144574_c0_seq1	tr|Q6AX24|Q6AX24_XENLA LOC446273 protein (Fragment) OS=Xenopus laevis GN=LOC446273 PE=2 SV=1	0.189034	4.46532	5.13627	6.63125	5.61706
comp139440_c0_seq1	tr|Q7ZU07|Q7ZU07_DANRE CCAAT/enhancer binding protein (C/EBP), beta OS=Danio rerio GN=cebpb PE=2 SV=1	0.669027	1.78241	5.05094	7.24565	5.49217
comp142457_c5_seq1	tr|G1NNB7|G1NNB7_MELGA Calsequestrin OS=Meleagris gallopavo GN=LOC100547249 PE=3 SV=1	0	0.0840643	4.91743	6.14629	4.84398
comp124430_c0_seq1	---	1.18269	4.32841	4.86295	5.87332	4.5373
comp128457_c0_seq1	tr|M3XIC2|M3XIC2_LATCH Uncharacterized protein OS=Latimeria chalumnae PE=4 SV=1	0.0285692	0.176323	4.83542	6.595	5.09043
comp142457_c1_seq1	tr|H6T889|H6T889_FUNHE Calsequestrin (Precursor) OS=Fundulus heteroclitus PE=2 SV=1	0.111031	0	4.42425	5.74066	4.41954
comp147463_c0_seq3	---	0.765535	2.488	4.38336	5.93852	4.17951
comp148033_c0_seq2	tr|H2UIY6|H2UIY6_TAKRU Uncharacterized protein (Fragment) OS=Takifugu rubripes GN=LOC101067703 PE=3 SV=1	0.0840643	1.26303	4.3512	5.47832	4.41549
comp149241_c0_seq1	tr|B0UXF7|B0UXF7_DANRE Uncharacterized protein OS=Danio rerio GN=col4a5 PE=2 SV=1	2.76553	4.76447	4.30159	6.06609	5.05311
comp139779_c0_seq1	tr|U3JH31|U3JH31_FICAL Uncharacterized protein OS=Ficedula albicollis GN=C7 PE=4 SV=1	0.411426	0.31034	4.21257	5.90569	3.18269
comp146740_c1_seq1	tr|M3ZRS3|M3ZRS3_XIPMA Uncharacterized protein OS=Xiphophorus maculatus PE=4 SV=1	0.321928	1.25096	3.76022	6.86468	5.85325
comp144574_c1_seq1	tr|Q6AX24|Q6AX24_XENLA LOC446273 protein (Fragment) OS=Xenopus laevis GN=LOC446273 PE=2 SV=1	0.250962	3.91361	3.73552	6.84862	5.80684
comp149299_c0_seq1	tr|H3AWN3|H3AWN3_LATCH Uncharacterized protein OS=Latimeria chalumnae GN=C5 PE=3 SV=2	1.18903	2.36737	3.51475	4.65076	3.18428
comp145305_c0_seq1	tr|I3K1E1|I3K1E1_ORENI Uncharacterized protein (Fragment) OS=Oreochromis niloticus GN=LOC100699459 PE=4 SV=1	0.0703893	1.07724	3.33914	6.07211	4.51538
comp122089_c0_seq6	tr|H3A6K4|H3A6K4_LATCH Uncharacterized protein OS=Latimeria chalumnae PE=3 SV=1	0.15056	3.49953	3.2032	5.02281	2.9222
comp137757_c0_seq1	tr|I3K1M7|I3K1M7_ORENI Uncharacterized protein OS=Oreochromis niloticus PE=4 SV=1	0.124328	0.903038	3.20163	6.27743	5.22805
comp146086_c1_seq1	tr|F1QL35|F1QL35_DANRE Uncharacterized protein OS=Danio rerio GN=thbs1b PE=2 SV=2	0.176323	2.69599	3.1375	6.57773	5.48253
comp129683_c0_seq1	tr|Q6P8F9|Q6P8F9_XENTR Troponin I type 1 (Skeletal, slow) OS=Xenopus tropicalis GN=tnni1.2 PE=2 SV=1	2.47508	0.485427	3.1177	8.40527	6.76779
comp133681_c3_seq3	tr|H3DMJ8|H3DMJ8_TETNG Uncharacterized protein (Fragment) OS=Tetraodon nigroviridis GN=ELAVL3 PE=4 SV=1	2.28983	2.7137	3.01078	4.85499	3.70598
comp134544_c1_seq1	---	0	0	2.94673	3.99095	1.95977
comp146539_c0_seq1	---	0.238787	2.44626	2.9241	5.80761	0.238787
comp141518_c2_seq2	---	0.111031	0.773996	2.91456	4.28836	2.28688
comp122717_c0_seq3	tr|E7F9L9|E7F9L9_DANRE Uncharacterized protein OS=Danio rerio PE=3 SV=1	0	0.713696	2.88947	5.81762	2.66221
comp149229_c0_seq2	tr|M7AYW5|M7AYW5_CHEMY Intercellular adhesion molecule 5 OS=Chelonia mydas GN=UY3_17940 PE=4 SV=1	0.226509	1.0072	2.848	5.72438	3.18587
comp128418_c0_seq1	tr|H3ACH9|H3ACH9_LATCH Uncharacterized protein OS=Latimeria chalumnae PE=3 SV=2	0.0703893	0.189034	2.80735	7.49233	6.19928
comp148307_c0_seq1	tr|M3XHP8|M3XHP8_LATCH Uncharacterized protein OS=Latimeria chalumnae PE=4 SV=1	1.58496	2.18269	2.76765	6.19574	4.5552
comp139038_c1_seq4	---	0	2.41143	2.75702	4.24184	2.54844
comp141594_c0_seq4	tr|Q5BKJ1|Q5BKJ1_XENTR Pgc protein OS=Xenopus tropicalis GN=pgc PE=2 SV=1	0.0976108	0.0426443	2.67356	6.8732	5.23573
comp141426_c0_seq3	tr|H3BA85|H3BA85_LATCH O-acyltransferase (Fragment) OS=Latimeria chalumnae PE=3 SV=1	0.0285692	0.831877	2.62293	5.36001	3.96901
comp131261_c0_seq2	---	0.214125	2.74201	2.56803	4.24489	3.0018
comp147920_c0_seq2	tr|O57613|O57613_CHICK Paranemin OS=Gallus gallus PE=2 SV=2	0.85599	3.27352	2.53854	5.40054	3.59932
comp139342_c0_seq1	tr|H3BA63|H3BA63_LATCH Uncharacterized protein (Fragment) OS=Latimeria chalumnae PE=4 SV=1	0.422233	0.214125	2.48543	3.79597	2.50589
comp107010_c0_seq1	tr|J7GRA0|J7GRA0_ANGJA Cathelicidin 2 (Fragment) OS=Anguilla japonica PE=4 SV=1	0.0976108	0.0976108	2.45154	7.40591	2.73769
comp131261_c1_seq1	---	0.0840643	2.50589	2.42492	4.45615	3.29719
comp139024_c0_seq2	tr|H3AKD5|H3AKD5_LATCH Uncharacterized protein OS=Latimeria chalumnae PE=4 SV=1	0.137504	1.852	2.33914	5.56864	4.17871
comp127329_c0_seq4	tr|M3W0I0|M3W0I0_FELCA Uncharacterized protein (Fragment) OS=Felis catus GN=CENPE PE=3 SV=1	3.03034	4.21645	2.32481	5.32012	4.11103
comp122687_c0_seq1	tr|Q9GSP8|Q9GSP8_HOLGL Serum amyloid A protein OS=Holothuria glaberrima PE=2 SV=1	0	0.124328	2.05311	7.66242	5.5659
comp147609_c1_seq2	---	0.516015	2.37573	1.848	5.41954	0.124328
comp144158_c0_seq2	tr|M3XIN7|M3XIN7_LATCH Uncharacterized protein OS=Latimeria chalumnae PE=3 SV=1	0.948601	0.137504	1.76977	4.1152	2.85997
comp140225_c0_seq1	tr|H3BFJ4|H3BFJ4_LATCH Uncharacterized protein OS=Latimeria chalumnae PE=4 SV=1	0.263034	0.321928	1.73118	3.99458	2.45418
comp137361_c0_seq1	tr|H2ZZU4|H2ZZU4_LATCH Uncharacterized protein (Fragment) OS=Latimeria chalumnae PE=4 SV=1	0.189034	0.0976108	1.62761	4.56438	3.35755
comp143004_c0_seq1	tr|I3JAL9|I3JAL9_ORENI Uncharacterized protein (Fragment) OS=Oreochromis niloticus GN=LOC100690343 PE=4 SV=1	0.641546	2.30743	1.62293	5.60051	0.137504
comp147609_c0_seq2	---	0.62293	2.36457	1.57531	4.91791	0.15056
comp148746_c1_seq1	tr|F1QVH5|F1QVH5_DANRE 6-phosphofructokinase OS=Danio rerio GN=pfkmb PE=3 SV=1	0.963474	0.575312	1.52607	5.53605	4.52544
comp124815_c0_seq1	tr|H3A2W4|H3A2W4_LATCH Uncharacterized protein (Fragment) OS=Latimeria chalumnae PE=4 SV=1	0	0.378512	1.4957	2.82375	0.9855
comp130124_c2_seq1	tr|Q1L8X7|Q1L8X7_DANRE Uncharacterized protein (Fragment) OS=Danio rerio GN=si:ch211-264e16.2 PE=4 SV=1	0.782409	0.0840643	1.31615	5.69683	4.46923
comp149276_c1_seq1	tr|M3ZWJ2|M3ZWJ2_XIPMA Uncharacterized protein OS=Xiphophorus maculatus PE=4 SV=1	0	0.584963	1.26903	4.71918	3.53356
comp141573_c0_seq1	tr|I3K177|I3K177_ORENI Uncharacterized protein OS=Oreochromis niloticus GN=mmp9 PE=4 SV=1	1.1635	0.536053	1.1635	5.69265	4.20006
comp145103_c1_seq1	---	0	0.263034	1.15056	3.08236	1.9486
comp120676_c2_seq1	tr|I3J820|I3J820_ORENI Uncharacterized protein OS=Oreochromis niloticus GN=LOC100691625 PE=3 SV=1	0.669027	1.58015	1.04264	5.89458	4.78973
comp131194_c0_seq1	tr|H0ZD57|H0ZD57_TAEGU Uncharacterized protein OS=Taeniopygia guttata GN=PCK1 PE=3 SV=1	0.0840643	0.263034	1	6.59365	2.65535
comp141691_c0_seq1	tr|Q9DEE0|Q9DEE0_ONCMY Matrix metalloproteinase OS=Oncorhynchus mykiss GN=mmp PE=2 SV=1	0.111031	0.111031	0.910733	5.97177	4.4121
comp120009_c1_seq4	---	0	0.887525	0.765535	2.72683	1.39506
comp131194_c1_seq1	tr|I3J9P2|I3J9P2_ORENI Uncharacterized protein OS=Oreochromis niloticus GN=LOC100696099 PE=3 SV=1	0.111031	0.111031	0.704872	6.19357	2.488
comp128216_c0_seq3	tr|Q65YX9|Q65YX9_TRISC Macrophage inflammatory protein-3 alpha OS=Triakis scyllium GN=MIP3 PE=4 SV=1	0	0	0.613532	1.75702	0.400538
comp133474_c1_seq1	tr|H3B288|H3B288_LATCH Uncharacterized protein OS=Latimeria chalumnae PE=4 SV=1	0	0	0.604071	4.1127	0.941106
comp141517_c0_seq1	tr|H3CAW9|H3CAW9_TETNG Uncharacterized protein OS=Tetraodon nigroviridis GN=GSTENG10010200001 PE=4 SV=1	0	0.0426443	0.443607	2.36457	1.35614
comp147442_c0_seq2	tr|H3A4S7|H3A4S7_LATCH Uncharacterized protein OS=Latimeria chalumnae PE=4 SV=1	0.565597	0	0.432959	4.82477	3.21878
comp149494_c1_seq1	tr|M3XJT1|M3XJT1_LATCH Uncharacterized protein OS=Latimeria chalumnae PE=4 SV=1	0.0840643	0.0565835	0.422233	8.33289	6.80413
comp130105_c0_seq1	tr|K4GLF4|K4GLF4_CALMI Uncharacterized protein OS=Callorhynchus milii PE=2 SV=1	0	0.0703893	0.400538	4.47379	1.70487
comp123649_c1_seq1	---	0	0.454176	0.378512	4.85549	3.56071
comp147442_c1_seq3	tr|Q567D3|Q567D3_DANRE Zgc:112143 OS=Danio rerio GN=steap4 PE=2 SV=1	0.555816	0.0565835	0.31034	4.01078	2.83188
comp132178_c0_seq1	tr|B0WL82|B0WL82_CULQU Putative uncharacterized protein OS=Culex quinquefasciatus GN=CpipJ_CPIJ008122 PE=4 SV=1	0	0	0.263034	3.6565	2.60644
comp133714_c0_seq1	tr|H3ACE3|H3ACE3_LATCH Uncharacterized protein OS=Latimeria chalumnae PE=3 SV=1	0.0976108	0.189034	0.263034	4.75114	2.50335
comp111367_c0_seq1	---	0	0	0.201634	3.59932	2.34483
comp147296_c1_seq2	tr|R0JLM5|R0JLM5_ANAPL Putative myosin light chain kinase 3 (Fragment) OS=Anas platyrhynchos GN=Anapl_10473 PE=4 SV=1	0.925999	0.505891	0.176323	4.01525	2.25096
comp149494_c0_seq1	tr|H3B136|H3B136_LATCH Uncharacterized protein OS=Latimeria chalumnae PE=4 SV=1	0.0426443	0.0143553	0.0840643	6.95907	5.33342
comp144129_c0_seq6	tr|F1QG76|F1QG76_DANRE Uncharacterized protein OS=Danio rerio GN=wisp2 PE=4 SV=1	0	0.0840643	0.0840643	2.61589	1.49057
comp120455_c0_seq1	tr|I3J0Z3|I3J0Z3_ORENI Uncharacterized protein OS=Oreochromis niloticus GN=LOC100705516 PE=4 SV=1	0.0840643	0	0.0703893	2.01436	0.422233
comp138783_c1_seq1	tr|K7G3N7|K7G3N7_PELSI Uncharacterized protein OS=Pelodiscus sinensis GN=APOA4 PE=3 SV=1	0.0426443	0.111031	0.0565835	5.33842	3.32193
comp118638_c0_seq1	tr|Q4SM36|Q4SM36_TETNG Chromosome 13 SCAF14555, whole genome shotgun sequence. (Fragment) OS=Tetraodon nigroviridis GN=GSTENG00015950001 PE=3 SV=1	3.9514	4.38267	9.78736	10.5416	12.5302
comp133593_c2_seq1	tr|H2M5C3|H2M5C3_ORYLA Uncharacterized protein OS=Oryzias latipes GN=LOC101170382 PE=3 SV=1	4.4019	6.29223	9.69599	10.8208	12.0721
comp131800_c0_seq1	tr|M4AQ67|M4AQ67_XIPMA Uncharacterized protein OS=Xiphophorus maculatus PE=4 SV=1	1.65992	3.78241	9.55624	10.3026	11.6391
comp144332_c0_seq1	tr|Q910C0|Q910C0_ONCMY Collagen a1(I) OS=Oncorhynchus mykiss GN=COL1A1 PE=2 SV=1	2.4489	2.35614	8.92958	10.0647	11.5272
comp131755_c1_seq2	tr|H6UFM6|H6UFM6_9ANUR Myosin, light chain 1, alkali (Fragment) OS=Pelobates cultripes GN=myl1 PE=2 SV=1	0.815575	0.739848	8.81192	10.3401	12.1782
comp139596_c2_seq2	---	5.1643	8.41443	8.51712	7.52505	9.54537
comp134391_c0_seq1	tr|E6ZHW3|E6ZHW3_DICLA Collagen type I alpha 3 chain OS=Dicentrarchus labrax GN=COL1A3 PE=4 SV=1	0.485427	1.15704	8.17767	10.7447	11.9182
comp131461_c0_seq3	tr|E9QCG6|E9QCG6_DANRE Uncharacterized protein OS=Danio rerio GN=col1a2 PE=2 SV=1	1.5656	2.20477	7.94017	9.07312	10.6923
comp128471_c1_seq3	tr|Q5XGD4|Q5XGD4_XENTR Troponin I type 2 (Skeletal, fast) OS=Xenopus tropicalis GN=tnni2 PE=2 SV=1	0.31034	0.263034	7.4441	8.93767	10.7967
comp88581_c0_seq1	tr|M3WK07|M3WK07_FELCA Uncharacterized protein OS=Felis catus GN=ACTC1 PE=3 SV=1	0	1.66448	7.37156	10.0005	11.6762
comp137585_c0_seq2	tr|Q7ZYQ9|Q7ZYQ9_XENLA Ckm-prov protein OS=Xenopus laevis GN=ckm PE=2 SV=1	5.38785	4.99955	7.23343	10.1946	11.3241
comp148786_c2_seq1	tr|F1Q5K4|F1Q5K4_DANRE Uncharacterized protein OS=Danio rerio GN=myhc4 PE=4 SV=1	1.19535	1.36737	6.93676	10.316	11.9955
comp144936_c2_seq2	tr|H3CKT8|H3CKT8_TETNG Uncharacterized protein OS=Tetraodon nigroviridis PE=3 SV=1	3.9279	6.03408	6.93605	7.03067	8.96177
comp126070_c0_seq1	tr|G3PHK0|G3PHK0_GASAC Galectin OS=Gasterosteus aculeatus GN=LGALS4 PE=4 SV=1	2.7137	5.87995	6.91707	4.62819	9.0965
comp144332_c1_seq1	tr|Q90YJ0|Q90YJ0_DANRE Procollagen type I alpha 2 chain OS=Danio rerio GN=col1a2 PE=2 SV=1	1.29866	1.70044	6.89506	9.05612	10.5058
comp126959_c1_seq1	tr|E6Y299|E6Y299_ACINA Alpha 1 type II collagen (Fragment) OS=Acipenser naccarii GN=ColIIAI PE=2 SV=1	0.333424	3.51475	6.86059	7.50271	8.59507
comp131107_c2_seq1	---	4.7148	4.13093	6.7305	7.06921	8.66786
comp61815_c0_seq1	tr|H2Z8N7|H2Z8N7_CIOSA Uncharacterized protein OS=Ciona savignyi GN=CSA.11056 PE=3 SV=1	0	1.23879	6.46565	8.30702	9.99558
comp134077_c0_seq4	---	0.238787	1.97085	6.17333	6.12184	7.22911
comp138141_c0_seq2	tr|H3AZC1|H3AZC1_LATCH Uncharacterized protein (Fragment) OS=Latimeria chalumnae PE=4 SV=1	1.07039	2.04264	6.13052	7.67807	8.69404
comp133037_c0_seq4	tr|F1Q5F2|F1Q5F2_DANRE Uncharacterized protein OS=Danio rerio GN=tnnt3b PE=2 SV=1	0.687061	2.36457	5.78057	9.82082	11.0683
comp126216_c1_seq2	---	0	2.39232	5.71425	5.83895	6.85636
comp142557_c0_seq1	tr|I3JWM4|I3JWM4_ORENI Uncharacterized protein OS=Oreochromis niloticus GN=LOC100699882 PE=4 SV=1	5.73552	3.93263	5.69265	6.01167	7.57251
comp139966_c0_seq5	tr|H3B607|H3B607_LATCH 4-hydroxyphenylpyruvate dioxygenase OS=Latimeria chalumnae PE=3 SV=2	2.18587	3.82477	5.63575	5.37643	7.42375
comp129569_c0_seq3	tr|G1KU83|G1KU83_ANOCA Uncharacterized protein OS=Anolis carolinensis GN=POSTN PE=4 SV=2	0.263034	2.25399	5.62936	7.38905	8.66942
comp146997_c1_seq1	tr|I6SGS6|I6SGS6_ACISC Cytochrome P450 1A1 OS=Acipenser schrenckii PE=2 SV=2	2.02503	4.41481	5.61206	7.88771	9.20362
comp35509_c0_seq1	---	0	0.344828	5.52888	7.72921	9.84616
comp128931_c0_seq2	sp|Q5M8Z0|BHMT1_XENTR Betaine--homocysteine S-methyltransferase 1 OS=Xenopus tropicalis GN=bhmt PE=2 SV=1	5.20555	1.45418	5.47184	6.83099	8.52943
comp114071_c0_seq1	tr|B5XEA2|B5XEA2_SALSA S100-A11 OS=Salmo salar GN=S10AB PE=4 SV=1	0.400538	0.505891	5.38922	5.34873	7.03496
comp141916_c0_seq2	tr|B8A4T6|B8A4T6_DANRE Uncharacterized protein OS=Danio rerio GN=col9a1 PE=4 SV=1	0.650765	2.1375	5.18428	6.63517	8.18249
comp87867_c0_seq1	---	0	0	5.17752	5.03122	8.5181
comp116934_c0_seq1	tr|I3IX69|I3IX69_ORENI Uncharacterized protein (Fragment) OS=Oreochromis niloticus GN=LOC100695290 PE=4 SV=1	1.64616	4.14812	5.16832	5.5735	7.14119
comp139126_c2_seq1	tr|B8JHU4|B8JHU4_DANRE Actn1 isoform b OS=Danio rerio GN=actn1 PE=2 SV=1	1.44361	1.39506	4.95606	6.41363	7.55574
comp124523_c0_seq8	---	0.613532	1.55582	4.92884	3.21568	7.20486
comp96220_c0_seq1	tr|Q5D8V1|Q5D8V1_SCHJA Putative uncharacterized protein OS=Schistosoma japonicum PE=2 SV=1	2.08406	2.0036	4.90352	6.14914	7.64357
comp134213_c0_seq5	tr|G4WG37|G4WG37_EPICO Plasminogen OS=Epinephelus coioides PE=2 SV=1	0.124328	4.30889	4.90207	6.36475	7.38733
comp143455_c1_seq1	tr|Q66L59|Q66L59_DANRE Col9a2 protein OS=Danio rerio GN=col9a2 PE=2 SV=1	0.910733	2.57531	4.853	5.75969	7.01759
comp129500_c1_seq2	tr|E3TFI4|E3TFI4_ICTPU Lysozyme g OS=Ictalurus punctatus GN=LYG PE=2 SV=1	3.46074	3.85599	4.81506	5.59126	6.8426
comp143455_c0_seq1	tr|H2UPW8|H2UPW8_TAKRU Uncharacterized protein (Fragment) OS=Takifugu rubripes GN=LOC101062027 PE=4 SV=1	0.823749	2.49057	4.81198	6.47216	7.71548
comp127041_c0_seq1	tr|Q68EX0|Q68EX0_XENLA MGC84154 protein OS=Xenopus laevis GN=gm2a PE=2 SV=1	6.36177	7.47159	4.76765	2.50843	8.86338
comp110120_c0_seq1	---	0	2.63923	4.74631	4.59096	8.91214
comp115230_c0_seq2	sp|Q9CQS6|GKN2_MOUSE Gastrokine-2 OS=Mus musculus GN=Gkn2 PE=1 SV=1	0.739848	2.81967	4.67976	3.12763	11.2817
comp142856_c1_seq4	tr|K7F5R7|K7F5R7_PELSI Uncharacterized protein OS=Pelodiscus sinensis PE=4 SV=1	3.20006	3.93923	4.59395	1.20789	5.89336
comp132221_c0_seq1	tr|H3A1N2|H3A1N2_LATCH Uncharacterized protein OS=Latimeria chalumnae GN=AMBP PE=4 SV=2	0.713696	2.53854	4.58976	6.43863	9.5889
comp133034_c0_seq1	---	0.641546	2.35614	4.53605	4.67073	5.83036
comp113540_c2_seq1	tr|K4G587|K4G587_CALMI Actin, alpha 2, smooth muscle, aorta OS=Callorhynchus milii PE=2 SV=1	0	0.722466	4.5008	5.29315	7.06199
comp61666_c0_seq1	tr|Q8JJ66|Q8JJ66_ONCMY Toxin-1 OS=Oncorhynchus mykiss PE=4 SV=1	0.475085	1.35614	4.46923	6.00876	7.2971
comp141745_c0_seq1	tr|A9JTG2|A9JTG2_DANRE Sb:cb367 protein (Fragment) OS=Danio rerio GN=col9a3 PE=2 SV=1	0.475085	1.40054	4.46597	5.849	7.18735
comp117371_c0_seq1	---	0.275007	0.356144	4.46205	7.18349	9.59595
comp136229_c1_seq1	tr|M3ZS25|M3ZS25_XIPMA Uncharacterized protein OS=Xiphophorus maculatus PE=4 SV=1	0	2.69599	4.45878	4.52231	5.53512
comp123271_c0_seq5	tr|Q7ZTR1|Q7ZTR1_XENLA Fga-prov protein OS=Xenopus laevis GN=fga PE=2 SV=1	0.111031	2.02503	4.43095	7.1126	8.1951
comp127475_c0_seq2	tr|H2NCD5|H2NCD5_PONAB Uncharacterized protein OS=Pongo abelii GN=MUC5B PE=4 SV=1	0.565597	3.51602	4.42962	3.28688	9.54759
comp126088_c0_seq2	tr|C1BFL3|C1BFL3_ONCMY Superoxide dismutase [Cu-Zn] OS=Oncorhynchus mykiss GN=SODC PE=2 SV=1	3.0072	2.72683	4.42223	6.22091	7.25323
comp133996_c0_seq1	tr|A7VMR7|A7VMR7_SOLSE Trypsinogen 2 OS=Solea senegalensis GN=Tryp2 PE=2 SV=1	3.42492	2.74631	4.4019	6.66178	10.3072
comp127968_c0_seq5	tr|H2ZUB7|H2ZUB7_LATCH Uncharacterized protein (Fragment) OS=Latimeria chalumnae PE=4 SV=1	1.65076	0.189034	4.40054	4.33271	6.20065
comp133806_c0_seq1	tr|C1BXA0|C1BXA0_ESOLU Tropomodulin-4 OS=Esox lucius GN=TMOD4 PE=2 SV=1	0.895303	0.594549	4.39506	5.76394	7.44112
comp139454_c2_seq1	tr|G3VNQ4|G3VNQ4_SARHA Uncharacterized protein OS=Sarcophilus harrisii PE=4 SV=1	0.0565835	1.31034	4.32121	4.6311	6.46793
comp131062_c3_seq7	tr|H3A118|H3A118_LATCH Uncharacterized protein (Fragment) OS=Latimeria chalumnae PE=4 SV=1	4.55827	4.93829	4.31325	2.0321	10.4142
comp103233_c0_seq1	---	0	0	4.20555	3.87873	5.25437
comp121040_c0_seq1	tr|F7CJ99|F7CJ99_ORNAN Uncharacterized protein OS=Ornithorhynchus anatinus GN=LYZ PE=3 SV=1	1.04264	0.15056	4.1819	4.54597	7.52709
comp126553_c0_seq1	sp|Q9PRF8|B2MG_ACIBE Beta-2-microglobulin OS=Acipenser baerii GN=b2m PE=2 SV=1	2.42492	3.96625	4.1811	4.46728	6.1179
comp136867_c0_seq1	tr|H2TRH0|H2TRH0_TAKRU Uncharacterized protein OS=Takifugu rubripes GN=LOC777989 PE=4 SV=1	0.0703893	2.59216	4.09339	3.77926	5.32012
comp141025_c0_seq1	tr|D3XD69|D3XD69_DANRE UDP glucuronosyltransferase 1 family polypeptide b7 isoform 1 OS=Danio rerio GN=Ugt1b7 PE=2 SV=1	0.201634	2.30159	4.04963	4.20633	5.50906
comp141462_c0_seq2	---	0.0976108	1.40054	4.01257	4.47184	5.53419
comp131031_c0_seq1	tr|K7FPL9|K7FPL9_PELSI Uncharacterized protein OS=Pelodiscus sinensis GN=FGB PE=4 SV=1	0.0285692	2.47768	3.99277	6.85425	7.8708
comp134628_c0_seq3	tr|Q7SYG4|Q7SYG4_ACIBE Keratin type I OS=Acipenser baerii GN=krt10 PE=2 SV=1	5.00045	4.16752	3.97177	2.46728	6.92967
comp128053_c0_seq1	tr|Q6DFZ8|Q6DFZ8_DANRE Uncharacterized protein OS=Danio rerio GN=zgc:92480 PE=2 SV=1	0.879706	2.61824	3.96993	3.68706	4.98778
comp130975_c0_seq1	tr|K7FKX6|K7FKX6_PELSI Uncharacterized protein OS=Pelodiscus sinensis GN=HNMT PE=4 SV=1	0.321928	2.488	3.93734	6.07017	7.70203
comp61324_c0_seq1	tr|Q5NT96|Q5NT96_PAROL Type 1 collagen alpha 1 OS=Paralichthys olivaceus GN=COL1A1 PE=2 SV=1	0.286881	0	3.926	6.20105	9.23273
comp146997_c0_seq1	tr|G3LVJ9|G3LVJ9_ACIRT Cytochrome P450 1A1 OS=Acipenser ruthenus PE=2 SV=2	1.76553	3.8748	3.90977	7.76095	9.03127
comp118651_c1_seq1	---	2.05311	1.62293	3.90497	3.31034	5.67751
comp131520_c1_seq1	tr|L7N044|L7N044_ANOCA Uncharacterized protein (Fragment) OS=Anolis carolinensis GN=KRT12 PE=3 SV=1	3.09592	2.21101	3.88264	3.36317	8.37534
comp114411_c0_seq1	tr|H3B1V0|H3B1V0_LATCH Uncharacterized protein (Fragment) OS=Latimeria chalumnae GN=DDX42 PE=4 SV=1	0.201634	0.918386	3.88069	3.56071	6.34802
comp143333_c0_seq3	tr|B5X1J1|B5X1J1_SALSA 72 kDa type IV collagenase OS=Salmo salar GN=MMP2 PE=2 SV=1	2.75916	2.15704	3.85898	5.42727	6.55336
comp138141_c1_seq1	---	0	0	3.851	5.67525	6.85075
comp136373_c0_seq1	tr|G1TC46|G1TC46_RABIT S-adenosylmethionine synthase OS=Oryctolagus cuniculus GN=MAT1A PE=3 SV=1	1.75702	0.956057	3.848	5.77109	6.87934
comp127594_c0_seq2	tr|C1BWF4|C1BWF4_ESOLU S100-P OS=Esox lucius GN=S100P PE=4 SV=1	1.02148	2.24184	3.84298	4.99594	8.39266
comp141616_c1_seq5	---	3.36457	2.80941	3.79597	4.3067	5.56377
comp133747_c1_seq1	---	0.15056	1.926	3.7845	3.82782	5.12928
comp133630_c0_seq4	---	0.0703893	1.36737	3.76765	3.56194	6.45236
comp123804_c0_seq1	tr|H3ANP6|H3ANP6_LATCH Uncharacterized protein OS=Latimeria chalumnae PE=4 SV=1	0.111031	1.9486	3.73985	3.45943	5.73335
comp123771_c0_seq2	tr|E3TBR2|E3TBR2_9TELE Sulfotransferase 6b1 OS=Ictalurus furcatus GN=ST6B1 PE=2 SV=1	0.214125	1.9855	3.70708	5.3302	6.363
comp115436_c1_seq1	---	0	2.14405	3.69377	4.3978	5.79779
comp136453_c0_seq1	tr|H3ACC4|H3ACC4_LATCH Uncharacterized protein (Fragment) OS=Latimeria chalumnae PE=4 SV=1	0.0426443	3.07211	3.65764	4.03826	5.07724
comp126412_c0_seq1	tr|C1BXA1|C1BXA1_ESOLU Beta-microseminoprotein OS=Esox lucius GN=MSMB PE=4 SV=1	0.250962	1.04264	3.64847	6.41092	8.27594
comp121152_c0_seq1	tr|M3WK06|M3WK06_FELCA Uncharacterized protein (Fragment) OS=Felis catus GN=S100A4 PE=4 SV=1	0.0976108	0.887525	3.60051	3.42895	5.04264
comp131520_c0_seq1	tr|Q6IRP5|Q6IRP5_XENLA MGC83069 protein OS=Xenopus laevis GN=krt19 PE=2 SV=1	2.27501	1.25096	3.58736	2.67356	8.25885
comp125640_c0_seq1	tr|H3AZB2|H3AZB2_LATCH Uncharacterized protein (Fragment) OS=Latimeria chalumnae PE=4 SV=1	0	0.0703893	3.50589	4.20633	5.25437
comp131101_c4_seq1	tr|I3J829|I3J829_ORENI Uncharacterized protein OS=Oreochromis niloticus GN=nefm PE=3 SV=1	3.62761	1.67807	3.49825	5.92053	6.97407
comp118773_c0_seq3	---	0.0565835	3.38267	3.48543	4.39232	5.58195
comp117446_c0_seq1	---	0.0840643	0.0976108	3.44493	3.25096	5.05441
comp136229_c3_seq1	tr|I3MRW4|I3MRW4_SPETR Uncharacterized protein OS=Spermophilus tridecemlineatus GN=MYH11 PE=4 SV=1	0	1.68257	3.43696	3.38957	4.91648
comp138035_c4_seq1	---	0	0	3.42761	3.55827	4.99367
comp130724_c0_seq1	---	0.0426443	2.47249	3.39643	3.59574	4.99503
comp124566_c0_seq2	tr|Q4S8J7|Q4S8J7_TETNG Chromosome 2 SCAF14705, whole genome shotgun sequence OS=Tetraodon nigroviridis GN=GSTENG00022309001 PE=4 SV=1	0	2.13093	3.37573	3.03034	4.71918
comp132015_c0_seq5	---	0	0.422233	3.37016	3.16189	4.57046
comp138881_c0_seq13	tr|M7C6U9|M7C6U9_CHEMY Uncharacterized protein OS=Chelonia mydas GN=UY3_06616 PE=4 SV=1	1.52105	1.20789	3.36877	3.40327	4.98823
comp141916_c1_seq3	---	0.0565835	0.485427	3.33342	3.93452	5.49729
comp130374_c0_seq1	---	0	2.94111	3.32048	2.58496	4.55029
comp143096_c1_seq1	tr|Q66J35|Q66J35_XENLA Transporter OS=Xenopus laevis GN=MGC82050 PE=2 SV=1	0.0565835	0.0565835	3.3147	3.20006	4.87036
comp125454_c1_seq1	tr|E3TDD0|E3TDD0_9TELE Anterior gradient protein 2-like protein OS=Ictalurus furcatus GN=AGR2 PE=2 SV=1	0.367371	1.91456	3.29719	1.63227	5.84273
comp134628_c1_seq5	tr|Q7SYG4|Q7SYG4_ACIBE Keratin type I OS=Acipenser baerii GN=krt10 PE=2 SV=1	2.61353	3.37712	3.27798	2.21101	7.352
comp127597_c0_seq2	tr|R0LYE1|R0LYE1_ANAPL Jun dimerization protein 2 (Fragment) OS=Anas platyrhynchos GN=Anapl_01283 PE=4 SV=1	0.687061	1.5509	3.27053	3.23419	4.54967
comp143343_c1_seq3	tr|F6Z5P5|F6Z5P5_XENTR Uncharacterized protein (Fragment) OS=Xenopus tropicalis GN=tgm5 PE=3 SV=1	0.356144	2.40599	3.23419	4.47573	6.11832
comp129862_c0_seq2	---	0.773996	1.54597	3.17951	4.90929	6.93026
comp128378_c2_seq6	tr|U3K9U3|U3K9U3_FICAL Uncharacterized protein (Fragment) OS=Ficedula albicollis GN=PTPRJ PE=4 SV=1	0.0840643	0.124328	3.17313	4.8089	6.12516
comp83806_c0_seq1	---	0.333424	0	3.16832	4.73281	6.42307
comp138341_c2_seq1	tr|Q802V0|Q802V0_DANRE LIM domain binding 3b OS=Danio rerio GN=ldb3b PE=2 SV=1	0.214125	0.432959	3.16189	5.86716	6.91181
comp131451_c0_seq1	tr|Q7T183|Q7T183_9CICH Cathepsin OS=Haplochromis chilotes PE=2 SV=1	0.495695	0.411426	3.1177	3.60288	4.87036
comp141889_c0_seq1	tr|Q7T3G5|Q7T3G5_DANRE Poly(A) binding protein, cytoplasmic 4 (Inducible form) OS=Danio rerio GN=pabpc4 PE=2 SV=1	0.250962	0.823749	3.1177	4.73985	5.99707
comp142562_c2_seq1	---	0.659925	2.82985	3.09592	2.14731	4.12763
comp140476_c0_seq2	tr|Q6PBT3|Q6PBT3_DANRE Fasciculation and elongation protein zeta 1 (Zygin I) OS=Danio rerio GN=fez1 PE=2 SV=1	0	1.46467	3.08746	4.08831	5.14568
comp121147_c0_seq1	tr|I3N476|I3N476_SPETR Uncharacterized protein OS=Spermophilus tridecemlineatus GN=SLC25A4 PE=3 SV=1	0.238787	0.782409	3.07724	7.1234	8.70698
comp146367_c0_seq2	tr|H3B7B6|H3B7B6_LATCH Uncharacterized protein OS=Latimeria chalumnae PE=4 SV=1	0.545968	0.464668	3.06867	6.59574	8.16702
comp129690_c0_seq1	tr|F6VUT7|F6VUT7_ORNAN Synaptosomal-associated protein OS=Ornithorhynchus anatinus GN=SNAP25 PE=3 SV=2	0	0.0565835	3.06178	4.35544	6.37191
comp140672_c0_seq1	---	0.0426443	0.495695	3.05311	3.2854	4.30524
comp136290_c0_seq2	tr|B2RYD3|B2RYD3_RAT Myh11 protein (Fragment) OS=Rattus norvegicus GN=Myh11 PE=2 SV=1	0	1.64616	3.04439	3.56194	4.90304
comp131101_c1_seq1	tr|H3B9R9|H3B9R9_LATCH Uncharacterized protein OS=Latimeria chalumnae PE=3 SV=1	3.13258	1.22651	3.03562	5.69237	7.03771
comp132183_c0_seq1	---	0	1.79077	3.01257	3.86096	4.99413
comp137661_c0_seq6	tr|G3NKZ1|G3NKZ1_GASAC Histidine ammonia-lyase OS=Gasterosteus aculeatus PE=3 SV=1	0.0143553	0.176323	3.00899	3.55582	5.78686
comp143859_c0_seq1	tr|F1Q615|F1Q615_DANRE Uncharacterized protein OS=Danio rerio GN=mybpc3 PE=4 SV=1	0	0.176323	2.9982	5.81711	6.98265
comp127994_c0_seq1	tr|L5LCX8|L5LCX8_MYODS Group XVI phospholipase A2 OS=Myotis davidii GN=MDA_GLEAN10009118 PE=4 SV=1	0	0.0565835	2.97453	4.05485	5.25588
comp139142_c0_seq2	tr|Q5HZS3|Q5HZS3_XENLA LOC496318 protein OS=Xenopus laevis GN=tspan1 PE=2 SV=1	0.536053	2.98732	2.96901	3.47768	5.76765
comp132657_c0_seq1	tr|B5RI40|B5RI40_SALSA Putative uncharacterized protein (Fragment) OS=Salmo salar PE=2 SV=1	0	0.0976108	2.95977	3.853	5.60999
comp126281_c0_seq2	tr|H9GA71|H9GA71_ANOCA Uncharacterized protein OS=Anolis carolinensis PE=3 SV=1	1.33342	1.34483	2.93734	3.11437	6.01903
comp134628_c3_seq1	tr|Q7SYG3|Q7SYG3_ACIBE Keratin type Is OS=Acipenser baerii GN=krt11 PE=2 SV=1	2.1635	3.48671	2.93357	0.545968	4.75221
comp142790_c0_seq1	tr|N0DRK7|N0DRK7_ONCMY Cytochrome P450 family 8 subfamily b polypeptide 1-1 OS=Oncorhynchus mykiss GN=cyp8b1-1 PE=2 SV=1	0.678072	2.31615	2.93168	4.15462	5.45812
comp133630_c1_seq3	tr|E7FG48|E7FG48_DANRE Uncharacterized protein OS=Danio rerio GN=tppp3 PE=4 SV=1	0	2.22342	2.90304	3.53854	5.76049
comp137856_c0_seq1	tr|A5HAK1|A5HAK1_DANRE RNase 2 OS=Danio rerio GN=rnasel2 PE=2 SV=1	0.250962	0.411426	2.88947	2.42223	6.29462
comp144022_c2_seq2	tr|I3KXV5|I3KXV5_ORENI Uncharacterized protein OS=Oreochromis niloticus PE=4 SV=1	1.99639	2.0036	2.8679	3.01078	4.12681
comp139365_c3_seq1	---	0.214125	2.37573	2.85599	2.43829	3.97177
comp140770_c0_seq4	tr|H2ZVM9|H2ZVM9_LATCH Uncharacterized protein OS=Latimeria chalumnae PE=3 SV=1	0.555816	1.41684	2.852	3.96625	5.06437
comp123452_c1_seq1	---	0.411426	0.526069	2.82782	2.93168	4.06437
comp127171_c0_seq1	tr|H2L493|H2L493_ORYLA Uncharacterized protein OS=Oryzias latipes GN=LOC101173883 PE=4 SV=1	0.367371	0.124328	2.82579	3.97361	5.00225
comp121147_c2_seq2	tr|H2MZ38|H2MZ38_ORYLA Uncharacterized protein OS=Oryzias latipes GN=LOC101171131 PE=3 SV=1	0.526069	0.201634	2.81762	7.37834	8.98302
comp137349_c0_seq1	tr|G7NGJ1|G7NGJ1_MACMU Serum-spreading factor OS=Macaca mulatta GN=EGK_08321 PE=4 SV=1	0.389567	0.333424	2.81762	6.88765	8.03447
comp124200_c0_seq1	tr|F1MPP2|F1MPP2_BOVIN Uncharacterized protein OS=Bos taurus GN=IGFBP7 PE=4 SV=2	0.815575	0.879706	2.81352	2.26604	4.50335
comp133448_c0_seq1	---	0.0565835	0.389567	2.80735	3.5373	4.65076
comp103463_c0_seq1	tr|G1KSC8|G1KSC8_ANOCA Uncharacterized protein OS=Anolis carolinensis GN=LOC100556781 PE=4 SV=1	0.641546	1.65535	2.78869	1.95606	10.2059
comp118851_c0_seq2	tr|B1H3P1|B1H3P1_SALSA Claudin OS=Salmo salar PE=2 SV=1	0.464668	2.48027	2.76129	4.54597	6.44956
comp144456_c2_seq1	tr|H3B9A8|H3B9A8_LATCH Uncharacterized protein OS=Latimeria chalumnae PE=4 SV=1	0	0.782409	2.73552	3.83592	5.05528
comp145196_c0_seq1	tr|H3B4K8|H3B4K8_LATCH Uncharacterized protein OS=Latimeria chalumnae PE=4 SV=1	0.226509	0.298658	2.72247	4.70819	5.73579
comp129433_c0_seq1	tr|G3P416|G3P416_GASAC Uncharacterized protein OS=Gasterosteus aculeatus PE=4 SV=1	2.87184	2.50589	2.65535	3.18745	6.90797
comp121851_c0_seq1	tr|R0LHB5|R0LHB5_ANAPL Parvalbumin, thymic CPV3 (Fragment) OS=Anas platyrhynchos GN=Anapl_00436 PE=4 SV=1	0.925999	2.43029	2.64616	3.13586	7.29232
comp131573_c0_seq1	tr|A2BGQ8|A2BGQ8_DANRE N-acetylated alpha-linked acidic dipeptidase-like 1 OS=Danio rerio GN=si:ch211-214j8.1 PE=2 SV=1	0.0285692	1.4957	2.64386	3.17951	4.7761
comp147029_c0_seq8	---	0.0426443	2.97085	2.63923	2.90111	4.04439
comp147623_c0_seq19	---	0.526069	2.33914	2.62293	3.44361	4.56377
comp117864_c0_seq2	tr|H3AXI2|H3AXI2_LATCH Uncharacterized protein (Fragment) OS=Latimeria chalumnae PE=4 SV=1	0.790772	0.575312	2.62059	0.879706	6.79377
comp88994_c0_seq1	---	0	0	2.61117	4.92552	7.84216
comp148237_c0_seq3	tr|F1Q8S5|F1Q8S5_DANRE Uncharacterized protein (Fragment) OS=Danio rerio GN=col4a1 PE=4 SV=2	0.863938	0.432959	2.6017	3.88753	5.31832
comp131677_c0_seq3	tr|H3ADX6|H3ADX6_LATCH Uncharacterized protein (Fragment) OS=Latimeria chalumnae GN=NEB PE=4 SV=1	0.62293	1.41684	2.58976	6.76898	7.93298
comp142660_c0_seq1	tr|F8LFR3|F8LFR3_ONCMY Serpin peptidase inhibitor, clade F, member 2B OS=Oncorhynchus mykiss GN=SERPINF2B PE=2 SV=1	0.15056	0.321928	2.57773	5.72982	7.79967
comp128506_c0_seq5	tr|H2ZWL1|H2ZWL1_LATCH Uncharacterized protein OS=Latimeria chalumnae PE=4 SV=1	0	0.0426443	2.57289	2.81352	3.82883
comp128108_c0_seq1	tr|G3TLK2|G3TLK2_LOXAF Uncharacterized protein (Fragment) OS=Loxodonta africana GN=LOC100665984 PE=4 SV=1	0.163499	0.238787	2.54844	3.30597	7.14149
comp129186_c0_seq1	tr|U3KDR9|U3KDR9_FICAL Uncharacterized protein OS=Ficedula albicollis GN=UROC1 PE=4 SV=1	0.0565835	1.47508	2.54597	2.99639	4.60644
comp135217_c0_seq1	tr|E7EXS7|E7EXS7_DANRE Uncharacterized protein OS=Danio rerio GN=BX248515.1 PE=4 SV=1	0.0703893	1.45418	2.53854	1.64155	4.44493
comp148347_c0_seq7	tr|F6SLS5|F6SLS5_MONDO Uncharacterized protein OS=Monodelphis domestica GN=LTBP1 PE=4 SV=2	0.739848	1.0072	2.53107	4.30816	5.49057
comp143096_c0_seq1	tr|U3JHH0|U3JHH0_FICAL Uncharacterized protein OS=Ficedula albicollis GN=SLC6A19 PE=4 SV=1	0	0.0565835	2.52105	3.04963	4.42089
comp130124_c1_seq3	tr|A9ZTE9|A9ZTE9_ANGJA Parvalbumin OS=Anguilla japonica GN=Ang j 1 PE=4 SV=1	2.19535	1.63691	2.51349	9.56404	13.9515
comp136607_c1_seq1	---	0	0	2.50589	2.65764	5.07895
comp145197_c0_seq14	---	0.111031	1.5509	2.50335	2.68706	3.9991
comp136988_c2_seq4	---	0	2.45154	2.5008	2.80529	3.84699
comp135733_c0_seq1	tr|G3WTV2|G3WTV2_SARHA Uncharacterized protein OS=Sarcophilus harrisii GN=GNB3 PE=4 SV=1	0.0565835	2.52105	2.5008	2.9279	4.02237
comp138437_c1_seq1	tr|F1QUY1|F1QUY1_DANRE Uncharacterized protein OS=Danio rerio GN=zgc:64085 PE=2 SV=1	0	0.903038	2.488	3.20789	4.6311
comp146518_c1_seq1	---	0	1.75702	2.45418	2.29278	5.14323
comp146518_c0_seq1	tr|E7F5R2|E7F5R2_DANRE Uncharacterized protein OS=Danio rerio GN=LOC100151589 PE=4 SV=1	0.0703893	2.65535	2.45418	3.16189	5.91982
comp137315_c0_seq2	sp|Q08CS6|MOXD2_DANRE DBH-like monooxygenase protein 2 homolog OS=Danio rerio GN=moxd2 PE=2 SV=2	2.67129	3.89142	2.44626	3.25701	5.37643
comp131200_c1_seq1	tr|F7DSP2|F7DSP2_MONDO Uncharacterized protein OS=Monodelphis domestica GN=F10 PE=3 SV=2	0	1.73118	2.44361	3.73118	6.09761
comp133799_c0_seq1	---	0.0565835	0.333424	2.43563	2.81762	5.06393
comp132921_c0_seq1	---	0	2.39232	2.42492	2.64386	4.53232
comp142479_c2_seq1	tr|B5X7N5|B5X7N5_SALSA Cathepsin H OS=Salmo salar GN=CATH PE=2 SV=1	1.02857	1.08406	2.41954	4.23036	5.86864
comp138544_c0_seq2	---	2.10769	1.58015	2.37295	1.67356	3.73769
comp133722_c1_seq1	tr|G3NST8|G3NST8_GASAC Uncharacterized protein OS=Gasterosteus aculeatus PE=4 SV=1	0	0	2.37016	1.48543	3.72356
comp134015_c1_seq2	tr|I3KXA9|I3KXA9_ORENI Uncharacterized protein (Fragment) OS=Oreochromis niloticus GN=LOC100695761 PE=4 SV=1	0	0.422233	2.36737	3.8339	5.06566
comp129690_c1_seq1	---	0	0.214125	2.29572	3.11936	5.19928
comp148185_c0_seq1	---	2.42761	0.722466	2.29572	3.0635	4.23189
comp134875_c1_seq2	---	0.214125	0	2.29278	2.76129	4.926
comp135171_c2_seq2	sp|P21810|PGS1_HUMAN Biglycan OS=Homo sapiens GN=BGN PE=1 SV=2	0.0426443	0.286881	2.27501	3.74416	5.36036
comp129545_c3_seq1	tr|H3AZW4|H3AZW4_LATCH Uncharacterized protein (Fragment) OS=Latimeria chalumnae PE=3 SV=1	0	0.815575	2.26604	4.23649	5.39575
comp130457_c1_seq1	tr|G5EMQ5|G5EMQ5_THUOR Chymotrypsinogen 1 OS=Thunnus orientalis PE=2 SV=1	0.124328	0.687061	2.25701	6.52857	11.0342
comp141885_c1_seq1	tr|B9ELL6|B9ELL6_SALSA Mimecan OS=Salmo salar GN=MIME PE=2 SV=1	0.0426443	0.0426443	2.23879	3.16511	5.36562
comp146686_c0_seq1	tr|G3Q384|G3Q384_GASAC Uncharacterized protein (Fragment) OS=Gasterosteus aculeatus GN=CDHR2 PE=4 SV=1	0.687061	2.76341	2.22342	3.02326	4.32841
comp111851_c0_seq1	sp|P68512|FEL_CYPCA Fish-egg lectin OS=Cyprinus carpio PE=1 SV=1	1.4489	2.58496	2.21412	1.72247	5.35826
comp117417_c0_seq2	---	0.226509	1.60881	2.19849	2.41684	4.25172
comp141024_c2_seq2	tr|K7FVG6|K7FVG6_PELSI Uncharacterized protein OS=Pelodiscus sinensis GN=SRPX PE=4 SV=1	0.678072	1.61353	2.19535	2.18903	3.94486
comp141195_c0_seq2	tr|F1QEW2|F1QEW2_DANRE Uncharacterized protein (Fragment) OS=Danio rerio GN=wu:fb15e04 PE=3 SV=1	1.79909	1.92979	2.19219	2.42761	8.24146
comp137641_c1_seq2	tr|I3JTX8|I3JTX8_ORENI Uncharacterized protein OS=Oreochromis niloticus GN=LOC100701440 PE=4 SV=1	0.0703893	1.12433	2.18903	3.99095	6.03738
comp124723_c0_seq2	tr|R4GEJ6|R4GEJ6_DANRE Uncharacterized protein OS=Danio rerio GN=si:ch211-173d10.3 PE=4 SV=1	1	1.20789	2.18269	5.93263	7.62088
comp128854_c0_seq2	---	0	1.98185	2.18269	0.978196	7.12639
comp142244_c0_seq1	tr|C0HBP4|C0HBP4_SALSA Serine protease 23 OS=Salmo salar GN=PRS23 PE=2 SV=1	0	1.23879	2.17951	3.83895	4.84197
comp145411_c0_seq5	tr|I3KEU2|I3KEU2_ORENI Uncharacterized protein (Fragment) OS=Oreochromis niloticus PE=4 SV=1	0.0840643	1.44361	2.17632	0.925999	6.72751
comp124910_c0_seq2	tr|I3K017|I3K017_ORENI Uncharacterized protein OS=Oreochromis niloticus GN=LOC100706339 PE=4 SV=1	0.124328	0.238787	2.16672	4.58256	6.70694
comp145043_c0_seq2	tr|A2BGH3|A2BGH3_DANRE Uncharacterized protein OS=Danio rerio GN=gal3st1 PE=4 SV=1	0.0565835	0.286881	2.1635	1.75702	3.48156
comp132543_c0_seq2	tr|O57344|O57344_XENLA Synaptophysin OS=Xenopus laevis GN=syp PE=2 SV=1	1.44361	0.669027	2.15381	4.61883	6.08236
comp125322_c0_seq1	tr|T1ECZ4|T1ECZ4_HELRO Elongation factor 1-alpha OS=Helobdella robusta PE=3 SV=1	1.57531	2.56071	2.14078	2.66448	7.53403
comp132357_c0_seq6	---	0	0.124328	2.13422	2.29572	3.79181
comp124215_c0_seq2	---	0.0976108	0.422233	2.13422	2.80735	4.22342
comp144415_c1_seq2	---	0.238787	1.81558	2.12433	2.35614	3.9486
comp132936_c0_seq12	tr|G3SNZ1|G3SNZ1_LOXAF Uncharacterized protein OS=Loxodonta africana GN=LOC100674830 PE=4 SV=1	0.0565835	1.62761	2.12102	3.48285	4.49121
comp121147_c3_seq1	tr|I3N476|I3N476_SPETR Uncharacterized protein OS=Spermophilus tridecemlineatus GN=SLC25A4 PE=3 SV=1	0.286881	0.575312	2.11437	5.43296	7.02459
comp126658_c0_seq1	---	0	0	2.11103	1.39506	3.43962
comp142570_c0_seq1	tr|U3J4F7|U3J4F7_ANAPL Uncharacterized protein (Fragment) OS=Anas platyrhynchos GN=PRELP PE=4 SV=1	0.0143553	0.111031	2.11103	3.16672	5.23189
comp125097_c0_seq6	---	0	1.5008	2.09424	4.07382	5.08576
comp130612_c0_seq1	tr|H3AZM9|H3AZM9_LATCH Uncharacterized protein OS=Latimeria chalumnae PE=4 SV=1	0	1.28096	2.07039	6.14751	7.22632
comp131154_c0_seq1	---	0.0976108	1.94111	2.05658	1.27501	3.08916
comp139414_c0_seq7	tr|H3AAK2|H3AAK2_LATCH Uncharacterized protein (Fragment) OS=Latimeria chalumnae PE=4 SV=1	0	0.250962	2.04614	3.87283	5.06307
comp127234_c0_seq2	---	0.422233	1.48543	2.03562	1.74846	5.91217
comp139742_c0_seq2	tr|H3BCV0|H3BCV0_LATCH Uncharacterized protein OS=Latimeria chalumnae PE=3 SV=1	0	0.847997	2.01792	3.56925	4.61589
comp138020_c0_seq2	---	1.75702	1.29278	1.99639	3.8268	5.11437
comp137029_c0_seq4	---	0	0.505891	1.9855	3.36457	4.50208
comp130561_c2_seq3	tr|Q5TLN1|Q5TLN1_ANGJA Reverse transcriptase OS=Anguilla japonica PE=4 SV=1	0.650765	0.903038	1.9855	2.93357	5.66903
comp131698_c0_seq4	---	2.07724	3.10601	1.97453	2.79494	4.58316
comp138381_c0_seq4	tr|F7DMD0|F7DMD0_XENTR Uncharacterized protein (Fragment) OS=Xenopus tropicalis GN=LOC100493841 PE=4 SV=1	1.54102	0.505891	1.97085	3.15218	4.24489
comp139060_c0_seq5	tr|F1QBE9|F1QBE9_DANRE Uncharacterized protein OS=Danio rerio GN=ccl25b PE=4 SV=1	0.594549	0.516015	1.97085	3.24336	5.07553
comp125074_c1_seq1	---	0.0976108	1.17632	1.97085	1.5656	3.25248
comp134453_c0_seq1	---	0.0703893	0.367371	1.96717	2.45943	4.58376
comp141732_c1_seq2	---	0.111031	0.411426	1.96717	3.08406	4.84649
comp144157_c1_seq4	tr|E3TGH2|E3TGH2_ICTPU Cathepsin L OS=Ictalurus punctatus GN=CATL PE=2 SV=1	0.0426443	1.4957	1.96717	3.81455	6.99673
comp126119_c1_seq1	---	0.0840643	0.992768	1.95606	2.15056	3.65421
comp127030_c0_seq1	tr|K1QIG4|K1QIG4_CRAGI Sushi, von Willebrand factor type A, EGF and pentraxin domain-containing protein 1 OS=Crassostrea gigas GN=CGI_10007173 PE=4 SV=1	0	0	1.95233	2.95233	4.0505
comp128412_c0_seq6	---	0	0.111031	1.95233	2.5509	4.22497
comp147963_c0_seq2	tr|K7F6Q7|K7F6Q7_PELSI Uncharacterized protein (Fragment) OS=Pelodiscus sinensis GN=RPH3A PE=4 SV=1	0.545968	2.3505	1.94486	3.23879	4.36527
comp131123_c0_seq1	tr|R0M4Z0|R0M4Z0_ANAPL Cathepsin E-A (Fragment) OS=Anas platyrhynchos GN=Anapl_13638 PE=3 SV=1	0.378512	0.344828	1.93734	2.06695	4.27128
comp138341_c0_seq2	---	0	0	1.92979	4.81352	6.0881
comp123452_c0_seq3	---	1.02857	0.124328	1.926	2.79494	3.94205
comp135508_c0_seq1	sp|O42563|CP3AR_ONCMY Cytochrome P450 3A27 OS=Oncorhynchus mykiss GN=cyp3a27 PE=2 SV=1	0.495695	0.731183	1.91839	3.03562	6.20457
comp120571_c0_seq1	tr|H2MP40|H2MP40_ORYLA Uncharacterized protein (Fragment) OS=Oryzias latipes GN=LOC101165724 PE=4 SV=1	0.0703893	0	1.87971	3.29425	4.57228
comp128119_c0_seq1	tr|H2L6C0|H2L6C0_ORYLA Uncharacterized protein (Fragment) OS=Oryzias latipes GN=LOC101167056 PE=4 SV=1	0	0.15056	1.87971	1.25096	6.87098
comp141730_c1_seq2	tr|F1QBX6|F1QBX6_DANRE Uncharacterized protein OS=Danio rerio GN=slc5a1 PE=3 SV=1	2.36457	3.09424	1.87578	3.0268	5.62877
comp120847_c1_seq2	tr|Q94985|Q94985_HIRME Alpha-1 tubulin OS=Hirudo medicinalis PE=2 SV=1	2.58015	2.44626	1.87184	1.59932	7.37643
comp145662_c3_seq5	---	0.422233	0.536053	1.86394	4.13586	6.19692
comp145829_c0_seq3	tr|R0JJ79|R0JJ79_ANAPL Organic solute transporter subunit beta (Fragment) OS=Anas platyrhynchos GN=Anapl_12274 PE=4 SV=1	0.0426443	0.594549	1.81147	1.54102	3.56316
comp145116_c1_seq1	tr|G3NI21|G3NI21_GASAC Uncharacterized protein OS=Gasterosteus aculeatus GN=MYO7B (1 of 2) PE=4 SV=1	0.0565835	1.79077	1.80323	2.73985	4.13668
comp148469_c0_seq1	tr|E7EAV0|E7EAV0_ACIRT Skeletal muscle dihydropyridine receptor alpha 1S subunit OS=Acipenser ruthenus GN=CACNA1S PE=2 SV=1	0.163499	0.137504	1.76977	3.53356	4.8525
comp121066_c0_seq1	tr|F1MDF2|F1MDF2_BOVIN Uncharacterized protein OS=Bos taurus GN=MSMB PE=4 SV=2	0	2.87381	1.76977	0.0840643	7.23448
comp137529_c0_seq2	tr|Q8CBQ2|Q8CBQ2_MOUSE Putative uncharacterized protein OS=Mus musculus GN=Cnn1 PE=2 SV=1	0.815575	0.321928	1.74846	3.0036	5.21296
comp60586_c0_seq1	---	0.378512	0.454176	1.73985	3.33771	4.44029
comp142891_c0_seq1	---	0.0565835	0.214125	1.73552	2.53854	7.28771
comp135171_c0_seq5	---	0	0	1.72683	2.24793	4.37295
comp149415_c0_seq1	tr|H3AEU2|H3AEU2_LATCH Uncharacterized protein OS=Latimeria chalumnae PE=4 SV=1	0.15056	1.04963	1.72247	3.37156	4.64097
comp118797_c0_seq1	tr|H8PHI2|H8PHI2_SALSA Liver-expressed antimicrobial peptide 2 isoform C OS=Salmo salar GN=LEAP-2C PE=4 SV=1	0.286881	0.275007	1.70929	2.78031	5.81916
comp144862_c0_seq1	tr|I3JL83|I3JL83_ORENI Uncharacterized protein OS=Oreochromis niloticus PE=4 SV=1	1	1.27501	1.70487	3.43563	6.66519
comp146202_c0_seq1	tr|I3JTZ5|I3JTZ5_ORENI Coronin OS=Oreochromis niloticus GN=LOC100700630 PE=3 SV=1	0.0565835	0.214125	1.69599	1.84398	3.52482
comp147606_c0_seq1	---	0.226509	0.333424	1.69153	2.8339	4.1416
comp123743_c0_seq3	tr|M3XKJ9|M3XKJ9_LATCH Uncharacterized protein OS=Latimeria chalumnae PE=4 SV=1	0	1.28096	1.69153	2.26303	3.63691
comp144343_c0_seq5	tr|M3XI42|M3XI42_LATCH Uncharacterized protein OS=Latimeria chalumnae PE=4 SV=1	0.918386	1.9486	1.67807	3.63459	5.30779
comp141428_c0_seq1	tr|T1ELT2|T1ELT2_HELRO Uncharacterized protein OS=Helobdella robusta PE=4 SV=1	0	1.46989	1.66448	1.63691	3.74093
comp139457_c2_seq1	tr|H9G4U8|H9G4U8_ANOCA Uncharacterized protein OS=Anolis carolinensis GN=LOC100564029 PE=3 SV=2	0.464668	0.400538	1.65992	5.28688	8.92668
comp144927_c1_seq8	---	0	0.0840643	1.65076	4.78607	6.27687
comp141432_c1_seq3	tr|G3NGG0|G3NGG0_GASAC Uncharacterized protein OS=Gasterosteus aculeatus PE=3 SV=1	0.238787	0.226509	1.62293	2.27501	6.61117
comp128589_c0_seq1	tr|C3Z8P3|C3Z8P3_BRAFL Putative uncharacterized protein OS=Branchiostoma floridae GN=BRAFLDRAFT_118605 PE=4 SV=1	0	2.48285	1.62293	3.43429	4.57471
comp135658_c0_seq1	---	0	0.731183	1.61824	2.72901	4.22882
comp139981_c0_seq4	---	0.111031	0.163499	1.61353	2.06005	3.28096
comp137664_c1_seq23	---	0.137504	1.73985	1.61353	2.59216	4.32769
comp138245_c0_seq7	tr|H2ZS95|H2ZS95_LATCH Uncharacterized protein (Fragment) OS=Latimeria chalumnae PE=4 SV=1	2.98003	2.3978	1.60407	3.62527	7.53621
comp117085_c0_seq1	tr|U3JB02|U3JB02_DANRE Uncharacterized protein OS=Danio rerio GN=si:rp71-1c10.11 PE=4 SV=1	1.80735	1.09761	1.59455	1.774	6.47411
comp117449_c0_seq1	---	0	0.678072	1.58496	2.04264	4.22574
comp141323_c0_seq1	tr|M7C378|M7C378_CHEMY Collagen alpha-2(VIII) chain OS=Chelonia mydas GN=UY3_07921 PE=4 SV=1	0	0.15056	1.57046	1.80323	3.24031
comp137641_c0_seq1	---	0	0.782409	1.57046	2.70929	4.40122
comp115682_c0_seq1	tr|H3AT08|H3AT08_LATCH Uncharacterized protein OS=Latimeria chalumnae PE=4 SV=1	0.31034	2.61824	1.5656	3.95606	9.1936
comp133547_c0_seq6	tr|H3A1Z7|H3A1Z7_LATCH Uncharacterized protein OS=Latimeria chalumnae PE=4 SV=1	0.124328	1.20163	1.56071	2.24793	4.18982
comp128639_c0_seq9	tr|H3A7P9|H3A7P9_LATCH Uncharacterized protein OS=Latimeria chalumnae PE=4 SV=1	0.0840643	1.60881	1.56071	3.72465	5.80839
comp145928_c4_seq1	tr|I3JTX8|I3JTX8_ORENI Uncharacterized protein OS=Oreochromis niloticus GN=LOC100701440 PE=4 SV=1	0.250962	0.604071	1.5509	4.1177	6.04111
comp135734_c1_seq2	tr|H2TFB9|H2TFB9_TAKRU Uncharacterized protein (Fragment) OS=Takifugu rubripes PE=4 SV=1	2.76553	0.454176	1.54597	3.17313	4.77926
comp129928_c0_seq1	---	2.60881	1.18903	1.54102	3.39369	4.62819
comp148204_c0_seq1	tr|H3BGR5|H3BGR5_LATCH Uncharacterized protein (Fragment) OS=Latimeria chalumnae PE=4 SV=1	0	1.04264	1.53107	3.55704	4.62
comp139072_c1_seq1	tr|E4VNZ2|E4VNZ2_DANRE Dynamin 1 OS=Danio rerio GN=dnm1 PE=2 SV=1	1.11103	0.321928	1.52105	3.7366	5.11936
comp139629_c1_seq4	tr|H3BHW5|H3BHW5_LATCH Uncharacterized protein OS=Latimeria chalumnae PE=4 SV=1	2.53356	2.39506	1.52105	2.0635	4.82018
comp147261_c0_seq4	tr|I3KCR7|I3KCR7_ORENI Uncharacterized protein OS=Oreochromis niloticus GN=LOC100704137 PE=4 SV=1	0	0.226509	1.51096	1.57046	5.48736
comp125546_c0_seq2	tr|M4AX62|M4AX62_XIPMA Uncharacterized protein OS=Xiphophorus maculatus PE=3 SV=1	0	0.250962	1.50589	3.26604	4.27202
comp136609_c0_seq1	tr|H3A1D5|H3A1D5_LATCH Uncharacterized protein (Fragment) OS=Latimeria chalumnae PE=4 SV=1	0.613532	1.08406	1.50589	4.39849	6.50335
comp140121_c0_seq1	tr|S4R4Z2|S4R4Z2_PETMA Uncharacterized protein (Fragment) OS=Petromyzon marinus GN=MMP21 PE=4 SV=1	0	0.526069	1.5008	3.72792	6.09993
comp134546_c0_seq35	tr|Q6P0T8|Q6P0T8_DANRE Uncharacterized protein OS=Danio rerio GN=myoz1a PE=2 SV=1	0	0.250962	1.4957	5.58045	7.3699
comp143554_c0_seq1	tr|M3XKD7|M3XKD7_LATCH Uncharacterized protein OS=Latimeria chalumnae PE=4 SV=1	0.594549	0.925999	1.4957	4.40803	6.49713
comp140278_c0_seq1	tr|C1BHI7|C1BHI7_ONCMY H-2 class II histocompatibility antigen, A-B alpha chain OS=Oncorhynchus mykiss GN=HA2B PE=2 SV=1	2.65306	1.70044	1.4957	1.09761	3.74416
comp145375_c0_seq2	---	0	0.505891	1.48543	1.82375	3.01792
comp136171_c0_seq6	tr|H3ASC2|H3ASC2_LATCH Uncharacterized protein OS=Latimeria chalumnae PE=4 SV=1	0.0565835	0.298658	1.48027	2.17632	3.63459
comp146259_c1_seq9	tr|G3PF87|G3PF87_GASAC Uncharacterized protein (Fragment) OS=Gasterosteus aculeatus GN=ADAM22 PE=4 SV=1	0.903038	0.925999	1.46989	1.27501	2.98003
comp129526_c1_seq1	tr|F1QE60|F1QE60_DANRE Transporter OS=Danio rerio GN=slc6a18 PE=3 SV=1	0.0840643	1.22651	1.46467	1.67807	3.34625
comp137500_c0_seq3	tr|M7AW49|M7AW49_CHEMY Pentraxin-related protein PTX3 (Fragment) OS=Chelonia mydas GN=UY3_13984 PE=4 SV=1	0.0840643	0.201634	1.4489	4.34127	6.23132
comp130580_c0_seq1	tr|E6ZIX2|E6ZIX2_DICLA Carboxypeptidase B OS=Dicentrarchus labrax GN=CPB1 PE=3 SV=1	0.111031	1.37295	1.43829	3.7845	8.75358
comp146673_c0_seq1	tr|M3XHR2|M3XHR2_LATCH Uncharacterized protein OS=Latimeria chalumnae PE=4 SV=1	2.07382	2.42761	1.42223	4.36036	7.0594
comp127541_c1_seq2	---	0.516015	1	1.37851	2.0036	5.19928
comp144351_c1_seq2	---	2.95233	0.613532	1.37295	1.28096	4.21179
comp101437_c0_seq1	tr|I3KGK3|I3KGK3_ORENI Glutathione peroxidase (Fragment) OS=Oreochromis niloticus PE=3 SV=1	0.0703893	0	1.36737	0.903038	2.4957
comp117663_c0_seq1	sp|Q5EBG2|T23O_XENTR Tryptophan 2,3-dioxygenase OS=Xenopus tropicalis GN=tdo2 PE=2 SV=1	0	0.226509	1.36737	2.0635	4.67638
comp143160_c0_seq1	tr|E7F8B2|E7F8B2_DANRE Uncharacterized protein OS=Danio rerio GN=LOC798092 PE=4 SV=1	0	0.367371	1.36737	3.13586	4.36387
comp126614_c0_seq2	tr|A3KQM5|A3KQM5_DANRE Uncharacterized protein OS=Danio rerio GN=si:dkey-246g23.2 PE=4 SV=1	0.124328	0	1.36177	3.10769	4.24717
comp117150_c0_seq2	tr|H0YPD3|H0YPD3_TAEGU Uncharacterized protein OS=Taeniopygia guttata GN=CPLX1 PE=4 SV=1	0	0.238787	1.35614	3.44758	4.86344
comp118757_c0_seq1	---	0	0.464668	1.35614	3.40735	4.77873
comp122432_c1_seq1	tr|G1U0G5|G1U0G5_RABIT Uncharacterized protein (Fragment) OS=Oryctolagus cuniculus GN=LOC100347795 PE=4 SV=1	0	0.505891	1.31615	2.41414	6.74241
comp145099_c0_seq2	tr|F7D625|F7D625_ORNAN Uncharacterized protein OS=Ornithorhynchus anatinus GN=GPM6A PE=4 SV=2	0	1.18903	1.31615	3.33056	5.44593
comp142775_c0_seq2	tr|M3ZZ77|M3ZZ77_XIPMA Uncharacterized protein (Fragment) OS=Xiphophorus maculatus GN=NEFH PE=3 SV=1	1.26303	1.40599	1.31034	3.50843	5.56224
comp127705_c1_seq8	tr|D2I0K6|D2I0K6_AILME Uncharacterized protein (Fragment) OS=Ailuropoda melanoleuca GN=LOC100477257 PE=3 SV=1	1.26303	0.344828	1.30451	6.62571	9.91561
comp141126_c2_seq1	tr|F1QHI8|F1QHI8_DANRE Uncharacterized protein OS=Danio rerio GN=pdgfrl PE=4 SV=1	0	0.298658	1.29866	2.13422	4.22574
comp145928_c2_seq1	tr|I3JTX8|I3JTX8_ORENI Uncharacterized protein OS=Oreochromis niloticus GN=LOC100701440 PE=4 SV=1	0.124328	0.790772	1.29278	3.87381	5.77215
comp139565_c0_seq3	tr|G1NEQ1|G1NEQ1_MELGA Uncharacterized protein (Fragment) OS=Meleagris gallopavo GN=LOC100546099 PE=3 SV=2	0.15056	1.76553	1.28688	4.21412	5.87184
comp141885_c0_seq1	---	0	0.0703893	1.28096	1.46989	3.35332
comp138047_c0_seq1	tr|G3NQV8|G3NQV8_GASAC Uncharacterized protein OS=Gasterosteus aculeatus PE=4 SV=1	0	0.214125	1.26903	1.10434	3.01614
comp137699_c0_seq7	tr|U3JQ38|U3JQ38_FICAL Uncharacterized protein OS=Ficedula albicollis GN=MBP PE=4 SV=1	1.4957	1.52607	1.26903	1.79909	7.72035
comp86222_c0_seq1	---	2.18587	0	1.26303	2.65764	4.44162
comp127277_c0_seq1	tr|G3PHQ8|G3PHQ8_GASAC Uncharacterized protein OS=Gasterosteus aculeatus PE=4 SV=1	0.0565835	0.678072	1.26303	3.37156	4.51159
comp126887_c0_seq1	tr|E7F9R3|E7F9R3_DANRE Pyruvate kinase OS=Danio rerio PE=2 SV=1	0	0.443607	1.25701	1.53107	4.47962
comp143081_c0_seq5	tr|I3J060|I3J060_ORENI Uncharacterized protein OS=Oreochromis niloticus GN=LOC100692849 PE=3 SV=1	0.0285692	0.695994	1.25701	1.69599	3.46336
comp138498_c0_seq2	---	0.464668	0.895303	1.25701	1.72683	3.21568
comp146913_c0_seq1	tr|I3J1Y7|I3J1Y7_ORENI Uncharacterized protein OS=Oreochromis niloticus GN=srebf1 PE=4 SV=1	1.41684	0.111031	1.25096	2.81352	4.15381
comp109079_c0_seq1	tr|B3DLH1|B3DLH1_DANRE Uncharacterized protein OS=Danio rerio GN=and4 PE=2 SV=1	1.37851	1.85599	1.23879	4.76713	6.9521
comp127626_c0_seq2	---	0	0.0703893	1.23266	1.85599	3.94017
comp141551_c0_seq2	tr|E7FFA0|E7FFA0_DANRE Uncharacterized protein OS=Danio rerio GN=ampd3a PE=4 SV=1	0.0703893	0.344828	1.21412	4.04789	5.08661
comp133710_c0_seq1	tr|Q6DJ15|Q6DJ15_XENTR Epoxide hydrolase 2, cytoplasmic OS=Xenopus tropicalis GN=ephx2 PE=2 SV=1	0.0426443	0.62293	1.21412	2.95977	4.47703
comp145797_c0_seq1	tr|G1KEJ0|G1KEJ0_ANOCA Uncharacterized protein OS=Anolis carolinensis GN=DNER PE=4 SV=2	0.0565835	0.356144	1.20789	2.82375	4.7366
comp132491_c2_seq4	---	0.495695	0.367371	1.19535	2.34483	3.61235
comp55114_c0_seq1	---	0.163499	0	1.18903	0.226509	4.49633
comp145050_c0_seq4	---	0	0.400538	1.18903	2.31034	3.33485
comp144643_c0_seq4	---	0.124328	0.773996	1.18903	1.85599	2.93357
comp132016_c1_seq1	tr|G9MC82|G9MC82_SCOJP Chitinase 1 OS=Scomber japonicus PE=2 SV=1	0.765535	0.62293	1.1635	1.44361	11.843
comp137430_c0_seq2	tr|M7BRV4|M7BRV4_CHEMY Fibroblast growth factor-binding protein 2 OS=Chelonia mydas GN=UY3_02819 PE=4 SV=1	0.111031	0	1.15704	3.15218	4.79494
comp127888_c0_seq1	tr|M3XKG2|M3XKG2_LATCH Uncharacterized protein OS=Latimeria chalumnae GN=HSD17B3 PE=3 SV=1	0	0.344828	1.15704	1.26903	3.25399
comp145296_c0_seq1	tr|I3JMK8|I3JMK8_ORENI Uncharacterized protein OS=Oreochromis niloticus GN=aldh2 PE=3 SV=1	0.443607	0.263034	1.15056	4.46271	6.6703
comp122820_c0_seq1	---	3.05311	2.50335	1.14405	0.782409	4.90111
comp130814_c0_seq2	tr|T1FV46|T1FV46_HELRO 40S ribosomal protein S8 OS=Helobdella robusta PE=3 SV=1	0	0	1.13093	4.23189	6.17532
comp131206_c1_seq1	tr|H3AWX7|H3AWX7_LATCH Uncharacterized protein (Fragment) OS=Latimeria chalumnae PE=4 SV=1	0.111031	0.111031	1.12433	0.454176	5.08746
comp148899_c0_seq2	tr|E9QBZ7|E9QBZ7_DANRE Uncharacterized protein OS=Danio rerio GN=cd248b PE=4 SV=1	0.713696	0.111031	1.12433	1.97453	3.38128
comp140118_c1_seq6	---	0.298658	0.250962	1.12433	1.66903	2.75702
comp135573_c0_seq7	tr|M3YEX5|M3YEX5_MUSPF Uncharacterized protein OS=Mustela putorius furo GN=BCHE PE=4 SV=1	0.111031	0.887525	1.1177	3.24031	4.70321
comp132798_c0_seq2	tr|Q08CI9|Q08CI9_DANRE Zgc:153034 OS=Danio rerio GN=pmt PE=2 SV=1	0.545968	1.66448	1.1177	3.52857	6.06717
comp136691_c0_seq1	tr|H0YUR2|H0YUR2_TAEGU Uncharacterized protein (Fragment) OS=Taeniopygia guttata GN=ACE PE=4 SV=1	0.731183	1.57531	1.10434	3.07211	5.61147
comp143117_c1_seq3	---	2.9486	1.39506	1.09761	0.903038	3.98641
comp124665_c0_seq1	---	0.773996	1.20163	1.09085	1.70929	3.80426
comp122177_c0_seq1	tr|Q6P8F0|Q6P8F0_XENTR Transmembrane 4 superfamily member 4 OS=Xenopus tropicalis GN=tm4sf4 PE=2 SV=1	0	0.0703893	1.08406	4.21723	5.84097
comp123899_c0_seq1	tr|F1RXG3|F1RXG3_PIG Uncharacterized protein (Fragment) OS=Sus scrofa GN=KRT12 PE=3 SV=2	3.28983	2.53356	1.08406	0.163499	4.81455
comp128270_c0_seq3	tr|K7FKL3|K7FKL3_PELSI Uncharacterized protein OS=Pelodiscus sinensis GN=AGMO PE=4 SV=1	0	0.62293	1.0635	1.76977	4.10098
comp146368_c0_seq8	tr|G3WZB1|G3WZB1_SARHA Uncharacterized protein OS=Sarcophilus harrisii GN=TGFB2 PE=3 SV=1	0.0143553	0.722466	1.0635	2.18269	3.93074
comp114272_c0_seq1	tr|I3KZY5|I3KZY5_ORENI Uncharacterized protein (Fragment) OS=Oreochromis niloticus GN=LOC100709674 PE=4 SV=1	0.124328	0	1.04963	0.250962	7.23525
comp145116_c0_seq1	tr|F1QFT9|F1QFT9_DANRE Uncharacterized protein (Fragment) OS=Danio rerio GN=si:ch73-194h10.2 PE=4 SV=1	0.0285692	0.933573	1.04963	2.49057	3.7666
comp125065_c1_seq1	tr|Q7T1R8|Q7T1R8_9TELE Trypsinogen OS=Pangasianodon hypophthalmus PE=2 SV=1	0.739848	0.739848	1.04264	4.93216	11.8152
comp127541_c0_seq1	tr|H3BHS9|H3BHS9_LATCH Uncharacterized protein (Fragment) OS=Latimeria chalumnae PE=4 SV=1	0.201634	0.356144	1.02857	2.22959	6.19967
comp130664_c0_seq1	---	0.815575	1.62293	1.02857	1.41684	3.46597
comp142694_c0_seq4	---	0.0840643	0.475085	1.02148	1.93357	2.99095
comp135293_c0_seq1	tr|I3JSF8|I3JSF8_ORENI Uncharacterized protein OS=Oreochromis niloticus PE=4 SV=1	0.422233	0.903038	1.02148	3.50843	5.41752
comp144259_c3_seq6	tr|H3ASW9|H3ASW9_LATCH Uncharacterized protein OS=Latimeria chalumnae PE=4 SV=1	0.0840643	0.704872	1.01436	2.53854	4.62
comp148820_c0_seq1	tr|E7F4G1|E7F4G1_DANRE GDNF family receptor alpha 3 OS=Danio rerio GN=gfra3 PE=2 SV=1	0.0426443	1.08406	1.01436	2.1635	3.55336
comp132778_c0_seq1	tr|D2CZD1|D2CZD1_EPICO Chitinase 2 OS=Epinephelus coioides PE=2 SV=1	1.31615	0.344828	1.0072	0.782409	6.09022
comp136134_c0_seq1	tr|E7F5F2|E7F5F2_DANRE Uncharacterized protein OS=Danio rerio PE=4 SV=1	0.356144	0.443607	1.0072	2.09761	9.09864
comp128701_c0_seq1	---	0	0.163499	1	2.20789	4.24184
comp131867_c1_seq1	tr|E7F022|E7F022_DANRE Uncharacterized protein OS=Danio rerio GN=xdh PE=4 SV=1	0.0840643	1.20163	1	1.22651	4.11437
comp138824_c0_seq1	tr|O57587|O57587_DANRE Tenascin-W (Precursor) OS=Danio rerio GN=tnw PE=2 SV=1	1.54597	1.852	1	2.7866	4.03474
comp146466_c0_seq1	tr|F7DTS1|F7DTS1_ORNAN Uncharacterized protein OS=Ornithorhynchus anatinus GN=CDHR2 PE=4 SV=2	0.111031	1.0072	0.9855	0.505891	2.96717
comp149391_c0_seq2	tr|I3JDU2|I3JDU2_ORENI Uncharacterized protein OS=Oreochromis niloticus GN=LOC100699370 PE=4 SV=1	0.214125	1.54597	0.9855	2.09424	3.40054
comp125654_c0_seq1	tr|O57330|O57330_DANRE Proteasome subunit beta type OS=Danio rerio GN=psmb8 PE=2 SV=1	0.584963	2.08746	0.9855	2.07039	3.4019
comp141439_c0_seq1	---	0	0.831877	0.978196	1.24489	2.3978
comp123221_c0_seq1	---	0.176323	1.41143	0.978196	2.78869	6.64414
comp140522_c1_seq6	tr|R0L2U6|R0L2U6_ANAPL Uncharacterized protein (Fragment) OS=Anas platyrhynchos GN=Anapl_09078 PE=4 SV=1	0.0285692	0.31034	0.970854	2.852	4.83996
comp131365_c0_seq1	---	0	0.85599	0.970854	2.21101	3.26003
comp125657_c0_seq3	---	0	0.263034	0.963474	1.17632	2.57289
comp144071_c0_seq1	tr|G3N4A6|G3N4A6_GASAC Uncharacterized protein (Fragment) OS=Gasterosteus aculeatus PE=4 SV=1	0.0840643	0.731183	0.963474	3.99639	5.93121
comp131805_c3_seq1	---	0	0	0.956057	0.918386	4.57046
comp146889_c0_seq5	tr|E7F408|E7F408_DANRE Uncharacterized protein OS=Danio rerio GN=si:ch73-334d15.1 PE=3 SV=1	0	0.250962	0.956057	4.14486	5.76261
comp123680_c0_seq1	tr|S5UP12|S5UP12_CLABA Epidermal differentiation-specific protein (Fragment) OS=Clarias batrachus PE=2 SV=1	0.111031	0.286881	0.948601	0.367371	5.15987
comp144543_c0_seq10	tr|E6ZI63|E6ZI63_DICLA Homeobox protein Mohawk OS=Dicentrarchus labrax GN=MKX PE=3 SV=1	0	0.641546	0.948601	1.1177	2.34767
comp136183_c0_seq3	---	0.344828	1.22651	0.941106	2.86394	6.74537
comp131896_c1_seq6	---	0	0.669027	0.933573	0.978196	3.78973
comp148917_c1_seq1	---	1.68257	0.367371	0.918386	3.94767	8.13745
comp147774_c2_seq20	tr|I3KPN3|I3KPN3_ORENI Uncharacterized protein OS=Oreochromis niloticus GN=NRXN2 (1 of 2) PE=4 SV=1	0.0565835	0.0703893	0.903038	1.5656	3.28096
comp142746_c0_seq1	---	0	0	0.895303	0.669027	2.02857
comp117691_c0_seq1	tr|H3AUM8|H3AUM8_LATCH Uncharacterized protein OS=Latimeria chalumnae PE=4 SV=1	0.0426443	0.0840643	0.895303	2.46728	4.2211
comp140532_c0_seq2	---	0.0285692	0.389567	0.895303	1.50589	2.5656
comp138619_c0_seq4	tr|M3ZZU8|M3ZZU8_XIPMA Uncharacterized protein OS=Xiphophorus maculatus PE=4 SV=1	0	0.238787	0.887525	2.09424	4.64097
comp146913_c2_seq5	tr|G3X2S8|G3X2S8_SARHA Uncharacterized protein (Fragment) OS=Sarcophilus harrisii GN=SREBF1 PE=4 SV=1	1.52607	0.15056	0.879706	2.84398	4.18903
comp125251_c0_seq1	tr|G7NJ39|G7NJ39_MACMU Putative uncharacterized protein (Fragment) OS=Macaca mulatta GN=EGK_08282 PE=4 SV=1	0.0565835	0.163499	0.879706	2.13093	6.23247
comp144071_c2_seq1	tr|H3A1D5|H3A1D5_LATCH Uncharacterized protein (Fragment) OS=Latimeria chalumnae PE=4 SV=1	0.400538	0.970854	0.879706	4.17871	6.03122
comp144071_c1_seq1	tr|A7KE05|A7KE05_SALSA Collagen Type XI Alpha2 OS=Salmo salar GN=COL11A2 PE=4 SV=1	0.214125	0.659925	0.871844	3.88753	5.79103
comp137141_c2_seq1	tr|G3P2F2|G3P2F2_GASAC Uncharacterized protein (Fragment) OS=Gasterosteus aculeatus GN=ATP4A PE=3 SV=1	0.286881	1.63691	0.871844	3.99639	5.07852
comp125299_c0_seq1	tr|H2ZSU9|H2ZSU9_LATCH Uncharacterized protein (Fragment) OS=Latimeria chalumnae PE=4 SV=1	0.124328	0.163499	0.85599	2.51854	4.37156
comp113901_c0_seq7	tr|T1EM48|T1EM48_HELRO Uncharacterized protein OS=Helobdella robusta PE=3 SV=1	0	0.176323	0.85599	4.86146	5.91839
comp126551_c0_seq6	---	0.0840643	0.887525	0.85599	2.42492	6.42038
comp132247_c0_seq1	tr|I0FJG0|I0FJG0_MACMU Lysosomal-associated transmembrane protein 5 OS=Macaca mulatta GN=LAPTM5 PE=2 SV=1	0	0.163499	0.847997	1.65535	3.55827
comp131281_c0_seq1	---	0.226509	0.823749	0.847997	0.641546	4.15462
comp143058_c0_seq1	tr|Q9DEC3|Q9DEC3_XENLA Pepsinogen C OS=Xenopus laevis GN=pgc-A PE=2 SV=1	0.695994	1.1375	0.83996	0.903038	11.2618
comp118837_c0_seq1	sp|Q9WUR4|RNAS1_MYOGA Ribonuclease pancreatic OS=Myodes glareolus GN=RNASE1 PE=2 SV=1	0	0	0.823749	2.42761	5.10476
comp111619_c0_seq1	tr|H3AA62|H3AA62_LATCH Uncharacterized protein (Fragment) OS=Latimeria chalumnae PE=4 SV=1	0.238787	0.286881	0.815575	1.12433	5.48478
comp136871_c0_seq1	tr|H0YWS9|H0YWS9_TAEGU Uncharacterized protein (Fragment) OS=Taeniopygia guttata PE=4 SV=1	0.0426443	0.713696	0.815575	2.16027	3.30597
comp112954_c0_seq1	tr|E6ZHM7|E6ZHM7_DICLA Matrix metalloproteinase-21 OS=Dicentrarchus labrax GN=MMP21 PE=4 SV=1	0.910733	2.82579	0.799087	0.201634	4.63575
comp117217_c0_seq1	---	0	0.0703893	0.790772	0.687061	3.14405
comp144047_c0_seq2	tr|F6UXG0|F6UXG0_HORSE Uncharacterized protein (Fragment) OS=Equus caballus GN=RYR3 PE=4 SV=1	0.0703893	0.722466	0.790772	2.88362	5.36142
comp99689_c0_seq1	tr|K4G320|K4G320_CALMI Uncharacterized protein OS=Callorhynchus milii PE=2 SV=1	1.93357	1.09761	0.790772	2.04264	3.96993
comp129559_c0_seq4	tr|F1NFF9|F1NFF9_CHICK Neuroblastoma suppressor of tumorigenicity 1 OS=Gallus gallus GN=NBL1 PE=2 SV=1	1.74416	0.823749	0.782409	2.06005	4.34554
comp142083_c0_seq1	---	0.0426443	0.0840643	0.773996	1.774	3.70044
comp141559_c1_seq19	---	0	0.286881	0.773996	0.650765	2.45154
comp146934_c2_seq4	tr|G3Q334|G3Q334_GASAC Uncharacterized protein (Fragment) OS=Gasterosteus aculeatus PE=4 SV=1	0	0.659925	0.773996	2.32481	4.46205
comp148846_c0_seq1	tr|H3A9J1|H3A9J1_LATCH Uncharacterized protein (Fragment) OS=Latimeria chalumnae PE=4 SV=1	0	0.0840643	0.765535	2.68032	4.22497
comp147325_c2_seq7	tr|I3JYF1|I3JYF1_ORENI Uncharacterized protein OS=Oreochromis niloticus PE=4 SV=1	0	0.411426	0.757023	1.66903	2.80323
comp119918_c2_seq1	---	0	0.485427	0.748461	0.799087	1.82782
comp144308_c0_seq1	tr|Q3V5Q0|Q3V5Q0_CYPCA MASP2-like serine protease OS=Cyprinus carpio GN=MASP2 PE=2 SV=1	0.0840643	0.422233	0.739848	1.83592	4.62819
comp143107_c0_seq1	tr|I3JYB0|I3JYB0_ORENI Uncharacterized protein OS=Oreochromis niloticus GN=LOC100700097 PE=4 SV=1	0.275007	0.565597	0.739848	1.9855	3.79181
comp107145_c0_seq1	tr|K7GD22|K7GD22_PELSI Uncharacterized protein (Fragment) OS=Pelodiscus sinensis PE=3 SV=1	0.111031	0.0703893	0.731183	4.06178	7.53823
comp120387_c0_seq2	---	0.201634	0.0840643	0.731183	0.85599	2.31615
comp143433_c0_seq1	---	0.176323	0.176323	0.722466	0.669027	2.20477
comp148868_c0_seq2	tr|M3YZD3|M3YZD3_MUSPF Uncharacterized protein OS=Mustela putorius furo GN=COL17A1 PE=4 SV=1	0.111031	0.214125	0.722466	4.99141	6.11728
comp132465_c0_seq1	---	0	0.389567	0.722466	1.26903	3.18903
comp130212_c0_seq1	tr|K7FNL1|K7FNL1_PELSI Uncharacterized protein OS=Pelodiscus sinensis PE=4 SV=1	0.176323	0.505891	0.722466	3.63691	9.60533
comp148254_c1_seq1	tr|H3AKG5|H3AKG5_LATCH Uncharacterized protein OS=Latimeria chalumnae PE=4 SV=1	0.0426443	0.799087	0.722466	1.53605	4.1811
comp141497_c2_seq1	tr|H3ARP6|H3ARP6_LATCH Uncharacterized protein OS=Latimeria chalumnae PE=4 SV=1	0	0.31034	0.713696	4.33771	5.62936
comp140406_c0_seq1	tr|H3ADG2|H3ADG2_LATCH Uncharacterized protein OS=Latimeria chalumnae PE=4 SV=1	0.782409	0.333424	0.713696	2.66676	3.82375
comp140086_c1_seq6	---	0	0.0976108	0.704872	1.68706	2.8339
comp149442_c1_seq1	tr|K7FAK4|K7FAK4_PELSI Uncharacterized protein OS=Pelodiscus sinensis GN=DPP4 PE=4 SV=1	0.0426443	0.0840643	0.695994	2.68257	3.86691
comp122416_c0_seq1	tr|C1BJL5|C1BJL5_OSMMO Endonuclease domain-containing 1 protein OS=Osmerus mordax GN=ENDD1 PE=2 SV=1	0	0.378512	0.695994	1.0072	4.10266
comp125759_c0_seq2	tr|M4AF84|M4AF84_XIPMA Uncharacterized protein OS=Xiphophorus maculatus PE=3 SV=1	0.275007	0.594549	0.687061	5.1643	8.21276
comp143057_c2_seq1	tr|H3AG11|H3AG11_LATCH Uncharacterized protein (Fragment) OS=Latimeria chalumnae PE=4 SV=1	0.344828	0	0.678072	2.09761	3.6017
comp129069_c0_seq2	tr|E1B2R2|E1B2R2_SCYPA Lysozyme OS=Scylla paramamosain GN=LZM PE=3 SV=1	0.594549	0.31034	0.678072	1.43296	5.71315
comp56564_c0_seq1	tr|H3AVZ6|H3AVZ6_LATCH Uncharacterized protein (Fragment) OS=Latimeria chalumnae PE=3 SV=1	1.3505	0.773996	0.678072	0.879706	5.22612
comp148346_c0_seq7	tr|K7GJB3|K7GJB3_PELSI Uncharacterized protein OS=Pelodiscus sinensis GN=SEMA3C PE=4 SV=1	0.111031	0	0.669027	1.26903	2.86592
comp142713_c0_seq2	---	0	0.31034	0.669027	0.495695	1.87184
comp115274_c0_seq1	---	0	0.464668	0.669027	1.07724	7.43863
comp142146_c0_seq2	tr|K7FAZ6|K7FAZ6_PELSI Uncharacterized protein OS=Pelodiscus sinensis GN=COL10A1 PE=4 SV=1	0.226509	0.584963	0.669027	1.23266	6.78516
comp132016_c0_seq1	tr|G3N5F5|G3N5F5_GASAC Uncharacterized protein OS=Gasterosteus aculeatus GN=CHIA (1 of 2) PE=3 SV=1	0	0	0.659925	0.963474	10.0517
comp132808_c0_seq1	---	0.250962	0.454176	0.659925	0.422233	2.25399
comp147782_c0_seq2	tr|F1Q5N7|F1Q5N7_DANRE Uncharacterized protein OS=Danio rerio GN=cilp2 PE=4 SV=1	0.0565835	0.545968	0.659925	1.79909	4.06781
comp139534_c2_seq1	tr|H2SLS0|H2SLS0_TAKRU Uncharacterized protein OS=Takifugu rubripes GN=LOC101073758 PE=3 SV=1	1.47508	1.70044	0.659925	2.42492	7.03661
comp128119_c1_seq1	tr|A4IH28|A4IH28_XENTR LOC100125109 protein OS=Xenopus tropicalis GN=cryba4 PE=2 SV=1	0	0.250962	0.650765	0.722466	5.7301
comp141923_c2_seq22	tr|H2T5F8|H2T5F8_TAKRU Uncharacterized protein OS=Takifugu rubripes GN=LOC101078533 PE=4 SV=1	0.669027	0.526069	0.650765	1.68257	3.87086
comp95318_c0_seq1	---	0	0	0.641546	2.76977	4.09761
comp139867_c0_seq2	---	0.0840643	0.422233	0.641546	0.678072	6.63343
comp126331_c0_seq1	tr|B1MUD4|B1MUD4_DISMA Beta A2 crystallin OS=Dissostichus mawsoni PE=2 SV=1	0	0	0.632268	0.695994	6.43246
comp145350_c0_seq1	tr|H2ZSS5|H2ZSS5_LATCH Uncharacterized protein (Fragment) OS=Latimeria chalumnae PE=4 SV=1	0	0.0840643	0.632268	1.94111	4.09761
comp141615_c1_seq1	tr|B1H1U5|B1H1U5_XENLA LOC100158309 protein (Fragment) OS=Xenopus laevis GN=LOC100158309 PE=2 SV=1	0.124328	0.344828	0.632268	1.11103	5.52701
comp138634_c0_seq2	tr|H3BI94|H3BI94_LATCH Transporter OS=Latimeria chalumnae PE=3 SV=1	0.0143553	0.378512	0.632268	1.55582	4.63052
comp147905_c0_seq2	tr|K7GA57|K7GA57_PELSI Uncharacterized protein OS=Pelodiscus sinensis PE=4 SV=1	0.0285692	0.545968	0.613532	0.189034	4.43563
comp131888_c0_seq3	tr|E7F408|E7F408_DANRE Uncharacterized protein OS=Danio rerio GN=si:ch73-334d15.1 PE=3 SV=1	0	0	0.604071	4.13996	5.14771
comp131124_c0_seq1	---	0.432959	0.298658	0.604071	0.263034	7.43121
comp135922_c2_seq2	tr|Q6P016|Q6P016_DANRE Purine nucleoside phosphorylase OS=Danio rerio GN=pnp4b PE=2 SV=1	0.275007	0.378512	0.604071	1.46467	5.04177
comp145196_c1_seq1	---	0.124328	0	0.584963	0.903038	1.99639
comp140840_c0_seq44	---	0.201634	0.0703893	0.584963	0.669027	3.35614
comp124207_c0_seq1	tr|U3IFX8|U3IFX8_ANAPL Uncharacterized protein OS=Anas platyrhynchos GN=CPA1 PE=4 SV=1	0	0.0840643	0.584963	3.20006	6.84511
comp125279_c0_seq1	tr|I3J0Z3|I3J0Z3_ORENI Uncharacterized protein OS=Oreochromis niloticus GN=LOC100705516 PE=4 SV=1	0	0.704872	0.584963	1.73985	5.32912
comp138673_c0_seq1	tr|M4AH87|M4AH87_XIPMA Uncharacterized protein OS=Xiphophorus maculatus GN=PRODH2 PE=4 SV=1	0	0	0.575312	1.31615	3.65191
comp142740_c2_seq1	---	0.505891	0.695994	0.575312	1.15056	3.10434
comp136537_c2_seq1	---	0.0976108	0	0.565597	1.28688	2.59216
comp129647_c0_seq2	tr|R0JL43|R0JL43_ANAPL Uncharacterized protein OS=Anas platyrhynchos GN=Anapl_14604 PE=4 SV=1	0.516015	0.124328	0.565597	3.93734	5.41109
comp143403_c0_seq3	tr|B0UY61|B0UY61_DANRE Uncharacterized protein OS=Danio rerio GN=neb PE=4 SV=1	0	0.176323	0.555816	3.22651	4.3505
comp143169_c1_seq1	tr|I3KZC6|I3KZC6_ORENI Uncharacterized protein OS=Oreochromis niloticus GN=LOC100701262 PE=4 SV=1	0	0.378512	0.555816	1.64155	3.78764
comp132332_c0_seq1	tr|G3NEW0|G3NEW0_GASAC Uncharacterized protein OS=Gasterosteus aculeatus GN=MYH13 (3 of 8) PE=4 SV=1	0	1.07039	0.555816	0.748461	5.61265
comp126111_c0_seq5	tr|H3A8A2|H3A8A2_LATCH Uncharacterized protein (Fragment) OS=Latimeria chalumnae PE=4 SV=1	0	0.111031	0.545968	0.799087	2.77189
comp131938_c0_seq1	tr|Q53F22|Q53F22_HUMAN Angiopoietin-like 1 variant (Fragment) OS=Homo sapiens PE=2 SV=1	0	0.0840643	0.536053	1.58496	4.1416
comp146943_c0_seq2	tr|Q91406|Q91406_9TELE IP1 OS=Salmo sp. GN=IP1 PE=2 SV=1	0.238787	0.815575	0.536053	1.08406	7.92878
comp134870_c4_seq1	tr|U3FX10|U3FX10_MICFL Ethanolamine kinase 1-like protein OS=Micrurus fulvius PE=2 SV=1	0.201634	0.0565835	0.526069	0.650765	4.337
comp143872_c1_seq2	tr|H3AP54|H3AP54_LATCH Uncharacterized protein OS=Latimeria chalumnae PE=4 SV=1	0.111031	0.275007	0.526069	1.58015	5.14405
comp141972_c0_seq1	sp|Q8N565|MREG_HUMAN Melanoregulin OS=Homo sapiens GN=MREG PE=1 SV=1	0.0285692	0.124328	0.516015	0.632268	1.74416
comp140431_c0_seq2	tr|I3KPJ6|I3KPJ6_ORENI Uncharacterized protein OS=Oreochromis niloticus GN=LOC100700509 PE=4 SV=1	0.250962	0.124328	0.516015	0.495695	2.57773
comp141778_c2_seq1	tr|H3BBT6|H3BBT6_LATCH Uncharacterized protein OS=Latimeria chalumnae PE=4 SV=2	0.15056	1.07039	0.516015	2.90881	6.99367
comp146298_c0_seq1	tr|U3JTK1|U3JTK1_FICAL Uncharacterized protein OS=Ficedula albicollis GN=IL16 PE=4 SV=1	0	0	0.505891	0.704872	2.06005
comp138425_c0_seq1	---	0	0.0285692	0.505891	0.516015	1.91839
comp130819_c0_seq7	---	0.773996	0.0703893	0.505891	0.782409	2.1177
comp144367_c1_seq2	---	0	0.137504	0.505891	0.443607	1.54102
comp140505_c0_seq4	tr|H2SX00|H2SX00_TAKRU Uncharacterized protein (Fragment) OS=Takifugu rubripes GN=LOC101077986 PE=4 SV=1	0.422233	0.15056	0.505891	2.57046	4.24108
comp145068_c0_seq16	tr|R0JVB0|R0JVB0_ANAPL Dihydropyrimidinase-related protein 1 (Fragment) OS=Anas platyrhynchos GN=Anapl_09592 PE=4 SV=1	0.0285692	0.238787	0.505891	2.98003	4.14975
comp131681_c0_seq1	---	0	0.275007	0.505891	0.201634	1.75275
comp129399_c0_seq2	---	0.632268	0.31034	0.505891	1.09085	3.5509
comp132057_c0_seq1	tr|I3KII8|I3KII8_ORENI Uncharacterized protein OS=Oreochromis niloticus GN=LOC100705651 PE=3 SV=1	0.201634	0.454176	0.505891	3.10601	5.20203
comp146520_c3_seq1	tr|I3IUB7|I3IUB7_ORENI Uncharacterized protein OS=Oreochromis niloticus GN=sqle PE=4 SV=1	1.02857	0.0976108	0.495695	1.58015	4.40599
comp141668_c4_seq1	tr|G3P497|G3P497_GASAC Uncharacterized protein (Fragment) OS=Gasterosteus aculeatus PE=4 SV=1	0.0565835	0.176323	0.495695	1.83188	4.45154
comp144529_c0_seq2	tr|H2UPW5|H2UPW5_TAKRU Uncharacterized protein OS=Takifugu rubripes GN=LOC101073831 PE=4 SV=1	0.0703893	0.189034	0.495695	1.97453	3.25399
comp136450_c0_seq1	---	1.74416	0.275007	0.495695	1.17632	2.96162
comp133508_c0_seq1	tr|M1GME4|M1GME4_ACIBE Complement C1q subcomponent subunit C OS=Acipenser baerii PE=2 SV=1	0.333424	0.432959	0.495695	0.356144	3.73985
comp138839_c0_seq8	tr|Q5C0I9|Q5C0I9_SCHJA SJCHGC03019 protein (Fragment) OS=Schistosoma japonicum PE=2 SV=2	0.0840643	0.0285692	0.485427	0.871844	1.90304
comp132928_c0_seq1	tr|K7G0K4|K7G0K4_PELSI Uncharacterized protein OS=Pelodiscus sinensis GN=ANGPTL5 PE=4 SV=1	0.0426443	0.356144	0.475085	0.910733	3.05832
comp128512_c1_seq1	---	0	0.31034	0.464668	0.378512	9.07122
comp127461_c0_seq1	---	0.321928	1.5656	0.464668	1.17632	3.13093
comp143670_c0_seq1	tr|C7EZL1|C7EZL1_9PERO Proton pump beta subunit OS=Siniperca scherzeri PE=2 SV=1	0.238787	2.52105	0.464668	3.904	5.17871
comp123426_c0_seq1	tr|A8E5Y9|A8E5Y9_XENLA LOC100126625 protein (Fragment) OS=Xenopus laevis GN=LOC100126625 PE=2 SV=1	0	0	0.454176	2.81762	4.80116
comp125829_c0_seq1	tr|F1R9A2|F1R9A2_DANRE Selenoprotein M OS=Danio rerio GN=selm PE=4 SV=1	0	0	0.454176	1.32769	5.42995
comp142105_c0_seq1	---	0	0	0.454176	0.704872	2.42492
comp137836_c0_seq2	tr|H2ZT78|H2ZT78_LATCH Uncharacterized protein (Fragment) OS=Latimeria chalumnae PE=3 SV=1	0	0.0565835	0.454176	3.45418	5.0237
comp144098_c0_seq3	sp|Q9UM44|HHLA2_HUMAN HERV-H LTR-associating protein 2 OS=Homo sapiens GN=HHLA2 PE=2 SV=1	0	0.0565835	0.454176	2.29278	3.85499
comp118453_c0_seq2	tr|F6SG32|F6SG32_MACMU Uncharacterized protein OS=Macaca mulatta GN=CLPS PE=2 SV=1	0	0.0703893	0.454176	2.02857	6.90002
comp121337_c0_seq1	---	0.0976108	0.485427	0.454176	0.659925	2.99277
comp125065_c0_seq1	tr|Q0GYP4|Q0GYP4_SPAAU Trypsinogen II OS=Sparus aurata GN=TRPII PE=2 SV=1	0.565597	1.03562	0.454176	4.42694	11.7579
comp140096_c0_seq1	---	0	0.111031	0.443607	1.40054	3.0635
comp124842_c0_seq1	tr|M7AW09|M7AW09_CHEMY C-4 methylsterol oxidase OS=Chelonia mydas GN=UY3_13932 PE=4 SV=1	1.34483	0.15056	0.443607	2	5.41785
comp123237_c2_seq1	tr|J9E047|J9E047_WUCBA Actin (Fragment) OS=Wuchereria bancrofti GN=WUBG_18816 PE=3 SV=1	0	0	0.432959	0.669027	7.01302
comp142951_c1_seq3	tr|U3IVX3|U3IVX3_ANAPL Uncharacterized protein OS=Anas platyrhynchos GN=CHRDL1 PE=4 SV=1	0.0976108	0.0703893	0.432959	0.485427	2.98732
comp142538_c1_seq3	tr|E7F0Y9|E7F0Y9_DANRE Uncharacterized protein OS=Danio rerio GN=CR381620.1 PE=4 SV=1	0.0840643	0.344828	0.432959	1.80735	3.54967
comp133501_c0_seq5	tr|M3ZLU2|M3ZLU2_XIPMA Mitogen-activated protein kinase kinase kinase kinase OS=Xiphophorus maculatus GN=MAP4K1 PE=3 SV=1	0	0.356144	0.432959	0.400538	1.57046
comp149522_c0_seq1	tr|F7E4C0|F7E4C0_XENTR Uncharacterized protein (Fragment) OS=Xenopus tropicalis GN=ryr1 PE=4 SV=1	0.163499	0.356144	0.432959	2.04963	3.62877
comp140178_c2_seq1	---	0	0.659925	0.432959	1.40054	2.62293
comp141429_c0_seq1	tr|H3B637|H3B637_LATCH Uncharacterized protein (Fragment) OS=Latimeria chalumnae PE=4 SV=1	0.250962	0.748461	0.432959	0.757023	8.18854
comp136591_c0_seq2	tr|B5X861|B5X861_SALSA Regulator of G-protein signaling 1 OS=Salmo salar GN=RGS1 PE=2 SV=1	0	0	0.422233	0.367371	2.32193
comp125622_c0_seq1	tr|G1KBY5|G1KBY5_ANOCA Uncharacterized protein OS=Anolis carolinensis GN=LOC100566864 PE=3 SV=1	0	0.214125	0.422233	5.42895	7.22497
comp133018_c2_seq1	tr|G3U6I4|G3U6I4_LOXAF Uncharacterized protein OS=Loxodonta africana GN=LOC100677785 PE=4 SV=1	0	0.275007	0.422233	0.903038	4.04701
comp134561_c1_seq1	---	0.15056	0.669027	0.422233	0.903038	2.89142
comp128790_c0_seq1	tr|U3KBU0|U3KBU0_FICAL Uncharacterized protein OS=Ficedula albicollis PE=4 SV=1	0	0	0.411426	0.722466	5.10056
comp132201_c0_seq3	tr|Q4S870|Q4S870_TETNG Chromosome 5 SCAF14709, whole genome shotgun sequence OS=Tetraodon nigroviridis GN=GSTENG00022481001 PE=4 SV=1	0	0.0426443	0.411426	0.0703893	2.37295
comp125902_c0_seq1	tr|T1FP41|T1FP41_HELRO Uncharacterized protein OS=Helobdella robusta PE=3 SV=1	0.275007	0.31034	0.411426	0.321928	5.30195
comp124240_c0_seq2	tr|H3CMX6|H3CMX6_TETNG Uncharacterized protein (Fragment) OS=Tetraodon nigroviridis GN=SCN4B PE=4 SV=1	0.0703893	0	0.400538	3.33342	4.5509
comp137450_c1_seq1	tr|E5L8C8|E5L8C8_CHICK Aryl hydrocarbon receptor repressor OS=Gallus gallus GN=ahrr PE=2 SV=1	0	0.0976108	0.400538	1.07039	3.12928
comp149171_c0_seq1	tr|I3KFN1|I3KFN1_ORENI Uncharacterized protein (Fragment) OS=Oreochromis niloticus PE=4 SV=1	0	0.389567	0.400538	0.669027	2.66221
comp142265_c3_seq1	---	0.0426443	0.790772	0.400538	4.15137	5.23993
comp125668_c0_seq1	tr|H2LRQ0|H2LRQ0_ORYLA Uncharacterized protein OS=Oryzias latipes GN=CELA1 (1 of 2) PE=3 SV=1	0.0426443	0.941106	0.400538	3.30305	7.61846
comp123330_c1_seq1	---	0	0	0.389567	0.790772	2.07039
comp139356_c0_seq6	---	0.189034	0	0.389567	0.704872	1.72247
comp143360_c0_seq1	tr|E6ZFA3|E6ZFA3_DICLA Nck-associated protein 1 OS=Dicentrarchus labrax GN=NCKAP1L PE=4 SV=1	0	0.0426443	0.389567	0.879706	2.37573
comp148305_c0_seq1	tr|F7D002|F7D002_XENTR Uncharacterized protein (Fragment) OS=Xenopus tropicalis PE=4 SV=1	0.0426443	0.0840643	0.389567	1.58015	6.60466
comp143485_c0_seq1	tr|G7Z069|G7Z069_ACISI Hepatic lipase OS=Acipenser sinensis GN=HL PE=2 SV=1	0.0285692	0.137504	0.389567	2.82375	4.31904
comp145046_c0_seq4	tr|H9ER33|H9ER33_MACMU Neural cell adhesion molecule 2 OS=Macaca mulatta GN=NCAM2 PE=2 SV=1	0.15056	0.137504	0.389567	1.02857	2.76341
comp137839_c0_seq1	tr|Q8QGW1|Q8QGW1_ANGJA Triglyceride lipase OS=Anguilla japonica GN=lip PE=2 SV=1	0.163499	0.214125	0.389567	0.176323	7.0387
comp130179_c0_seq1	---	0.0426443	0.555816	0.389567	0.669027	4.20477
comp145934_c0_seq1	tr|G3NKA7|G3NKA7_GASAC Uncharacterized protein (Fragment) OS=Gasterosteus aculeatus PE=4 SV=1	0.238787	0.0143553	0.378512	1.71809	3.22805
comp125902_c1_seq1	tr|T1FP41|T1FP41_HELRO Uncharacterized protein OS=Helobdella robusta PE=3 SV=1	0.0840643	0.176323	0.378512	0.678072	5.36947
comp135944_c0_seq7	---	0.0840643	0.526069	0.378512	1.47508	5.07168
comp148129_c0_seq7	tr|G1P5H1|G1P5H1_MYOLU Uncharacterized protein (Fragment) OS=Myotis lucifugus PE=4 SV=1	0	0.584963	0.378512	3.13258	4.45483
comp129904_c1_seq1	tr|K7FM00|K7FM00_PELSI Uncharacterized protein OS=Pelodiscus sinensis PE=3 SV=1	0.0703893	0.0840643	0.367371	3.28983	8.29025
comp84032_c0_seq1	tr|E7F8L7|E7F8L7_DANRE Uncharacterized protein OS=Danio rerio GN=LOC100535618 PE=4 SV=1	0.333424	0.15056	0.367371	1.37851	5.91097
comp149561_c0_seq1	tr|H0ZRG2|H0ZRG2_TAEGU Uncharacterized protein (Fragment) OS=Taeniopygia guttata GN=DST PE=4 SV=1	0.111031	0.910733	0.367371	2.1375	3.53107
comp136392_c0_seq1	tr|F6QI04|F6QI04_ORNAN Uncharacterized protein OS=Ornithorhynchus anatinus GN=ATP2B3 PE=3 SV=2	0.238787	0.0565835	0.356144	2.76341	4.03738
comp131673_c0_seq1	tr|Q5XGT2|Q5XGT2_XENLA LOC495147 protein OS=Xenopus laevis GN=vsnl1 PE=2 SV=1	0.0426443	0.111031	0.356144	2.39232	4.32121
comp122103_c0_seq1	tr|E7F332|E7F332_DANRE Uncharacterized protein OS=Danio rerio GN=CU469509.3 PE=4 SV=1	0.0565835	0.124328	0.356144	0.464668	2.80323
comp112645_c0_seq1	tr|D2D388|D2D388_9TELE Trypsinogen OS=Culter alburnus PE=2 SV=1	0	0.238787	0.356144	2.5656	7.82991
comp62056_c0_seq1	tr|H9G6L6|H9G6L6_ANOCA Uncharacterized protein (Fragment) OS=Anolis carolinensis GN=LOC100556138 PE=3 SV=1	0.163499	0.378512	0.356144	2.37851	8.52309
comp137950_c0_seq1	---	0	0	0.344828	1.97453	3.01078
comp126573_c0_seq2	---	0.0840643	0.0840643	0.344828	1.52105	3.57773
comp126898_c0_seq1	tr|K4FSX2|K4FSX2_CALMI Mucin-2-like protein OS=Callorhynchus milii PE=2 SV=1	0.298658	0.321928	0.344828	1.26303	5.72846
comp134342_c0_seq1	---	0	0	0.333424	0.613532	1.64616
comp149356_c0_seq1	tr|G1KGB9|G1KGB9_ANOCA Uncharacterized protein OS=Anolis carolinensis GN=LOC100557883 PE=4 SV=2	0.111031	0.704872	0.333424	2.19535	3.26754
comp121758_c0_seq1	---	0	0	0.321928	0.757023	1.87184
comp136166_c0_seq1	tr|F1Q9X3|F1Q9X3_DANRE Uncharacterized protein (Fragment) OS=Danio rerio GN=LOC793474 PE=4 SV=1	0	0.495695	0.321928	2.97269	4.21801
comp129485_c0_seq2	tr|E9QCL6|E9QCL6_DANRE Uncharacterized protein OS=Danio rerio GN=clstn3 PE=4 SV=1	0	0	0.31034	2.12433	3.47249
comp122902_c0_seq1	---	0.214125	0	0.31034	0	6.08428
comp143871_c0_seq1	tr|H3DG54|H3DG54_TETNG Uncharacterized protein OS=Tetraodon nigroviridis GN=C2ORF18 PE=4 SV=1	0	0.0703893	0.31034	1.73552	2.87971
comp148204_c1_seq1	tr|H2UPW2|H2UPW2_TAKRU Uncharacterized protein OS=Takifugu rubripes GN=LOC101073831 PE=4 SV=1	0.0703893	0.201634	0.31034	1.59455	4.64501
comp143365_c4_seq1	---	0	0.678072	0.31034	2.56803	4.43829
comp111478_c0_seq1	---	0.137504	0	0.298658	0.286881	2.55827
comp144564_c1_seq1	tr|Q8UVF5|Q8UVF5_MORAM GABAa receptor gamma2 subunit OS=Morone americana PE=2 SV=1	0.0703893	0.137504	0.298658	1.26903	2.99458
comp142655_c0_seq1	tr|U3JNG2|U3JNG2_FICAL Uncharacterized protein OS=Ficedula albicollis GN=ARR3 PE=4 SV=1	0.344828	0.263034	0.298658	1.82782	4.44162
comp144957_c0_seq1	tr|H3ANM3|H3ANM3_LATCH Uncharacterized protein OS=Latimeria chalumnae PE=4 SV=1	0.933573	0.275007	0.298658	2.21723	4.84348
comp137047_c0_seq5	tr|M4AN78|M4AN78_XIPMA Uncharacterized protein OS=Xiphophorus maculatus GN=OLFM4 (4 of 6) PE=4 SV=1	0	0.62293	0.298658	0.594549	2.28688
comp83233_c0_seq1	---	0	0	0.286881	1.02857	4.30451
comp129904_c0_seq1	tr|C1BKZ0|C1BKZ0_OSMMO Anionic trypsin-1 OS=Osmerus mordax GN=TRY1 PE=2 SV=1	0.124328	0	0.286881	2.43829	7.38465
comp122276_c0_seq2	---	0.137504	0.137504	0.286881	1.48543	4.22805
comp141230_c0_seq1	tr|B0R0K7|B0R0K7_DANRE Uncharacterized protein OS=Danio rerio GN=mpeg1 PE=4 SV=1	0.31034	0.163499	0.286881	1.80323	4.66164
comp136913_c0_seq3	tr|F6TC15|F6TC15_XENTR Uncharacterized protein (Fragment) OS=Xenopus tropicalis GN=tmprss5 PE=3 SV=1	0.0426443	0.189034	0.286881	0.111031	1.85599
comp129334_c0_seq1	tr|H3ADU2|H3ADU2_LATCH Uncharacterized protein OS=Latimeria chalumnae PE=3 SV=1	0.0285692	0.201634	0.286881	2.61824	6.01257
comp132690_c0_seq2	---	0.545968	0.238787	0.286881	0.731183	4.10518
comp137539_c0_seq1	---	0.475085	0.485427	0.286881	1.65535	6.97097
comp143294_c0_seq1	---	0.15056	0.831877	0.286881	0.443607	4.49185
comp120683_c0_seq1	---	0	0.263034	0.275007	0.963474	2.926
comp128668_c0_seq1	---	0	0.15056	0.263034	2.06005	6.89542
comp137633_c0_seq1	tr|H3ACS8|H3ACS8_LATCH Uncharacterized protein OS=Latimeria chalumnae PE=3 SV=1	0.286881	0.226509	0.263034	1.926	5.06393
comp127040_c0_seq1	tr|G3PP61|G3PP61_GASAC Uncharacterized protein OS=Gasterosteus aculeatus PE=4 SV=1	0	0.584963	0.263034	3.06523	9.67753
comp143294_c1_seq1	tr|C1BKU5|C1BKU5_OSMMO Tenomodulin OS=Osmerus mordax GN=TNMD PE=2 SV=1	0	1.12433	0.263034	0.389567	5.17233
comp113990_c0_seq1	tr|K7GE79|K7GE79_PELSI Uncharacterized protein (Fragment) OS=Pelodiscus sinensis GN=URAHP PE=3 SV=1	0	0	0.250962	0.238787	3.86394
comp140077_c0_seq1	tr|H3B1Z0|H3B1Z0_LATCH Uncharacterized protein (Fragment) OS=Latimeria chalumnae PE=4 SV=1	0	0.0426443	0.250962	0.85599	3.93263
comp146205_c0_seq2	tr|Q4SW15|Q4SW15_TETNG Chromosome undetermined SCAF13694, whole genome shotgun sequence OS=Tetraodon nigroviridis GN=GSTENG00011698001 PE=4 SV=1	0.62293	0.0703893	0.250962	0.545968	3.42223
comp118811_c0_seq1	tr|I3KDX0|I3KDX0_ORENI Uncharacterized protein (Fragment) OS=Oreochromis niloticus GN=MUC2 (2 of 3) PE=4 SV=1	0	0.0976108	0.250962	0.263034	4.85599
comp116073_c0_seq1	tr|K4GIH5|K4GIH5_CALMI Ubiquitin-like protein OS=Callorhynchus milii PE=4 SV=1	0.847997	0.238787	0.250962	0.650765	4.18507
comp148786_c3_seq1	---	0	0	0.238787	0.464668	2.28688
comp132846_c0_seq4	---	0	0	0.238787	0.31034	4.45418
comp126389_c0_seq1	---	0.238787	0	0.238787	0.495695	3.21412
comp142943_c0_seq6	tr|I3JQQ6|I3JQQ6_ORENI Uncharacterized protein (Fragment) OS=Oreochromis niloticus PE=4 SV=1	0	0.0840643	0.238787	0.641546	2.37851
comp118676_c0_seq1	tr|H3B5U7|H3B5U7_LATCH Uncharacterized protein OS=Latimeria chalumnae PE=4 SV=1	0.238787	0.0840643	0.238787	0.978196	3.93546
comp113700_c0_seq1	tr|F1NGR3|F1NGR3_CHICK Uncharacterized protein OS=Gallus gallus GN=LOC415664 PE=3 SV=2	0	0.124328	0.238787	3.04439	4.44824
comp140985_c5_seq19	tr|F7FDN2|F7FDN2_ORNAN Nuclear factor 1 OS=Ornithorhynchus anatinus GN=NFIB PE=3 SV=1	0.0703893	0.137504	0.238787	2.05658	5.09381
comp129819_c1_seq2	---	0	0	0.226509	1.51096	3.06695
comp128320_c0_seq1	---	0	0.0565835	0.226509	0.286881	1.36737
comp133645_c0_seq2	tr|K7FWU6|K7FWU6_PELSI Uncharacterized protein (Fragment) OS=Pelodiscus sinensis GN=TRBC2 PE=4 SV=1	0.0703893	0.111031	0.226509	0.0703893	1.29866
comp148188_c0_seq3	---	0.0143553	0.163499	0.226509	2.20477	5.44725
comp104426_c0_seq2	---	0	0.201634	0.226509	1.91073	3.02857
comp107094_c0_seq1	tr|Q7ZY39|Q7ZY39_XENLA MGC53945 protein OS=Xenopus laevis PE=4 SV=1	0.400538	0.400538	0.226509	4.97223	10.4346
comp139534_c0_seq1	tr|Q7SYX0|Q7SYX0_XENLA Serpina1d-prov protein OS=Xenopus laevis GN=serpina1 PE=2 SV=1	0.137504	0	0.214125	3.82985	9.36034
comp144391_c0_seq3	tr|F1QH68|F1QH68_DANRE Uncharacterized protein (Fragment) OS=Danio rerio GN=zgc:158706 PE=4 SV=1	0	0.0143553	0.214125	0.0840643	2.60407
comp147838_c0_seq1	tr|M3ZIE3|M3ZIE3_XIPMA Uncharacterized protein (Fragment) OS=Xiphophorus maculatus PE=4 SV=1	0.0565835	0.189034	0.214125	2.45681	4.74578
comp122997_c1_seq3	tr|C1BIQ4|C1BIQ4_OSMMO Arginase-1 OS=Osmerus mordax GN=ARGI1 PE=2 SV=1	0	0.9855	0.214125	0.641546	2.89336
comp147049_c0_seq1	---	0	0	0.201634	3.9241	5.48543
comp88073_c0_seq1	tr|H2VAC5|H2VAC5_TAKRU Uncharacterized protein (Fragment) OS=Takifugu rubripes GN=LOC101064787 PE=4 SV=1	0	0.0840643	0.201634	0.400538	4.63807
comp149215_c1_seq1	tr|T1WT79|T1WT79_PIMPR Solute carrier organic anion transporter family member 4A1 (Fragment) OS=Pimephales promelas GN=Oatp4a1 PE=2 SV=1	0.0703893	0.137504	0.201634	1.56071	4.14241
comp135668_c1_seq1	---	0.201634	0.137504	0.201634	0.275007	3.86888
comp128512_c0_seq1	---	0.555816	0.250962	0.201634	0.632268	9.17373
comp108041_c0_seq1	tr|Q5KSX8|Q5KSX8_ECHDE C-type lectin OS=Echidna delicatula GN=edl PE=2 SV=1	0	0.263034	0.201634	0	5.81686
comp143742_c0_seq1	tr|Q7ZVP3|Q7ZVP3_DANRE Matn1 protein (Fragment) OS=Danio rerio GN=matn1 PE=2 SV=1	0	0.333424	0.201634	0.0976108	5.06867
comp127644_c0_seq1	tr|H2TYP1|H2TYP1_TAKRU Uncharacterized protein OS=Takifugu rubripes GN=LOC101069382 PE=4 SV=1	0.389567	0.695994	0.201634	0	6.34483
comp140708_c0_seq1	tr|M4A1Y3|M4A1Y3_XIPMA Uncharacterized protein OS=Xiphophorus maculatus PE=4 SV=1	1.41143	0.731183	0.201634	6.10769	8.60563
comp123692_c0_seq4	tr|L9KAV2|L9KAV2_TUPCH Chromobox protein like protein 6 OS=Tupaia chinensis GN=TREES_T100013351 PE=4 SV=1	0	0	0.189034	0.0565835	2.78241
comp128904_c0_seq1	tr|F6YGU9|F6YGU9_XENTR Uncharacterized protein (Fragment) OS=Xenopus tropicalis GN=slc15a1 PE=3 SV=1	0.0565835	0.0285692	0.189034	4.89627	6.51995
comp146173_c2_seq1	tr|Q6AX24|Q6AX24_XENLA LOC446273 protein (Fragment) OS=Xenopus laevis GN=LOC446273 PE=2 SV=1	2.61824	0.226509	0.189034	4.36877	6.53652
comp122109_c0_seq1	tr|I3JZ02|I3JZ02_ORENI Uncharacterized protein (Fragment) OS=Oreochromis niloticus PE=3 SV=1	0	0.238787	0.189034	2.29572	7.34899
comp129003_c0_seq1	tr|E7F7P0|E7F7P0_DANRE Uncharacterized protein OS=Danio rerio GN=LOC100002173 PE=4 SV=1	0.485427	0.485427	0.189034	0.275007	3.07895
comp123960_c0_seq1	tr|Q90ZI4|Q90ZI4_PAGMA Phospholipase A2 (Precursor) OS=Pagrus major GN=ppla2-1 PE=2 SV=1	0	0	0.176323	0.659925	5.87627
comp123972_c0_seq2	tr|Q5KTT1|Q5KTT1_ANGJA Deoxyribonuclease OS=Anguilla japonica GN=DNASE1 PE=2 SV=1	0.226509	0	0.176323	1.0072	5.71946
comp144801_c1_seq1	---	0	0.0285692	0.176323	0.443607	3.41414
comp126540_c0_seq4	tr|F1QPE3|F1QPE3_DANRE Uncharacterized protein OS=Danio rerio GN=ebi3 PE=4 SV=1	0.526069	0.124328	0.176323	0.505891	2.96532
comp147484_c0_seq2	tr|F1SSS6|F1SSS6_PIG Microtubule-associated protein OS=Sus scrofa GN=MAP2 PE=4 SV=1	0.0565835	0.15056	0.176323	2.0635	3.37851
comp115246_c0_seq1	tr|H3B3W9|H3B3W9_LATCH Uncharacterized protein (Fragment) OS=Latimeria chalumnae PE=4 SV=1	0.176323	0.15056	0.176323	0.250962	5.20633
comp122790_c0_seq2	---	0	0.333424	0.176323	1.80735	8.42543
comp147838_c1_seq9	tr|H3B2W0|H3B2W0_LATCH Uncharacterized protein OS=Latimeria chalumnae PE=4 SV=1	0.124328	0.333424	0.176323	2.19535	4.54782
comp125553_c1_seq1	---	0	0	0.163499	0	8.40118
comp148164_c1_seq9	tr|F1REJ0|F1REJ0_DANRE Uncharacterized protein OS=Danio rerio GN=mybpc1 PE=4 SV=1	0.757023	0.176323	0.163499	1.23266	4.70929
comp117532_c0_seq1	---	0	0.275007	0.163499	0.575312	3.51602
comp134031_c1_seq1	tr|K7FXH5|K7FXH5_PELSI Uncharacterized protein OS=Pelodiscus sinensis GN=NMI PE=4 SV=1	0	0.799087	0.163499	1.51096	2.61353
comp101101_c0_seq1	tr|J7FBH7|J7FBH7_CRAGI Ubiquitin/ribosomal protein S27 OS=Crassostrea gigas PE=2 SV=1	0	0	0.15056	0	4.59335
comp143856_c3_seq1	tr|H2LW19|H2LW19_ORYLA Uncharacterized protein (Fragment) OS=Oryzias latipes PE=4 SV=1	0.189034	0	0.15056	0.137504	2.74416
comp135043_c1_seq1	tr|H3AIM0|H3AIM0_LATCH Uncharacterized protein OS=Latimeria chalumnae PE=3 SV=1	0.0565835	0.111031	0.15056	0.963474	3.30597
comp114182_c0_seq4	sp|Q674M7|HEMTN_HIRME Neurohemerythrin OS=Hirudo medicinalis PE=1 SV=1	0.0976108	0.124328	0.15056	0.163499	8.93905
comp127175_c0_seq4	---	0.111031	0.124328	0.15056	0.815575	4.73606
comp147356_c1_seq5	tr|F7BDS1|F7BDS1_XENTR Uncharacterized protein (Fragment) OS=Xenopus tropicalis PE=4 SV=1	0	0.214125	0.15056	0.823749	3.22805
comp147138_c0_seq14	tr|H3API4|H3API4_LATCH Uncharacterized protein OS=Latimeria chalumnae PE=4 SV=1	0	0.333424	0.15056	1.89142	3.66676
comp141175_c0_seq1	tr|H3B0L0|H3B0L0_LATCH Uncharacterized protein OS=Latimeria chalumnae PE=4 SV=1	0	0.831877	0.15056	0.594549	3.10601
comp133057_c1_seq1	---	0	0	0.137504	1.11103	4.19928
comp140521_c0_seq1	tr|E6ZH07|E6ZH07_DICLA Potassium voltage-gated channel subfamily A member 3 OS=Dicentrarchus labrax GN=KCNA3 PE=4 SV=1	0.0426443	0	0.137504	1.99277	3.41278
comp132846_c1_seq1	---	0.124328	0	0.137504	0	2.47768
comp120749_c2_seq1	tr|H3ACW8|H3ACW8_LATCH Uncharacterized protein OS=Latimeria chalumnae PE=4 SV=1	0.464668	0	0.137504	0.443607	7.60422
comp134870_c3_seq1	tr|I3KEK6|I3KEK6_ORENI Uncharacterized protein OS=Oreochromis niloticus GN=LOC100695604 PE=4 SV=1	0.594549	0	0.137504	0.831877	4.63807
comp137996_c0_seq1	tr|I3MBR1|I3MBR1_SPETR Uncharacterized protein OS=Spermophilus tridecemlineatus GN=CD36 PE=4 SV=1	0.0285692	0.163499	0.137504	2.53605	4.77663
comp142892_c0_seq1	tr|G3WV15|G3WV15_SARHA Uncharacterized protein (Fragment) OS=Sarcophilus harrisii GN=F2 PE=3 SV=1	0	0.189034	0.137504	0.367371	5.03694
comp118751_c0_seq1	tr|K7GFL0|K7GFL0_PELSI Uncharacterized protein OS=Pelodiscus sinensis GN=MYOM3 PE=4 SV=1	0.176323	0.214125	0.137504	1.8679	8.38948
comp139003_c2_seq1	tr|H3DQ28|H3DQ28_TETNG Uncharacterized protein OS=Tetraodon nigroviridis PE=4 SV=1	0.0976108	0.250962	0.137504	0.739848	2.32481
comp130503_c2_seq2	---	0.111031	0.321928	0.137504	0.422233	2.12433
comp118176_c0_seq1	---	0	0.422233	0.137504	0.124328	3.34625
comp121881_c0_seq1	tr|C1BKY1|C1BKY1_OSMMO Vitelline membrane outer layer protein 1 homolog OS=Osmerus mordax GN=VMO1 PE=2 SV=1	0	0	0.124328	3.25852	7.83124
comp145969_c0_seq3	tr|F1R5Z2|F1R5Z2_DANRE Uncharacterized protein OS=Danio rerio GN=fndc1 PE=4 SV=1	0.31034	0.0426443	0.124328	1.37295	3.34199
comp145646_c0_seq1	tr|M7B6D0|M7B6D0_CHEMY Stonustoxin subunit alpha OS=Chelonia mydas GN=UY3_15198 PE=3 SV=1	0.0840643	0.321928	0.124328	2.64155	4.80116
comp126826_c0_seq2	tr|I3JB86|I3JB86_ORENI Uncharacterized protein OS=Oreochromis niloticus GN=LOC100703009 PE=4 SV=1	0.632268	0.411426	0.124328	1.41143	4.90545
comp132969_c0_seq1	tr|E3TDH9|E3TDH9_9TELE Chymotrypsin-like elastase family member 2a OS=Ictalurus furcatus GN=CEL2A PE=2 SV=1	4.37434	1.40054	0.124328	3.74739	9.49478
comp124323_c0_seq1	tr|T1FNP6|T1FNP6_HELRO Uncharacterized protein OS=Helobdella robusta PE=3 SV=1	0	0.0703893	0.111031	0	5.10685
comp118417_c0_seq1	---	0	0.0976108	0.111031	0.757023	2.10769
comp81914_c0_seq2	tr|B5X6A6|B5X6A6_SALSA Cystatin OS=Salmo salar GN=CYT PE=2 SV=1	0	0.137504	0.111031	0.505891	6.06996
comp120749_c1_seq1	tr|H3ACW8|H3ACW8_LATCH Uncharacterized protein OS=Latimeria chalumnae PE=4 SV=1	0	0.15056	0.111031	0.704872	7.13689
comp63982_c0_seq1	sp|Q9GRJ3|RS23_LUMRU 40S ribosomal protein S23 OS=Lumbricus rubellus GN=RPS23 PE=2 SV=1	0	0	0.0976108	0	5.67356
comp121265_c0_seq1	tr|S5R5I0|S5R5I0_SALSA Aquaporin 8ab OS=Salmo salar GN=aqp8ab PE=2 SV=1	0	0	0.0976108	0.189034	5.80941
comp116659_c0_seq1	tr|H3AUK2|H3AUK2_LATCH Uncharacterized protein OS=Latimeria chalumnae PE=4 SV=1	0	0	0.0976108	0.321928	6.39043
comp116490_c0_seq1	tr|E7F3G4|E7F3G4_DANRE Uncharacterized protein OS=Danio rerio GN=CR855327.1 PE=4 SV=1	0	0	0.0976108	0.275007	1.93357
comp143221_c1_seq1	tr|T1DDG3|T1DDG3_CROHD B-cell lymphoma/leukemia 11B-like protein OS=Crotalus horridus PE=2 SV=1	0.0285692	0	0.0976108	1.64616	3.47638
comp132352_c0_seq1	tr|M7B6D0|M7B6D0_CHEMY Stonustoxin subunit alpha OS=Chelonia mydas GN=UY3_15198 PE=3 SV=1	0.0426443	0	0.0976108	0.992768	4.94111
comp127201_c0_seq1	tr|H3BGH6|H3BGH6_LATCH Uncharacterized protein (Fragment) OS=Latimeria chalumnae PE=3 SV=1	0.0426443	0	0.0976108	2.74631	3.86691
comp128679_c0_seq1	tr|F6TJ80|F6TJ80_XENTR Uncharacterized protein OS=Xenopus tropicalis GN=hspa1a PE=3 SV=1	0.704872	0	0.0976108	0.545968	6.63575
comp148305_c1_seq1	tr|H2LQS7|H2LQS7_ORYLA Uncharacterized protein (Fragment) OS=Oryzias latipes GN=LOC101155957 PE=4 SV=1	0.0703893	0.0426443	0.0976108	1.33914	5.80142
comp138113_c2_seq1	tr|H3ALY7|H3ALY7_LATCH Uncharacterized protein OS=Latimeria chalumnae PE=4 SV=1	0.411426	0.0426443	0.0976108	0.739848	3.82477
comp124327_c0_seq1	tr|F1Q9I4|F1Q9I4_DANRE Uncharacterized protein OS=Danio rerio GN=zgc:136930 PE=2 SV=1	0.0976108	0.0565835	0.0976108	2.07724	8.81144
comp121694_c1_seq1	tr|M7BRM1|M7BRM1_CHEMY Malignant fibrous histiocytoma-amplified sequence 1 like protein OS=Chelonia mydas GN=UY3_08115 PE=4 SV=1	0	0.0703893	0.0976108	0.443607	1.91456
comp108956_c0_seq1	tr|Q2VQN9|Q2VQN9_ICTPU NK-lysin type 1 OS=Ictalurus punctatus PE=2 SV=1	0.250962	0.137504	0.0976108	0.0976108	1.73118
comp120918_c0_seq6	---	0.0703893	0.298658	0.0976108	1	5.38024
comp97206_c0_seq1	tr|A6YFD2|A6YFD2_9ANNE Cytochrome c oxidase subunit 3 OS=Perionyx excavatus GN=COX3 PE=3 SV=1	0	0	0.0840643	0	6.80568
comp143925_c0_seq3	---	0	0	0.0840643	0	9.42622
comp141113_c4_seq5	tr|Q2I743|Q2I743_LUMTE Extracellular hemoglobin linker L2 subunit (Precursor) OS=Lumbricus terrestris PE=1 SV=1	0	0	0.0840643	0.189034	5.01614
comp124253_c0_seq1	---	0.0565835	0	0.0840643	0.464668	2.68257
comp138318_c1_seq1	tr|G3KG83|G3KG83_MISMI Warm-temperature-acclimation-associated 65-kDa protein OS=Misgurnus mizolepis GN=WAP65-2 PE=2 SV=1	0.0285692	0.0285692	0.0840643	2.42492	7.70106
comp136650_c0_seq1	tr|Q4RTR3|Q4RTR3_TETNG Chromosome 2 SCAF14997, whole genome shotgun sequence OS=Tetraodon nigroviridis GN=GSTENG00029144001 PE=4 SV=1	0.201634	0.0285692	0.0840643	0.0703893	1.40054
comp130667_c0_seq1	---	0.0703893	0.0703893	0.0840643	0.678072	4.28983
comp118597_c0_seq1	tr|H3B4J1|H3B4J1_LATCH Uncharacterized protein (Fragment) OS=Latimeria chalumnae PE=4 SV=1	0.0426443	0.137504	0.0840643	1.08406	4.50653
comp118755_c0_seq3	---	0.214125	0.298658	0.0840643	0.799087	2.34199
comp147530_c0_seq12	tr|H3B2T1|H3B2T1_LATCH Uncharacterized protein (Fragment) OS=Latimeria chalumnae PE=4 SV=1	0.0426443	1.10434	0.0840643	0.189034	3.21568
comp125584_c0_seq2	---	0	0	0.0703893	0	4.53107
comp125094_c0_seq10	tr|A8U9Y9|A8U9Y9_SIPNU Putative ribosomal protein P1 OS=Sipunculus nudus PE=3 SV=1	0	0	0.0703893	0	5.54288
comp129956_c0_seq2	tr|H2U095|H2U095_TAKRU Uncharacterized protein (Fragment) OS=Takifugu rubripes GN=LOC101073305 PE=4 SV=1	0	0	0.0703893	0.333424	3.38681
comp135321_c0_seq2	tr|M7AT57|M7AT57_CHEMY Transmembrane protein C19orf77 like protein OS=Chelonia mydas GN=UY3_16810 PE=4 SV=1	0.0426443	0	0.0703893	0.62293	4.20867
comp134104_c0_seq1	---	0.111031	0	0.0703893	0.163499	3.70708
comp132281_c0_seq1	tr|H3D640|H3D640_TETNG Claudin (Fragment) OS=Tetraodon nigroviridis PE=3 SV=1	0.356144	0	0.0703893	2.1177	4.29939
comp144233_c0_seq1	tr|S4R2N8|S4R2N8_MOUSE Dystonin OS=Mus musculus GN=Dst PE=4 SV=1	0.0285692	0.0143553	0.0703893	0.214125	3.4489
comp124662_c1_seq2	sp|Q34941|COX1_LUMTE Cytochrome c oxidase subunit 1 OS=Lumbricus terrestris GN=COI PE=3 SV=1	0.0840643	0.0840643	0.0703893	0.15056	9.58154
comp134873_c0_seq17	tr|E7EXQ2|E7EXQ2_DANRE Uncharacterized protein OS=Danio rerio GN=CABZ01067232.1 PE=4 SV=1	0.0840643	0.0840643	0.0703893	0.15056	1.54597
comp112918_c0_seq1	---	0	0.250962	0.0703893	0.124328	2.07039
comp127890_c0_seq2	tr|A9LMJ6|A9LMJ6_HALDI Ribosomal protein S9 OS=Haliotis discus discus PE=2 SV=1	0	0	0.0565835	0	4.81352
comp144828_c1_seq1	tr|H0YW08|H0YW08_TAEGU Uncharacterized protein OS=Taeniopygia guttata GN=ITGA1 PE=3 SV=1	0	0	0.0565835	1.13093	2.9782
comp125762_c0_seq1	tr|O57451|O57451_CHICK Mannan-binding lectin (Fragment) OS=Gallus gallus GN=cMBl PE=2 SV=1	0	0	0.0565835	0	2.25399
comp130691_c0_seq1	tr|H3BF61|H3BF61_LATCH Uncharacterized protein (Fragment) OS=Latimeria chalumnae PE=4 SV=1	0.0426443	0	0.0565835	0.31034	2.17632
comp145693_c0_seq4	tr|H2RIX4|H2RIX4_TAKRU Uncharacterized protein (Fragment) OS=Takifugu rubripes GN=LOC101063402 PE=3 SV=1	0.0703893	0	0.0565835	0.83996	3.23573
comp61171_c0_seq1	tr|F1PI75|F1PI75_CANFA Uncharacterized protein (Fragment) OS=Canis familiaris GN=CELA3B PE=3 SV=2	0.0840643	0	0.0565835	3.34483	6.80864
comp138191_c1_seq1	tr|I3JZ57|I3JZ57_ORENI Amine oxidase OS=Oreochromis niloticus GN=LOC100696662 PE=3 SV=1	0.0285692	0.0285692	0.0565835	0.111031	5.13996
comp118254_c0_seq1	tr|T1EMI8|T1EMI8_HELRO Uncharacterized protein OS=Helobdella robusta PE=3 SV=1	0.0285692	0.0285692	0.0565835	0.111031	4.78869
comp136701_c0_seq1	tr|K7FRE3|K7FRE3_PELSI Uncharacterized protein (Fragment) OS=Pelodiscus sinensis GN=COCH PE=4 SV=1	0.176323	0.0426443	0.0565835	0.214125	3.77926
comp143039_c1_seq1	---	0	0.0565835	0.0565835	0.604071	5.29057
comp126015_c0_seq1	---	0	0.0703893	0.0565835	0.15056	1.5008
comp117833_c0_seq1	tr|E7FL14|E7FL14_CARAU Dermatopontin OS=Carassius auratus PE=2 SV=2	0	0.0703893	0.0565835	0.15056	4.0917
comp140490_c0_seq2	tr|T2HPI4|T2HPI4_ONCMY Solute carrier family 10 member 1 OS=Oncorhynchus mykiss GN=slc10a1 PE=2 SV=1	0.226509	0.111031	0.0565835	3.42895	4.49506
comp140739_c0_seq1	tr|H3B2U1|H3B2U1_LATCH Uncharacterized protein (Fragment) OS=Latimeria chalumnae PE=4 SV=1	0.0976108	0.15056	0.0565835	0.137504	2.60881
comp147644_c2_seq4	tr|H2UHA4|H2UHA4_TAKRU Uncharacterized protein (Fragment) OS=Takifugu rubripes GN=RYR3 (1 of 2) PE=4 SV=1	0.0426443	0.189034	0.0565835	1.28096	4.21956
comp139312_c0_seq1	tr|I3K6N7|I3K6N7_ORENI Uncharacterized protein OS=Oreochromis niloticus PE=4 SV=1	0.0143553	0.333424	0.0565835	0.782409	4.20555
comp141258_c1_seq1	---	0	0.344828	0.0565835	1.42223	4.63923
comp116056_c0_seq1	tr|Q4D8U5|Q4D8U5_TRYCC Universal minicircle sequence binding protein (UMSBP), putative OS=Trypanosoma cruzi (strain CL Brener) GN=Tc00.1047053503781.90 PE=4 SV=1	0	0	0.0426443	0	3.81762
comp131861_c0_seq6	---	0	0	0.0426443	0.389567	4.44361
comp54784_c0_seq1	---	0	0	0.0426443	0.422233	2.83996
comp127020_c0_seq2	tr|K4G0N6|K4G0N6_CALMI Putative E3 ubiquitin-protein ligase OS=Callorhynchus milii PE=2 SV=1	0.0565835	0	0.0426443	0.333424	2.64386
comp146899_c0_seq1	tr|F5GXJ2|F5GXJ2_HUMAN Fc receptor-like protein 5 OS=Homo sapiens GN=FCRL5 PE=2 SV=1	0	0.0285692	0.0426443	0.0426443	1.3505
comp138861_c0_seq1	tr|Q0VJ92|Q0VJ92_ONCMY Perforin OS=Oncorhynchus mykiss GN=prf1 PE=2 SV=2	0.344828	0.0285692	0.0426443	0.176323	1.9222
comp139803_c0_seq2	tr|E1C1G8|E1C1G8_CHICK Uncharacterized protein OS=Gallus gallus GN=FBLN5 PE=4 SV=1	0.0143553	0.0426443	0.0426443	1.1177	4.02326
comp148284_c0_seq1	tr|F1QS73|F1QS73_DANRE Uncharacterized protein (Fragment) OS=Danio rerio PE=4 SV=1	0.411426	0.275007	0.0426443	0.62293	3.76022
comp149191_c0_seq2	tr|K7GBG2|K7GBG2_PELSI Uncharacterized protein OS=Pelodiscus sinensis PE=4 SV=1	0.176323	0.298658	0.0426443	0.565597	2.97085
comp145539_c0_seq2	tr|F6ZJ96|F6ZJ96_XENTR Uncharacterized protein (Fragment) OS=Xenopus tropicalis GN=cdhr3 PE=4 SV=1	0	0	0.0285692	0.773996	2.82375
comp136899_c0_seq4	tr|R7UXR1|R7UXR1_CAPTE Uncharacterized protein OS=Capitella teleta GN=CAPTEDRAFT_212380 PE=4 SV=1	0	0	0.0285692	0	3.54844
comp96707_c0_seq1	tr|Q642W1|Q642W1_RIFPA NADH-ubiquinone oxidoreductase chain 4 (Fragment) OS=Riftia pachyptila GN=nad4 PE=3 SV=1	0	0	0.0285692	0	4.1635
comp149636_c0_seq1	tr|Q2UXW3|Q2UXW3_LUMTE NADH-ubiquinone oxidoreductase chain 2 (Fragment) OS=Lumbricus terrestris GN=nd2 PE=3 SV=1	0	0	0.0285692	0	4.96763
comp46000_c0_seq1	tr|U3QY30|U3QY30_9ANNE NADH dehydrogenase subunit 5 OS=Tonoscolex birmanicus GN=ND5 PE=4 SV=1	0	0	0.0285692	0	5.3427
comp149643_c0_seq1	tr|Q642W1|Q642W1_RIFPA NADH-ubiquinone oxidoreductase chain 4 (Fragment) OS=Riftia pachyptila GN=nad4 PE=3 SV=1	0	0	0.0285692	0	5.38267
comp128790_c1_seq1	tr|M3XGZ2|M3XGZ2_LATCH Uncharacterized protein OS=Latimeria chalumnae PE=3 SV=1	0	0	0.0285692	0.565597	5.64731
comp136376_c0_seq2	---	0	0	0.0285692	1.62761	3.27501
comp137005_c0_seq2	tr|I3KYX0|I3KYX0_ORENI Uncharacterized protein (Fragment) OS=Oreochromis niloticus GN=LOC100699730 PE=4 SV=1	0	0	0.0285692	0.286881	2.7761
comp123333_c0_seq1	tr|F6ZNY9|F6ZNY9_ORNAN Uncharacterized protein OS=Ornithorhynchus anatinus GN=SFTPD PE=4 SV=1	0	0	0.0285692	0.275007	1.63227
comp136205_c5_seq1	tr|K7F810|K7F810_PELSI Uncharacterized protein OS=Pelodiscus sinensis GN=ALDH8A1 PE=3 SV=1	0.0703893	0	0.0285692	2.67582	5.23266
comp149012_c1_seq2	tr|M7BB88|M7BB88_CHEMY Aggrecan core protein OS=Chelonia mydas GN=UY3_07594 PE=4 SV=1	0.0143553	0.0143553	0.0285692	1.02857	3.91265
comp124662_c0_seq1	tr|A6YFD2|A6YFD2_9ANNE Cytochrome c oxidase subunit 3 OS=Perionyx excavatus GN=COX3 PE=3 SV=1	0	0.0285692	0.0285692	0	6.78346
comp148840_c0_seq2	tr|E7EZD3|E7EZD3_DANRE Uncharacterized protein OS=Danio rerio GN=abcb11b PE=4 SV=1	0.163499	0.0426443	0.0285692	0.695994	4.07895
comp143039_c0_seq1	tr|D3WGD5|D3WGD5_CTEID Glucokinase OS=Ctenopharyngodon idella GN=GK PE=2 SV=1	0	0.0840643	0.0285692	0.782409	5.87012
comp140116_c0_seq1	tr|I3K269|I3K269_ORENI Uncharacterized protein (Fragment) OS=Oreochromis niloticus GN=RYR3 (1 of 2) PE=4 SV=1	0.214125	0.0976108	0.0285692	1.03562	3.82883
comp132404_c0_seq1	tr|R7UQF3|R7UQF3_CAPTE Uncharacterized protein OS=Capitella teleta GN=CAPTEDRAFT_229004 PE=4 SV=1	0	0	0.0143553	0	3.10434
comp132974_c0_seq2	tr|C5IWA6|C5IWA6_9ANNE NADH-ubiquinone oxidoreductase chain 1 (Fragment) OS=Aporrectodea molleri GN=ND1 PE=3 SV=1	0	0	0.0143553	0	6.33682
comp120734_c0_seq1	tr|H2ZVV8|H2ZVV8_LATCH Uncharacterized protein (Fragment) OS=Latimeria chalumnae PE=4 SV=1	0	0	0.0143553	3.42895	6.79584
comp141135_c0_seq1	tr|H3B0Z9|H3B0Z9_LATCH Uncharacterized protein (Fragment) OS=Latimeria chalumnae PE=4 SV=1	0	0	0.0143553	0.275007	3.40463
comp149585_c0_seq1	tr|E5LP95|E5LP95_9ANNE Cytochrome c oxidase subunit 1 OS=Eisenia andrei PE=2 SV=1	0	0.0285692	0.0143553	0	7.47565
comp145474_c0_seq1	tr|T1ED35|T1ED35_HELRO Uncharacterized protein OS=Helobdella robusta PE=4 SV=1	0	0	0	0	1.73118
comp90339_c0_seq2	---	0	0	0	0	1.94111
comp46826_c0_seq3	tr|U3D3L7|U3D3L7_CALJA Radixin isoform 1 OS=Callithrix jacchus GN=RDX PE=2 SV=1	0	0	0	0	2.08066
comp143694_c0_seq1	tr|T1J9X6|T1J9X6_STRMM Uncharacterized protein OS=Strigamia maritima PE=4 SV=1	0	0	0	0	2.27501
comp125688_c0_seq1	tr|R7UUZ8|R7UUZ8_CAPTE Uncharacterized protein OS=Capitella teleta GN=CAPTEDRAFT_150577 PE=4 SV=1	0	0	0	0	2.31034
comp138477_c0_seq1	tr|T1FP05|T1FP05_HELRO Uncharacterized protein OS=Helobdella robusta PE=4 SV=1	0	0	0	0	2.32481
comp78853_c0_seq1	tr|Q5CD25|Q5CD25_EISFO Valosin containing protein-1 OS=Eisenia foetida GN=evcp-1 PE=2 SV=1	0	0	0	0	2.42761
comp144891_c0_seq1	tr|H3JP45|H3JP45_STRPU Uncharacterized protein OS=Strongylocentrotus purpuratus PE=4 SV=1	0	0	0	0	2.47508
comp131018_c0_seq1	tr|T1EFU7|T1EFU7_HELRO Uncharacterized protein OS=Helobdella robusta PE=4 SV=1	0	0	0	0	2.54844
comp143936_c0_seq2	tr|F7IPC7|F7IPC7_CALJA Uncharacterized protein OS=Callithrix jacchus GN=TNIP1 PE=4 SV=1	0	0	0	0	2.64386
comp119193_c0_seq1	tr|T1EDN0|T1EDN0_HELRO Uncharacterized protein OS=Helobdella robusta PE=3 SV=1	0	0	0	0	2.72901
comp141005_c0_seq2	tr|R7TQ71|R7TQ71_CAPTE Uncharacterized protein OS=Capitella teleta GN=CAPTEDRAFT_154655 PE=4 SV=1	0	0	0	0	2.78869
comp148260_c0_seq3	tr|R7VBD0|R7VBD0_CAPTE Uncharacterized protein OS=Capitella teleta GN=CAPTEDRAFT_182417 PE=4 SV=1	0	0	0	0	2.80323
comp136508_c0_seq1	tr|R7UL82|R7UL82_CAPTE Uncharacterized protein OS=Capitella teleta GN=CAPTEDRAFT_164782 PE=4 SV=1	0	0	0	0	2.80941
comp129572_c0_seq1	tr|B0L0Y3|B0L0Y3_PINFU RNA-binding protein OS=Pinctada fucata PE=2 SV=1	0	0	0	0	2.84398
comp131005_c0_seq1	tr|T1ECZ8|T1ECZ8_HELRO Uncharacterized protein OS=Helobdella robusta PE=4 SV=1	0	0	0	0	2.87381
comp127561_c0_seq2	tr|T1EG24|T1EG24_HELRO Uncharacterized protein OS=Helobdella robusta PE=3 SV=1	0	0	0	0	2.90497
comp130273_c0_seq4	tr|Q25395|Q25395_LUMRU Lumbrokinase-3(1) (Precursor) OS=Lumbricus rubellus PE=2 SV=1	0	0	0	0	2.97453
comp113580_c0_seq1	tr|T1G909|T1G909_HELRO Uncharacterized protein OS=Helobdella robusta PE=4 SV=1	0	0	0	0	2.98185
comp120533_c0_seq2	tr|G3X0E5|G3X0E5_SARHA Uncharacterized protein (Fragment) OS=Sarcophilus harrisii GN=HNRNPA2B1 PE=4 SV=1	0	0	0	0	2.99458
comp148770_c0_seq2	tr|T1FAT5|T1FAT5_HELRO Uncharacterized protein OS=Helobdella robusta PE=4 SV=1	0	0	0	0.0143553	3.0197
comp127963_c0_seq3	tr|R7V957|R7V957_CAPTE Uncharacterized protein OS=Capitella teleta GN=CAPTEDRAFT_170203 PE=4 SV=1	0	0	0	0	3.07724
comp125585_c0_seq1	tr|Q5XGG6|Q5XGG6_XENTR LOC496495 protein (Fragment) OS=Xenopus tropicalis GN=LOC496495 PE=2 SV=1	0	0	0	0	3.12433
comp134157_c0_seq1	tr|K1RJH5|K1RJH5_CRAGI Polyadenylate-binding protein 4 OS=Crassostrea gigas GN=CGI_10021647 PE=4 SV=1	0	0	0	0	3.14241
comp120567_c0_seq1	tr|T1FQJ5|T1FQJ5_HELRO Uncharacterized protein OS=Helobdella robusta PE=4 SV=1	0	0	0	0	3.17153
comp124463_c0_seq1	tr|T1G8Z4|T1G8Z4_HELRO Uncharacterized protein OS=Helobdella robusta PE=4 SV=1	0	0	0	0	3.17632
comp122694_c0_seq1	tr|A5D6H9|A5D6H9_9ANNE Tropomyosin (Fragment) OS=Lumbriculus sp. YSL-2003 PE=2 SV=1	0	0	0	0	3.20477
comp116272_c0_seq1	tr|T1FP48|T1FP48_HELRO Fructose-bisphosphate aldolase OS=Helobdella robusta PE=3 SV=1	0	0	0	0	3.21878
comp126013_c0_seq1	tr|R7TJI8|R7TJI8_CAPTE Malate dehydrogenase OS=Capitella teleta GN=CAPTEDRAFT_152540 PE=3 SV=1	0	0	0	0	3.2854
comp127533_c0_seq3	tr|Q5ZMJ0|Q5ZMJ0_CHICK Peptidyl-prolyl cis-trans isomerase OS=Gallus gallus GN=PPIF PE=2 SV=1	0	0	0	0	3.36036
comp35977_c0_seq1	tr|F6QXH6|F6QXH6_CIOIN Peptidyl-prolyl cis-trans isomerase OS=Ciona intestinalis GN=LOC100177752 PE=3 SV=2	0	0	0	0	3.38128
comp132182_c0_seq1	tr|T1FMZ8|T1FMZ8_HELRO Adenosylhomocysteinase OS=Helobdella robusta PE=3 SV=1	0	0	0	0	3.40054
comp120552_c0_seq1	tr|M4AR51|M4AR51_XIPMA Uncharacterized protein (Fragment) OS=Xiphophorus maculatus PE=4 SV=1	0	0	0	0	3.41549
comp128055_c0_seq2	tr|R7UAC7|R7UAC7_CAPTE Uncharacterized protein OS=Capitella teleta GN=CAPTEDRAFT_182721 PE=4 SV=1	0	0	0	0	3.45022
comp133804_c0_seq1	tr|Q2I743|Q2I743_LUMTE Extracellular hemoglobin linker L2 subunit (Precursor) OS=Lumbricus terrestris PE=1 SV=1	0	0	0	0	3.45681
comp129714_c1_seq3	tr|R7TYA4|R7TYA4_CAPTE Uncharacterized protein OS=Capitella teleta GN=CAPTEDRAFT_149599 PE=4 SV=1	0	0	0	0	3.5509
[truncated: 212 more rows]
