# Supplementary material for: Transcriptome Sequencing, De Novo Assembly and Differential Gene Expression Analysis of the Early Development of Acipenser baeri
Source: PLoS One. 2015 Sep 11;10(9):e0137450. doi: 10.1371/journal.pone.0137450 (PMC4567377; doi:10.1371/journal.pone.0137450)
Supplement: S13 File — (XLS) [file pone.0137450.s016.xls]

## Sheet: GO T1 stage
GO_id	GO_term	GO_category	GO_rank	Num_of_symbols_in_list_in_GO	Percentage_of_symbols_in_list	Num_of_symbols_in_bglist_in_GO	Num_of_symbols_in_list	Num_of_symbols_in_bglist	Symbols_in_list	Fold_enrichment	Pvalue	FDR
GO:0009790	embryo development	biological_process	4	44	0.175299	1310	251	36339	comp146510_c0_seq1,comp144729_c1_seq2,comp137439_c0_seq2,comp132811_c1_seq3,comp138223_c0_seq1,comp141980_c0_seq1,comp141685_c0_seq1,comp144427_c1_seq2,comp142632_c0_seq1,comp135531_c0_seq2,comp133352_c0_seq1,comp136031_c3_seq1,comp138451_c0_seq1,comp138472_c0_seq2,comp138971_c1_seq13,comp121844_c1_seq1,comp146942_c2_seq1,comp138318_c0_seq2,comp137461_c3_seq1,comp131779_c0_seq1,comp140475_c1_seq2…	4.86274	3.13474e-18	8.86817e-15
GO:0007275	multicellular organismal development	biological_process	3	78	0.310757	4147	251	36339	comp138717_c0_seq3,comp146510_c0_seq1,comp144729_c1_seq2,comp137439_c0_seq2,comp132811_c1_seq3,comp147004_c1_seq2,comp138223_c0_seq1,comp141980_c0_seq1,comp140690_c0_seq2,comp141685_c0_seq1,comp135318_c0_seq1,comp129822_c0_seq1,comp144427_c1_seq2,comp146642_c0_seq4,comp142632_c0_seq1,comp139711_c0_seq1,comp149094_c1_seq1,comp135531_c0_seq2,comp133352_c0_seq1,comp136031_c3_seq1,comp138451_c0_seq1,…	2.72308	4.53626e-17	6.41654e-14
GO:0003002	regionalization	biological_process	5	25	0.0996016	417	251	36339	comp137439_c0_seq2,comp132811_c1_seq3,comp138223_c0_seq1,comp141980_c0_seq1,comp140690_c0_seq2,comp141685_c0_seq1,comp142632_c0_seq1,comp133352_c0_seq1,comp138971_c1_seq13,comp146942_c2_seq1,comp138318_c0_seq2,comp143475_c0_seq2,comp134331_c0_seq1,comp139298_c0_seq1,comp133370_c0_seq10,comp147043_c2_seq2,comp139298_c1_seq1,comp144528_c0_seq2,comp128696_c0_seq2,comp142965_c0_seq1,comp130387_c1_seq…	8.67967	2.61837e-16	2.46912e-13
GO:0005634	nucleus	cellular_component	7	122	0.514768	7327	237	27176	comp138257_c2_seq1,comp140823_c1_seq1,comp145576_c1_seq3,comp145576_c0_seq1,comp138717_c0_seq3,comp146510_c0_seq1,comp144729_c1_seq2,comp137439_c0_seq2,comp144461_c1_seq1,comp118767_c0_seq1,comp147004_c1_seq2,comp138735_c3_seq1,comp138223_c0_seq1,comp144980_c0_seq2,comp129068_c1_seq1,comp133482_c0_seq2,comp134874_c0_seq2,comp135318_c0_seq1,comp137317_c1_seq1,comp138860_c1_seq1,comp133964_c0_seq1,…	1.90929	8.25085e-16	4.92615e-13
GO:0007389	pattern specification process	biological_process	4	28	0.111554	577	251	36339	comp137439_c0_seq2,comp132811_c1_seq3,comp138223_c0_seq1,comp141980_c0_seq1,comp140690_c0_seq2,comp141685_c0_seq1,comp142632_c0_seq1,comp133352_c0_seq1,comp138451_c0_seq1,comp138971_c1_seq13,comp146942_c2_seq1,comp138318_c0_seq2,comp131779_c0_seq1,comp143475_c0_seq2,comp134331_c0_seq1,comp139298_c0_seq1,comp133370_c0_seq10,comp147043_c2_seq2,comp133476_c0_seq2,comp139298_c1_seq1,comp144528_c0_seq…	7.02557	8.70653e-16	4.92615e-13
GO:0060255	regulation of macromolecule metabolic process	biological_process	4	85	0.338645	5080	251	36339	comp138257_c2_seq1,comp145576_c1_seq3,comp145576_c0_seq1,comp138717_c0_seq3,comp146510_c0_seq1,comp137831_c0_seq2,comp137439_c0_seq2,comp132811_c1_seq3,comp143448_c2_seq1,comp138223_c0_seq1,comp129068_c1_seq1,comp133482_c0_seq2,comp141980_c0_seq1,comp141685_c0_seq1,comp135318_c0_seq1,comp146642_c0_seq4,comp144300_c1_seq3,comp142632_c0_seq1,comp149094_c1_seq1,comp135531_c0_seq2,comp130086_c0_seq1,…	2.42245	1.13166e-15	5.33577e-13
GO:0080090	regulation of primary metabolic process	biological_process	4	87	0.346614	5399	251	36339	comp138257_c2_seq1,comp145576_c1_seq3,comp145576_c0_seq1,comp138717_c0_seq3,comp146510_c0_seq1,comp137831_c0_seq2,comp137439_c0_seq2,comp132811_c1_seq3,comp143448_c2_seq1,comp138223_c0_seq1,comp129068_c1_seq1,comp133482_c0_seq2,comp141980_c0_seq1,comp136801_c0_seq2,comp141685_c0_seq1,comp135318_c0_seq1,comp146642_c0_seq4,comp144300_c1_seq3,comp142632_c0_seq1,comp149094_c1_seq1,comp135531_c0_seq2,…	2.33295	4.20562e-15	1.62161e-12
GO:0019222	regulation of metabolic process	biological_process	3	99	0.394422	6681	251	36339	comp138257_c2_seq1,comp145576_c1_seq3,comp145576_c0_seq1,comp138717_c0_seq3,comp146510_c0_seq1,comp137831_c0_seq2,comp137439_c0_seq2,comp132811_c1_seq3,comp143448_c2_seq1,comp138223_c0_seq1,comp129068_c1_seq1,comp133482_c0_seq2,comp141980_c0_seq1,comp136801_c0_seq2,comp141685_c0_seq1,comp135318_c0_seq1,comp146642_c0_seq4,comp144300_c1_seq3,comp142632_c0_seq1,comp149094_c1_seq1,comp135531_c0_seq2,…	2.14532	4.58569e-15	1.62161e-12
GO:0031323	regulation of cellular metabolic process	biological_process	4	87	0.346614	5455	251	36339	comp138257_c2_seq1,comp145576_c1_seq3,comp145576_c0_seq1,comp138717_c0_seq3,comp146510_c0_seq1,comp137831_c0_seq2,comp137439_c0_seq2,comp132811_c1_seq3,comp143448_c2_seq1,comp138223_c0_seq1,comp129068_c1_seq1,comp133482_c0_seq2,comp141980_c0_seq1,comp136801_c0_seq2,comp141685_c0_seq1,comp135318_c0_seq1,comp146642_c0_seq4,comp144300_c1_seq3,comp142632_c0_seq1,comp149094_c1_seq1,comp135531_c0_seq2,…	2.309	7.76183e-15	2.4398e-12
GO:0044767	single-organism developmental process	biological_process	2	71	0.282869	3887	251	36339	comp138257_c2_seq1,comp138717_c0_seq3,comp146510_c0_seq1,comp144729_c1_seq2,comp137439_c0_seq2,comp132811_c1_seq3,comp147004_c1_seq2,comp138223_c0_seq1,comp141980_c0_seq1,comp141685_c0_seq1,comp135318_c0_seq1,comp144427_c1_seq2,comp146642_c0_seq4,comp142632_c0_seq1,comp149094_c1_seq1,comp135531_c0_seq2,comp133352_c0_seq1,comp136031_c3_seq1,comp138451_c0_seq1,comp138472_c0_seq2,comp138971_c1_seq13…	2.6445	8.7166e-15	2.46593e-12
GO:0032502	developmental process	biological_process	1	79	0.314741	4676	251	36339	comp138257_c2_seq1,comp138717_c0_seq3,comp146510_c0_seq1,comp144729_c1_seq2,comp137439_c0_seq2,comp132811_c1_seq3,comp147004_c1_seq2,comp138223_c0_seq1,comp141980_c0_seq1,comp140690_c0_seq2,comp141685_c0_seq1,comp135318_c0_seq1,comp129822_c0_seq1,comp144427_c1_seq2,comp146642_c0_seq4,comp142632_c0_seq1,comp139711_c0_seq1,comp149094_c1_seq1,comp135531_c0_seq2,comp133352_c0_seq1,comp136031_c3_seq1,…	2.44597	1.09068e-14	2.80503e-12
GO:0009888	tissue development	biological_process	3	40	0.159363	1386	251	36339	comp138717_c0_seq3,comp146510_c0_seq1,comp137439_c0_seq2,comp132811_c1_seq3,comp147004_c1_seq2,comp138223_c0_seq1,comp141980_c0_seq1,comp141685_c0_seq1,comp129822_c0_seq1,comp142632_c0_seq1,comp133352_c0_seq1,comp138451_c0_seq1,comp138971_c1_seq13,comp145300_c1_seq1,comp146942_c2_seq1,comp138318_c0_seq2,comp137461_c3_seq1,comp131779_c0_seq1,comp140475_c1_seq2,comp143475_c0_seq2,comp140475_c0_seq1…	4.17827	1.94953e-14	4.59602e-12
GO:0003677	DNA binding	molecular_function	4	69	0.269531	3930	256	38720	comp138257_c2_seq1,comp138717_c0_seq3,comp146510_c0_seq1,comp137831_c0_seq2,comp137439_c0_seq2,comp141388_c1_seq1,comp138223_c0_seq1,comp127403_c1_seq2,comp133482_c0_seq2,comp141980_c0_seq1,comp135318_c0_seq1,comp137317_c1_seq1,comp133964_c0_seq1,comp146642_c0_seq4,comp135489_c0_seq2,comp111561_c0_seq1,comp133352_c0_seq1,comp143861_c0_seq7,comp147248_c0_seq1,comp136031_c3_seq1,comp138451_c0_seq1,…	2.65553	2.178e-14	4.73967e-12
GO:0048856	anatomical structure development	biological_process	2	72	0.286853	4104	251	36339	comp138717_c0_seq3,comp146510_c0_seq1,comp144729_c1_seq2,comp137439_c0_seq2,comp132811_c1_seq3,comp147004_c1_seq2,comp138223_c0_seq1,comp141980_c0_seq1,comp141685_c0_seq1,comp135318_c0_seq1,comp129822_c0_seq1,comp144427_c1_seq2,comp146642_c0_seq4,comp142632_c0_seq1,comp149094_c1_seq1,comp135531_c0_seq2,comp133352_c0_seq1,comp136031_c3_seq1,comp138451_c0_seq1,comp138472_c0_seq2,comp138971_c1_seq13…	2.53995	4.07204e-14	8.22843e-12
GO:2000112	regulation of cellular macromolecule biosynthetic process	biological_process	6	70	0.278884	3976	251	36339	comp138257_c2_seq1,comp138717_c0_seq3,comp146510_c0_seq1,comp137831_c0_seq2,comp137439_c0_seq2,comp132811_c1_seq3,comp138223_c0_seq1,comp129068_c1_seq1,comp133482_c0_seq2,comp141980_c0_seq1,comp141685_c0_seq1,comp135318_c0_seq1,comp146642_c0_seq4,comp144300_c1_seq3,comp142632_c0_seq1,comp149094_c1_seq1,comp135489_c0_seq2,comp142979_c0_seq1,comp143861_c0_seq7,comp136031_c3_seq1,comp138451_c0_seq1,…	2.54889	8.85679e-14	1.67039e-11
GO:0007498	mesoderm development	biological_process	4	14	0.0557769	120	251	36339	comp137439_c0_seq2,comp132811_c1_seq3,comp138223_c0_seq1,comp138451_c0_seq1,comp138971_c1_seq13,comp131779_c0_seq1,comp134331_c0_seq1,comp139298_c0_seq1,comp147043_c2_seq2,comp133476_c0_seq2,comp139298_c1_seq1,comp137758_c0_seq1,comp129722_c1_seq2,comp133260_c0_seq1	16.8906	1.36611e-13	2.41545e-11
GO:0010468	regulation of gene expression	biological_process	5	72	0.286853	4227	251	36339	comp138257_c2_seq1,comp138717_c0_seq3,comp146510_c0_seq1,comp137831_c0_seq2,comp137439_c0_seq2,comp132811_c1_seq3,comp138223_c0_seq1,comp129068_c1_seq1,comp133482_c0_seq2,comp141980_c0_seq1,comp141685_c0_seq1,comp135318_c0_seq1,comp146642_c0_seq4,comp144300_c1_seq3,comp142632_c0_seq1,comp149094_c1_seq1,comp135531_c0_seq2,comp135489_c0_seq2,comp142979_c0_seq1,comp143861_c0_seq7,comp136031_c3_seq1,…	2.46604	1.77709e-13	2.95729e-11
GO:0010556	regulation of macromolecule biosynthetic process	biological_process	5	70	0.278884	4058	251	36339	comp138257_c2_seq1,comp138717_c0_seq3,comp146510_c0_seq1,comp137831_c0_seq2,comp137439_c0_seq2,comp132811_c1_seq3,comp138223_c0_seq1,comp129068_c1_seq1,comp133482_c0_seq2,comp141980_c0_seq1,comp141685_c0_seq1,comp135318_c0_seq1,comp146642_c0_seq4,comp144300_c1_seq3,comp142632_c0_seq1,comp149094_c1_seq1,comp135489_c0_seq2,comp142979_c0_seq1,comp143861_c0_seq7,comp136031_c3_seq1,comp138451_c0_seq1,…	2.49738	2.38664e-13	3.75101e-11
GO:0007049	cell cycle	biological_process	3	38	0.151394	1374	251	36339	comp145576_c1_seq3,comp145576_c0_seq1,comp127618_c0_seq1,comp147779_c1_seq1,comp137841_c1_seq1,comp149094_c1_seq1,comp135531_c0_seq2,comp130086_c0_seq1,comp144354_c1_seq4,comp147248_c0_seq1,comp140979_c1_seq2,comp138472_c0_seq2,comp138971_c1_seq13,comp138318_c0_seq2,comp143475_c0_seq2,comp140288_c0_seq1,comp138442_c0_seq1,comp126585_c0_seq2,comp132720_c0_seq1,comp138050_c0_seq2,comp146902_c0_seq1…	4.00402	3.49142e-13	5.19854e-11
GO:0031326	regulation of cellular biosynthetic process	biological_process	5	70	0.278884	4144	251	36339	comp138257_c2_seq1,comp138717_c0_seq3,comp146510_c0_seq1,comp137831_c0_seq2,comp137439_c0_seq2,comp132811_c1_seq3,comp138223_c0_seq1,comp129068_c1_seq1,comp133482_c0_seq2,comp141980_c0_seq1,comp141685_c0_seq1,comp135318_c0_seq1,comp146642_c0_seq4,comp144300_c1_seq3,comp142632_c0_seq1,comp149094_c1_seq1,comp135489_c0_seq2,comp142979_c0_seq1,comp143861_c0_seq7,comp136031_c3_seq1,comp138451_c0_seq1,…	2.44556	6.53526e-13	9.24412e-11
GO:0001704	formation of primary germ layer	biological_process	7	12	0.0478088	85	251	36339	comp137439_c0_seq2,comp138971_c1_seq13,comp137461_c3_seq1,comp144195_c0_seq1,comp139298_c0_seq1,comp147043_c2_seq2,comp133476_c0_seq2,comp139298_c1_seq1,comp140000_c2_seq2,comp137758_c0_seq1,comp129722_c1_seq2,comp133260_c0_seq1	20.4391	7.62992e-13	1.02164e-10
GO:0009889	regulation of biosynthetic process	biological_process	4	70	0.278884	4161	251	36339	comp138257_c2_seq1,comp138717_c0_seq3,comp146510_c0_seq1,comp137831_c0_seq2,comp137439_c0_seq2,comp132811_c1_seq3,comp138223_c0_seq1,comp129068_c1_seq1,comp133482_c0_seq2,comp141980_c0_seq1,comp141685_c0_seq1,comp135318_c0_seq1,comp146642_c0_seq4,comp144300_c1_seq3,comp142632_c0_seq1,comp149094_c1_seq1,comp135489_c0_seq2,comp142979_c0_seq1,comp143861_c0_seq7,comp136031_c3_seq1,comp138451_c0_seq1,…	2.43556	7.9449e-13	1.02164e-10
GO:0003676	nucleic acid binding	molecular_function	3	129	0.503906	11326	256	38720	comp141239_c0_seq1,comp138257_c2_seq1,comp142288_c0_seq1,comp138717_c0_seq3,comp142875_c1_seq1,comp146510_c0_seq1,comp137831_c0_seq2,comp144729_c1_seq2,comp137198_c1_seq1,comp137439_c0_seq2,comp144461_c1_seq1,comp118767_c0_seq1,comp143448_c2_seq1,comp142288_c2_seq1,comp141388_c1_seq1,comp138223_c0_seq1,comp129068_c1_seq1,comp127403_c1_seq2,comp133482_c0_seq2,comp141980_c0_seq1,comp140690_c0_seq2,…	1.7227	8.83558e-13	1.07317e-10
GO:0044707	single-multicellular organism process	biological_process	2	81	0.322709	5290	251	36339	comp138717_c0_seq3,comp146510_c0_seq1,comp144729_c1_seq2,comp137439_c0_seq2,comp132811_c1_seq3,comp147004_c1_seq2,comp138223_c0_seq1,comp141980_c0_seq1,comp140690_c0_seq2,comp141685_c0_seq1,comp135318_c0_seq1,comp129822_c0_seq1,comp144427_c1_seq2,comp146642_c0_seq4,comp142632_c0_seq1,comp139711_c0_seq1,comp149094_c1_seq1,comp135531_c0_seq2,comp133352_c0_seq1,comp136031_c3_seq1,comp138451_c0_seq1,…	2.21681	9.36604e-13	1.07317e-10
GO:0009653	anatomical structure morphogenesis	biological_process	3	50	0.199203	2354	251	36339	comp138717_c0_seq3,comp146510_c0_seq1,comp137439_c0_seq2,comp132811_c1_seq3,comp147004_c1_seq2,comp138223_c0_seq1,comp141980_c0_seq1,comp141685_c0_seq1,comp144427_c1_seq2,comp146642_c0_seq4,comp142632_c0_seq1,comp149094_c1_seq1,comp133352_c0_seq1,comp136031_c3_seq1,comp138451_c0_seq1,comp138971_c1_seq13,comp121844_c1_seq1,comp145300_c1_seq1,comp146942_c2_seq1,comp138318_c0_seq2,comp137461_c3_seq1…	3.07513	9.48363e-13	1.07317e-10
GO:0007369	gastrulation	biological_process	6	16	0.063745	208	251	36339	comp146510_c0_seq1,comp137439_c0_seq2,comp132811_c1_seq3,comp141980_c0_seq1,comp138971_c1_seq13,comp137461_c3_seq1,comp143475_c0_seq2,comp144195_c0_seq1,comp139298_c0_seq1,comp147043_c2_seq2,comp133476_c0_seq2,comp139298_c1_seq1,comp140000_c2_seq2,comp137758_c0_seq1,comp129722_c1_seq2,comp133260_c0_seq1	11.1367	1.65997e-12	1.80618e-10
GO:0032501	multicellular organismal process	biological_process	1	82	0.326693	5458	251	36339	comp138717_c0_seq3,comp146510_c0_seq1,comp144729_c1_seq2,comp137439_c0_seq2,comp132811_c1_seq3,comp147004_c1_seq2,comp138223_c0_seq1,comp141980_c0_seq1,comp140690_c0_seq2,comp141685_c0_seq1,comp135318_c0_seq1,comp129822_c0_seq1,comp144427_c1_seq2,comp146642_c0_seq4,comp142632_c0_seq1,comp139711_c0_seq1,comp149094_c1_seq1,comp135531_c0_seq2,comp133352_c0_seq1,comp136031_c3_seq1,comp138451_c0_seq1,…	2.1751	1.7467e-12	1.83015e-10
GO:0007492	endoderm development	biological_process	4	11	0.0438247	73	251	36339	comp146510_c0_seq1,comp132811_c1_seq3,comp138318_c0_seq2,comp137461_c3_seq1,comp144195_c0_seq1,comp139298_c0_seq1,comp147043_c2_seq2,comp139298_c1_seq1,comp140000_c2_seq2,comp133260_c0_seq1,comp131581_c1_seq1	21.8157	3.34382e-12	3.37846e-10
GO:0044699	single-organism process	biological_process	1	175	0.697211	17542	251	36339	comp138257_c2_seq1,comp145576_c1_seq3,comp145576_c0_seq1,comp142205_c0_seq1,comp138717_c0_seq3,comp142875_c1_seq1,comp146510_c0_seq1,comp148390_c0_seq1,comp144729_c1_seq2,comp146253_c2_seq1,comp147524_c1_seq2,comp137439_c0_seq2,comp132811_c1_seq3,comp147004_c1_seq2,comp143448_c2_seq1,comp141388_c1_seq1,comp138223_c0_seq1,comp127618_c0_seq1,comp143627_c0_seq1,comp127403_c1_seq2,comp147537_c0_seq3,…	1.4443	4.21061e-12	4.10752e-10
GO:0016070	RNA metabolic process	biological_process	6	80	0.318725	5358	251	36339	comp138257_c2_seq1,comp138717_c0_seq3,comp146510_c0_seq1,comp137831_c0_seq2,comp144729_c1_seq2,comp137439_c0_seq2,comp132811_c1_seq3,comp118767_c0_seq1,comp143448_c2_seq1,comp138223_c0_seq1,comp129068_c1_seq1,comp133482_c0_seq2,comp141980_c0_seq1,comp141685_c0_seq1,comp135318_c0_seq1,comp146642_c0_seq4,comp132562_c1_seq1,comp144300_c1_seq3,comp142632_c0_seq1,comp149094_c1_seq1,comp135489_c0_seq2,…	2.16166	5.14612e-12	4.85279e-10
GO:0031128	developmental induction	biological_process	7	8	0.0318725	27	251	36339	comp141980_c0_seq1,comp141685_c0_seq1,comp140475_c1_seq2,comp140475_c0_seq1,comp147043_c2_seq2,comp133476_c0_seq2,comp142965_c0_seq1,comp129722_c1_seq2	42.8969	9.18309e-12	8.38031e-10
GO:0048598	embryonic morphogenesis	biological_process	5	25	0.0996016	689	251	36339	comp146510_c0_seq1,comp137439_c0_seq2,comp132811_c1_seq3,comp138223_c0_seq1,comp141980_c0_seq1,comp142632_c0_seq1,comp138451_c0_seq1,comp138971_c1_seq13,comp121844_c1_seq1,comp138318_c0_seq2,comp137461_c3_seq1,comp131779_c0_seq1,comp140475_c1_seq2,comp143475_c0_seq2,comp140475_c0_seq1,comp144195_c0_seq1,comp139298_c0_seq1,comp147043_c2_seq2,comp133476_c0_seq2,comp124860_c0_seq2,comp139298_c1_seq1…	5.25315	1.91557e-11	1.69348e-09
GO:0006355	regulation of transcription, DNA-dependent	biological_process	9	62	0.247012	3699	251	36339	comp138257_c2_seq1,comp138717_c0_seq3,comp146510_c0_seq1,comp137831_c0_seq2,comp137439_c0_seq2,comp132811_c1_seq3,comp138223_c0_seq1,comp129068_c1_seq1,comp133482_c0_seq2,comp141980_c0_seq1,comp141685_c0_seq1,comp135318_c0_seq1,comp146642_c0_seq4,comp144300_c1_seq3,comp142632_c0_seq1,comp149094_c1_seq1,comp135489_c0_seq2,comp142979_c0_seq1,comp143861_c0_seq7,comp136031_c3_seq1,comp138451_c0_seq1,…	2.42665	2.89786e-11	2.48426e-09
GO:0019219	regulation of nucleobase-containing compound metabolic process	biological_process	5	70	0.278884	4505	251	36339	comp138257_c2_seq1,comp138717_c0_seq3,comp146510_c0_seq1,comp137831_c0_seq2,comp137439_c0_seq2,comp132811_c1_seq3,comp138223_c0_seq1,comp129068_c1_seq1,comp133482_c0_seq2,comp141980_c0_seq1,comp136801_c0_seq2,comp141685_c0_seq1,comp135318_c0_seq1,comp146642_c0_seq4,comp144300_c1_seq3,comp142632_c0_seq1,comp149094_c1_seq1,comp135489_c0_seq2,comp142979_c0_seq1,comp143861_c0_seq7,comp136031_c3_seq1,…	2.24959	3.21439e-11	2.67456e-09
GO:0051252	regulation of RNA metabolic process	biological_process	7	63	0.250996	3818	251	36339	comp138257_c2_seq1,comp138717_c0_seq3,comp146510_c0_seq1,comp137831_c0_seq2,comp137439_c0_seq2,comp132811_c1_seq3,comp138223_c0_seq1,comp129068_c1_seq1,comp133482_c0_seq2,comp141980_c0_seq1,comp141685_c0_seq1,comp135318_c0_seq1,comp146642_c0_seq4,comp144300_c1_seq3,comp142632_c0_seq1,comp149094_c1_seq1,comp135489_c0_seq2,comp142979_c0_seq1,comp143861_c0_seq7,comp136031_c3_seq1,comp138451_c0_seq1,…	2.38893	3.68431e-11	2.9721e-09
GO:0051171	regulation of nitrogen compound metabolic process	biological_process	4	70	0.278884	4523	251	36339	comp138257_c2_seq1,comp138717_c0_seq3,comp146510_c0_seq1,comp137831_c0_seq2,comp137439_c0_seq2,comp132811_c1_seq3,comp138223_c0_seq1,comp129068_c1_seq1,comp133482_c0_seq2,comp141980_c0_seq1,comp136801_c0_seq2,comp141685_c0_seq1,comp135318_c0_seq1,comp146642_c0_seq4,comp144300_c1_seq3,comp142632_c0_seq1,comp149094_c1_seq1,comp135489_c0_seq2,comp142979_c0_seq1,comp143861_c0_seq7,comp136031_c3_seq1,…	2.24063	3.85264e-11	2.9721e-09
GO:0043565	sequence-specific DNA binding	molecular_function	5	30	0.117188	1075	256	38720	comp138717_c0_seq3,comp146510_c0_seq1,comp137831_c0_seq2,comp137439_c0_seq2,comp133482_c0_seq2,comp146642_c0_seq4,comp143861_c0_seq7,comp147248_c0_seq1,comp136031_c3_seq1,comp138971_c1_seq13,comp121844_c1_seq1,comp137461_c3_seq1,comp131779_c0_seq1,comp139624_c0_seq1,comp143077_c2_seq2,comp139298_c0_seq1,comp147043_c2_seq2,comp111387_c0_seq1,comp133476_c0_seq2,comp136646_c1_seq9,comp124860_c0_seq2…	4.22093	3.88716e-11	2.9721e-09
GO:2001141	regulation of RNA biosynthetic process	biological_process	8	62	0.247012	3749	251	36339	comp138257_c2_seq1,comp138717_c0_seq3,comp146510_c0_seq1,comp137831_c0_seq2,comp137439_c0_seq2,comp132811_c1_seq3,comp138223_c0_seq1,comp129068_c1_seq1,comp133482_c0_seq2,comp141980_c0_seq1,comp141685_c0_seq1,comp135318_c0_seq1,comp146642_c0_seq4,comp144300_c1_seq3,comp142632_c0_seq1,comp149094_c1_seq1,comp135489_c0_seq2,comp142979_c0_seq1,comp143861_c0_seq7,comp136031_c3_seq1,comp138451_c0_seq1,…	2.39428	5.05454e-11	3.69902e-09
GO:0048729	tissue morphogenesis	biological_process	4	23	0.0916335	605	251	36339	comp138717_c0_seq3,comp137439_c0_seq2,comp132811_c1_seq3,comp147004_c1_seq2,comp138223_c0_seq1,comp141980_c0_seq1,comp142632_c0_seq1,comp138451_c0_seq1,comp138971_c1_seq13,comp137461_c3_seq1,comp131779_c0_seq1,comp140475_c1_seq2,comp143475_c0_seq2,comp140475_c0_seq1,comp139298_c0_seq1,comp147043_c2_seq2,comp133476_c0_seq2,comp139298_c1_seq1,comp144528_c0_seq2,comp137758_c0_seq1,comp129722_c1_seq2…	5.50391	5.09939e-11	3.69902e-09
GO:0006351	transcription, DNA-dependent	biological_process	8	64	0.25498	3965	251	36339	comp138257_c2_seq1,comp138717_c0_seq3,comp146510_c0_seq1,comp137831_c0_seq2,comp137439_c0_seq2,comp132811_c1_seq3,comp138223_c0_seq1,comp129068_c1_seq1,comp133482_c0_seq2,comp141980_c0_seq1,comp141685_c0_seq1,comp135318_c0_seq1,comp146642_c0_seq4,comp144300_c1_seq3,comp142632_c0_seq1,comp149094_c1_seq1,comp135489_c0_seq2,comp133352_c0_seq1,comp142979_c0_seq1,comp143861_c0_seq7,comp136031_c3_seq1,…	2.33688	6.22042e-11	4.39939e-09
GO:0045168	cell-cell signaling involved in cell fate commitment	biological_process	6	8	0.0318725	34	251	36339	comp141980_c0_seq1,comp141685_c0_seq1,comp140475_c1_seq2,comp140475_c0_seq1,comp147043_c2_seq2,comp133476_c0_seq2,comp142965_c0_seq1,comp129722_c1_seq2	34.0652	7.20341e-11	4.97036e-09
GO:0009953	dorsal/ventral pattern formation	biological_process	6	13	0.0517928	157	251	36339	comp137439_c0_seq2,comp132811_c1_seq3,comp141980_c0_seq1,comp142632_c0_seq1,comp134331_c0_seq1,comp139298_c0_seq1,comp147043_c2_seq2,comp139298_c1_seq1,comp142965_c0_seq1,comp130387_c1_seq3,comp133680_c0_seq1,comp133260_c0_seq1,comp148298_c1_seq2	11.9879	8.39126e-11	5.65212e-09
GO:0048513	organ development	biological_process	5	49	0.195219	2583	251	36339	comp138717_c0_seq3,comp137439_c0_seq2,comp132811_c1_seq3,comp147004_c1_seq2,comp138223_c0_seq1,comp141980_c0_seq1,comp141685_c0_seq1,comp129822_c0_seq1,comp144427_c1_seq2,comp142632_c0_seq1,comp149094_c1_seq1,comp135531_c0_seq2,comp133352_c0_seq1,comp136031_c3_seq1,comp138451_c0_seq1,comp138971_c1_seq13,comp121844_c1_seq1,comp145300_c1_seq1,comp146942_c2_seq1,comp138318_c0_seq2,comp131779_c0_seq1…	2.74645	9.08515e-11	5.97718e-09
GO:0032774	RNA biosynthetic process	biological_process	7	64	0.25498	4038	251	36339	comp138257_c2_seq1,comp138717_c0_seq3,comp146510_c0_seq1,comp137831_c0_seq2,comp137439_c0_seq2,comp132811_c1_seq3,comp138223_c0_seq1,comp129068_c1_seq1,comp133482_c0_seq2,comp141980_c0_seq1,comp141685_c0_seq1,comp135318_c0_seq1,comp146642_c0_seq4,comp144300_c1_seq3,comp142632_c0_seq1,comp149094_c1_seq1,comp135489_c0_seq2,comp133352_c0_seq1,comp142979_c0_seq1,comp143861_c0_seq7,comp136031_c3_seq1,…	2.29463	1.33607e-10	8.46034e-09
GO:0010467	gene expression	biological_process	4	88	0.350598	6606	251	36339	comp138257_c2_seq1,comp138717_c0_seq3,comp142875_c1_seq1,comp146510_c0_seq1,comp137831_c0_seq2,comp144729_c1_seq2,comp137439_c0_seq2,comp132811_c1_seq3,comp118767_c0_seq1,comp138223_c0_seq1,comp129068_c1_seq1,comp133482_c0_seq2,comp141980_c0_seq1,comp141685_c0_seq1,comp135318_c0_seq1,comp146642_c0_seq4,comp132562_c1_seq1,comp144300_c1_seq3,comp142632_c0_seq1,comp149094_c1_seq1,comp135531_c0_seq2,…	1.92861	1.34576e-10	8.46034e-09
GO:0035282	segmentation	biological_process	6	12	0.0478088	132	251	36339	comp138223_c0_seq1,comp133352_c0_seq1,comp138971_c1_seq13,comp146942_c2_seq1,comp143475_c0_seq2,comp139298_c0_seq1,comp133370_c0_seq10,comp147043_c2_seq2,comp139298_c1_seq1,comp144528_c0_seq2,comp128696_c0_seq2,comp144824_c0_seq3	13.1615	1.52051e-10	9.35113e-09
GO:0051301	cell division	biological_process	3	20	0.0796813	478	251	36339	comp145576_c1_seq3,comp145576_c0_seq1,comp142205_c0_seq1,comp127618_c0_seq1,comp148120_c1_seq2,comp142607_c1_seq1,comp130086_c0_seq1,comp138971_c1_seq13,comp148120_c2_seq2,comp140288_c0_seq1,comp138442_c0_seq1,comp149370_c0_seq1,comp127271_c0_seq1,comp142701_c0_seq1,comp127271_c1_seq1,comp124329_c0_seq1,comp142701_c1_seq2,comp120767_c0_seq2,comp143305_c1_seq1,comp133626_c0_seq1	6.05761	1.84704e-10	1.11176e-08
GO:0002009	morphogenesis of an epithelium	biological_process	5	20	0.0796813	479	251	36339	comp138717_c0_seq3,comp132811_c1_seq3,comp147004_c1_seq2,comp138223_c0_seq1,comp141980_c0_seq1,comp142632_c0_seq1,comp138451_c0_seq1,comp138971_c1_seq13,comp137461_c3_seq1,comp131779_c0_seq1,comp140475_c1_seq2,comp143475_c0_seq2,comp140475_c0_seq1,comp139298_c0_seq1,comp147043_c2_seq2,comp133476_c0_seq2,comp139298_c1_seq1,comp144528_c0_seq2,comp133260_c0_seq1,comp144824_c0_seq3	6.04496	1.91579e-10	1.12912e-08
GO:0001071	nucleic acid binding transcription factor activity	molecular_function	9	39	0.152344	1865	256	38720	comp138257_c2_seq1,comp138717_c0_seq3,comp137831_c0_seq2,comp137439_c0_seq2,comp138223_c0_seq1,comp129068_c1_seq1,comp133482_c0_seq2,comp141685_c0_seq1,comp146642_c0_seq4,comp149094_c1_seq1,comp143861_c0_seq7,comp136031_c3_seq1,comp138451_c0_seq1,comp138971_c1_seq13,comp121844_c1_seq1,comp138318_c0_seq2,comp137461_c3_seq1,comp131779_c0_seq1,comp134813_c2_seq1,comp139624_c0_seq1,comp143077_c2_seq2…	3.16287	2.05531e-10	1.16289e-08
GO:0003700	sequence-specific DNA binding transcription factor activity	molecular_function	10	39	0.152344	1865	256	38720	comp138257_c2_seq1,comp138717_c0_seq3,comp137831_c0_seq2,comp137439_c0_seq2,comp138223_c0_seq1,comp129068_c1_seq1,comp133482_c0_seq2,comp141685_c0_seq1,comp146642_c0_seq4,comp149094_c1_seq1,comp143861_c0_seq7,comp136031_c3_seq1,comp138451_c0_seq1,comp138971_c1_seq13,comp121844_c1_seq1,comp138318_c0_seq2,comp137461_c3_seq1,comp131779_c0_seq1,comp134813_c2_seq1,comp139624_c0_seq1,comp143077_c2_seq2…	3.16287	2.05531e-10	1.16289e-08
GO:0000278	mitotic cell cycle	biological_process	4	22	0.0876494	597	251	36339	comp145576_c1_seq3,comp145576_c0_seq1,comp147779_c1_seq1,comp137841_c1_seq1,comp149094_c1_seq1,comp144354_c1_seq4,comp147248_c0_seq1,comp138472_c0_seq2,comp143475_c0_seq2,comp140288_c0_seq1,comp138442_c0_seq1,comp126585_c0_seq2,comp132720_c0_seq1,comp138050_c0_seq2,comp146902_c0_seq1,comp127271_c0_seq1,comp127271_c1_seq1,comp145164_c0_seq3,comp120767_c0_seq2,comp131595_c0_seq1,comp135284_c2_seq4,…	5.33516	2.45285e-10	1.36061e-08
GO:0060429	epithelium development	biological_process	4	23	0.0916335	657	251	36339	comp138717_c0_seq3,comp132811_c1_seq3,comp147004_c1_seq2,comp138223_c0_seq1,comp141980_c0_seq1,comp142632_c0_seq1,comp138451_c0_seq1,comp138971_c1_seq13,comp137461_c3_seq1,comp131779_c0_seq1,comp140475_c1_seq2,comp143475_c0_seq2,comp140475_c0_seq1,comp139298_c0_seq1,comp147043_c2_seq2,comp133476_c0_seq2,comp139298_c1_seq1,comp144528_c0_seq2,comp122263_c0_seq1,comp131595_c0_seq1,comp133260_c0_seq1…	5.06829	2.56104e-10	1.39331e-08
GO:0048731	system development	biological_process	4	56	0.223108	3369	251	36339	comp138717_c0_seq3,comp146510_c0_seq1,comp137439_c0_seq2,comp132811_c1_seq3,comp147004_c1_seq2,comp138223_c0_seq1,comp141980_c0_seq1,comp141685_c0_seq1,comp135318_c0_seq1,comp129822_c0_seq1,comp144427_c1_seq2,comp142632_c0_seq1,comp149094_c1_seq1,comp135531_c0_seq2,comp133352_c0_seq1,comp136031_c3_seq1,comp138451_c0_seq1,comp138971_c1_seq13,comp121844_c1_seq1,comp145300_c1_seq1,comp146942_c2_seq1…	2.4065	4.69531e-10	2.50623e-08
GO:0009952	anterior/posterior pattern specification	biological_process	6	15	0.059761	262	251	36339	comp132811_c1_seq3,comp138223_c0_seq1,comp140690_c0_seq2,comp141685_c0_seq1,comp133352_c0_seq1,comp138971_c1_seq13,comp146942_c2_seq1,comp138318_c0_seq2,comp143475_c0_seq2,comp133370_c0_seq10,comp147043_c2_seq2,comp144528_c0_seq2,comp128696_c0_seq2,comp133680_c0_seq1,comp144824_c0_seq3	8.28875	5.37948e-10	2.81825e-08
GO:0050789	regulation of biological process	biological_process	2	132	0.525896	12314	251	36339	comp138257_c2_seq1,comp145576_c1_seq3,comp145576_c0_seq1,comp138717_c0_seq3,comp146510_c0_seq1,comp137831_c0_seq2,comp147524_c1_seq2,comp137439_c0_seq2,comp132811_c1_seq3,comp147004_c1_seq2,comp143448_c2_seq1,comp138223_c0_seq1,comp129068_c1_seq1,comp143627_c0_seq1,comp133482_c0_seq2,comp147537_c0_seq3,comp141980_c0_seq1,comp136801_c0_seq2,comp141685_c0_seq1,comp135318_c0_seq1,comp129822_c0_seq1,…	1.55194	7.85204e-10	4.03881e-08
GO:0022403	cell cycle phase	biological_process	5	22	0.0876494	662	251	36339	comp145576_c1_seq3,comp145576_c0_seq1,comp147779_c1_seq1,comp137841_c1_seq1,comp135531_c0_seq2,comp144354_c1_seq4,comp147248_c0_seq1,comp138472_c0_seq2,comp140288_c0_seq1,comp138442_c0_seq1,comp126585_c0_seq2,comp132720_c0_seq1,comp146902_c0_seq1,comp127271_c0_seq1,comp127271_c1_seq1,comp145164_c0_seq3,comp113339_c0_seq1,comp139488_c2_seq2,comp120767_c0_seq2,comp135284_c2_seq4,comp132787_c0_seq1,…	4.81132	1.66682e-09	8.42041e-08
GO:0060061	Spemann organizer formation	biological_process	8	5	0.0199203	9	251	36339	comp141685_c0_seq1,comp147043_c2_seq2,comp133476_c0_seq2,comp142965_c0_seq1,comp129722_c1_seq2	80.4316	1.86106e-09	9.18226e-08
GO:0090304	nucleic acid metabolic process	biological_process	5	107	0.426295	9233	251	36339	comp138257_c2_seq1,comp138717_c0_seq3,comp146510_c0_seq1,comp137831_c0_seq2,comp144729_c1_seq2,comp137439_c0_seq2,comp132811_c1_seq3,comp118767_c0_seq1,comp143448_c2_seq1,comp141388_c1_seq1,comp138223_c0_seq1,comp129068_c1_seq1,comp127403_c1_seq2,comp133482_c0_seq2,comp134874_c0_seq2,comp141980_c0_seq1,comp141685_c0_seq1,comp135318_c0_seq1,comp137317_c1_seq1,comp146642_c0_seq4,comp132562_c1_seq1,…	1.6778	1.88254e-09	9.18226e-08
GO:0001706	endoderm formation	biological_process	8	7	0.0278884	33	251	36339	comp137461_c3_seq1,comp144195_c0_seq1,comp139298_c0_seq1,comp147043_c2_seq2,comp139298_c1_seq1,comp140000_c2_seq2,comp133260_c0_seq1	30.7102	2.52841e-09	1.19281e-07
GO:0030154	cell differentiation	biological_process	4	44	0.175299	2392	251	36339	comp138717_c0_seq3,comp137439_c0_seq2,comp147004_c1_seq2,comp138223_c0_seq1,comp141980_c0_seq1,comp141685_c0_seq1,comp135318_c0_seq1,comp144427_c1_seq2,comp149094_c1_seq1,comp133352_c0_seq1,comp138451_c0_seq1,comp138971_c1_seq13,comp121844_c1_seq1,comp145300_c1_seq1,comp146942_c2_seq1,comp138318_c0_seq2,comp140475_c1_seq2,comp139624_c0_seq1,comp143475_c0_seq2,comp140475_c0_seq1,comp144195_c0_seq1…	2.66312	2.52981e-09	1.19281e-07
GO:0065007	biological regulation	biological_process	1	134	0.533865	12795	251	36339	comp138257_c2_seq1,comp145576_c1_seq3,comp145576_c0_seq1,comp138717_c0_seq3,comp146510_c0_seq1,comp137831_c0_seq2,comp147524_c1_seq2,comp137439_c0_seq2,comp132811_c1_seq3,comp147004_c1_seq2,comp143448_c2_seq1,comp138223_c0_seq1,comp129068_c1_seq1,comp143627_c0_seq1,comp133482_c0_seq2,comp147537_c0_seq3,comp141980_c0_seq1,comp136801_c0_seq2,comp141685_c0_seq1,comp135318_c0_seq1,comp129822_c0_seq1,…	1.51623	2.67324e-09	1.23977e-07
GO:0034654	nucleobase-containing compound biosynthetic process	biological_process	5	66	0.262948	4579	251	36339	comp138257_c2_seq1,comp138717_c0_seq3,comp146510_c0_seq1,comp137831_c0_seq2,comp137439_c0_seq2,comp132811_c1_seq3,comp138223_c0_seq1,comp129068_c1_seq1,comp142897_c0_seq2,comp133482_c0_seq2,comp141980_c0_seq1,comp141685_c0_seq1,comp135318_c0_seq1,comp143385_c1_seq2,comp146642_c0_seq4,comp144300_c1_seq3,comp142632_c0_seq1,comp149094_c1_seq1,comp135489_c0_seq2,comp133352_c0_seq1,comp142979_c0_seq1,…	2.08676	3.28138e-09	1.49726e-07
GO:0048646	anatomical structure formation involved in morphogenesis	biological_process	4	38	0.151394	1893	251	36339	comp138717_c0_seq3,comp146510_c0_seq1,comp137439_c0_seq2,comp132811_c1_seq3,comp138223_c0_seq1,comp141980_c0_seq1,comp141685_c0_seq1,comp142632_c0_seq1,comp149094_c1_seq1,comp133352_c0_seq1,comp138451_c0_seq1,comp138971_c1_seq13,comp121844_c1_seq1,comp145300_c1_seq1,comp146942_c2_seq1,comp137461_c3_seq1,comp131779_c0_seq1,comp140475_c1_seq2,comp139624_c0_seq1,comp143475_c0_seq2,comp140475_c0_seq1…	2.90625	3.58307e-09	1.60897e-07
GO:2000223	regulation of BMP signaling pathway involved in heart jogging	biological_process	14	5	0.0199203	10	251	36339	comp138223_c0_seq1,comp138451_c0_seq1,comp131779_c0_seq1,comp147043_c2_seq2,comp133476_c0_seq2	72.3884	3.70113e-09	1.63601e-07
GO:0050794	regulation of cellular process	biological_process	3	124	0.494024	11534	251	36339	comp138257_c2_seq1,comp145576_c1_seq3,comp145576_c0_seq1,comp138717_c0_seq3,comp146510_c0_seq1,comp137831_c0_seq2,comp147524_c1_seq2,comp137439_c0_seq2,comp132811_c1_seq3,comp147004_c1_seq2,comp143448_c2_seq1,comp138223_c0_seq1,comp129068_c1_seq1,comp143627_c0_seq1,comp133482_c0_seq2,comp147537_c0_seq3,comp141980_c0_seq1,comp136801_c0_seq2,comp141685_c0_seq1,comp135318_c0_seq1,comp144427_c1_seq2,…	1.55647	4.06075e-09	1.76736e-07
GO:0000279	M phase	biological_process	6	19	0.0756972	522	251	36339	comp145576_c1_seq3,comp145576_c0_seq1,comp147779_c1_seq1,comp135531_c0_seq2,comp144354_c1_seq4,comp138472_c0_seq2,comp140288_c0_seq1,comp138442_c0_seq1,comp126585_c0_seq2,comp132720_c0_seq1,comp127271_c0_seq1,comp127271_c1_seq1,comp145164_c0_seq3,comp113339_c0_seq1,comp139488_c2_seq2,comp120767_c0_seq2,comp135284_c2_seq4,comp132787_c0_seq1,comp133626_c0_seq1	5.26966	5.2391e-09	2.24567e-07
GO:0003154	BMP signaling pathway involved in determination of left/right symmetry	biological_process	12	5	0.0199203	11	251	36339	comp138223_c0_seq1,comp138451_c0_seq1,comp131779_c0_seq1,comp147043_c2_seq2,comp133476_c0_seq2	65.8077	6.74714e-09	2.80701e-07
GO:0003303	BMP signaling pathway involved in heart jogging	biological_process	13	5	0.0199203	11	251	36339	comp138223_c0_seq1,comp138451_c0_seq1,comp131779_c0_seq1,comp147043_c2_seq2,comp133476_c0_seq2	65.8077	6.74714e-09	2.80701e-07
GO:0016055	Wnt receptor signaling pathway	biological_process	6	16	0.063745	370	251	36339	comp146510_c0_seq1,comp147004_c1_seq2,comp138223_c0_seq1,comp143627_c0_seq1,comp147537_c0_seq3,comp141980_c0_seq1,comp141685_c0_seq1,comp138971_c1_seq13,comp140959_c1_seq1,comp140475_c1_seq2,comp143475_c0_seq2,comp140475_c0_seq1,comp147693_c0_seq3,comp147043_c2_seq2,comp129722_c1_seq2,comp148298_c1_seq2	6.26062	8.06248e-09	3.30562e-07
GO:0005515	protein binding	molecular_function	2	79	0.308594	6380	256	38720	comp138257_c2_seq1,comp145576_c1_seq3,comp145576_c0_seq1,comp146510_c0_seq1,comp137831_c0_seq2,comp148390_c0_seq1,comp144729_c1_seq2,comp147524_c1_seq2,comp132811_c1_seq3,comp147004_c1_seq2,comp138223_c0_seq1,comp133482_c0_seq2,comp141980_c0_seq1,comp141685_c0_seq1,comp135318_c0_seq1,comp128085_c0_seq1,comp148120_c1_seq2,comp129822_c0_seq1,comp144427_c1_seq2,comp142374_c0_seq2,comp144300_c1_seq3,…	1.87284	8.31579e-09	3.36077e-07
GO:0022402	cell cycle process	biological_process	4	26	0.103586	1000	251	36339	comp145576_c1_seq3,comp145576_c0_seq1,comp147779_c1_seq1,comp137841_c1_seq1,comp135531_c0_seq2,comp144354_c1_seq4,comp147248_c0_seq1,comp138472_c0_seq2,comp138971_c1_seq13,comp143475_c0_seq2,comp140288_c0_seq1,comp138442_c0_seq1,comp126585_c0_seq2,comp132720_c0_seq1,comp146902_c0_seq1,comp145608_c0_seq4,comp127271_c0_seq1,comp127271_c1_seq1,comp145164_c0_seq3,comp113339_c0_seq1,comp139488_c2_seq2…	3.7642	8.76657e-09	3.45474e-07
GO:0019438	aromatic compound biosynthetic process	biological_process	4	66	0.262948	4693	251	36339	comp138257_c2_seq1,comp138717_c0_seq3,comp146510_c0_seq1,comp137831_c0_seq2,comp137439_c0_seq2,comp132811_c1_seq3,comp138223_c0_seq1,comp129068_c1_seq1,comp142897_c0_seq2,comp133482_c0_seq2,comp141980_c0_seq1,comp141685_c0_seq1,comp135318_c0_seq1,comp143385_c1_seq2,comp146642_c0_seq4,comp144300_c1_seq3,comp142632_c0_seq1,comp149094_c1_seq1,comp135489_c0_seq2,comp133352_c0_seq1,comp142979_c0_seq1,…	2.03607	8.79255e-09	3.45474e-07
GO:0018130	heterocycle biosynthetic process	biological_process	4	66	0.262948	4726	251	36339	comp138257_c2_seq1,comp138717_c0_seq3,comp146510_c0_seq1,comp137831_c0_seq2,comp137439_c0_seq2,comp132811_c1_seq3,comp138223_c0_seq1,comp129068_c1_seq1,comp142897_c0_seq2,comp133482_c0_seq2,comp141980_c0_seq1,comp141685_c0_seq1,comp135318_c0_seq1,comp143385_c1_seq2,comp146642_c0_seq4,comp144300_c1_seq3,comp142632_c0_seq1,comp149094_c1_seq1,comp135489_c0_seq2,comp133352_c0_seq1,comp142979_c0_seq1,…	2.02185	1.16045e-08	4.49716e-07
GO:0042074	cell migration involved in gastrulation	biological_process	7	8	0.0318725	65	251	36339	comp146510_c0_seq1,comp132811_c1_seq3,comp141980_c0_seq1,comp137461_c3_seq1,comp143475_c0_seq2,comp147043_c2_seq2,comp137758_c0_seq1,comp133260_c0_seq1	17.8187	1.66521e-08	6.36604e-07
GO:0009948	anterior/posterior axis specification	biological_process	7	7	0.0278884	43	251	36339	comp132811_c1_seq3,comp141685_c0_seq1,comp133370_c0_seq10,comp147043_c2_seq2,comp144528_c0_seq2,comp133680_c0_seq1,comp144824_c0_seq3	23.5683	1.79826e-08	6.69938e-07
GO:0009798	axis specification	biological_process	5	9	0.0358566	93	251	36339	comp132811_c1_seq3,comp141980_c0_seq1,comp141685_c0_seq1,comp133370_c0_seq10,comp147043_c2_seq2,comp144528_c0_seq2,comp133680_c0_seq1,comp148298_c1_seq2,comp144824_c0_seq3	14.0107	1.79976e-08	6.69938e-07
GO:0061312	BMP signaling pathway involved in heart development	biological_process	12	5	0.0199203	13	251	36339	comp138223_c0_seq1,comp138451_c0_seq1,comp131779_c0_seq1,comp147043_c2_seq2,comp133476_c0_seq2	55.6834	1.85843e-08	6.82792e-07
GO:0048523	negative regulation of cellular process	biological_process	4	44	0.175299	2563	251	36339	comp138257_c2_seq1,comp147524_c1_seq2,comp132811_c1_seq3,comp147004_c1_seq2,comp133482_c0_seq2,comp147537_c0_seq3,comp141980_c0_seq1,comp141685_c0_seq1,comp135318_c0_seq1,comp144427_c1_seq2,comp144300_c1_seq3,comp142632_c0_seq1,comp147055_c4_seq1,comp149094_c1_seq1,comp135531_c0_seq2,comp143861_c0_seq7,comp147734_c1_seq3,comp138971_c1_seq13,comp138318_c0_seq2,comp131779_c0_seq1,comp142515_c3_seq1…	2.48544	1.97003e-08	7.14514e-07
GO:1900094	regulation of transcription from RNA polymerase II promoter involved in determination of left/right symmetry	biological_process	11	6	0.0239044	26	251	36339	comp132811_c1_seq3,comp138223_c0_seq1,comp138451_c0_seq1,comp131779_c0_seq1,comp147043_c2_seq2,comp133476_c0_seq2	33.4101	2.09748e-08	7.51111e-07
GO:0044271	cellular nitrogen compound biosynthetic process	biological_process	4	66	0.262948	4802	251	36339	comp138257_c2_seq1,comp138717_c0_seq3,comp146510_c0_seq1,comp137831_c0_seq2,comp137439_c0_seq2,comp132811_c1_seq3,comp138223_c0_seq1,comp129068_c1_seq1,comp142897_c0_seq2,comp133482_c0_seq2,comp141980_c0_seq1,comp141685_c0_seq1,comp135318_c0_seq1,comp143385_c1_seq2,comp146642_c0_seq4,comp144300_c1_seq3,comp142632_c0_seq1,comp149094_c1_seq1,comp135489_c0_seq2,comp133352_c0_seq1,comp142979_c0_seq1,…	1.98985	2.17041e-08	7.67512e-07
GO:1901362	organic cyclic compound biosynthetic process	biological_process	4	66	0.262948	4804	251	36339	comp138257_c2_seq1,comp138717_c0_seq3,comp146510_c0_seq1,comp137831_c0_seq2,comp137439_c0_seq2,comp132811_c1_seq3,comp138223_c0_seq1,comp129068_c1_seq1,comp142897_c0_seq2,comp133482_c0_seq2,comp141980_c0_seq1,comp141685_c0_seq1,comp135318_c0_seq1,comp143385_c1_seq2,comp146642_c0_seq4,comp144300_c1_seq3,comp142632_c0_seq1,comp149094_c1_seq1,comp135489_c0_seq2,comp133352_c0_seq1,comp142979_c0_seq1,…	1.98902	2.20594e-08	7.70445e-07
GO:2000826	regulation of heart morphogenesis	biological_process	9	6	0.0239044	27	251	36339	comp138223_c0_seq1,comp141980_c0_seq1,comp138451_c0_seq1,comp131779_c0_seq1,comp147043_c2_seq2,comp133476_c0_seq2	32.1726	2.68121e-08	9.25016e-07
GO:0006139	nucleobase-containing compound metabolic process	biological_process	4	128	0.50996	12459	251	36339	comp138257_c2_seq1,comp138717_c0_seq3,comp146510_c0_seq1,comp137831_c0_seq2,comp144729_c1_seq2,comp137439_c0_seq2,comp132811_c1_seq3,comp118767_c0_seq1,comp143448_c2_seq1,comp141388_c1_seq1,comp138223_c0_seq1,comp129068_c1_seq1,comp142897_c0_seq2,comp127403_c1_seq2,comp133482_c0_seq2,comp134874_c0_seq2,comp141980_c0_seq1,comp136801_c0_seq2,comp141685_c0_seq1,comp135318_c0_seq1,comp137317_c1_seq1,…	1.48739	3.55167e-08	1.21056e-06
GO:0045165	cell fate commitment	biological_process	5	12	0.0478088	215	251	36339	comp137439_c0_seq2,comp141980_c0_seq1,comp141685_c0_seq1,comp140475_c1_seq2,comp140475_c0_seq1,comp144195_c0_seq1,comp147043_c2_seq2,comp133476_c0_seq2,comp142965_c0_seq1,comp129722_c1_seq2,comp130387_c1_seq3,comp133260_c0_seq1	8.08057	3.91963e-08	1.32008e-06
GO:0048869	cellular developmental process	biological_process	3	44	0.175299	2634	251	36339	comp138717_c0_seq3,comp137439_c0_seq2,comp147004_c1_seq2,comp138223_c0_seq1,comp141980_c0_seq1,comp141685_c0_seq1,comp135318_c0_seq1,comp144427_c1_seq2,comp149094_c1_seq1,comp133352_c0_seq1,comp138451_c0_seq1,comp138971_c1_seq13,comp121844_c1_seq1,comp145300_c1_seq1,comp146942_c2_seq1,comp138318_c0_seq2,comp140475_c1_seq2,comp139624_c0_seq1,comp143475_c0_seq2,comp140475_c0_seq1,comp144195_c0_seq1…	2.41844	4.3448e-08	1.44605e-06
GO:0044763	single-organism cellular process	biological_process	2	154	0.613546	16167	251	36339	comp138257_c2_seq1,comp145576_c1_seq3,comp145576_c0_seq1,comp142205_c0_seq1,comp138717_c0_seq3,comp142875_c1_seq1,comp146510_c0_seq1,comp148390_c0_seq1,comp146253_c2_seq1,comp147524_c1_seq2,comp137439_c0_seq2,comp132811_c1_seq3,comp147004_c1_seq2,comp143448_c2_seq1,comp141388_c1_seq1,comp138223_c0_seq1,comp127618_c0_seq1,comp143627_c0_seq1,comp127403_c1_seq2,comp147537_c0_seq3,comp134874_c0_seq2,…	1.37908	5.29329e-08	1.74125e-06
GO:0048519	negative regulation of biological process	biological_process	3	46	0.183267	2849	251	36339	comp138257_c2_seq1,comp147524_c1_seq2,comp132811_c1_seq3,comp147004_c1_seq2,comp133482_c0_seq2,comp147537_c0_seq3,comp141980_c0_seq1,comp141685_c0_seq1,comp135318_c0_seq1,comp144427_c1_seq2,comp144300_c1_seq3,comp142632_c0_seq1,comp147055_c4_seq1,comp149094_c1_seq1,comp135531_c0_seq2,comp143861_c0_seq7,comp147734_c1_seq3,comp138971_c1_seq13,comp138318_c0_seq2,comp131779_c0_seq1,comp142515_c3_seq1…	2.33757	5.55863e-08	1.80751e-06
GO:2000113	negative regulation of cellular macromolecule biosynthetic process	biological_process	7	21	0.0836653	744	251	36339	comp138257_c2_seq1,comp133482_c0_seq2,comp141980_c0_seq1,comp144300_c1_seq3,comp142632_c0_seq1,comp149094_c1_seq1,comp143861_c0_seq7,comp138971_c1_seq13,comp131779_c0_seq1,comp142515_c3_seq1,comp140475_c1_seq2,comp140475_c0_seq1,comp138442_c0_seq1,comp147043_c2_seq2,comp131906_c0_seq1,comp131227_c3_seq2,comp134347_c1_seq4,comp124860_c0_seq2,comp145608_c0_seq4,comp147382_c1_seq1,comp148298_c1_seq2	4.08644	6.50216e-08	2.0903e-06
GO:0016043	cellular component organization	biological_process	2	62	0.247012	4528	251	36339	comp138257_c2_seq1,comp145576_c1_seq3,comp145576_c0_seq1,comp142875_c1_seq1,comp144729_c1_seq2,comp147524_c1_seq2,comp127618_c0_seq1,comp134874_c0_seq2,comp141980_c0_seq1,comp141685_c0_seq1,comp148120_c1_seq2,comp144427_c1_seq2,comp132562_c1_seq1,comp147779_c1_seq1,comp149094_c1_seq1,comp143876_c0_seq3,comp135531_c0_seq2,comp133352_c0_seq1,comp144354_c1_seq4,comp147248_c0_seq1,comp138971_c1_seq13…	1.98237	7.74946e-08	2.46328e-06
GO:0019031	viral envelope	cellular_component	4	4	0.0168776	6	237	27176	comp146719_c2_seq2,comp130927_c2_seq1,comp141875_c0_seq2,comp145348_c0_seq1	76.4444	8.3447e-08	2.59419e-06
GO:0036338	viral membrane	cellular_component	3	4	0.0168776	6	237	27176	comp146719_c2_seq2,comp130927_c2_seq1,comp141875_c0_seq2,comp145348_c0_seq1	76.4444	8.3447e-08	2.59419e-06
GO:1901213	regulation of transcription from RNA polymerase II promoter involved in heart development	biological_process	11	5	0.0199203	17	251	36339	comp138223_c0_seq1,comp138451_c0_seq1,comp131779_c0_seq1,comp147043_c2_seq2,comp133476_c0_seq2	42.5814	8.73579e-08	2.68625e-06
GO:0051726	regulation of cell cycle	biological_process	4	20	0.0796813	694	251	36339	comp145576_c1_seq3,comp145576_c0_seq1,comp137841_c1_seq1,comp149094_c1_seq1,comp130086_c0_seq1,comp138472_c0_seq2,comp138971_c1_seq13,comp138318_c0_seq2,comp140288_c0_seq1,comp138442_c0_seq1,comp132720_c0_seq1,comp138050_c0_seq2,comp146902_c0_seq1,comp145608_c0_seq4,comp142701_c0_seq1,comp142701_c1_seq2,comp120767_c0_seq2,comp143305_c1_seq1,comp135284_c2_seq4,comp132787_c0_seq1	4.17224	9.70459e-08	2.95207e-06
GO:0009792	embryo development ending in birth or egg hatching	biological_process	5	20	0.0796813	697	251	36339	comp144729_c1_seq2,comp138223_c0_seq1,comp141980_c0_seq1,comp141685_c0_seq1,comp144427_c1_seq2,comp142632_c0_seq1,comp133352_c0_seq1,comp138971_c1_seq13,comp146942_c2_seq1,comp138318_c0_seq2,comp140475_c1_seq2,comp143475_c0_seq2,comp140475_c0_seq1,comp126585_c0_seq2,comp131385_c0_seq1,comp149370_c0_seq1,comp147043_c2_seq2,comp145608_c0_seq4,comp128696_c0_seq2,comp130387_c1_seq3	4.15429	1.03992e-07	3.10036e-06
GO:0046483	heterocycle metabolic process	biological_process	3	128	0.50996	12667	251	36339	comp138257_c2_seq1,comp138717_c0_seq3,comp146510_c0_seq1,comp137831_c0_seq2,comp144729_c1_seq2,comp137439_c0_seq2,comp132811_c1_seq3,comp118767_c0_seq1,comp143448_c2_seq1,comp141388_c1_seq1,comp138223_c0_seq1,comp129068_c1_seq1,comp142897_c0_seq2,comp127403_c1_seq2,comp133482_c0_seq2,comp134874_c0_seq2,comp141980_c0_seq1,comp136801_c0_seq2,comp141685_c0_seq1,comp135318_c0_seq1,comp137317_c1_seq1,…	1.46297	1.04112e-07	3.10036e-06
GO:0010558	negative regulation of macromolecule biosynthetic process	biological_process	6	21	0.0836653	766	251	36339	comp138257_c2_seq1,comp133482_c0_seq2,comp141980_c0_seq1,comp144300_c1_seq3,comp142632_c0_seq1,comp149094_c1_seq1,comp143861_c0_seq7,comp138971_c1_seq13,comp131779_c0_seq1,comp142515_c3_seq1,comp140475_c1_seq2,comp140475_c0_seq1,comp138442_c0_seq1,comp147043_c2_seq2,comp131906_c0_seq1,comp131227_c3_seq2,comp134347_c1_seq4,comp124860_c0_seq2,comp145608_c0_seq4,comp147382_c1_seq1,comp148298_c1_seq2	3.96908	1.05688e-07	3.1145e-06
GO:0006725	cellular aromatic compound metabolic process	biological_process	3	128	0.50996	12681	251	36339	comp138257_c2_seq1,comp138717_c0_seq3,comp146510_c0_seq1,comp137831_c0_seq2,comp144729_c1_seq2,comp137439_c0_seq2,comp132811_c1_seq3,comp118767_c0_seq1,comp143448_c2_seq1,comp141388_c1_seq1,comp138223_c0_seq1,comp129068_c1_seq1,comp142897_c0_seq2,comp127403_c1_seq2,comp133482_c0_seq2,comp134874_c0_seq2,comp141980_c0_seq1,comp136801_c0_seq2,comp141685_c0_seq1,comp135318_c0_seq1,comp137317_c1_seq1,…	1.46135	1.11752e-07	3.25926e-06
GO:0000087	M phase of mitotic cell cycle	biological_process	7	14	0.0557769	338	251	36339	comp145576_c1_seq3,comp145576_c0_seq1,comp147779_c1_seq1,comp144354_c1_seq4,comp138472_c0_seq2,comp140288_c0_seq1,comp138442_c0_seq1,comp126585_c0_seq2,comp132720_c0_seq1,comp127271_c0_seq1,comp127271_c1_seq1,comp145164_c0_seq3,comp120767_c0_seq2,comp132787_c0_seq1	5.99668	1.19656e-07	3.45415e-06
GO:1901360	organic cyclic compound metabolic process	biological_process	3	129	0.513944	12834	251	36339	comp138257_c2_seq1,comp138717_c0_seq3,comp146510_c0_seq1,comp137831_c0_seq2,comp144729_c1_seq2,comp137439_c0_seq2,comp132811_c1_seq3,comp118767_c0_seq1,comp143448_c2_seq1,comp141388_c1_seq1,comp138223_c0_seq1,comp129068_c1_seq1,comp142897_c0_seq2,comp127403_c1_seq2,comp133482_c0_seq2,comp134874_c0_seq2,comp141980_c0_seq1,comp136801_c0_seq2,comp141685_c0_seq1,comp135318_c0_seq1,comp137317_c1_seq1,…	1.45521	1.21995e-07	3.48609e-06
GO:0040007	growth	biological_process	1	20	0.0796813	719	251	36339	comp132811_c1_seq3,comp138223_c0_seq1,comp141980_c0_seq1,comp144427_c1_seq2,comp149094_c1_seq1,comp143876_c0_seq3,comp138971_c1_seq13,comp140475_c1_seq2,comp143475_c0_seq2,comp140475_c0_seq1,comp134331_c0_seq1,comp139298_c0_seq1,comp146902_c0_seq1,comp139298_c1_seq1,comp131467_c0_seq1,comp124329_c0_seq1,comp142965_c0_seq1,comp142132_c0_seq1,comp148298_c1_seq2,comp135284_c2_seq4	4.02717	1.70685e-07	4.82867e-06
GO:0048332	mesoderm morphogenesis	biological_process	5	7	0.0278884	60	251	36339	comp137439_c0_seq2,comp138971_c1_seq13,comp131779_c0_seq1,comp147043_c2_seq2,comp133476_c0_seq2,comp137758_c0_seq1,comp129722_c1_seq2	16.8906	1.95037e-07	5.46296e-06
GO:0043227	membrane-bounded organelle	cellular_component	2	137	0.578059	11236	237	27176	comp138257_c2_seq1,comp140823_c1_seq1,comp145576_c1_seq3,comp145576_c0_seq1,comp138717_c0_seq3,comp146510_c0_seq1,comp144729_c1_seq2,comp137439_c0_seq2,comp144461_c1_seq1,comp118767_c0_seq1,comp147004_c1_seq2,comp138735_c3_seq1,comp138223_c0_seq1,comp144980_c0_seq2,comp129068_c1_seq1,comp133482_c0_seq2,comp134874_c0_seq2,comp135318_c0_seq1,comp137317_c1_seq1,comp148120_c1_seq2,comp138860_c1_seq1,…	1.39813	2.17144e-07	6.02255e-06
GO:0034641	cellular nitrogen compound metabolic process	biological_process	3	128	0.50996	12827	251	36339	comp138257_c2_seq1,comp138717_c0_seq3,comp146510_c0_seq1,comp137831_c0_seq2,comp144729_c1_seq2,comp137439_c0_seq2,comp132811_c1_seq3,comp118767_c0_seq1,comp143448_c2_seq1,comp141388_c1_seq1,comp138223_c0_seq1,comp129068_c1_seq1,comp142897_c0_seq2,comp127403_c1_seq2,comp133482_c0_seq2,comp134874_c0_seq2,comp141980_c0_seq1,comp136801_c0_seq2,comp141685_c0_seq1,comp135318_c0_seq1,comp137317_c1_seq1,…	1.44472	2.31168e-07	6.34926e-06
GO:0009880	embryonic pattern specification	biological_process	5	8	0.0318725	91	251	36339	comp141685_c0_seq1,comp139298_c0_seq1,comp133370_c0_seq10,comp147043_c2_seq2,comp133476_c0_seq2,comp139298_c1_seq1,comp144528_c0_seq2,comp144824_c0_seq3	12.7276	2.40253e-07	6.53535e-06
GO:0031327	negative regulation of cellular biosynthetic process	biological_process	6	21	0.0836653	807	251	36339	comp138257_c2_seq1,comp133482_c0_seq2,comp141980_c0_seq1,comp144300_c1_seq3,comp142632_c0_seq1,comp149094_c1_seq1,comp143861_c0_seq7,comp138971_c1_seq13,comp131779_c0_seq1,comp142515_c3_seq1,comp140475_c1_seq2,comp140475_c0_seq1,comp138442_c0_seq1,comp147043_c2_seq2,comp131906_c0_seq1,comp131227_c3_seq2,comp134347_c1_seq4,comp124860_c0_seq2,comp145608_c0_seq4,comp147382_c1_seq1,comp148298_c1_seq2	3.76743	2.49394e-07	6.71939e-06
GO:0003140	determination of left/right asymmetry in lateral mesoderm	biological_process	8	5	0.0199203	21	251	36339	comp132811_c1_seq3,comp138223_c0_seq1,comp131779_c0_seq1,comp134331_c0_seq1,comp133476_c0_seq2	34.4707	2.80856e-07	7.49569e-06
GO:0009890	negative regulation of biosynthetic process	biological_process	5	21	0.0836653	814	251	36339	comp138257_c2_seq1,comp133482_c0_seq2,comp141980_c0_seq1,comp144300_c1_seq3,comp142632_c0_seq1,comp149094_c1_seq1,comp143861_c0_seq7,comp138971_c1_seq13,comp131779_c0_seq1,comp142515_c3_seq1,comp140475_c1_seq2,comp140475_c0_seq1,comp138442_c0_seq1,comp147043_c2_seq2,comp131906_c0_seq1,comp131227_c3_seq2,comp134347_c1_seq4,comp124860_c0_seq2,comp145608_c0_seq4,comp147382_c1_seq1,comp148298_c1_seq2	3.73503	2.87117e-07	7.59114e-06
GO:0009987	cellular process	biological_process	1	231	0.920319	29255	251	36339	comp138257_c2_seq1,comp145576_c1_seq3,comp145576_c0_seq1,comp142205_c0_seq1,comp138717_c0_seq3,comp142875_c1_seq1,comp146510_c0_seq1,comp137831_c0_seq2,comp148390_c0_seq1,comp144729_c1_seq2,comp146253_c2_seq1,comp147524_c1_seq2,comp137439_c0_seq2,comp132811_c1_seq3,comp118767_c0_seq1,comp147004_c1_seq2,comp143448_c2_seq1,comp141388_c1_seq1,comp138223_c0_seq1,comp129068_c1_seq1,comp127618_c0_seq1,…	1.14317	2.9249e-07	7.66162e-06
GO:0007507	heart development	biological_process	7	17	0.0677291	548	251	36339	comp138717_c0_seq3,comp132811_c1_seq3,comp138223_c0_seq1,comp141980_c0_seq1,comp141685_c0_seq1,comp133352_c0_seq1,comp138451_c0_seq1,comp146942_c2_seq1,comp131779_c0_seq1,comp140475_c1_seq2,comp140475_c0_seq1,comp134331_c0_seq1,comp147043_c2_seq2,comp133476_c0_seq2,comp128102_c0_seq1,comp137758_c0_seq1,comp131581_c1_seq1	4.49125	3.30562e-07	8.57943e-06
GO:0043009	chordate embryonic development	biological_process	6	19	0.0756972	682	251	36339	comp144729_c1_seq2,comp138223_c0_seq1,comp141980_c0_seq1,comp141685_c0_seq1,comp144427_c1_seq2,comp142632_c0_seq1,comp133352_c0_seq1,comp138971_c1_seq13,comp146942_c2_seq1,comp138318_c0_seq2,comp140475_c1_seq2,comp143475_c0_seq2,comp140475_c0_seq1,comp126585_c0_seq2,comp131385_c0_seq1,comp149370_c0_seq1,comp147043_c2_seq2,comp145608_c0_seq4,comp128696_c0_seq2	4.03337	3.42488e-07	8.74528e-06
GO:0010605	negative regulation of macromolecule metabolic process	biological_process	5	25	0.0996016	1126	251	36339	comp138257_c2_seq1,comp133482_c0_seq2,comp141980_c0_seq1,comp144300_c1_seq3,comp142632_c0_seq1,comp149094_c1_seq1,comp135531_c0_seq2,comp143861_c0_seq7,comp138971_c1_seq13,comp131779_c0_seq1,comp142515_c3_seq1,comp140475_c1_seq2,comp140475_c0_seq1,comp144195_c0_seq1,comp138442_c0_seq1,comp131385_c0_seq1,comp147043_c2_seq2,comp131906_c0_seq1,comp131227_c3_seq2,comp134347_c1_seq4,comp124860_c0_seq2…	3.21441	3.43134e-07	8.74528e-06
GO:0043231	intracellular membrane-bounded organelle	cellular_component	6	136	0.57384	11216	237	27176	comp138257_c2_seq1,comp140823_c1_seq1,comp145576_c1_seq3,comp145576_c0_seq1,comp138717_c0_seq3,comp146510_c0_seq1,comp144729_c1_seq2,comp137439_c0_seq2,comp144461_c1_seq1,comp118767_c0_seq1,comp147004_c1_seq2,comp138735_c3_seq1,comp138223_c0_seq1,comp144980_c0_seq2,comp129068_c1_seq1,comp133482_c0_seq2,comp134874_c0_seq2,comp135318_c0_seq1,comp137317_c1_seq1,comp148120_c1_seq2,comp138860_c1_seq1,…	1.39039	3.79313e-07	9.58105e-06
GO:0051253	negative regulation of RNA metabolic process	biological_process	8	19	0.0756972	694	251	36339	comp138257_c2_seq1,comp133482_c0_seq2,comp141980_c0_seq1,comp144300_c1_seq3,comp142632_c0_seq1,comp149094_c1_seq1,comp143861_c0_seq7,comp138971_c1_seq13,comp131779_c0_seq1,comp140475_c1_seq2,comp140475_c0_seq1,comp138442_c0_seq1,comp131385_c0_seq1,comp147043_c2_seq2,comp131906_c0_seq1,comp134347_c1_seq4,comp124860_c0_seq2,comp145608_c0_seq4,comp147382_c1_seq1	3.96363	4.45262e-07	1.11473e-05
GO:0007067	mitosis	biological_process	8	13	0.0517928	323	251	36339	comp145576_c1_seq3,comp145576_c0_seq1,comp147779_c1_seq1,comp144354_c1_seq4,comp140288_c0_seq1,comp138442_c0_seq1,comp126585_c0_seq2,comp132720_c0_seq1,comp127271_c0_seq1,comp127271_c1_seq1,comp145164_c0_seq3,comp120767_c0_seq2,comp132787_c0_seq1	5.82693	4.71191e-07	1.1693e-05
GO:0000280	nuclear division	biological_process	5	13	0.0517928	324	251	36339	comp145576_c1_seq3,comp145576_c0_seq1,comp147779_c1_seq1,comp144354_c1_seq4,comp140288_c0_seq1,comp138442_c0_seq1,comp126585_c0_seq2,comp132720_c0_seq1,comp127271_c0_seq1,comp127271_c1_seq1,comp145164_c0_seq3,comp120767_c0_seq2,comp132787_c0_seq1	5.80895	4.8791e-07	1.20026e-05
GO:0071840	cellular component organization or biogenesis	biological_process	1	62	0.247012	4771	251	36339	comp138257_c2_seq1,comp145576_c1_seq3,comp145576_c0_seq1,comp142875_c1_seq1,comp144729_c1_seq2,comp147524_c1_seq2,comp127618_c0_seq1,comp134874_c0_seq2,comp141980_c0_seq1,comp141685_c0_seq1,comp148120_c1_seq2,comp144427_c1_seq2,comp132562_c1_seq1,comp147779_c1_seq1,comp149094_c1_seq1,comp143876_c0_seq3,comp135531_c0_seq2,comp133352_c0_seq1,comp144354_c1_seq4,comp147248_c0_seq1,comp138971_c1_seq13…	1.8814	4.94647e-07	1.20634e-05
GO:0003146	heart jogging	biological_process	10	5	0.0199203	24	251	36339	comp138223_c0_seq1,comp138451_c0_seq1,comp131779_c0_seq1,comp147043_c2_seq2,comp133476_c0_seq2	30.1619	5.76789e-07	1.39465e-05
GO:0031324	negative regulation of cellular metabolic process	biological_process	5	24	0.0956175	1083	251	36339	comp138257_c2_seq1,comp133482_c0_seq2,comp141980_c0_seq1,comp144300_c1_seq3,comp142632_c0_seq1,comp149094_c1_seq1,comp135531_c0_seq2,comp143861_c0_seq7,comp138971_c1_seq13,comp131779_c0_seq1,comp142515_c3_seq1,comp140475_c1_seq2,comp140475_c0_seq1,comp144195_c0_seq1,comp138442_c0_seq1,comp131385_c0_seq1,comp147043_c2_seq2,comp131906_c0_seq1,comp131227_c3_seq2,comp134347_c1_seq4,comp124860_c0_seq2…	3.20835	6.16817e-07	1.47879e-05
GO:0048285	organelle fission	biological_process	4	13	0.0517928	340	251	36339	comp145576_c1_seq3,comp145576_c0_seq1,comp147779_c1_seq1,comp144354_c1_seq4,comp140288_c0_seq1,comp138442_c0_seq1,comp126585_c0_seq2,comp132720_c0_seq1,comp127271_c0_seq1,comp127271_c1_seq1,comp145164_c0_seq3,comp120767_c0_seq2,comp132787_c0_seq1	5.53559	8.38036e-07	1.99227e-05
GO:0001655	urogenital system development	biological_process	5	12	0.0478088	287	251	36339	comp132811_c1_seq3,comp141980_c0_seq1,comp135531_c0_seq2,comp136031_c3_seq1,comp138451_c0_seq1,comp131779_c0_seq1,comp140475_c1_seq2,comp143475_c0_seq2,comp140475_c0_seq1,comp124101_c0_seq2,comp122263_c0_seq1,comp141815_c0_seq1	6.05339	8.77593e-07	2.06361e-05
GO:0048368	lateral mesoderm development	biological_process	5	5	0.0199203	26	251	36339	comp132811_c1_seq3,comp138223_c0_seq1,comp131779_c0_seq1,comp134331_c0_seq1,comp133476_c0_seq2	27.8417	8.82632e-07	2.06361e-05
GO:0061311	cell surface receptor signaling pathway involved in heart development	biological_process	8	5	0.0199203	27	251	36339	comp138223_c0_seq1,comp138451_c0_seq1,comp131779_c0_seq1,comp147043_c2_seq2,comp133476_c0_seq2	26.8105	1.07714e-06	2.49027e-05
GO:0045892	negative regulation of transcription, DNA-dependent	biological_process	10	18	0.0717131	666	251	36339	comp138257_c2_seq1,comp133482_c0_seq2,comp141980_c0_seq1,comp144300_c1_seq3,comp142632_c0_seq1,comp149094_c1_seq1,comp143861_c0_seq7,comp138971_c1_seq13,comp131779_c0_seq1,comp140475_c1_seq2,comp140475_c0_seq1,comp138442_c0_seq1,comp147043_c2_seq2,comp131906_c0_seq1,comp134347_c1_seq4,comp124860_c0_seq2,comp145608_c0_seq4,comp147382_c1_seq1	3.91289	1.08273e-06	2.49027e-05
GO:0044260	cellular macromolecule metabolic process	biological_process	4	142	0.565737	15118	251	36339	comp138257_c2_seq1,comp145576_c1_seq3,comp145576_c0_seq1,comp138717_c0_seq3,comp142875_c1_seq1,comp146510_c0_seq1,comp137831_c0_seq2,comp144729_c1_seq2,comp137439_c0_seq2,comp132811_c1_seq3,comp118767_c0_seq1,comp143448_c2_seq1,comp141388_c1_seq1,comp138223_c0_seq1,comp129068_c1_seq1,comp127403_c1_seq2,comp133482_c0_seq2,comp134874_c0_seq2,comp141980_c0_seq1,comp141685_c0_seq1,comp135318_c0_seq1,…	1.35986	1.16657e-06	2.66146e-05
GO:2000027	regulation of organ morphogenesis	biological_process	7	8	0.0318725	112	251	36339	comp137439_c0_seq2,comp138223_c0_seq1,comp141980_c0_seq1,comp138451_c0_seq1,comp131779_c0_seq1,comp143475_c0_seq2,comp147043_c2_seq2,comp133476_c0_seq2	10.3412	1.18672e-06	2.68579e-05
GO:0009892	negative regulation of metabolic process	biological_process	4	25	0.0996016	1211	251	36339	comp138257_c2_seq1,comp133482_c0_seq2,comp141980_c0_seq1,comp144300_c1_seq3,comp142632_c0_seq1,comp149094_c1_seq1,comp135531_c0_seq2,comp143861_c0_seq7,comp138971_c1_seq13,comp131779_c0_seq1,comp142515_c3_seq1,comp140475_c1_seq2,comp140475_c0_seq1,comp144195_c0_seq1,comp138442_c0_seq1,comp131385_c0_seq1,comp147043_c2_seq2,comp131906_c0_seq1,comp131227_c3_seq2,comp134347_c1_seq4,comp124860_c0_seq2…	2.98879	1.28402e-06	2.86167e-05
GO:0007059	chromosome segregation	biological_process	3	10	0.0398406	197	251	36339	comp147779_c1_seq1,comp144354_c1_seq4,comp140288_c0_seq1,comp138442_c0_seq1,comp126585_c0_seq2,comp127271_c1_seq1,comp113339_c0_seq1,comp135284_c2_seq4,comp132787_c0_seq1,comp133626_c0_seq1	7.34908	1.28467e-06	2.86167e-05
GO:0007399	nervous system development	biological_process	5	29	0.115538	1552	251	36339	comp132811_c1_seq3,comp135318_c0_seq1,comp142632_c0_seq1,comp135531_c0_seq2,comp138971_c1_seq13,comp121844_c1_seq1,comp138318_c0_seq2,comp131779_c0_seq1,comp140475_c1_seq2,comp143475_c0_seq2,comp140475_c0_seq1,comp138442_c0_seq1,comp134331_c0_seq1,comp139298_c0_seq1,comp149370_c0_seq1,comp147043_c2_seq2,comp134347_c1_seq4,comp133476_c0_seq2,comp124860_c0_seq2,comp139298_c1_seq1,comp145608_c0_seq4…	2.70524	1.29599e-06	2.86435e-05
GO:0000785	chromatin	cellular_component	9	14	0.0590717	331	237	27176	comp138257_c2_seq1,comp149094_c1_seq1,comp147248_c0_seq1,comp140475_c1_seq2,comp140475_c0_seq1,comp129729_c0_seq1,comp149370_c0_seq1,comp103826_c0_seq3,comp114584_c0_seq1,comp147515_c1_seq3,comp114891_c0_seq1,comp114891_c2_seq1,comp132787_c0_seq1,comp114891_c1_seq1	4.84995	1.43584e-06	3.14884e-05
GO:0001707	mesoderm formation	biological_process	8	6	0.0239044	52	251	36339	comp137439_c0_seq2,comp138971_c1_seq13,comp147043_c2_seq2,comp133476_c0_seq2,comp137758_c0_seq1,comp129722_c1_seq2	16.705	1.59603e-06	3.47321e-05
GO:0090092	regulation of transmembrane receptor protein serine/threonine kinase signaling pathway	biological_process	8	9	0.0358566	158	251	36339	comp132811_c1_seq3,comp138223_c0_seq1,comp149094_c1_seq1,comp138451_c0_seq1,comp131779_c0_seq1,comp147043_c2_seq2,comp133476_c0_seq2,comp145608_c0_seq4,comp141815_c0_seq1	8.24679	1.70031e-06	3.67189e-05
GO:0072001	renal system development	biological_process	6	11	0.0438247	255	251	36339	comp132811_c1_seq3,comp141980_c0_seq1,comp135531_c0_seq2,comp136031_c3_seq1,comp138451_c0_seq1,comp131779_c0_seq1,comp140475_c1_seq2,comp140475_c0_seq1,comp124101_c0_seq2,comp122263_c0_seq1,comp141815_c0_seq1	6.24528	1.86283e-06	3.99238e-05
GO:2000026	regulation of multicellular organismal development	biological_process	4	21	0.0836653	917	251	36339	comp137439_c0_seq2,comp132811_c1_seq3,comp138223_c0_seq1,comp141980_c0_seq1,comp141685_c0_seq1,comp135318_c0_seq1,comp138451_c0_seq1,comp138472_c0_seq2,comp138971_c1_seq13,comp138318_c0_seq2,comp131779_c0_seq1,comp140475_c1_seq2,comp143475_c0_seq2,comp140475_c0_seq1,comp138442_c0_seq1,comp147043_c2_seq2,comp134347_c1_seq4,comp133476_c0_seq2,comp145608_c0_seq4,comp128102_c0_seq1,comp148298_c1_seq2	3.3155	1.92284e-06	4.09001e-05
GO:0007178	transmembrane receptor protein serine/threonine kinase signaling pathway	biological_process	7	11	0.0438247	262	251	36339	comp132811_c1_seq3,comp138223_c0_seq1,comp135123_c0_seq1,comp149094_c1_seq1,comp138451_c0_seq1,comp138971_c1_seq13,comp131779_c0_seq1,comp147043_c2_seq2,comp133476_c0_seq2,comp145608_c0_seq4,comp141815_c0_seq1	6.07842	2.41966e-06	5.10837e-05
GO:0010629	negative regulation of gene expression	biological_process	6	19	0.0756972	780	251	36339	comp138257_c2_seq1,comp133482_c0_seq2,comp141980_c0_seq1,comp144300_c1_seq3,comp142632_c0_seq1,comp149094_c1_seq1,comp143861_c0_seq7,comp138971_c1_seq13,comp131779_c0_seq1,comp140475_c1_seq2,comp140475_c0_seq1,comp138442_c0_seq1,comp147043_c2_seq2,comp131906_c0_seq1,comp134347_c1_seq4,comp124860_c0_seq2,comp145608_c0_seq4,comp147382_c1_seq1,comp139488_c2_seq2	3.52662	2.48958e-06	5.21706e-05
GO:0045934	negative regulation of nucleobase-containing compound metabolic process	biological_process	6	19	0.0756972	781	251	36339	comp138257_c2_seq1,comp133482_c0_seq2,comp141980_c0_seq1,comp144300_c1_seq3,comp142632_c0_seq1,comp149094_c1_seq1,comp143861_c0_seq7,comp138971_c1_seq13,comp131779_c0_seq1,comp140475_c1_seq2,comp140475_c0_seq1,comp138442_c0_seq1,comp131385_c0_seq1,comp147043_c2_seq2,comp131906_c0_seq1,comp134347_c1_seq4,comp124860_c0_seq2,comp145608_c0_seq4,comp147382_c1_seq1	3.5221	2.5361e-06	5.27546e-05
GO:0001667	ameboidal cell migration	biological_process	6	9	0.0358566	168	251	36339	comp146510_c0_seq1,comp132811_c1_seq3,comp141980_c0_seq1,comp137461_c3_seq1,comp143475_c0_seq2,comp147043_c2_seq2,comp131227_c3_seq2,comp137758_c0_seq1,comp133260_c0_seq1	7.7559	2.82196e-06	5.80586e-05
GO:0051172	negative regulation of nitrogen compound metabolic process	biological_process	5	19	0.0756972	787	251	36339	comp138257_c2_seq1,comp133482_c0_seq2,comp141980_c0_seq1,comp144300_c1_seq3,comp142632_c0_seq1,comp149094_c1_seq1,comp143861_c0_seq7,comp138971_c1_seq13,comp131779_c0_seq1,comp140475_c1_seq2,comp140475_c0_seq1,comp138442_c0_seq1,comp131385_c0_seq1,comp147043_c2_seq2,comp131906_c0_seq1,comp134347_c1_seq4,comp124860_c0_seq2,comp145608_c0_seq4,comp147382_c1_seq1	3.49525	2.83213e-06	5.80586e-05
GO:0001822	kidney development	biological_process	7	10	0.0398406	218	251	36339	comp141980_c0_seq1,comp135531_c0_seq2,comp136031_c3_seq1,comp138451_c0_seq1,comp131779_c0_seq1,comp140475_c1_seq2,comp140475_c0_seq1,comp124101_c0_seq2,comp122263_c0_seq1,comp141815_c0_seq1	6.64114	3.18945e-06	6.49134e-05
GO:0014028	notochord formation	biological_process	9	3	0.0119522	5	251	36339	comp131779_c0_seq1,comp147043_c2_seq2,comp133476_c0_seq2	86.8661	3.2231e-06	6.51295e-05
GO:0061371	determination of heart left/right asymmetry	biological_process	8	7	0.0278884	91	251	36339	comp132811_c1_seq3,comp138223_c0_seq1,comp138451_c0_seq1,comp131779_c0_seq1,comp134331_c0_seq1,comp147043_c2_seq2,comp133476_c0_seq2	11.1367	3.40806e-06	6.83787e-05
GO:0001708	cell fate specification	biological_process	6	7	0.0278884	92	251	36339	comp137439_c0_seq2,comp141980_c0_seq1,comp141685_c0_seq1,comp144195_c0_seq1,comp147043_c2_seq2,comp130387_c1_seq3,comp133260_c0_seq1	11.0156	3.66718e-06	7.30595e-05
GO:0006807	nitrogen compound metabolic process	biological_process	2	128	0.50996	13432	251	36339	comp138257_c2_seq1,comp138717_c0_seq3,comp146510_c0_seq1,comp137831_c0_seq2,comp144729_c1_seq2,comp137439_c0_seq2,comp132811_c1_seq3,comp118767_c0_seq1,comp143448_c2_seq1,comp141388_c1_seq1,comp138223_c0_seq1,comp129068_c1_seq1,comp142897_c0_seq2,comp127403_c1_seq2,comp133482_c0_seq2,comp134874_c0_seq2,comp141980_c0_seq1,comp136801_c0_seq2,comp141685_c0_seq1,comp135318_c0_seq1,comp137317_c1_seq1,…	1.37965	3.77037e-06	7.459e-05
GO:0044427	chromosomal part	cellular_component	8	19	0.0801688	646	237	27176	comp138257_c2_seq1,comp137317_c1_seq1,comp149094_c1_seq1,comp147248_c0_seq1,comp140475_c1_seq2,comp140475_c0_seq1,comp126585_c0_seq2,comp146017_c0_seq1,comp129729_c0_seq1,comp149370_c0_seq1,comp103826_c0_seq3,comp127271_c0_seq1,comp114584_c0_seq1,comp127271_c1_seq1,comp147515_c1_seq3,comp114891_c0_seq1,comp114891_c2_seq1,comp132787_c0_seq1,comp114891_c1_seq1	3.37255	4.49054e-06	8.82203e-05
GO:0006996	organelle organization	biological_process	3	40	0.159363	2719	251	36339	comp138257_c2_seq1,comp145576_c1_seq3,comp145576_c0_seq1,comp147524_c1_seq2,comp134874_c0_seq2,comp141980_c0_seq1,comp148120_c1_seq2,comp144427_c1_seq2,comp147779_c1_seq1,comp149094_c1_seq1,comp135531_c0_seq2,comp133352_c0_seq1,comp144354_c1_seq4,comp147248_c0_seq1,comp138971_c1_seq13,comp137461_c3_seq1,comp138024_c0_seq1,comp143475_c0_seq2,comp140288_c0_seq1,comp138442_c0_seq1,comp126585_c0_seq2…	2.12985	4.70935e-06	9.18811e-05
GO:0035295	tube development	biological_process	4	14	0.0557769	464	251	36339	comp132811_c1_seq3,comp138223_c0_seq1,comp142632_c0_seq1,comp135531_c0_seq2,comp138451_c0_seq1,comp138971_c1_seq13,comp131779_c0_seq1,comp140475_c1_seq2,comp143475_c0_seq2,comp140475_c0_seq1,comp134331_c0_seq1,comp147043_c2_seq2,comp133476_c0_seq2,comp131595_c0_seq1	4.36827	5.0515e-06	9.78815e-05
GO:0007346	regulation of mitotic cell cycle	biological_process	5	10	0.0398406	234	251	36339	comp149094_c1_seq1,comp138472_c0_seq2,comp140288_c0_seq1,comp138442_c0_seq1,comp132720_c0_seq1,comp138050_c0_seq2,comp146902_c0_seq1,comp120767_c0_seq2,comp135284_c2_seq4,comp132787_c0_seq1	6.18705	5.96851e-06	0.000114335
GO:0030509	BMP signaling pathway	biological_process	11	7	0.0278884	99	251	36339	comp132811_c1_seq3,comp138223_c0_seq1,comp138451_c0_seq1,comp138971_c1_seq13,comp131779_c0_seq1,comp147043_c2_seq2,comp133476_c0_seq2	10.2367	5.98148e-06	0.000114335
GO:0045995	regulation of embryonic development	biological_process	5	7	0.0278884	100	251	36339	comp137439_c0_seq2,comp138223_c0_seq1,comp138451_c0_seq1,comp138472_c0_seq2,comp131779_c0_seq1,comp147043_c2_seq2,comp133476_c0_seq2	10.1344	6.39416e-06	0.000121403
GO:0000079	regulation of cyclin-dependent protein kinase activity	biological_process	11	7	0.0278884	102	251	36339	comp145576_c1_seq3,comp145576_c0_seq1,comp130086_c0_seq1,comp138318_c0_seq2,comp142701_c0_seq1,comp142701_c1_seq2,comp143305_c1_seq1	9.93567	7.29072e-06	0.000137503
GO:0030903	notochord development	biological_process	7	5	0.0199203	40	251	36339	comp138223_c0_seq1,comp131779_c0_seq1,comp143475_c0_seq2,comp147043_c2_seq2,comp133476_c0_seq2	18.0971	8.15924e-06	0.000151858
GO:0000578	embryonic axis specification	biological_process	6	5	0.0199203	40	251	36339	comp141685_c0_seq1,comp133370_c0_seq10,comp147043_c2_seq2,comp144528_c0_seq2,comp144824_c0_seq3	18.0971	8.15924e-06	0.000151858
GO:0030510	regulation of BMP signaling pathway	biological_process	12	6	0.0239044	69	251	36339	comp132811_c1_seq3,comp138223_c0_seq1,comp138451_c0_seq1,comp131779_c0_seq1,comp147043_c2_seq2,comp133476_c0_seq2	12.5893	8.5206e-06	0.000157547
GO:1901363	heterocyclic compound binding	molecular_function	2	157	0.613281	18517	256	38720	comp141239_c0_seq1,comp138257_c2_seq1,comp142288_c0_seq1,comp138717_c0_seq3,comp142875_c1_seq1,comp146510_c0_seq1,comp137831_c0_seq2,comp146531_c1_seq1,comp144729_c1_seq2,comp137198_c1_seq1,comp137439_c0_seq2,comp144461_c1_seq1,comp118767_c0_seq1,comp143448_c2_seq1,comp142288_c2_seq1,comp141388_c1_seq1,comp138223_c0_seq1,comp129068_c1_seq1,comp127618_c0_seq1,comp142897_c0_seq2,comp127403_c1_seq2,…	1.2824	9.10404e-06	0.000167242
GO:0009799	specification of symmetry	biological_process	5	9	0.0358566	195	251	36339	comp132811_c1_seq3,comp138223_c0_seq1,comp138451_c0_seq1,comp131779_c0_seq1,comp134331_c0_seq1,comp147043_c2_seq2,comp133476_c0_seq2,comp142965_c0_seq1,comp133260_c0_seq1	6.68201	9.47067e-06	0.000171747
GO:0009855	determination of bilateral symmetry	biological_process	6	9	0.0358566	195	251	36339	comp132811_c1_seq3,comp138223_c0_seq1,comp138451_c0_seq1,comp131779_c0_seq1,comp134331_c0_seq1,comp147043_c2_seq2,comp133476_c0_seq2,comp142965_c0_seq1,comp133260_c0_seq1	6.68201	9.47067e-06	0.000171747
GO:0001756	somitogenesis	biological_process	7	7	0.0278884	107	251	36339	comp138223_c0_seq1,comp133352_c0_seq1,comp138971_c1_seq13,comp146942_c2_seq1,comp143475_c0_seq2,comp147043_c2_seq2,comp128696_c0_seq2	9.47139	9.99794e-06	0.000180154
GO:0005488	binding	molecular_function	1	216	0.84375	28264	256	38720	comp141239_c0_seq1,comp138257_c2_seq1,comp145576_c1_seq3,comp142288_c0_seq1,comp145576_c0_seq1,comp138717_c0_seq3,comp142875_c1_seq1,comp146510_c0_seq1,comp137831_c0_seq2,comp146531_c1_seq1,comp148390_c0_seq1,comp144729_c1_seq2,comp137198_c1_seq1,comp147524_c1_seq2,comp137439_c0_seq2,comp144461_c1_seq1,comp132811_c1_seq3,comp118767_c0_seq1,comp147004_c1_seq2,comp143448_c2_seq1,comp142288_c2_seq1,…	1.15589	1.03285e-05	0.000184933
GO:0005694	chromosome	cellular_component	7	21	0.0886076	817	237	27176	comp138257_c2_seq1,comp137317_c1_seq1,comp149094_c1_seq1,comp147248_c0_seq1,comp140475_c1_seq2,comp140475_c0_seq1,comp126585_c0_seq2,comp146017_c0_seq1,comp129729_c0_seq1,comp149370_c0_seq1,comp142448_c0_seq1,comp103826_c0_seq3,comp127271_c0_seq1,comp114584_c0_seq1,comp127271_c1_seq1,comp147515_c1_seq3,comp114891_c0_seq1,comp114891_c2_seq1,comp132787_c0_seq1,comp114891_c1_seq1,comp138470_c0_seq1	2.94737	1.10408e-05	0.000196443
GO:0048382	mesendoderm development	biological_process	5	3	0.0119522	7	251	36339	comp132811_c1_seq3,comp147043_c2_seq2,comp133260_c0_seq1	62.0472	1.11657e-05	0.000197424
GO:0097159	organic cyclic compound binding	molecular_function	2	157	0.613281	18580	256	38720	comp141239_c0_seq1,comp138257_c2_seq1,comp142288_c0_seq1,comp138717_c0_seq3,comp142875_c1_seq1,comp146510_c0_seq1,comp137831_c0_seq2,comp146531_c1_seq1,comp144729_c1_seq2,comp137198_c1_seq1,comp137439_c0_seq2,comp144461_c1_seq1,comp118767_c0_seq1,comp143448_c2_seq1,comp142288_c2_seq1,comp141388_c1_seq1,comp138223_c0_seq1,comp129068_c1_seq1,comp127618_c0_seq1,comp142897_c0_seq2,comp127403_c1_seq2,…	1.27805	1.15002e-05	0.000202075
GO:0009887	organ morphogenesis	biological_process	6	20	0.0796813	950	251	36339	comp138717_c0_seq3,comp137439_c0_seq2,comp132811_c1_seq3,comp138223_c0_seq1,comp141980_c0_seq1,comp142632_c0_seq1,comp138451_c0_seq1,comp138971_c1_seq13,comp121844_c1_seq1,comp138318_c0_seq2,comp131779_c0_seq1,comp140475_c1_seq2,comp139624_c0_seq1,comp143475_c0_seq2,comp140475_c0_seq1,comp147043_c2_seq2,comp134347_c1_seq4,comp133476_c0_seq2,comp124860_c0_seq2,comp131581_c1_seq1	3.04793	1.16618e-05	0.00020365
GO:0030111	regulation of Wnt receptor signaling pathway	biological_process	7	9	0.0358566	201	251	36339	comp147004_c1_seq2,comp147537_c0_seq3,comp141980_c0_seq1,comp138971_c1_seq13,comp140475_c1_seq2,comp143475_c0_seq2,comp140475_c0_seq1,comp147693_c0_seq3,comp148298_c1_seq2	6.48255	1.20713e-05	0.000209507
GO:0050793	regulation of developmental process	biological_process	3	23	0.0916335	1205	251	36339	comp138257_c2_seq1,comp137439_c0_seq2,comp132811_c1_seq3,comp138223_c0_seq1,comp141980_c0_seq1,comp141685_c0_seq1,comp135318_c0_seq1,comp149094_c1_seq1,comp138451_c0_seq1,comp138472_c0_seq2,comp138971_c1_seq13,comp138318_c0_seq2,comp131779_c0_seq1,comp140475_c1_seq2,comp143475_c0_seq2,comp140475_c0_seq1,comp138442_c0_seq1,comp147043_c2_seq2,comp134347_c1_seq4,comp133476_c0_seq2,comp145608_c0_seq4…	2.76338	1.23476e-05	0.000212996
GO:0006366	transcription from RNA polymerase II promoter	biological_process	9	23	0.0916335	1210	251	36339	comp138717_c0_seq3,comp146510_c0_seq1,comp132811_c1_seq3,comp138223_c0_seq1,comp133482_c0_seq2,comp144300_c1_seq3,comp149094_c1_seq1,comp143861_c0_seq7,comp138451_c0_seq1,comp138971_c1_seq13,comp145700_c0_seq1,comp131779_c0_seq1,comp140475_c1_seq2,comp146601_c2_seq3,comp139624_c0_seq1,comp140475_c0_seq1,comp138442_c0_seq1,comp129301_c0_seq1,comp147043_c2_seq2,comp133476_c0_seq2,comp145608_c0_seq4…	2.75196	1.31837e-05	0.000226041
GO:0071103	DNA conformation change	biological_process	7	12	0.0478088	375	251	36339	comp138257_c2_seq1,comp147779_c1_seq1,comp144354_c1_seq4,comp129729_c0_seq1,comp103826_c0_seq3,comp114584_c0_seq1,comp147515_c1_seq3,comp114891_c0_seq1,comp135284_c2_seq4,comp114891_c2_seq1,comp114891_c1_seq1,comp138470_c0_seq1	4.63286	1.34742e-05	0.00022963
GO:0060070	canonical Wnt receptor signaling pathway	biological_process	7	9	0.0358566	204	251	36339	comp147004_c1_seq2,comp147537_c0_seq3,comp141980_c0_seq1,comp141685_c0_seq1,comp138971_c1_seq13,comp143475_c0_seq2,comp147693_c0_seq3,comp147043_c2_seq2,comp148298_c1_seq2	6.38722	1.35853e-05	0.000230136
GO:0006357	regulation of transcription from RNA polymerase II promoter	biological_process	10	22	0.0876494	1128	251	36339	comp138717_c0_seq3,comp146510_c0_seq1,comp132811_c1_seq3,comp138223_c0_seq1,comp133482_c0_seq2,comp144300_c1_seq3,comp149094_c1_seq1,comp143861_c0_seq7,comp138451_c0_seq1,comp138971_c1_seq13,comp131779_c0_seq1,comp140475_c1_seq2,comp146601_c2_seq3,comp139624_c0_seq1,comp140475_c0_seq1,comp138442_c0_seq1,comp129301_c0_seq1,comp147043_c2_seq2,comp133476_c0_seq2,comp145608_c0_seq4,comp129722_c1_seq2…	2.82366	1.38312e-05	0.000232908
GO:0060562	epithelial tube morphogenesis	biological_process	6	11	0.0438247	320	251	36339	comp132811_c1_seq3,comp138223_c0_seq1,comp142632_c0_seq1,comp138451_c0_seq1,comp138971_c1_seq13,comp131779_c0_seq1,comp140475_c1_seq2,comp143475_c0_seq2,comp140475_c0_seq1,comp147043_c2_seq2,comp133476_c0_seq2	4.97671	1.59961e-05	0.000267769
GO:0061053	somite development	biological_process	5	7	0.0278884	118	251	36339	comp138223_c0_seq1,comp133352_c0_seq1,comp138971_c1_seq13,comp146942_c2_seq1,comp143475_c0_seq2,comp147043_c2_seq2,comp128696_c0_seq2	8.58846	1.89554e-05	0.000315439
GO:0008013	beta-catenin binding	molecular_function	3	6	0.0234375	84	256	38720	comp146510_c0_seq1,comp138971_c1_seq13,comp140475_c1_seq2,comp140475_c0_seq1,comp147693_c0_seq3,comp141815_c0_seq1	10.8036	2.08011e-05	0.00034413
GO:0035050	embryonic heart tube development	biological_process	8	7	0.0278884	120	251	36339	comp132811_c1_seq3,comp138223_c0_seq1,comp138451_c0_seq1,comp131779_c0_seq1,comp134331_c0_seq1,comp147043_c2_seq2,comp133476_c0_seq2	8.44532	2.11391e-05	0.00034769
GO:0001947	heart looping	biological_process	10	6	0.0239044	81	251	36339	comp132811_c1_seq3,comp138223_c0_seq1,comp138451_c0_seq1,comp131779_c0_seq1,comp147043_c2_seq2,comp133476_c0_seq2	10.7242	2.1528e-05	0.000352039
GO:0035239	tube morphogenesis	biological_process	5	11	0.0438247	338	251	36339	comp132811_c1_seq3,comp138223_c0_seq1,comp142632_c0_seq1,comp138451_c0_seq1,comp138971_c1_seq13,comp131779_c0_seq1,comp140475_c1_seq2,comp143475_c0_seq2,comp140475_c0_seq1,comp147043_c2_seq2,comp133476_c0_seq2	4.71167	2.64478e-05	0.000428787
GO:0048319	axial mesoderm morphogenesis	biological_process	6	3	0.0119522	9	251	36339	comp131779_c0_seq1,comp147043_c2_seq2,comp133476_c0_seq2	48.259	2.65245e-05	0.000428787
GO:0004693	cyclin-dependent protein kinase activity	molecular_function	10	7	0.0273438	130	256	38720	comp145576_c1_seq3,comp145576_c0_seq1,comp130086_c0_seq1,comp138318_c0_seq2,comp142701_c0_seq1,comp142701_c1_seq2,comp143305_c1_seq1	8.14423	2.69203e-05	0.000432713
GO:0008134	transcription factor binding	molecular_function	3	11	0.0429688	354	256	38720	comp138257_c2_seq1,comp137831_c0_seq2,comp133482_c0_seq2,comp144427_c1_seq2,comp144300_c1_seq3,comp149094_c1_seq1,comp138971_c1_seq13,comp138442_c0_seq1,comp147043_c2_seq2,comp134347_c1_seq4,comp141815_c0_seq1	4.69986	2.72576e-05	0.000435659
GO:0060795	cell fate commitment involved in formation of primary germ layer	biological_process	8	4	0.0159363	26	251	36339	comp137439_c0_seq2,comp144195_c0_seq1,comp147043_c2_seq2,comp133260_c0_seq1	22.2734	2.9478e-05	0.000466182
GO:0007417	central nervous system development	biological_process	6	16	0.063745	692	251	36339	comp142632_c0_seq1,comp135531_c0_seq2,comp138971_c1_seq13,comp121844_c1_seq1,comp138318_c0_seq2,comp131779_c0_seq1,comp140475_c1_seq2,comp143475_c0_seq2,comp140475_c0_seq1,comp134331_c0_seq1,comp139298_c0_seq1,comp147043_c2_seq2,comp124860_c0_seq2,comp139298_c1_seq1,comp130387_c1_seq3,comp133680_c0_seq1	3.34744	2.94968e-05	0.000466182
GO:0001702	gastrulation with mouth forming second	biological_process	7	5	0.0199203	52	251	36339	comp137461_c3_seq1,comp139298_c0_seq1,comp139298_c1_seq1,comp137758_c0_seq1,comp133260_c0_seq1	13.9209	3.01232e-05	0.000473437
GO:0007420	brain development	biological_process	7	14	0.0557769	548	251	36339	comp142632_c0_seq1,comp135531_c0_seq2,comp138971_c1_seq13,comp121844_c1_seq1,comp138318_c0_seq2,comp131779_c0_seq1,comp140475_c1_seq2,comp143475_c0_seq2,comp140475_c0_seq1,comp134331_c0_seq1,comp139298_c0_seq1,comp124860_c0_seq2,comp139298_c1_seq1,comp133680_c0_seq1	3.69868	3.20929e-05	0.000501607
GO:0043229	intracellular organelle	cellular_component	5	152	0.64135	13890	237	27176	comp138257_c2_seq1,comp140823_c1_seq1,comp145576_c1_seq3,comp145576_c0_seq1,comp138717_c0_seq3,comp146510_c0_seq1,comp148390_c0_seq1,comp144729_c1_seq2,comp147524_c1_seq2,comp137439_c0_seq2,comp144461_c1_seq1,comp118767_c0_seq1,comp147004_c1_seq2,comp138735_c3_seq1,comp138223_c0_seq1,comp144980_c0_seq2,comp129068_c1_seq1,comp127618_c0_seq1,comp133482_c0_seq2,comp134874_c0_seq2,comp135318_c0_seq1,…	1.25481	3.28682e-05	0.000510902
GO:0072359	circulatory system development	biological_process	5	19	0.0756972	941	251	36339	comp138717_c0_seq3,comp132811_c1_seq3,comp138223_c0_seq1,comp141980_c0_seq1,comp141685_c0_seq1,comp149094_c1_seq1,comp133352_c0_seq1,comp138451_c0_seq1,comp138971_c1_seq13,comp146942_c2_seq1,comp131779_c0_seq1,comp140475_c1_seq2,comp140475_c0_seq1,comp134331_c0_seq1,comp147043_c2_seq2,comp133476_c0_seq2,comp128102_c0_seq1,comp137758_c0_seq1,comp131581_c1_seq1	2.92323	3.41462e-05	0.000524997
GO:0072358	cardiovascular system development	biological_process	6	19	0.0756972	941	251	36339	comp138717_c0_seq3,comp132811_c1_seq3,comp138223_c0_seq1,comp141980_c0_seq1,comp141685_c0_seq1,comp149094_c1_seq1,comp133352_c0_seq1,comp138451_c0_seq1,comp138971_c1_seq13,comp146942_c2_seq1,comp131779_c0_seq1,comp140475_c1_seq2,comp140475_c0_seq1,comp134331_c0_seq1,comp147043_c2_seq2,comp133476_c0_seq2,comp128102_c0_seq1,comp137758_c0_seq1,comp131581_c1_seq1	2.92323	3.41462e-05	0.000524997
GO:0043226	organelle	cellular_component	1	152	0.64135	13907	237	27176	comp138257_c2_seq1,comp140823_c1_seq1,comp145576_c1_seq3,comp145576_c0_seq1,comp138717_c0_seq3,comp146510_c0_seq1,comp148390_c0_seq1,comp144729_c1_seq2,comp147524_c1_seq2,comp137439_c0_seq2,comp144461_c1_seq1,comp118767_c0_seq1,comp147004_c1_seq2,comp138735_c3_seq1,comp138223_c0_seq1,comp144980_c0_seq2,comp129068_c1_seq1,comp127618_c0_seq1,comp133482_c0_seq2,comp134874_c0_seq2,comp135318_c0_seq1,…	1.25328	3.56377e-05	0.000544968
GO:0030177	positive regulation of Wnt receptor signaling pathway	biological_process	8	6	0.0239044	89	251	36339	comp147537_c0_seq3,comp140475_c1_seq2,comp143475_c0_seq2,comp140475_c0_seq1,comp147693_c0_seq3,comp148298_c1_seq2	9.76024	3.68141e-05	0.000559931
GO:0007315	pole plasm assembly	biological_process	12	3	0.0119522	10	251	36339	comp133370_c0_seq10,comp144528_c0_seq2,comp144824_c0_seq3	43.4331	3.76986e-05	0.000570317
GO:0019900	kinase binding	molecular_function	4	11	0.0429688	369	256	38720	comp145576_c1_seq3,comp145576_c0_seq1,comp148120_c1_seq2,comp149094_c1_seq1,comp130086_c0_seq1,comp140288_c0_seq1,comp138442_c0_seq1,comp142701_c0_seq1,comp142701_c1_seq2,comp143305_c1_seq1,comp141815_c0_seq1	4.50881	3.97147e-05	0.000597622
GO:0051239	regulation of multicellular organismal process	biological_process	3	25	0.0996016	1482	251	36339	comp137439_c0_seq2,comp132811_c1_seq3,comp138223_c0_seq1,comp141980_c0_seq1,comp141685_c0_seq1,comp135318_c0_seq1,comp138451_c0_seq1,comp138472_c0_seq2,comp138971_c1_seq13,comp138318_c0_seq2,comp131779_c0_seq1,comp140475_c1_seq2,comp143475_c0_seq2,comp140475_c0_seq1,comp138442_c0_seq1,comp147043_c2_seq2,comp134347_c1_seq4,comp133476_c0_seq2,comp121323_c0_seq1,comp145608_c0_seq4,comp134527_c0_seq1…	2.44226	3.99678e-05	0.000598248
GO:0034645	cellular macromolecule biosynthetic process	biological_process	5	87	0.346614	8541	251	36339	comp138257_c2_seq1,comp138717_c0_seq3,comp142875_c1_seq1,comp146510_c0_seq1,comp137831_c0_seq2,comp137439_c0_seq2,comp132811_c1_seq3,comp141388_c1_seq1,comp138223_c0_seq1,comp129068_c1_seq1,comp133482_c0_seq2,comp141980_c0_seq1,comp141685_c0_seq1,comp135318_c0_seq1,comp137317_c1_seq1,comp146642_c0_seq4,comp144300_c1_seq3,comp142632_c0_seq1,comp149094_c1_seq1,comp135489_c0_seq2,comp133352_c0_seq1,…	1.47472	4.02868e-05	0.000599849
GO:0043170	macromolecule metabolic process	biological_process	3	149	0.593625	17018	251	36339	comp138257_c2_seq1,comp145576_c1_seq3,comp145576_c0_seq1,comp138717_c0_seq3,comp142875_c1_seq1,comp146510_c0_seq1,comp137831_c0_seq2,comp144729_c1_seq2,comp137439_c0_seq2,comp132811_c1_seq3,comp118767_c0_seq1,comp143448_c2_seq1,comp141388_c1_seq1,comp138223_c0_seq1,comp144980_c0_seq2,comp129068_c1_seq1,comp127403_c1_seq2,comp133482_c0_seq2,comp134874_c0_seq2,comp141980_c0_seq1,comp141685_c0_seq1,…	1.26758	4.27303e-05	0.0006329
GO:0045859	regulation of protein kinase activity	biological_process	9	14	0.0557769	564	251	36339	comp145576_c1_seq3,comp145576_c0_seq1,comp143448_c2_seq1,comp141980_c0_seq1,comp149094_c1_seq1,comp130086_c0_seq1,comp138318_c0_seq2,comp144195_c0_seq1,comp138442_c0_seq1,comp134527_c0_seq1,comp142701_c0_seq1,comp142701_c1_seq2,comp120767_c0_seq2,comp143305_c1_seq1	3.59375	4.37743e-05	0.000644987
GO:0003143	embryonic heart tube morphogenesis	biological_process	9	6	0.0239044	93	251	36339	comp132811_c1_seq3,comp138223_c0_seq1,comp138451_c0_seq1,comp131779_c0_seq1,comp147043_c2_seq2,comp133476_c0_seq2	9.34044	4.71923e-05	0.000675553
GO:0007292	female gamete generation	biological_process	5	6	0.0239044	93	251	36339	comp149094_c1_seq1,comp133370_c0_seq10,comp144528_c0_seq2,comp135284_c2_seq4,comp133626_c0_seq1,comp144824_c0_seq3	9.34044	4.71923e-05	0.000675553
GO:2000774	positive regulation of cellular senescence	biological_process	7	2	0.00796813	2	251	36339	comp138257_c2_seq1,comp149094_c1_seq1	144.777	4.75204e-05	0.000675553
GO:0031129	inductive cell-cell signaling	biological_process	8	2	0.00796813	2	251	36339	comp140475_c1_seq2,comp140475_c0_seq1	144.777	4.75204e-05	0.000675553
GO:0090343	positive regulation of cell aging	biological_process	6	2	0.00796813	2	251	36339	comp138257_c2_seq1,comp149094_c1_seq1	144.777	4.75204e-05	0.000675553
GO:0060063	Spemann organizer formation at the embryonic shield	biological_process	9	2	0.00796813	2	251	36339	comp147043_c2_seq2,comp142965_c0_seq1	144.777	4.75204e-05	0.000675553
GO:0010159	specification of organ position	biological_process	7	2	0.00796813	2	251	36339	comp138223_c0_seq1,comp147043_c2_seq2	144.777	4.75204e-05	0.000675553
GO:0009968	negative regulation of signal transduction	biological_process	6	15	0.059761	646	251	36339	comp132811_c1_seq3,comp147004_c1_seq2,comp147537_c0_seq3,comp141980_c0_seq1,comp147055_c4_seq1,comp149094_c1_seq1,comp147734_c1_seq3,comp138971_c1_seq13,comp140475_c1_seq2,comp140475_c0_seq1,comp144195_c0_seq1,comp138442_c0_seq1,comp147693_c0_seq3,comp145608_c0_seq4,comp141815_c0_seq1	3.36169	4.993e-05	0.000706259
GO:0048318	axial mesoderm development	biological_process	5	3	0.0119522	11	251	36339	comp131779_c0_seq1,comp147043_c2_seq2,comp133476_c0_seq2	39.4846	5.15708e-05	0.000715165
GO:0007314	oocyte anterior/posterior axis specification	biological_process	11	3	0.0119522	11	251	36339	comp133370_c0_seq10,comp144528_c0_seq2,comp144824_c0_seq3	39.4846	5.15708e-05	0.000715165
GO:0008358	maternal determination of anterior/posterior axis, embryo	biological_process	10	3	0.0119522	11	251	36339	comp133370_c0_seq10,comp144528_c0_seq2,comp144824_c0_seq3	39.4846	5.15708e-05	0.000715165
GO:0048570	notochord morphogenesis	biological_process	8	3	0.0119522	11	251	36339	comp131779_c0_seq1,comp147043_c2_seq2,comp133476_c0_seq2	39.4846	5.15708e-05	0.000715165
GO:0023057	negative regulation of signaling	biological_process	4	15	0.059761	658	251	36339	comp132811_c1_seq3,comp147004_c1_seq2,comp147537_c0_seq3,comp141980_c0_seq1,comp147055_c4_seq1,comp149094_c1_seq1,comp147734_c1_seq3,comp138971_c1_seq13,comp140475_c1_seq2,comp140475_c0_seq1,comp144195_c0_seq1,comp138442_c0_seq1,comp147693_c0_seq3,comp145608_c0_seq4,comp141815_c0_seq1	3.30039	6.13523e-05	0.000846662
GO:0022607	cellular component assembly	biological_process	3	26	0.103586	1624	251	36339	comp138257_c2_seq1,comp144729_c1_seq2,comp147524_c1_seq2,comp127618_c0_seq1,comp141980_c0_seq1,comp144427_c1_seq2,comp132562_c1_seq1,comp135531_c0_seq2,comp126585_c0_seq2,comp139920_c1_seq2,comp129729_c0_seq1,comp133370_c0_seq10,comp131906_c0_seq1,comp131802_c0_seq1,comp145608_c0_seq4,comp144528_c0_seq2,comp103826_c0_seq3,comp114584_c0_seq1,comp127271_c1_seq1,comp147515_c1_seq3,comp126208_c0_seq2…	2.31786	6.60194e-05	0.000906645
GO:0048585	negative regulation of response to stimulus	biological_process	4	16	0.063745	742	251	36339	comp132811_c1_seq3,comp147004_c1_seq2,comp147537_c0_seq3,comp141980_c0_seq1,comp147055_c4_seq1,comp149094_c1_seq1,comp147734_c1_seq3,comp138971_c1_seq13,comp140475_c1_seq2,comp140475_c0_seq1,comp144195_c0_seq1,comp138442_c0_seq1,comp147693_c0_seq3,comp121323_c0_seq1,comp145608_c0_seq4,comp141815_c0_seq1	3.12187	6.71784e-05	0.000918105
GO:0007309	oocyte axis specification	biological_process	10	3	0.0119522	12	251	36339	comp133370_c0_seq10,comp144528_c0_seq2,comp144824_c0_seq3	36.1942	6.841e-05	0.000925989
GO:0007308	oocyte construction	biological_process	9	3	0.0119522	12	251	36339	comp133370_c0_seq10,comp144528_c0_seq2,comp144824_c0_seq3	36.1942	6.841e-05	0.000925989
GO:0010648	negative regulation of cell communication	biological_process	5	15	0.059761	665	251	36339	comp132811_c1_seq3,comp147004_c1_seq2,comp147537_c0_seq3,comp141980_c0_seq1,comp147055_c4_seq1,comp149094_c1_seq1,comp147734_c1_seq3,comp138971_c1_seq13,comp140475_c1_seq2,comp140475_c0_seq1,comp144195_c0_seq1,comp138442_c0_seq1,comp147693_c0_seq3,comp145608_c0_seq4,comp141815_c0_seq1	3.26564	6.90234e-05	0.000929844
GO:0009966	regulation of signal transduction	biological_process	5	31	0.123506	2124	251	36339	comp132811_c1_seq3,comp147004_c1_seq2,comp138223_c0_seq1,comp147537_c0_seq3,comp141980_c0_seq1,comp136801_c0_seq2,comp142632_c0_seq1,comp147055_c4_seq1,comp137841_c1_seq1,comp149094_c1_seq1,comp138451_c0_seq1,comp147734_c1_seq3,comp145537_c0_seq1,comp138971_c1_seq13,comp131779_c0_seq1,comp140475_c1_seq2,comp146774_c0_seq10,comp143475_c0_seq2,comp140475_c0_seq1,comp144195_c0_seq1,comp138442_c0_seq…	2.11303	7.19406e-05	0.000964549
GO:0009059	macromolecule biosynthetic process	biological_process	4	87	0.346614	8679	251	36339	comp138257_c2_seq1,comp138717_c0_seq3,comp142875_c1_seq1,comp146510_c0_seq1,comp137831_c0_seq2,comp137439_c0_seq2,comp132811_c1_seq3,comp141388_c1_seq1,comp138223_c0_seq1,comp129068_c1_seq1,comp133482_c0_seq2,comp141980_c0_seq1,comp141685_c0_seq1,comp135318_c0_seq1,comp137317_c1_seq1,comp146642_c0_seq4,comp144300_c1_seq3,comp142632_c0_seq1,comp149094_c1_seq1,comp135489_c0_seq2,comp133352_c0_seq1,…	1.45127	7.40798e-05	0.000988546
GO:0045893	positive regulation of transcription, DNA-dependent	biological_process	10	17	0.0677291	835	251	36339	comp138257_c2_seq1,comp138717_c0_seq3,comp146510_c0_seq1,comp141980_c0_seq1,comp149094_c1_seq1,comp135489_c0_seq2,comp136031_c3_seq1,comp138971_c1_seq13,comp140475_c1_seq2,comp139624_c0_seq1,comp140475_c0_seq1,comp138442_c0_seq1,comp139298_c0_seq1,comp147043_c2_seq2,comp139298_c1_seq1,comp129722_c1_seq2,comp130387_c1_seq3	2.94755	8.02997e-05	0.00106652
GO:0003007	heart morphogenesis	biological_process	8	9	0.0358566	258	251	36339	comp138717_c0_seq3,comp132811_c1_seq3,comp138223_c0_seq1,comp141980_c0_seq1,comp138451_c0_seq1,comp131779_c0_seq1,comp147043_c2_seq2,comp133476_c0_seq2,comp131581_c1_seq1	5.05036	8.46769e-05	0.0011194
GO:0032268	regulation of cellular protein metabolic process	biological_process	6	20	0.0796813	1102	251	36339	comp145576_c1_seq3,comp145576_c0_seq1,comp143448_c2_seq1,comp141980_c0_seq1,comp149094_c1_seq1,comp135531_c0_seq2,comp130086_c0_seq1,comp138318_c0_seq2,comp142515_c3_seq1,comp144195_c0_seq1,comp138442_c0_seq1,comp131227_c3_seq2,comp134527_c0_seq1,comp142701_c0_seq1,comp142701_c1_seq2,comp139488_c2_seq2,comp120767_c0_seq2,comp144636_c0_seq4,comp148298_c1_seq2,comp143305_c1_seq1	2.62753	9.20731e-05	0.00121151
GO:0060026	convergent extension	biological_process	6	5	0.0199203	67	251	36339	comp138717_c0_seq3,comp138223_c0_seq1,comp141980_c0_seq1,comp137461_c3_seq1,comp143475_c0_seq2	10.8042	0.000102897	0.00134766
GO:0043549	regulation of kinase activity	biological_process	8	14	0.0557769	616	251	36339	comp145576_c1_seq3,comp145576_c0_seq1,comp143448_c2_seq1,comp141980_c0_seq1,comp149094_c1_seq1,comp130086_c0_seq1,comp138318_c0_seq2,comp144195_c0_seq1,comp138442_c0_seq1,comp134527_c0_seq1,comp142701_c0_seq1,comp142701_c1_seq2,comp120767_c0_seq2,comp143305_c1_seq1	3.29038	0.00011123	0.00145009
GO:0007028	cytoplasm organization	biological_process	3	3	0.0119522	14	251	36339	comp133370_c0_seq10,comp144528_c0_seq2,comp144824_c0_seq3	31.0236	0.000112035	0.00145389
GO:0048565	digestive tract development	biological_process	6	6	0.0239044	109	251	36339	comp146510_c0_seq1,comp140475_c1_seq2,comp139624_c0_seq1,comp143475_c0_seq2,comp140475_c0_seq1,comp138442_c0_seq1	7.96937	0.000114373	0.00147745
GO:0048610	cellular process involved in reproduction	biological_process	2	11	0.0438247	401	251	36339	comp135531_c0_seq2,comp138971_c1_seq13,comp133370_c0_seq10,comp144528_c0_seq2,comp134527_c0_seq1,comp145164_c0_seq3,comp113339_c0_seq1,comp139488_c2_seq2,comp135284_c2_seq4,comp133626_c0_seq1,comp144824_c0_seq3	3.97144	0.000121762	0.00156575
GO:0051254	positive regulation of RNA metabolic process	biological_process	8	17	0.0677291	865	251	36339	comp138257_c2_seq1,comp138717_c0_seq3,comp146510_c0_seq1,comp141980_c0_seq1,comp149094_c1_seq1,comp135489_c0_seq2,comp136031_c3_seq1,comp138971_c1_seq13,comp140475_c1_seq2,comp139624_c0_seq1,comp140475_c0_seq1,comp138442_c0_seq1,comp139298_c0_seq1,comp147043_c2_seq2,comp139298_c1_seq1,comp129722_c1_seq2,comp130387_c1_seq3	2.84533	0.000122537	0.00156859
GO:0006323	DNA packaging	biological_process	8	8	0.0318725	213	251	36339	comp138257_c2_seq1,comp147779_c1_seq1,comp144354_c1_seq4,comp129729_c0_seq1,comp103826_c0_seq3,comp114584_c0_seq1,comp147515_c1_seq3,comp135284_c2_seq4	5.43763	0.000126381	0.0016105
GO:0051338	regulation of transferase activity	biological_process	5	14	0.0557769	626	251	36339	comp145576_c1_seq3,comp145576_c0_seq1,comp143448_c2_seq1,comp141980_c0_seq1,comp149094_c1_seq1,comp130086_c0_seq1,comp138318_c0_seq2,comp144195_c0_seq1,comp138442_c0_seq1,comp134527_c0_seq1,comp142701_c0_seq1,comp142701_c1_seq2,comp120767_c0_seq2,comp143305_c1_seq1	3.23782	0.000131461	0.00166773
GO:0008595	anterior/posterior axis specification, embryo	biological_process	9	3	0.0119522	15	251	36339	comp133370_c0_seq10,comp144528_c0_seq2,comp144824_c0_seq3	28.9554	0.00013933	0.00175184
GO:0007351	tripartite regional subdivision	biological_process	8	3	0.0119522	15	251	36339	comp133370_c0_seq10,comp144528_c0_seq2,comp144824_c0_seq3	28.9554	0.00013933	0.00175184
GO:0010608	posttranscriptional regulation of gene expression	biological_process	6	10	0.0398406	340	251	36339	comp149094_c1_seq1,comp135531_c0_seq2,comp142515_c3_seq1,comp147738_c1_seq1,comp131385_c0_seq1,comp131227_c3_seq2,comp146902_c0_seq1,comp139488_c2_seq2,comp144636_c0_seq4,comp148298_c1_seq2	4.25814	0.000140998	0.0017608
GO:0072092	ureteric bud invasion	biological_process	14	2	0.00796813	3	251	36339	comp140475_c1_seq2,comp140475_c0_seq1	96.5179	0.00014191	0.0017608
GO:0072093	metanephric renal vesicle formation	biological_process	13	2	0.00796813	3	251	36339	comp140475_c1_seq2,comp140475_c0_seq1	96.5179	0.00014191	0.0017608
GO:0048477	oogenesis	biological_process	6	5	0.0199203	72	251	36339	comp133370_c0_seq10,comp144528_c0_seq2,comp135284_c2_seq4,comp133626_c0_seq1,comp144824_c0_seq3	10.054	0.000144952	0.00179069
GO:0051276	chromosome organization	biological_process	4	18	0.0717131	965	251	36339	comp138257_c2_seq1,comp134874_c0_seq2,comp147779_c1_seq1,comp149094_c1_seq1,comp135531_c0_seq2,comp133352_c0_seq1,comp144354_c1_seq4,comp147248_c0_seq1,comp138971_c1_seq13,comp138442_c0_seq1,comp126585_c0_seq2,comp129729_c0_seq1,comp149370_c0_seq1,comp103826_c0_seq3,comp114584_c0_seq1,comp113339_c0_seq1,comp147515_c1_seq3,comp135284_c2_seq4	2.7005	0.00014825	0.00182348
GO:0048599	oocyte development	biological_process	8	4	0.0159363	39	251	36339	comp133370_c0_seq10,comp144528_c0_seq2,comp135284_c2_seq4,comp144824_c0_seq3	14.8489	0.000151144	0.00185102
GO:0010628	positive regulation of gene expression	biological_process	6	17	0.0677291	885	251	36339	comp138257_c2_seq1,comp138717_c0_seq3,comp146510_c0_seq1,comp141980_c0_seq1,comp149094_c1_seq1,comp135489_c0_seq2,comp136031_c3_seq1,comp138971_c1_seq13,comp140475_c1_seq2,comp139624_c0_seq1,comp140475_c0_seq1,comp138442_c0_seq1,comp139298_c0_seq1,comp147043_c2_seq2,comp139298_c1_seq1,comp129722_c1_seq2,comp130387_c1_seq3	2.78103	0.00016054	0.00195762
GO:0021536	diencephalon development	biological_process	9	5	0.0199203	74	251	36339	comp142632_c0_seq1,comp131779_c0_seq1,comp140475_c1_seq2,comp140475_c0_seq1,comp134331_c0_seq1	9.78222	0.000165027	0.0020037
GO:0009994	oocyte differentiation	biological_process	7	4	0.0159363	40	251	36339	comp133370_c0_seq10,comp144528_c0_seq2,comp135284_c2_seq4,comp144824_c0_seq3	14.4777	0.000167031	0.00201936
GO:0022603	regulation of anatomical structure morphogenesis	biological_process	4	12	0.0478088	489	251	36339	comp137439_c0_seq2,comp138223_c0_seq1,comp141980_c0_seq1,comp138451_c0_seq1,comp138971_c1_seq13,comp131779_c0_seq1,comp143475_c0_seq2,comp147043_c2_seq2,comp133476_c0_seq2,comp145608_c0_seq4,comp128102_c0_seq1,comp148298_c1_seq2	3.55281	0.000170505	0.00204411
GO:0005622	intracellular	cellular_component	3	193	0.814346	19329	237	27176	comp141239_c0_seq1,comp138257_c2_seq1,comp140823_c1_seq1,comp145576_c1_seq3,comp142288_c0_seq1,comp145576_c0_seq1,comp138717_c0_seq3,comp142875_c1_seq1,comp146510_c0_seq1,comp148390_c0_seq1,comp144729_c1_seq2,comp147524_c1_seq2,comp137439_c0_seq2,comp144461_c1_seq1,comp118767_c0_seq1,comp147004_c1_seq2,comp138735_c3_seq1,comp142288_c2_seq1,comp141388_c1_seq1,comp138223_c0_seq1,comp144980_c0_seq2,…	1.14495	0.000170523	0.00204411
GO:0003682	chromatin binding	molecular_function	2	12	0.046875	515	256	38720	comp147248_c0_seq1,comp138971_c1_seq13,comp140475_c1_seq2,comp140475_c0_seq1,comp140288_c0_seq1,comp140393_c2_seq1,comp124860_c0_seq2,comp145608_c0_seq4,comp114891_c0_seq1,comp114891_c2_seq1,comp132787_c0_seq1,comp114891_c1_seq1	3.52427	0.000184673	0.00220439
GO:0000792	heterochromatin	cellular_component	10	5	0.021097	61	237	27176	comp138257_c2_seq1,comp149094_c1_seq1,comp147248_c0_seq1,comp140475_c1_seq2,comp140475_c0_seq1	9.39891	0.000193275	0.00229738
GO:0007350	blastoderm segmentation	biological_process	7	3	0.0119522	17	251	36339	comp133370_c0_seq10,comp144528_c0_seq2,comp144824_c0_seq3	25.5489	0.000206111	0.0024397
GO:0090090	negative regulation of canonical Wnt receptor signaling pathway	biological_process	9	5	0.0199203	79	251	36339	comp147004_c1_seq2,comp147537_c0_seq3,comp141980_c0_seq1,comp138971_c1_seq13,comp147693_c0_seq3	9.16309	0.000224512	0.00264643
GO:0008083	growth factor activity	molecular_function	4	6	0.0234375	129	256	38720	comp134331_c0_seq1,comp131467_c0_seq1,comp124329_c0_seq1,comp142965_c0_seq1,comp142132_c0_seq1,comp120767_c0_seq2	7.03488	0.000227319	0.0026684
GO:0044423	virion part	cellular_component	2	4	0.0168776	35	237	27176	comp146719_c2_seq2,comp130927_c2_seq1,comp141875_c0_seq2,comp145348_c0_seq1	13.1048	0.000238774	0.00279129
GO:0023051	regulation of signaling	biological_process	3	31	0.123506	2273	251	36339	comp132811_c1_seq3,comp147004_c1_seq2,comp138223_c0_seq1,comp147537_c0_seq3,comp141980_c0_seq1,comp136801_c0_seq2,comp142632_c0_seq1,comp147055_c4_seq1,comp137841_c1_seq1,comp149094_c1_seq1,comp138451_c0_seq1,comp147734_c1_seq3,comp145537_c0_seq1,comp138971_c1_seq13,comp131779_c0_seq1,comp140475_c1_seq2,comp146774_c0_seq10,comp143475_c0_seq2,comp140475_c0_seq1,comp144195_c0_seq1,comp138442_c0_seq…	1.97452	0.000240235	0.00279681
GO:0007368	determination of left/right symmetry	biological_process	7	7	0.0278884	177	251	36339	comp132811_c1_seq3,comp138223_c0_seq1,comp138451_c0_seq1,comp131779_c0_seq1,comp134331_c0_seq1,comp147043_c2_seq2,comp133476_c0_seq2	5.72564	0.000244103	0.0028302
GO:0048583	regulation of response to stimulus	biological_process	3	33	0.131474	2487	251	36339	comp138257_c2_seq1,comp132811_c1_seq3,comp147004_c1_seq2,comp138223_c0_seq1,comp147537_c0_seq3,comp141980_c0_seq1,comp136801_c0_seq2,comp142632_c0_seq1,comp147055_c4_seq1,comp137841_c1_seq1,comp149094_c1_seq1,comp138451_c0_seq1,comp147734_c1_seq3,comp145537_c0_seq1,comp138971_c1_seq13,comp131779_c0_seq1,comp140475_c1_seq2,comp146774_c0_seq10,comp143475_c0_seq2,comp140475_c0_seq1,comp144195_c0_seq…	1.92104	0.000246127	0.00284201
GO:0010646	regulation of cell communication	biological_process	4	31	0.123506	2279	251	36339	comp132811_c1_seq3,comp147004_c1_seq2,comp138223_c0_seq1,comp147537_c0_seq3,comp141980_c0_seq1,comp136801_c0_seq2,comp142632_c0_seq1,comp147055_c4_seq1,comp137841_c1_seq1,comp149094_c1_seq1,comp138451_c0_seq1,comp147734_c1_seq3,comp145537_c0_seq1,comp138971_c1_seq13,comp131779_c0_seq1,comp140475_c1_seq2,comp146774_c0_seq10,comp143475_c0_seq2,comp140475_c0_seq1,comp144195_c0_seq1,comp138442_c0_seq…	1.96932	0.000251437	0.00287912
GO:0007088	regulation of mitosis	biological_process	9	5	0.0199203	81	251	36339	comp140288_c0_seq1,comp138442_c0_seq1,comp132720_c0_seq1,comp120767_c0_seq2,comp132787_c0_seq1	8.93685	0.000252394	0.00287912
GO:0051783	regulation of nuclear division	biological_process	6	5	0.0199203	81	251	36339	comp140288_c0_seq1,comp138442_c0_seq1,comp132720_c0_seq1,comp120767_c0_seq2,comp132787_c0_seq1	8.93685	0.000252394	0.00287912
GO:0021915	neural tube development	biological_process	7	7	0.0278884	179	251	36339	comp142632_c0_seq1,comp138318_c0_seq2,comp140475_c1_seq2,comp143475_c0_seq2,comp140475_c0_seq1,comp149370_c0_seq1,comp147043_c2_seq2	5.66167	0.00026138	0.00296965
GO:0071900	regulation of protein serine/threonine kinase activity	biological_process	10	10	0.0398406	370	251	36339	comp145576_c1_seq3,comp145576_c0_seq1,comp149094_c1_seq1,comp130086_c0_seq1,comp138318_c0_seq2,comp144195_c0_seq1,comp142701_c0_seq1,comp142701_c1_seq2,comp120767_c0_seq2,comp143305_c1_seq1	3.91289	0.00027754	0.00310996
GO:0045935	positive regulation of nucleobase-containing compound metabolic process	biological_process	6	17	0.0677291	928	251	36339	comp138257_c2_seq1,comp138717_c0_seq3,comp146510_c0_seq1,comp141980_c0_seq1,comp149094_c1_seq1,comp135489_c0_seq2,comp136031_c3_seq1,comp138971_c1_seq13,comp140475_c1_seq2,comp139624_c0_seq1,comp140475_c0_seq1,comp138442_c0_seq1,comp139298_c0_seq1,comp147043_c2_seq2,comp139298_c1_seq1,comp129722_c1_seq2,comp130387_c1_seq3	2.65216	0.000278648	0.00310996
GO:0061034	olfactory bulb mitral cell layer development	biological_process	12	2	0.00796813	4	251	36339	comp140475_c1_seq2,comp140475_c0_seq1	72.3884	0.000282524	0.00310996
GO:0035284	brain segmentation	biological_process	8	2	0.00796813	4	251	36339	comp139298_c0_seq1,comp139298_c1_seq1	72.3884	0.000282524	0.00310996
GO:0035283	central nervous system segmentation	biological_process	7	2	0.00796813	4	251	36339	comp139298_c0_seq1,comp139298_c1_seq1	72.3884	0.000282524	0.00310996
GO:2000772	regulation of cellular senescence	biological_process	6	2	0.00796813	4	251	36339	comp138257_c2_seq1,comp149094_c1_seq1	72.3884	0.000282524	0.00310996
GO:0016333	morphogenesis of follicular epithelium	biological_process	6	2	0.00796813	4	251	36339	comp144528_c0_seq2,comp144824_c0_seq3	72.3884	0.000282524	0.00310996
GO:0048320	axial mesoderm formation	biological_process	9	2	0.00796813	4	251	36339	comp147043_c2_seq2,comp133476_c0_seq2	72.3884	0.000282524	0.00310996
GO:0030325	adrenal gland development	biological_process	7	3	0.0119522	19	251	36339	comp131779_c0_seq1,comp140475_c1_seq2,comp140475_c0_seq1	22.8595	0.000290723	0.0031755
GO:0045132	meiotic chromosome segregation	biological_process	9	3	0.0119522	19	251	36339	comp113339_c0_seq1,comp135284_c2_seq4,comp133626_c0_seq1	22.8595	0.000290723	0.0031755
GO:0019012	virion	cellular_component	1	4	0.0168776	37	237	27176	comp146719_c2_seq2,comp130927_c2_seq1,comp141875_c0_seq2,comp145348_c0_seq1	12.3964	0.000297097	0.00323265
GO:0055123	digestive system development	biological_process	5	6	0.0239044	131	251	36339	comp146510_c0_seq1,comp140475_c1_seq2,comp139624_c0_seq1,comp143475_c0_seq2,comp140475_c0_seq1,comp138442_c0_seq1	6.631	0.000311195	0.00336064
GO:0051173	positive regulation of nitrogen compound metabolic process	biological_process	5	17	0.0677291	937	251	36339	comp138257_c2_seq1,comp138717_c0_seq3,comp146510_c0_seq1,comp141980_c0_seq1,comp149094_c1_seq1,comp135489_c0_seq2,comp136031_c3_seq1,comp138971_c1_seq13,comp140475_c1_seq2,comp139624_c0_seq1,comp140475_c0_seq1,comp138442_c0_seq1,comp139298_c0_seq1,comp147043_c2_seq2,comp139298_c1_seq1,comp129722_c1_seq2,comp130387_c1_seq3	2.62669	0.000311237	0.00336064
GO:0006268	DNA unwinding involved in replication	biological_process	10	3	0.0119522	20	251	36339	comp114891_c0_seq1,comp114891_c2_seq1,comp114891_c1_seq1	21.7165	0.000340285	0.00364073
GO:0036342	post-anal tail morphogenesis	biological_process	4	3	0.0119522	20	251	36339	comp138223_c0_seq1,comp133352_c0_seq1,comp143475_c0_seq2	21.7165	0.000340285	0.00364073
GO:0044424	intracellular part	cellular_component	4	171	0.721519	16702	237	27176	comp141239_c0_seq1,comp138257_c2_seq1,comp140823_c1_seq1,comp145576_c1_seq3,comp145576_c0_seq1,comp138717_c0_seq3,comp142875_c1_seq1,comp146510_c0_seq1,comp148390_c0_seq1,comp144729_c1_seq2,comp147524_c1_seq2,comp137439_c0_seq2,comp144461_c1_seq1,comp118767_c0_seq1,comp147004_c1_seq2,comp138735_c3_seq1,comp138223_c0_seq1,comp144980_c0_seq2,comp129068_c1_seq1,comp127618_c0_seq1,comp133482_c0_seq2,…	1.17399	0.000341037	0.00364073
GO:0010557	positive regulation of macromolecule biosynthetic process	biological_process	6	17	0.0677291	947	251	36339	comp138257_c2_seq1,comp138717_c0_seq3,comp146510_c0_seq1,comp141980_c0_seq1,comp149094_c1_seq1,comp135489_c0_seq2,comp136031_c3_seq1,comp138971_c1_seq13,comp140475_c1_seq2,comp139624_c0_seq1,comp140475_c0_seq1,comp138442_c0_seq1,comp139298_c0_seq1,comp147043_c2_seq2,comp139298_c1_seq1,comp129722_c1_seq2,comp130387_c1_seq3	2.59895	0.00035128	0.00373598
GO:0019901	protein kinase binding	molecular_function	5	9	0.0351562	327	256	38720	comp145576_c1_seq3,comp145576_c0_seq1,comp148120_c1_seq2,comp149094_c1_seq1,comp130086_c0_seq1,comp142701_c0_seq1,comp142701_c1_seq2,comp143305_c1_seq1,comp141815_c0_seq1	4.16284	0.000358248	0.00379582
GO:0008589	regulation of smoothened signaling pathway	biological_process	7	4	0.0159363	49	251	36339	comp142632_c0_seq1,comp140475_c1_seq2,comp140475_c0_seq1,comp138442_c0_seq1	11.8185	0.000368847	0.00389354
GO:0055113	epiboly involved in gastrulation with mouth forming second	biological_process	8	3	0.0119522	21	251	36339	comp137461_c3_seq1,comp139298_c0_seq1,comp139298_c1_seq1	20.6824	0.000394979	0.00411276
GO:0045879	negative regulation of smoothened signaling pathway	biological_process	8	3	0.0119522	21	251	36339	comp140475_c1_seq2,comp140475_c0_seq1,comp138442_c0_seq1	20.6824	0.000394979	0.00411276
GO:0038092	nodal signaling pathway	biological_process	9	3	0.0119522	21	251	36339	comp132811_c1_seq3,comp135123_c0_seq1,comp141815_c0_seq1	20.6824	0.000394979	0.00411276
GO:0060828	regulation of canonical Wnt receptor signaling pathway	biological_process	8	6	0.0239044	137	251	36339	comp147004_c1_seq2,comp147537_c0_seq3,comp141980_c0_seq1,comp138971_c1_seq13,comp147693_c0_seq3,comp148298_c1_seq2	6.34059	0.000395429	0.00411276
GO:0035107	appendage morphogenesis	biological_process	5	7	0.0278884	195	251	36339	comp146642_c0_seq4,comp136031_c3_seq1,comp138971_c1_seq13,comp140475_c1_seq2,comp140475_c0_seq1,comp139298_c0_seq1,comp139298_c1_seq1	5.19712	0.000437982	0.00453865
GO:0051246	regulation of protein metabolic process	biological_process	5	20	0.0796813	1245	251	36339	comp145576_c1_seq3,comp145576_c0_seq1,comp143448_c2_seq1,comp141980_c0_seq1,comp149094_c1_seq1,comp135531_c0_seq2,comp130086_c0_seq1,comp138318_c0_seq2,comp142515_c3_seq1,comp144195_c0_seq1,comp138442_c0_seq1,comp131227_c3_seq2,comp134527_c0_seq1,comp142701_c0_seq1,comp142701_c1_seq2,comp139488_c2_seq2,comp120767_c0_seq2,comp144636_c0_seq4,comp148298_c1_seq2,comp143305_c1_seq1	2.32573	0.000449441	0.0046404
GO:0051983	regulation of chromosome segregation	biological_process	4	3	0.0119522	22	251	36339	comp140288_c0_seq1,comp138442_c0_seq1,comp126585_c0_seq2	19.7423	0.000455016	0.00466392
GO:0030174	regulation of DNA-dependent DNA replication initiation	biological_process	10	3	0.0119522	22	251	36339	comp114891_c0_seq1,comp114891_c2_seq1,comp114891_c1_seq1	19.7423	0.000455016	0.00466392
GO:0035356	cellular triglyceride homeostasis	biological_process	8	2	0.00796813	5	251	36339	comp129822_c0_seq1,comp149094_c1_seq1	57.9108	0.000468724	0.00473579
GO:0021553	olfactory nerve development	biological_process	8	2	0.00796813	5	251	36339	comp140475_c1_seq2,comp140475_c0_seq1	57.9108	0.000468724	0.00473579
GO:0042473	outer ear morphogenesis	biological_process	9	2	0.00796813	5	251	36339	comp140475_c1_seq2,comp140475_c0_seq1	57.9108	0.000468724	0.00473579
GO:0003337	mesenchymal to epithelial transition involved in metanephros morphogenesis	biological_process	13	2	0.00796813	5	251	36339	comp140475_c1_seq2,comp140475_c0_seq1	57.9108	0.000468724	0.00473579
GO:0031328	positive regulation of cellular biosynthetic process	biological_process	6	17	0.0677291	973	251	36339	comp138257_c2_seq1,comp138717_c0_seq3,comp146510_c0_seq1,comp141980_c0_seq1,comp149094_c1_seq1,comp135489_c0_seq2,comp136031_c3_seq1,comp138971_c1_seq13,comp140475_c1_seq2,comp139624_c0_seq1,comp140475_c0_seq1,comp138442_c0_seq1,comp139298_c0_seq1,comp147043_c2_seq2,comp139298_c1_seq1,comp129722_c1_seq2,comp130387_c1_seq3	2.5295	0.000476932	0.00480157
GO:0048522	positive regulation of cellular process	biological_process	4	32	0.12749	2478	251	36339	comp138257_c2_seq1,comp138717_c0_seq3,comp146510_c0_seq1,comp147537_c0_seq3,comp141980_c0_seq1,comp137841_c1_seq1,comp149094_c1_seq1,comp135489_c0_seq2,comp136031_c3_seq1,comp138971_c1_seq13,comp138318_c0_seq2,comp140475_c1_seq2,comp139624_c0_seq1,comp143475_c0_seq2,comp140475_c0_seq1,comp140288_c0_seq1,comp138442_c0_seq1,comp139298_c0_seq1,comp147693_c0_seq3,comp147043_c2_seq2,comp131906_c0_seq1…	1.8696	0.00049141	0.00492979
GO:0048468	cell development	biological_process	5	22	0.0876494	1452	251	36339	comp141980_c0_seq1,comp141685_c0_seq1,comp135318_c0_seq1,comp133352_c0_seq1,comp138971_c1_seq13,comp146942_c2_seq1,comp138318_c0_seq2,comp140475_c1_seq2,comp143475_c0_seq2,comp140475_c0_seq1,comp138442_c0_seq1,comp133370_c0_seq10,comp145608_c0_seq4,comp144528_c0_seq2,comp137623_c0_seq2,comp142132_c0_seq1,comp139488_c2_seq2,comp148298_c1_seq2,comp135284_c2_seq4,comp123517_c0_seq13,comp144824_c0_se…	2.19359	0.00051523	0.00515048
GO:0003382	epithelial cell morphogenesis	biological_process	7	3	0.0119522	23	251	36339	comp140475_c1_seq2,comp140475_c0_seq1,comp141815_c0_seq1	18.8839	0.000520607	0.00518223
GO:0003006	developmental process involved in reproduction	biological_process	3	9	0.0358566	330	251	36339	comp149094_c1_seq1,comp140475_c1_seq2,comp140475_c0_seq1,comp133370_c0_seq10,comp144528_c0_seq2,comp142132_c0_seq1,comp139488_c2_seq2,comp135284_c2_seq4,comp144824_c0_seq3	3.94846	0.000522069	0.00518223
GO:0000003	reproduction	biological_process	1	16	0.063745	893	251	36339	comp149094_c1_seq1,comp135531_c0_seq2,comp138971_c1_seq13,comp140475_c1_seq2,comp140475_c0_seq1,comp138442_c0_seq1,comp133370_c0_seq10,comp144528_c0_seq2,comp134527_c0_seq1,comp145164_c0_seq3,comp113339_c0_seq1,comp142132_c0_seq1,comp139488_c2_seq2,comp135284_c2_seq4,comp133626_c0_seq1,comp144824_c0_seq3	2.59399	0.000533174	0.00527395
GO:0043933	macromolecular complex subunit organization	biological_process	3	20	0.0796813	1266	251	36339	comp142875_c1_seq1,comp144729_c1_seq2,comp147524_c1_seq2,comp127618_c0_seq1,comp141980_c0_seq1,comp144427_c1_seq2,comp132562_c1_seq1,comp137461_c3_seq1,comp139920_c1_seq2,comp129729_c0_seq1,comp133370_c0_seq10,comp131906_c0_seq1,comp131802_c0_seq1,comp145608_c0_seq4,comp103826_c0_seq3,comp114584_c0_seq1,comp147515_c1_seq3,comp126208_c0_seq2,comp123517_c0_seq13,comp139920_c0_seq3	2.28715	0.00055373	0.00545819
GO:0001932	regulation of protein phosphorylation	biological_process	8	14	0.0557769	724	251	36339	comp145576_c1_seq3,comp145576_c0_seq1,comp143448_c2_seq1,comp141980_c0_seq1,comp149094_c1_seq1,comp130086_c0_seq1,comp138318_c0_seq2,comp144195_c0_seq1,comp138442_c0_seq1,comp134527_c0_seq1,comp142701_c0_seq1,comp142701_c1_seq2,comp120767_c0_seq2,comp143305_c1_seq1	2.79955	0.00056699	0.00556949
GO:0044085	cellular component biogenesis	biological_process	2	26	0.103586	1866	251	36339	comp138257_c2_seq1,comp144729_c1_seq2,comp147524_c1_seq2,comp127618_c0_seq1,comp141980_c0_seq1,comp144427_c1_seq2,comp132562_c1_seq1,comp135531_c0_seq2,comp126585_c0_seq2,comp139920_c1_seq2,comp129729_c0_seq1,comp133370_c0_seq10,comp131906_c0_seq1,comp131802_c0_seq1,comp145608_c0_seq4,comp144528_c0_seq2,comp103826_c0_seq3,comp114584_c0_seq1,comp127271_c1_seq1,comp147515_c1_seq3,comp126208_c0_seq2…	2.01726	0.000570103	0.0055807
GO:0009891	positive regulation of biosynthetic process	biological_process	5	17	0.0677291	989	251	36339	comp138257_c2_seq1,comp138717_c0_seq3,comp146510_c0_seq1,comp141980_c0_seq1,comp149094_c1_seq1,comp135489_c0_seq2,comp136031_c3_seq1,comp138971_c1_seq13,comp140475_c1_seq2,comp139624_c0_seq1,comp140475_c0_seq1,comp138442_c0_seq1,comp139298_c0_seq1,comp147043_c2_seq2,comp139298_c1_seq1,comp129722_c1_seq2,comp130387_c1_seq3	2.48858	0.000572149	0.00558141
GO:0048469	cell maturation	biological_process	6	5	0.0199203	97	251	36339	comp138442_c0_seq1,comp133370_c0_seq10,comp144528_c0_seq2,comp123517_c0_seq13,comp144824_c0_seq3	7.46273	0.000580546	0.00564387
GO:0048262	determination of dorsal/ventral asymmetry	biological_process	7	3	0.0119522	24	251	36339	comp132811_c1_seq3,comp142965_c0_seq1,comp133260_c0_seq1	18.0971	0.000591953	0.00573505
GO:0003714	transcription corepressor activity	molecular_function	12	5	0.0195312	103	256	38720	comp133482_c0_seq2,comp144300_c1_seq3,comp149094_c1_seq1,comp143861_c0_seq7,comp145608_c0_seq4	7.34223	0.000627733	0.00606095
GO:0008565	protein transporter activity	molecular_function	6	8	0.03125	285	256	38720	comp138860_c1_seq1,comp142374_c0_seq2,comp141431_c2_seq1,comp141431_c0_seq1,comp147738_c1_seq1,comp144921_c0_seq1,comp133334_c1_seq1,comp133334_c0_seq1	4.24561	0.000665668	0.00640535
GO:0044212	transcription regulatory region DNA binding	molecular_function	6	8	0.03125	287	256	38720	comp137439_c0_seq2,comp138223_c0_seq1,comp141980_c0_seq1,comp138451_c0_seq1,comp138971_c1_seq13,comp131779_c0_seq1,comp138442_c0_seq1,comp133476_c0_seq2	4.21603	0.000696592	0.00664416
GO:0048736	appendage development	biological_process	4	7	0.0278884	211	251	36339	comp146642_c0_seq4,comp136031_c3_seq1,comp138971_c1_seq13,comp140475_c1_seq2,comp140475_c0_seq1,comp139298_c0_seq1,comp139298_c1_seq1	4.80302	0.00069905	0.00664416
GO:0072283	metanephric renal vesicle morphogenesis	biological_process	12	2	0.00796813	6	251	36339	comp140475_c1_seq2,comp140475_c0_seq1	48.259	0.00069988	0.00664416
GO:0007501	mesodermal cell fate specification	biological_process	11	2	0.00796813	6	251	36339	comp137439_c0_seq2,comp147043_c2_seq2	48.259	0.00069988	0.00664416
GO:0007126	meiosis	biological_process	8	6	0.0239044	154	251	36339	comp135531_c0_seq2,comp145164_c0_seq3,comp113339_c0_seq1,comp139488_c2_seq2,comp135284_c2_seq4,comp133626_c0_seq1	5.64066	0.000732995	0.00691214
GO:0051327	M phase of meiotic cell cycle	biological_process	7	6	0.0239044	154	251	36339	comp135531_c0_seq2,comp145164_c0_seq3,comp113339_c0_seq1,comp139488_c2_seq2,comp135284_c2_seq4,comp133626_c0_seq1	5.64066	0.000732995	0.00691214
GO:0048562	embryonic organ morphogenesis	biological_process	7	8	0.0318725	284	251	36339	comp138318_c0_seq2,comp131779_c0_seq1,comp140475_c1_seq2,comp143475_c0_seq2,comp140475_c0_seq1,comp147043_c2_seq2,comp133476_c0_seq2,comp124860_c0_seq2	4.07822	0.00086015	0.00808427
GO:0009950	dorsal/ventral axis specification	biological_process	7	3	0.0119522	28	251	36339	comp141980_c0_seq1,comp133680_c0_seq1,comp148298_c1_seq2	15.5118	0.000938795	0.00879421
GO:0051321	meiotic cell cycle	biological_process	4	6	0.0239044	162	251	36339	comp135531_c0_seq2,comp145164_c0_seq3,comp113339_c0_seq1,comp139488_c2_seq2,comp135284_c2_seq4,comp133626_c0_seq1	5.36211	0.00095367	0.00890406
GO:0060677	ureteric bud elongation	biological_process	9	2	0.00796813	7	251	36339	comp140475_c1_seq2,comp140475_c0_seq1	41.3648	0.000975365	0.00904691
GO:0072033	renal vesicle formation	biological_process	12	2	0.00796813	7	251	36339	comp140475_c1_seq2,comp140475_c0_seq1	41.3648	0.000975365	0.00904691
GO:0008406	gonad development	biological_process	7	5	0.0199203	109	251	36339	comp149094_c1_seq1,comp140475_c1_seq2,comp140475_c0_seq1,comp142132_c0_seq1,comp135284_c2_seq4	6.64114	0.000984306	0.00907589
GO:0000226	microtubule cytoskeleton organization	biological_process	5	10	0.0398406	436	251	36339	comp148120_c1_seq2,comp138024_c0_seq1,comp143475_c0_seq2,comp138442_c0_seq1,comp126585_c0_seq2,comp145766_c0_seq1,comp127271_c1_seq1,comp131595_c0_seq1,comp132787_c0_seq1,comp133626_c0_seq1	3.32057	0.000984906	0.00907589
GO:0019899	enzyme binding	molecular_function	3	16	0.0625	990	256	38720	comp145576_c1_seq3,comp145576_c0_seq1,comp147004_c1_seq2,comp148120_c1_seq2,comp149094_c1_seq1,comp130086_c0_seq1,comp135489_c0_seq2,comp140288_c0_seq1,comp138442_c0_seq1,comp126585_c0_seq2,comp146902_c0_seq1,comp134527_c0_seq1,comp142701_c0_seq1,comp142701_c1_seq2,comp143305_c1_seq1,comp141815_c0_seq1	2.44444	0.00100221	0.00920537
GO:0016477	cell migration	biological_process	5	14	0.0557769	770	251	36339	comp138717_c0_seq3,comp146510_c0_seq1,comp132811_c1_seq3,comp141980_c0_seq1,comp149094_c1_seq1,comp138971_c1_seq13,comp137461_c3_seq1,comp139624_c0_seq1,comp143475_c0_seq2,comp147043_c2_seq2,comp131227_c3_seq2,comp121323_c0_seq1,comp137758_c0_seq1,comp133260_c0_seq1	2.63231	0.00102428	0.00937761
GO:0016331	morphogenesis of embryonic epithelium	biological_process	6	6	0.0239044	165	251	36339	comp142632_c0_seq1,comp140475_c1_seq2,comp143475_c0_seq2,comp140475_c0_seq1,comp139298_c0_seq1,comp139298_c1_seq1	5.26461	0.00104842	0.00956771
GO:0042127	regulation of cell proliferation	biological_process	4	14	0.0557769	774	251	36339	comp138257_c2_seq1,comp132811_c1_seq3,comp142632_c0_seq1,comp149094_c1_seq1,comp138971_c1_seq13,comp140475_c1_seq2,comp139624_c0_seq1,comp140475_c0_seq1,comp138442_c0_seq1,comp147523_c1_seq3,comp131906_c0_seq1,comp121323_c0_seq1,comp134527_c0_seq1,comp120767_c0_seq2	2.6187	0.00107566	0.00978471
GO:0000122	negative regulation of transcription from RNA polymerase II promoter	biological_process	11	9	0.0358566	369	251	36339	comp133482_c0_seq2,comp144300_c1_seq3,comp149094_c1_seq1,comp143861_c0_seq7,comp138971_c1_seq13,comp140475_c1_seq2,comp140475_c0_seq1,comp138442_c0_seq1,comp145608_c0_seq4	3.53114	0.00114616	0.0103926
GO:0004674	protein serine/threonine kinase activity	molecular_function	9	22	0.0859375	1614	256	38720	comp145576_c1_seq3,comp145576_c0_seq1,comp143448_c2_seq1,comp147058_c1_seq1,comp142607_c1_seq1,comp149094_c1_seq1,comp130086_c0_seq1,comp146028_c1_seq1,comp137854_c1_seq1,comp138318_c0_seq2,comp147130_c1_seq1,comp144195_c0_seq1,comp126585_c0_seq2,comp145194_c0_seq1,comp142701_c0_seq1,comp145164_c0_seq3,comp128696_c0_seq2,comp142701_c1_seq2,comp120767_c0_seq2,comp142204_c0_seq2,comp145077_c0_seq3,…	2.06165	0.00116153	0.0104983
GO:0000975	regulatory region DNA binding	molecular_function	5	8	0.03125	312	256	38720	comp137439_c0_seq2,comp138223_c0_seq1,comp141980_c0_seq1,comp138451_c0_seq1,comp138971_c1_seq13,comp131779_c0_seq1,comp138442_c0_seq1,comp133476_c0_seq2	3.87821	0.00119042	0.0106911
GO:0001067	regulatory region nucleic acid binding	molecular_function	4	8	0.03125	312	256	38720	comp137439_c0_seq2,comp138223_c0_seq1,comp141980_c0_seq1,comp138451_c0_seq1,comp138971_c1_seq13,comp131779_c0_seq1,comp138442_c0_seq1,comp133476_c0_seq2	3.87821	0.00119042	0.0106911
GO:0030178	negative regulation of Wnt receptor signaling pathway	biological_process	8	5	0.0199203	115	251	36339	comp147004_c1_seq2,comp147537_c0_seq3,comp141980_c0_seq1,comp138971_c1_seq13,comp147693_c0_seq3	6.29465	0.00125059	0.0111959
GO:0044249	cellular biosynthetic process	biological_process	3	91	0.36255	9946	251	36339	comp138257_c2_seq1,comp138717_c0_seq3,comp142875_c1_seq1,comp146510_c0_seq1,comp137831_c0_seq2,comp137439_c0_seq2,comp132811_c1_seq3,comp141388_c1_seq1,comp138223_c0_seq1,comp129068_c1_seq1,comp142897_c0_seq2,comp133482_c0_seq2,comp141980_c0_seq1,comp141685_c0_seq1,comp135318_c0_seq1,comp137317_c1_seq1,comp129822_c0_seq1,comp143385_c1_seq2,comp146642_c0_seq4,comp144300_c1_seq3,comp142632_c0_seq1,…	1.32462	0.00126081	0.0112518
GO:0070528	protein kinase C signaling cascade	biological_process	7	2	0.00796813	8	251	36339	comp141980_c0_seq1,comp134527_c0_seq1	36.1942	0.00129456	0.0114091
GO:0055089	fatty acid homeostasis	biological_process	7	2	0.00796813	8	251	36339	comp129822_c0_seq1,comp149094_c1_seq1	36.1942	0.00129456	0.0114091
GO:2000052	positive regulation of non-canonical Wnt receptor signaling pathway	biological_process	9	2	0.00796813	8	251	36339	comp147537_c0_seq3,comp143475_c0_seq2	36.1942	0.00129456	0.0114091
GO:0060231	mesenchymal to epithelial transition	biological_process	8	2	0.00796813	8	251	36339	comp140475_c1_seq2,comp140475_c0_seq1	36.1942	0.00129456	0.0114091
GO:0051094	positive regulation of developmental process	biological_process	4	10	0.0398406	454	251	36339	comp138257_c2_seq1,comp141980_c0_seq1,comp149094_c1_seq1,comp138971_c1_seq13,comp140475_c1_seq2,comp140475_c0_seq1,comp138442_c0_seq1,comp145608_c0_seq4,comp128102_c0_seq1,comp148298_c1_seq2	3.18892	0.00133162	0.0116993
GO:0044451	nucleoplasm part	cellular_component	11	18	0.0759494	927	237	27176	comp144729_c1_seq2,comp144980_c0_seq2,comp132562_c1_seq1,comp149094_c1_seq1,comp138971_c1_seq13,comp146942_c2_seq1,comp145700_c0_seq1,comp140475_c1_seq2,comp146601_c2_seq3,comp140475_c0_seq1,comp138442_c0_seq1,comp147523_c1_seq3,comp129301_c0_seq1,comp147043_c2_seq2,comp131906_c0_seq1,comp145608_c0_seq4,comp103826_c0_seq3,comp129722_c1_seq2	2.22654	0.0013714	0.0120114
GO:0090504	epiboly	biological_process	7	3	0.0119522	32	251	36339	comp137461_c3_seq1,comp139298_c0_seq1,comp139298_c1_seq1	13.5728	0.00139274	0.0121607
GO:0005102	receptor binding	molecular_function	3	15	0.0585938	926	256	38720	comp138257_c2_seq1,comp132811_c1_seq3,comp147004_c1_seq2,comp141980_c0_seq1,comp141685_c0_seq1,comp138971_c1_seq13,comp109974_c0_seq2,comp134331_c0_seq1,comp121323_c0_seq1,comp131467_c0_seq1,comp124271_c0_seq1,comp124329_c0_seq1,comp142965_c0_seq1,comp142132_c0_seq1,comp120767_c0_seq2	2.45005	0.0014	0.0121865
GO:0007423	sensory organ development	biological_process	6	12	0.0478088	622	251	36339	comp142632_c0_seq1,comp138971_c1_seq13,comp121844_c1_seq1,comp141635_c3_seq2,comp140475_c1_seq2,comp143475_c0_seq2,comp140475_c0_seq1,comp124860_c0_seq2,comp145608_c0_seq4,comp145077_c0_seq3,comp130640_c0_seq1,comp123517_c0_seq13	2.79312	0.00141396	0.0122702
GO:0042325	regulation of phosphorylation	biological_process	7	14	0.0557769	800	251	36339	comp145576_c1_seq3,comp145576_c0_seq1,comp143448_c2_seq1,comp141980_c0_seq1,comp149094_c1_seq1,comp130086_c0_seq1,comp138318_c0_seq2,comp144195_c0_seq1,comp138442_c0_seq1,comp134527_c0_seq1,comp142701_c0_seq1,comp142701_c1_seq2,comp120767_c0_seq2,comp143305_c1_seq1	2.5336	0.0014653	0.0126543
GO:0048568	embryonic organ development	biological_process	6	10	0.0398406	460	251	36339	comp138223_c0_seq1,comp138971_c1_seq13,comp138318_c0_seq2,comp131779_c0_seq1,comp140475_c1_seq2,comp143475_c0_seq2,comp140475_c0_seq1,comp147043_c2_seq2,comp133476_c0_seq2,comp124860_c0_seq2	3.14732	0.00146716	0.0126543
GO:0051329	interphase of mitotic cell cycle	biological_process	7	6	0.0239044	178	251	36339	comp137841_c1_seq1,comp147248_c0_seq1,comp138442_c0_seq1,comp146902_c0_seq1,comp135284_c2_seq4,comp132787_c0_seq1	4.88012	0.00154514	0.0132863
GO:0065009	regulation of molecular function	biological_process	2	32	0.12749	2657	251	36339	comp145576_c1_seq3,comp145576_c0_seq1,comp143448_c2_seq1,comp141980_c0_seq1,comp136801_c0_seq2,comp141685_c0_seq1,comp144427_c1_seq2,comp149094_c1_seq1,comp130086_c0_seq1,comp147734_c1_seq3,comp145537_c0_seq1,comp138971_c1_seq13,comp146277_c0_seq2,comp138318_c0_seq2,comp146774_c0_seq10,comp144195_c0_seq1,comp138442_c0_seq1,comp148916_c2_seq2,comp124101_c0_seq2,comp144527_c1_seq1,comp126585_c0_seq…	1.74364	0.00155094	0.0132958
GO:0035108	limb morphogenesis	biological_process	6	5	0.0199203	121	251	36339	comp146642_c0_seq4,comp136031_c3_seq1,comp138971_c1_seq13,comp140475_c1_seq2,comp140475_c0_seq1	5.98252	0.00156668	0.0133902
GO:2000602	regulation of interphase of mitotic cell cycle	biological_process	8	4	0.0159363	72	251	36339	comp138442_c0_seq1,comp146902_c0_seq1,comp135284_c2_seq4,comp132787_c0_seq1	8.04316	0.00158224	0.0134824
GO:0048518	positive regulation of biological process	biological_process	3	33	0.131474	2773	251	36339	comp138257_c2_seq1,comp138717_c0_seq3,comp146510_c0_seq1,comp147537_c0_seq3,comp141980_c0_seq1,comp137841_c1_seq1,comp149094_c1_seq1,comp135489_c0_seq2,comp136031_c3_seq1,comp138971_c1_seq13,comp138318_c0_seq2,comp140475_c1_seq2,comp139624_c0_seq1,comp143475_c0_seq2,comp140475_c0_seq1,comp140288_c0_seq1,comp138442_c0_seq1,comp139298_c0_seq1,comp147693_c0_seq3,comp147043_c2_seq2,comp131906_c0_seq1…	1.72291	0.00158775	0.0134887
GO:0022414	reproductive process	biological_process	2	14	0.0557769	808	251	36339	comp149094_c1_seq1,comp135531_c0_seq2,comp138971_c1_seq13,comp140475_c1_seq2,comp140475_c0_seq1,comp138442_c0_seq1,comp133370_c0_seq10,comp144528_c0_seq2,comp134527_c0_seq1,comp142132_c0_seq1,comp139488_c2_seq2,comp135284_c2_seq4,comp133626_c0_seq1,comp144824_c0_seq3	2.50851	0.00160661	0.013608
GO:0051325	interphase	biological_process	6	6	0.0239044	182	251	36339	comp137841_c1_seq1,comp147248_c0_seq1,comp138442_c0_seq1,comp146902_c0_seq1,comp135284_c2_seq4,comp132787_c0_seq1	4.77286	0.0017291	0.0146019
GO:0045944	positive regulation of transcription from RNA polymerase II promoter	biological_process	11	11	0.0438247	553	251	36339	comp138717_c0_seq3,comp146510_c0_seq1,comp149094_c1_seq1,comp138971_c1_seq13,comp140475_c1_seq2,comp139624_c0_seq1,comp140475_c0_seq1,comp138442_c0_seq1,comp147043_c2_seq2,comp129722_c1_seq2,comp130387_c1_seq3	2.87983	0.00174495	0.0146919
GO:0060173	limb development	biological_process	5	5	0.0199203	127	251	36339	comp146642_c0_seq4,comp136031_c3_seq1,comp138971_c1_seq13,comp140475_c1_seq2,comp140475_c0_seq1	5.69988	0.0019379	0.0162372
GO:0010564	regulation of cell cycle process	biological_process	5	8	0.0318725	323	251	36339	comp138971_c1_seq13,comp140288_c0_seq1,comp138442_c0_seq1,comp132720_c0_seq1,comp146902_c0_seq1,comp120767_c0_seq2,comp135284_c2_seq4,comp132787_c0_seq1	3.58581	0.00193997	0.0162372
GO:1901576	organic substance biosynthetic process	biological_process	3	91	0.36255	10089	251	36339	comp138257_c2_seq1,comp138717_c0_seq3,comp142875_c1_seq1,comp146510_c0_seq1,comp137831_c0_seq2,comp137439_c0_seq2,comp132811_c1_seq3,comp141388_c1_seq1,comp138223_c0_seq1,comp129068_c1_seq1,comp142897_c0_seq2,comp133482_c0_seq2,comp141980_c0_seq1,comp141685_c0_seq1,comp135318_c0_seq1,comp137317_c1_seq1,comp129822_c0_seq1,comp143385_c1_seq2,comp146642_c0_seq4,comp144300_c1_seq3,comp142632_c0_seq1,…	1.30585	0.00200979	0.016772
GO:0010369	chromocenter	cellular_component	9	2	0.00843882	8	237	27176	comp140475_c1_seq2,comp140475_c0_seq1	28.6667	0.00204844	0.0170041
GO:0048263	determination of dorsal identity	biological_process	8	2	0.00796813	10	251	36339	comp132811_c1_seq3,comp133260_c0_seq1	28.9554	0.00206165	0.0170041
GO:0072077	renal vesicle morphogenesis	biological_process	11	2	0.00796813	10	251	36339	comp140475_c1_seq2,comp140475_c0_seq1	28.9554	0.00206165	0.0170041
GO:0090342	regulation of cell aging	biological_process	5	2	0.00796813	10	251	36339	comp138257_c2_seq1,comp149094_c1_seq1	28.9554	0.00206165	0.0170041
GO:0035567	non-canonical Wnt receptor signaling pathway	biological_process	7	3	0.0119522	37	251	36339	comp147537_c0_seq3,comp141980_c0_seq1,comp143475_c0_seq2	11.7387	0.00212706	0.0174926
GO:0010604	positive regulation of macromolecule metabolic process	biological_process	5	20	0.0796813	1423	251	36339	comp138257_c2_seq1,comp138717_c0_seq3,comp146510_c0_seq1,comp141980_c0_seq1,comp149094_c1_seq1,comp135489_c0_seq2,comp136031_c3_seq1,comp138971_c1_seq13,comp138318_c0_seq2,comp140475_c1_seq2,comp139624_c0_seq1,comp140475_c0_seq1,comp138442_c0_seq1,comp139298_c0_seq1,comp147043_c2_seq2,comp139298_c1_seq1,comp134527_c0_seq1,comp129722_c1_seq2,comp130387_c1_seq3,comp120767_c0_seq2	2.03481	0.00223491	0.0183263
GO:0031325	positive regulation of cellular metabolic process	biological_process	5	20	0.0796813	1424	251	36339	comp138257_c2_seq1,comp138717_c0_seq3,comp146510_c0_seq1,comp141980_c0_seq1,comp149094_c1_seq1,comp135489_c0_seq2,comp136031_c3_seq1,comp138971_c1_seq13,comp138318_c0_seq2,comp140475_c1_seq2,comp139624_c0_seq1,comp140475_c0_seq1,comp138442_c0_seq1,comp139298_c0_seq1,comp147043_c2_seq2,comp139298_c1_seq1,comp134527_c0_seq1,comp129722_c1_seq2,comp130387_c1_seq3,comp120767_c0_seq2	2.03338	0.00225295	0.0183924
GO:0033365	protein localization to organelle	biological_process	6	10	0.0398406	488	251	36339	comp142374_c0_seq2,comp141431_c2_seq1,comp149094_c1_seq1,comp135531_c0_seq2,comp147248_c0_seq1,comp141431_c0_seq1,comp147738_c1_seq1,comp138442_c0_seq1,comp133334_c1_seq1,comp133334_c0_seq1	2.96674	0.00225598	0.0183924
GO:0019953	sexual reproduction	biological_process	2	9	0.0358566	408	251	36339	comp149094_c1_seq1,comp135531_c0_seq2,comp133370_c0_seq10,comp144528_c0_seq2,comp134527_c0_seq1,comp139488_c2_seq2,comp135284_c2_seq4,comp133626_c0_seq1,comp144824_c0_seq3	3.19361	0.00227053	0.0184579
GO:0007281	germ cell development	biological_process	6	5	0.0199203	132	251	36339	comp133370_c0_seq10,comp144528_c0_seq2,comp139488_c2_seq2,comp135284_c2_seq4,comp144824_c0_seq3	5.48397	0.00229326	0.018519
GO:0051293	establishment of spindle localization	biological_process	6	3	0.0119522	38	251	36339	comp143475_c0_seq2,comp131595_c0_seq1,comp133626_c0_seq1	11.4298	0.00229769	0.018519
GO:0090329	regulation of DNA-dependent DNA replication	biological_process	9	3	0.0119522	38	251	36339	comp114891_c0_seq1,comp114891_c2_seq1,comp114891_c1_seq1	11.4298	0.00229769	0.018519
GO:0022008	neurogenesis	biological_process	6	16	0.063745	1034	251	36339	comp135318_c0_seq1,comp138971_c1_seq13,comp121844_c1_seq1,comp138318_c0_seq2,comp140475_c1_seq2,comp143475_c0_seq2,comp140475_c0_seq1,comp138442_c0_seq1,comp134347_c1_seq4,comp145608_c0_seq4,comp128102_c0_seq1,comp137623_c0_seq2,comp130387_c1_seq3,comp148298_c1_seq2,comp130640_c0_seq1,comp123517_c0_seq13	2.24026	0.00240648	0.0193407
GO:0007127	meiosis I	biological_process	9	4	0.0159363	81	251	36339	comp135531_c0_seq2,comp113339_c0_seq1,comp135284_c2_seq4,comp133626_c0_seq1	7.14948	0.00243809	0.0195392
GO:0045137	development of primary sexual characteristics	biological_process	5	5	0.0199203	134	251	36339	comp149094_c1_seq1,comp140475_c1_seq2,comp140475_c0_seq1,comp142132_c0_seq1,comp135284_c2_seq4	5.40212	0.00244789	0.0195623
GO:0072087	renal vesicle development	biological_process	10	2	0.00796813	11	251	36339	comp140475_c1_seq2,comp140475_c0_seq1	26.3231	0.00250833	0.0197662
GO:0071168	protein localization to chromatin	biological_process	8	2	0.00796813	11	251	36339	comp147248_c0_seq1,comp138442_c0_seq1	26.3231	0.00250833	0.0197662
GO:0070328	triglyceride homeostasis	biological_process	7	2	0.00796813	11	251	36339	comp129822_c0_seq1,comp149094_c1_seq1	26.3231	0.00250833	0.0197662
GO:0055090	acylglycerol homeostasis	biological_process	6	2	0.00796813	11	251	36339	comp129822_c0_seq1,comp149094_c1_seq1	26.3231	0.00250833	0.0197662
GO:0001710	mesodermal cell fate commitment	biological_process	10	2	0.00796813	11	251	36339	comp137439_c0_seq2,comp147043_c2_seq2	26.3231	0.00250833	0.0197662
GO:0000070	mitotic sister chromatid segregation	biological_process	9	4	0.0159363	82	251	36339	comp147779_c1_seq1,comp144354_c1_seq4,comp138442_c0_seq1,comp126585_c0_seq2	7.06229	0.00254941	0.0200268
GO:0007010	cytoskeleton organization	biological_process	4	17	0.0677291	1138	251	36339	comp147524_c1_seq2,comp141980_c0_seq1,comp148120_c1_seq2,comp144427_c1_seq2,comp137461_c3_seq1,comp138024_c0_seq1,comp143475_c0_seq2,comp138442_c0_seq1,comp126585_c0_seq2,comp145766_c0_seq1,comp149370_c0_seq1,comp131802_c0_seq1,comp127271_c1_seq1,comp131595_c0_seq1,comp126208_c0_seq2,comp132787_c0_seq1,comp133626_c0_seq1	2.16275	0.00255556	0.0200268
GO:0017148	negative regulation of translation	biological_process	8	3	0.0119522	40	251	36339	comp142515_c3_seq1,comp131227_c3_seq2,comp148298_c1_seq2	10.8583	0.00266383	0.0206762
GO:0060027	convergent extension involved in gastrulation	biological_process	7	3	0.0119522	40	251	36339	comp141980_c0_seq1,comp137461_c3_seq1,comp143475_c0_seq2	10.8583	0.00266383	0.0206762
GO:0060993	kidney morphogenesis	biological_process	8	3	0.0119522	40	251	36339	comp138451_c0_seq1,comp140475_c1_seq2,comp140475_c0_seq1	10.8583	0.00266383	0.0206762
GO:0044237	cellular metabolic process	biological_process	2	166	0.661355	20842	251	36339	comp138257_c2_seq1,comp145576_c1_seq3,comp145576_c0_seq1,comp138717_c0_seq3,comp142875_c1_seq1,comp146510_c0_seq1,comp137831_c0_seq2,comp144729_c1_seq2,comp137439_c0_seq2,comp132811_c1_seq3,comp118767_c0_seq1,comp143448_c2_seq1,comp141388_c1_seq1,comp138223_c0_seq1,comp129068_c1_seq1,comp142897_c0_seq2,comp127403_c1_seq2,comp133482_c0_seq2,comp134874_c0_seq2,comp141980_c0_seq1,comp136801_c0_seq2,…	1.1531	0.00266766	0.0206762
GO:0044702	single organism reproductive process	biological_process	3	10	0.0398406	504	251	36339	comp149094_c1_seq1,comp135531_c0_seq2,comp133370_c0_seq10,comp144528_c0_seq2,comp134527_c0_seq1,comp142132_c0_seq1,comp139488_c2_seq2,comp135284_c2_seq4,comp133626_c0_seq1,comp144824_c0_seq3	2.87256	0.00284123	0.0219613
GO:0050790	regulation of catalytic activity	biological_process	4	28	0.111554	2318	251	36339	comp145576_c1_seq3,comp145576_c0_seq1,comp143448_c2_seq1,comp141980_c0_seq1,comp136801_c0_seq2,comp149094_c1_seq1,comp130086_c0_seq1,comp147734_c1_seq3,comp145537_c0_seq1,comp138971_c1_seq13,comp146277_c0_seq2,comp138318_c0_seq2,comp146774_c0_seq10,comp144195_c0_seq1,comp138442_c0_seq1,comp148916_c2_seq2,comp124101_c0_seq2,comp144527_c1_seq1,comp131802_c0_seq1,comp134527_c0_seq1,comp142701_c0_seq…	1.74881	0.00293975	0.0226609
GO:0005654	nucleoplasm	cellular_component	10	19	0.0801688	1076	237	27176	comp144729_c1_seq2,comp144980_c0_seq2,comp132562_c1_seq1,comp149094_c1_seq1,comp138971_c1_seq13,comp146942_c2_seq1,comp145700_c0_seq1,comp140475_c1_seq2,comp146601_c2_seq3,comp140475_c0_seq1,comp144195_c0_seq1,comp138442_c0_seq1,comp147523_c1_seq3,comp129301_c0_seq1,comp147043_c2_seq2,comp131906_c0_seq1,comp145608_c0_seq4,comp103826_c0_seq3,comp129722_c1_seq2	2.02478	0.00295852	0.0227436
GO:0001714	endodermal cell fate specification	biological_process	11	2	0.00796813	12	251	36339	comp144195_c0_seq1,comp133260_c0_seq1	24.1295	0.00299632	0.0229097
GO:0048333	mesodermal cell differentiation	biological_process	9	2	0.00796813	12	251	36339	comp137439_c0_seq2,comp147043_c2_seq2	24.1295	0.00299632	0.0229097
GO:0031497	chromatin assembly	biological_process	9	5	0.0199203	141	251	36339	comp138257_c2_seq1,comp129729_c0_seq1,comp103826_c0_seq3,comp114584_c0_seq1,comp147515_c1_seq3	5.13393	0.00304898	0.0232495
GO:0032924	activin receptor signaling pathway	biological_process	8	3	0.0119522	42	251	36339	comp132811_c1_seq3,comp135123_c0_seq1,comp141815_c0_seq1	10.3412	0.003064	0.0232591
GO:0051128	regulation of cellular component organization	biological_process	4	16	0.063745	1060	251	36339	comp147524_c1_seq2,comp141980_c0_seq1,comp144427_c1_seq2,comp149094_c1_seq1,comp143876_c0_seq3,comp138971_c1_seq13,comp140288_c0_seq1,comp138442_c0_seq1,comp126585_c0_seq2,comp132720_c0_seq1,comp146902_c0_seq1,comp145608_c0_seq4,comp120767_c0_seq2,comp145077_c0_seq3,comp148298_c1_seq2,comp132787_c0_seq1	2.18531	0.00306668	0.0232591
GO:0000819	sister chromatid segregation	biological_process	5	4	0.0159363	87	251	36339	comp147779_c1_seq1,comp144354_c1_seq4,comp138442_c0_seq1,comp126585_c0_seq2	6.65641	0.00315867	0.0238307
GO:0048609	multicellular organismal reproductive process	biological_process	3	9	0.0358566	429	251	36339	comp149094_c1_seq1,comp135531_c0_seq2,comp133370_c0_seq10,comp144528_c0_seq2,comp142132_c0_seq1,comp139488_c2_seq2,comp135284_c2_seq4,comp133626_c0_seq1,comp144824_c0_seq3	3.03728	0.00316594	0.0238307
GO:0031399	regulation of protein modification process	biological_process	7	14	0.0557769	871	251	36339	comp145576_c1_seq3,comp145576_c0_seq1,comp143448_c2_seq1,comp141980_c0_seq1,comp149094_c1_seq1,comp130086_c0_seq1,comp138318_c0_seq2,comp144195_c0_seq1,comp138442_c0_seq1,comp134527_c0_seq1,comp142701_c0_seq1,comp142701_c1_seq2,comp120767_c0_seq2,comp143305_c1_seq1	2.32707	0.00316731	0.0238307
GO:0007276	gamete generation	biological_process	4	8	0.0318725	351	251	36339	comp149094_c1_seq1,comp135531_c0_seq2,comp133370_c0_seq10,comp144528_c0_seq2,comp139488_c2_seq2,comp135284_c2_seq4,comp133626_c0_seq1,comp144824_c0_seq3	3.29976	0.00322641	0.0242109
GO:0060560	developmental growth involved in morphogenesis	biological_process	5	5	0.0199203	143	251	36339	comp132811_c1_seq3,comp138223_c0_seq1,comp140475_c1_seq2,comp143475_c0_seq2,comp140475_c0_seq1	5.06213	0.00323867	0.0242387
GO:0044464	cell part	cellular_component	2	201	0.848101	21068	237	27176	comp141239_c0_seq1,comp138257_c2_seq1,comp140823_c1_seq1,comp145576_c1_seq3,comp142288_c0_seq1,comp145576_c0_seq1,comp138717_c0_seq3,comp142875_c1_seq1,comp146510_c0_seq1,comp148390_c0_seq1,comp144729_c1_seq2,comp147524_c1_seq2,comp137439_c0_seq2,comp144461_c1_seq1,comp118767_c0_seq1,comp147004_c1_seq2,comp138735_c3_seq1,comp142288_c2_seq1,comp141388_c1_seq1,comp138223_c0_seq1,comp144980_c0_seq2,…	1.09398	0.00326254	0.0242887
GO:0005623	cell	cellular_component	1	201	0.848101	21068	237	27176	comp141239_c0_seq1,comp138257_c2_seq1,comp140823_c1_seq1,comp145576_c1_seq3,comp142288_c0_seq1,comp145576_c0_seq1,comp138717_c0_seq3,comp142875_c1_seq1,comp146510_c0_seq1,comp148390_c0_seq1,comp144729_c1_seq2,comp147524_c1_seq2,comp137439_c0_seq2,comp144461_c1_seq1,comp118767_c0_seq1,comp147004_c1_seq2,comp138735_c3_seq1,comp142288_c2_seq1,comp141388_c1_seq1,comp138223_c0_seq1,comp144980_c0_seq2,…	1.09398	0.00326254	0.0242887
GO:0032504	multicellular organism reproduction	biological_process	2	9	0.0358566	434	251	36339	comp149094_c1_seq1,comp135531_c0_seq2,comp133370_c0_seq10,comp144528_c0_seq2,comp142132_c0_seq1,comp139488_c2_seq2,comp135284_c2_seq4,comp133626_c0_seq1,comp144824_c0_seq3	3.00229	0.00341544	0.0253603
GO:0000910	cytokinesis	biological_process	4	5	0.0199203	145	251	36339	comp148120_c1_seq2,comp148120_c2_seq2,comp140288_c0_seq1,comp149370_c0_seq1,comp133626_c0_seq1	4.99231	0.00343673	0.0254516
GO:0007167	enzyme linked receptor protein signaling pathway	biological_process	6	12	0.0478088	695	251	36339	comp132811_c1_seq3,comp138223_c0_seq1,comp135123_c0_seq1,comp149094_c1_seq1,comp138451_c0_seq1,comp138971_c1_seq13,comp131779_c0_seq1,comp147043_c2_seq2,comp133476_c0_seq2,comp145608_c0_seq4,comp120767_c0_seq2,comp141815_c0_seq1	2.49974	0.00349543	0.0255805
GO:0051653	spindle localization	biological_process	5	3	0.0119522	44	251	36339	comp143475_c0_seq2,comp131595_c0_seq1,comp133626_c0_seq1	9.87115	0.00349918	0.0255805
GO:0051052	regulation of DNA metabolic process	biological_process	7	6	0.0239044	210	251	36339	comp149094_c1_seq1,comp139298_c0_seq1,comp139298_c1_seq1,comp114891_c0_seq1,comp114891_c2_seq1,comp114891_c1_seq1	4.13648	0.0035203	0.0255805
GO:0006376	mRNA splice site selection	biological_process	13	2	0.00796813	13	251	36339	comp144729_c1_seq2,comp132562_c1_seq1	22.2734	0.00352502	0.0255805
GO:0014034	neural crest cell fate commitment	biological_process	11	2	0.00796813	13	251	36339	comp141980_c0_seq1,comp141685_c0_seq1	22.2734	0.00352502	0.0255805
GO:0007398	ectoderm development	biological_process	4	2	0.00796813	13	251	36339	comp139298_c0_seq1,comp139298_c1_seq1	22.2734	0.00352502	0.0255805
GO:1900108	negative regulation of nodal signaling pathway	biological_process	11	2	0.00796813	13	251	36339	comp132811_c1_seq3,comp141815_c0_seq1	22.2734	0.00352502	0.0255805
GO:0009058	biosynthetic process	biological_process	2	91	0.36255	10272	251	36339	comp138257_c2_seq1,comp138717_c0_seq3,comp142875_c1_seq1,comp146510_c0_seq1,comp137831_c0_seq2,comp137439_c0_seq2,comp132811_c1_seq3,comp141388_c1_seq1,comp138223_c0_seq1,comp129068_c1_seq1,comp142897_c0_seq2,comp133482_c0_seq2,comp141980_c0_seq1,comp141685_c0_seq1,comp135318_c0_seq1,comp137317_c1_seq1,comp129822_c0_seq1,comp143385_c1_seq2,comp146642_c0_seq4,comp144300_c1_seq3,comp142632_c0_seq1,…	1.28258	0.00353546	0.0255805
GO:0009967	positive regulation of signal transduction	biological_process	6	12	0.0478088	696	251	36339	comp147537_c0_seq3,comp141980_c0_seq1,comp137841_c1_seq1,comp149094_c1_seq1,comp140475_c1_seq2,comp143475_c0_seq2,comp140475_c0_seq1,comp147693_c0_seq3,comp133476_c0_seq2,comp121323_c0_seq1,comp120767_c0_seq2,comp148298_c1_seq2	2.49615	0.00353552	0.0255805
GO:0090101	negative regulation of transmembrane receptor protein serine/threonine kinase signaling pathway	biological_process	9	4	0.0159363	90	251	36339	comp132811_c1_seq3,comp149094_c1_seq1,comp145608_c0_seq4,comp141815_c0_seq1	6.43453	0.00356819	0.0257511
GO:0006606	protein import into nucleus	biological_process	9	6	0.0239044	212	251	36339	comp142374_c0_seq2,comp141431_c2_seq1,comp149094_c1_seq1,comp141431_c0_seq1,comp133334_c1_seq1,comp133334_c0_seq1	4.09746	0.00368688	0.0264725
GO:0044744	protein targeting to nucleus	biological_process	8	6	0.0239044	212	251	36339	comp142374_c0_seq2,comp141431_c2_seq1,comp149094_c1_seq1,comp141431_c0_seq1,comp133334_c1_seq1,comp133334_c0_seq1	4.09746	0.00368688	0.0264725
GO:0061351	neural precursor cell proliferation	biological_process	3	4	0.0159363	91	251	36339	comp142632_c0_seq1,comp138971_c1_seq13,comp140475_c1_seq2,comp140475_c0_seq1	6.36382	0.00371233	0.0265207
GO:0031647	regulation of protein stability	biological_process	7	4	0.0159363	91	251	36339	comp149094_c1_seq1,comp135531_c0_seq2,comp147738_c1_seq1,comp146902_c0_seq1	6.36382	0.00371233	0.0265207
GO:0048793	pronephros development	biological_process	8	3	0.0119522	45	251	36339	comp141980_c0_seq1,comp136031_c3_seq1,comp138451_c0_seq1	9.65179	0.00373019	0.0265811
GO:0051170	nuclear import	biological_process	8	6	0.0239044	214	251	36339	comp142374_c0_seq2,comp141431_c2_seq1,comp149094_c1_seq1,comp141431_c0_seq1,comp133334_c1_seq1,comp133334_c0_seq1	4.05917	0.00385924	0.0274316
GO:0001738	morphogenesis of a polarized epithelium	biological_process	6	3	0.0119522	46	251	36339	comp147004_c1_seq2,comp141980_c0_seq1,comp143475_c0_seq2	9.44197	0.00397029	0.0281503
GO:0032269	negative regulation of cellular protein metabolic process	biological_process	7	7	0.0278884	287	251	36339	comp149094_c1_seq1,comp135531_c0_seq2,comp142515_c3_seq1,comp144195_c0_seq1,comp138442_c0_seq1,comp131227_c3_seq2,comp148298_c1_seq2	3.53114	0.0039881	0.0282058
GO:0090398	cellular senescence	biological_process	5	2	0.00796813	14	251	36339	comp138257_c2_seq1,comp149094_c1_seq1	20.6824	0.00409385	0.0287382
GO:0072273	metanephric nephron morphogenesis	biological_process	10	2	0.00796813	14	251	36339	comp140475_c1_seq2,comp140475_c0_seq1	20.6824	0.00409385	0.0287382
GO:0006884	cell volume homeostasis	biological_process	5	2	0.00796813	14	251	36339	comp144427_c1_seq2,comp123517_c0_seq13	20.6824	0.00409385	0.0287382
GO:0046982	protein heterodimerization activity	molecular_function	4	7	0.0273438	302	256	38720	comp133482_c0_seq2,comp144427_c1_seq2,comp143861_c0_seq7,comp138318_c0_seq2,comp103826_c0_seq3,comp114584_c0_seq1,comp147515_c1_seq3	3.50579	0.00415713	0.0291102
GO:0009893	positive regulation of metabolic process	biological_process	4	20	0.0796813	1506	251	36339	comp138257_c2_seq1,comp138717_c0_seq3,comp146510_c0_seq1,comp141980_c0_seq1,comp149094_c1_seq1,comp135489_c0_seq2,comp136031_c3_seq1,comp138971_c1_seq13,comp138318_c0_seq2,comp140475_c1_seq2,comp139624_c0_seq1,comp140475_c0_seq1,comp138442_c0_seq1,comp139298_c0_seq1,comp147043_c2_seq2,comp139298_c1_seq1,comp134527_c0_seq1,comp129722_c1_seq2,comp130387_c1_seq3,comp120767_c0_seq2	1.92267	0.00421518	0.0294439
GO:0023056	positive regulation of signaling	biological_process	4	12	0.0478088	716	251	36339	comp147537_c0_seq3,comp141980_c0_seq1,comp137841_c1_seq1,comp149094_c1_seq1,comp140475_c1_seq2,comp143475_c0_seq2,comp140475_c0_seq1,comp147693_c0_seq3,comp133476_c0_seq2,comp121323_c0_seq1,comp120767_c0_seq2,comp148298_c1_seq2	2.42643	0.00441839	0.0307872
GO:0014031	mesenchymal cell development	biological_process	8	5	0.0199203	154	251	36339	comp141980_c0_seq1,comp141685_c0_seq1,comp133352_c0_seq1,comp138971_c1_seq13,comp146942_c2_seq1	4.70055	0.00443681	0.0308396
GO:0003712	transcription cofactor activity	molecular_function	11	8	0.03125	387	256	38720	comp138257_c2_seq1,comp133482_c0_seq2,comp144300_c1_seq3,comp149094_c1_seq1,comp143861_c0_seq7,comp146601_c2_seq3,comp129301_c0_seq1,comp145608_c0_seq4	3.12661	0.00446461	0.0309569
GO:0014033	neural crest cell differentiation	biological_process	8	4	0.0159363	96	251	36339	comp141980_c0_seq1,comp141685_c0_seq1,comp133352_c0_seq1,comp146942_c2_seq1	6.03237	0.00449247	0.0310738
GO:0021700	developmental maturation	biological_process	3	5	0.0199203	155	251	36339	comp138442_c0_seq1,comp133370_c0_seq10,comp144528_c0_seq2,comp123517_c0_seq13,comp144824_c0_seq3	4.67022	0.00455943	0.0314601
GO:0051674	localization of cell	biological_process	2	14	0.0557769	909	251	36339	comp138717_c0_seq3,comp146510_c0_seq1,comp132811_c1_seq3,comp141980_c0_seq1,comp149094_c1_seq1,comp138971_c1_seq13,comp137461_c3_seq1,comp139624_c0_seq1,comp143475_c0_seq2,comp147043_c2_seq2,comp131227_c3_seq2,comp121323_c0_seq1,comp137758_c0_seq1,comp133260_c0_seq1	2.22979	0.0045994	0.0315818
GO:0048870	cell motility	biological_process	4	14	0.0557769	909	251	36339	comp138717_c0_seq3,comp146510_c0_seq1,comp132811_c1_seq3,comp141980_c0_seq1,comp149094_c1_seq1,comp138971_c1_seq13,comp137461_c3_seq1,comp139624_c0_seq1,comp143475_c0_seq2,comp147043_c2_seq2,comp131227_c3_seq2,comp121323_c0_seq1,comp137758_c0_seq1,comp133260_c0_seq1	2.22979	0.0045994	0.0315818
GO:0090068	positive regulation of cell cycle process	biological_process	6	4	0.0159363	97	251	36339	comp138971_c1_seq13,comp140288_c0_seq1,comp138442_c0_seq1,comp120767_c0_seq2	5.97018	0.00466072	0.0319008
GO:0060914	heart formation	biological_process	9	2	0.00796813	15	251	36339	comp138717_c0_seq3,comp141980_c0_seq1	19.3036	0.00470223	0.0319008
GO:1900107	regulation of nodal signaling pathway	biological_process	10	2	0.00796813	15	251	36339	comp132811_c1_seq3,comp141815_c0_seq1	19.3036	0.00470223	0.0319008
GO:0021535	cell migration in hindbrain	biological_process	9	2	0.00796813	15	251	36339	comp138971_c1_seq13,comp143475_c0_seq2	19.3036	0.00470223	0.0319008
GO:0007090	regulation of S phase of mitotic cell cycle	biological_process	9	2	0.00796813	15	251	36339	comp138442_c0_seq1,comp132787_c0_seq1	19.3036	0.00470223	0.0319008
GO:0006641	triglyceride metabolic process	biological_process	7	3	0.0119522	49	251	36339	comp129822_c0_seq1,comp149094_c1_seq1,comp139624_c0_seq1	8.86389	0.00474619	0.0320792
GO:0044238	primary metabolic process	biological_process	2	170	0.677291	21663	251	36339	comp138257_c2_seq1,comp145576_c1_seq3,comp145576_c0_seq1,comp138717_c0_seq3,comp142875_c1_seq1,comp146510_c0_seq1,comp137831_c0_seq2,comp144729_c1_seq2,comp137439_c0_seq2,comp132811_c1_seq3,comp118767_c0_seq1,comp143448_c2_seq1,comp141388_c1_seq1,comp138223_c0_seq1,comp144980_c0_seq2,comp129068_c1_seq1,comp142897_c0_seq2,comp127403_c1_seq2,comp133482_c0_seq2,comp134874_c0_seq2,comp141980_c0_seq1,…	1.13613	0.00475122	0.0320792
GO:0048732	gland development	biological_process	6	6	0.0239044	224	251	36339	comp147004_c1_seq2,comp138971_c1_seq13,comp131779_c0_seq1,comp140475_c1_seq2,comp139624_c0_seq1,comp140475_c0_seq1	3.87795	0.00481199	0.0324122
GO:0010647	positive regulation of cell communication	biological_process	5	12	0.0478088	725	251	36339	comp147537_c0_seq3,comp141980_c0_seq1,comp137841_c1_seq1,comp149094_c1_seq1,comp140475_c1_seq2,comp143475_c0_seq2,comp140475_c0_seq1,comp147693_c0_seq3,comp133476_c0_seq2,comp121323_c0_seq1,comp120767_c0_seq2,comp148298_c1_seq2	2.39631	0.00486948	0.0327215
GO:0030855	epithelial cell differentiation	biological_process	5	6	0.0239044	225	251	36339	comp147004_c1_seq2,comp140475_c1_seq2,comp140475_c0_seq1,comp122263_c0_seq1,comp131595_c0_seq1,comp141815_c0_seq1	3.86072	0.00491596	0.0329166
GO:0006325	chromatin organization	biological_process	5	12	0.0478088	726	251	36339	comp138257_c2_seq1,comp149094_c1_seq1,comp135531_c0_seq2,comp133352_c0_seq1,comp147248_c0_seq1,comp138971_c1_seq13,comp138442_c0_seq1,comp129729_c0_seq1,comp149370_c0_seq1,comp103826_c0_seq3,comp114584_c0_seq1,comp147515_c1_seq3	2.39301	0.00492179	0.0329166
GO:0007166	cell surface receptor signaling pathway	biological_process	5	32	0.12749	2878	251	36339	comp146510_c0_seq1,comp132811_c1_seq3,comp147004_c1_seq2,comp138223_c0_seq1,comp143627_c0_seq1,comp147537_c0_seq3,comp141980_c0_seq1,comp141685_c0_seq1,comp142632_c0_seq1,comp135123_c0_seq1,comp149094_c1_seq1,comp138451_c0_seq1,comp138971_c1_seq13,comp140959_c1_seq1,comp131779_c0_seq1,comp140475_c1_seq2,comp143475_c0_seq2,comp136605_c0_seq1,comp140475_c0_seq1,comp138442_c0_seq1,comp147693_c0_seq3…	1.60975	0.00523185	0.0349078
GO:0000989	transcription factor binding transcription factor activity	molecular_function	10	8	0.03125	398	256	38720	comp138257_c2_seq1,comp133482_c0_seq2,comp144300_c1_seq3,comp149094_c1_seq1,comp143861_c0_seq7,comp146601_c2_seq3,comp129301_c0_seq1,comp145608_c0_seq4	3.0402	0.00526547	0.0350495
GO:0065003	macromolecular complex assembly	biological_process	4	15	0.059761	1023	251	36339	comp144729_c1_seq2,comp127618_c0_seq1,comp144427_c1_seq2,comp132562_c1_seq1,comp139920_c1_seq2,comp129729_c0_seq1,comp131906_c0_seq1,comp131802_c0_seq1,comp145608_c0_seq4,comp103826_c0_seq3,comp114584_c0_seq1,comp147515_c1_seq3,comp126208_c0_seq2,comp123517_c0_seq13,comp139920_c0_seq3	2.12283	0.00531595	0.0353024
GO:0001711	endodermal cell fate commitment	biological_process	10	2	0.00796813	16	251	36339	comp144195_c0_seq1,comp133260_c0_seq1	18.0971	0.00534961	0.0353599
GO:0008206	bile acid metabolic process	biological_process	8	2	0.00796813	16	251	36339	comp149094_c1_seq1,comp147382_c1_seq1	18.0971	0.00534961	0.0353599
GO:0048762	mesenchymal cell differentiation	biological_process	7	5	0.0199203	162	251	36339	comp141980_c0_seq1,comp141685_c0_seq1,comp133352_c0_seq1,comp138971_c1_seq13,comp146942_c2_seq1	4.46842	0.00548616	0.036178
GO:0033043	regulation of organelle organization	biological_process	5	9	0.0358566	468	251	36339	comp147524_c1_seq2,comp141980_c0_seq1,comp144427_c1_seq2,comp140288_c0_seq1,comp138442_c0_seq1,comp126585_c0_seq2,comp132720_c0_seq1,comp120767_c0_seq2,comp132787_c0_seq1	2.78417	0.00554829	0.0365026
GO:0051781	positive regulation of cell division	biological_process	5	3	0.0119522	52	251	36339	comp140288_c0_seq1,comp124329_c0_seq1,comp120767_c0_seq2	8.35251	0.00560753	0.0368067
GO:0048584	positive regulation of response to stimulus	biological_process	4	14	0.0557769	932	251	36339	comp138257_c2_seq1,comp147537_c0_seq3,comp141980_c0_seq1,comp137841_c1_seq1,comp149094_c1_seq1,comp140475_c1_seq2,comp143475_c0_seq2,comp140475_c0_seq1,comp147693_c0_seq3,comp133476_c0_seq2,comp121323_c0_seq1,comp134527_c0_seq1,comp120767_c0_seq2,comp148298_c1_seq2	2.17476	0.00569537	0.0372967
GO:0035770	ribonucleoprotein granule	cellular_component	7	4	0.0168776	82	237	27176	comp142979_c0_seq1,comp148517_c0_seq1,comp133370_c0_seq10,comp139488_c2_seq2	5.5935	0.00579889	0.0377983
GO:0006928	cellular component movement	biological_process	3	18	0.0717131	1340	251	36339	comp138717_c0_seq3,comp146510_c0_seq1,comp132811_c1_seq3,comp141980_c0_seq1,comp148120_c1_seq2,comp149094_c1_seq1,comp138971_c1_seq13,comp148120_c2_seq2,comp137461_c3_seq1,comp139624_c0_seq1,comp143475_c0_seq2,comp147043_c2_seq2,comp131227_c3_seq2,comp121323_c0_seq1,comp137758_c0_seq1,comp126208_c0_seq2,comp133260_c0_seq1,comp133626_c0_seq1	1.94476	0.00580565	0.0377983
GO:0016604	nuclear body	cellular_component	12	6	0.0253165	185	237	27176	comp144729_c1_seq2,comp132562_c1_seq1,comp149094_c1_seq1,comp138442_c0_seq1,comp131906_c0_seq1,comp145608_c0_seq4	3.71892	0.00581204	0.0377983
GO:0050821	protein stabilization	biological_process	8	3	0.0119522	53	251	36339	comp135531_c0_seq2,comp147738_c1_seq1,comp146902_c0_seq1	8.19492	0.00591405	0.0383735
GO:0030900	forebrain development	biological_process	8	7	0.0278884	310	251	36339	comp142632_c0_seq1,comp138971_c1_seq13,comp131779_c0_seq1,comp140475_c1_seq2,comp140475_c0_seq1,comp134331_c0_seq1,comp124860_c0_seq2	3.26916	0.00602747	0.0386939
GO:0008608	attachment of spindle microtubules to kinetochore	biological_process	8	2	0.00796813	17	251	36339	comp138442_c0_seq1,comp126585_c0_seq2	17.0326	0.00603541	0.0386939
GO:2000380	regulation of mesoderm development	biological_process	5	2	0.00796813	17	251	36339	comp137439_c0_seq2,comp132811_c1_seq3	17.0326	0.00603541	0.0386939
GO:2000050	regulation of non-canonical Wnt receptor signaling pathway	biological_process	8	2	0.00796813	17	251	36339	comp147537_c0_seq3,comp143475_c0_seq2	17.0326	0.00603541	0.0386939
GO:0003338	metanephros morphogenesis	biological_process	9	2	0.00796813	17	251	36339	comp140475_c1_seq2,comp140475_c0_seq1	17.0326	0.00603541	0.0386939
GO:0007548	sex differentiation	biological_process	4	5	0.0199203	166	251	36339	comp149094_c1_seq1,comp140475_c1_seq2,comp140475_c0_seq1,comp142132_c0_seq1,comp135284_c2_seq4	4.36075	0.00607164	0.0386939
GO:0000904	cell morphogenesis involved in differentiation	biological_process	6	10	0.0398406	563	251	36339	comp141980_c0_seq1,comp141685_c0_seq1,comp138971_c1_seq13,comp140475_c1_seq2,comp140475_c0_seq1,comp138442_c0_seq1,comp145608_c0_seq4,comp137623_c0_seq2,comp148298_c1_seq2,comp141815_c0_seq1	2.57153	0.00611955	0.0386939
GO:0000988	protein binding transcription factor activity	molecular_function	9	8	0.03125	409	256	38720	comp138257_c2_seq1,comp133482_c0_seq2,comp144300_c1_seq3,comp149094_c1_seq1,comp143861_c0_seq7,comp146601_c2_seq3,comp129301_c0_seq1,comp145608_c0_seq4	2.95844	0.00617182	0.0386939
GO:0005664	nuclear origin of replication recognition complex	cellular_component	12	2	0.00843882	14	237	27176	comp137317_c1_seq1,comp147248_c0_seq1	16.381	0.00643176	0.0386939
GO:0006333	chromatin assembly or disassembly	biological_process	6	5	0.0199203	169	251	36339	comp138257_c2_seq1,comp129729_c0_seq1,comp103826_c0_seq3,comp114584_c0_seq1,comp147515_c1_seq3	4.28334	0.00653863	0.0386939
GO:0030099	myeloid cell differentiation	biological_process	8	6	0.0239044	239	251	36339	comp138717_c0_seq3,comp144427_c1_seq2,comp138451_c0_seq1,comp138971_c1_seq13,comp139624_c0_seq1,comp138442_c0_seq1	3.63457	0.00655079	0.0386939
GO:0043583	ear development	biological_process	7	6	0.0239044	239	251	36339	comp140475_c1_seq2,comp140475_c0_seq1,comp124860_c0_seq2,comp145077_c0_seq3,comp130640_c0_seq1,comp123517_c0_seq13	3.63457	0.00655079	0.0386939
GO:0001656	metanephros development	biological_process	8	3	0.0119522	55	251	36339	comp140475_c1_seq2,comp140475_c0_seq1,comp124101_c0_seq2	7.89692	0.0065567	0.0386939
GO:0007224	smoothened signaling pathway	biological_process	6	4	0.0159363	107	251	36339	comp142632_c0_seq1,comp140475_c1_seq2,comp140475_c0_seq1,comp138442_c0_seq1	5.41222	0.00658106	0.0386939
GO:0070615	nucleosome-dependent ATPase activity	molecular_function	14	1	0.00390625	1	256	38720	comp149370_c0_seq1	151.25	0.00661157	0.0386939
GO:0031370	eukaryotic initiation factor 4G binding	molecular_function	4	1	0.00390625	1	256	38720	comp131385_c0_seq1	151.25	0.00661157	0.0386939
GO:0000386	second spliceosomal transesterification activity	molecular_function	10	1	0.00390625	1	256	38720	comp132562_c1_seq1	151.25	0.00661157	0.0386939
GO:0032190	acrosin binding	molecular_function	4	1	0.00390625	1	256	38720	comp134527_c0_seq1	151.25	0.00661157	0.0386939
GO:0030628	pre-mRNA 3-splice site binding	molecular_function	6	1	0.00390625	1	256	38720	comp132562_c1_seq1	151.25	0.00661157	0.0386939
GO:0060182	apelin receptor activity	molecular_function	10	1	0.00390625	1	256	38720	comp137758_c0_seq1	151.25	0.00661157	0.0386939
GO:0042555	MCM complex	cellular_component	3	3	0.0126582	44	237	27176	comp114891_c0_seq1,comp114891_c2_seq1,comp114891_c1_seq1	7.81818	0.00666529	0.0386939
GO:0022412	cellular process involved in reproduction in multicellular organism	biological_process	3	5	0.0199203	170	251	36339	comp133370_c0_seq10,comp144528_c0_seq2,comp139488_c2_seq2,comp135284_c2_seq4,comp144824_c0_seq3	4.25814	0.00669973	0.0386939
GO:0035987	endodermal cell differentiation	biological_process	9	2	0.00796813	18	251	36339	comp144195_c0_seq1,comp133260_c0_seq1	16.0863	0.00675907	0.0386939
GO:0033261	regulation of S phase	biological_process	8	2	0.00796813	18	251	36339	comp138442_c0_seq1,comp132787_c0_seq1	16.0863	0.00675907	0.0386939
GO:0034504	protein localization to nucleus	biological_process	7	6	0.0239044	241	251	36339	comp142374_c0_seq2,comp141431_c2_seq1,comp149094_c1_seq1,comp141431_c0_seq1,comp133334_c1_seq1,comp133334_c0_seq1	3.6044	0.00681302	0.0386939
GO:0051225	spindle assembly	biological_process	8	3	0.0119522	56	251	36339	comp126585_c0_seq2,comp127271_c1_seq1,comp132787_c0_seq1	7.7559	0.00689298	0.0386939
GO:0031134	sister chromatid biorientation	biological_process	11	1	0.00398406	1	251	36339	comp138442_c0_seq1	144.777	0.00690718	0.0386939
GO:0045813	positive regulation of Wnt receptor signaling pathway, calcium modulating pathway	biological_process	10	1	0.00398406	1	251	36339	comp143475_c0_seq2	144.777	0.00690718	0.0386939
GO:0070199	establishment of protein localization to chromosome	biological_process	8	1	0.00398406	1	251	36339	comp147248_c0_seq1	144.777	0.00690718	0.0386939
GO:0060082	eye blink reflex	biological_process	4	1	0.00398406	1	251	36339	comp123517_c0_seq13	144.777	0.00690718	0.0386939
GO:0031441	negative regulation of mRNA 3-end processing	biological_process	11	1	0.00398406	1	251	36339	comp131385_c0_seq1	144.777	0.00690718	0.0386939
GO:0045794	negative regulation of cell volume	biological_process	6	1	0.00398406	1	251	36339	comp123517_c0_seq13	144.777	0.00690718	0.0386939
GO:0071865	regulation of apoptotic process in bone marrow	biological_process	8	1	0.00398406	1	251	36339	comp138971_c1_seq13	144.777	0.00690718	0.0386939
GO:0000389	mRNA 3-splice site recognition	biological_process	14	1	0.00398406	1	251	36339	comp132562_c1_seq1	144.777	0.00690718	0.0386939
GO:0051305	chromosome movement towards spindle pole	biological_process	7	1	0.00398406	1	251	36339	comp133626_c0_seq1	144.777	0.00690718	0.0386939
GO:0048327	axial mesodermal cell fate specification	biological_process	12	1	0.00398406	1	251	36339	comp147043_c2_seq2	144.777	0.00690718	0.0386939
GO:0060016	granulosa cell development	biological_process	6	1	0.00398406	1	251	36339	comp142132_c0_seq1	144.777	0.00690718	0.0386939
GO:0051097	negative regulation of helicase activity	biological_process	10	1	0.00398406	1	251	36339	comp149094_c1_seq1	144.777	0.00690718	0.0386939
GO:0040038	polar body extrusion after meiotic divisions	biological_process	10	1	0.00398406	1	251	36339	comp133626_c0_seq1	144.777	0.00690718	0.0386939
GO:0048322	axial mesodermal cell fate commitment	biological_process	11	1	0.00398406	1	251	36339	comp147043_c2_seq2	144.777	0.00690718	0.0386939
GO:0048321	axial mesodermal cell differentiation	biological_process	10	1	0.00398406	1	251	36339	comp147043_c2_seq2	144.777	0.00690718	0.0386939
GO:0060062	Spemann organizer formation at the dorsal lip of the blastopore	biological_process	9	1	0.00398406	1	251	36339	comp129722_c1_seq2	144.777	0.00690718	0.0386939
GO:0060087	relaxation of vascular smooth muscle	biological_process	9	1	0.00398406	1	251	36339	comp123517_c0_seq13	144.777	0.00690718	0.0386939
GO:2000654	regulation of cellular response to testosterone stimulus	biological_process	9	1	0.00398406	1	251	36339	comp149094_c1_seq1	144.777	0.00690718	0.0386939
GO:0010032	meiotic chromosome condensation	biological_process	10	1	0.00398406	1	251	36339	comp135284_c2_seq4	144.777	0.00690718	0.0386939
GO:0032714	negative regulation of interleukin-5 production	biological_process	6	1	0.00398406	1	251	36339	comp138971_c1_seq13	144.777	0.00690718	0.0386939
GO:0006344	maintenance of chromatin silencing	biological_process	12	1	0.00398406	1	251	36339	comp149094_c1_seq1	144.777	0.00690718	0.0386939
GO:0090402	oncogene-induced senescence	biological_process	6	1	0.00398406	1	251	36339	comp138257_c2_seq1	144.777	0.00690718	0.0386939
GO:0032696	negative regulation of interleukin-13 production	biological_process	6	1	0.00398406	1	251	36339	comp138971_c1_seq13	144.777	0.00690718	0.0386939
GO:0055109	invagination involved in gastrulation with mouth forming second	biological_process	8	1	0.00398406	1	251	36339	comp133260_c0_seq1	144.777	0.00690718	0.0386939
GO:0071866	negative regulation of apoptotic process in bone marrow	biological_process	9	1	0.00398406	1	251	36339	comp138971_c1_seq13	144.777	0.00690718	0.0386939
GO:0045986	negative regulation of smooth muscle contraction	biological_process	8	1	0.00398406	1	251	36339	comp123517_c0_seq13	144.777	0.00690718	0.0386939
GO:0033315	meiotic cell cycle DNA replication checkpoint	biological_process	12	1	0.00398406	1	251	36339	comp135284_c2_seq4	144.777	0.00690718	0.0386939
GO:0071169	establishment of protein localization to chromatin	biological_process	9	1	0.00398406	1	251	36339	comp147248_c0_seq1	144.777	0.00690718	0.0386939
GO:0071394	cellular response to testosterone stimulus	biological_process	8	1	0.00398406	1	251	36339	comp149094_c1_seq1	144.777	0.00690718	0.0386939
GO:0035986	senescence-associated heterochromatin focus assembly	biological_process	11	1	0.00398406	1	251	36339	comp138257_c2_seq1	144.777	0.00690718	0.0386939
GO:2000480	negative regulation of cAMP-dependent protein kinase activity	biological_process	13	1	0.00398406	1	251	36339	comp149094_c1_seq1	144.777	0.00690718	0.0386939
GO:0007066	female meiosis sister chromatid cohesion	biological_process	11	1	0.00398406	1	251	36339	comp135284_c2_seq4	144.777	0.00690718	0.0386939
GO:0033313	meiotic cell cycle checkpoint	biological_process	9	1	0.00398406	1	251	36339	comp135284_c2_seq4	144.777	0.00690718	0.0386939
GO:0060212	negative regulation of nuclear-transcribed mRNA poly(A) tail shortening	biological_process	13	1	0.00398406	1	251	36339	comp131385_c0_seq1	144.777	0.00690718	0.0386939
GO:2000773	negative regulation of cellular senescence	biological_process	7	1	0.00398406	1	251	36339	comp149094_c1_seq1	144.777	0.00690718	0.0386939
GO:2000655	negative regulation of cellular response to testosterone stimulus	biological_process	10	1	0.00398406	1	251	36339	comp149094_c1_seq1	144.777	0.00690718	0.0386939
GO:0044557	relaxation of smooth muscle	biological_process	6	1	0.00398406	1	251	36339	comp123517_c0_seq13	144.777	0.00690718	0.0386939
GO:0016344	meiotic chromosome movement towards spindle pole	biological_process	10	1	0.00398406	1	251	36339	comp133626_c0_seq1	144.777	0.00690718	0.0386939
GO:0060183	apelin receptor signaling pathway	biological_process	7	1	0.00398406	1	251	36339	comp137758_c0_seq1	144.777	0.00690718	0.0386939
GO:0006343	establishment of chromatin silencing	biological_process	12	1	0.00398406	1	251	36339	comp149094_c1_seq1	144.777	0.00690718	0.0386939
GO:0071930	negative regulation of transcription involved in G1/S phase of mitotic cell cycle	biological_process	12	1	0.00398406	1	251	36339	comp138442_c0_seq1	144.777	0.00690718	0.0386939
GO:0060014	granulosa cell differentiation	biological_process	5	1	0.00398406	1	251	36339	comp142132_c0_seq1	144.777	0.00690718	0.0386939
GO:0071839	apoptotic process in bone marrow	biological_process	7	1	0.00398406	1	251	36339	comp138971_c1_seq13	144.777	0.00690718	0.0386939
GO:0042393	histone binding	molecular_function	3	4	0.015625	114	256	38720	comp149094_c1_seq1,comp147248_c0_seq1,comp138971_c1_seq13,comp132787_c0_seq1	5.30702	0.00705958	0.0394695
GO:0032993	protein-DNA complex	cellular_component	2	5	0.021097	137	237	27176	comp138971_c1_seq13,comp129729_c0_seq1,comp103826_c0_seq3,comp114584_c0_seq1,comp147515_c1_seq3	4.18491	0.00712187	0.0397392
GO:0006639	acylglycerol metabolic process	biological_process	6	3	0.0119522	57	251	36339	comp129822_c0_seq1,comp149094_c1_seq1,comp139624_c0_seq1	7.61984	0.00723933	0.0403151
GO:0048699	generation of neurons	biological_process	7	14	0.0557769	960	251	36339	comp135318_c0_seq1,comp138971_c1_seq13,comp121844_c1_seq1,comp138318_c0_seq2,comp140475_c1_seq2,comp143475_c0_seq2,comp140475_c0_seq1,comp138442_c0_seq1,comp145608_c0_seq4,comp137623_c0_seq2,comp130387_c1_seq3,comp148298_c1_seq2,comp130640_c0_seq1,comp123517_c0_seq13	2.11133	0.00730351	0.0405926
GO:0019220	regulation of phosphate metabolic process	biological_process	6	18	0.0717131	1373	251	36339	comp145576_c1_seq3,comp145576_c0_seq1,comp143448_c2_seq1,comp141980_c0_seq1,comp136801_c0_seq2,comp149094_c1_seq1,comp130086_c0_seq1,comp147734_c1_seq3,comp138318_c0_seq2,comp146774_c0_seq10,comp144195_c0_seq1,comp138442_c0_seq1,comp148916_c2_seq2,comp134527_c0_seq1,comp142701_c0_seq1,comp142701_c1_seq2,comp120767_c0_seq2,comp143305_c1_seq1	1.89802	0.00738099	0.0408627
GO:0051174	regulation of phosphorus metabolic process	biological_process	5	18	0.0717131	1373	251	36339	comp145576_c1_seq3,comp145576_c0_seq1,comp143448_c2_seq1,comp141980_c0_seq1,comp136801_c0_seq2,comp149094_c1_seq1,comp130086_c0_seq1,comp147734_c1_seq3,comp138318_c0_seq2,comp146774_c0_seq10,comp144195_c0_seq1,comp138442_c0_seq1,comp148916_c2_seq2,comp134527_c0_seq1,comp142701_c0_seq1,comp142701_c1_seq2,comp120767_c0_seq2,comp143305_c1_seq1	1.89802	0.00738099	0.0408627
GO:0044030	regulation of DNA methylation	biological_process	10	2	0.00796813	19	251	36339	comp139298_c0_seq1,comp139298_c1_seq1	15.2397	0.00752006	0.0415512
GO:0006270	DNA replication initiation	biological_process	9	3	0.0119522	58	251	36339	comp114891_c0_seq1,comp114891_c2_seq1,comp114891_c1_seq1	7.48846	0.00759583	0.0418066
GO:0006638	neutral lipid metabolic process	biological_process	5	3	0.0119522	58	251	36339	comp129822_c0_seq1,comp149094_c1_seq1,comp139624_c0_seq1	7.48846	0.00759583	0.0418066
GO:0048511	rhythmic process	biological_process	1	4	0.0159363	112	251	36339	comp149094_c1_seq1,comp142132_c0_seq1,comp135284_c2_seq4,comp123517_c0_seq13	5.1706	0.00771219	0.0421087
GO:0048589	developmental growth	biological_process	3	7	0.0278884	325	251	36339	comp132811_c1_seq3,comp138223_c0_seq1,comp140475_c1_seq2,comp143475_c0_seq2,comp140475_c0_seq1,comp139298_c0_seq1,comp139298_c1_seq1	3.11827	0.00772358	0.0421087
GO:0048608	reproductive structure development	biological_process	6	5	0.0199203	176	251	36339	comp149094_c1_seq1,comp140475_c1_seq2,comp140475_c0_seq1,comp142132_c0_seq1,comp135284_c2_seq4	4.11298	0.00772513	0.0421087
GO:0030902	hindbrain development	biological_process	8	5	0.0199203	176	251	36339	comp138971_c1_seq13,comp121844_c1_seq1,comp143475_c0_seq2,comp139298_c0_seq1,comp139298_c1_seq1	4.11298	0.00772513	0.0421087
GO:0061458	reproductive system development	biological_process	5	5	0.0199203	176	251	36339	comp149094_c1_seq1,comp140475_c1_seq2,comp140475_c0_seq1,comp142132_c0_seq1,comp135284_c2_seq4	4.11298	0.00772513	0.0421087
GO:0004672	protein kinase activity	molecular_function	8	26	0.101562	2365	256	38720	comp145576_c1_seq3,comp145576_c0_seq1,comp143448_c2_seq1,comp141980_c0_seq1,comp147058_c1_seq1,comp142607_c1_seq1,comp149094_c1_seq1,comp130086_c0_seq1,comp146028_c1_seq1,comp137854_c1_seq1,comp138318_c0_seq2,comp147130_c1_seq1,comp147724_c1_seq8,comp144195_c0_seq1,comp138442_c0_seq1,comp126585_c0_seq2,comp145194_c0_seq1,comp134527_c0_seq1,comp142701_c0_seq1,comp145164_c0_seq3,comp128696_c0_seq2,…	1.66279	0.00785616	0.0427405
GO:0022602	ovulation cycle process	biological_process	5	3	0.0119522	59	251	36339	comp149094_c1_seq1,comp142132_c0_seq1,comp135284_c2_seq4	7.36154	0.00796253	0.0431533
GO:0002011	morphogenesis of an epithelial sheet	biological_process	6	3	0.0119522	59	251	36339	comp137461_c3_seq1,comp139298_c0_seq1,comp139298_c1_seq1	7.36154	0.00796253	0.0431533
GO:0048872	homeostasis of number of cells	biological_process	4	5	0.0199203	178	251	36339	comp144427_c1_seq2,comp138451_c0_seq1,comp139624_c0_seq1,comp138442_c0_seq1,comp145608_c0_seq4	4.06677	0.00808989	0.0437597
GO:0055081	anion homeostasis	biological_process	6	2	0.00796813	20	251	36339	comp129822_c0_seq1,comp149094_c1_seq1	14.4777	0.00831781	0.044651
GO:0072088	nephron epithelium morphogenesis	biological_process	10	2	0.00796813	20	251	36339	comp140475_c1_seq2,comp140475_c0_seq1	14.4777	0.00831781	0.044651
GO:0043392	negative regulation of DNA binding	biological_process	6	2	0.00796813	20	251	36339	comp138971_c1_seq13,comp126585_c0_seq2	14.4777	0.00831781	0.044651
GO:0042659	regulation of cell fate specification	biological_process	7	2	0.00796813	20	251	36339	comp137439_c0_seq2,comp141685_c0_seq1	14.4777	0.00831781	0.044651
GO:0005719	nuclear euchromatin	cellular_component	13	2	0.00843882	16	237	27176	comp149094_c1_seq1,comp149370_c0_seq1	14.3333	0.00838478	0.0449253
GO:0001841	neural tube formation	biological_process	9	4	0.0159363	115	251	36339	comp142632_c0_seq1,comp140475_c1_seq2,comp143475_c0_seq2,comp140475_c0_seq1	5.03572	0.00844858	0.0451815
GO:0060485	mesenchyme development	biological_process	6	5	0.0199203	180	251	36339	comp141980_c0_seq1,comp141685_c0_seq1,comp133352_c0_seq1,comp138971_c1_seq13,comp146942_c2_seq1	4.02158	0.00846644	0.0451916
GO:0051248	negative regulation of protein metabolic process	biological_process	6	7	0.0278884	331	251	36339	comp149094_c1_seq1,comp135531_c0_seq2,comp142515_c3_seq1,comp144195_c0_seq1,comp138442_c0_seq1,comp131227_c3_seq2,comp148298_c1_seq2	3.06175	0.00849233	0.0452444
GO:0035985	senescence-associated heterochromatin focus	cellular_component	11	1	0.00421941	1	237	27176	comp138257_c2_seq1	114.667	0.00872093	0.0462325
GO:0035189	Rb-E2F complex	cellular_component	13	1	0.00421941	1	237	27176	comp138442_c0_seq1	114.667	0.00872093	0.0462325
GO:0048546	digestive tract morphogenesis	biological_process	7	3	0.0119522	61	251	36339	comp146510_c0_seq1,comp139624_c0_seq1,comp143475_c0_seq2	7.12018	0.00872682	0.0462325
GO:0030261	chromosome condensation	biological_process	9	3	0.0119522	62	251	36339	comp147779_c1_seq1,comp144354_c1_seq4,comp135284_c2_seq4	7.00533	0.00912452	0.0480342
GO:0000086	G2/M transition of mitotic cell cycle	biological_process	8	3	0.0119522	62	251	36339	comp137841_c1_seq1,comp146902_c0_seq1,comp135284_c2_seq4	7.00533	0.00912452	0.0480342
GO:0032926	negative regulation of activin receptor signaling pathway	biological_process	10	2	0.00796813	21	251	36339	comp132811_c1_seq3,comp141815_c0_seq1	13.7883	0.00915179	0.0480342
GO:0050000	chromosome localization	biological_process	5	2	0.00796813	21	251	36339	comp138442_c0_seq1,comp133626_c0_seq1	13.7883	0.00915179	0.0480342
GO:0051303	establishment of chromosome localization	biological_process	6	2	0.00796813	21	251	36339	comp138442_c0_seq1,comp133626_c0_seq1	13.7883	0.00915179	0.0480342
GO:0042698	ovulation cycle	biological_process	4	3	0.0119522	63	251	36339	comp149094_c1_seq1,comp142132_c0_seq1,comp135284_c2_seq4	6.89414	0.00953267	0.0499406
GO:0040008	regulation of growth	biological_process	3	7	0.0278884	341	251	36339	comp141980_c0_seq1,comp149094_c1_seq1,comp143876_c0_seq3,comp138971_c1_seq13,comp146902_c0_seq1,comp148298_c1_seq2,comp135284_c2_seq4	2.97196	0.00989659	0.0517513
GO:0032007	negative regulation of TOR signaling cascade	biological_process	8	2	0.00796813	22	251	36339	comp149094_c1_seq1,comp147734_c1_seq3	13.1615	0.0100215	0.0521815
GO:0014029	neural crest formation	biological_process	10	2	0.00796813	22	251	36339	comp141980_c0_seq1,comp141685_c0_seq1	13.1615	0.0100215	0.0521815
GO:0006913	nucleocytoplasmic transport	biological_process	7	7	0.0278884	342	251	36339	comp142374_c0_seq2,comp141431_c2_seq1,comp149094_c1_seq1,comp141431_c0_seq1,comp146753_c0_seq3,comp133334_c1_seq1,comp133334_c0_seq1	2.96327	0.0100458	0.0521815
GO:0015377	cation:chloride symporter activity	molecular_function	12	2	0.0078125	23	256	38720	comp146253_c2_seq1,comp146253_c1_seq1	13.1522	0.0100526	0.0521815
GO:0051656	establishment of organelle localization	biological_process	5	4	0.0159363	122	251	36339	comp143475_c0_seq2,comp138442_c0_seq1,comp131595_c0_seq1,comp133626_c0_seq1	4.74678	0.0103419	0.053524
GO:0051169	nuclear transport	biological_process	6	7	0.0278884	344	251	36339	comp142374_c0_seq2,comp141431_c2_seq1,comp149094_c1_seq1,comp141431_c0_seq1,comp146753_c0_seq3,comp133334_c1_seq1,comp133334_c0_seq1	2.94604	0.0103491	0.053524
GO:0016605	PML body	cellular_component	13	3	0.0126582	52	237	27176	comp149094_c1_seq1,comp138442_c0_seq1,comp145608_c0_seq4	6.61538	0.0105706	0.0545699
GO:0090305	nucleic acid phosphodiester bond hydrolysis	biological_process	6	9	0.0358566	520	251	36339	comp141388_c1_seq1,comp127403_c1_seq2,comp149094_c1_seq1,comp139901_c1_seq1,comp147272_c0_seq1,comp149370_c0_seq1,comp147513_c0_seq4,comp135665_c0_seq1,comp135284_c2_seq4	2.50575	0.0106444	0.0548507
GO:0001657	ureteric bud development	biological_process	7	3	0.0119522	66	251	36339	comp132811_c1_seq3,comp140475_c1_seq2,comp140475_c0_seq1	6.58077	0.0108203	0.0556557
GO:0030225	macrophage differentiation	biological_process	10	2	0.00796813	23	251	36339	comp139624_c0_seq1,comp138442_c0_seq1	12.5893	0.0109263	0.0556947
GO:0007143	female meiosis	biological_process	9	2	0.00796813	23	251	36339	comp135284_c2_seq4,comp133626_c0_seq1	12.5893	0.0109263	0.0556947
GO:0042771	intrinsic apoptotic signaling pathway in response to DNA damage by p53 class mediator	biological_process	11	2	0.00796813	23	251	36339	comp149094_c1_seq1,comp135531_c0_seq2	12.5893	0.0109263	0.0556947
GO:0072028	nephron morphogenesis	biological_process	9	2	0.00796813	23	251	36339	comp140475_c1_seq2,comp140475_c0_seq1	12.5893	0.0109263	0.0556947
GO:0072210	metanephric nephron development	biological_process	9	2	0.00796813	23	251	36339	comp140475_c1_seq2,comp140475_c0_seq1	12.5893	0.0109263	0.0556947
GO:0051015	actin filament binding	molecular_function	5	4	0.015625	130	256	38720	comp147524_c1_seq2,comp144427_c1_seq2,comp145077_c0_seq3,comp110319_c0_seq1	4.65385	0.0110773	0.0563625
GO:0008585	female gonad development	biological_process	8	3	0.0119522	67	251	36339	comp149094_c1_seq1,comp142132_c0_seq1,comp135284_c2_seq4	6.48255	0.0112707	0.0572441
GO:0000902	cell morphogenesis	biological_process	5	13	0.0517928	912	251	36339	comp141980_c0_seq1,comp141685_c0_seq1,comp144427_c1_seq2,comp138971_c1_seq13,comp140475_c1_seq2,comp143475_c0_seq2,comp140475_c0_seq1,comp138442_c0_seq1,comp145608_c0_seq4,comp122263_c0_seq1,comp137623_c0_seq2,comp148298_c1_seq2,comp141815_c0_seq1	2.06371	0.0114018	0.0578059
GO:0000786	nucleosome	cellular_component	10	4	0.0168776	100	237	27176	comp129729_c0_seq1,comp103826_c0_seq3,comp114584_c0_seq1,comp147515_c1_seq3	4.58667	0.0115199	0.0582853
GO:0006334	nucleosome assembly	biological_process	10	4	0.0159363	126	251	36339	comp129729_c0_seq1,comp103826_c0_seq3,comp114584_c0_seq1,comp147515_c1_seq3	4.59609	0.0115376	0.0582853
GO:0006417	regulation of translation	biological_process	7	5	0.0199203	195	251	36339	comp142515_c3_seq1,comp131227_c3_seq2,comp139488_c2_seq2,comp144636_c0_seq4,comp148298_c1_seq2	3.71223	0.0116843	0.0589213
GO:0045296	cadherin binding	molecular_function	4	2	0.0078125	25	256	38720	comp148390_c0_seq1,comp147004_c1_seq2	12.1	0.0118173	0.0594859
GO:0000132	establishment of mitotic spindle orientation	biological_process	8	2	0.00796813	24	251	36339	comp143475_c0_seq2,comp131595_c0_seq1	12.0647	0.0118658	0.0596241
GO:0001558	regulation of cell growth	biological_process	5	5	0.0199203	197	251	36339	comp141980_c0_seq1,comp149094_c1_seq1,comp143876_c0_seq3,comp138971_c1_seq13,comp146902_c0_seq1	3.67454	0.0121681	0.0610349
GO:0071704	organic substance metabolic process	biological_process	2	171	0.681275	22201	251	36339	comp138257_c2_seq1,comp145576_c1_seq3,comp145576_c0_seq1,comp138717_c0_seq3,comp142875_c1_seq1,comp146510_c0_seq1,comp137831_c0_seq2,comp144729_c1_seq2,comp137439_c0_seq2,comp132811_c1_seq3,comp118767_c0_seq1,comp143448_c2_seq1,comp141388_c1_seq1,comp138223_c0_seq1,comp144980_c0_seq2,comp129068_c1_seq1,comp142897_c0_seq2,comp127403_c1_seq2,comp133482_c0_seq2,comp134874_c0_seq2,comp141980_c0_seq1,…	1.11512	0.0121911	0.0610416
GO:0001838	embryonic epithelial tube formation	biological_process	8	4	0.0159363	129	251	36339	comp142632_c0_seq1,comp140475_c1_seq2,comp143475_c0_seq2,comp140475_c0_seq1	4.48921	0.0124903	0.0623192
GO:0072175	epithelial tube formation	biological_process	7	4	0.0159363	129	251	36339	comp142632_c0_seq1,comp140475_c1_seq2,comp143475_c0_seq2,comp140475_c0_seq1	4.48921	0.0124903	0.0623192
GO:0008283	cell proliferation	biological_process	2	14	0.0557769	1029	251	36339	comp138257_c2_seq1,comp132811_c1_seq3,comp142632_c0_seq1,comp149094_c1_seq1,comp138971_c1_seq13,comp140475_c1_seq2,comp139624_c0_seq1,comp140475_c0_seq1,comp138442_c0_seq1,comp147523_c1_seq3,comp131906_c0_seq1,comp121323_c0_seq1,comp134527_c0_seq1,comp120767_c0_seq2	1.96975	0.0128302	0.0630791
GO:0010453	regulation of cell fate commitment	biological_process	6	2	0.00796813	25	251	36339	comp137439_c0_seq2,comp141685_c0_seq1	11.5822	0.0128394	0.0630791
GO:0000791	euchromatin	cellular_component	10	2	0.00843882	20	237	27176	comp149094_c1_seq1,comp149370_c0_seq1	11.4667	0.0129757	0.0630791
GO:0000808	origin recognition complex	cellular_component	9	2	0.00843882	20	237	27176	comp137317_c1_seq1,comp147248_c0_seq1	11.4667	0.0129757	0.0630791
GO:0017038	protein import	biological_process	6	6	0.0239044	278	251	36339	comp142374_c0_seq2,comp141431_c2_seq1,comp149094_c1_seq1,comp141431_c0_seq1,comp133334_c1_seq1,comp133334_c0_seq1	3.12468	0.0131455	0.0630791
GO:0016015	morphogen activity	molecular_function	1	1	0.00390625	2	256	38720	comp132811_c1_seq3	75.625	0.0131796	0.0630791
GO:0036122	BMP binding	molecular_function	4	1	0.00390625	2	256	38720	comp132811_c1_seq3	75.625	0.0131796	0.0630791
GO:0031769	glucagon receptor binding	molecular_function	5	1	0.00390625	2	256	38720	comp109974_c0_seq2	75.625	0.0131796	0.0630791
GO:0035582	sequestering of BMP in extracellular matrix	biological_process	14	1	0.00398406	2	251	36339	comp132811_c1_seq3	72.3884	0.0137668	0.0630791
GO:0071400	cellular response to oleic acid	biological_process	8	1	0.00398406	2	251	36339	comp129822_c0_seq1	72.3884	0.0137668	0.0630791
GO:0060975	cardioblast migration to the midline involved in heart field formation	biological_process	11	1	0.00398406	2	251	36339	comp138717_c0_seq3	72.3884	0.0137668	0.0630791
GO:0071898	regulation of estrogen receptor binding	biological_process	8	1	0.00398406	2	251	36339	comp138971_c1_seq13	72.3884	0.0137668	0.0630791
GO:0039023	pronephric duct morphogenesis	biological_process	10	1	0.00398406	2	251	36339	comp138451_c0_seq1	72.3884	0.0137668	0.0630791
GO:0042138	meiotic DNA double-strand break formation	biological_process	10	1	0.00398406	2	251	36339	comp135284_c2_seq4	72.3884	0.0137668	0.0630791
GO:0071899	negative regulation of estrogen receptor binding	biological_process	9	1	0.00398406	2	251	36339	comp138971_c1_seq13	72.3884	0.0137668	0.0630791
GO:0071922	regulation of cohesin localization to chromatin	biological_process	10	1	0.00398406	2	251	36339	comp138442_c0_seq1	72.3884	0.0137668	0.0630791
GO:2000381	negative regulation of mesoderm development	biological_process	6	1	0.00398406	2	251	36339	comp132811_c1_seq3	72.3884	0.0137668	0.0630791
GO:0035545	determination of left/right asymmetry in nervous system	biological_process	8	1	0.00398406	2	251	36339	comp134331_c0_seq1	72.3884	0.0137668	0.0630791
GO:1901420	negative regulation of response to alcohol	biological_process	6	1	0.00398406	2	251	36339	comp149094_c1_seq1	72.3884	0.0137668	0.0630791
GO:0071863	regulation of cell proliferation in bone marrow	biological_process	5	1	0.00398406	2	251	36339	comp138971_c1_seq13	72.3884	0.0137668	0.0630791
GO:0071921	cohesin localization to chromatin	biological_process	9	1	0.00398406	2	251	36339	comp138442_c0_seq1	72.3884	0.0137668	0.0630791
GO:1900151	regulation of nuclear-transcribed mRNA catabolic process, deadenylation-dependent decay	biological_process	11	1	0.00398406	2	251	36339	comp131385_c0_seq1	72.3884	0.0137668	0.0630791
GO:0060974	cell migration involved in heart formation	biological_process	9	1	0.00398406	2	251	36339	comp138717_c0_seq3	72.3884	0.0137668	0.0630791
GO:0048621	post-embryonic digestive tract morphogenesis	biological_process	8	1	0.00398406	2	251	36339	comp139624_c0_seq1	72.3884	0.0137668	0.0630791
GO:0008591	regulation of Wnt receptor signaling pathway, calcium modulating pathway	biological_process	9	1	0.00398406	2	251	36339	comp143475_c0_seq2	72.3884	0.0137668	0.0630791
GO:0051177	meiotic sister chromatid cohesion	biological_process	10	1	0.00398406	2	251	36339	comp135284_c2_seq4	72.3884	0.0137668	0.0630791
GO:0060690	epithelial cell differentiation involved in salivary gland development	biological_process	9	1	0.00398406	2	251	36339	comp147004_c1_seq2	72.3884	0.0137668	0.0630791
GO:0048389	intermediate mesoderm development	biological_process	5	1	0.00398406	2	251	36339	comp138451_c0_seq1	72.3884	0.0137668	0.0630791
GO:0031392	regulation of prostaglandin biosynthetic process	biological_process	13	1	0.00398406	2	251	36339	comp149094_c1_seq1	72.3884	0.0137668	0.0630791
GO:0071838	cell proliferation in bone marrow	biological_process	3	1	0.00398406	2	251	36339	comp138971_c1_seq13	72.3884	0.0137668	0.0630791
GO:0003318	cell migration to the midline involved in heart development	biological_process	9	1	0.00398406	2	251	36339	comp138717_c0_seq3	72.3884	0.0137668	0.0630791
GO:0060689	cell differentiation involved in salivary gland development	biological_process	8	1	0.00398406	2	251	36339	comp147004_c1_seq2	72.3884	0.0137668	0.0630791
GO:0034201	response to oleic acid	biological_process	6	1	0.00398406	2	251	36339	comp129822_c0_seq1	72.3884	0.0137668	0.0630791
GO:0035054	embryonic heart tube anterior/posterior pattern specification	biological_process	9	1	0.00398406	2	251	36339	comp147043_c2_seq2	72.3884	0.0137668	0.0630791
GO:1900120	regulation of receptor binding	biological_process	5	1	0.00398406	2	251	36339	comp138971_c1_seq13	72.3884	0.0137668	0.0630791
GO:0060478	acrosomal vesicle exocytosis	biological_process	10	1	0.00398406	2	251	36339	comp134527_c0_seq1	72.3884	0.0137668	0.0630791
GO:0035462	determination of left/right asymmetry in diencephalon	biological_process	10	1	0.00398406	2	251	36339	comp134331_c0_seq1	72.3884	0.0137668	0.0630791
GO:2001279	regulation of unsaturated fatty acid biosynthetic process	biological_process	11	1	0.00398406	2	251	36339	comp149094_c1_seq1	72.3884	0.0137668	0.0630791
GO:0031393	negative regulation of prostaglandin biosynthetic process	biological_process	14	1	0.00398406	2	251	36339	comp149094_c1_seq1	72.3884	0.0137668	0.0630791
GO:0061003	positive regulation of dendritic spine morphogenesis	biological_process	15	1	0.00398406	2	251	36339	comp148298_c1_seq2	72.3884	0.0137668	0.0630791
GO:0044324	regulation of transcription involved in anterior/posterior axis specification	biological_process	10	1	0.00398406	2	251	36339	comp141685_c0_seq1	72.3884	0.0137668	0.0630791
GO:0003260	cardioblast migration	biological_process	10	1	0.00398406	2	251	36339	comp138717_c0_seq3	72.3884	0.0137668	0.0630791
GO:0046628	positive regulation of insulin receptor signaling pathway	biological_process	12	1	0.00398406	2	251	36339	comp149094_c1_seq1	72.3884	0.0137668	0.0630791
GO:0071864	positive regulation of cell proliferation in bone marrow	biological_process	6	1	0.00398406	2	251	36339	comp138971_c1_seq13	72.3884	0.0137668	0.0630791
GO:0045348	positive regulation of MHC class II biosynthetic process	biological_process	7	1	0.00398406	2	251	36339	comp149094_c1_seq1	72.3884	0.0137668	0.0630791
GO:0060211	regulation of nuclear-transcribed mRNA poly(A) tail shortening	biological_process	12	1	0.00398406	2	251	36339	comp131385_c0_seq1	72.3884	0.0137668	0.0630791
GO:1900121	negative regulation of receptor binding	biological_process	6	1	0.00398406	2	251	36339	comp138971_c1_seq13	72.3884	0.0137668	0.0630791
GO:0021982	pineal gland development	biological_process	10	1	0.00398406	2	251	36339	comp131779_c0_seq1	72.3884	0.0137668	0.0630791
GO:0032713	negative regulation of interleukin-4 production	biological_process	6	1	0.00398406	2	251	36339	comp138971_c1_seq13	72.3884	0.0137668	0.0630791
GO:0016049	cell growth	biological_process	3	6	0.0239044	281	251	36339	comp141980_c0_seq1,comp149094_c1_seq1,comp143876_c0_seq3,comp138971_c1_seq13,comp134331_c0_seq1,comp146902_c0_seq1	3.09132	0.0137941	0.0630791
GO:0007129	synapsis	biological_process	10	2	0.00796813	26	251	36339	comp135531_c0_seq2,comp135284_c2_seq4	11.1367	0.0138466	0.0630791
GO:0021772	olfactory bulb development	biological_process	11	2	0.00796813	26	251	36339	comp140475_c1_seq2,comp140475_c0_seq1	11.1367	0.0138466	0.0630791
GO:0021988	olfactory lobe development	biological_process	10	2	0.00796813	26	251	36339	comp140475_c1_seq2,comp140475_c0_seq1	11.1367	0.0138466	0.0630791
GO:0043367	CD4-positive, alpha-beta T cell differentiation	biological_process	12	2	0.00796813	26	251	36339	comp138971_c1_seq13,comp139624_c0_seq1	11.1367	0.0138466	0.0630791
GO:0007017	microtubule-based process	biological_process	3	13	0.0517928	936	251	36339	comp148120_c1_seq2,comp148120_c2_seq2,comp138024_c0_seq1,comp143475_c0_seq2,comp138442_c0_seq1,comp126585_c0_seq2,comp145766_c0_seq1,comp139920_c1_seq2,comp127271_c1_seq1,comp131595_c0_seq1,comp132787_c0_seq1,comp133626_c0_seq1,comp139920_c0_seq3	2.01079	0.0138758	0.0631105
GO:0000775	chromosome, centromeric region	cellular_component	9	5	0.021097	162	237	27176	comp147248_c0_seq1,comp126585_c0_seq2,comp146017_c0_seq1,comp127271_c0_seq1,comp127271_c1_seq1	3.53909	0.0140038	0.0635905
GO:0016773	phosphotransferase activity, alcohol group as acceptor	molecular_function	5	28	0.109375	2734	256	38720	comp145576_c1_seq3,comp145576_c0_seq1,comp143448_c2_seq1,comp142897_c0_seq2,comp141980_c0_seq1,comp147058_c1_seq1,comp142607_c1_seq1,comp149094_c1_seq1,comp130086_c0_seq1,comp146028_c1_seq1,comp137854_c1_seq1,comp138318_c0_seq2,comp147130_c1_seq1,comp147724_c1_seq8,comp144195_c0_seq1,comp138442_c0_seq1,comp126585_c0_seq2,comp145194_c0_seq1,comp134527_c0_seq1,comp142701_c0_seq1,comp141472_c1_seq1,…	1.54901	0.014384	0.065212
GO:0007267	cell-cell signaling	biological_process	4	10	0.0398406	645	251	36339	comp141980_c0_seq1,comp141685_c0_seq1,comp140475_c1_seq2,comp143909_c1_seq8,comp140475_c0_seq1,comp147043_c2_seq2,comp133476_c0_seq2,comp142965_c0_seq1,comp129722_c1_seq2,comp123517_c0_seq13	2.2446	0.014854	0.0667437
GO:0045840	positive regulation of mitosis	biological_process	10	2	0.00796813	27	251	36339	comp138442_c0_seq1,comp120767_c0_seq2	10.7242	0.014887	0.0667437
GO:0033143	regulation of intracellular steroid hormone receptor signaling pathway	biological_process	7	2	0.00796813	27	251	36339	comp137841_c1_seq1,comp149094_c1_seq1	10.7242	0.014887	0.0667437
GO:0070192	chromosome organization involved in meiosis	biological_process	9	2	0.00796813	27	251	36339	comp135531_c0_seq2,comp135284_c2_seq4	10.7242	0.014887	0.0667437
GO:0002763	positive regulation of myeloid leukocyte differentiation	biological_process	11	2	0.00796813	27	251	36339	comp138971_c1_seq13,comp138442_c0_seq1	10.7242	0.014887	0.0667437
GO:0051785	positive regulation of nuclear division	biological_process	7	2	0.00796813	27	251	36339	comp138442_c0_seq1,comp120767_c0_seq2	10.7242	0.014887	0.0667437
GO:0032925	regulation of activin receptor signaling pathway	biological_process	9	2	0.00796813	27	251	36339	comp132811_c1_seq3,comp141815_c0_seq1	10.7242	0.014887	0.0667437
GO:0035148	tube formation	biological_process	6	4	0.0159363	137	251	36339	comp142632_c0_seq1,comp140475_c1_seq2,comp143475_c0_seq2,comp140475_c0_seq1	4.22706	0.015272	0.0683617
GO:0014032	neural crest cell development	biological_process	9	3	0.0119522	76	251	36339	comp141980_c0_seq1,comp133352_c0_seq1,comp146942_c2_seq1	5.71488	0.0158098	0.0706571
GO:0048566	embryonic digestive tract development	biological_process	7	2	0.00796813	28	251	36339	comp140475_c1_seq2,comp140475_c0_seq1	10.3412	0.0159599	0.0707689
GO:0072332	intrinsic apoptotic signaling pathway by p53 class mediator	biological_process	10	2	0.00796813	28	251	36339	comp149094_c1_seq1,comp135531_c0_seq2	10.3412	0.0159599	0.0707689
GO:0060059	embryonic retina morphogenesis in camera-type eye	biological_process	11	2	0.00796813	28	251	36339	comp142632_c0_seq1,comp121844_c1_seq1	10.3412	0.0159599	0.0707689
GO:0035710	CD4-positive, alpha-beta T cell activation	biological_process	8	2	0.00796813	28	251	36339	comp138971_c1_seq13,comp139624_c0_seq1	10.3412	0.0159599	0.0707689
GO:0060071	Wnt receptor signaling pathway, planar cell polarity pathway	biological_process	9	2	0.00796813	28	251	36339	comp141980_c0_seq1,comp143475_c0_seq2	10.3412	0.0159599	0.0707689
GO:0007015	actin filament organization	biological_process	6	6	0.0239044	292	251	36339	comp147524_c1_seq2,comp141980_c0_seq1,comp144427_c1_seq2,comp137461_c3_seq1,comp131802_c0_seq1,comp126208_c0_seq2	2.97487	0.0163635	0.0724448
GO:0034622	cellular macromolecular complex assembly	biological_process	5	10	0.0398406	657	251	36339	comp144729_c1_seq2,comp144427_c1_seq2,comp132562_c1_seq1,comp139920_c1_seq2,comp129729_c0_seq1,comp103826_c0_seq3,comp114584_c0_seq1,comp147515_c1_seq3,comp126208_c0_seq2,comp139920_c0_seq3	2.20361	0.0166667	0.0736722
GO:0090545	CHD-type complex	cellular_component	10	2	0.00843882	23	237	27176	comp140475_c1_seq2,comp140475_c0_seq1	9.97101	0.016985	0.0747286
GO:0043186	P granule	cellular_component	8	2	0.00843882	23	237	27176	comp133370_c0_seq10,comp139488_c2_seq2	9.97101	0.016985	0.0747286
GO:0016581	NuRD complex	cellular_component	13	2	0.00843882	23	237	27176	comp140475_c1_seq2,comp140475_c0_seq1	9.97101	0.016985	0.0747286
GO:0019904	protein domain specific binding	molecular_function	3	7	0.0273438	397	256	38720	comp137831_c0_seq2,comp144729_c1_seq2,comp147004_c1_seq2,comp149094_c1_seq1,comp138971_c1_seq13,comp147043_c2_seq2,comp145608_c0_seq4	2.66688	0.0170452	0.0747318
GO:0040001	establishment of mitotic spindle localization	biological_process	7	2	0.00796813	29	251	36339	comp143475_c0_seq2,comp131595_c0_seq1	9.98461	0.0170649	0.0747318
GO:0090175	regulation of establishment of planar polarity	biological_process	8	2	0.00796813	29	251	36339	comp141980_c0_seq1,comp143475_c0_seq2	9.98461	0.0170649	0.0747318
GO:0042802	identical protein binding	molecular_function	3	10	0.0390625	689	256	38720	comp132811_c1_seq3,comp141980_c0_seq1,comp129822_c0_seq1,comp144427_c1_seq2,comp137841_c1_seq1,comp149094_c1_seq1,comp138318_c0_seq2,comp140475_c1_seq2,comp147523_c1_seq3,comp126208_c0_seq2	2.19521	0.0171005	0.0747719
GO:0033553	rDNA heterochromatin	cellular_component	11	1	0.00421941	2	237	27176	comp149094_c1_seq1	57.3333	0.0173661	0.0756992
GO:0031933	telomeric heterochromatin	cellular_component	11	1	0.00421941	2	237	27176	comp147248_c0_seq1	57.3333	0.0173661	0.0756992
GO:0000082	G1/S transition of mitotic cell cycle	biological_process	8	3	0.0119522	79	251	36339	comp137841_c1_seq1,comp138442_c0_seq1,comp132787_c0_seq1	5.49786	0.0175192	0.0761316
GO:0072006	nephron development	biological_process	8	3	0.0119522	79	251	36339	comp131779_c0_seq1,comp140475_c1_seq2,comp140475_c0_seq1	5.49786	0.0175192	0.0761316
GO:0004000	adenosine deaminase activity	molecular_function	6	2	0.0078125	31	256	38720	comp131348_c0_seq4,comp140895_c0_seq1	9.75806	0.0178478	0.0774408
GO:0051294	establishment of spindle orientation	biological_process	7	2	0.00796813	30	251	36339	comp143475_c0_seq2,comp131595_c0_seq1	9.65179	0.0182016	0.0788551
GO:0031981	nuclear lumen	cellular_component	9	25	0.105485	1837	237	27176	comp144729_c1_seq2,comp144980_c0_seq2,comp137317_c1_seq1,comp132562_c1_seq1,comp149094_c1_seq1,comp135489_c0_seq2,comp147248_c0_seq1,comp138971_c1_seq13,comp146942_c2_seq1,comp145700_c0_seq1,comp140475_c1_seq2,comp146601_c2_seq3,comp140475_c0_seq1,comp144195_c0_seq1,comp138442_c0_seq1,comp126585_c0_seq2,comp147523_c1_seq3,comp149370_c0_seq1,comp129301_c0_seq1,comp147043_c2_seq2,comp131906_c0_seq1…	1.56052	0.0183018	0.0791677
GO:0065004	protein-DNA complex assembly	biological_process	6	4	0.0159363	145	251	36339	comp129729_c0_seq1,comp103826_c0_seq3,comp114584_c0_seq1,comp147515_c1_seq3	3.99385	0.0184159	0.0794527
GO:0060293	germ plasm	cellular_component	7	2	0.00843882	24	237	27176	comp133370_c0_seq10,comp139488_c2_seq2	9.55556	0.0184238	0.0794527
GO:0046545	development of primary female sexual characteristics	biological_process	6	3	0.0119522	81	251	36339	comp149094_c1_seq1,comp142132_c0_seq1,comp135284_c2_seq4	5.36211	0.0187137	0.0804577
GO:0051302	regulation of cell division	biological_process	4	3	0.0119522	81	251	36339	comp140288_c0_seq1,comp124329_c0_seq1,comp120767_c0_seq2	5.36211	0.0187137	0.0804577
GO:0006261	DNA-dependent DNA replication	biological_process	8	4	0.0159363	146	251	36339	comp137317_c1_seq1,comp114891_c0_seq1,comp114891_c2_seq1,comp114891_c1_seq1	3.96649	0.0188349	0.0808559
GO:0003924	GTPase activity	molecular_function	12	17	0.0664062	1473	256	38720	comp141980_c0_seq1,comp136801_c0_seq2,comp147734_c1_seq3,comp145537_c0_seq1,comp146277_c0_seq2,comp118009_c0_seq1,comp146774_c0_seq10,comp148916_c2_seq2,comp144527_c1_seq1,comp139920_c1_seq2,comp131802_c0_seq1,comp139576_c0_seq1,comp132153_c1_seq1,comp132153_c0_seq1,comp126208_c0_seq2,comp132787_c0_seq1,comp139920_c0_seq3	1.74559	0.0192672	0.0824993
GO:0035136	forelimb morphogenesis	biological_process	7	2	0.00796813	31	251	36339	comp140475_c1_seq2,comp140475_c0_seq1	9.34044	0.0193694	0.0824993
GO:0007076	mitotic chromosome condensation	biological_process	10	2	0.00796813	31	251	36339	comp147779_c1_seq1,comp144354_c1_seq4	9.34044	0.0193694	0.0824993
GO:0034728	nucleosome organization	biological_process	6	4	0.0159363	148	251	36339	comp129729_c0_seq1,comp103826_c0_seq3,comp114584_c0_seq1,comp147515_c1_seq3	3.91289	0.0196907	0.0824993
GO:0030371	translation repressor activity	molecular_function	9	1	0.00390625	3	256	38720	comp131227_c3_seq2	50.4167	0.0197044	0.0824993
GO:0031723	CXCR4 chemokine receptor binding	molecular_function	7	1	0.00390625	3	256	38720	comp121323_c0_seq1	50.4167	0.0197044	0.0824993
GO:0034584	piRNA binding	molecular_function	5	1	0.00390625	3	256	38720	comp139488_c2_seq2	50.4167	0.0197044	0.0824993
GO:0005087	Ran guanyl-nucleotide exchange factor activity	molecular_function	16	1	0.00390625	3	256	38720	comp132787_c0_seq1	50.4167	0.0197044	0.0824993
GO:0031492	nucleosomal DNA binding	molecular_function	7	1	0.00390625	3	256	38720	comp132787_c0_seq1	50.4167	0.0197044	0.0824993
GO:0060002	plus-end directed microfilament motor activity	molecular_function	10	1	0.00390625	3	256	38720	comp145077_c0_seq3	50.4167	0.0197044	0.0824993
GO:0030695	GTPase regulator activity	molecular_function	13	12	0.046875	917	256	38720	comp141980_c0_seq1,comp136801_c0_seq2,comp147734_c1_seq3,comp145537_c0_seq1,comp146277_c0_seq2,comp146774_c0_seq10,comp148916_c2_seq2,comp144527_c1_seq1,comp131802_c0_seq1,comp139576_c0_seq1,comp126208_c0_seq2,comp132787_c0_seq1	1.97928	0.0197911	0.0824993
GO:0045495	pole plasm	cellular_component	6	2	0.00843882	25	237	27176	comp133370_c0_seq10,comp139488_c2_seq2	9.17333	0.0199122	0.0824993
GO:0005637	nuclear inner membrane	cellular_component	11	2	0.00843882	25	237	27176	comp149094_c1_seq1,comp137678_c0_seq1	9.17333	0.0199122	0.0824993
GO:0048645	organ formation	biological_process	7	2	0.00796813	32	251	36339	comp138717_c0_seq3,comp141980_c0_seq1	9.04856	0.0205678	0.0824993
GO:0031101	fin regeneration	biological_process	7	2	0.00796813	32	251	36339	comp139298_c0_seq1,comp139298_c1_seq1	9.04856	0.0205678	0.0824993
GO:0045930	negative regulation of mitotic cell cycle	biological_process	6	2	0.00796813	32	251	36339	comp138050_c0_seq2,comp135284_c2_seq4	9.04856	0.0205678	0.0824993
GO:0010389	regulation of G2/M transition of mitotic cell cycle	biological_process	9	2	0.00796813	32	251	36339	comp146902_c0_seq1,comp135284_c2_seq4	9.04856	0.0205678	0.0824993
GO:0000245	spliceosomal complex assembly	biological_process	12	2	0.00796813	32	251	36339	comp144729_c1_seq2,comp132562_c1_seq1	9.04856	0.0205678	0.0824993
GO:0000720	pyrimidine dimer repair by nucleotide-excision repair	biological_process	9	1	0.00398406	3	251	36339	comp149094_c1_seq1	48.259	0.0205793	0.0824993
GO:0060083	smooth muscle contraction involved in micturition	biological_process	9	1	0.00398406	3	251	36339	comp123517_c0_seq13	48.259	0.0205793	0.0824993
GO:0051295	establishment of meiotic spindle localization	biological_process	7	1	0.00398406	3	251	36339	comp133626_c0_seq1	48.259	0.0205793	0.0824993
GO:0055075	potassium ion homeostasis	biological_process	8	1	0.00398406	3	251	36339	comp122263_c0_seq1	48.259	0.0205793	0.0824993
GO:0046541	saliva secretion	biological_process	7	1	0.00398406	3	251	36339	comp123517_c0_seq13	48.259	0.0205793	0.0824993
GO:0048541	Peyers patch development	biological_process	8	1	0.00398406	3	251	36339	comp139624_c0_seq1	48.259	0.0205793	0.0824993
GO:0050775	positive regulation of dendrite morphogenesis	biological_process	14	1	0.00398406	3	251	36339	comp148298_c1_seq2	48.259	0.0205793	0.0824993
GO:0060455	negative regulation of gastric acid secretion	biological_process	9	1	0.00398406	3	251	36339	comp121323_c0_seq1	48.259	0.0205793	0.0824993
GO:0060453	regulation of gastric acid secretion	biological_process	8	1	0.00398406	3	251	36339	comp121323_c0_seq1	48.259	0.0205793	0.0824993
GO:2000360	negative regulation of binding of sperm to zona pellucida	biological_process	9	1	0.00398406	3	251	36339	comp134527_c0_seq1	48.259	0.0205793	0.0824993
GO:0070857	regulation of bile acid biosynthetic process	biological_process	10	1	0.00398406	3	251	36339	comp149094_c1_seq1	48.259	0.0205793	0.0824993
GO:0039022	pronephric duct development	biological_process	9	1	0.00398406	3	251	36339	comp138451_c0_seq1	48.259	0.0205793	0.0824993
GO:0048341	paraxial mesoderm formation	biological_process	9	1	0.00398406	3	251	36339	comp138971_c1_seq13	48.259	0.0205793	0.0824993
GO:0061153	trachea gland development	biological_process	8	1	0.00398406	3	251	36339	comp138971_c1_seq13	48.259	0.0205793	0.0824993
GO:2000109	regulation of macrophage apoptotic process	biological_process	9	1	0.00398406	3	251	36339	comp149094_c1_seq1	48.259	0.0205793	0.0824993
GO:0016973	poly(A)+ mRNA export from nucleus	biological_process	11	1	0.00398406	3	251	36339	comp146753_c0_seq3	48.259	0.0205793	0.0824993
GO:0060073	micturition	biological_process	5	1	0.00398406	3	251	36339	comp123517_c0_seq13	48.259	0.0205793	0.0824993
GO:0051984	positive regulation of chromosome segregation	biological_process	5	1	0.00398406	3	251	36339	comp140288_c0_seq1	48.259	0.0205793	0.0824993
GO:0051315	attachment of spindle microtubules to kinetochore involved in mitotic sister chromatid segregation	biological_process	10	1	0.00398406	3	251	36339	comp138442_c0_seq1	48.259	0.0205793	0.0824993
GO:0031937	positive regulation of chromatin silencing	biological_process	13	1	0.00398406	3	251	36339	comp149094_c1_seq1	48.259	0.0205793	0.0824993
GO:0061101	neuroendocrine cell differentiation	biological_process	5	1	0.00398406	3	251	36339	comp141980_c0_seq1	48.259	0.0205793	0.0824993
GO:0061152	trachea submucosa development	biological_process	7	1	0.00398406	3	251	36339	comp138971_c1_seq13	48.259	0.0205793	0.0824993
GO:0014832	urinary bladder smooth muscle contraction	biological_process	8	1	0.00398406	3	251	36339	comp123517_c0_seq13	48.259	0.0205793	0.0824993
GO:0048537	mucosal-associated lymphoid tissue development	biological_process	7	1	0.00398406	3	251	36339	comp139624_c0_seq1	48.259	0.0205793	0.0824993
GO:0071888	macrophage apoptotic process	biological_process	8	1	0.00398406	3	251	36339	comp149094_c1_seq1	48.259	0.0205793	0.0824993
GO:0035336	long-chain fatty-acyl-CoA metabolic process	biological_process	7	1	0.00398406	3	251	36339	comp129822_c0_seq1	48.259	0.0205793	0.0824993
GO:2000111	positive regulation of macrophage apoptotic process	biological_process	10	1	0.00398406	3	251	36339	comp149094_c1_seq1	48.259	0.0205793	0.0824993
GO:0007132	meiotic metaphase I	biological_process	10	1	0.00398406	3	251	36339	comp133626_c0_seq1	48.259	0.0205793	0.0824993
GO:0002064	epithelial cell development	biological_process	6	3	0.0119522	84	251	36339	comp140475_c1_seq2,comp140475_c0_seq1,comp141815_c0_seq1	5.1706	0.0205884	0.0824993
GO:0005912	adherens junction	cellular_component	3	5	0.021097	179	237	27176	comp148390_c0_seq1,comp147524_c1_seq2,comp147004_c1_seq2,comp129430_c0_seq1,comp110319_c0_seq1	3.20298	0.0206334	0.0825627
GO:0071822	protein complex subunit organization	biological_process	4	13	0.0517928	990	251	36339	comp142875_c1_seq1,comp147524_c1_seq2,comp127618_c0_seq1,comp141980_c0_seq1,comp144427_c1_seq2,comp137461_c3_seq1,comp139920_c1_seq2,comp131906_c0_seq1,comp131802_c0_seq1,comp145608_c0_seq4,comp126208_c0_seq2,comp123517_c0_seq13,comp139920_c0_seq3	1.90111	0.0209381	0.0836638
GO:0051130	positive regulation of cellular component organization	biological_process	5	7	0.0278884	397	251	36339	comp141980_c0_seq1,comp138971_c1_seq13,comp138442_c0_seq1,comp145608_c0_seq4,comp120767_c0_seq2,comp145077_c0_seq3,comp148298_c1_seq2	2.55274	0.0210365	0.0839382
GO:0060589	nucleoside-triphosphatase regulator activity	molecular_function	8	12	0.046875	928	256	38720	comp141980_c0_seq1,comp136801_c0_seq2,comp147734_c1_seq3,comp145537_c0_seq1,comp146277_c0_seq2,comp146774_c0_seq10,comp148916_c2_seq2,comp144527_c1_seq1,comp131802_c0_seq1,comp139576_c0_seq1,comp126208_c0_seq2,comp132787_c0_seq1	1.95582	0.0214706	0.0855499
GO:0000084	S phase of mitotic cell cycle	biological_process	8	2	0.00796813	33	251	36339	comp138442_c0_seq1,comp132787_c0_seq1	8.77436	0.0217965	0.086726
GO:0050767	regulation of neurogenesis	biological_process	8	6	0.0239044	313	251	36339	comp135318_c0_seq1,comp138318_c0_seq2,comp140475_c1_seq2,comp140475_c0_seq1,comp145608_c0_seq4,comp148298_c1_seq2	2.77528	0.0221508	0.0880122
GO:0060284	regulation of cell development	biological_process	6	7	0.0278884	402	251	36339	comp135318_c0_seq1,comp138971_c1_seq13,comp138318_c0_seq2,comp140475_c1_seq2,comp140475_c0_seq1,comp145608_c0_seq4,comp148298_c1_seq2	2.52099	0.0223349	0.088619
GO:0030308	negative regulation of cell growth	biological_process	6	3	0.0119522	87	251	36339	comp141980_c0_seq1,comp149094_c1_seq1,comp146902_c0_seq1	4.99231	0.0225625	0.0890227
GO:0001837	epithelial to mesenchymal transition	biological_process	9	3	0.0119522	87	251	36339	comp141980_c0_seq1,comp141685_c0_seq1,comp138971_c1_seq13	4.99231	0.0225625	0.0890227
GO:0006305	DNA alkylation	biological_process	8	3	0.0119522	87	251	36339	comp139298_c0_seq1,comp133370_c0_seq10,comp139298_c1_seq1	4.99231	0.0225625	0.0890227
GO:0006306	DNA methylation	biological_process	9	3	0.0119522	87	251	36339	comp139298_c0_seq1,comp133370_c0_seq10,comp139298_c1_seq1	4.99231	0.0225625	0.0890227
GO:0090130	tissue migration	biological_process	3	2	0.00796813	34	251	36339	comp131227_c3_seq2,comp137758_c0_seq1	8.51629	0.0230548	0.0904605
GO:0030835	negative regulation of actin filament depolymerization	biological_process	11	2	0.00796813	34	251	36339	comp147524_c1_seq2,comp144427_c1_seq2	8.51629	0.0230548	0.0904605
GO:0003401	axis elongation	biological_process	6	2	0.00796813	34	251	36339	comp138223_c0_seq1,comp143475_c0_seq2	8.51629	0.0230548	0.0904605
GO:0042733	embryonic digit morphogenesis	biological_process	8	2	0.00796813	34	251	36339	comp140475_c1_seq2,comp140475_c0_seq1	8.51629	0.0230548	0.0904605
GO:0032989	cellular component morphogenesis	biological_process	4	13	0.0517928	1004	251	36339	comp141980_c0_seq1,comp141685_c0_seq1,comp144427_c1_seq2,comp138971_c1_seq13,comp140475_c1_seq2,comp143475_c0_seq2,comp140475_c0_seq1,comp138442_c0_seq1,comp145608_c0_seq4,comp122263_c0_seq1,comp137623_c0_seq2,comp148298_c1_seq2,comp141815_c0_seq1	1.8746	0.0231456	0.090691
GO:0060541	respiratory system development	biological_process	5	4	0.0159363	156	251	36339	comp135531_c0_seq2,comp138971_c1_seq13,comp124860_c0_seq2,comp131595_c0_seq1	3.71223	0.0233518	0.0913724
GO:0008301	DNA binding, bending	molecular_function	5	2	0.0078125	36	256	38720	comp138971_c1_seq13,comp147043_c2_seq2	8.40278	0.0236654	0.0924714
GO:0001736	establishment of planar polarity	biological_process	7	2	0.00796813	35	251	36339	comp141980_c0_seq1,comp143475_c0_seq2	8.27297	0.0243424	0.0946591
GO:0030834	regulation of actin filament depolymerization	biological_process	10	2	0.00796813	35	251	36339	comp147524_c1_seq2,comp144427_c1_seq2	8.27297	0.0243424	0.0946591
GO:0007164	establishment of tissue polarity	biological_process	4	2	0.00796813	35	251	36339	comp141980_c0_seq1,comp143475_c0_seq2	8.27297	0.0243424	0.0946591
GO:0070161	anchoring junction	cellular_component	2	5	0.021097	187	237	27176	comp148390_c0_seq1,comp147524_c1_seq2,comp147004_c1_seq2,comp129430_c0_seq1,comp110319_c0_seq1	3.06595	0.0243591	0.0946591
GO:0006338	chromatin remodeling	biological_process	7	3	0.0119522	90	251	36339	comp138257_c2_seq1,comp149094_c1_seq1,comp149370_c0_seq1	4.8259	0.0246361	0.0953428
GO:0007051	spindle organization	biological_process	7	3	0.0119522	90	251	36339	comp126585_c0_seq2,comp127271_c1_seq1,comp132787_c0_seq1	4.8259	0.0246361	0.0953428
GO:0046660	female sex differentiation	biological_process	5	3	0.0119522	90	251	36339	comp149094_c1_seq1,comp142132_c0_seq1,comp135284_c2_seq4	4.8259	0.0246361	0.0953428
GO:0030326	embryonic limb morphogenesis	biological_process	7	3	0.0119522	91	251	36339	comp138971_c1_seq13,comp140475_c1_seq2,comp140475_c0_seq1	4.77286	0.0253494	0.0977024
GO:0051017	actin filament bundle assembly	biological_process	7	3	0.0119522	91	251	36339	comp147524_c1_seq2,comp141980_c0_seq1,comp144427_c1_seq2	4.77286	0.0253494	0.0977024
GO:0045787	positive regulation of cell cycle	biological_process	5	3	0.0119522	91	251	36339	comp138318_c0_seq2,comp138442_c0_seq1,comp120767_c0_seq2	4.77286	0.0253494	0.0977024
GO:0021983	pituitary gland development	biological_process	10	2	0.00796813	36	251	36339	comp140475_c1_seq2,comp140475_c0_seq1	8.04316	0.0256587	0.0984918
GO:0051291	protein heterooligomerization	biological_process	7	2	0.00796813	36	251	36339	comp127618_c0_seq1,comp145608_c0_seq4	8.04316	0.0256587	0.0984918
GO:0051320	S phase	biological_process	7	2	0.00796813	36	251	36339	comp138442_c0_seq1,comp132787_c0_seq1	8.04316	0.0256587	0.0984918
GO:0032426	stereocilium bundle tip	cellular_component	8	1	0.00421941	3	237	27176	comp145077_c0_seq3	38.2222	0.0259362	0.0986718
GO:0008327	methyl-CpG binding	molecular_function	6	1	0.00390625	4	256	38720	comp147248_c0_seq1	37.8125	0.0261862	0.0986718
GO:0043398	HLH domain binding	molecular_function	4	1	0.00390625	4	256	38720	comp149094_c1_seq1	37.8125	0.0261862	0.0986718
GO:0002151	G-quadruplex RNA binding	molecular_function	5	1	0.00390625	4	256	38720	comp142515_c3_seq1	37.8125	0.0261862	0.0986718
GO:0003846	2-acylglycerol O-acyltransferase activity	molecular_function	8	1	0.00390625	4	256	38720	comp129822_c0_seq1	37.8125	0.0261862	0.0986718
GO:0004605	phosphatidate cytidylyltransferase activity	molecular_function	7	1	0.00390625	4	256	38720	comp129487_c0_seq1	37.8125	0.0261862	0.0986718
GO:0042975	peroxisome proliferator activated receptor binding	molecular_function	4	1	0.00390625	4	256	38720	comp138257_c2_seq1	37.8125	0.0261862	0.0986718
GO:0040011	locomotion	biological_process	1	14	0.0557769	1132	251	36339	comp138717_c0_seq3,comp146510_c0_seq1,comp132811_c1_seq3,comp141980_c0_seq1,comp149094_c1_seq1,comp138971_c1_seq13,comp137461_c3_seq1,comp139624_c0_seq1,comp143475_c0_seq2,comp147043_c2_seq2,comp131227_c3_seq2,comp121323_c0_seq1,comp137758_c0_seq1,comp133260_c0_seq1	1.79053	0.0265386	0.0986718
GO:0044728	DNA methylation or demethylation	biological_process	8	3	0.0119522	93	251	36339	comp139298_c0_seq1,comp133370_c0_seq10,comp139298_c1_seq1	4.67022	0.0268092	0.0986718
GO:0022411	cellular component disassembly	biological_process	3	4	0.0159363	163	251	36339	comp142875_c1_seq1,comp147524_c1_seq2,comp144427_c1_seq2,comp149370_c0_seq1	3.55281	0.0268727	0.0986718
GO:0001776	leukocyte homeostasis	biological_process	5	2	0.00796813	37	251	36339	comp139624_c0_seq1,comp145608_c0_seq4	7.82578	0.0270034	0.0986718
GO:0072061	inner medullary collecting duct development	biological_process	9	1	0.00398406	4	251	36339	comp141815_c0_seq1	36.1942	0.0273449	0.0986718
GO:0045342	MHC class II biosynthetic process	biological_process	5	1	0.00398406	4	251	36339	comp149094_c1_seq1	36.1942	0.0273449	0.0986718
GO:1900115	extracellular regulation of signal transduction	biological_process	6	1	0.00398406	4	251	36339	comp132811_c1_seq3	36.1942	0.0273449	0.0986718
GO:0071694	maintenance of protein location in extracellular region	biological_process	5	1	0.00398406	4	251	36339	comp132811_c1_seq3	36.1942	0.0273449	0.0986718
GO:2000044	negative regulation of cardiac cell fate specification	biological_process	12	1	0.00398406	4	251	36339	comp141685_c0_seq1	36.1942	0.0273449	0.0986718
GO:0061013	regulation of mRNA catabolic process	biological_process	9	1	0.00398406	4	251	36339	comp131385_c0_seq1	36.1942	0.0273449	0.0986718
GO:0003419	growth plate cartilage chondrocyte proliferation	biological_process	12	1	0.00398406	4	251	36339	comp132811_c1_seq3	36.1942	0.0273449	0.0986718
GO:0071459	protein localization to chromosome, centromeric region	biological_process	8	1	0.00398406	4	251	36339	comp138442_c0_seq1	36.1942	0.0273449	0.0986718
GO:0060912	cardiac cell fate specification	biological_process	10	1	0.00398406	4	251	36339	comp141685_c0_seq1	36.1942	0.0273449	0.0986718
GO:0045346	regulation of MHC class II biosynthetic process	biological_process	6	1	0.00398406	4	251	36339	comp149094_c1_seq1	36.1942	0.0273449	0.0986718
GO:0042661	regulation of mesodermal cell fate specification	biological_process	12	1	0.00398406	4	251	36339	comp137439_c0_seq2	36.1942	0.0273449	0.0986718
GO:0033153	T cell receptor V(D)J recombination	biological_process	13	1	0.00398406	4	251	36339	comp138971_c1_seq13	36.1942	0.0273449	0.0986718
GO:1900116	extracellular negative regulation of signal transduction	biological_process	7	1	0.00398406	4	251	36339	comp132811_c1_seq3	36.1942	0.0273449	0.0986718
GO:2000481	positive regulation of cAMP-dependent protein kinase activity	biological_process	13	1	0.00398406	4	251	36339	comp149094_c1_seq1	36.1942	0.0273449	0.0986718
GO:2000043	regulation of cardiac cell fate specification	biological_process	11	1	0.00398406	4	251	36339	comp141685_c0_seq1	36.1942	0.0273449	0.0986718
GO:0006642	triglyceride mobilization	biological_process	8	1	0.00398406	4	251	36339	comp149094_c1_seq1	36.1942	0.0273449	0.0986718
GO:0009794	regulation of mitotic cell cycle, embryonic	biological_process	6	1	0.00398406	4	251	36339	comp138472_c0_seq2	36.1942	0.0273449	0.0986718
GO:0021913	regulation of transcription from RNA polymerase II promoter involved in ventral spinal cord interneuron specification	biological_process	13	1	0.00398406	4	251	36339	comp130387_c1_seq3	36.1942	0.0273449	0.0986718
GO:0035581	sequestering of extracellular ligand from receptor	biological_process	8	1	0.00398406	4	251	36339	comp132811_c1_seq3	36.1942	0.0273449	0.0986718
GO:0021501	prechordal plate formation	biological_process	6	1	0.00398406	4	251	36339	comp147043_c2_seq2	36.1942	0.0273449	0.0986718
GO:0000083	regulation of transcription involved in G1/S phase of mitotic cell cycle	biological_process	11	1	0.00398406	4	251	36339	comp138442_c0_seq1	36.1942	0.0273449	0.0986718
GO:0090037	positive regulation of protein kinase C signaling cascade	biological_process	9	1	0.00398406	4	251	36339	comp141980_c0_seq1	36.1942	0.0273449	0.0986718
GO:0060157	urinary bladder development	biological_process	7	1	0.00398406	4	251	36339	comp122263_c0_seq1	36.1942	0.0273449	0.0986718
GO:0060999	positive regulation of dendritic spine development	biological_process	14	1	0.00398406	4	251	36339	comp148298_c1_seq2	36.1942	0.0273449	0.0986718
GO:2000757	negative regulation of peptidyl-lysine acetylation	biological_process	11	1	0.00398406	4	251	36339	comp149094_c1_seq1	36.1942	0.0273449	0.0986718
GO:0007220	Notch receptor processing	biological_process	6	1	0.00398406	4	251	36339	comp124101_c0_seq2	36.1942	0.0273449	0.0986718
GO:0090036	regulation of protein kinase C signaling cascade	biological_process	8	1	0.00398406	4	251	36339	comp141980_c0_seq1	36.1942	0.0273449	0.0986718
GO:0045143	homologous chromosome segregation	biological_process	10	1	0.00398406	4	251	36339	comp113339_c0_seq1	36.1942	0.0273449	0.0986718
GO:0045063	T-helper 1 cell differentiation	biological_process	15	1	0.00398406	4	251	36339	comp138971_c1_seq13	36.1942	0.0273449	0.0986718
GO:0002681	somatic recombination of T cell receptor gene segments	biological_process	12	1	0.00398406	4	251	36339	comp138971_c1_seq13	36.1942	0.0273449	0.0986718
GO:0071692	protein localization to extracellular region	biological_process	4	1	0.00398406	4	251	36339	comp132811_c1_seq3	36.1942	0.0273449	0.0986718
GO:0002568	somatic diversification of T cell receptor genes	biological_process	11	1	0.00398406	4	251	36339	comp138971_c1_seq13	36.1942	0.0273449	0.0986718
GO:0014848	urinary tract smooth muscle contraction	biological_process	7	1	0.00398406	4	251	36339	comp123517_c0_seq13	36.1942	0.0273449	0.0986718
GO:0045448	mitotic cell cycle, embryonic	biological_process	5	1	0.00398406	4	251	36339	comp138472_c0_seq2	36.1942	0.0273449	0.0986718
GO:0003129	heart induction	biological_process	11	1	0.00398406	4	251	36339	comp141980_c0_seq1	36.1942	0.0273449	0.0986718
GO:0071398	cellular response to fatty acid	biological_process	7	1	0.00398406	4	251	36339	comp129822_c0_seq1	36.1942	0.0273449	0.0986718
GO:0006184	GTP catabolic process	biological_process	11	17	0.0677291	1476	251	36339	comp141980_c0_seq1,comp136801_c0_seq2,comp147734_c1_seq3,comp145537_c0_seq1,comp146277_c0_seq2,comp118009_c0_seq1,comp146774_c0_seq10,comp148916_c2_seq2,comp144527_c1_seq1,comp139920_c1_seq2,comp131802_c0_seq1,comp139576_c0_seq1,comp132153_c1_seq1,comp132153_c0_seq1,comp126208_c0_seq2,comp132787_c0_seq1,comp139920_c0_seq3	1.66748	0.0281973	0.101489
GO:1901069	guanosine-containing compound catabolic process	biological_process	10	17	0.0677291	1476	251	36339	comp141980_c0_seq1,comp136801_c0_seq2,comp147734_c1_seq3,comp145537_c0_seq1,comp146277_c0_seq2,comp118009_c0_seq1,comp146774_c0_seq10,comp148916_c2_seq2,comp144527_c1_seq1,comp139920_c1_seq2,comp131802_c0_seq1,comp139576_c0_seq1,comp132153_c1_seq1,comp132153_c0_seq1,comp126208_c0_seq2,comp132787_c0_seq1,comp139920_c0_seq3	1.66748	0.0281973	0.101489
GO:0003281	ventricular septum development	biological_process	10	2	0.00796813	38	251	36339	comp140475_c1_seq2,comp140475_c0_seq1	7.61984	0.0283759	0.101829
GO:0034502	protein localization to chromosome	biological_process	7	2	0.00796813	38	251	36339	comp147248_c0_seq1,comp138442_c0_seq1	7.61984	0.0283759	0.101829
GO:0045595	regulation of cell differentiation	biological_process	5	11	0.0438247	821	251	36339	comp137439_c0_seq2,comp141685_c0_seq1,comp135318_c0_seq1,comp149094_c1_seq1,comp138971_c1_seq13,comp138318_c0_seq2,comp140475_c1_seq2,comp140475_c0_seq1,comp138442_c0_seq1,comp145608_c0_seq4,comp148298_c1_seq2	1.93976	0.0283998	0.101829
GO:0040029	regulation of gene expression, epigenetic	biological_process	6	4	0.0159363	166	251	36339	comp149094_c1_seq1,comp139298_c0_seq1,comp133370_c0_seq10,comp139298_c1_seq1	3.4886	0.0284736	0.101835
GO:0008154	actin polymerization or depolymerization	biological_process	7	4	0.0159363	166	251	36339	comp147524_c1_seq2,comp144427_c1_seq2,comp131802_c0_seq1,comp126208_c0_seq2	3.4886	0.0284736	0.101835
GO:0051093	negative regulation of developmental process	biological_process	4	7	0.0278884	424	251	36339	comp132811_c1_seq3,comp141685_c0_seq1,comp135318_c0_seq1,comp149094_c1_seq1,comp138971_c1_seq13,comp138318_c0_seq2,comp145608_c0_seq4	2.39018	0.0287082	0.102545
GO:0071824	protein-DNA complex subunit organization	biological_process	4	4	0.0159363	167	251	36339	comp129729_c0_seq1,comp103826_c0_seq3,comp114584_c0_seq1,comp147515_c1_seq3	3.46771	0.0290196	0.103356
GO:0030218	erythrocyte differentiation	biological_process	9	3	0.0119522	96	251	36339	comp144427_c1_seq2,comp138451_c0_seq1,comp138442_c0_seq1	4.52428	0.0290814	0.103356
GO:0035270	endocrine system development	biological_process	5	3	0.0119522	96	251	36339	comp131779_c0_seq1,comp140475_c1_seq2,comp140475_c0_seq1	4.52428	0.0290814	0.103356
GO:0043624	cellular protein complex disassembly	biological_process	6	3	0.0119522	96	251	36339	comp142875_c1_seq1,comp147524_c1_seq2,comp144427_c1_seq2	4.52428	0.0290814	0.103356
GO:0001541	ovarian follicle development	biological_process	9	2	0.00796813	39	251	36339	comp142132_c0_seq1,comp135284_c2_seq4	7.42446	0.0297759	0.105691
GO:0031346	positive regulation of cell projection organization	biological_process	6	3	0.0119522	97	251	36339	comp145608_c0_seq4,comp145077_c0_seq3,comp148298_c1_seq2	4.47764	0.0298608	0.10586
GO:0006304	DNA modification	biological_process	7	3	0.0119522	98	251	36339	comp139298_c0_seq1,comp133370_c0_seq10,comp139298_c1_seq1	4.43195	0.0306511	0.108159
GO:0043241	protein complex disassembly	biological_process	5	3	0.0119522	98	251	36339	comp142875_c1_seq1,comp147524_c1_seq2,comp144427_c1_seq2	4.43195	0.0306511	0.108159
GO:0071826	ribonucleoprotein complex subunit organization	biological_process	4	3	0.0119522	98	251	36339	comp144729_c1_seq2,comp132562_c1_seq1,comp133370_c0_seq10	4.43195	0.0306511	0.108159
GO:0006468	protein phosphorylation	biological_process	7	26	0.103586	2552	251	36339	comp145576_c1_seq3,comp145576_c0_seq1,comp143448_c2_seq1,comp141980_c0_seq1,comp147058_c1_seq1,comp142607_c1_seq1,comp149094_c1_seq1,comp130086_c0_seq1,comp146028_c1_seq1,comp137854_c1_seq1,comp138318_c0_seq2,comp147130_c1_seq1,comp147724_c1_seq8,comp144195_c0_seq1,comp138442_c0_seq1,comp126585_c0_seq2,comp145194_c0_seq1,comp134527_c0_seq1,comp142701_c0_seq1,comp145164_c0_seq3,comp128696_c0_seq2,…	1.475	0.0306622	0.108159
GO:0045666	positive regulation of neuron differentiation	biological_process	10	2	0.00796813	40	251	36339	comp140475_c1_seq2,comp140475_c0_seq1	7.23884	0.0312028	0.109792
GO:0008630	intrinsic apoptotic signaling pathway in response to DNA damage	biological_process	10	2	0.00796813	40	251	36339	comp149094_c1_seq1,comp135531_c0_seq2	7.23884	0.0312028	0.109792
GO:0045597	positive regulation of cell differentiation	biological_process	6	6	0.0239044	340	251	36339	comp138971_c1_seq13,comp140475_c1_seq2,comp140475_c0_seq1,comp138442_c0_seq1,comp145608_c0_seq4,comp148298_c1_seq2	2.55489	0.0314327	0.110327
GO:0045786	negative regulation of cell cycle	biological_process	5	6	0.0239044	340	251	36339	comp138442_c0_seq1,comp132720_c0_seq1,comp138050_c0_seq2,comp146902_c0_seq1,comp145608_c0_seq4,comp135284_c2_seq4	2.55489	0.0314327	0.110327
GO:0001104	RNA polymerase II transcription cofactor activity	molecular_function	12	3	0.0117188	104	256	38720	comp144300_c1_seq3,comp146601_c2_seq3,comp129301_c0_seq1	4.36298	0.0319244	0.111913
GO:0034101	erythrocyte homeostasis	biological_process	5	3	0.0119522	100	251	36339	comp144427_c1_seq2,comp138451_c0_seq1,comp138442_c0_seq1	4.34331	0.0322646	0.112966
GO:0046039	GTP metabolic process	biological_process	10	17	0.0677291	1501	251	36339	comp141980_c0_seq1,comp136801_c0_seq2,comp147734_c1_seq3,comp145537_c0_seq1,comp146277_c0_seq2,comp118009_c0_seq1,comp146774_c0_seq10,comp148916_c2_seq2,comp144527_c1_seq1,comp139920_c1_seq2,comp131802_c0_seq1,comp139576_c0_seq1,comp132153_c1_seq1,comp132153_c0_seq1,comp126208_c0_seq2,comp132787_c0_seq1,comp139920_c0_seq3	1.63971	0.0323174	0.113011
GO:0070567	cytidylyltransferase activity	molecular_function	6	1	0.00390625	5	256	38720	comp129487_c0_seq1	30.25	0.0326253	0.113909
GO:2000177	regulation of neural precursor cell proliferation	biological_process	5	2	0.00796813	41	251	36339	comp140475_c1_seq2,comp140475_c0_seq1	7.06229	0.0326563	0.113909
GO:0006275	regulation of DNA replication	biological_process	8	3	0.0119522	101	251	36339	comp114891_c0_seq1,comp114891_c2_seq1,comp114891_c1_seq1	4.3003	0.0330877	0.113909
GO:0004519	endonuclease activity	molecular_function	8	5	0.0195312	268	256	38720	comp141388_c1_seq1,comp127403_c1_seq2,comp149094_c1_seq1,comp147513_c0_seq4,comp135665_c0_seq1	2.82183	0.0333588	0.113909
GO:0051640	organelle localization	biological_process	4	4	0.0159363	175	251	36339	comp143475_c0_seq2,comp138442_c0_seq1,comp131595_c0_seq1,comp133626_c0_seq1	3.30919	0.0336111	0.113909
GO:0016482	cytoplasmic transport	biological_process	6	9	0.0358566	637	251	36339	comp142374_c0_seq2,comp141431_c2_seq1,comp149094_c1_seq1,comp141431_c0_seq1,comp136674_c0_seq2,comp146753_c0_seq3,comp147738_c1_seq1,comp133334_c1_seq1,comp133334_c0_seq1	2.04551	0.0339223	0.113909
GO:0051095	regulation of helicase activity	biological_process	9	1	0.00398406	5	251	36339	comp149094_c1_seq1	28.9554	0.0340639	0.113909
GO:0032071	regulation of endodeoxyribonuclease activity	biological_process	10	1	0.00398406	5	251	36339	comp149094_c1_seq1	28.9554	0.0340639	0.113909
GO:1901655	cellular response to ketone	biological_process	6	1	0.00398406	5	251	36339	comp149094_c1_seq1	28.9554	0.0340639	0.113909
GO:0002317	plasma cell differentiation	biological_process	13	1	0.00398406	5	251	36339	comp139624_c0_seq1	28.9554	0.0340639	0.113909
GO:0001696	gastric acid secretion	biological_process	7	1	0.00398406	5	251	36339	comp121323_c0_seq1	28.9554	0.0340639	0.113909
GO:0031293	membrane protein intracellular domain proteolysis	biological_process	7	1	0.00398406	5	251	36339	comp124101_c0_seq2	28.9554	0.0340639	0.113909
GO:0030854	positive regulation of granulocyte differentiation	biological_process	12	1	0.00398406	5	251	36339	comp138971_c1_seq13	28.9554	0.0340639	0.113909
GO:0030719	P granule organization	biological_process	13	1	0.00398406	5	251	36339	comp133370_c0_seq10	28.9554	0.0340639	0.113909
GO:0046341	CDP-diacylglycerol metabolic process	biological_process	7	1	0.00398406	5	251	36339	comp129487_c0_seq1	28.9554	0.0340639	0.113909
GO:0071780	mitotic cell cycle G2/M transition checkpoint	biological_process	10	1	0.00398406	5	251	36339	comp146902_c0_seq1	28.9554	0.0340639	0.113909
GO:0032070	regulation of deoxyribonuclease activity	biological_process	9	1	0.00398406	5	251	36339	comp149094_c1_seq1	28.9554	0.0340639	0.113909
GO:0016024	CDP-diacylglycerol biosynthetic process	biological_process	8	1	0.00398406	5	251	36339	comp129487_c0_seq1	28.9554	0.0340639	0.113909
GO:1900078	positive regulation of cellular response to insulin stimulus	biological_process	11	1	0.00398406	5	251	36339	comp149094_c1_seq1	28.9554	0.0340639	0.113909
GO:0043031	negative regulation of macrophage activation	biological_process	8	1	0.00398406	5	251	36339	comp121323_c0_seq1	28.9554	0.0340639	0.113909
GO:0048535	lymph node development	biological_process	7	1	0.00398406	5	251	36339	comp139624_c0_seq1	28.9554	0.0340639	0.113909
GO:0060766	negative regulation of androgen receptor signaling pathway	biological_process	9	1	0.00398406	5	251	36339	comp149094_c1_seq1	28.9554	0.0340639	0.113909
GO:0007095	mitotic cell cycle G2/M transition DNA damage checkpoint	biological_process	12	1	0.00398406	5	251	36339	comp146902_c0_seq1	28.9554	0.0340639	0.113909
GO:0090344	negative regulation of cell aging	biological_process	6	1	0.00398406	5	251	36339	comp149094_c1_seq1	28.9554	0.0340639	0.113909
GO:0090075	relaxation of muscle	biological_process	5	1	0.00398406	5	251	36339	comp123517_c0_seq13	28.9554	0.0340639	0.113909
GO:0071816	tail-anchored membrane protein insertion into ER membrane	biological_process	8	1	0.00398406	5	251	36339	comp135531_c0_seq2	28.9554	0.0340639	0.113909
GO:0007442	hindgut morphogenesis	biological_process	8	1	0.00398406	5	251	36339	comp146510_c0_seq1	28.9554	0.0340639	0.113909
GO:0033206	cytokinesis after meiosis	biological_process	6	1	0.00398406	5	251	36339	comp133626_c0_seq1	28.9554	0.0340639	0.113909
GO:0060029	convergent extension involved in organogenesis	biological_process	7	1	0.00398406	5	251	36339	comp138717_c0_seq3	28.9554	0.0340639	0.113909
GO:0033278	cell proliferation in midbrain	biological_process	9	1	0.00398406	5	251	36339	comp142632_c0_seq1	28.9554	0.0340639	0.113909
GO:2000344	positive regulation of acrosome reaction	biological_process	11	1	0.00398406	5	251	36339	comp134527_c0_seq1	28.9554	0.0340639	0.113909
GO:0035337	fatty-acyl-CoA metabolic process	biological_process	6	1	0.00398406	5	251	36339	comp129822_c0_seq1	28.9554	0.0340639	0.113909
GO:0032634	interleukin-5 production	biological_process	4	1	0.00398406	5	251	36339	comp138971_c1_seq13	28.9554	0.0340639	0.113909
GO:0045048	protein insertion into ER membrane	biological_process	7	1	0.00398406	5	251	36339	comp135531_c0_seq2	28.9554	0.0340639	0.113909
GO:0032674	regulation of interleukin-5 production	biological_process	5	1	0.00398406	5	251	36339	comp138971_c1_seq13	28.9554	0.0340639	0.113909
GO:0043353	enucleate erythrocyte differentiation	biological_process	10	1	0.00398406	5	251	36339	comp138442_c0_seq1	28.9554	0.0340639	0.113909
GO:0000395	mRNA 5-splice site recognition	biological_process	14	1	0.00398406	5	251	36339	comp144729_c1_seq2	28.9554	0.0340639	0.113909
GO:0032444	activin responsive factor complex	cellular_component	13	1	0.00421941	4	237	27176	comp147043_c2_seq2	28.6667	0.0344319	0.114598
GO:0005677	chromatin silencing complex	cellular_component	9	1	0.00421941	4	237	27176	comp149094_c1_seq1	28.6667	0.0344319	0.114598
GO:0032133	chromosome passenger complex	cellular_component	10	1	0.00421941	4	237	27176	comp127271_c1_seq1	28.6667	0.0344319	0.114598
GO:0044609	DBIRD complex	cellular_component	5	1	0.00421941	4	237	27176	comp135489_c0_seq2	28.6667	0.0344319	0.114598
GO:1901068	guanosine-containing compound metabolic process	biological_process	9	17	0.0677291	1525	251	36339	comp141980_c0_seq1,comp136801_c0_seq2,comp147734_c1_seq3,comp145537_c0_seq1,comp146277_c0_seq2,comp118009_c0_seq1,comp146774_c0_seq10,comp148916_c2_seq2,comp144527_c1_seq1,comp139920_c1_seq2,comp131802_c0_seq1,comp139576_c0_seq1,comp132153_c1_seq1,comp132153_c0_seq1,comp126208_c0_seq2,comp132787_c0_seq1,comp139920_c0_seq3	1.61391	0.0366776	0.121928
GO:0051641	cellular localization	biological_process	3	23	0.0916335	2233	251	36339	comp141980_c0_seq1,comp138860_c1_seq1,comp132562_c1_seq1,comp142374_c0_seq2,comp141431_c2_seq1,comp149094_c1_seq1,comp135531_c0_seq2,comp147248_c0_seq1,comp141431_c0_seq1,comp136674_c0_seq2,comp146753_c0_seq3,comp146774_c0_seq10,comp147738_c1_seq1,comp143475_c0_seq2,comp138442_c0_seq1,comp126585_c0_seq2,comp144921_c0_seq1,comp134527_c0_seq1,comp133334_c1_seq1,comp133334_c0_seq1,comp131595_c0_seq1…	1.49121	0.0367297	0.121958
GO:0060675	ureteric bud morphogenesis	biological_process	8	2	0.00796813	44	251	36339	comp140475_c1_seq2,comp140475_c0_seq1	6.58077	0.0371718	0.122563
GO:0019218	regulation of steroid metabolic process	biological_process	6	2	0.00796813	44	251	36339	comp149094_c1_seq1,comp123517_c0_seq13	6.58077	0.0371718	0.122563
GO:0042491	auditory receptor cell differentiation	biological_process	11	2	0.00796813	44	251	36339	comp130640_c0_seq1,comp123517_c0_seq13	6.58077	0.0371718	0.122563
GO:0035137	hindlimb morphogenesis	biological_process	7	2	0.00796813	44	251	36339	comp140475_c1_seq2,comp140475_c0_seq1	6.58077	0.0371718	0.122563
GO:0072009	nephron epithelium development	biological_process	9	2	0.00796813	44	251	36339	comp140475_c1_seq2,comp140475_c0_seq1	6.58077	0.0371718	0.122563
GO:0031330	negative regulation of cellular catabolic process	biological_process	6	2	0.00796813	44	251	36339	comp135531_c0_seq2,comp131385_c0_seq1	6.58077	0.0371718	0.122563
GO:0002573	myeloid leukocyte differentiation	biological_process	9	3	0.0119522	106	251	36339	comp138971_c1_seq13,comp139624_c0_seq1,comp138442_c0_seq1	4.09746	0.0373661	0.122917
GO:0010720	positive regulation of cell development	biological_process	7	3	0.0119522	106	251	36339	comp138971_c1_seq13,comp145608_c0_seq4,comp148298_c1_seq2	4.09746	0.0373661	0.122917
GO:0051960	regulation of nervous system development	biological_process	6	6	0.0239044	355	251	36339	comp135318_c0_seq1,comp138318_c0_seq2,comp140475_c1_seq2,comp140475_c0_seq1,comp145608_c0_seq4,comp148298_c1_seq2	2.44693	0.0375447	0.123361
GO:0046943	carboxylic acid transmembrane transporter activity	molecular_function	11	3	0.0117188	111	256	38720	comp144909_c1_seq1,comp136172_c0_seq1,comp135605_c0_seq2	4.08784	0.0376157	0.123451
GO:0005342	organic acid transmembrane transporter activity	molecular_function	8	3	0.0117188	112	256	38720	comp144909_c1_seq1,comp136172_c0_seq1,comp135605_c0_seq2	4.05134	0.0384682	0.126103
GO:0007052	mitotic spindle organization	biological_process	8	2	0.00796813	45	251	36339	comp126585_c0_seq2,comp132787_c0_seq1	6.43453	0.0387272	0.126805
GO:0070742	C2H2 zinc finger domain binding	molecular_function	4	1	0.00390625	6	256	38720	comp138971_c1_seq13	25.2083	0.039022	0.127181
GO:0008143	poly(A) RNA binding	molecular_function	7	1	0.00390625	6	256	38720	comp131385_c0_seq1	25.2083	0.039022	0.127181
GO:0004144	diacylglycerol O-acyltransferase activity	molecular_function	8	1	0.00390625	6	256	38720	comp129822_c0_seq1	25.2083	0.039022	0.127181
GO:0015355	secondary active monocarboxylate transmembrane transporter activity	molecular_function	13	1	0.00390625	6	256	38720	comp144909_c1_seq1	25.2083	0.039022	0.127181
GO:0035113	embryonic appendage morphogenesis	biological_process	6	3	0.0119522	108	251	36339	comp138971_c1_seq13,comp140475_c1_seq2,comp140475_c0_seq1	4.02158	0.0391528	0.127461
GO:0045860	positive regulation of protein kinase activity	biological_process	10	5	0.0199203	270	251	36339	comp141980_c0_seq1,comp149094_c1_seq1,comp138318_c0_seq2,comp134527_c0_seq1,comp120767_c0_seq2	2.68105	0.0400942	0.129198
GO:0060350	endochondral bone morphogenesis	biological_process	9	2	0.00796813	46	251	36339	comp132811_c1_seq3,comp134347_c1_seq4	6.29465	0.0403071	0.129198
GO:0022600	digestive system process	biological_process	4	2	0.00796813	46	251	36339	comp121323_c0_seq1,comp123517_c0_seq13	6.29465	0.0403071	0.129198
GO:0007569	cell aging	biological_process	4	2	0.00796813	46	251	36339	comp138257_c2_seq1,comp149094_c1_seq1	6.29465	0.0403071	0.129198
GO:0005083	small GTPase regulator activity	molecular_function	14	9	0.0351562	688	256	38720	comp141980_c0_seq1,comp136801_c0_seq2,comp145537_c0_seq1,comp146774_c0_seq10,comp144527_c1_seq1,comp131802_c0_seq1,comp139576_c0_seq1,comp126208_c0_seq2,comp132787_c0_seq1	1.97856	0.0405378	0.129198
GO:0035358	regulation of peroxisome proliferator activated receptor signaling pathway	biological_process	7	1	0.00398406	6	251	36339	comp149094_c1_seq1	24.1295	0.0407368	0.129198
GO:0000289	nuclear-transcribed mRNA poly(A) tail shortening	biological_process	11	1	0.00398406	6	251	36339	comp131385_c0_seq1	24.1295	0.0407368	0.129198
GO:1901419	regulation of response to alcohol	biological_process	5	1	0.00398406	6	251	36339	comp149094_c1_seq1	24.1295	0.0407368	0.129198
GO:0033145	positive regulation of intracellular steroid hormone receptor signaling pathway	biological_process	8	1	0.00398406	6	251	36339	comp137841_c1_seq1	24.1295	0.0407368	0.129198
GO:0032656	regulation of interleukin-13 production	biological_process	5	1	0.00398406	6	251	36339	comp138971_c1_seq13	24.1295	0.0407368	0.129198
GO:0033148	positive regulation of intracellular estrogen receptor signaling pathway	biological_process	9	1	0.00398406	6	251	36339	comp137841_c1_seq1	24.1295	0.0407368	0.129198
GO:0006925	inflammatory cell apoptotic process	biological_process	7	1	0.00398406	6	251	36339	comp149094_c1_seq1	24.1295	0.0407368	0.129198
GO:0032616	interleukin-13 production	biological_process	4	1	0.00398406	6	251	36339	comp138971_c1_seq13	24.1295	0.0407368	0.129198
GO:0021999	neural plate anterior/posterior regionalization	biological_process	7	1	0.00398406	6	251	36339	comp133680_c0_seq1	24.1295	0.0407368	0.129198
GO:0021943	formation of radial glial scaffolds	biological_process	11	1	0.00398406	6	251	36339	comp138971_c1_seq13	24.1295	0.0407368	0.129198
GO:0060971	embryonic heart tube left/right pattern formation	biological_process	9	1	0.00398406	6	251	36339	comp147043_c2_seq2	24.1295	0.0407368	0.129198
GO:0045475	locomotor rhythm	biological_process	6	1	0.00398406	6	251	36339	comp123517_c0_seq13	24.1295	0.0407368	0.129198
GO:0060034	notochord cell differentiation	biological_process	8	1	0.00398406	6	251	36339	comp138223_c0_seq1	24.1295	0.0407368	0.129198
GO:0001542	ovulation from ovarian follicle	biological_process	9	1	0.00398406	6	251	36339	comp149094_c1_seq1	24.1295	0.0407368	0.129198
GO:0007494	midgut development	biological_process	7	1	0.00398406	6	251	36339	comp146510_c0_seq1	24.1295	0.0407368	0.129198
GO:0033574	response to testosterone stimulus	biological_process	6	1	0.00398406	6	251	36339	comp149094_c1_seq1	24.1295	0.0407368	0.129198
GO:0031440	regulation of mRNA 3-end processing	biological_process	10	1	0.00398406	6	251	36339	comp131385_c0_seq1	24.1295	0.0407368	0.129198
GO:0060973	cell migration involved in heart development	biological_process	8	1	0.00398406	6	251	36339	comp138717_c0_seq3	24.1295	0.0407368	0.129198
GO:0070925	organelle assembly	biological_process	4	3	0.0119522	110	251	36339	comp126585_c0_seq2,comp127271_c1_seq1,comp132787_c0_seq1	3.94846	0.0409824	0.129831
GO:0050839	cell adhesion molecule binding	molecular_function	3	2	0.0078125	49	256	38720	comp148390_c0_seq1,comp147004_c1_seq2	6.17347	0.0417801	0.132181
GO:0004518	nuclease activity	molecular_function	7	7	0.0273438	481	256	38720	comp141388_c1_seq1,comp127403_c1_seq2,comp149094_c1_seq1,comp139901_c1_seq1,comp147272_c0_seq1,comp147513_c0_seq4,comp135665_c0_seq1	2.20114	0.0418216	0.132181
GO:0034453	microtubule anchoring	biological_process	7	2	0.00796813	47	251	36339	comp138442_c0_seq1,comp126585_c0_seq2	6.16072	0.041911	0.132181
GO:0030042	actin filament depolymerization	biological_process	8	2	0.00796813	47	251	36339	comp147524_c1_seq2,comp144427_c1_seq2	6.16072	0.041911	0.132181
GO:0016071	mRNA metabolic process	biological_process	7	7	0.0278884	461	251	36339	comp144729_c1_seq2,comp118767_c0_seq1,comp132562_c1_seq1,comp139901_c1_seq1,comp131385_c0_seq1,comp131597_c0_seq1,comp149126_c3_seq1	2.19835	0.042013	0.132355
GO:0016324	apical plasma membrane	cellular_component	6	4	0.0168776	150	237	27176	comp139884_c1_seq2,comp122263_c0_seq1,comp147382_c1_seq1,comp123517_c0_seq13	3.05778	0.042695	0.134256
GO:0071818	BAT3 complex	cellular_component	10	1	0.00421941	5	237	27176	comp135531_c0_seq2	22.9333	0.0428538	0.134256
GO:0072379	ER membrane insertion complex	cellular_component	9	1	0.00421941	5	237	27176	comp135531_c0_seq2	22.9333	0.0428538	0.134256
GO:0033391	chromatoid body	cellular_component	8	1	0.00421941	5	237	27176	comp133370_c0_seq10	22.9333	0.0428538	0.134256
GO:0042613	MHC class II protein complex	cellular_component	7	1	0.00421941	5	237	27176	comp143616_c0_seq1	22.9333	0.0428538	0.134256
GO:0045639	positive regulation of myeloid cell differentiation	biological_process	10	2	0.00796813	48	251	36339	comp138971_c1_seq13,comp138442_c0_seq1	6.03237	0.0435385	0.13625
GO:0008514	organic anion transmembrane transporter activity	molecular_function	10	3	0.0117188	118	256	38720	comp144909_c1_seq1,comp136172_c0_seq1,comp135605_c0_seq2	3.84534	0.0437889	0.136883
GO:0016301	kinase activity	molecular_function	6	29	0.113281	3149	256	38720	comp145576_c1_seq3,comp145576_c0_seq1,comp143448_c2_seq1,comp142897_c0_seq2,comp141980_c0_seq1,comp147058_c1_seq1,comp142607_c1_seq1,comp137841_c1_seq1,comp149094_c1_seq1,comp130086_c0_seq1,comp146028_c1_seq1,comp137854_c1_seq1,comp138318_c0_seq2,comp147130_c1_seq1,comp147724_c1_seq8,comp144195_c0_seq1,comp138442_c0_seq1,comp126585_c0_seq2,comp145194_c0_seq1,comp134527_c0_seq1,comp142701_c0_seq1,…	1.3929	0.0439605	0.137267
GO:0015296	anion:cation symporter activity	molecular_function	11	2	0.0078125	51	256	38720	comp146253_c2_seq1,comp146253_c1_seq1	5.93137	0.0449121	0.139989
GO:1901880	negative regulation of protein depolymerization	biological_process	9	2	0.00796813	49	251	36339	comp147524_c1_seq2,comp144427_c1_seq2	5.90926	0.0451892	0.139989
GO:0051100	negative regulation of binding	biological_process	4	2	0.00796813	49	251	36339	comp138971_c1_seq13,comp126585_c0_seq2	5.90926	0.0451892	0.139989
GO:0030071	regulation of mitotic metaphase/anaphase transition	biological_process	10	2	0.00796813	49	251	36339	comp138442_c0_seq1,comp132720_c0_seq1	5.90926	0.0451892	0.139989
GO:0046632	alpha-beta T cell differentiation	biological_process	11	2	0.00796813	49	251	36339	comp138971_c1_seq13,comp139624_c0_seq1	5.90926	0.0451892	0.139989
GO:0030512	negative regulation of transforming growth factor beta receptor signaling pathway	biological_process	10	2	0.00796813	49	251	36339	comp149094_c1_seq1,comp145608_c0_seq4	5.90926	0.0451892	0.139989
GO:0031369	translation initiation factor binding	molecular_function	3	1	0.00390625	7	256	38720	comp131385_c0_seq1	21.6071	0.0453765	0.139989
GO:0004467	long-chain fatty acid-CoA ligase activity	molecular_function	10	1	0.00390625	7	256	38720	comp145796_c0_seq3	21.6071	0.0453765	0.139989
GO:0070016	armadillo repeat domain binding	molecular_function	4	1	0.00390625	7	256	38720	comp138971_c1_seq13	21.6071	0.0453765	0.139989
GO:0045236	CXCR chemokine receptor binding	molecular_function	6	1	0.00390625	7	256	38720	comp121323_c0_seq1	21.6071	0.0453765	0.139989
GO:0004849	uridine kinase activity	molecular_function	12	1	0.00390625	7	256	38720	comp142897_c0_seq2	21.6071	0.0453765	0.139989
GO:0001085	RNA polymerase II transcription factor binding	molecular_function	4	2	0.0078125	52	256	38720	comp144300_c1_seq3,comp138442_c0_seq1	5.81731	0.0465097	0.140896
GO:0001076	RNA polymerase II transcription factor binding transcription factor activity	molecular_function	11	3	0.0117188	121	256	38720	comp144300_c1_seq3,comp146601_c2_seq3,comp129301_c0_seq1	3.75	0.0465797	0.140896
GO:0032006	regulation of TOR signaling cascade	biological_process	7	2	0.00796813	50	251	36339	comp149094_c1_seq1,comp147734_c1_seq3	5.79108	0.0468628	0.140896
GO:0042475	odontogenesis of dentin-containing tooth	biological_process	8	2	0.00796813	50	251	36339	comp138971_c1_seq13,comp139624_c0_seq1	5.79108	0.0468628	0.140896
GO:0043242	negative regulation of protein complex disassembly	biological_process	7	2	0.00796813	50	251	36339	comp147524_c1_seq2,comp144427_c1_seq2	5.79108	0.0468628	0.140896
GO:0032262	pyrimidine nucleotide salvage	biological_process	10	1	0.00398406	7	251	36339	comp142897_c0_seq2	20.6824	0.0473637	0.140896
GO:2000055	positive regulation of Wnt receptor signaling pathway involved in dorsal/ventral axis specification	biological_process	10	1	0.00398406	7	251	36339	comp148298_c1_seq2	20.6824	0.0473637	0.140896
GO:0042987	amyloid precursor protein catabolic process	biological_process	6	1	0.00398406	7	251	36339	comp124101_c0_seq2	20.6824	0.0473637	0.140896
GO:0044206	UMP salvage	biological_process	12	1	0.00398406	7	251	36339	comp142897_c0_seq2	20.6824	0.0473637	0.140896
GO:1901862	negative regulation of muscle tissue development	biological_process	6	1	0.00398406	7	251	36339	comp138971_c1_seq13	20.6824	0.0473637	0.140896
GO:0032525	somite rostral/caudal axis specification	biological_process	8	1	0.00398406	7	251	36339	comp147043_c2_seq2	20.6824	0.0473637	0.140896
GO:2000053	regulation of Wnt receptor signaling pathway involved in dorsal/ventral axis specification	biological_process	9	1	0.00398406	7	251	36339	comp148298_c1_seq2	20.6824	0.0473637	0.140896
GO:0006699	bile acid biosynthetic process	biological_process	9	1	0.00398406	7	251	36339	comp149094_c1_seq1	20.6824	0.0473637	0.140896
GO:0023019	signal transduction involved in regulation of gene expression	biological_process	6	1	0.00398406	7	251	36339	comp132811_c1_seq3	20.6824	0.0473637	0.140896
GO:0045843	negative regulation of striated muscle tissue development	biological_process	9	1	0.00398406	7	251	36339	comp138971_c1_seq13	20.6824	0.0473637	0.140896
GO:0030223	neutrophil differentiation	biological_process	11	1	0.00398406	7	251	36339	comp138971_c1_seq13	20.6824	0.0473637	0.140896
GO:0032344	regulation of aldosterone metabolic process	biological_process	8	1	0.00398406	7	251	36339	comp123517_c0_seq13	20.6824	0.0473637	0.140896
GO:0008655	pyrimidine-containing compound salvage	biological_process	6	1	0.00398406	7	251	36339	comp142897_c0_seq2	20.6824	0.0473637	0.140896
GO:0010138	pyrimidine ribonucleotide salvage	biological_process	11	1	0.00398406	7	251	36339	comp142897_c0_seq2	20.6824	0.0473637	0.140896
GO:0031507	heterochromatin assembly	biological_process	10	1	0.00398406	7	251	36339	comp138257_c2_seq1	20.6824	0.0473637	0.140896
GO:0060033	anatomical structure regression	biological_process	5	1	0.00398406	7	251	36339	comp138971_c1_seq13	20.6824	0.0473637	0.140896
GO:0060897	neural plate regionalization	biological_process	6	1	0.00398406	7	251	36339	comp133680_c0_seq1	20.6824	0.0473637	0.140896
GO:0060613	fat pad development	biological_process	7	1	0.00398406	7	251	36339	comp129822_c0_seq1	20.6824	0.0473637	0.140896
GO:0072114	pronephros morphogenesis	biological_process	9	1	0.00398406	7	251	36339	comp138451_c0_seq1	20.6824	0.0473637	0.140896
GO:0060710	chorio-allantoic fusion	biological_process	11	1	0.00398406	7	251	36339	comp138971_c1_seq13	20.6824	0.0473637	0.140896
GO:0044211	CTP salvage	biological_process	12	1	0.00398406	7	251	36339	comp142897_c0_seq2	20.6824	0.0473637	0.140896
GO:0045932	negative regulation of muscle contraction	biological_process	7	1	0.00398406	7	251	36339	comp123517_c0_seq13	20.6824	0.0473637	0.140896
GO:0060561	apoptotic process involved in morphogenesis	biological_process	7	1	0.00398406	7	251	36339	comp138971_c1_seq13	20.6824	0.0473637	0.140896
GO:0061001	regulation of dendritic spine morphogenesis	biological_process	14	1	0.00398406	7	251	36339	comp148298_c1_seq2	20.6824	0.0473637	0.140896
GO:0090007	regulation of mitotic anaphase	biological_process	10	1	0.00398406	7	251	36339	comp140288_c0_seq1	20.6824	0.0473637	0.140896
GO:0008078	mesodermal cell migration	biological_process	10	1	0.00398406	7	251	36339	comp137758_c0_seq1	20.6824	0.0473637	0.140896
GO:0072178	nephric duct morphogenesis	biological_process	6	1	0.00398406	7	251	36339	comp138451_c0_seq1	20.6824	0.0473637	0.140896
GO:0006290	pyrimidine dimer repair	biological_process	8	1	0.00398406	7	251	36339	comp149094_c1_seq1	20.6824	0.0473637	0.140896
GO:0048340	paraxial mesoderm morphogenesis	biological_process	6	1	0.00398406	7	251	36339	comp138971_c1_seq13	20.6824	0.0473637	0.140896
GO:0045177	apical part of cell	cellular_component	3	5	0.021097	225	237	27176	comp139884_c1_seq2,comp122263_c0_seq1,comp147382_c1_seq1,comp131595_c0_seq1,comp123517_c0_seq13	2.54815	0.047802	0.14205
GO:0090263	positive regulation of canonical Wnt receptor signaling pathway	biological_process	9	2	0.00796813	51	251	36339	comp147693_c0_seq3,comp148298_c1_seq2	5.67753	0.0485588	0.144148
GO:0008022	protein C-terminus binding	molecular_function	3	3	0.0117188	124	256	38720	comp142374_c0_seq2,comp149094_c1_seq1,comp124860_c0_seq2	3.65927	0.0494562	0.146658
GO:0032984	macromolecular complex disassembly	biological_process	4	3	0.0119522	119	251	36339	comp142875_c1_seq1,comp147524_c1_seq2,comp144427_c1_seq2	3.64984	0.0497369	0.147269
GO:0004520	endodeoxyribonuclease activity	molecular_function	9	2	0.0078125	54	256	38720	comp149094_c1_seq1,comp147513_c0_seq4	5.60185	0.0497665	0.147269
GO:0008284	positive regulation of cell proliferation	biological_process	5	6	0.0239044	381	251	36339	comp149094_c1_seq1,comp138971_c1_seq13,comp131906_c0_seq1,comp121323_c0_seq1,comp134527_c0_seq1,comp120767_c0_seq2	2.27995	0.0498368	0.147323

## Sheet: KO T1 stage
Pathway_id	Pathway_name	Pathway_class	Num_of_symbols_in_list_in_KEGG	Percentage_of_symbols_in_list	Num_of_symbols_in_bglist_in_KEGG	Num_of_symbols_in_list	Num_of_symbols_in_bglist	Symbols_in_list	Fold_enrichment	Pvalue	FDR
ko04110	Cell cycle	Cell growth and death	12	0.184615	199	65	8483	comp145576_c0_seq1,comp142205_c0_seq1,comp134874_c0_seq2,comp137317_c1_seq1,comp137841_c1_seq1,comp146028_c1_seq1,comp140288_c0_seq1,comp138442_c0_seq1,comp145164_c0_seq3,comp142701_c1_seq2,comp113339_c0_seq1,comp114891_c2_seq1	7.86981	2.1291e-08	2.93815e-06
ko04916	Melanogenesis	Endocrine system	6	0.0923077	119	65	8483	comp143627_c0_seq1,comp141980_c0_seq1,comp141685_c0_seq1,comp147058_c1_seq1,comp146028_c1_seq1,comp138971_c1_seq13	6.58022	0.000263223	0.0178804
ko05166	HTLV-I infection	Infectious diseases Viral	9	0.138462	314	65	8483	comp142205_c0_seq1,comp134874_c0_seq2,comp141980_c0_seq1,comp141685_c0_seq1,comp147058_c1_seq1,comp143616_c0_seq1,comp146028_c1_seq1,comp138442_c0_seq1,comp113339_c0_seq1	3.74067	0.000464014	0.0178804
ko04310	Wnt signaling pathway	Signal transduction	7	0.107692	190	65	8483	comp132811_c1_seq3,comp143627_c0_seq1,comp141980_c0_seq1,comp141685_c0_seq1,comp147058_c1_seq1,comp146028_c1_seq1,comp138971_c1_seq13	4.80818	0.000518272	0.0178804
ko04113	Meiosis - yeast	Cell growth and death	5	0.0769231	103	65	8483	comp142205_c0_seq1,comp137317_c1_seq1,comp147058_c1_seq1,comp140288_c0_seq1,comp114891_c2_seq1	6.33532	0.00105498	0.0264999
ko04340	Hedgehog signaling pathway	Signal transduction	4	0.0615385	61	65	8483	comp141980_c0_seq1,comp141685_c0_seq1,comp147058_c1_seq1,comp146028_c1_seq1	8.55788	0.00115217	0.0264999
ko05217	Basal cell carcinoma	Cancers Specific types	4	0.0615385	67	65	8483	comp143627_c0_seq1,comp141980_c0_seq1,comp141685_c0_seq1,comp146028_c1_seq1	7.7915	0.00163138	0.0321614
ko05210	Colorectal cancer	Cancers Specific types	4	0.0615385	83	65	8483	comp143627_c0_seq1,comp146028_c1_seq1,comp138971_c1_seq13,comp128102_c0_seq1	6.28953	0.00354855	0.0583325
ko04390	Hippo signaling pathway	Signal transduction	6	0.0923077	203	65	8483	comp143627_c0_seq1,comp141980_c0_seq1,comp141685_c0_seq1,comp146028_c1_seq1,comp138971_c1_seq13,comp128102_c0_seq1	3.85737	0.00398653	0.0583325
ko03018	RNA degradation	Folding, sorting and degradation	5	0.0769231	142	65	8483	comp142979_c0_seq1,comp148517_c0_seq1,comp147272_c0_seq1,comp131385_c0_seq1,comp138050_c0_seq2	4.59534	0.00422699	0.0583325
ko05200	Pathways in cancer	Cancers Overview	8	0.123077	387	65	8483	comp143627_c0_seq1,comp141980_c0_seq1,comp141685_c0_seq1,comp137841_c1_seq1,comp146028_c1_seq1,comp138971_c1_seq13,comp138442_c0_seq1,comp128102_c0_seq1	2.69783	0.00702419	0.0881216
ko05169	Epstein-Barr virus infection	Infectious diseases Viral	7	0.107692	310	65	8483	comp147058_c1_seq1,comp137841_c1_seq1,comp146028_c1_seq1,comp145700_c0_seq1,comp138442_c0_seq1,comp128696_c0_seq2,comp142701_c1_seq2	2.94695	0.00767007	0.0882058
ko05322	Systemic lupus erythematosus	Immune diseases	3	0.0461538	56	65	8483	comp143616_c0_seq1,comp103826_c0_seq3,comp114584_c0_seq1	6.99148	0.00876527	0.0908882
ko05168	Herpes simplex infection	Infectious diseases Viral	6	0.0923077	243	65	8483	comp144729_c1_seq2,comp118767_c0_seq1,comp143616_c0_seq1,comp137841_c1_seq1,comp145700_c0_seq1,comp135526_c0_seq3	3.22241	0.00922054	0.0908882
ko05215	Prostate cancer	Cancers Specific types	4	0.0615385	113	65	8483	comp143627_c0_seq1,comp146028_c1_seq1,comp138971_c1_seq13,comp138442_c0_seq1	4.61974	0.0103769	0.0954674
ko05213	Endometrial cancer	Cancers Specific types	3	0.0461538	73	65	8483	comp143627_c0_seq1,comp146028_c1_seq1,comp138971_c1_seq13	5.36333	0.0178582	0.139974
ko05203	Viral carcinogenesis	Cancers Overview	6	0.0923077	283	65	8483	comp142205_c0_seq1,comp147058_c1_seq1,comp137841_c1_seq1,comp138442_c0_seq1,comp103826_c0_seq3,comp142701_c1_seq2	2.76695	0.0180732	0.139974
ko04111	Cell cycle - yeast	Cell growth and death	4	0.0615385	134	65	8483	comp142205_c0_seq1,comp137317_c1_seq1,comp140288_c0_seq1,comp114891_c2_seq1	3.89575	0.0182575	0.139974
ko05310	Asthma	Immune diseases	1	0.0153846	3	65	8483	comp143616_c0_seq1	43.5026	0.0228088	0.165664
ko04114	Oocyte meiosis	Cell growth and death	4	0.0615385	151	65	8483	comp142205_c0_seq1,comp134874_c0_seq2,comp147058_c1_seq1,comp113339_c0_seq1	3.45716	0.0267572	0.184625
ko04914	Progesterone-mediated oocyte maturation	Endocrine system	3	0.0461538	96	65	8483	comp145576_c0_seq1,comp147058_c1_seq1,comp142701_c1_seq2	4.07837	0.0360544	0.232793
ko04320	Dorso-ventral axis formation	Development	2	0.0307692	40	65	8483	comp139488_c2_seq2,comp133626_c0_seq1	6.52538	0.0371119	0.232793
ko04913	Ovarian steroidogenesis	Endocrine system	2	0.0307692	41	65	8483	comp147058_c1_seq1,comp142132_c0_seq1	6.36623	0.0388184	0.23291
ko04911	Insulin secretion	Endocrine system	3	0.0461538	105	65	8483	comp147058_c1_seq1,comp109974_c0_seq2,comp123517_c0_seq13	3.72879	0.044992	0.258704
ko04514	Cell adhesion molecules (CAMs)	Signaling molecules and interaction	3	0.0461538	107	65	8483	comp143616_c0_seq1,comp126765_c2_seq8,comp146712_c2_seq7	3.65909	0.0471122	0.260059

## Sheet: GO T2 stage
GO_id	GO_term	GO_category	GO_rank	Num_of_symbols_in_list_in_GO	Percentage_of_symbols_in_list	Num_of_symbols_in_bglist_in_GO	Num_of_symbols_in_list	Num_of_symbols_in_bglist	Symbols_in_list	Fold_enrichment	Pvalue	FDR
GO:0046688	response to copper ion	biological_process	5	3	0.0588235	14	51	36339	comp140138_c1_seq1,comp140138_c3_seq1,comp140138_c2_seq1	152.685	9.37606e-07	0.00120013
GO:0031018	endocrine pancreas development	biological_process	7	3	0.0588235	27	51	36339	comp141581_c0_seq2,comp138333_c0_seq1,comp149323_c1_seq7	79.1699	7.43794e-06	0.00476028
GO:0044212	transcription regulatory region DNA binding	molecular_function	6	5	0.0961538	287	52	38720	comp141581_c0_seq2,comp142808_c0_seq1,comp138333_c0_seq1,comp142113_c0_seq2,comp149323_c1_seq7	12.9724	4.22282e-05	0.0108642
GO:0045471	response to ethanol	biological_process	5	3	0.0588235	48	51	36339	comp140138_c1_seq1,comp140138_c3_seq1,comp140138_c2_seq1	44.5331	4.3077e-05	0.0108642
GO:0040007	growth	biological_process	1	7	0.137255	719	51	36339	comp128377_c0_seq1,comp142458_c0_seq1,comp141581_c0_seq2,comp133940_c1_seq5,comp137410_c0_seq1,comp147674_c1_seq1,comp147581_c1_seq3	6.937	6.26647e-05	0.0108642
GO:0000975	regulatory region DNA binding	molecular_function	5	5	0.0961538	312	52	38720	comp141581_c0_seq2,comp142808_c0_seq1,comp138333_c0_seq1,comp142113_c0_seq2,comp149323_c1_seq7	11.9329	6.26941e-05	0.0108642
GO:0001067	regulatory region nucleic acid binding	molecular_function	4	5	0.0961538	312	52	38720	comp141581_c0_seq2,comp142808_c0_seq1,comp138333_c0_seq1,comp142113_c0_seq2,comp149323_c1_seq7	11.9329	6.26941e-05	0.0108642
GO:1901700	response to oxygen-containing compound	biological_process	3	6	0.117647	497	51	36339	comp128377_c0_seq1,comp141581_c0_seq2,comp140138_c1_seq1,comp140138_c3_seq1,comp140138_c2_seq1,comp148989_c1_seq3	8.60196	6.79012e-05	0.0108642
GO:0031016	pancreas development	biological_process	6	3	0.0588235	73	51	36339	comp141581_c0_seq2,comp138333_c0_seq1,comp149323_c1_seq7	29.282	0.000151122	0.0214929
GO:0044271	cellular nitrogen compound biosynthetic process	biological_process	4	17	0.333333	4802	51	36339	comp140684_c0_seq1,comp142458_c0_seq1,comp141581_c0_seq2,comp143484_c0_seq14,comp142808_c0_seq1,comp139271_c0_seq2,comp133502_c0_seq1,comp142277_c0_seq17,comp133940_c1_seq5,comp131397_c0_seq1,comp138333_c0_seq1,comp147508_c1_seq3,comp142113_c0_seq2,comp137203_c0_seq4,comp141944_c0_seq1,comp149323_c1_seq7,comp122592_c1_seq1	2.52249	0.000186835	0.0233205
GO:0007379	segment specification	biological_process	7	2	0.0392157	15	51	36339	comp128056_c0_seq1,comp133502_c0_seq1	95.0039	0.00020041	0.0233205
GO:0010035	response to inorganic substance	biological_process	3	4	0.0784314	219	51	36339	comp140138_c1_seq1,comp140138_c3_seq1,comp140138_c2_seq1,comp148989_c1_seq3	13.0142	0.000256865	0.027399
GO:0045892	negative regulation of transcription, DNA-dependent	biological_process	10	6	0.117647	666	51	36339	comp141581_c0_seq2,comp143484_c0_seq14,comp133502_c0_seq1,comp133940_c1_seq5,comp142113_c0_seq2,comp122592_c1_seq1	6.41918	0.000331108	0.0298001
GO:0035270	endocrine system development	biological_process	5	3	0.0588235	96	51	36339	comp141581_c0_seq2,comp138333_c0_seq1,comp149323_c1_seq7	22.2665	0.000339368	0.0298001
GO:0007275	multicellular organismal development	biological_process	3	15	0.294118	4147	51	36339	comp128377_c0_seq1,comp136589_c0_seq1,comp142458_c0_seq1,comp141581_c0_seq2,comp128056_c0_seq1,comp142808_c0_seq1,comp133502_c0_seq1,comp142277_c0_seq17,comp147470_c0_seq4,comp133940_c1_seq5,comp138333_c0_seq1,comp137203_c0_seq4,comp141944_c0_seq1,comp147674_c1_seq1,comp149323_c1_seq7	2.57727	0.000405561	0.0298001
GO:0051253	negative regulation of RNA metabolic process	biological_process	8	6	0.117647	694	51	36339	comp141581_c0_seq2,comp143484_c0_seq14,comp133502_c0_seq1,comp133940_c1_seq5,comp142113_c0_seq2,comp122592_c1_seq1	6.1602	0.000411874	0.0298001
GO:0006355	regulation of transcription, DNA-dependent	biological_process	9	14	0.27451	3699	51	36339	comp141581_c0_seq2,comp143484_c0_seq14,comp142808_c0_seq1,comp133502_c0_seq1,comp142277_c0_seq17,comp133940_c1_seq5,comp131397_c0_seq1,comp138333_c0_seq1,comp147508_c1_seq3,comp142113_c0_seq2,comp137203_c0_seq4,comp141944_c0_seq1,comp149323_c1_seq7,comp122592_c1_seq1	2.69679	0.00042362	0.0298001
GO:0019438	aromatic compound biosynthetic process	biological_process	4	16	0.313725	4693	51	36339	comp140684_c0_seq1,comp141581_c0_seq2,comp143484_c0_seq14,comp142808_c0_seq1,comp139271_c0_seq2,comp133502_c0_seq1,comp142277_c0_seq17,comp133940_c1_seq5,comp131397_c0_seq1,comp138333_c0_seq1,comp147508_c1_seq3,comp142113_c0_seq2,comp137203_c0_seq4,comp141944_c0_seq1,comp149323_c1_seq7,comp122592_c1_seq1	2.42925	0.000477329	0.0298001
GO:2001141	regulation of RNA biosynthetic process	biological_process	8	14	0.27451	3749	51	36339	comp141581_c0_seq2,comp143484_c0_seq14,comp142808_c0_seq1,comp133502_c0_seq1,comp142277_c0_seq17,comp133940_c1_seq5,comp131397_c0_seq1,comp138333_c0_seq1,comp147508_c1_seq3,comp142113_c0_seq2,comp137203_c0_seq4,comp141944_c0_seq1,comp149323_c1_seq7,comp122592_c1_seq1	2.66082	0.000485795	0.0298001
GO:0009952	anterior/posterior pattern specification	biological_process	6	4	0.0784314	262	51	36339	comp141581_c0_seq2,comp128056_c0_seq1,comp133502_c0_seq1,comp141944_c0_seq1	10.8783	0.000505675	0.0298001
GO:0018130	heterocycle biosynthetic process	biological_process	4	16	0.313725	4726	51	36339	comp140684_c0_seq1,comp141581_c0_seq2,comp143484_c0_seq14,comp142808_c0_seq1,comp139271_c0_seq2,comp133502_c0_seq1,comp142277_c0_seq17,comp133940_c1_seq5,comp131397_c0_seq1,comp138333_c0_seq1,comp147508_c1_seq3,comp142113_c0_seq2,comp137203_c0_seq4,comp141944_c0_seq1,comp149323_c1_seq7,comp122592_c1_seq1	2.41229	0.000516573	0.0298001
GO:0043565	sequence-specific DNA binding	molecular_function	5	7	0.134615	1075	52	38720	comp141581_c0_seq2,comp143484_c0_seq14,comp142808_c0_seq1,comp142277_c0_seq17,comp133940_c1_seq5,comp131397_c0_seq1,comp138333_c0_seq1	4.84866	0.000561192	0.0298001
GO:0051252	regulation of RNA metabolic process	biological_process	7	14	0.27451	3818	51	36339	comp141581_c0_seq2,comp143484_c0_seq14,comp142808_c0_seq1,comp133502_c0_seq1,comp142277_c0_seq17,comp133940_c1_seq5,comp131397_c0_seq1,comp138333_c0_seq1,comp147508_c1_seq3,comp142113_c0_seq2,comp137203_c0_seq4,comp141944_c0_seq1,comp149323_c1_seq7,comp122592_c1_seq1	2.61273	0.000584412	0.0298001
GO:2000113	negative regulation of cellular macromolecule biosynthetic process	biological_process	7	6	0.117647	744	51	36339	comp141581_c0_seq2,comp143484_c0_seq14,comp133502_c0_seq1,comp133940_c1_seq5,comp142113_c0_seq2,comp122592_c1_seq1	5.7462	0.000593773	0.0298001
GO:1901362	organic cyclic compound biosynthetic process	biological_process	4	16	0.313725	4804	51	36339	comp140684_c0_seq1,comp141581_c0_seq2,comp143484_c0_seq14,comp142808_c0_seq1,comp139271_c0_seq2,comp133502_c0_seq1,comp142277_c0_seq17,comp133940_c1_seq5,comp131397_c0_seq1,comp138333_c0_seq1,comp147508_c1_seq3,comp142113_c0_seq2,comp137203_c0_seq4,comp141944_c0_seq1,comp149323_c1_seq7,comp122592_c1_seq1	2.37312	0.000620661	0.0298001
GO:0097305	response to alcohol	biological_process	4	3	0.0588235	121	51	36339	comp140138_c1_seq1,comp140138_c3_seq1,comp140138_c2_seq1	17.666	0.000667346	0.0298001
GO:0010558	negative regulation of macromolecule biosynthetic process	biological_process	6	6	0.117647	766	51	36339	comp141581_c0_seq2,comp143484_c0_seq14,comp133502_c0_seq1,comp133940_c1_seq5,comp142113_c0_seq2,comp122592_c1_seq1	5.58117	0.000691295	0.0298001
GO:0031324	negative regulation of cellular metabolic process	biological_process	5	7	0.137255	1083	51	36339	comp128377_c0_seq1,comp141581_c0_seq2,comp143484_c0_seq14,comp133502_c0_seq1,comp133940_c1_seq5,comp142113_c0_seq2,comp122592_c1_seq1	4.60545	0.000755383	0.0298001
GO:0010629	negative regulation of gene expression	biological_process	6	6	0.117647	780	51	36339	comp141581_c0_seq2,comp143484_c0_seq14,comp133502_c0_seq1,comp133940_c1_seq5,comp142113_c0_seq2,comp122592_c1_seq1	5.481	0.000759551	0.0298001
GO:0045934	negative regulation of nucleobase-containing compound metabolic process	biological_process	6	6	0.117647	781	51	36339	comp141581_c0_seq2,comp143484_c0_seq14,comp133502_c0_seq1,comp133940_c1_seq5,comp142113_c0_seq2,comp122592_c1_seq1	5.47398	0.000764619	0.0298001
GO:0051172	negative regulation of nitrogen compound metabolic process	biological_process	5	6	0.117647	787	51	36339	comp141581_c0_seq2,comp143484_c0_seq14,comp133502_c0_seq1,comp133940_c1_seq5,comp142113_c0_seq2,comp122592_c1_seq1	5.43224	0.000795581	0.0298001
GO:0006351	transcription, DNA-dependent	biological_process	8	14	0.27451	3965	51	36339	comp141581_c0_seq2,comp143484_c0_seq14,comp142808_c0_seq1,comp133502_c0_seq1,comp142277_c0_seq17,comp133940_c1_seq5,comp131397_c0_seq1,comp138333_c0_seq1,comp147508_c1_seq3,comp142113_c0_seq2,comp137203_c0_seq4,comp141944_c0_seq1,comp149323_c1_seq7,comp122592_c1_seq1	2.51587	0.000853156	0.0298001
GO:0032501	multicellular organismal process	biological_process	1	17	0.333333	5458	51	36339	comp128377_c0_seq1,comp136589_c0_seq1,comp142458_c0_seq1,comp141581_c0_seq2,comp128056_c0_seq1,comp143484_c0_seq14,comp142808_c0_seq1,comp142447_c0_seq1,comp133502_c0_seq1,comp142277_c0_seq17,comp147470_c0_seq4,comp133940_c1_seq5,comp138333_c0_seq1,comp137203_c0_seq4,comp141944_c0_seq1,comp147674_c1_seq1,comp149323_c1_seq7	2.21931	0.000859843	0.0298001
GO:2000112	regulation of cellular macromolecule biosynthetic process	biological_process	6	14	0.27451	3976	51	36339	comp141581_c0_seq2,comp143484_c0_seq14,comp142808_c0_seq1,comp133502_c0_seq1,comp142277_c0_seq17,comp133940_c1_seq5,comp131397_c0_seq1,comp138333_c0_seq1,comp147508_c1_seq3,comp142113_c0_seq2,comp137203_c0_seq4,comp141944_c0_seq1,comp149323_c1_seq7,comp122592_c1_seq1	2.50891	0.000876942	0.0298001
GO:0031327	negative regulation of cellular biosynthetic process	biological_process	6	6	0.117647	807	51	36339	comp141581_c0_seq2,comp143484_c0_seq14,comp133502_c0_seq1,comp133940_c1_seq5,comp142113_c0_seq2,comp122592_c1_seq1	5.29762	0.000905863	0.0298001
GO:0009890	negative regulation of biosynthetic process	biological_process	5	6	0.117647	814	51	36339	comp141581_c0_seq2,comp143484_c0_seq14,comp133502_c0_seq1,comp133940_c1_seq5,comp142113_c0_seq2,comp122592_c1_seq1	5.25206	0.000947131	0.0298001
GO:0010605	negative regulation of macromolecule metabolic process	biological_process	5	7	0.137255	1126	51	36339	comp128377_c0_seq1,comp141581_c0_seq2,comp143484_c0_seq14,comp133502_c0_seq1,comp133940_c1_seq5,comp142113_c0_seq2,comp122592_c1_seq1	4.42958	0.000948309	0.0298001
GO:0019219	regulation of nucleobase-containing compound metabolic process	biological_process	5	15	0.294118	4505	51	36339	comp141581_c0_seq2,comp139749_c2_seq2,comp143484_c0_seq14,comp142808_c0_seq1,comp133502_c0_seq1,comp142277_c0_seq17,comp133940_c1_seq5,comp131397_c0_seq1,comp138333_c0_seq1,comp147508_c1_seq3,comp142113_c0_seq2,comp137203_c0_seq4,comp141944_c0_seq1,comp149323_c1_seq7,comp122592_c1_seq1	2.37246	0.00097654	0.0298001
GO:0051171	regulation of nitrogen compound metabolic process	biological_process	4	15	0.294118	4523	51	36339	comp141581_c0_seq2,comp139749_c2_seq2,comp143484_c0_seq14,comp142808_c0_seq1,comp133502_c0_seq1,comp142277_c0_seq17,comp133940_c1_seq5,comp131397_c0_seq1,comp138333_c0_seq1,comp147508_c1_seq3,comp142113_c0_seq2,comp137203_c0_seq4,comp141944_c0_seq1,comp149323_c1_seq7,comp122592_c1_seq1	2.36302	0.00101789	0.0298001
GO:0032774	RNA biosynthetic process	biological_process	7	14	0.27451	4038	51	36339	comp141581_c0_seq2,comp143484_c0_seq14,comp142808_c0_seq1,comp133502_c0_seq1,comp142277_c0_seq17,comp133940_c1_seq5,comp131397_c0_seq1,comp138333_c0_seq1,comp147508_c1_seq3,comp142113_c0_seq2,comp137203_c0_seq4,comp141944_c0_seq1,comp149323_c1_seq7,comp122592_c1_seq1	2.47038	0.00102188	0.0298001
GO:0010556	regulation of macromolecule biosynthetic process	biological_process	5	14	0.27451	4058	51	36339	comp141581_c0_seq2,comp143484_c0_seq14,comp142808_c0_seq1,comp133502_c0_seq1,comp142277_c0_seq17,comp133940_c1_seq5,comp131397_c0_seq1,comp138333_c0_seq1,comp147508_c1_seq3,comp142113_c0_seq2,comp137203_c0_seq4,comp141944_c0_seq1,comp149323_c1_seq7,comp122592_c1_seq1	2.45821	0.00107279	0.0298001
GO:0048589	developmental growth	biological_process	3	4	0.0784314	325	51	36339	comp128377_c0_seq1,comp142458_c0_seq1,comp141581_c0_seq2,comp133940_c1_seq5	8.76959	0.00112719	0.0298001
GO:0034654	nucleobase-containing compound biosynthetic process	biological_process	5	15	0.294118	4579	51	36339	comp140684_c0_seq1,comp141581_c0_seq2,comp143484_c0_seq14,comp142808_c0_seq1,comp133502_c0_seq1,comp142277_c0_seq17,comp133940_c1_seq5,comp131397_c0_seq1,comp138333_c0_seq1,comp147508_c1_seq3,comp142113_c0_seq2,comp137203_c0_seq4,comp141944_c0_seq1,comp149323_c1_seq7,comp122592_c1_seq1	2.33412	0.00115626	0.0298001
GO:0007389	pattern specification process	biological_process	4	5	0.0980392	577	51	36339	comp141581_c0_seq2,comp128056_c0_seq1,comp133502_c0_seq1,comp133940_c1_seq5,comp141944_c0_seq1	6.17443	0.0012761	0.0298001
GO:0031326	regulation of cellular biosynthetic process	biological_process	5	14	0.27451	4144	51	36339	comp141581_c0_seq2,comp143484_c0_seq14,comp142808_c0_seq1,comp133502_c0_seq1,comp142277_c0_seq17,comp133940_c1_seq5,comp131397_c0_seq1,comp138333_c0_seq1,comp147508_c1_seq3,comp142113_c0_seq2,comp137203_c0_seq4,comp141944_c0_seq1,comp149323_c1_seq7,comp122592_c1_seq1	2.40719	0.00131701	0.0298001
GO:0040008	regulation of growth	biological_process	3	4	0.0784314	341	51	36339	comp141581_c0_seq2,comp133940_c1_seq5,comp147674_c1_seq1,comp147581_c1_seq3	8.35812	0.00134499	0.0298001
GO:0009889	regulation of biosynthetic process	biological_process	4	14	0.27451	4161	51	36339	comp141581_c0_seq2,comp143484_c0_seq14,comp142808_c0_seq1,comp133502_c0_seq1,comp142277_c0_seq17,comp133940_c1_seq5,comp131397_c0_seq1,comp138333_c0_seq1,comp147508_c1_seq3,comp142113_c0_seq2,comp137203_c0_seq4,comp141944_c0_seq1,comp149323_c1_seq7,comp122592_c1_seq1	2.39736	0.00137049	0.0298001
GO:0010038	response to metal ion	biological_process	4	3	0.0588235	156	51	36339	comp140138_c1_seq1,comp140138_c3_seq1,comp140138_c2_seq1	13.7025	0.00138944	0.0298001
GO:2000405	negative regulation of T cell migration	biological_process	10	1	0.0196078	1	51	36339	comp128377_c0_seq1	712.529	0.00140345	0.0298001
GO:0060167	regulation of adenosine receptor signaling pathway	biological_process	9	1	0.0196078	1	51	36339	comp140684_c0_seq1	712.529	0.00140345	0.0298001
GO:0060588	negative regulation of lipoprotein lipid oxidation	biological_process	10	1	0.0196078	1	51	36339	comp128377_c0_seq1	712.529	0.00140345	0.0298001
GO:2000402	negative regulation of lymphocyte migration	biological_process	9	1	0.0196078	1	51	36339	comp128377_c0_seq1	712.529	0.00140345	0.0298001
GO:0034439	lipoprotein lipid oxidation	biological_process	8	1	0.0196078	1	51	36339	comp128377_c0_seq1	712.529	0.00140345	0.0298001
GO:0060587	regulation of lipoprotein lipid oxidation	biological_process	9	1	0.0196078	1	51	36339	comp128377_c0_seq1	712.529	0.00140345	0.0298001
GO:0061017	hepatoblast differentiation	biological_process	7	1	0.0196078	1	51	36339	comp141581_c0_seq2	712.529	0.00140345	0.0298001
GO:0060169	negative regulation of adenosine receptor signaling pathway	biological_process	10	1	0.0196078	1	51	36339	comp140684_c0_seq1	712.529	0.00140345	0.0298001
GO:0072181	mesonephric duct formation	biological_process	14	1	0.0196078	1	51	36339	comp141581_c0_seq2	712.529	0.00140345	0.0298001
GO:2000098	negative regulation of smooth muscle cell-matrix adhesion	biological_process	8	1	0.0196078	1	51	36339	comp128377_c0_seq1	712.529	0.00140345	0.0298001
GO:0035565	regulation of pronephros size	biological_process	10	1	0.0196078	1	51	36339	comp141581_c0_seq2	712.529	0.00140345	0.0298001
GO:1900016	negative regulation of cytokine production involved in inflammatory response	biological_process	8	1	0.0196078	1	51	36339	comp128377_c0_seq1	712.529	0.00140345	0.0298001
GO:0032502	developmental process	biological_process	1	15	0.294118	4676	51	36339	comp128377_c0_seq1,comp136589_c0_seq1,comp142458_c0_seq1,comp141581_c0_seq2,comp128056_c0_seq1,comp142808_c0_seq1,comp133502_c0_seq1,comp142277_c0_seq17,comp147470_c0_seq4,comp133940_c1_seq5,comp138333_c0_seq1,comp137203_c0_seq4,comp141944_c0_seq1,comp147674_c1_seq1,comp149323_c1_seq7	2.2857	0.00143407	0.0298001
GO:0009892	negative regulation of metabolic process	biological_process	4	7	0.137255	1211	51	36339	comp128377_c0_seq1,comp141581_c0_seq2,comp143484_c0_seq14,comp133502_c0_seq1,comp133940_c1_seq5,comp142113_c0_seq2,comp122592_c1_seq1	4.11867	0.00144345	0.0298001
GO:0042221	response to chemical stimulus	biological_process	2	9	0.176471	1975	51	36339	comp128377_c0_seq1,comp141581_c0_seq2,comp139749_c2_seq2,comp140138_c1_seq1,comp140138_c3_seq1,comp143484_c0_seq14,comp140138_c2_seq1,comp133940_c1_seq5,comp148989_c1_seq3	3.24697	0.00155684	0.0316311
GO:0010468	regulation of gene expression	biological_process	5	14	0.27451	4227	51	36339	comp141581_c0_seq2,comp143484_c0_seq14,comp142808_c0_seq1,comp133502_c0_seq1,comp142277_c0_seq17,comp133940_c1_seq5,comp131397_c0_seq1,comp138333_c0_seq1,comp147508_c1_seq3,comp142113_c0_seq2,comp137203_c0_seq4,comp141944_c0_seq1,comp149323_c1_seq7,comp122592_c1_seq1	2.35993	0.00159591	0.0319182
GO:0003677	DNA binding	molecular_function	4	13	0.25	3930	52	38720	comp141581_c0_seq2,comp143484_c0_seq14,comp142808_c0_seq1,comp142277_c0_seq17,comp133940_c1_seq5,comp131397_c0_seq1,comp138333_c0_seq1,comp147508_c1_seq3,comp142113_c0_seq2,comp137203_c0_seq4,comp141944_c0_seq1,comp149323_c1_seq7,comp122592_c1_seq1	2.4631	0.00168862	0.0332529
GO:0048483	autonomic nervous system development	biological_process	6	2	0.0392157	44	51	36339	comp147470_c0_seq4,comp147674_c1_seq1	32.3877	0.00175923	0.033902
GO:0044707	single-multicellular organism process	biological_process	2	16	0.313725	5290	51	36339	comp128377_c0_seq1,comp136589_c0_seq1,comp142458_c0_seq1,comp141581_c0_seq2,comp128056_c0_seq1,comp142808_c0_seq1,comp142447_c0_seq1,comp133502_c0_seq1,comp142277_c0_seq17,comp147470_c0_seq4,comp133940_c1_seq5,comp138333_c0_seq1,comp137203_c0_seq4,comp141944_c0_seq1,comp147674_c1_seq1,comp149323_c1_seq7	2.1551	0.00177456	0.033902
GO:0080090	regulation of primary metabolic process	biological_process	4	16	0.313725	5399	51	36339	comp128377_c0_seq1,comp141581_c0_seq2,comp139749_c2_seq2,comp143484_c0_seq14,comp142808_c0_seq1,comp133502_c0_seq1,comp142277_c0_seq17,comp133940_c1_seq5,comp131397_c0_seq1,comp138333_c0_seq1,comp147508_c1_seq3,comp142113_c0_seq2,comp137203_c0_seq4,comp141944_c0_seq1,comp149323_c1_seq7,comp122592_c1_seq1	2.11159	0.00220102	0.041431
GO:0009790	embryo development	biological_process	4	7	0.137255	1310	51	36339	comp141581_c0_seq2,comp128056_c0_seq1,comp133502_c0_seq1,comp133940_c1_seq5,comp138333_c0_seq1,comp137203_c0_seq4,comp141944_c0_seq1	3.80741	0.0022543	0.0418189
GO:0042802	identical protein binding	molecular_function	3	5	0.0961538	689	52	38720	comp141581_c0_seq2,comp143484_c0_seq14,comp142447_c0_seq1,comp133940_c1_seq5,comp148313_c0_seq8	5.40359	0.00229213	0.0419133
GO:0031323	regulation of cellular metabolic process	biological_process	4	16	0.313725	5455	51	36339	comp128377_c0_seq1,comp141581_c0_seq2,comp139749_c2_seq2,comp143484_c0_seq14,comp142808_c0_seq1,comp133502_c0_seq1,comp142277_c0_seq17,comp133940_c1_seq5,comp131397_c0_seq1,comp138333_c0_seq1,comp147508_c1_seq3,comp142113_c0_seq2,comp137203_c0_seq4,comp141944_c0_seq1,comp149323_c1_seq7,comp122592_c1_seq1	2.08991	0.00245202	0.0434034
GO:0003705	RNA polymerase II distal enhancer sequence-specific DNA binding transcription factor activity	molecular_function	12	2	0.0384615	56	52	38720	comp141581_c0_seq2,comp133940_c1_seq5	26.5934	0.00260066	0.0434034
GO:0021517	ventral spinal cord development	biological_process	8	2	0.0392157	54	51	36339	comp142458_c0_seq1,comp133940_c1_seq5	26.39	0.00263744	0.0434034
GO:0072345	NAADP-sensitive calcium-release channel activity	molecular_function	16	1	0.0192308	2	52	38720	comp142447_c0_seq1	372.308	0.00268418	0.0434034
GO:0003002	regionalization	biological_process	5	4	0.0784314	417	51	36339	comp141581_c0_seq2,comp128056_c0_seq1,comp133502_c0_seq1,comp141944_c0_seq1	6.83481	0.00279105	0.0434034
GO:0035564	regulation of kidney size	biological_process	9	1	0.0196078	2	51	36339	comp141581_c0_seq2	356.265	0.00280497	0.0434034
GO:0072179	nephric duct formation	biological_process	7	1	0.0196078	2	51	36339	comp141581_c0_seq2	356.265	0.00280497	0.0434034
GO:0061302	smooth muscle cell-matrix adhesion	biological_process	6	1	0.0196078	2	51	36339	comp128377_c0_seq1	356.265	0.00280497	0.0434034
GO:2000097	regulation of smooth muscle cell-matrix adhesion	biological_process	7	1	0.0196078	2	51	36339	comp128377_c0_seq1	356.265	0.00280497	0.0434034
GO:0046101	hypoxanthine biosynthetic process	biological_process	9	1	0.0196078	2	51	36339	comp140684_c0_seq1	356.265	0.00280497	0.0434034
GO:0046103	inosine biosynthetic process	biological_process	10	1	0.0196078	2	51	36339	comp140684_c0_seq1	356.265	0.00280497	0.0434034
GO:0043103	hypoxanthine salvage	biological_process	10	1	0.0196078	2	51	36339	comp140684_c0_seq1	356.265	0.00280497	0.0434034
GO:0007417	central nervous system development	biological_process	6	5	0.0980392	692	51	36339	comp128377_c0_seq1,comp142458_c0_seq1,comp141581_c0_seq2,comp147470_c0_seq4,comp133940_c1_seq5	5.14833	0.00281444	0.0434034
GO:0042803	protein homodimerization activity	molecular_function	4	4	0.0769231	442	52	38720	comp141581_c0_seq2,comp143484_c0_seq14,comp133940_c1_seq5,comp148313_c0_seq8	6.7386	0.00294283	0.0448432
GO:0001071	nucleic acid binding transcription factor activity	molecular_function	9	8	0.153846	1865	52	38720	comp141581_c0_seq2,comp143484_c0_seq14,comp142808_c0_seq1,comp142277_c0_seq17,comp133940_c1_seq5,comp138333_c0_seq1,comp147508_c1_seq3,comp141944_c0_seq1	3.19406	0.00323928	0.0482126
GO:0003700	sequence-specific DNA binding transcription factor activity	molecular_function	10	8	0.153846	1865	52	38720	comp141581_c0_seq2,comp143484_c0_seq14,comp142808_c0_seq1,comp142277_c0_seq17,comp133940_c1_seq5,comp138333_c0_seq1,comp147508_c1_seq3,comp141944_c0_seq1	3.19406	0.00323928	0.0482126
GO:0060255	regulation of macromolecule metabolic process	biological_process	4	15	0.294118	5080	51	36339	comp128377_c0_seq1,comp141581_c0_seq2,comp143484_c0_seq14,comp142808_c0_seq1,comp133502_c0_seq1,comp142277_c0_seq17,comp133940_c1_seq5,comp131397_c0_seq1,comp138333_c0_seq1,comp147508_c1_seq3,comp142113_c0_seq2,comp137203_c0_seq4,comp141944_c0_seq1,comp149323_c1_seq7,comp122592_c1_seq1	2.10393	0.00328227	0.0482909
GO:0071705	nitrogen compound transport	biological_process	4	4	0.0784314	440	51	36339	comp141581_c0_seq2,comp134950_c0_seq1,comp140232_c1_seq7,comp149323_c1_seq7	6.47754	0.0033816	0.0491869
GO:0033002	muscle cell proliferation	biological_process	3	2	0.0392157	66	51	36339	comp128377_c0_seq1,comp133940_c1_seq5	21.5918	0.00391118	0.0498318
GO:0055056	D-glucose transmembrane transporter activity	molecular_function	13	1	0.0192308	3	52	38720	comp147393_c0_seq2	248.205	0.00402362	0.0498318
GO:0015222	serotonin transmembrane transporter activity	molecular_function	10	1	0.0192308	3	52	38720	comp140232_c1_seq7	248.205	0.00402362	0.0498318
GO:0007155	cell adhesion	biological_process	3	6	0.117647	1090	51	36339	comp128377_c0_seq1,comp136589_c0_seq1,comp139749_c2_seq2,comp147375_c1_seq4,comp147893_c0_seq6,comp147581_c1_seq3	3.92218	0.00409348	0.0498318
GO:0022610	biological adhesion	biological_process	1	6	0.117647	1092	51	36339	comp128377_c0_seq1,comp136589_c0_seq1,comp139749_c2_seq2,comp147375_c1_seq4,comp147893_c0_seq6,comp147581_c1_seq3	3.915	0.00413009	0.0498318
GO:0042161	lipoprotein oxidation	biological_process	7	1	0.0196078	3	51	36339	comp128377_c0_seq1	237.51	0.00420456	0.0498318
GO:0046100	hypoxanthine metabolic process	biological_process	8	1	0.0196078	3	51	36339	comp140684_c0_seq1	237.51	0.00420456	0.0498318
GO:0003311	pancreatic D cell differentiation	biological_process	8	1	0.0196078	3	51	36339	comp149323_c1_seq7	237.51	0.00420456	0.0498318
GO:0014012	peripheral nervous system axon regeneration	biological_process	14	1	0.0196078	3	51	36339	comp128377_c0_seq1	237.51	0.00420456	0.0498318
GO:0072095	regulation of branch elongation involved in ureteric bud branching	biological_process	11	1	0.0196078	3	51	36339	comp141581_c0_seq2	237.51	0.00420456	0.0498318
GO:0034443	negative regulation of lipoprotein oxidation	biological_process	9	1	0.0196078	3	51	36339	comp128377_c0_seq1	237.51	0.00420456	0.0498318
GO:0072172	mesonephric tubule formation	biological_process	13	1	0.0196078	3	51	36339	comp141581_c0_seq2	237.51	0.00420456	0.0498318
GO:0050748	negative regulation of lipoprotein metabolic process	biological_process	7	1	0.0196078	3	51	36339	comp128377_c0_seq1	237.51	0.00420456	0.0498318
GO:0090104	pancreatic epsilon cell differentiation	biological_process	8	1	0.0196078	3	51	36339	comp149323_c1_seq7	237.51	0.00420456	0.0498318
GO:0034442	regulation of lipoprotein oxidation	biological_process	8	1	0.0196078	3	51	36339	comp128377_c0_seq1	237.51	0.00420456	0.0498318
GO:0050746	regulation of lipoprotein metabolic process	biological_process	6	1	0.0196078	3	51	36339	comp128377_c0_seq1	237.51	0.00420456	0.0498318
GO:0042160	lipoprotein modification	biological_process	6	1	0.0196078	3	51	36339	comp128377_c0_seq1	237.51	0.00420456	0.0498318
GO:0001826	inner cell mass cell differentiation	biological_process	10	1	0.0196078	3	51	36339	comp141581_c0_seq2	237.51	0.00420456	0.0498318
GO:0046102	inosine metabolic process	biological_process	9	1	0.0196078	3	51	36339	comp140684_c0_seq1	237.51	0.00420456	0.0498318
GO:0072180	mesonephric duct morphogenesis	biological_process	13	1	0.0196078	3	51	36339	comp141581_c0_seq2	237.51	0.00420456	0.0498318
GO:0005576	extracellular region	cellular_component	1	8	0.195122	1759	41	27176	comp125699_c0_seq1,comp128377_c0_seq1,comp134950_c0_seq1,comp147470_c0_seq4,comp126527_c1_seq3,comp137410_c0_seq1,comp148989_c1_seq3,comp147581_c1_seq3	3.01457	0.00424768	0.049881
GO:0048646	anatomical structure formation involved in morphogenesis	biological_process	4	8	0.156863	1893	51	36339	comp128377_c0_seq1,comp142458_c0_seq1,comp141581_c0_seq2,comp128056_c0_seq1,comp133502_c0_seq1,comp133940_c1_seq5,comp137203_c0_seq4,comp141944_c0_seq1	3.01122	0.00459898	0.0535154
GO:0009653	anatomical structure morphogenesis	biological_process	3	9	0.176471	2354	51	36339	comp128377_c0_seq1,comp142458_c0_seq1,comp141581_c0_seq2,comp128056_c0_seq1,comp133502_c0_seq1,comp133940_c1_seq5,comp138333_c0_seq1,comp137203_c0_seq4,comp141944_c0_seq1	2.7242	0.00505794	0.0583257
GO:0000302	response to reactive oxygen species	biological_process	4	2	0.0392157	76	51	36339	comp128377_c0_seq1,comp148989_c1_seq3	18.7508	0.00515044	0.0588621
GO:0005654	nucleoplasm	cellular_component	10	6	0.146341	1076	41	27176	comp141581_c0_seq2,comp143484_c0_seq14,comp133940_c1_seq5,comp142113_c0_seq2,comp141944_c0_seq1,comp122592_c1_seq1	3.69607	0.00521941	0.0590397
GO:0021510	spinal cord development	biological_process	7	2	0.0392157	79	51	36339	comp142458_c0_seq1,comp133940_c1_seq5	18.0387	0.005553	0.0590397
GO:0006154	adenosine catabolic process	biological_process	10	1	0.0196078	4	51	36339	comp140684_c0_seq1	178.132	0.00560223	0.0590397
GO:0060261	positive regulation of transcription initiation from RNA polymerase II promoter	biological_process	12	1	0.0196078	4	51	36339	comp141581_c0_seq2	178.132	0.00560223	0.0590397
GO:0071638	negative regulation of monocyte chemotactic protein-1 production	biological_process	7	1	0.0196078	4	51	36339	comp128377_c0_seq1	178.132	0.00560223	0.0590397
GO:0001560	regulation of cell growth by extracellular stimulus	biological_process	6	1	0.0196078	4	51	36339	comp147674_c1_seq1	178.132	0.00560223	0.0590397
GO:0072171	mesonephric tubule morphogenesis	biological_process	12	1	0.0196078	4	51	36339	comp141581_c0_seq2	178.132	0.00560223	0.0590397
GO:0060681	branch elongation involved in ureteric bud branching	biological_process	10	1	0.0196078	4	51	36339	comp141581_c0_seq2	178.132	0.00560223	0.0590397
GO:0033152	immunoglobulin V(D)J recombination	biological_process	11	1	0.0196078	4	51	36339	comp133940_c1_seq5	178.132	0.00560223	0.0590397
GO:0048519	negative regulation of biological process	biological_process	3	10	0.196078	2849	51	36339	comp128377_c0_seq1,comp140684_c0_seq1,comp141581_c0_seq2,comp143484_c0_seq14,comp142447_c0_seq1,comp133502_c0_seq1,comp133940_c1_seq5,comp142113_c0_seq2,comp147674_c1_seq1,comp122592_c1_seq1	2.50098	0.00563008	0.0590397
GO:0030073	insulin secretion	biological_process	9	2	0.0392157	80	51	36339	comp141581_c0_seq2,comp149323_c1_seq7	17.8132	0.0056903	0.0590397
GO:0007399	nervous system development	biological_process	5	7	0.137255	1552	51	36339	comp128377_c0_seq1,comp142458_c0_seq1,comp141581_c0_seq2,comp147470_c0_seq4,comp133940_c1_seq5,comp137203_c0_seq4,comp147674_c1_seq1	3.21373	0.00571947	0.0590397
GO:0001704	formation of primary germ layer	biological_process	7	2	0.0392157	85	51	36339	comp141581_c0_seq2,comp141944_c0_seq1	16.7654	0.00639996	0.0655356
GO:0008504	monoamine transmembrane transporter activity	molecular_function	8	1	0.0192308	5	52	38720	comp140232_c1_seq7	148.923	0.00669721	0.0680351
GO:0039020	pronephric nephron tubule development	biological_process	11	1	0.0196078	5	51	36339	comp141581_c0_seq2	142.506	0.00699797	0.0688557
GO:2000727	positive regulation of cardiac muscle cell differentiation	biological_process	11	1	0.0196078	5	51	36339	comp133940_c1_seq5	142.506	0.00699797	0.0688557
GO:0042427	serotonin biosynthetic process	biological_process	6	1	0.0196078	5	51	36339	comp139271_c0_seq2	142.506	0.00699797	0.0688557
GO:1901162	primary amino compound biosynthetic process	biological_process	5	1	0.0196078	5	51	36339	comp139271_c0_seq2	142.506	0.00699797	0.0688557
GO:0048638	regulation of developmental growth	biological_process	4	2	0.0392157	90	51	36339	comp141581_c0_seq2,comp133940_c1_seq5	15.834	0.00714783	0.0688557
GO:0016049	cell growth	biological_process	3	3	0.0588235	281	51	36339	comp142458_c0_seq1,comp147674_c1_seq1,comp147581_c1_seq3	7.60708	0.00724532	0.0688557
GO:0015370	solute:sodium symporter activity	molecular_function	13	2	0.0384615	95	52	38720	comp132597_c1_seq1,comp140232_c1_seq7	15.6761	0.00729274	0.0688557
GO:0009880	embryonic pattern specification	biological_process	5	2	0.0392157	91	51	36339	comp133502_c0_seq1,comp141944_c0_seq1	15.66	0.00730194	0.0688557
GO:0001708	cell fate specification	biological_process	6	2	0.0392157	92	51	36339	comp141581_c0_seq2,comp141944_c0_seq1	15.4898	0.00745755	0.0688557
GO:0030072	peptide hormone secretion	biological_process	8	2	0.0392157	92	51	36339	comp141581_c0_seq2,comp149323_c1_seq7	15.4898	0.00745755	0.0688557
GO:0060205	cytoplasmic membrane-bounded vesicle lumen	cellular_component	9	1	0.0243902	5	41	27176	comp140684_c0_seq1	132.566	0.00752125	0.0688557
GO:0002790	peptide secretion	biological_process	7	2	0.0392157	94	51	36339	comp141581_c0_seq2,comp149323_c1_seq7	15.1602	0.00777326	0.0688557
GO:0004510	tryptophan 5-monooxygenase activity	molecular_function	7	1	0.0192308	6	52	38720	comp139271_c0_seq2	124.103	0.00803136	0.0688557
GO:0050501	hyaluronan synthase activity	molecular_function	6	1	0.0192308	6	52	38720	comp146110_c0_seq2	124.103	0.00803136	0.0688557
GO:0046649	lymphocyte activation	biological_process	5	3	0.0588235	295	51	36339	comp140684_c0_seq1,comp139749_c2_seq2,comp133940_c1_seq5	7.24606	0.00827332	0.0688557
GO:1900015	regulation of cytokine production involved in inflammatory response	biological_process	7	1	0.0196078	6	51	36339	comp128377_c0_seq1	118.755	0.00839179	0.0688557
GO:0002534	cytokine production involved in inflammatory response	biological_process	6	1	0.0196078	6	51	36339	comp128377_c0_seq1	118.755	0.00839179	0.0688557
GO:2000144	positive regulation of DNA-dependent transcription, initiation	biological_process	11	1	0.0196078	6	51	36339	comp141581_c0_seq2	118.755	0.00839179	0.0688557
GO:0032682	negative regulation of chemokine production	biological_process	6	1	0.0196078	6	51	36339	comp128377_c0_seq1	118.755	0.00839179	0.0688557
GO:1901889	negative regulation of cell junction assembly	biological_process	6	1	0.0196078	6	51	36339	comp128377_c0_seq1	118.755	0.00839179	0.0688557
GO:0071637	regulation of monocyte chemotactic protein-1 production	biological_process	6	1	0.0196078	6	51	36339	comp128377_c0_seq1	118.755	0.00839179	0.0688557
GO:0043096	purine nucleobase salvage	biological_process	9	1	0.0196078	6	51	36339	comp140684_c0_seq1	118.755	0.00839179	0.0688557
GO:0002639	positive regulation of immunoglobulin production	biological_process	7	1	0.0196078	6	51	36339	comp133940_c1_seq5	118.755	0.00839179	0.0688557
GO:0003310	pancreatic A cell differentiation	biological_process	8	1	0.0196078	6	51	36339	comp149323_c1_seq7	118.755	0.00839179	0.0688557
GO:0015889	cobalamin transport	biological_process	6	1	0.0196078	6	51	36339	comp134950_c0_seq1	118.755	0.00839179	0.0688557
GO:0051895	negative regulation of focal adhesion assembly	biological_process	9	1	0.0196078	6	51	36339	comp128377_c0_seq1	118.755	0.00839179	0.0688557
GO:0035518	histone H2A monoubiquitination	biological_process	12	1	0.0196078	6	51	36339	comp122592_c1_seq1	118.755	0.00839179	0.0688557
GO:0071605	monocyte chemotactic protein-1 production	biological_process	5	1	0.0196078	6	51	36339	comp128377_c0_seq1	118.755	0.00839179	0.0688557
GO:0002329	pre-B cell differentiation	biological_process	12	1	0.0196078	6	51	36339	comp133940_c1_seq5	118.755	0.00839179	0.0688557
GO:0072177	mesonephric duct development	biological_process	11	1	0.0196078	6	51	36339	comp141581_c0_seq2	118.755	0.00839179	0.0688557
GO:0048523	negative regulation of cellular process	biological_process	4	9	0.176471	2563	51	36339	comp128377_c0_seq1,comp140684_c0_seq1,comp141581_c0_seq2,comp143484_c0_seq14,comp133502_c0_seq1,comp133940_c1_seq5,comp142113_c0_seq2,comp147674_c1_seq1,comp122592_c1_seq1	2.50205	0.00870746	0.0709908
GO:0046906	tetrapyrrole binding	molecular_function	3	3	0.0576923	316	52	38720	comp142458_c0_seq1,comp134950_c0_seq1,comp148989_c1_seq3	7.06913	0.00885845	0.0717647
GO:0031983	vesicle lumen	cellular_component	4	1	0.0243902	6	41	27176	comp140684_c0_seq1	110.472	0.00901886	0.0726046
GO:0072114	pronephros morphogenesis	biological_process	9	1	0.0196078	7	51	36339	comp141581_c0_seq2	101.79	0.00978369	0.0736655
GO:0002327	immature B cell differentiation	biological_process	11	1	0.0196078	7	51	36339	comp133940_c1_seq5	101.79	0.00978369	0.0736655
GO:0060677	ureteric bud elongation	biological_process	9	1	0.0196078	7	51	36339	comp141581_c0_seq2	101.79	0.00978369	0.0736655
GO:0032525	somite rostral/caudal axis specification	biological_process	8	1	0.0196078	7	51	36339	comp133502_c0_seq1	101.79	0.00978369	0.0736655
GO:0023019	signal transduction involved in regulation of gene expression	biological_process	6	1	0.0196078	7	51	36339	comp141944_c0_seq1	101.79	0.00978369	0.0736655
GO:0039019	pronephric nephron development	biological_process	9	1	0.0196078	7	51	36339	comp141581_c0_seq2	101.79	0.00978369	0.0736655
GO:0007263	nitric oxide mediated signal transduction	biological_process	7	1	0.0196078	7	51	36339	comp142458_c0_seq1	101.79	0.00978369	0.0736655
GO:0072178	nephric duct morphogenesis	biological_process	6	1	0.0196078	7	51	36339	comp141581_c0_seq2	101.79	0.00978369	0.0736655
GO:0072079	nephron tubule formation	biological_process	12	1	0.0196078	7	51	36339	comp141581_c0_seq2	101.79	0.00978369	0.0736655
GO:0060501	positive regulation of epithelial cell proliferation involved in lung morphogenesis	biological_process	11	1	0.0196078	7	51	36339	comp133940_c1_seq5	101.79	0.00978369	0.0736655
GO:2000725	regulation of cardiac muscle cell differentiation	biological_process	10	1	0.0196078	7	51	36339	comp133940_c1_seq5	101.79	0.00978369	0.0736655
GO:0001756	somitogenesis	biological_process	7	2	0.0392157	107	51	36339	comp128056_c0_seq1,comp133502_c0_seq1	13.3183	0.00996898	0.0742591
GO:0048856	anatomical structure development	biological_process	2	12	0.235294	4104	51	36339	comp128377_c0_seq1,comp142458_c0_seq1,comp141581_c0_seq2,comp128056_c0_seq1,comp133502_c0_seq1,comp147470_c0_seq4,comp133940_c1_seq5,comp138333_c0_seq1,comp137203_c0_seq4,comp141944_c0_seq1,comp147674_c1_seq1,comp149323_c1_seq7	2.08342	0.00997857	0.0742591
GO:0046879	hormone secretion	biological_process	7	2	0.0392157	108	51	36339	comp141581_c0_seq2,comp149323_c1_seq7	13.195	0.010148	0.0750837
GO:0005667	transcription factor complex	cellular_component	12	3	0.0731707	302	41	27176	comp141581_c0_seq2,comp143484_c0_seq14,comp133940_c1_seq5	6.5844	0.010606	0.0777774
GO:0009914	hormone transport	biological_process	5	2	0.0392157	111	51	36339	comp141581_c0_seq2,comp149323_c1_seq7	12.8384	0.0106938	0.0777774
GO:0030676	Rac guanyl-nucleotide exchange factor activity	molecular_function	17	1	0.0192308	8	52	38720	comp139749_c2_seq2	93.0769	0.0106944	0.0777774
GO:2000027	regulation of organ morphogenesis	biological_process	7	2	0.0392157	112	51	36339	comp141581_c0_seq2,comp133940_c1_seq5	12.7237	0.0108785	0.0786693
GO:0072164	mesonephric tubule development	biological_process	10	1	0.0196078	8	51	36339	comp141581_c0_seq2	89.0662	0.0111737	0.0790183
GO:0060502	epithelial cell proliferation involved in lung morphogenesis	biological_process	9	1	0.0196078	8	51	36339	comp133940_c1_seq5	89.0662	0.0111737	0.0790183
GO:2000404	regulation of T cell migration	biological_process	9	1	0.0196078	8	51	36339	comp128377_c0_seq1	89.0662	0.0111737	0.0790183
GO:2000794	regulation of epithelial cell proliferation involved in lung morphogenesis	biological_process	10	1	0.0196078	8	51	36339	comp133940_c1_seq5	89.0662	0.0111737	0.0790183
GO:0005923	tight junction	cellular_component	4	2	0.0487805	108	41	27176	comp95927_c0_seq1,comp135835_c1_seq1	12.2746	0.0115989	0.0815744
GO:0070160	occluding junction	cellular_component	3	2	0.0487805	109	41	27176	comp95927_c0_seq1,comp135835_c1_seq1	12.162	0.0118045	0.0825667
GO:0061053	somite development	biological_process	5	2	0.0392157	118	51	36339	comp128056_c0_seq1,comp133502_c0_seq1	12.0768	0.0120165	0.0828817
GO:0005355	glucose transmembrane transporter activity	molecular_function	12	1	0.0192308	9	52	38720	comp147393_c0_seq2	82.735	0.0120233	0.0828817
GO:0044451	nucleoplasm part	cellular_component	11	5	0.121951	927	41	27176	comp141581_c0_seq2,comp143484_c0_seq14,comp133940_c1_seq5,comp142113_c0_seq2,comp141944_c0_seq1	3.57513	0.012388	0.0828817
GO:0007498	mesoderm development	biological_process	4	2	0.0392157	120	51	36339	comp128056_c0_seq1,comp141944_c0_seq1	11.8755	0.0124069	0.0828817
GO:0072163	mesonephric epithelium development	biological_process	9	1	0.0196078	9	51	36339	comp141581_c0_seq2	79.1699	0.0125618	0.0828817
GO:0003309	type B pancreatic cell differentiation	biological_process	8	1	0.0196078	9	51	36339	comp149323_c1_seq7	79.1699	0.0125618	0.0828817
GO:0021563	glossopharyngeal nerve development	biological_process	8	1	0.0196078	9	51	36339	comp147470_c0_seq4	79.1699	0.0125618	0.0828817
GO:0009113	purine nucleobase biosynthetic process	biological_process	8	1	0.0196078	9	51	36339	comp140684_c0_seq1	79.1699	0.0125618	0.0828817
GO:0042663	regulation of endodermal cell fate specification	biological_process	12	1	0.0196078	9	51	36339	comp141581_c0_seq2	79.1699	0.0125618	0.0828817
GO:0051155	positive regulation of striated muscle cell differentiation	biological_process	8	1	0.0196078	9	51	36339	comp133940_c1_seq5	79.1699	0.0125618	0.0828817
GO:0060260	regulation of transcription initiation from RNA polymerase II promoter	biological_process	11	1	0.0196078	9	51	36339	comp141581_c0_seq2	79.1699	0.0125618	0.0828817
GO:0016070	RNA metabolic process	biological_process	6	14	0.27451	5358	51	36339	comp141581_c0_seq2,comp143484_c0_seq14,comp142808_c0_seq1,comp133502_c0_seq1,comp142277_c0_seq17,comp133940_c1_seq5,comp131397_c0_seq1,comp138333_c0_seq1,comp147508_c1_seq3,comp142113_c0_seq2,comp137203_c0_seq4,comp141944_c0_seq1,comp149323_c1_seq7,comp122592_c1_seq1	1.86178	0.0135575	0.0888226
GO:0015833	peptide transport	biological_process	6	2	0.0392157	126	51	36339	comp141581_c0_seq2,comp149323_c1_seq7	11.31	0.0136113	0.0888226
GO:0042435	indole-containing compound biosynthetic process	biological_process	5	1	0.0196078	10	51	36339	comp139271_c0_seq2	71.2529	0.0139479	0.0888226
GO:0090189	regulation of branching involved in ureteric bud morphogenesis	biological_process	10	1	0.0196078	10	51	36339	comp141581_c0_seq2	71.2529	0.0139479	0.0888226
GO:0072678	T cell migration	biological_process	8	1	0.0196078	10	51	36339	comp128377_c0_seq1	71.2529	0.0139479	0.0888226
GO:0060602	branch elongation of an epithelium	biological_process	7	1	0.0196078	10	51	36339	comp141581_c0_seq2	71.2529	0.0139479	0.0888226
GO:0021564	vagus nerve development	biological_process	9	1	0.0196078	10	51	36339	comp147470_c0_seq4	71.2529	0.0139479	0.0888226
GO:0045321	leukocyte activation	biological_process	4	3	0.0588235	359	51	36339	comp140684_c0_seq1,comp139749_c2_seq2,comp133940_c1_seq5	5.95428	0.0140333	0.0889241
GO:0042113	B cell activation	biological_process	6	2	0.0392157	129	51	36339	comp139749_c2_seq2,comp133940_c1_seq5	11.047	0.0142318	0.0897376
GO:0048863	stem cell differentiation	biological_process	5	2	0.0392157	131	51	36339	comp142458_c0_seq1,comp141581_c0_seq2	10.8783	0.0146522	0.0911895
GO:0055123	digestive system development	biological_process	5	2	0.0392157	131	51	36339	comp141581_c0_seq2,comp138333_c0_seq1	10.8783	0.0146522	0.0911895
GO:0005275	amine transmembrane transporter activity	molecular_function	8	1	0.0192308	11	52	38720	comp140232_c1_seq7	67.6923	0.0146758	0.0911895
GO:0071702	organic substance transport	biological_process	4	8	0.156863	2317	51	36339	comp128377_c0_seq1,comp147393_c0_seq2,comp141581_c0_seq2,comp132597_c1_seq1,comp148507_c1_seq1,comp134950_c0_seq1,comp140232_c1_seq7,comp149323_c1_seq7	2.46018	0.0147592	0.0912646
GO:0035282	segmentation	biological_process	6	2	0.0392157	132	51	36339	comp128056_c0_seq1,comp133502_c0_seq1	10.7959	0.0148644	0.0914734
GO:0015294	solute:cation symporter activity	molecular_function	10	2	0.0384615	139	52	38720	comp132597_c1_seq1,comp140232_c1_seq7	10.7139	0.0150884	0.0917065
GO:0000122	negative regulation of transcription from RNA polymerase II promoter	biological_process	11	3	0.0588235	369	51	36339	comp141581_c0_seq2,comp143484_c0_seq14,comp122592_c1_seq1	5.79292	0.0150947	0.0917065
GO:0043009	chordate embryonic development	biological_process	6	4	0.0784314	682	51	36339	comp141581_c0_seq2,comp128056_c0_seq1,comp133502_c0_seq1,comp133940_c1_seq5	4.17906	0.0153185	0.0917065
GO:0072176	nephric duct development	biological_process	5	1	0.0196078	11	51	36339	comp141581_c0_seq2	64.7754	0.0153322	0.0917065
GO:0046085	adenosine metabolic process	biological_process	9	1	0.0196078	11	51	36339	comp140684_c0_seq1	64.7754	0.0153322	0.0917065
GO:0010642	negative regulation of platelet-derived growth factor receptor signaling pathway	biological_process	10	1	0.0196078	11	51	36339	comp128377_c0_seq1	64.7754	0.0153322	0.0917065
GO:0000976	transcription regulatory region sequence-specific DNA binding	molecular_function	7	2	0.0384615	142	52	38720	comp142808_c0_seq1,comp138333_c0_seq1	10.4875	0.015709	0.0935236
GO:0048598	embryonic morphogenesis	biological_process	5	4	0.0784314	689	51	36339	comp141581_c0_seq2,comp138333_c0_seq1,comp137203_c0_seq4,comp141944_c0_seq1	4.1366	0.0158453	0.0938359
GO:0043296	apical junction complex	cellular_component	3	2	0.0487805	128	41	27176	comp95927_c0_seq1,comp135835_c1_seq1	10.3567	0.0160102	0.0938359
GO:0009058	biosynthetic process	biological_process	2	22	0.431373	10272	51	36339	comp140684_c0_seq1,comp142458_c0_seq1,comp146110_c0_seq2,comp141581_c0_seq2,comp144746_c0_seq2,comp143484_c0_seq14,comp142808_c0_seq1,comp139271_c0_seq2,comp133502_c0_seq1,comp142277_c0_seq17,comp133940_c1_seq5,comp131397_c0_seq1,comp138333_c0_seq1,comp147508_c1_seq3,comp142113_c0_seq2,comp137203_c0_seq4,comp141944_c0_seq1,comp149323_c1_seq7,comp122592_c1_seq1,comp136973_c1_seq9,comp144199_c0_seq…	1.52606	0.0162251	0.0938359
GO:0042886	amide transport	biological_process	5	2	0.0392157	139	51	36339	comp141581_c0_seq2,comp149323_c1_seq7	10.2522	0.0163869	0.0938359
GO:0009792	embryo development ending in birth or egg hatching	biological_process	5	4	0.0784314	697	51	36339	comp141581_c0_seq2,comp128056_c0_seq1,comp133502_c0_seq1,comp133940_c1_seq5	4.08912	0.0164613	0.0938359
GO:0006837	serotonin transport	biological_process	8	1	0.0196078	12	51	36339	comp140232_c1_seq7	59.3775	0.0167145	0.0938359
GO:0002686	negative regulation of leukocyte migration	biological_process	8	1	0.0196078	12	51	36339	comp128377_c0_seq1	59.3775	0.0167145	0.0938359
GO:0042428	serotonin metabolic process	biological_process	5	1	0.0196078	12	51	36339	comp139271_c0_seq2	59.3775	0.0167145	0.0938359
GO:0033151	V(D)J recombination	biological_process	10	1	0.0196078	12	51	36339	comp133940_c1_seq5	59.3775	0.0167145	0.0938359
GO:1901160	primary amino compound metabolic process	biological_process	4	1	0.0196078	12	51	36339	comp139271_c0_seq2	59.3775	0.0167145	0.0938359
GO:2000142	regulation of DNA-dependent transcription, initiation	biological_process	10	1	0.0196078	12	51	36339	comp141581_c0_seq2	59.3775	0.0167145	0.0938359
GO:0001757	somite specification	biological_process	8	1	0.0196078	12	51	36339	comp133502_c0_seq1	59.3775	0.0167145	0.0938359
GO:0001714	endodermal cell fate specification	biological_process	11	1	0.0196078	12	51	36339	comp141581_c0_seq2	59.3775	0.0167145	0.0938359
GO:0007409	axonogenesis	biological_process	12	3	0.0588235	385	51	36339	comp128377_c0_seq1,comp142458_c0_seq1,comp133940_c1_seq5	5.55218	0.0168854	0.0943812
GO:0015293	symporter activity	molecular_function	9	2	0.0384615	148	52	38720	comp132597_c1_seq1,comp140232_c1_seq7	10.0624	0.0169827	0.0945123
GO:0060560	developmental growth involved in morphogenesis	biological_process	5	2	0.0392157	143	51	36339	comp142458_c0_seq1,comp141581_c0_seq2	9.96545	0.0172856	0.0947872
GO:0048731	system development	biological_process	4	10	0.196078	3369	51	36339	comp128377_c0_seq1,comp142458_c0_seq1,comp141581_c0_seq2,comp147470_c0_seq4,comp133940_c1_seq5,comp138333_c0_seq1,comp137203_c0_seq4,comp141944_c0_seq1,comp147674_c1_seq1,comp149323_c1_seq7	2.11496	0.0172992	0.0947872
GO:0004035	alkaline phosphatase activity	molecular_function	7	1	0.0192308	13	52	38720	comp139497_c3_seq6	57.2781	0.0173213	0.0947872
GO:0044767	single-organism developmental process	biological_process	2	11	0.215686	3887	51	36339	comp128377_c0_seq1,comp142458_c0_seq1,comp141581_c0_seq2,comp128056_c0_seq1,comp133502_c0_seq1,comp147470_c0_seq4,comp133940_c1_seq5,comp138333_c0_seq1,comp137203_c0_seq4,comp141944_c0_seq1,comp149323_c1_seq7	2.01642	0.0173283	0.0947872
GO:0019222	regulation of metabolic process	biological_process	3	16	0.313725	6681	51	36339	comp128377_c0_seq1,comp141581_c0_seq2,comp139749_c2_seq2,comp143484_c0_seq14,comp142808_c0_seq1,comp133502_c0_seq1,comp142277_c0_seq17,comp133940_c1_seq5,comp131397_c0_seq1,comp138333_c0_seq1,comp147508_c1_seq3,comp142113_c0_seq2,comp137203_c0_seq4,comp141944_c0_seq1,comp149323_c1_seq7,comp122592_c1_seq1	1.7064	0.0176914	0.0953151
GO:0005515	protein binding	molecular_function	2	15	0.288462	6380	52	38720	comp142458_c0_seq1,comp141581_c0_seq2,comp139749_c2_seq2,comp128056_c0_seq1,comp143484_c0_seq14,comp142447_c0_seq1,comp133502_c0_seq1,comp133940_c1_seq5,comp126527_c1_seq3,comp131397_c0_seq1,comp137410_c0_seq1,comp148313_c0_seq8,comp141944_c0_seq1,comp147674_c1_seq1,comp147581_c1_seq3	1.75066	0.0179784	0.0953151
GO:0072078	nephron tubule morphogenesis	biological_process	11	1	0.0196078	13	51	36339	comp141581_c0_seq2	54.81	0.018095	0.0953151
GO:0035118	embryonic pectoral fin morphogenesis	biological_process	8	1	0.0196078	13	51	36339	comp138333_c0_seq1	54.81	0.018095	0.0953151
GO:0001823	mesonephros development	biological_process	8	1	0.0196078	13	51	36339	comp141581_c0_seq2	54.81	0.018095	0.0953151
GO:0043552	positive regulation of phosphatidylinositol 3-kinase activity	biological_process	11	1	0.0196078	13	51	36339	comp139749_c2_seq2	54.81	0.018095	0.0953151
GO:0010640	regulation of platelet-derived growth factor receptor signaling pathway	biological_process	9	1	0.0196078	13	51	36339	comp128377_c0_seq1	54.81	0.018095	0.0953151
GO:0043049	otic placode formation	biological_process	12	1	0.0196078	13	51	36339	comp137203_c0_seq4	54.81	0.018095	0.0953151
GO:0030213	hyaluronan biosynthetic process	biological_process	7	1	0.0196078	13	51	36339	comp146110_c0_seq2	54.81	0.018095	0.0953151
GO:0015149	hexose transmembrane transporter activity	molecular_function	11	1	0.0192308	14	52	38720	comp147393_c0_seq2	53.1868	0.0186415	0.0977915
GO:0019216	regulation of lipid metabolic process	biological_process	5	2	0.0392157	150	51	36339	comp128377_c0_seq1,comp139749_c2_seq2	9.50039	0.0189078	0.0987837
GO:0005614	interstitial matrix	cellular_component	4	1	0.0243902	13	41	27176	comp147470_c0_seq4	50.9869	0.0194406	0.0993072
GO:0003025	regulation of systemic arterial blood pressure by baroreceptor feedback	biological_process	9	1	0.0196078	14	51	36339	comp147470_c0_seq4	50.895	0.0194735	0.0993072
GO:2000401	regulation of lymphocyte migration	biological_process	8	1	0.0196078	14	51	36339	comp128377_c0_seq1	50.895	0.0194735	0.0993072
GO:0035428	hexose transmembrane transport	biological_process	8	1	0.0196078	14	51	36339	comp147393_c0_seq2	50.895	0.0194735	0.0993072
GO:0010390	histone monoubiquitination	biological_process	11	1	0.0196078	14	51	36339	comp122592_c1_seq1	50.895	0.0194735	0.0993072
GO:0090218	positive regulation of lipid kinase activity	biological_process	10	1	0.0196078	14	51	36339	comp139749_c2_seq2	50.895	0.0194735	0.0993072
GO:0006357	regulation of transcription from RNA polymerase II promoter	biological_process	10	5	0.0980392	1128	51	36339	comp141581_c0_seq2,comp143484_c0_seq14,comp133940_c1_seq5,comp141944_c0_seq1,comp122592_c1_seq1	3.15838	0.0206529	0.104904
GO:0021783	preganglionic parasympathetic nervous system development	biological_process	8	1	0.0196078	15	51	36339	comp147470_c0_seq4	47.502	0.0208502	0.105072
GO:0001825	blastocyst formation	biological_process	9	1	0.0196078	15	51	36339	comp141581_c0_seq2	47.502	0.0208502	0.105072
GO:0015145	monosaccharide transmembrane transporter activity	molecular_function	10	1	0.0192308	16	52	38720	comp147393_c0_seq2	46.5385	0.0212766	0.106383
GO:0031419	cobalamin binding	molecular_function	4	1	0.0192308	16	52	38720	comp134950_c0_seq1	46.5385	0.0212766	0.106383
GO:0016324	apical plasma membrane	cellular_component	6	2	0.0487805	150	41	27176	comp134950_c0_seq1,comp147581_c1_seq3	8.83772	0.0215592	0.107377
GO:0031103	axon regeneration	biological_process	13	1	0.0196078	16	51	36339	comp128377_c0_seq1	44.5331	0.0222249	0.108652
GO:0048486	parasympathetic nervous system development	biological_process	7	1	0.0196078	16	51	36339	comp147470_c0_seq4	44.5331	0.0222249	0.108652
GO:0060043	regulation of cardiac muscle cell proliferation	biological_process	11	1	0.0196078	16	51	36339	comp133940_c1_seq5	44.5331	0.0222249	0.108652
GO:0001711	endodermal cell fate commitment	biological_process	10	1	0.0196078	16	51	36339	comp141581_c0_seq2	44.5331	0.0222249	0.108652
GO:0001775	cell activation	biological_process	3	3	0.0588235	429	51	36339	comp140684_c0_seq1,comp139749_c2_seq2,comp133940_c1_seq5	4.98272	0.0224015	0.108652
GO:0009059	macromolecule biosynthetic process	biological_process	4	19	0.372549	8679	51	36339	comp146110_c0_seq2,comp141581_c0_seq2,comp144746_c0_seq2,comp143484_c0_seq14,comp142808_c0_seq1,comp133502_c0_seq1,comp142277_c0_seq17,comp133940_c1_seq5,comp131397_c0_seq1,comp138333_c0_seq1,comp147508_c1_seq3,comp142113_c0_seq2,comp137203_c0_seq4,comp141944_c0_seq1,comp149323_c1_seq7,comp122592_c1_seq1,comp136973_c1_seq9,comp144199_c0_seq6,comp148757_c0_seq1	1.55986	0.0225221	0.108652
GO:0042493	response to drug	biological_process	3	2	0.0392157	165	51	36339	comp128377_c0_seq1,comp139749_c2_seq2	8.63672	0.0225901	0.108652
GO:0008017	microtubule binding	molecular_function	5	2	0.0384615	173	52	38720	comp148313_c0_seq8,comp147674_c1_seq1	8.60827	0.0227397	0.108652
GO:0044249	cellular biosynthetic process	biological_process	3	21	0.411765	9946	51	36339	comp140684_c0_seq1,comp142458_c0_seq1,comp141581_c0_seq2,comp144746_c0_seq2,comp143484_c0_seq14,comp142808_c0_seq1,comp139271_c0_seq2,comp133502_c0_seq1,comp142277_c0_seq17,comp133940_c1_seq5,comp131397_c0_seq1,comp138333_c0_seq1,comp147508_c1_seq3,comp142113_c0_seq2,comp137203_c0_seq4,comp141944_c0_seq1,comp149323_c1_seq7,comp122592_c1_seq1,comp136973_c1_seq9,comp144199_c0_seq6,comp148757_c0_seq1	1.50444	0.0229	0.108652
GO:0046983	protein dimerization activity	molecular_function	3	6	0.115385	1654	52	38720	comp141581_c0_seq2,comp128056_c0_seq1,comp143484_c0_seq14,comp133940_c1_seq5,comp131397_c0_seq1,comp148313_c0_seq8	2.70114	0.0229377	0.108652
GO:0048667	cell morphogenesis involved in neuron differentiation	biological_process	10	3	0.0588235	434	51	36339	comp128377_c0_seq1,comp142458_c0_seq1,comp133940_c1_seq5	4.92532	0.0230836	0.108652
GO:0001976	neurological system process involved in regulation of systemic arterial blood pressure	biological_process	8	1	0.0196078	17	51	36339	comp147470_c0_seq4	41.9135	0.0235978	0.108652
GO:0030916	otic vesicle formation	biological_process	11	1	0.0196078	17	51	36339	comp137203_c0_seq4	41.9135	0.0235978	0.108652
GO:0055021	regulation of cardiac muscle tissue growth	biological_process	10	1	0.0196078	17	51	36339	comp133940_c1_seq5	41.9135	0.0235978	0.108652
GO:0042744	hydrogen peroxide catabolic process	biological_process	8	1	0.0196078	17	51	36339	comp148989_c1_seq3	41.9135	0.0235978	0.108652
GO:0051180	vitamin transport	biological_process	5	1	0.0196078	17	51	36339	comp134950_c0_seq1	41.9135	0.0235978	0.108652
GO:0001973	adenosine receptor signaling pathway	biological_process	8	1	0.0196078	17	51	36339	comp140684_c0_seq1	41.9135	0.0235978	0.108652
GO:0072676	lymphocyte migration	biological_process	7	1	0.0196078	17	51	36339	comp128377_c0_seq1	41.9135	0.0235978	0.108652
GO:0001953	negative regulation of cell-matrix adhesion	biological_process	7	1	0.0196078	17	51	36339	comp128377_c0_seq1	41.9135	0.0235978	0.108652
GO:0048557	embryonic digestive tract morphogenesis	biological_process	8	1	0.0196078	17	51	36339	comp141581_c0_seq2	41.9135	0.0235978	0.108652
GO:0061333	renal tubule morphogenesis	biological_process	8	1	0.0196078	17	51	36339	comp141581_c0_seq2	41.9135	0.0235978	0.108652
GO:0048812	neuron projection morphogenesis	biological_process	11	3	0.0588235	439	51	36339	comp128377_c0_seq1,comp142458_c0_seq1,comp133940_c1_seq5	4.86922	0.0237768	0.109084
GO:0006022	aminoglycan metabolic process	biological_process	4	2	0.0392157	170	51	36339	comp125699_c0_seq1,comp146110_c0_seq2	8.3827	0.0238783	0.109158
GO:0048668	collateral sprouting	biological_process	13	1	0.0196078	18	51	36339	comp142458_c0_seq1	39.585	0.0249688	0.112535
GO:0035987	endodermal cell differentiation	biological_process	9	1	0.0196078	18	51	36339	comp141581_c0_seq2	39.585	0.0249688	0.112535
GO:0035138	pectoral fin morphogenesis	biological_process	7	1	0.0196078	18	51	36339	comp138333_c0_seq1	39.585	0.0249688	0.112535
GO:0060218	hematopoietic stem cell differentiation	biological_process	8	1	0.0196078	18	51	36339	comp142458_c0_seq1	39.585	0.0249688	0.112535
GO:0016714	oxidoreductase activity, acting on paired donors, with incorporation or reduction of molecular oxygen, reduced pteridine as one donor, and incorporation of one atom of oxygen	molecular_function	6	1	0.0192308	19	52	38720	comp139271_c0_seq2	39.1903	0.0252162	0.113252
GO:0007160	cell-matrix adhesion	biological_process	5	2	0.0392157	179	51	36339	comp128377_c0_seq1,comp147581_c1_seq3	7.96122	0.0262713	0.11625
GO:0048662	negative regulation of smooth muscle cell proliferation	biological_process	6	1	0.0196078	19	51	36339	comp128377_c0_seq1	37.5015	0.0263379	0.11625
GO:0043101	purine-containing compound salvage	biological_process	6	1	0.0196078	19	51	36339	comp140684_c0_seq1	37.5015	0.0263379	0.11625
GO:0021554	optic nerve development	biological_process	8	1	0.0196078	19	51	36339	comp147470_c0_seq4	37.5015	0.0263379	0.11625
GO:0051149	positive regulation of muscle cell differentiation	biological_process	7	1	0.0196078	19	51	36339	comp133940_c1_seq5	37.5015	0.0263379	0.11625
GO:0048513	organ development	biological_process	5	8	0.156863	2583	51	36339	comp128377_c0_seq1,comp142458_c0_seq1,comp141581_c0_seq2,comp133940_c1_seq5,comp138333_c0_seq1,comp137203_c0_seq4,comp141944_c0_seq1,comp149323_c1_seq7	2.20683	0.0265177	0.116353
GO:0050673	epithelial cell proliferation	biological_process	3	2	0.0392157	180	51	36339	comp141581_c0_seq2,comp133940_c1_seq5	7.91699	0.026543	0.116353
GO:1901576	organic substance biosynthetic process	biological_process	3	21	0.411765	10089	51	36339	comp140684_c0_seq1,comp146110_c0_seq2,comp141581_c0_seq2,comp144746_c0_seq2,comp143484_c0_seq14,comp142808_c0_seq1,comp139271_c0_seq2,comp133502_c0_seq1,comp142277_c0_seq17,comp133940_c1_seq5,comp131397_c0_seq1,comp138333_c0_seq1,comp147508_c1_seq3,comp142113_c0_seq2,comp137203_c0_seq4,comp141944_c0_seq1,comp149323_c1_seq7,comp122592_c1_seq1,comp136973_c1_seq9,comp144199_c0_seq6,comp148757_c0_seq1	1.48311	0.0267107	0.116653
GO:0006366	transcription from RNA polymerase II promoter	biological_process	9	5	0.0980392	1210	51	36339	comp141581_c0_seq2,comp143484_c0_seq14,comp133940_c1_seq5,comp141944_c0_seq1,comp122592_c1_seq1	2.94434	0.0269513	0.116653
GO:0072088	nephron epithelium morphogenesis	biological_process	10	1	0.0196078	20	51	36339	comp141581_c0_seq2	35.6265	0.0277051	0.116653
GO:0030890	positive regulation of B cell proliferation	biological_process	9	1	0.0196078	20	51	36339	comp139749_c2_seq2	35.6265	0.0277051	0.116653
GO:0090109	regulation of cell-substrate junction assembly	biological_process	6	1	0.0196078	20	51	36339	comp128377_c0_seq1	35.6265	0.0277051	0.116653
GO:0002637	regulation of immunoglobulin production	biological_process	6	1	0.0196078	20	51	36339	comp133940_c1_seq5	35.6265	0.0277051	0.116653
GO:0031102	neuron projection regeneration	biological_process	12	1	0.0196078	20	51	36339	comp128377_c0_seq1	35.6265	0.0277051	0.116653
GO:0033522	histone H2A ubiquitination	biological_process	11	1	0.0196078	20	51	36339	comp122592_c1_seq1	35.6265	0.0277051	0.116653
GO:0071600	otic vesicle morphogenesis	biological_process	10	1	0.0196078	20	51	36339	comp137203_c0_seq4	35.6265	0.0277051	0.116653
GO:0042659	regulation of cell fate specification	biological_process	7	1	0.0196078	20	51	36339	comp141581_c0_seq2	35.6265	0.0277051	0.116653
GO:0051893	regulation of focal adhesion assembly	biological_process	8	1	0.0196078	20	51	36339	comp128377_c0_seq1	35.6265	0.0277051	0.116653
GO:0048484	enteric nervous system development	biological_process	7	1	0.0196078	20	51	36339	comp147674_c1_seq1	35.6265	0.0277051	0.116653
GO:0032642	regulation of chemokine production	biological_process	5	1	0.0196078	21	51	36339	comp128377_c0_seq1	33.93	0.0290704	0.121602
GO:0002702	positive regulation of production of molecular mediator of immune response	biological_process	6	1	0.0196078	21	51	36339	comp133940_c1_seq5	33.93	0.0290704	0.121602
GO:0002376	immune system process	biological_process	1	5	0.0980392	1237	51	36339	comp128377_c0_seq1,comp140684_c0_seq1,comp142458_c0_seq1,comp139749_c2_seq2,comp133940_c1_seq5	2.88007	0.0292681	0.12203
GO:0000981	sequence-specific DNA binding RNA polymerase II transcription factor activity	molecular_function	11	2	0.0384615	199	52	38720	comp141581_c0_seq2,comp133940_c1_seq5	7.48357	0.0294554	0.122269
GO:0045893	positive regulation of transcription, DNA-dependent	biological_process	10	4	0.0784314	835	51	36339	comp141581_c0_seq2,comp133940_c1_seq5,comp141944_c0_seq1,comp149323_c1_seq7	3.41331	0.0295165	0.122269
GO:1901888	regulation of cell junction assembly	biological_process	5	1	0.0196078	22	51	36339	comp128377_c0_seq1	32.3877	0.0304338	0.123016
GO:0002532	production of molecular mediator involved in inflammatory response	biological_process	5	1	0.0196078	22	51	36339	comp128377_c0_seq1	32.3877	0.0304338	0.123016
GO:0042743	hydrogen peroxide metabolic process	biological_process	4	1	0.0196078	22	51	36339	comp148989_c1_seq3	32.3877	0.0304338	0.123016
GO:0032602	chemokine production	biological_process	4	1	0.0196078	22	51	36339	comp128377_c0_seq1	32.3877	0.0304338	0.123016
GO:0010470	regulation of gastrulation	biological_process	7	1	0.0196078	22	51	36339	comp141581_c0_seq2	32.3877	0.0304338	0.123016
GO:0005154	epidermal growth factor receptor binding	molecular_function	5	1	0.0192308	23	52	38720	comp139749_c2_seq2	32.3746	0.0304449	0.123016
GO:0023061	signal release	biological_process	6	2	0.0392157	194	51	36339	comp141581_c0_seq2,comp149323_c1_seq7	7.34566	0.0304657	0.123016
GO:0003001	generation of a signal involved in cell-cell signaling	biological_process	5	2	0.0392157	194	51	36339	comp141581_c0_seq2,comp149323_c1_seq7	7.34566	0.0304657	0.123016
GO:0001558	regulation of cell growth	biological_process	5	2	0.0392157	197	51	36339	comp147674_c1_seq1,comp147581_c1_seq3	7.2338	0.0313346	0.126127
GO:0031017	exocrine pancreas development	biological_process	7	1	0.0196078	23	51	36339	comp138333_c0_seq1	30.9795	0.0317954	0.127182
GO:0072028	nephron morphogenesis	biological_process	9	1	0.0196078	23	51	36339	comp141581_c0_seq2	30.9795	0.0317954	0.127182
GO:0015631	tubulin binding	molecular_function	4	2	0.0384615	209	52	38720	comp148313_c0_seq8,comp147674_c1_seq1	7.12551	0.0322243	0.128213
GO:0015081	sodium ion transmembrane transporter activity	molecular_function	12	2	0.0384615	210	52	38720	comp132597_c1_seq1,comp140232_c1_seq7	7.09158	0.0325067	0.128213
GO:0030111	regulation of Wnt receptor signaling pathway	biological_process	7	2	0.0392157	201	51	36339	comp141581_c0_seq2,comp141944_c0_seq1	7.08984	0.0325083	0.128213
GO:0097367	carbohydrate derivative binding	molecular_function	2	2	0.0384615	211	52	38720	comp125699_c0_seq1,comp147470_c0_seq4	7.05797	0.0327901	0.128213
GO:0051254	positive regulation of RNA metabolic process	biological_process	8	4	0.0784314	865	51	36339	comp141581_c0_seq2,comp133940_c1_seq5,comp141944_c0_seq1,comp149323_c1_seq7	3.29493	0.032984	0.128213
GO:0043233	organelle lumen	cellular_component	3	7	0.170732	2062	41	27176	comp140684_c0_seq1,comp141581_c0_seq2,comp143484_c0_seq14,comp133940_c1_seq5,comp142113_c0_seq2,comp141944_c0_seq1,comp122592_c1_seq1	2.25015	0.0330357	0.128213
GO:0017153	sodium:dicarboxylate symporter activity	molecular_function	15	1	0.0192308	25	52	38720	comp132597_c1_seq1	29.7846	0.0330489	0.128213
GO:0030030	cell projection organization	biological_process	3	4	0.0784314	866	51	36339	comp128377_c0_seq1,comp142458_c0_seq1,comp139749_c2_seq2,comp133940_c1_seq5	3.29113	0.0331036	0.128213
GO:0033339	pectoral fin development	biological_process	6	1	0.0196078	24	51	36339	comp138333_c0_seq1	29.6887	0.0331551	0.128213
GO:0048678	response to axon injury	biological_process	4	1	0.0196078	24	51	36339	comp128377_c0_seq1	29.6887	0.0331551	0.128213
GO:0060420	regulation of heart growth	biological_process	9	1	0.0196078	24	51	36339	comp133940_c1_seq5	29.6887	0.0331551	0.128213
GO:0004517	nitric-oxide synthase activity	molecular_function	7	1	0.0192308	26	52	38720	comp142458_c0_seq1	28.6391	0.0343483	0.130656
GO:0006906	vesicle fusion	biological_process	6	1	0.0196078	25	51	36339	comp139749_c2_seq2	28.5012	0.0345129	0.130656
GO:0030212	hyaluronan metabolic process	biological_process	6	1	0.0196078	25	51	36339	comp146110_c0_seq2	28.5012	0.0345129	0.130656
GO:0015844	monoamine transport	biological_process	5	1	0.0196078	25	51	36339	comp140232_c1_seq7	28.5012	0.0345129	0.130656
GO:0010453	regulation of cell fate commitment	biological_process	6	1	0.0196078	25	51	36339	comp141581_c0_seq2	28.5012	0.0345129	0.130656
GO:0002053	positive regulation of mesenchymal cell proliferation	biological_process	6	1	0.0196078	25	51	36339	comp133940_c1_seq5	28.5012	0.0345129	0.130656
GO:0060688	regulation of morphogenesis of a branching structure	biological_process	5	1	0.0196078	25	51	36339	comp141581_c0_seq2	28.5012	0.0345129	0.130656
GO:0007369	gastrulation	biological_process	6	2	0.0392157	208	51	36339	comp141581_c0_seq2,comp141944_c0_seq1	6.85124	0.0346035	0.130656
GO:0010817	regulation of hormone levels	biological_process	3	2	0.0392157	209	51	36339	comp141581_c0_seq2,comp149323_c1_seq7	6.81846	0.0349071	0.131029
GO:0006979	response to oxidative stress	biological_process	3	2	0.0392157	209	51	36339	comp128377_c0_seq1,comp148989_c1_seq3	6.81846	0.0349071	0.131029
GO:0004497	monooxygenase activity	molecular_function	5	2	0.0384615	219	52	38720	comp142458_c0_seq1,comp139271_c0_seq2	6.80014	0.0350919	0.131338
GO:0035725	sodium ion transmembrane transport	biological_process	9	2	0.0392157	210	51	36339	comp132597_c1_seq1,comp140232_c1_seq7	6.78599	0.0352117	0.131402
GO:0010628	positive regulation of gene expression	biological_process	6	4	0.0784314	885	51	36339	comp141581_c0_seq2,comp133940_c1_seq5,comp141944_c0_seq1,comp149323_c1_seq7	3.22047	0.0354239	0.13181
GO:0031974	membrane-enclosed lumen	cellular_component	1	7	0.170732	2097	41	27176	comp140684_c0_seq1,comp141581_c0_seq2,comp143484_c0_seq14,comp133940_c1_seq5,comp142113_c0_seq2,comp141944_c0_seq1,comp122592_c1_seq1	2.21259	0.0357481	0.132312
GO:0090183	regulation of kidney development	biological_process	8	1	0.0196078	26	51	36339	comp141581_c0_seq2	27.405	0.0358688	0.132312
GO:0060795	cell fate commitment involved in formation of primary germ layer	biological_process	8	1	0.0196078	26	51	36339	comp141581_c0_seq2	27.405	0.0358688	0.132312
GO:0045165	cell fate commitment	biological_process	5	2	0.0392157	215	51	36339	comp141581_c0_seq2,comp141944_c0_seq1	6.62818	0.0367502	0.135173
GO:0048745	smooth muscle tissue development	biological_process	5	1	0.0196078	27	51	36339	comp133940_c1_seq5	26.39	0.0372229	0.13613
GO:0055024	regulation of cardiac muscle tissue development	biological_process	9	1	0.0196078	27	51	36339	comp133940_c1_seq5	26.39	0.0372229	0.13613
GO:0034645	cellular macromolecule biosynthetic process	biological_process	5	18	0.352941	8541	51	36339	comp141581_c0_seq2,comp144746_c0_seq2,comp143484_c0_seq14,comp142808_c0_seq1,comp133502_c0_seq1,comp142277_c0_seq17,comp133940_c1_seq5,comp131397_c0_seq1,comp138333_c0_seq1,comp147508_c1_seq3,comp142113_c0_seq2,comp137203_c0_seq4,comp141944_c0_seq1,comp149323_c1_seq7,comp122592_c1_seq1,comp136973_c1_seq9,comp144199_c0_seq6,comp148757_c0_seq1	1.50164	0.0384411	0.137922
GO:0023051	regulation of signaling	biological_process	3	7	0.137255	2273	51	36339	comp128377_c0_seq1,comp140684_c0_seq1,comp141581_c0_seq2,comp139749_c2_seq2,comp141944_c0_seq1,comp147674_c1_seq1,comp149323_c1_seq7	2.19433	0.0385074	0.137922
GO:0060428	lung epithelium development	biological_process	8	1	0.0196078	28	51	36339	comp133940_c1_seq5	25.4475	0.0385751	0.137922
GO:0060788	ectodermal placode formation	biological_process	5	1	0.0196078	28	51	36339	comp137203_c0_seq4	25.4475	0.0385751	0.137922
GO:0050853	B cell receptor signaling pathway	biological_process	10	1	0.0196078	28	51	36339	comp139749_c2_seq2	25.4475	0.0385751	0.137922
GO:0048566	embryonic digestive tract development	biological_process	7	1	0.0196078	28	51	36339	comp141581_c0_seq2	25.4475	0.0385751	0.137922
GO:0071697	ectodermal placode morphogenesis	biological_process	4	1	0.0196078	28	51	36339	comp137203_c0_seq4	25.4475	0.0385751	0.137922
GO:0008045	motor neuron axon guidance	biological_process	14	1	0.0196078	28	51	36339	comp133940_c1_seq5	25.4475	0.0385751	0.137922
GO:0002682	regulation of immune system process	biological_process	3	3	0.0588235	532	51	36339	comp128377_c0_seq1,comp139749_c2_seq2,comp133940_c1_seq5	4.01802	0.0387197	0.138053
GO:0010646	regulation of cell communication	biological_process	4	7	0.137255	2279	51	36339	comp128377_c0_seq1,comp140684_c0_seq1,comp141581_c0_seq2,comp139749_c2_seq2,comp141944_c0_seq1,comp147674_c1_seq1,comp149323_c1_seq7	2.18855	0.038976	0.138581
GO:0010464	regulation of mesenchymal cell proliferation	biological_process	5	1	0.0196078	29	51	36339	comp133940_c1_seq5	24.57	0.0399255	0.140013
GO:0006144	purine nucleobase metabolic process	biological_process	7	1	0.0196078	29	51	36339	comp140684_c0_seq1	24.57	0.0399255	0.140013
GO:0015695	organic cation transport	biological_process	7	1	0.0196078	29	51	36339	comp140232_c1_seq7	24.57	0.0399255	0.140013
GO:0042430	indole-containing compound metabolic process	biological_process	4	1	0.0196078	29	51	36339	comp139271_c0_seq2	24.57	0.0399255	0.140013
GO:0071696	ectodermal placode development	biological_process	3	1	0.0196078	29	51	36339	comp137203_c0_seq4	24.57	0.0399255	0.140013
GO:0010033	response to organic substance	biological_process	3	5	0.0980392	1351	51	36339	comp141581_c0_seq2,comp140138_c1_seq1,comp140138_c3_seq1,comp143484_c0_seq14,comp140138_c2_seq1	2.63704	0.0404341	0.141355
GO:0004000	adenosine deaminase activity	molecular_function	6	1	0.0192308	31	52	38720	comp140684_c0_seq1	24.0199	0.0408198	0.141355
GO:0005310	dicarboxylic acid transmembrane transporter activity	molecular_function	12	1	0.0192308	31	52	38720	comp132597_c1_seq1	24.0199	0.0408198	0.141355
GO:0045935	positive regulation of nucleobase-containing compound metabolic process	biological_process	6	4	0.0784314	928	51	36339	comp141581_c0_seq2,comp133940_c1_seq5,comp141944_c0_seq1,comp149323_c1_seq7	3.07125	0.041019	0.141355
GO:0006809	nitric oxide biosynthetic process	biological_process	5	1	0.0196078	30	51	36339	comp142458_c0_seq1	23.751	0.041274	0.141355
GO:0060038	cardiac muscle cell proliferation	biological_process	10	1	0.0196078	30	51	36339	comp133940_c1_seq5	23.751	0.041274	0.141355
GO:0060425	lung morphogenesis	biological_process	8	1	0.0196078	30	51	36339	comp133940_c1_seq5	23.751	0.041274	0.141355
GO:0014855	striated muscle cell proliferation	biological_process	4	1	0.0196078	30	51	36339	comp133940_c1_seq5	23.751	0.041274	0.141355
GO:0031175	neuron projection development	biological_process	10	3	0.0588235	546	51	36339	comp128377_c0_seq1,comp142458_c0_seq1,comp133940_c1_seq5	3.915	0.041302	0.141355
GO:0030155	regulation of cell adhesion	biological_process	4	2	0.0392157	231	51	36339	comp128377_c0_seq1,comp139749_c2_seq2	6.16909	0.0418435	0.142826
GO:0051173	positive regulation of nitrogen compound metabolic process	biological_process	5	4	0.0784314	937	51	36339	comp141581_c0_seq2,comp133940_c1_seq5,comp141944_c0_seq1,comp149323_c1_seq7	3.04175	0.0422507	0.143832
GO:0055017	cardiac muscle tissue growth	biological_process	9	1	0.0196078	31	51	36339	comp133940_c1_seq5	22.9848	0.0426206	0.14434
GO:0045944	positive regulation of transcription from RNA polymerase II promoter	biological_process	11	3	0.0588235	553	51	36339	comp141581_c0_seq2,comp133940_c1_seq5,comp141944_c0_seq1	3.86544	0.0426254	0.14434
GO:0015485	cholesterol binding	molecular_function	5	1	0.0192308	33	52	38720	comp128377_c0_seq1	22.5641	0.0433965	0.146563
GO:0010557	positive regulation of macromolecule biosynthetic process	biological_process	6	4	0.0784314	947	51	36339	comp141581_c0_seq2,comp133940_c1_seq5,comp141944_c0_seq1,comp149323_c1_seq7	3.00963	0.0436438	0.147011
GO:0071599	otic vesicle development	biological_process	9	1	0.0196078	32	51	36339	comp137203_c0_seq4	22.2665	0.0439654	0.147319
GO:0046112	nucleobase biosynthetic process	biological_process	7	1	0.0196078	32	51	36339	comp140684_c0_seq1	22.2665	0.0439654	0.147319
GO:0009888	tissue development	biological_process	3	5	0.0980392	1386	51	36339	comp128377_c0_seq1,comp141581_c0_seq2,comp128056_c0_seq1,comp133940_c1_seq5,comp141944_c0_seq1	2.57045	0.0443223	0.148127
GO:0000904	cell morphogenesis involved in differentiation	biological_process	6	3	0.0588235	563	51	36339	comp128377_c0_seq1,comp142458_c0_seq1,comp133940_c1_seq5	3.79678	0.0445527	0.148509
GO:0045177	apical part of cell	cellular_component	3	2	0.0487805	225	41	27176	comp134950_c0_seq1,comp147581_c1_seq3	5.89182	0.0453062	0.149116
GO:0001706	endoderm formation	biological_process	8	1	0.0196078	33	51	36339	comp141581_c0_seq2	21.5918	0.0453083	0.149116
GO:0010463	mesenchymal cell proliferation	biological_process	3	1	0.0196078	33	51	36339	comp133940_c1_seq5	21.5918	0.0453083	0.149116
GO:0016447	somatic recombination of immunoglobulin gene segments	biological_process	10	1	0.0196078	33	51	36339	comp133940_c1_seq5	21.5918	0.0453083	0.149116
GO:0005615	extracellular space	cellular_component	3	3	0.0731707	529	41	27176	comp128377_c0_seq1,comp134950_c0_seq1,comp148989_c1_seq3	3.75896	0.0453172	0.149116
GO:0031589	cell-substrate adhesion	biological_process	4	2	0.0392157	245	51	36339	comp128377_c0_seq1,comp147581_c1_seq3	5.81657	0.0465049	0.151937
GO:0003401	axis elongation	biological_process	6	1	0.0196078	34	51	36339	comp141581_c0_seq2	20.9567	0.0466494	0.151937
GO:0016445	somatic diversification of immunoglobulins	biological_process	7	1	0.0196078	34	51	36339	comp133940_c1_seq5	20.9567	0.0466494	0.151937
GO:0046209	nitric oxide metabolic process	biological_process	3	1	0.0196078	34	51	36339	comp142458_c0_seq1	20.9567	0.0466494	0.151937
GO:0008301	DNA binding, bending	molecular_function	5	1	0.0192308	36	52	38720	comp133940_c1_seq5	20.6838	0.0472488	0.153499
GO:0031328	positive regulation of cellular biosynthetic process	biological_process	6	4	0.0784314	973	51	36339	comp141581_c0_seq2,comp133940_c1_seq5,comp141944_c0_seq1,comp149323_c1_seq7	2.92921	0.0473873	0.153559
GO:0002700	regulation of production of molecular mediator of immune response	biological_process	5	1	0.0196078	35	51	36339	comp133940_c1_seq5	20.358	0.0479886	0.153949
GO:0048660	regulation of smooth muscle cell proliferation	biological_process	5	1	0.0196078	35	51	36339	comp128377_c0_seq1	20.358	0.0479886	0.153949
GO:0050871	positive regulation of B cell activation	biological_process	8	1	0.0196078	35	51	36339	comp139749_c2_seq2	20.358	0.0479886	0.153949
GO:0048041	focal adhesion assembly	biological_process	7	1	0.0196078	35	51	36339	comp128377_c0_seq1	20.358	0.0479886	0.153949
GO:0006954	inflammatory response	biological_process	4	2	0.0392157	252	51	36339	comp128377_c0_seq1,comp126527_c1_seq3	5.655	0.0489043	0.156494
GO:0048659	smooth muscle cell proliferation	biological_process	4	1	0.0196078	36	51	36339	comp128377_c0_seq1	19.7925	0.049326	0.156845
GO:0010812	negative regulation of cell-substrate adhesion	biological_process	6	1	0.0196078	36	51	36339	comp128377_c0_seq1	19.7925	0.049326	0.156845
GO:0044699	single-organism process	biological_process	1	31	0.607843	17542	51	36339	comp128377_c0_seq1,comp140684_c0_seq1,comp136589_c0_seq1,comp142458_c0_seq1,comp134816_c0_seq1,comp147393_c0_seq2,comp141581_c0_seq2,comp138972_c0_seq3,comp139749_c2_seq2,comp128056_c0_seq1,comp143484_c0_seq14,comp132597_c1_seq1,comp142808_c0_seq1,comp148507_c1_seq1,comp142447_c0_seq1,comp134950_c0_seq1,comp133502_c0_seq1,comp142277_c0_seq17,comp147470_c0_seq4,comp133940_c1_seq5,comp138333_c0_seq…	1.25917	0.0493816	0.156845
GO:0009891	positive regulation of biosynthetic process	biological_process	5	4	0.0784314	989	51	36339	comp141581_c0_seq2,comp133940_c1_seq5,comp141944_c0_seq1,comp149323_c1_seq7	2.88182	0.049778	0.15742
GO:0051119	sugar transmembrane transporter activity	molecular_function	9	1	0.0192308	38	52	38720	comp147393_c0_seq2	19.5951	0.0498086	0.15742

## Sheet: KO T2 stage
Pathway_id	Pathway_name	Pathway_class	Num_of_symbols_in_list_in_KEGG	Percentage_of_symbols_in_list	Num_of_symbols_in_bglist_in_KEGG	Num_of_symbols_in_list	Num_of_symbols_in_bglist	Symbols_in_list	Fold_enrichment	Pvalue	FDR
ko00790	Folate biosynthesis	Metabolism of cofactors and vitamins	1	0.0833333	18	12	8483	comp139497_c3_seq6	39.2731	0.0251339	0.252589
ko00627	Aminobenzoate degradation	Xenobiotics biodegradation and metabolism	1	0.0833333	20	12	8483	comp139497_c3_seq6	35.3458	0.0278841	0.252589
ko04950	Maturity onset diabetes of the young	Endocrine and metabolic diseases	1	0.0833333	22	12	8483	comp141581_c0_seq2	32.1326	0.0306258	0.252589
ko00100	Steroid biosynthesis	Lipid metabolism	1	0.0833333	23	12	8483	comp141992_c3_seq1	30.7355	0.0319935	0.252589
ko04977	Vitamin digestion and absorption	Digestive system	1	0.0833333	26	12	8483	comp134950_c0_seq1	27.1891	0.0360842	0.252589
ko05216	Thyroid cancer	Cancers Specific types	1	0.0833333	32	12	8483	comp137203_c0_seq4	22.0911	0.0442094	0.254029

## Sheet: GO T5 stage
GO_id	GO_term	GO_category	GO_rank	Num_of_symbols_in_list_in_GO	Percentage_of_symbols_in_list	Num_of_symbols_in_bglist_in_GO	Num_of_symbols_in_list	Num_of_symbols_in_bglist	Symbols_in_list	Fold_enrichment	Pvalue	FDR
GO:0060047	heart contraction	biological_process	6	5	0.151515	171	33	36339	comp133266_c0_seq5,comp136301_c3_seq1,comp129984_c3_seq1,comp129984_c0_seq3,comp116003_c1_seq1	32.1983	4.64135e-07	0.000214894
GO:0003015	heart process	biological_process	5	5	0.151515	171	33	36339	comp133266_c0_seq5,comp136301_c3_seq1,comp129984_c3_seq1,comp129984_c0_seq3,comp116003_c1_seq1	32.1983	4.64135e-07	0.000214894
GO:0005576	extracellular region	cellular_component	1	12	0.324324	1759	37	27176	comp125613_c2_seq1,comp141811_c0_seq1,comp137374_c5_seq1,comp118847_c0_seq1,comp121946_c0_seq2,comp132505_c1_seq4,comp141488_c0_seq1,comp125946_c0_seq3,comp143242_c2_seq4,comp102293_c0_seq1,comp138726_c1_seq8,comp140733_c0_seq2	5.01071	2.10846e-06	0.000650811
GO:0008016	regulation of heart contraction	biological_process	7	4	0.121212	113	33	36339	comp133266_c0_seq5,comp136301_c3_seq1,comp129984_c3_seq1,comp129984_c0_seq3	38.9799	3.38297e-06	0.000783159
GO:0008015	blood circulation	biological_process	5	5	0.151515	295	33	36339	comp133266_c0_seq5,comp136301_c3_seq1,comp129984_c3_seq1,comp129984_c0_seq3,comp116003_c1_seq1	18.6641	6.71378e-06	0.00105329
GO:0003013	circulatory system process	biological_process	4	5	0.151515	296	33	36339	comp133266_c0_seq5,comp136301_c3_seq1,comp129984_c3_seq1,comp129984_c0_seq3,comp116003_c1_seq1	18.601	6.82474e-06	0.00105329
GO:0006936	muscle contraction	biological_process	5	4	0.121212	147	33	36339	comp133266_c0_seq5,comp129984_c3_seq1,comp129984_c0_seq3,comp116003_c1_seq1	29.9641	9.59977e-06	0.00122036
GO:0016899	oxidoreductase activity, acting on the CH-OH group of donors, oxygen as acceptor	molecular_function	6	2	0.0606061	6	33	38720	comp62333_c0_seq1,comp132334_c0_seq2	391.111	1.05431e-05	0.00122036
GO:0003012	muscle system process	biological_process	4	4	0.121212	162	33	36339	comp133266_c0_seq5,comp129984_c3_seq1,comp129984_c0_seq3,comp116003_c1_seq1	27.1897	1.40786e-05	0.00144853
GO:0030017	sarcomere	cellular_component	9	4	0.108108	158	37	27176	comp126373_c0_seq2,comp133266_c0_seq5,comp129984_c3_seq1,comp129984_c0_seq3	18.5946	6.25527e-05	0.00480871
GO:0006941	striated muscle contraction	biological_process	6	3	0.0909091	85	33	36339	comp129984_c3_seq1,comp129984_c0_seq3,comp116003_c1_seq1	38.8652	6.40511e-05	0.00480871
GO:0003785	actin monomer binding	molecular_function	5	2	0.0606061	15	33	38720	comp129984_c3_seq1,comp129984_c0_seq3	156.444	7.3448e-05	0.00480871
GO:0005615	extracellular space	cellular_component	3	6	0.162162	529	37	27176	comp125613_c2_seq1,comp141811_c0_seq1,comp121946_c0_seq2,comp125946_c0_seq3,comp143242_c2_seq4,comp102293_c0_seq1	8.33066	7.36231e-05	0.00480871
GO:0003231	cardiac ventricle development	biological_process	9	3	0.0909091	90	33	36339	comp133266_c0_seq5,comp129984_c0_seq3,comp116003_c1_seq1	36.7061	7.59491e-05	0.00480871
GO:0005125	cytokine activity	molecular_function	4	3	0.0909091	97	33	38720	comp121946_c0_seq2,comp125946_c0_seq3,comp143242_c2_seq4	36.2887	7.87332e-05	0.00480871
GO:0044449	contractile fiber part	cellular_component	8	4	0.108108	170	37	27176	comp126373_c0_seq2,comp133266_c0_seq5,comp129984_c3_seq1,comp129984_c0_seq3	17.282	8.30879e-05	0.00480871
GO:0009186	deoxyribonucleoside diphosphate metabolic process	biological_process	8	2	0.0606061	19	33	36339	comp61977_c0_seq1,comp110257_c0_seq1	115.914	0.000135434	0.0067992
GO:0030016	myofibril	cellular_component	8	4	0.108108	194	37	27176	comp126373_c0_seq2,comp133266_c0_seq5,comp129984_c3_seq1,comp129984_c0_seq3	15.1441	0.00013828	0.0067992
GO:0032781	positive regulation of ATPase activity	biological_process	14	2	0.0606061	20	33	36339	comp133266_c0_seq5,comp129984_c3_seq1	110.118	0.000150397	0.0067992
GO:0043292	contractile fiber	cellular_component	7	4	0.108108	199	37	27176	comp126373_c0_seq2,comp133266_c0_seq5,comp129984_c3_seq1,comp129984_c0_seq3	14.7635	0.000152475	0.0067992
GO:0003205	cardiac chamber development	biological_process	8	3	0.0909091	117	33	36339	comp133266_c0_seq5,comp129984_c0_seq3,comp116003_c1_seq1	28.2354	0.000165387	0.0067992
GO:0044057	regulation of system process	biological_process	4	4	0.121212	310	33	36339	comp133266_c0_seq5,comp136301_c3_seq1,comp129984_c3_seq1,comp129984_c0_seq3	14.2088	0.000174864	0.0067992
GO:0016728	oxidoreductase activity, acting on CH or CH2 groups, disulfide as acceptor	molecular_function	6	2	0.0606061	23	33	38720	comp61977_c0_seq1,comp110257_c0_seq1	102.029	0.000176221	0.0067992
GO:0004748	ribonucleoside-diphosphate reductase activity, thioredoxin disulfide as acceptor	molecular_function	7	2	0.0606061	23	33	38720	comp61977_c0_seq1,comp110257_c0_seq1	102.029	0.000176221	0.0067992
GO:0002026	regulation of the force of heart contraction	biological_process	8	2	0.0606061	23	33	36339	comp129984_c3_seq1,comp129984_c0_seq3	95.7549	0.000199924	0.00712036
GO:0043462	regulation of ATPase activity	biological_process	13	2	0.0606061	23	33	36339	comp133266_c0_seq5,comp129984_c3_seq1	95.7549	0.000199924	0.00712036
GO:0043065	positive regulation of apoptotic process	biological_process	7	4	0.121212	334	33	36339	comp130198_c0_seq1,comp140396_c0_seq7,comp143242_c2_seq4,comp102293_c0_seq1	13.1878	0.000232381	0.00776388
GO:0043068	positive regulation of programmed cell death	biological_process	6	4	0.121212	335	33	36339	comp130198_c0_seq1,comp140396_c0_seq7,comp143242_c2_seq4,comp102293_c0_seq1	13.1484	0.000235039	0.00776388
GO:0010942	positive regulation of cell death	biological_process	5	4	0.121212	338	33	36339	comp130198_c0_seq1,comp140396_c0_seq7,comp143242_c2_seq4,comp102293_c0_seq1	13.0317	0.000243145	0.00776388
GO:0005126	cytokine receptor binding	molecular_function	4	3	0.0909091	147	33	38720	comp121946_c0_seq2,comp125946_c0_seq3,comp143242_c2_seq4	23.9456	0.000269051	0.0083047
GO:0016725	oxidoreductase activity, acting on CH or CH2 groups	molecular_function	5	2	0.0606061	29	33	38720	comp61977_c0_seq1,comp110257_c0_seq1	80.9195	0.000281886	0.00842021
GO:0008009	chemokine activity	molecular_function	6	2	0.0606061	32	33	38720	comp121946_c0_seq2,comp125946_c0_seq3	73.3333	0.000343823	0.0096502
GO:0044421	extracellular region part	cellular_component	2	7	0.189189	997	37	27176	comp125613_c2_seq1,comp141811_c0_seq1,comp121946_c0_seq2,comp132505_c1_seq4,comp125946_c0_seq3,comp143242_c2_seq4,comp102293_c0_seq1	5.15688	0.000343905	0.0096502
GO:0048738	cardiac muscle tissue development	biological_process	8	3	0.0909091	157	33	36339	comp133266_c0_seq5,comp136301_c3_seq1,comp129984_c0_seq3	21.0417	0.000392449	0.0106885
GO:0005971	ribonucleoside-diphosphate reductase complex	cellular_component	7	2	0.0540541	23	37	27176	comp61977_c0_seq1,comp110257_c0_seq1	63.8684	0.000448169	0.0118434
GO:0042379	chemokine receptor binding	molecular_function	5	2	0.0606061	37	33	38720	comp121946_c0_seq2,comp125946_c0_seq3	63.4234	0.000460436	0.0118434
GO:0005861	troponin complex	cellular_component	11	2	0.0540541	24	37	27176	comp126373_c0_seq2,comp133266_c0_seq5	61.2072	0.000488492	0.0122255
GO:0055010	ventricular cardiac muscle tissue morphogenesis	biological_process	11	2	0.0606061	39	33	36339	comp133266_c0_seq5,comp129984_c0_seq3	56.4709	0.000580249	0.0141398
GO:0003229	ventricular cardiac muscle tissue development	biological_process	9	2	0.0606061	41	33	36339	comp133266_c0_seq5,comp129984_c0_seq3	53.7162	0.000641382	0.0152287
GO:0045214	sarcomere organization	biological_process	9	2	0.0606061	47	33	36339	comp133266_c0_seq5,comp136301_c3_seq1	46.8588	0.000842655	0.018687
GO:0019972	interleukin-12 binding	molecular_function	4	1	0.030303	1	33	38720	comp143242_c2_seq4	1173.33	0.000852273	0.018687
GO:0042164	interleukin-12 alpha subunit binding	molecular_function	5	1	0.030303	1	33	38720	comp143242_c2_seq4	1173.33	0.000852273	0.018687
GO:0009132	nucleoside diphosphate metabolic process	biological_process	7	2	0.0606061	48	33	36339	comp61977_c0_seq1,comp110257_c0_seq1	45.8826	0.000878793	0.018687
GO:0055004	atrial cardiac myofibril development	biological_process	12	1	0.030303	1	33	36339	comp136301_c3_seq1	1101.18	0.000908115	0.018687
GO:0055014	atrial cardiac muscle cell development	biological_process	11	1	0.030303	1	33	36339	comp136301_c3_seq1	1101.18	0.000908115	0.018687
GO:0031672	A band	cellular_component	10	2	0.0540541	35	37	27176	comp129984_c3_seq1,comp129984_c0_seq3	41.9707	0.00104321	0.0207536
GO:0005102	receptor binding	molecular_function	3	5	0.151515	926	33	38720	comp62333_c0_seq1,comp118847_c0_seq1,comp121946_c0_seq2,comp125946_c0_seq3,comp143242_c2_seq4	6.33549	0.00105337	0.0207536
GO:0005865	striated muscle thin filament	cellular_component	10	2	0.0540541	36	37	27176	comp126373_c0_seq2,comp133266_c0_seq5	40.8048	0.00110363	0.0212908
GO:0003008	system process	biological_process	3	6	0.181818	1339	33	36339	comp133266_c0_seq5,comp136301_c3_seq1,comp129984_c3_seq1,comp129984_c0_seq3,comp116003_c1_seq1,comp124870_c0_seq2	4.93435	0.00116643	0.0220431
GO:0003208	cardiac ventricle morphogenesis	biological_process	10	2	0.0606061	56	33	36339	comp133266_c0_seq5,comp129984_c0_seq3	39.3279	0.00119434	0.0221191
GO:0043514	interleukin-12 complex	cellular_component	4	1	0.027027	1	37	27176	comp143242_c2_seq4	734.486	0.00136149	0.0221196
GO:0060048	cardiac muscle contraction	biological_process	7	2	0.0606061	60	33	36339	comp129984_c3_seq1,comp116003_c1_seq1	36.7061	0.0013696	0.0221196
GO:0005509	calcium ion binding	molecular_function	5	7	0.212121	2039	33	38720	comp115751_c1_seq1,comp136301_c3_seq1,comp124792_c0_seq1,comp129984_c3_seq1,comp129984_c0_seq3,comp132505_c1_seq4,comp116003_c1_seq1	4.02812	0.0014167	0.0221196
GO:0007507	heart development	biological_process	7	4	0.121212	548	33	36339	comp133266_c0_seq5,comp136301_c3_seq1,comp129984_c0_seq3,comp116003_c1_seq1	8.03782	0.00147968	0.0221196
GO:0072358	cardiovascular system development	biological_process	6	5	0.151515	941	33	36339	comp133266_c0_seq5,comp136301_c3_seq1,comp129984_c0_seq3,comp141488_c0_seq1,comp116003_c1_seq1	5.85113	0.00149731	0.0221196
GO:0072359	circulatory system development	biological_process	5	5	0.151515	941	33	36339	comp133266_c0_seq5,comp136301_c3_seq1,comp129984_c0_seq3,comp141488_c0_seq1,comp116003_c1_seq1	5.85113	0.00149731	0.0221196
GO:0055008	cardiac muscle tissue morphogenesis	biological_process	9	2	0.0606061	66	33	36339	comp133266_c0_seq5,comp129984_c0_seq3	33.3691	0.00165413	0.0221196
GO:0050105	L-gulonolactone oxidase activity	molecular_function	7	1	0.030303	2	33	38720	comp132334_c0_seq2	586.667	0.00170384	0.0221196
GO:0003885	D-arabinono-1,4-lactone oxidase activity	molecular_function	7	1	0.030303	2	33	38720	comp132334_c0_seq2	586.667	0.00170384	0.0221196
GO:0001515	opioid peptide activity	molecular_function	4	1	0.030303	2	33	38720	comp118847_c0_seq1	586.667	0.00170384	0.0221196
GO:0045519	interleukin-23 receptor binding	molecular_function	5	1	0.030303	2	33	38720	comp143242_c2_seq4	586.667	0.00170384	0.0221196
GO:0030172	troponin C binding	molecular_function	4	1	0.030303	2	33	38720	comp133266_c0_seq5	586.667	0.00170384	0.0221196
GO:0008891	glycolate oxidase activity	molecular_function	8	1	0.030303	2	33	38720	comp62333_c0_seq1	586.667	0.00170384	0.0221196
GO:0003973	(S)-2-hydroxy-acid oxidase activity	molecular_function	7	1	0.030303	2	33	38720	comp62333_c0_seq1	586.667	0.00170384	0.0221196
GO:0051135	positive regulation of NK T cell activation	biological_process	10	1	0.030303	2	33	36339	comp143242_c2_seq4	550.591	0.00181543	0.0221196
GO:0051140	regulation of NK T cell proliferation	biological_process	10	1	0.030303	2	33	36339	comp143242_c2_seq4	550.591	0.00181543	0.0221196
GO:0001866	NK T cell proliferation	biological_process	9	1	0.030303	2	33	36339	comp143242_c2_seq4	550.591	0.00181543	0.0221196
GO:0010534	regulation of activation of JAK2 kinase activity	biological_process	14	1	0.030303	2	33	36339	comp143242_c2_seq4	550.591	0.00181543	0.0221196
GO:0051142	positive regulation of NK T cell proliferation	biological_process	11	1	0.030303	2	33	36339	comp143242_c2_seq4	550.591	0.00181543	0.0221196
GO:0042519	regulation of tyrosine phosphorylation of Stat4 protein	biological_process	12	1	0.030303	2	33	36339	comp143242_c2_seq4	550.591	0.00181543	0.0221196
GO:0010535	positive regulation of activation of JAK2 kinase activity	biological_process	15	1	0.030303	2	33	36339	comp143242_c2_seq4	550.591	0.00181543	0.0221196
GO:0042520	positive regulation of tyrosine phosphorylation of Stat4 protein	biological_process	13	1	0.030303	2	33	36339	comp143242_c2_seq4	550.591	0.00181543	0.0221196
GO:0042504	tyrosine phosphorylation of Stat4 protein	biological_process	11	1	0.030303	2	33	36339	comp143242_c2_seq4	550.591	0.00181543	0.0221196
GO:0051133	regulation of NK T cell activation	biological_process	9	1	0.030303	2	33	36339	comp143242_c2_seq4	550.591	0.00181543	0.0221196
GO:0051132	NK T cell activation	biological_process	8	1	0.030303	2	33	36339	comp143242_c2_seq4	550.591	0.00181543	0.0221196
GO:0032819	positive regulation of natural killer cell proliferation	biological_process	9	1	0.030303	2	33	36339	comp143242_c2_seq4	550.591	0.00181543	0.0221196
GO:0060415	muscle tissue morphogenesis	biological_process	8	2	0.0606061	73	33	36339	comp133266_c0_seq5,comp129984_c0_seq3	30.1694	0.00201857	0.0242753
GO:0048644	muscle organ morphogenesis	biological_process	7	2	0.0606061	81	33	36339	comp133266_c0_seq5,comp129984_c0_seq3	27.1897	0.00247739	0.0265318
GO:0070743	interleukin-23 complex	cellular_component	4	1	0.027027	2	37	27176	comp143242_c2_seq4	367.243	0.00272119	0.0265318
GO:0042466	chemokinesis	biological_process	4	1	0.030303	3	33	36339	comp125946_c0_seq3	367.061	0.00272195	0.0265318
GO:0032693	negative regulation of interleukin-10 production	biological_process	6	1	0.030303	3	33	36339	comp143242_c2_seq4	367.061	0.00272195	0.0265318
GO:0002860	positive regulation of natural killer cell mediated cytotoxicity directed against tumor cell target	biological_process	10	1	0.030303	3	33	36339	comp143242_c2_seq4	367.061	0.00272195	0.0265318
GO:0010536	positive regulation of activation of Janus kinase activity	biological_process	14	1	0.030303	3	33	36339	comp143242_c2_seq4	367.061	0.00272195	0.0265318
GO:0002855	regulation of natural killer cell mediated immune response to tumor cell	biological_process	8	1	0.030303	3	33	36339	comp143242_c2_seq4	367.061	0.00272195	0.0265318
GO:0002420	natural killer cell mediated cytotoxicity directed against tumor cell target	biological_process	7	1	0.030303	3	33	36339	comp143242_c2_seq4	367.061	0.00272195	0.0265318
GO:0010533	regulation of activation of Janus kinase activity	biological_process	13	1	0.030303	3	33	36339	comp143242_c2_seq4	367.061	0.00272195	0.0265318
GO:0002827	positive regulation of T-helper 1 type immune response	biological_process	8	1	0.030303	3	33	36339	comp143242_c2_seq4	367.061	0.00272195	0.0265318
GO:0032700	negative regulation of interleukin-17 production	biological_process	6	1	0.030303	3	33	36339	comp143242_c2_seq4	367.061	0.00272195	0.0265318
GO:0042465	kinesis	biological_process	3	1	0.030303	3	33	36339	comp125946_c0_seq3	367.061	0.00272195	0.0265318
GO:0032780	negative regulation of ATPase activity	biological_process	14	1	0.030303	3	33	36339	comp133266_c0_seq5	367.061	0.00272195	0.0265318
GO:0042977	activation of JAK2 kinase activity	biological_process	13	1	0.030303	3	33	36339	comp143242_c2_seq4	367.061	0.00272195	0.0265318
GO:0002857	positive regulation of natural killer cell mediated immune response to tumor cell	biological_process	9	1	0.030303	3	33	36339	comp143242_c2_seq4	367.061	0.00272195	0.0265318
GO:0055011	atrial cardiac muscle cell differentiation	biological_process	10	1	0.030303	3	33	36339	comp136301_c3_seq1	367.061	0.00272195	0.0265318
GO:0002423	natural killer cell mediated immune response to tumor cell	biological_process	6	1	0.030303	3	33	36339	comp143242_c2_seq4	367.061	0.00272195	0.0265318
GO:0002858	regulation of natural killer cell mediated cytotoxicity directed against tumor cell target	biological_process	9	1	0.030303	3	33	36339	comp143242_c2_seq4	367.061	0.00272195	0.0265318
GO:0016614	oxidoreductase activity, acting on CH-OH group of donors	molecular_function	5	3	0.0909091	330	33	38720	comp140520_c0_seq1,comp62333_c0_seq1,comp132334_c0_seq2	10.6667	0.00276941	0.0267133
GO:0030239	myofibril assembly	biological_process	8	2	0.0606061	89	33	36339	comp133266_c0_seq5,comp136301_c3_seq1	24.7457	0.00298074	0.0284553
GO:0031013	troponin I binding	molecular_function	4	1	0.030303	4	33	38720	comp133266_c0_seq5	293.333	0.00340487	0.0321725
GO:0051549	positive regulation of keratinocyte migration	biological_process	8	1	0.030303	4	33	36339	comp102293_c0_seq1	275.295	0.00362766	0.0329335
GO:0032740	positive regulation of interleukin-17 production	biological_process	6	1	0.030303	4	33	36339	comp143242_c2_seq4	275.295	0.00362766	0.0329335
GO:0051547	regulation of keratinocyte migration	biological_process	7	1	0.030303	4	33	36339	comp102293_c0_seq1	275.295	0.00362766	0.0329335
GO:0019853	L-ascorbic acid biosynthetic process	biological_process	8	1	0.030303	4	33	36339	comp132334_c0_seq2	275.295	0.00362766	0.0329335
GO:0003206	cardiac chamber morphogenesis	biological_process	9	2	0.0606061	100	33	36339	comp133266_c0_seq5,comp129984_c0_seq3	22.0236	0.0037444	0.0336632
GO:0014706	striated muscle tissue development	biological_process	5	3	0.0909091	357	33	36339	comp133266_c0_seq5,comp136301_c3_seq1,comp129984_c0_seq3	9.25363	0.00412337	0.0358733
GO:0032817	regulation of natural killer cell proliferation	biological_process	8	1	0.030303	5	33	36339	comp143242_c2_seq4	220.236	0.00453259	0.0358733
GO:0032725	positive regulation of granulocyte macrophage colony-stimulating factor production	biological_process	6	1	0.030303	5	33	36339	comp143242_c2_seq4	220.236	0.00453259	0.0358733
GO:0002836	positive regulation of response to tumor cell	biological_process	6	1	0.030303	5	33	36339	comp143242_c2_seq4	220.236	0.00453259	0.0358733
GO:0002347	response to tumor cell	biological_process	3	1	0.030303	5	33	36339	comp143242_c2_seq4	220.236	0.00453259	0.0358733
GO:0001787	natural killer cell proliferation	biological_process	7	1	0.030303	5	33	36339	comp143242_c2_seq4	220.236	0.00453259	0.0358733
GO:0002837	regulation of immune response to tumor cell	biological_process	6	1	0.030303	5	33	36339	comp143242_c2_seq4	220.236	0.00453259	0.0358733
GO:0002230	positive regulation of defense response to virus by host	biological_process	8	1	0.030303	5	33	36339	comp143242_c2_seq4	220.236	0.00453259	0.0358733
GO:0030574	collagen catabolic process	biological_process	6	1	0.030303	5	33	36339	comp102293_c0_seq1	220.236	0.00453259	0.0358733
GO:0002839	positive regulation of immune response to tumor cell	biological_process	7	1	0.030303	5	33	36339	comp143242_c2_seq4	220.236	0.00453259	0.0358733
GO:0042976	activation of Janus kinase activity	biological_process	12	1	0.030303	5	33	36339	comp143242_c2_seq4	220.236	0.00453259	0.0358733
GO:0002418	immune response to tumor cell	biological_process	4	1	0.030303	5	33	36339	comp143242_c2_seq4	220.236	0.00453259	0.0358733
GO:0002834	regulation of response to tumor cell	biological_process	5	1	0.030303	5	33	36339	comp143242_c2_seq4	220.236	0.00453259	0.0358733
GO:0019852	L-ascorbic acid metabolic process	biological_process	7	1	0.030303	5	33	36339	comp132334_c0_seq2	220.236	0.00453259	0.0358733
GO:0060537	muscle tissue development	biological_process	4	3	0.0909091	373	33	36339	comp133266_c0_seq5,comp136301_c3_seq1,comp129984_c0_seq3	8.85669	0.00465865	0.0365585
GO:0010314	phosphatidylinositol-5-phosphate binding	molecular_function	5	1	0.030303	6	33	38720	comp140396_c0_seq7	195.556	0.00510308	0.0396409
GO:0055005	ventricular cardiac myofibril development	biological_process	12	1	0.030303	6	33	36339	comp136301_c3_seq1	183.53	0.00543671	0.0396409
GO:0001561	fatty acid alpha-oxidation	biological_process	10	1	0.030303	6	33	36339	comp62333_c0_seq1	183.53	0.00543671	0.0396409
GO:0032620	interleukin-17 production	biological_process	4	1	0.030303	6	33	36339	comp143242_c2_seq4	183.53	0.00543671	0.0396409
GO:0010661	positive regulation of muscle cell apoptotic process	biological_process	9	1	0.030303	6	33	36339	comp143242_c2_seq4	183.53	0.00543671	0.0396409
GO:0032660	regulation of interleukin-17 production	biological_process	5	1	0.030303	6	33	36339	comp143242_c2_seq4	183.53	0.00543671	0.0396409
GO:0002825	regulation of T-helper 1 type immune response	biological_process	7	1	0.030303	6	33	36339	comp143242_c2_seq4	183.53	0.00543671	0.0396409
GO:0001916	positive regulation of T cell mediated cytotoxicity	biological_process	9	1	0.030303	6	33	36339	comp143242_c2_seq4	183.53	0.00543671	0.0396409
GO:0034393	positive regulation of smooth muscle cell apoptotic process	biological_process	10	1	0.030303	6	33	36339	comp143242_c2_seq4	183.53	0.00543671	0.0396409
GO:0031032	actomyosin structure organization	biological_process	6	2	0.0606061	128	33	36339	comp133266_c0_seq5,comp136301_c3_seq1	17.206	0.00605176	0.0431682
GO:0032816	positive regulation of natural killer cell activation	biological_process	8	1	0.030303	7	33	36339	comp143242_c2_seq4	157.312	0.00634004	0.0431682
GO:0042510	regulation of tyrosine phosphorylation of Stat1 protein	biological_process	12	1	0.030303	7	33	36339	comp143242_c2_seq4	157.312	0.00634004	0.0431682
GO:0030049	muscle filament sliding	biological_process	7	1	0.030303	7	33	36339	comp133266_c0_seq5	157.312	0.00634004	0.0431682
GO:0032604	granulocyte macrophage colony-stimulating factor production	biological_process	4	1	0.030303	7	33	36339	comp143242_c2_seq4	157.312	0.00634004	0.0431682
GO:0032645	regulation of granulocyte macrophage colony-stimulating factor production	biological_process	5	1	0.030303	7	33	36339	comp143242_c2_seq4	157.312	0.00634004	0.0431682
GO:0042104	positive regulation of activated T cell proliferation	biological_process	10	1	0.030303	7	33	36339	comp143242_c2_seq4	157.312	0.00634004	0.0431682
GO:0051546	keratinocyte migration	biological_process	6	1	0.030303	7	33	36339	comp102293_c0_seq1	157.312	0.00634004	0.0431682
GO:0050691	regulation of defense response to virus by host	biological_process	7	1	0.030303	7	33	36339	comp143242_c2_seq4	157.312	0.00634004	0.0431682
GO:0003779	actin binding	molecular_function	4	4	0.121212	887	33	38720	comp115062_c0_seq1,comp133266_c0_seq5,comp129984_c3_seq1,comp129984_c0_seq3	5.29124	0.00660172	0.044519
GO:0001664	G-protein coupled receptor binding	molecular_function	4	2	0.0606061	143	33	38720	comp121946_c0_seq2,comp125946_c0_seq3	16.4103	0.00663459	0.044519
GO:0070273	phosphatidylinositol-4-phosphate binding	molecular_function	5	1	0.030303	8	33	38720	comp140396_c0_seq7	146.667	0.00679849	0.0452907
GO:0001914	regulation of T cell mediated cytotoxicity	biological_process	8	1	0.030303	8	33	36339	comp143242_c2_seq4	137.648	0.00724257	0.0472297
GO:0042523	positive regulation of tyrosine phosphorylation of Stat5 protein	biological_process	13	1	0.030303	8	33	36339	comp143242_c2_seq4	137.648	0.00724257	0.0472297
GO:0002862	negative regulation of inflammatory response to antigenic stimulus	biological_process	8	1	0.030303	8	33	36339	comp143242_c2_seq4	137.648	0.00724257	0.0472297
GO:0042269	regulation of natural killer cell mediated cytotoxicity	biological_process	8	1	0.030303	9	33	36339	comp143242_c2_seq4	122.354	0.0081443	0.0502775
GO:0055009	atrial cardiac muscle tissue morphogenesis	biological_process	11	1	0.030303	9	33	36339	comp133266_c0_seq5	122.354	0.0081443	0.0502775
GO:0002715	regulation of natural killer cell mediated immunity	biological_process	7	1	0.030303	9	33	36339	comp143242_c2_seq4	122.354	0.0081443	0.0502775
GO:0003228	atrial cardiac muscle tissue development	biological_process	9	1	0.030303	9	33	36339	comp133266_c0_seq5	122.354	0.0081443	0.0502775
GO:0042508	tyrosine phosphorylation of Stat1 protein	biological_process	11	1	0.030303	9	33	36339	comp143242_c2_seq4	122.354	0.0081443	0.0502775
GO:0002717	positive regulation of natural killer cell mediated immunity	biological_process	8	1	0.030303	9	33	36339	comp143242_c2_seq4	122.354	0.0081443	0.0502775
GO:0044243	multicellular organismal catabolic process	biological_process	4	1	0.030303	9	33	36339	comp102293_c0_seq1	122.354	0.0081443	0.0502775
GO:0045954	positive regulation of natural killer cell mediated cytotoxicity	biological_process	9	1	0.030303	9	33	36339	comp143242_c2_seq4	122.354	0.0081443	0.0502775
GO:0032733	positive regulation of interleukin-10 production	biological_process	6	1	0.030303	10	33	36339	comp143242_c2_seq4	110.118	0.00904525	0.054389
GO:0042522	regulation of tyrosine phosphorylation of Stat5 protein	biological_process	12	1	0.030303	10	33	36339	comp143242_c2_seq4	110.118	0.00904525	0.054389
GO:0033275	actin-myosin filament sliding	biological_process	6	1	0.030303	10	33	36339	comp133266_c0_seq5	110.118	0.00904525	0.054389
GO:0046641	positive regulation of alpha-beta T cell proliferation	biological_process	10	1	0.030303	10	33	36339	comp143242_c2_seq4	110.118	0.00904525	0.054389
GO:0004457	lactate dehydrogenase activity	molecular_function	6	1	0.030303	11	33	38720	comp140520_c0_seq1	106.667	0.00933635	0.0554196
GO:0004459	L-lactate dehydrogenase activity	molecular_function	7	1	0.030303	11	33	38720	comp140520_c0_seq1	106.667	0.00933635	0.0554196
GO:0044126	regulation of growth of symbiont in host	biological_process	7	1	0.030303	11	33	36339	comp143242_c2_seq4	100.107	0.0099454	0.0561551
GO:0045672	positive regulation of osteoclast differentiation	biological_process	12	1	0.030303	11	33	36339	comp143242_c2_seq4	100.107	0.0099454	0.0561551
GO:0044144	modulation of growth of symbiont involved in interaction with host	biological_process	6	1	0.030303	11	33	36339	comp143242_c2_seq4	100.107	0.0099454	0.0561551
GO:0044130	negative regulation of growth of symbiont in host	biological_process	8	1	0.030303	11	33	36339	comp143242_c2_seq4	100.107	0.0099454	0.0561551
GO:0032814	regulation of natural killer cell activation	biological_process	7	1	0.030303	11	33	36339	comp143242_c2_seq4	100.107	0.0099454	0.0561551
GO:0044146	negative regulation of growth of symbiont involved in interaction with host	biological_process	7	1	0.030303	11	33	36339	comp143242_c2_seq4	100.107	0.0099454	0.0561551
GO:0042832	defense response to protozoan	biological_process	5	1	0.030303	11	33	36339	comp143242_c2_seq4	100.107	0.0099454	0.0561551
GO:0042989	sequestering of actin monomers	biological_process	12	1	0.030303	11	33	36339	comp115062_c0_seq1	100.107	0.0099454	0.0561551
GO:0061061	muscle structure development	biological_process	3	3	0.0909091	494	33	36339	comp133266_c0_seq5,comp136301_c3_seq1,comp129984_c0_seq3	6.68734	0.0100675	0.0565001
GO:0051239	regulation of multicellular organismal process	biological_process	3	5	0.151515	1482	33	36339	comp133266_c0_seq5,comp136301_c3_seq1,comp129984_c3_seq1,comp129984_c0_seq3,comp143242_c2_seq4	3.71519	0.0102766	0.0573259
GO:0043903	regulation of symbiosis, encompassing mutualism through parasitism	biological_process	4	1	0.030303	12	33	36339	comp143242_c2_seq4	91.7652	0.0108448	0.0583851
GO:0044110	growth involved in symbiotic interaction	biological_process	4	1	0.030303	12	33	36339	comp143242_c2_seq4	91.7652	0.0108448	0.0583851
GO:0042517	positive regulation of tyrosine phosphorylation of Stat3 protein	biological_process	13	1	0.030303	12	33	36339	comp143242_c2_seq4	91.7652	0.0108448	0.0583851
GO:0044117	growth of symbiont in host	biological_process	6	1	0.030303	12	33	36339	comp143242_c2_seq4	91.7652	0.0108448	0.0583851
GO:0046006	regulation of activated T cell proliferation	biological_process	9	1	0.030303	12	33	36339	comp143242_c2_seq4	91.7652	0.0108448	0.0583851
GO:0044116	growth of symbiont involved in interaction with host	biological_process	5	1	0.030303	12	33	36339	comp143242_c2_seq4	91.7652	0.0108448	0.0583851
GO:0016175	superoxide-generating NADPH oxidase activity	molecular_function	7	1	0.030303	13	33	38720	comp131913_c0_seq1	90.2564	0.0110248	0.0590112
GO:0042267	natural killer cell mediated cytotoxicity	biological_process	6	1	0.030303	13	33	36339	comp143242_c2_seq4	84.7063	0.0117433	0.0607503
GO:0010224	response to UV-B	biological_process	6	1	0.030303	13	33	36339	comp143242_c2_seq4	84.7063	0.0117433	0.0607503
GO:0001913	T cell mediated cytotoxicity	biological_process	6	1	0.030303	13	33	36339	comp143242_c2_seq4	84.7063	0.0117433	0.0607503
GO:0050829	defense response to Gram-negative bacterium	biological_process	6	1	0.030303	13	33	36339	comp143242_c2_seq4	84.7063	0.0117433	0.0607503
GO:0002228	natural killer cell mediated immunity	biological_process	5	1	0.030303	13	33	36339	comp143242_c2_seq4	84.7063	0.0117433	0.0607503
GO:0042506	tyrosine phosphorylation of Stat5 protein	biological_process	11	1	0.030303	13	33	36339	comp143242_c2_seq4	84.7063	0.0117433	0.0607503
GO:0005523	tropomyosin binding	molecular_function	4	1	0.030303	14	33	38720	comp133266_c0_seq5	83.8095	0.0118679	0.0610539
GO:0008237	metallopeptidase activity	molecular_function	6	3	0.0909091	564	33	38720	comp137335_c1_seq1,comp141811_c0_seq1,comp102293_c0_seq1	6.24113	0.0121276	0.0620151
GO:0005892	acetylcholine-gated channel complex	cellular_component	8	1	0.027027	9	37	27176	comp124870_c0_seq2	81.6096	0.0121887	0.0620151
GO:0007271	synaptic transmission, cholinergic	biological_process	7	1	0.030303	14	33	36339	comp124870_c0_seq2	78.6558	0.0126411	0.062597
GO:0001912	positive regulation of leukocyte mediated cytotoxicity	biological_process	6	1	0.030303	14	33	36339	comp143242_c2_seq4	78.6558	0.0126411	0.062597
GO:0001562	response to protozoan	biological_process	4	1	0.030303	14	33	36339	comp143242_c2_seq4	78.6558	0.0126411	0.062597
GO:0002833	positive regulation of response to biotic stimulus	biological_process	5	1	0.030303	14	33	36339	comp143242_c2_seq4	78.6558	0.0126411	0.062597
GO:0042088	T-helper 1 type immune response	biological_process	5	1	0.030303	14	33	36339	comp143242_c2_seq4	78.6558	0.0126411	0.062597
GO:0042981	regulation of apoptotic process	biological_process	6	4	0.121212	1016	33	36339	comp130198_c0_seq1,comp140396_c0_seq7,comp143242_c2_seq4,comp102293_c0_seq1	4.33536	0.0130503	0.0639605
GO:0016491	oxidoreductase activity	molecular_function	4	6	0.181818	2341	33	38720	comp61977_c0_seq1,comp140520_c0_seq1,comp62333_c0_seq1,comp131913_c0_seq1,comp110257_c0_seq1,comp132334_c0_seq2	3.00726	0.013128	0.0639605
GO:0043067	regulation of programmed cell death	biological_process	5	4	0.121212	1021	33	36339	comp130198_c0_seq1,comp140396_c0_seq7,comp143242_c2_seq4,comp102293_c0_seq1	4.31413	0.0132673	0.0639605
GO:0031343	positive regulation of cell killing	biological_process	4	1	0.030303	15	33	36339	comp143242_c2_seq4	73.4121	0.0135381	0.0639605
GO:0034390	smooth muscle cell apoptotic process	biological_process	8	1	0.030303	15	33	36339	comp143242_c2_seq4	73.4121	0.0135381	0.0639605
GO:0032735	positive regulation of interleukin-12 production	biological_process	6	1	0.030303	15	33	36339	comp143242_c2_seq4	73.4121	0.0135381	0.0639605
GO:0034391	regulation of smooth muscle cell apoptotic process	biological_process	9	1	0.030303	15	33	36339	comp143242_c2_seq4	73.4121	0.0135381	0.0639605
GO:0046640	regulation of alpha-beta T cell proliferation	biological_process	9	1	0.030303	15	33	36339	comp143242_c2_seq4	73.4121	0.0135381	0.0639605
GO:0030101	natural killer cell activation	biological_process	6	1	0.030303	15	33	36339	comp143242_c2_seq4	73.4121	0.0135381	0.0639605
GO:0010941	regulation of cell death	biological_process	4	4	0.121212	1039	33	36339	comp130198_c0_seq1,comp140396_c0_seq7,comp143242_c2_seq4,comp102293_c0_seq1	4.23939	0.0140679	0.0661262
GO:0050798	activated T cell proliferation	biological_process	8	1	0.030303	16	33	36339	comp143242_c2_seq4	68.8239	0.0144343	0.0668306
GO:0001910	regulation of leukocyte mediated cytotoxicity	biological_process	5	1	0.030303	16	33	36339	comp143242_c2_seq4	68.8239	0.0144343	0.0668306
GO:0042516	regulation of tyrosine phosphorylation of Stat3 protein	biological_process	12	1	0.030303	16	33	36339	comp143242_c2_seq4	68.8239	0.0144343	0.0668306
GO:0035091	phosphatidylinositol binding	molecular_function	4	2	0.0606061	220	33	38720	comp140396_c0_seq7,comp131913_c0_seq1	10.6667	0.0151132	0.0689091
GO:0050664	oxidoreductase activity, acting on NAD(P)H, oxygen as acceptor	molecular_function	6	1	0.030303	18	33	38720	comp131913_c0_seq1	65.1852	0.0152336	0.0689091
GO:0031341	regulation of cell killing	biological_process	3	1	0.030303	17	33	36339	comp143242_c2_seq4	64.7754	0.0153297	0.0689091
GO:0046633	alpha-beta T cell proliferation	biological_process	8	1	0.030303	17	33	36339	comp143242_c2_seq4	64.7754	0.0153297	0.0689091
GO:0042364	water-soluble vitamin biosynthetic process	biological_process	6	1	0.030303	17	33	36339	comp132334_c0_seq2	64.7754	0.0153297	0.0689091
GO:0050688	regulation of defense response to virus	biological_process	6	1	0.030303	17	33	36339	comp143242_c2_seq4	64.7754	0.0153297	0.0689091
GO:0015464	acetylcholine receptor activity	molecular_function	8	1	0.030303	19	33	38720	comp124870_c0_seq2	61.7544	0.0160733	0.0718836
GO:0055002	striated muscle cell development	biological_process	7	2	0.0606061	214	33	36339	comp133266_c0_seq5,comp136301_c3_seq1	10.2914	0.0161658	0.0718836
GO:0002711	positive regulation of T cell mediated immunity	biological_process	8	1	0.030303	18	33	36339	comp143242_c2_seq4	61.1768	0.0162243	0.0718836
GO:0030036	actin cytoskeleton organization	biological_process	5	3	0.0909091	596	33	36339	comp115062_c0_seq1,comp133266_c0_seq5,comp136301_c3_seq1	5.54286	0.0166272	0.0727127
GO:0032266	phosphatidylinositol-3-phosphate binding	molecular_function	5	1	0.030303	20	33	38720	comp140396_c0_seq7	58.6667	0.0169123	0.0727127
GO:0002294	CD4-positive, alpha-beta T cell differentiation involved in immune response	biological_process	13	1	0.030303	19	33	36339	comp143242_c2_seq4	57.9569	0.0171181	0.0727127
GO:0048662	negative regulation of smooth muscle cell proliferation	biological_process	6	1	0.030303	19	33	36339	comp143242_c2_seq4	57.9569	0.0171181	0.0727127
GO:0042093	T-helper cell differentiation	biological_process	14	1	0.030303	19	33	36339	comp143242_c2_seq4	57.9569	0.0171181	0.0727127
GO:0055015	ventricular cardiac muscle cell development	biological_process	11	1	0.030303	19	33	36339	comp136301_c3_seq1	57.9569	0.0171181	0.0727127
GO:0002287	alpha-beta T cell activation involved in immune response	biological_process	8	1	0.030303	19	33	36339	comp143242_c2_seq4	57.9569	0.0171181	0.0727127
GO:0002293	alpha-beta T cell differentiation involved in immune response	biological_process	12	1	0.030303	19	33	36339	comp143242_c2_seq4	57.9569	0.0171181	0.0727127
GO:0002292	T cell differentiation involved in immune response	biological_process	11	1	0.030303	19	33	36339	comp143242_c2_seq4	57.9569	0.0171181	0.0727127
GO:0007566	embryo implantation	biological_process	5	1	0.030303	20	33	36339	comp102293_c0_seq1	55.0591	0.0180111	0.0751275
GO:0042503	tyrosine phosphorylation of Stat3 protein	biological_process	11	1	0.030303	20	33	36339	comp143242_c2_seq4	55.0591	0.0180111	0.0751275
GO:0045823	positive regulation of heart contraction	biological_process	8	1	0.030303	20	33	36339	comp136301_c3_seq1	55.0591	0.0180111	0.0751275
GO:0032760	positive regulation of tumor necrosis factor production	biological_process	7	1	0.030303	20	33	36339	comp143242_c2_seq4	55.0591	0.0180111	0.0751275
GO:0032653	regulation of interleukin-10 production	biological_process	5	1	0.030303	21	33	36339	comp143242_c2_seq4	52.4372	0.0189034	0.0777979
GO:0010660	regulation of muscle cell apoptotic process	biological_process	8	1	0.030303	21	33	36339	comp143242_c2_seq4	52.4372	0.0189034	0.0777979
GO:0002861	regulation of inflammatory response to antigenic stimulus	biological_process	7	1	0.030303	21	33	36339	comp143242_c2_seq4	52.4372	0.0189034	0.0777979
GO:0006955	immune response	biological_process	2	3	0.0909091	635	33	36339	comp121946_c0_seq2,comp125946_c0_seq3,comp143242_c2_seq4	5.20243	0.0196421	0.0800438
GO:0002709	regulation of T cell mediated immunity	biological_process	7	1	0.030303	22	33	36339	comp143242_c2_seq4	50.0537	0.0197948	0.0800438
GO:0032613	interleukin-10 production	biological_process	4	1	0.030303	22	33	36339	comp143242_c2_seq4	50.0537	0.0197948	0.0800438
GO:0009110	vitamin biosynthetic process	biological_process	5	1	0.030303	22	33	36339	comp132334_c0_seq2	50.0537	0.0197948	0.0800438
GO:0010927	cellular component assembly involved in morphogenesis	biological_process	5	2	0.0606061	241	33	36339	comp133266_c0_seq5,comp136301_c3_seq1	9.13844	0.0202041	0.0813436
GO:0030029	actin filament-based process	biological_process	3	3	0.0909091	643	33	36339	comp115062_c0_seq1,comp133266_c0_seq5,comp136301_c3_seq1	5.13771	0.0202956	0.0813583
GO:0055001	muscle cell development	biological_process	6	2	0.0606061	243	33	36339	comp133266_c0_seq5,comp136301_c3_seq1	9.06322	0.0205185	0.0815098
GO:0071346	cellular response to interferon-gamma	biological_process	7	1	0.030303	23	33	36339	comp143242_c2_seq4	47.8775	0.0206855	0.0815098
GO:0032729	positive regulation of interferon-gamma production	biological_process	6	1	0.030303	23	33	36339	comp143242_c2_seq4	47.8775	0.0206855	0.0815098
GO:0050777	negative regulation of immune response	biological_process	5	1	0.030303	23	33	36339	comp143242_c2_seq4	47.8775	0.0206855	0.0815098
GO:0031329	regulation of cellular catabolic process	biological_process	5	3	0.0909091	652	33	36339	comp140396_c0_seq7,comp133266_c0_seq5,comp129984_c3_seq1	5.06679	0.0210453	0.082576
GO:0010508	positive regulation of autophagy	biological_process	7	1	0.030303	24	33	36339	comp140396_c0_seq7	45.8826	0.0215754	0.0832452
GO:0032963	collagen metabolic process	biological_process	5	1	0.030303	24	33	36339	comp102293_c0_seq1	45.8826	0.0215754	0.0832452
GO:0042531	positive regulation of tyrosine phosphorylation of STAT protein	biological_process	12	1	0.030303	24	33	36339	comp143242_c2_seq4	45.8826	0.0215754	0.0832452
GO:0010657	muscle cell apoptotic process	biological_process	7	1	0.030303	24	33	36339	comp143242_c2_seq4	45.8826	0.0215754	0.0832452
GO:0008092	cytoskeletal protein binding	molecular_function	3	4	0.121212	1269	33	38720	comp115062_c0_seq1,comp133266_c0_seq5,comp129984_c3_seq1,comp129984_c0_seq3	3.69845	0.0220768	0.0848263
GO:0055012	ventricular cardiac muscle cell differentiation	biological_process	10	1	0.030303	25	33	36339	comp136301_c3_seq1	44.0473	0.0224645	0.0849068
GO:0007032	endosome organization	biological_process	4	1	0.030303	25	33	36339	comp140396_c0_seq7	44.0473	0.0224645	0.0849068
GO:0002286	T cell activation involved in immune response	biological_process	7	1	0.030303	25	33	36339	comp143242_c2_seq4	44.0473	0.0224645	0.0849068
GO:0001909	leukocyte mediated cytotoxicity	biological_process	3	1	0.030303	25	33	36339	comp143242_c2_seq4	44.0473	0.0224645	0.0849068
GO:0003007	heart morphogenesis	biological_process	8	2	0.0606061	258	33	36339	comp133266_c0_seq5,comp129984_c0_seq3	8.53629	0.0229413	0.0863564
GO:0046635	positive regulation of alpha-beta T cell activation	biological_process	9	1	0.030303	26	33	36339	comp143242_c2_seq4	42.3531	0.0233529	0.0871174
GO:0043367	CD4-positive, alpha-beta T cell differentiation	biological_process	12	1	0.030303	26	33	36339	comp143242_c2_seq4	42.3531	0.0233529	0.0871174
GO:0006915	apoptotic process	biological_process	5	4	0.121212	1213	33	36339	comp130198_c0_seq1,comp140396_c0_seq7,comp143242_c2_seq4,comp102293_c0_seq1	3.63127	0.0234257	0.0871174
GO:0002763	positive regulation of myeloid leukocyte differentiation	biological_process	11	1	0.030303	27	33	36339	comp143242_c2_seq4	40.7845	0.0242404	0.0897864
GO:0012501	programmed cell death	biological_process	4	4	0.121212	1229	33	36339	comp130198_c0_seq1,comp140396_c0_seq7,comp143242_c2_seq4,comp102293_c0_seq1	3.58399	0.0244393	0.0901624
GO:0045670	regulation of osteoclast differentiation	biological_process	11	1	0.030303	28	33	36339	comp143242_c2_seq4	39.3279	0.0251272	0.0912461
GO:0032655	regulation of interleukin-12 production	biological_process	5	1	0.030303	28	33	36339	comp143242_c2_seq4	39.3279	0.0251272	0.0912461
GO:0002456	T cell mediated immunity	biological_process	5	1	0.030303	28	33	36339	comp143242_c2_seq4	39.3279	0.0251272	0.0912461
GO:0035710	CD4-positive, alpha-beta T cell activation	biological_process	8	1	0.030303	28	33	36339	comp143242_c2_seq4	39.3279	0.0251272	0.0912461
GO:0019955	cytokine binding	molecular_function	3	1	0.030303	30	33	38720	comp143242_c2_seq4	39.1111	0.0252641	0.0913848
GO:0016616	oxidoreductase activity, acting on the CH-OH group of donors, NAD or NADP as acceptor	molecular_function	6	2	0.0606061	292	33	38720	comp140520_c0_seq1,comp132334_c0_seq2	8.03653	0.0256613	0.0922305
GO:0042509	regulation of tyrosine phosphorylation of STAT protein	biological_process	11	1	0.030303	29	33	36339	comp143242_c2_seq4	37.9718	0.0260131	0.0922305
GO:0055003	cardiac myofibril assembly	biological_process	11	1	0.030303	29	33	36339	comp136301_c3_seq1	37.9718	0.0260131	0.0922305
GO:0006767	water-soluble vitamin metabolic process	biological_process	5	1	0.030303	29	33	36339	comp132334_c0_seq2	37.9718	0.0260131	0.0922305
GO:0032615	interleukin-12 production	biological_process	4	1	0.030303	29	33	36339	comp143242_c2_seq4	37.9718	0.0260131	0.0922305
GO:0008762	UDP-N-acetylmuramate dehydrogenase activity	molecular_function	7	1	0.030303	31	33	38720	comp132334_c0_seq2	37.8495	0.0260954	0.0922305
GO:0043901	negative regulation of multi-organism process	biological_process	4	1	0.030303	30	33	36339	comp143242_c2_seq4	36.7061	0.0268983	0.0946513
GO:0048513	organ development	biological_process	5	6	0.181818	2583	33	36339	comp133266_c0_seq5,comp136301_c3_seq1,comp129984_c0_seq3,comp141488_c0_seq1,comp116003_c1_seq1,comp143242_c2_seq4	2.55791	0.027011	0.0946513
GO:0008219	cell death	biological_process	3	4	0.121212	1270	33	36339	comp130198_c0_seq1,comp140396_c0_seq7,comp143242_c2_seq4,comp102293_c0_seq1	3.46829	0.027158	0.0946513
GO:0016265	death	biological_process	2	4	0.121212	1273	33	36339	comp130198_c0_seq1,comp140396_c0_seq7,comp143242_c2_seq4,comp102293_c0_seq1	3.46012	0.0273639	0.0946513
GO:0055114	oxidation-reduction process	biological_process	3	6	0.181818	2596	33	36339	comp61977_c0_seq1,comp140520_c0_seq1,comp62333_c0_seq1,comp131913_c0_seq1,comp110257_c0_seq1,comp132334_c0_seq2	2.5451	0.0276039	0.0946513
GO:0009894	regulation of catabolic process	biological_process	4	3	0.0909091	725	33	36339	comp140396_c0_seq7,comp133266_c0_seq5,comp129984_c3_seq1	4.55661	0.0276881	0.0946513
GO:0003209	cardiac atrium morphogenesis	biological_process	10	1	0.030303	31	33	36339	comp133266_c0_seq5	35.522	0.0277828	0.0946513
GO:0044259	multicellular organismal macromolecule metabolic process	biological_process	4	1	0.030303	31	33	36339	comp102293_c0_seq1	35.522	0.0277828	0.0946513
GO:0046427	positive regulation of JAK-STAT cascade	biological_process	9	1	0.030303	31	33	36339	comp143242_c2_seq4	35.522	0.0277828	0.0946513
GO:0046872	metal ion binding	molecular_function	4	14	0.424242	9994	33	38720	comp61840_c0_seq1,comp115751_c1_seq1,comp137335_c1_seq1,comp140396_c0_seq7,comp141811_c0_seq1,comp136301_c3_seq1,comp124792_c0_seq1,comp129984_c3_seq1,comp135427_c0_seq1,comp129984_c0_seq3,comp141498_c2_seq1,comp132505_c1_seq4,comp116003_c1_seq1,comp102293_c0_seq1	1.64365	0.0278025	0.0946513
GO:0051146	striated muscle cell differentiation	biological_process	6	2	0.0606061	291	33	36339	comp133266_c0_seq5,comp136301_c3_seq1	7.56826	0.0286629	0.0972228
GO:0048731	system development	biological_process	4	7	0.212121	3369	33	36339	comp133266_c0_seq5,comp136301_c3_seq1,comp129984_c0_seq3,comp141488_c0_seq1,comp116003_c1_seq1,comp143242_c2_seq4,comp102293_c0_seq1	2.288	0.0291075	0.0983706
GO:0042813	Wnt-activated receptor activity	molecular_function	8	1	0.030303	35	33	38720	comp141488_c0_seq1	33.5238	0.0294141	0.098782
GO:0007260	tyrosine phosphorylation of STAT protein	biological_process	10	1	0.030303	33	33	36339	comp143242_c2_seq4	33.3691	0.0295493	0.098782
GO:0034341	response to interferon-gamma	biological_process	5	1	0.030303	33	33	36339	comp143242_c2_seq4	33.3691	0.0295493	0.098782
GO:0043169	cation binding	molecular_function	3	14	0.424242	10081	33	38720	comp61840_c0_seq1,comp115751_c1_seq1,comp137335_c1_seq1,comp140396_c0_seq7,comp141811_c0_seq1,comp136301_c3_seq1,comp124792_c0_seq1,comp129984_c3_seq1,comp135427_c0_seq1,comp129984_c0_seq3,comp141498_c2_seq1,comp132505_c1_seq4,comp116003_c1_seq1,comp102293_c0_seq1	1.62947	0.0298555	0.0994468
GO:0017147	Wnt-protein binding	molecular_function	3	1	0.030303	36	33	38720	comp141488_c0_seq1	32.5926	0.0302421	0.0995739
GO:0002437	inflammatory response to antigenic stimulus	biological_process	5	1	0.030303	34	33	36339	comp143242_c2_seq4	32.3877	0.0304313	0.0995739
GO:0002824	positive regulation of adaptive immune response based on somatic recombination of immune receptors built from immunoglobulin superfamily domains	biological_process	7	1	0.030303	34	33	36339	comp143242_c2_seq4	32.3877	0.0304313	0.0995739
GO:0046634	regulation of alpha-beta T cell activation	biological_process	8	1	0.030303	34	33	36339	comp143242_c2_seq4	32.3877	0.0304313	0.0995739
GO:0042102	positive regulation of T cell proliferation	biological_process	9	1	0.030303	34	33	36339	comp143242_c2_seq4	32.3877	0.0304313	0.0995739
GO:0051240	positive regulation of multicellular organismal process	biological_process	4	2	0.0606061	303	33	36339	comp136301_c3_seq1,comp143242_c2_seq4	7.26853	0.0308716	0.100659
GO:0048660	regulation of smooth muscle cell proliferation	biological_process	5	1	0.030303	35	33	36339	comp143242_c2_seq4	31.4623	0.0313126	0.101383
GO:0002821	positive regulation of adaptive immune response	biological_process	6	1	0.030303	35	33	36339	comp143242_c2_seq4	31.4623	0.0313126	0.101383
GO:0048659	smooth muscle cell proliferation	biological_process	4	1	0.030303	36	33	36339	comp143242_c2_seq4	30.5884	0.0321932	0.10351
GO:0032649	regulation of interferon-gamma production	biological_process	5	1	0.030303	36	33	36339	comp143242_c2_seq4	30.5884	0.0321932	0.10351
GO:0019825	oxygen binding	molecular_function	2	1	0.030303	40	33	38720	comp61840_c0_seq1	29.3333	0.033547	0.10749
GO:0070252	actin-mediated cell contraction	biological_process	5	1	0.030303	38	33	36339	comp133266_c0_seq5	28.9785	0.0339519	0.108039
GO:0003230	cardiac atrium development	biological_process	9	1	0.030303	38	33	36339	comp133266_c0_seq5	28.9785	0.0339519	0.108039
GO:0019220	regulation of phosphate metabolic process	biological_process	6	4	0.121212	1373	33	36339	comp96076_c0_seq1,comp133266_c0_seq5,comp129984_c3_seq1,comp143242_c2_seq4	3.2081	0.0347732	0.108595
GO:0051174	regulation of phosphorus metabolic process	biological_process	5	4	0.121212	1373	33	36339	comp96076_c0_seq1,comp133266_c0_seq5,comp129984_c3_seq1,comp143242_c2_seq4	3.2081	0.0347732	0.108595
GO:0005833	hemoglobin complex	cellular_component	9	1	0.027027	26	37	27176	comp61840_c0_seq1	28.2495	0.0348187	0.108595
GO:0002708	positive regulation of lymphocyte mediated immunity	biological_process	7	1	0.030303	39	33	36339	comp143242_c2_seq4	28.2354	0.0348301	0.108595
GO:0002831	regulation of response to biotic stimulus	biological_process	4	1	0.030303	39	33	36339	comp143242_c2_seq4	28.2354	0.0348301	0.108595
GO:0002705	positive regulation of leukocyte mediated immunity	biological_process	6	1	0.030303	39	33	36339	comp143242_c2_seq4	28.2354	0.0348301	0.108595
GO:0005515	protein binding	molecular_function	2	10	0.30303	6380	33	38720	comp115062_c0_seq1,comp133266_c0_seq5,comp62333_c0_seq1,comp129984_c3_seq1,comp129984_c0_seq3,comp118847_c0_seq1,comp121946_c0_seq2,comp141488_c0_seq1,comp125946_c0_seq3,comp143242_c2_seq4	1.83908	0.0352669	0.109588
GO:0006942	regulation of striated muscle contraction	biological_process	7	1	0.030303	40	33	36339	comp129984_c0_seq3	27.5295	0.0357075	0.110217
GO:0032609	interferon-gamma production	biological_process	4	1	0.030303	40	33	36339	comp143242_c2_seq4	27.5295	0.0357075	0.110217
GO:0004889	acetylcholine-activated cation-selective channel activity	molecular_function	14	1	0.030303	43	33	38720	comp124870_c0_seq2	27.2868	0.0360186	0.110808
GO:0001906	cell killing	biological_process	1	1	0.030303	41	33	36339	comp143242_c2_seq4	26.8581	0.0365842	0.111805
GO:0044236	multicellular organismal metabolic process	biological_process	3	1	0.030303	41	33	36339	comp102293_c0_seq1	26.8581	0.0365842	0.111805
GO:0004222	metalloendopeptidase activity	molecular_function	7	2	0.0606061	355	33	38720	comp137335_c1_seq1,comp102293_c0_seq1	6.61033	0.0367162	0.111839
GO:0007517	muscle organ development	biological_process	6	2	0.0606061	336	33	36339	comp133266_c0_seq5,comp129984_c0_seq3	6.55465	0.0372801	0.112259
GO:0032680	regulation of tumor necrosis factor production	biological_process	6	1	0.030303	42	33	36339	comp143242_c2_seq4	26.2186	0.0374601	0.112259
GO:0032640	tumor necrosis factor production	biological_process	5	1	0.030303	42	33	36339	comp143242_c2_seq4	26.2186	0.0374601	0.112259
GO:0071706	tumor necrosis factor superfamily cytokine production	biological_process	4	1	0.030303	42	33	36339	comp143242_c2_seq4	26.2186	0.0374601	0.112259
GO:0030316	osteoclast differentiation	biological_process	10	1	0.030303	42	33	36339	comp143242_c2_seq4	26.2186	0.0374601	0.112259
GO:0044445	cytosolic part	cellular_component	8	2	0.0540541	232	37	27176	comp122792_c0_seq1,comp61840_c0_seq1	6.33178	0.0397393	0.118705
GO:0042692	muscle cell differentiation	biological_process	5	2	0.0606061	354	33	36339	comp133266_c0_seq5,comp136301_c3_seq1	6.22137	0.0409736	0.121998
GO:0005344	oxygen transporter activity	molecular_function	7	1	0.030303	50	33	38720	comp61840_c0_seq1	23.4667	0.0417617	0.12349
GO:0030837	negative regulation of actin filament polymerization	biological_process	11	1	0.030303	47	33	36339	comp115062_c0_seq1	23.4294	0.0418279	0.12349
GO:0044707	single-multicellular organism process	biological_process	2	9	0.272727	5290	33	36339	comp133266_c0_seq5,comp136301_c3_seq1,comp129984_c3_seq1,comp129984_c0_seq3,comp141488_c0_seq1,comp116003_c1_seq1,comp124870_c0_seq2,comp143242_c2_seq4,comp102293_c0_seq1	1.87347	0.0418746	0.12349
GO:0045639	positive regulation of myeloid cell differentiation	biological_process	10	1	0.030303	48	33	36339	comp143242_c2_seq4	22.9413	0.0426992	0.125125
GO:0046425	regulation of JAK-STAT cascade	biological_process	8	1	0.030303	48	33	36339	comp143242_c2_seq4	22.9413	0.0426992	0.125125
GO:0032946	positive regulation of mononuclear cell proliferation	biological_process	7	1	0.030303	49	33	36339	comp143242_c2_seq4	22.4731	0.0435697	0.12608
GO:0050671	positive regulation of lymphocyte proliferation	biological_process	8	1	0.030303	49	33	36339	comp143242_c2_seq4	22.4731	0.0435697	0.12608
GO:0055013	cardiac muscle cell development	biological_process	10	1	0.030303	49	33	36339	comp136301_c3_seq1	22.4731	0.0435697	0.12608
GO:0046632	alpha-beta T cell differentiation	biological_process	11	1	0.030303	49	33	36339	comp143242_c2_seq4	22.4731	0.0435697	0.12608
GO:0050728	negative regulation of inflammatory response	biological_process	7	1	0.030303	50	33	36339	comp143242_c2_seq4	22.0236	0.0444394	0.128196
GO:0022625	cytosolic large ribosomal subunit	cellular_component	10	1	0.027027	34	37	27176	comp122792_c0_seq1	21.6025	0.0452928	0.129492
GO:0070665	positive regulation of leukocyte proliferation	biological_process	6	1	0.030303	51	33	36339	comp143242_c2_seq4	21.5918	0.0453083	0.129492
GO:0002706	regulation of lymphocyte mediated immunity	biological_process	6	1	0.030303	51	33	36339	comp143242_c2_seq4	21.5918	0.0453083	0.129492
GO:0015671	oxygen transport	biological_process	6	1	0.030303	52	33	36339	comp61840_c0_seq1	21.1766	0.0461765	0.130763
GO:0051592	response to calcium ion	biological_process	5	1	0.030303	52	33	36339	comp133266_c0_seq5	21.1766	0.0461765	0.130763
GO:0002822	regulation of adaptive immune response based on somatic recombination of immune receptors built from immunoglobulin superfamily domains	biological_process	6	1	0.030303	52	33	36339	comp143242_c2_seq4	21.1766	0.0461765	0.130763
GO:0055006	cardiac cell development	biological_process	9	1	0.030303	53	33	36339	comp136301_c3_seq1	20.777	0.0470439	0.132409
GO:0001818	negative regulation of cytokine production	biological_process	5	1	0.030303	53	33	36339	comp143242_c2_seq4	20.777	0.0470439	0.132409
GO:0030165	PDZ domain binding	molecular_function	4	1	0.030303	57	33	38720	comp141488_c0_seq1	20.5848	0.0474717	0.133208
GO:0010506	regulation of autophagy	biological_process	6	1	0.030303	54	33	36339	comp140396_c0_seq7	20.3923	0.0479106	0.13363
GO:0006937	regulation of muscle contraction	biological_process	6	1	0.030303	54	33	36339	comp129984_c0_seq3	20.3923	0.0479106	0.13363
GO:0010181	FMN binding	molecular_function	6	1	0.030303	58	33	38720	comp62333_c0_seq1	20.2299	0.0482847	0.133867
GO:0004181	metallocarboxypeptidase activity	molecular_function	8	1	0.030303	58	33	38720	comp141811_c0_seq1	20.2299	0.0482847	0.133867
GO:0031348	negative regulation of defense response	biological_process	6	1	0.030303	55	33	36339	comp143242_c2_seq4	20.0215	0.0487765	0.134027
GO:0006766	vitamin metabolic process	biological_process	4	1	0.030303	55	33	36339	comp132334_c0_seq2	20.0215	0.0487765	0.134027
GO:0002819	regulation of adaptive immune response	biological_process	5	1	0.030303	55	33	36339	comp143242_c2_seq4	20.0215	0.0487765	0.134027
GO:0043085	positive regulation of catalytic activity	biological_process	5	3	0.0909091	911	33	36339	comp133266_c0_seq5,comp129984_c3_seq1,comp143242_c2_seq4	3.62628	0.0491036	0.134527
GO:0015669	gas transport	biological_process	5	1	0.030303	56	33	36339	comp61840_c0_seq1	19.664	0.0496416	0.135509
GO:0032501	multicellular organismal process	biological_process	1	9	0.272727	5458	33	36339	comp133266_c0_seq5,comp136301_c3_seq1,comp129984_c3_seq1,comp129984_c0_seq3,comp141488_c0_seq1,comp116003_c1_seq1,comp124870_c0_seq2,comp143242_c2_seq4,comp102293_c0_seq1	1.8158	0.0497548	0.135509

## Sheet: KO T5 stage
Pathway_id	Pathway_name	Pathway_class	Num_of_symbols_in_list_in_KEGG	Percentage_of_symbols_in_list	Num_of_symbols_in_bglist_in_KEGG	Num_of_symbols_in_list	Num_of_symbols_in_bglist	Symbols_in_list	Fold_enrichment	Pvalue	FDR
ko04668	TNF signaling pathway	Signal transduction	2	0.2	124	10	8483	comp125946_c0_seq3,comp102293_c0_seq1	13.6823	0.00859437	0.14103
ko04670	Leukocyte transendothelial migration	Immune system	2	0.2	130	10	8483	comp136301_c3_seq1,comp102293_c0_seq1	13.0508	0.00940202	0.14103
ko00053	Ascorbate and aldarate metabolism	Carbohydrate metabolism	1	0.1	16	10	8483	comp132334_c0_seq2	53.0187	0.018679	0.18679
ko05219	Bladder cancer	Cancers Specific types	1	0.1	36	10	8483	comp102293_c0_seq1	23.5639	0.0414902	0.236471

## Sheet: GO T9 stage
GO_id	GO_term	GO_category	GO_rank	Num_of_symbols_in_list_in_GO	Percentage_of_symbols_in_list	Num_of_symbols_in_bglist_in_GO	Num_of_symbols_in_list	Num_of_symbols_in_bglist	Symbols_in_list	Fold_enrichment	Pvalue	FDR
GO:0005576	extracellular region	cellular_component	1	22	0.52381	1759	42	27176	comp137559_c1_seq1,comp140759_c1_seq1,comp128127_c0_seq1,comp146227_c0_seq1,comp115259_c0_seq1,comp144087_c0_seq1,comp132843_c0_seq1,comp149241_c0_seq1,comp149299_c0_seq1,comp145305_c0_seq1,comp122089_c0_seq6,comp146086_c1_seq1,comp122717_c0_seq3,comp107010_c0_seq1,comp122687_c0_seq1,comp144158_c0_seq2,comp141691_c0_seq1,comp128216_c0_seq3,comp133474_c1_seq1,comp149494_c0_seq1,comp144129_c0_seq6,…	8.09269	8.97541e-16	1.13988e-12
GO:0044421	extracellular region part	cellular_component	2	14	0.333333	997	42	27176	comp140759_c1_seq1,comp146227_c0_seq1,comp132843_c0_seq1,comp149241_c0_seq1,comp149299_c0_seq1,comp145305_c0_seq1,comp122089_c0_seq6,comp122687_c0_seq1,comp144158_c0_seq2,comp141691_c0_seq1,comp128216_c0_seq3,comp133474_c1_seq1,comp149494_c0_seq1,comp138783_c1_seq1	9.08592	1.48179e-10	9.40938e-08
GO:0005615	extracellular space	cellular_component	3	10	0.238095	529	42	27176	comp140759_c1_seq1,comp146227_c0_seq1,comp132843_c0_seq1,comp149299_c0_seq1,comp122089_c0_seq6,comp122687_c0_seq1,comp144158_c0_seq2,comp128216_c0_seq3,comp149494_c0_seq1,comp138783_c1_seq1	12.2315	6.03885e-09	2.55644e-06
GO:0044243	multicellular organismal catabolic process	biological_process	4	3	0.0555556	9	54	36339	comp141691_c0_seq1,comp133474_c1_seq1,comp138783_c1_seq1	224.315	2.58896e-07	8.21994e-05
GO:0006641	triglyceride metabolic process	biological_process	7	4	0.0740741	49	54	36339	comp146227_c0_seq1,comp131194_c0_seq1,comp149494_c0_seq1,comp138783_c1_seq1	54.9342	8.77787e-07	0.000222958
GO:0006639	acylglycerol metabolic process	biological_process	6	4	0.0740741	57	54	36339	comp146227_c0_seq1,comp131194_c0_seq1,comp149494_c0_seq1,comp138783_c1_seq1	47.2242	1.62216e-06	0.000315759
GO:0006638	neutral lipid metabolic process	biological_process	5	4	0.0740741	58	54	36339	comp146227_c0_seq1,comp131194_c0_seq1,comp149494_c0_seq1,comp138783_c1_seq1	46.41	1.7404e-06	0.000315759
GO:0006955	immune response	biological_process	2	8	0.148148	635	54	36339	comp146227_c0_seq1,comp128457_c0_seq1,comp148033_c0_seq2,comp139779_c0_seq1,comp122089_c0_seq6,comp122717_c0_seq3,comp128216_c0_seq3,comp138783_c1_seq1	8.47804	4.26528e-06	0.000677113
GO:0030414	peptidase inhibitor activity	molecular_function	8	6	0.117647	342	51	38720	comp140759_c1_seq1,comp146227_c0_seq1,comp148033_c0_seq2,comp149299_c0_seq1,comp145305_c0_seq1,comp107010_c0_seq1	13.3196	5.85565e-06	0.000755537
GO:0034358	plasma lipoprotein particle	cellular_component	4	3	0.0714286	23	42	27176	comp122687_c0_seq1,comp149494_c0_seq1,comp138783_c1_seq1	84.3975	5.94911e-06	0.000755537
GO:0032994	protein-lipid complex	cellular_component	2	3	0.0714286	24	42	27176	comp122687_c0_seq1,comp149494_c0_seq1,comp138783_c1_seq1	80.881	6.79167e-06	0.000766454
GO:0061134	peptidase regulator activity	molecular_function	7	6	0.117647	355	51	38720	comp140759_c1_seq1,comp146227_c0_seq1,comp148033_c0_seq2,comp149299_c0_seq1,comp145305_c0_seq1,comp107010_c0_seq1	12.8318	7.24209e-06	0.000766454
GO:0006952	defense response	biological_process	3	7	0.12963	510	54	36339	comp146227_c0_seq1,comp107010_c0_seq1,comp122687_c0_seq1,comp137361_c0_seq1,comp141573_c0_seq1,comp128216_c0_seq3,comp138783_c1_seq1	9.23649	1.0307e-05	0.000942783
GO:0008009	chemokine activity	molecular_function	6	3	0.0588235	32	51	38720	comp122089_c0_seq6,comp122717_c0_seq3,comp128216_c0_seq3	71.1765	1.03929e-05	0.000942783
GO:0002376	immune system process	biological_process	1	10	0.185185	1237	54	36339	comp146227_c0_seq1,comp128457_c0_seq1,comp148033_c0_seq2,comp139779_c0_seq1,comp122089_c0_seq6,comp122717_c0_seq3,comp137361_c0_seq1,comp141573_c0_seq1,comp128216_c0_seq3,comp138783_c1_seq1	5.44013	1.23321e-05	0.00104411
GO:0042379	chemokine receptor binding	molecular_function	5	3	0.0588235	37	51	38720	comp122089_c0_seq6,comp122717_c0_seq3,comp128216_c0_seq3	61.558	1.62053e-05	0.0012863
GO:0004857	enzyme inhibitor activity	molecular_function	6	6	0.117647	429	51	38720	comp140759_c1_seq1,comp146227_c0_seq1,comp148033_c0_seq2,comp149299_c0_seq1,comp145305_c0_seq1,comp107010_c0_seq1	10.6184	2.11051e-05	0.00146322
GO:0030574	collagen catabolic process	biological_process	6	2	0.037037	5	54	36339	comp141691_c0_seq1,comp133474_c1_seq1	269.178	2.16119e-05	0.00146322
GO:0010466	negative regulation of peptidase activity	biological_process	7	6	0.111111	382	54	36339	comp140759_c1_seq1,comp146227_c0_seq1,comp148033_c0_seq2,comp149299_c0_seq1,comp145305_c0_seq1,comp107010_c0_seq1	10.5698	2.18907e-05	0.00146322
GO:0044092	negative regulation of molecular function	biological_process	3	8	0.148148	810	54	36339	comp140759_c1_seq1,comp146227_c0_seq1,comp142457_c5_seq1,comp148033_c0_seq2,comp149299_c0_seq1,comp145305_c0_seq1,comp147920_c0_seq2,comp107010_c0_seq1	6.64636	2.47539e-05	0.00157187
GO:0042157	lipoprotein metabolic process	biological_process	5	4	0.0740741	119	54	36339	comp128127_c0_seq1,comp115259_c0_seq1,comp149494_c0_seq1,comp138783_c1_seq1	22.62	3.04612e-05	0.00183384
GO:0044236	multicellular organismal metabolic process	biological_process	3	3	0.0555556	41	54	36339	comp141691_c0_seq1,comp133474_c1_seq1,comp138783_c1_seq1	49.2398	3.17674e-05	0.00183384
GO:0006954	inflammatory response	biological_process	4	5	0.0925926	252	54	36339	comp146227_c0_seq1,comp122687_c0_seq1,comp137361_c0_seq1,comp141573_c0_seq1,comp128216_c0_seq3	13.3521	3.69377e-05	0.0020396
GO:0001664	G-protein coupled receptor binding	molecular_function	4	4	0.0784314	143	51	38720	comp146227_c0_seq1,comp122089_c0_seq6,comp122717_c0_seq3,comp128216_c0_seq3	21.2368	3.89482e-05	0.00206101
GO:0042627	chylomicron	cellular_component	5	2	0.047619	7	42	27176	comp149494_c0_seq1,comp138783_c1_seq1	184.871	4.87266e-05	0.00247531
GO:0052547	regulation of peptidase activity	biological_process	6	6	0.111111	454	54	36339	comp140759_c1_seq1,comp146227_c0_seq1,comp148033_c0_seq2,comp149299_c0_seq1,comp145305_c0_seq1,comp107010_c0_seq1	8.89354	5.72176e-05	0.00256439
GO:0004866	endopeptidase inhibitor activity	molecular_function	9	5	0.0980392	313	51	38720	comp140759_c1_seq1,comp146227_c0_seq1,comp149299_c0_seq1,comp145305_c0_seq1,comp107010_c0_seq1	12.128	5.79085e-05	0.00256439
GO:0051346	negative regulation of hydrolase activity	biological_process	6	6	0.111111	456	54	36339	comp140759_c1_seq1,comp146227_c0_seq1,comp148033_c0_seq2,comp149299_c0_seq1,comp145305_c0_seq1,comp107010_c0_seq1	8.85453	5.86224e-05	0.00256439
GO:0019433	triglyceride catabolic process	biological_process	8	2	0.037037	8	54	36339	comp149494_c0_seq1,comp138783_c1_seq1	168.236	6.03402e-05	0.00256439
GO:0061135	endopeptidase regulator activity	molecular_function	8	5	0.0980392	316	51	38720	comp140759_c1_seq1,comp146227_c0_seq1,comp149299_c0_seq1,comp145305_c0_seq1,comp107010_c0_seq1	12.0129	6.05761e-05	0.00256439
GO:0043086	negative regulation of catalytic activity	biological_process	5	7	0.12963	685	54	36339	comp140759_c1_seq1,comp146227_c0_seq1,comp148033_c0_seq2,comp149299_c0_seq1,comp145305_c0_seq1,comp147920_c0_seq2,comp107010_c0_seq1	6.8768	6.73361e-05	0.00275861
GO:0010876	lipid localization	biological_process	3	5	0.0925926	322	54	36339	comp146227_c0_seq1,comp115259_c0_seq1,comp149494_c1_seq1,comp149494_c0_seq1,comp138783_c1_seq1	10.4494	0.00011734	0.00441463
GO:0046461	neutral lipid catabolic process	biological_process	6	2	0.037037	11	54	36339	comp149494_c0_seq1,comp138783_c1_seq1	122.354	0.000118187	0.00441463
GO:0046464	acylglycerol catabolic process	biological_process	7	2	0.037037	11	54	36339	comp149494_c0_seq1,comp138783_c1_seq1	122.354	0.000118187	0.00441463
GO:0005579	membrane attack complex	cellular_component	8	2	0.047619	11	42	27176	comp128457_c0_seq1,comp139779_c0_seq1	117.645	0.000127117	0.00451177
GO:0042221	response to chemical stimulus	biological_process	2	11	0.203704	1975	54	36339	comp142457_c5_seq1,comp149241_c0_seq1,comp137757_c0_seq1,comp128418_c0_seq1,comp137361_c0_seq1,comp120676_c2_seq1,comp131194_c0_seq1,comp131194_c1_seq1,comp128216_c0_seq3,comp133714_c0_seq1,comp138783_c1_seq1	3.74805	0.000130376	0.00451177
GO:0004613	phosphoenolpyruvate carboxykinase (GTP) activity	molecular_function	7	2	0.0392157	13	51	38720	comp131194_c0_seq1,comp131194_c1_seq1	116.802	0.000131445	0.00451177
GO:0034361	very-low-density lipoprotein particle	cellular_component	6	2	0.047619	12	42	27176	comp149494_c0_seq1,comp138783_c1_seq1	107.841	0.000152391	0.00490137
GO:0034385	triglyceride-rich lipoprotein particle	cellular_component	5	2	0.047619	12	42	27176	comp149494_c0_seq1,comp138783_c1_seq1	107.841	0.000152391	0.00490137
GO:0009611	response to wounding	biological_process	3	6	0.111111	545	54	36339	comp146227_c0_seq1,comp137757_c0_seq1,comp122687_c0_seq1,comp137361_c0_seq1,comp141573_c0_seq1,comp128216_c0_seq3	7.40856	0.000155324	0.00490137
GO:0016125	sterol metabolic process	biological_process	5	3	0.0555556	70	54	36339	comp124815_c0_seq1,comp149494_c0_seq1,comp138783_c1_seq1	28.8405	0.000158233	0.00490137
GO:0004611	phosphoenolpyruvate carboxykinase activity	molecular_function	6	2	0.0392157	15	51	38720	comp131194_c0_seq1,comp131194_c1_seq1	101.229	0.000176647	0.00524534
GO:0010951	negative regulation of endopeptidase activity	biological_process	8	5	0.0925926	352	54	36339	comp140759_c1_seq1,comp146227_c0_seq1,comp149299_c0_seq1,comp145305_c0_seq1,comp107010_c0_seq1	9.55887	0.000177598	0.00524534
GO:0046890	regulation of lipid biosynthetic process	biological_process	6	3	0.0555556	74	54	36339	comp146227_c0_seq1,comp149494_c0_seq1,comp138783_c1_seq1	27.2815	0.000186597	0.00538587
GO:0051707	response to other organism	biological_process	3	5	0.0925926	371	54	36339	comp139440_c0_seq1,comp107010_c0_seq1,comp122687_c0_seq1,comp141573_c0_seq1,comp149494_c0_seq1	9.06933	0.000226458	0.00639114
GO:0034368	protein-lipid complex remodeling	biological_process	5	2	0.037037	16	54	36339	comp149494_c0_seq1,comp138783_c1_seq1	84.1181	0.000256636	0.00679015
GO:0034367	macromolecular complex remodeling	biological_process	4	2	0.037037	16	54	36339	comp149494_c0_seq1,comp138783_c1_seq1	84.1181	0.000256636	0.00679015
GO:0034369	plasma lipoprotein particle remodeling	biological_process	6	2	0.037037	16	54	36339	comp149494_c0_seq1,comp138783_c1_seq1	84.1181	0.000256636	0.00679015
GO:0034364	high-density lipoprotein particle	cellular_component	5	2	0.047619	16	42	27176	comp122687_c0_seq1,comp138783_c1_seq1	80.881	0.00027599	0.00710472
GO:0046165	alcohol biosynthetic process	biological_process	5	3	0.0555556	85	54	36339	comp124815_c0_seq1,comp131194_c0_seq1,comp149494_c0_seq1	23.751	0.000281049	0.00710472
GO:0005125	cytokine activity	molecular_function	4	3	0.0588235	97	51	38720	comp122089_c0_seq6,comp122717_c0_seq3,comp128216_c0_seq3	23.4809	0.000290855	0.00710472
GO:0006094	gluconeogenesis	biological_process	8	3	0.0555556	86	54	36339	comp120676_c2_seq1,comp131194_c0_seq1,comp131194_c1_seq1	23.4748	0.000290902	0.00710472
GO:0017127	cholesterol transporter activity	molecular_function	8	2	0.0392157	20	51	38720	comp149494_c0_seq1,comp138783_c1_seq1	75.9216	0.000318303	0.00762726
GO:0015248	sterol transporter activity	molecular_function	7	2	0.0392157	21	51	38720	comp149494_c0_seq1,comp138783_c1_seq1	72.3063	0.000351512	0.00826705
GO:0046503	glycerolipid catabolic process	biological_process	6	2	0.037037	19	54	36339	comp149494_c0_seq1,comp138783_c1_seq1	70.8363	0.000364662	0.00830717
GO:0009607	response to biotic stimulus	biological_process	2	5	0.0925926	412	54	36339	comp139440_c0_seq1,comp107010_c0_seq1,comp122687_c0_seq1,comp141573_c0_seq1,comp149494_c0_seq1	8.1668	0.0003663	0.00830717
GO:0005507	copper ion binding	molecular_function	6	3	0.0588235	106	51	38720	comp148307_c0_seq1,comp139342_c0_seq1,comp138783_c1_seq1	21.4872	0.000377414	0.00840904
GO:0019319	hexose biosynthetic process	biological_process	7	3	0.0555556	95	54	36339	comp120676_c2_seq1,comp131194_c0_seq1,comp131194_c1_seq1	21.2509	0.000389749	0.00853416
GO:0052548	regulation of endopeptidase activity	biological_process	7	5	0.0925926	420	54	36339	comp140759_c1_seq1,comp146227_c0_seq1,comp149299_c0_seq1,comp145305_c0_seq1,comp107010_c0_seq1	8.01124	0.000399862	0.0086072
GO:0009617	response to bacterium	biological_process	4	4	0.0740741	238	54	36339	comp139440_c0_seq1,comp107010_c0_seq1,comp122687_c0_seq1,comp141573_c0_seq1	11.31	0.000438829	0.00928855
GO:0071827	plasma lipoprotein particle organization	biological_process	5	2	0.037037	22	54	36339	comp149494_c0_seq1,comp138783_c1_seq1	61.1768	0.000491207	0.00985699
GO:0090207	regulation of triglyceride metabolic process	biological_process	8	2	0.037037	22	54	36339	comp146227_c0_seq1,comp138783_c1_seq1	61.1768	0.000491207	0.00985699
GO:0071825	protein-lipid complex subunit organization	biological_process	4	2	0.037037	22	54	36339	comp149494_c0_seq1,comp138783_c1_seq1	61.1768	0.000491207	0.00985699
GO:0046364	monosaccharide biosynthetic process	biological_process	6	3	0.0555556	104	54	36339	comp120676_c2_seq1,comp131194_c0_seq1,comp131194_c1_seq1	19.4119	0.000507954	0.00985699
GO:1901617	organic hydroxy compound biosynthetic process	biological_process	4	3	0.0555556	104	54	36339	comp124815_c0_seq1,comp131194_c0_seq1,comp149494_c0_seq1	19.4119	0.000507954	0.00985699
GO:0006066	alcohol metabolic process	biological_process	4	4	0.0740741	248	54	36339	comp124815_c0_seq1,comp131194_c0_seq1,comp149494_c0_seq1,comp138783_c1_seq1	10.8539	0.000512253	0.00985699
GO:0010884	positive regulation of lipid storage	biological_process	6	2	0.037037	23	54	36339	comp146227_c0_seq1,comp149494_c0_seq1	58.5169	0.000537477	0.010188
GO:0032963	collagen metabolic process	biological_process	5	2	0.037037	24	54	36339	comp141691_c0_seq1,comp133474_c1_seq1	56.0787	0.00058578	0.0109403
GO:0005319	lipid transporter activity	molecular_function	6	3	0.0588235	128	51	38720	comp149494_c1_seq1,comp149494_c0_seq1,comp138783_c1_seq1	17.7941	0.000654377	0.0120443
GO:0005996	monosaccharide metabolic process	biological_process	5	5	0.0925926	470	54	36339	comp144087_c0_seq1,comp148746_c1_seq1,comp120676_c2_seq1,comp131194_c0_seq1,comp131194_c1_seq1	7.15898	0.000665212	0.0120689
GO:0032101	regulation of response to external stimulus	biological_process	4	4	0.0740741	270	54	36339	comp146227_c0_seq1,comp137757_c0_seq1,comp137361_c0_seq1,comp141573_c0_seq1	9.96955	0.000703947	0.0125917
GO:0005833	hemoglobin complex	cellular_component	9	2	0.047619	26	42	27176	comp132910_c1_seq1,comp132910_c0_seq1	49.7729	0.000740183	0.0129233
GO:0019432	triglyceride biosynthetic process	biological_process	8	2	0.037037	27	54	36339	comp146227_c0_seq1,comp131194_c0_seq1	49.8477	0.000742834	0.0129233
GO:0006869	lipid transport	biological_process	5	4	0.0740741	288	54	36339	comp115259_c0_seq1,comp149494_c1_seq1,comp149494_c0_seq1,comp138783_c1_seq1	9.34645	0.000894771	0.0151836
GO:0007159	leukocyte cell-cell adhesion	biological_process	5	2	0.037037	30	54	36339	comp137361_c0_seq1,comp138783_c1_seq1	44.863	0.000917981	0.0151836
GO:0051336	regulation of hydrolase activity	biological_process	5	7	0.12963	1060	54	36339	comp140759_c1_seq1,comp146227_c0_seq1,comp148033_c0_seq2,comp149299_c0_seq1,comp145305_c0_seq1,comp107010_c0_seq1,comp138783_c1_seq1	4.44397	0.000944435	0.0151836
GO:0005126	cytokine receptor binding	molecular_function	4	3	0.0588235	147	51	38720	comp122089_c0_seq6,comp122717_c0_seq3,comp128216_c0_seq3	15.4942	0.0009769	0.0151836
GO:1901615	organic hydroxy compound metabolic process	biological_process	3	4	0.0740741	295	54	36339	comp124815_c0_seq1,comp131194_c0_seq1,comp149494_c0_seq1,comp138783_c1_seq1	9.12467	0.000977962	0.0151836
GO:0044259	multicellular organismal macromolecule metabolic process	biological_process	4	2	0.037037	31	54	36339	comp141691_c0_seq1,comp133474_c1_seq1	43.4158	0.000980356	0.0151836
GO:0046460	neutral lipid biosynthetic process	biological_process	6	2	0.037037	31	54	36339	comp146227_c0_seq1,comp131194_c0_seq1	43.4158	0.000980356	0.0151836
GO:0016126	sterol biosynthetic process	biological_process	6	2	0.037037	31	54	36339	comp124815_c0_seq1,comp149494_c0_seq1	43.4158	0.000980356	0.0151836
GO:0046463	acylglycerol biosynthetic process	biological_process	7	2	0.037037	31	54	36339	comp146227_c0_seq1,comp131194_c0_seq1	43.4158	0.000980356	0.0151836
GO:0010883	regulation of lipid storage	biological_process	5	2	0.037037	33	54	36339	comp146227_c0_seq1,comp149494_c0_seq1	40.7845	0.00111106	0.0170006
GO:0019825	oxygen binding	molecular_function	2	2	0.0392157	40	51	38720	comp132910_c1_seq1,comp132910_c0_seq1	37.9608	0.0012849	0.0181464
GO:0004175	endopeptidase activity	molecular_function	6	9	0.176471	2049	51	38720	comp140759_c1_seq1,comp146227_c0_seq1,comp149299_c0_seq1,comp145305_c0_seq1,comp141594_c0_seq4,comp107010_c0_seq1,comp141573_c0_seq1,comp141691_c0_seq1,comp133474_c1_seq1	3.33477	0.00129439	0.0181464
GO:0033344	cholesterol efflux	biological_process	8	2	0.037037	36	54	36339	comp149494_c0_seq1,comp138783_c1_seq1	37.3858	0.00132192	0.0181464
GO:0009605	response to external stimulus	biological_process	2	6	0.111111	819	54	36339	comp146227_c0_seq1,comp149241_c0_seq1,comp137757_c0_seq1,comp137361_c0_seq1,comp141573_c0_seq1,comp128216_c0_seq3	4.93	0.00132418	0.0181464
GO:0005102	receptor binding	molecular_function	3	6	0.117647	926	51	38720	comp146227_c0_seq1,comp144087_c0_seq1,comp122089_c0_seq6,comp122717_c0_seq3,comp128216_c0_seq3,comp149494_c0_seq1	4.91932	0.00132551	0.0181464
GO:0008610	lipid biosynthetic process	biological_process	4	5	0.0925926	549	54	36339	comp146227_c0_seq1,comp124815_c0_seq1,comp131194_c0_seq1,comp149494_c0_seq1,comp138783_c1_seq1	6.12882	0.00132834	0.0181464
GO:0019216	regulation of lipid metabolic process	biological_process	5	3	0.0555556	150	54	36339	comp146227_c0_seq1,comp149494_c0_seq1,comp138783_c1_seq1	13.4589	0.00146548	0.0181464
GO:0034378	chylomicron assembly	biological_process	7	1	0.0185185	1	54	36339	comp138783_c1_seq1	672.944	0.00148601	0.0181464
GO:0030842	regulation of intermediate filament depolymerization	biological_process	9	1	0.0185185	1	54	36339	comp147920_c0_seq2	672.944	0.00148601	0.0181464
GO:0014814	axon regeneration at neuromuscular junction	biological_process	14	1	0.0185185	1	54	36339	comp137757_c0_seq1	672.944	0.00148601	0.0181464
GO:0030844	positive regulation of intermediate filament depolymerization	biological_process	10	1	0.0185185	1	54	36339	comp147920_c0_seq2	672.944	0.00148601	0.0181464
GO:0002633	positive regulation of granuloma formation	biological_process	9	1	0.0185185	1	54	36339	comp141573_c0_seq1	672.944	0.00148601	0.0181464
GO:0048680	positive regulation of axon regeneration	biological_process	15	1	0.0185185	1	54	36339	comp137757_c0_seq1	672.944	0.00148601	0.0181464
GO:0045108	regulation of intermediate filament polymerization or depolymerization	biological_process	7	1	0.0185185	1	54	36339	comp147920_c0_seq2	672.944	0.00148601	0.0181464
GO:0045106	intermediate filament depolymerization	biological_process	8	1	0.0185185	1	54	36339	comp147920_c0_seq2	672.944	0.00148601	0.0181464
GO:0070572	positive regulation of neuron projection regeneration	biological_process	14	1	0.0185185	1	54	36339	comp137757_c0_seq1	672.944	0.00148601	0.0181464
GO:0034371	chylomicron remodeling	biological_process	8	1	0.0185185	1	54	36339	comp138783_c1_seq1	672.944	0.00148601	0.0181464
GO:0002631	regulation of granuloma formation	biological_process	8	1	0.0185185	1	54	36339	comp141573_c0_seq1	672.944	0.00148601	0.0181464
GO:0002432	granuloma formation	biological_process	6	1	0.0185185	1	54	36339	comp141573_c0_seq1	672.944	0.00148601	0.0181464
GO:0046327	glycerol biosynthetic process from pyruvate	biological_process	9	1	0.0185185	1	54	36339	comp131194_c0_seq1	672.944	0.00148601	0.0181464
GO:0045105	intermediate filament polymerization or depolymerization	biological_process	6	1	0.0185185	1	54	36339	comp147920_c0_seq2	672.944	0.00148601	0.0181464
GO:0034359	mature chylomicron	cellular_component	6	1	0.0238095	1	42	27176	comp149494_c0_seq1	647.048	0.00154548	0.018693
GO:0008202	steroid metabolic process	biological_process	4	3	0.0555556	158	54	36339	comp124815_c0_seq1,comp149494_c0_seq1,comp138783_c1_seq1	12.7774	0.00170017	0.0203251
GO:0006879	cellular iron ion homeostasis	biological_process	9	2	0.037037	41	54	36339	comp137559_c1_seq1,comp139342_c0_seq1	32.8266	0.00171243	0.0203251
[truncated: 374 more rows]

## Sheet: KO T9 stage
Pathway_id	Pathway_name	Pathway_class	Num_of_symbols_in_list_in_KEGG	Percentage_of_symbols_in_list	Num_of_symbols_in_bglist_in_KEGG	Num_of_symbols_in_list	Num_of_symbols_in_bglist	Symbols_in_list	Fold_enrichment	Pvalue	FDR
[truncated: 11 more rows]

[truncated: 2 more sheets: GO T17 stage, KO T17 stage]
