# Supplementary material for: Transcriptome Sequencing, De Novo Assembly and Differential Gene Expression Analysis of the Early Development of Acipenser baeri
Source: PLoS One. 2015 Sep 11;10(9):e0137450. doi: 10.1371/journal.pone.0137450 (PMC4567377; doi:10.1371/journal.pone.0137450)
Supplement: S14 File — (XLSX) [file pone.0137450.s017.xlsx]

## Sheet: MF
Category	Term	Count	%	PValue	Genes	List Total	Pop Hits	Pop Total	Fold Enrichment	Bonferroni	Benjamini	FDR
GOTERM_MF_FAT	GO:0043565~sequence-specific DNA binding	51	7.2238	8.94347e-07	FOXA2, EVX1, ETV5A, FOXA3, CDX4, NKX6.2, NKX6.1, RORB, GATA5, WU:FK11D03, GATA6, GATA4, POU4F3, NR2F5, NR2F2, GSC, IRX6A, ZGC:153924, OTX2, ZHX3, HNF4A, JUN, MNX1, NKX2.3, VED, ONECUT1, SIX3B, NKX2.2A, IRX7, ZGC:171734, FOXH1, MXTX1, DRAP1, MXTX2, JUND, ETV2, DLX4B, DBX1B, FOXD5, CEBPB, CEBPD, NR4A1, HOXD4A, DHARMA, HOXB6A, MEOX1, FLH, VOX, HOXB1A, HOXD3A, MKXA	394	526	8417	2.07131	0.000320125	0.000320125	0.00122728
GOTERM_MF_FAT	GO:0003700~transcription factor activity	55	7.79037	2.86664e-05	FOXA2, EVX1, ETV5A, FOXA3, CDX4, NKX6.2, NKX6.1, RORB, GATA5, GATA6, WU:FK11D03, GATA4, POU4F3, NR2F5, NR2F2, TBX16, GSC, IRX6A, ZGC:153924, OTX2, WT1A, ZHX3, HER5, HNF4A, JUN, NKX2.3, MNX1, VED, ONECUT1, SIX3B, NKX2.2A, IRX7, ZGC:171734, FOXH1, MXTX1, MXTX2, JUND, ETV2, DLX4B, DBX1B, FOXD5, CEBPB, CEBPD, NR4A1, HOXD4A, DHARMA, HOXB6A, ASCL1B, MEOX1, FLH, VOX, HOXB1A, HOXD3A, EOMESA, MKXA	394	660	8417	1.78025	0.0102102	0.00511822	0.039331
GOTERM_MF_FAT	GO:0030528~transcription regulator activity	66	9.34844	0.000101135	FOXA2, EVX1, ETV5A, FOXA3, CDX4, NKX6.2, NKX6.1, RORB, GATA5, GATA6, WU:FK11D03, GATA4, POU4F3, TWIST3, NR2F5, NR2F2, HES2.2, TBX16, GSC, IRX6A, ZGC:153924, OTX2, WT1A, ZHX3, HER5, HNF4A, JUN, NKX2.3, MNX1, HER8A, VED, TDRD6, ONECUT1, SI:DKEYP-93D12.1, SIX3B, NKX2.2A, IRX7, ZGC:171734, FOXH1, MXTX1, MXTX2, HAND2, JUND, ETV2, MYOG, BHLHE40, DLX4B, SREBF1, MYF6, DBX1B, FOXD5, CEBPB, CEBPD, PPP1R10,…	394	880	8417	1.60222	0.0355606	0.0119969	0.138696
GOTERM_MF_FAT	GO:0003677~DNA binding	82	11.6147	0.000105838	EVX1, FOXA2, CDX4, ETV5A, FOXA3, NKX6.2, NKX6.1, RORB, CBX2, GATA5, GATA6, WU:FK11D03, RTF1, GATA4, POU4F3, NR2F5, NR2F2, EGR1, TBX16, GSC, IRX6A, ZGC:153924, OTX2, WT1A, ZHX3, HER5, ZFR, MBD1, MCM6, HNF4A, JUN, SMARCA5, NKX2.3, MNX1, HER8A, SMARCA4, VED, ONECUT1, TCF7L1B, SIX3B, NKX2.2A, IRX7, POLR2A, ZGC:171734, FOXH1, MXTX1, MXTX2, DRAP1, HAND2, JUND, ETV2, MYOG, BHLHE40, NADL1.2, HELLS, DLX4B…	394	1166	8417	1.50237	0.0371829	0.00942824	0.14514
GOTERM_MF_FAT	GO:0004867~serine-type endopeptidase inhibitor activity	10	1.41643	0.000318851	ZGC:110377, AGT, SERPINC1, ITIH2, SERPINA1, SERPIND1, CDH2, PCSK1NL, SERPINA1L, APLP2	394	48	8417	4.45061	0.107891	0.0225747	0.436664
GOTERM_MF_FAT	GO:0005198~structural molecule activity	30	4.24929	0.000423203	PRPH, GFAP, RPL14, ZGC:65851, ZGC:136902, VIM, RPLP2, ZGC:114188, WU:FB15E04, ZGC:153629, SI:CH211-243G18.2, RPL4, COL11A2, ZGC:136930, PDCD11, ZGC:92061, RPS26L, TUBA4L, SI:DKEY-33C12.3, COL4A5, KRT15, RPL21, CYT1L, CKI, COL1A2, COL1A1A, INAA, CYT1, LMNL3, COL2A1A, FBN2B, INAB	394	319	8417	2.00905	0.140615	0.0249402	0.579189
GOTERM_MF_FAT	GO:0005509~calcium ion binding	38	5.38244	0.000838702	MYL7, CAPN2L, MMP9, NPNT, CLSTN1, ANXA1A, CDH2, CALR, MMP2, HMCN1, LPCAT1, HBL4, PLA2G1B, ZGC:66286, PVALB4, PVALB3, F10, FREM2B, PVALB7, CAPN8, CAPN9, ACTN1, PCDH8, ZGC:163073, ACTN2, PVALB9, GPR98, SI:DKEY-30J22.2, SLIT3, NOTCH3, CDH15, ACTN3A, FBLN2, RYR3, ATP2A1, F2, FBN2B, S100A10B	394	462	8417	1.75713	0.259464	0.0420039	1.14481
GOTERM_MF_FAT	GO:0005201~extracellular matrix structural constituent	6	0.849858	0.00111853	COL1A1A, COL1A2, COL11A2, COL2A1A, FBN2B, COL4A5	394	18	8417	7.12098	0.33012	0.0488486	1.52405
GOTERM_MF_FAT	GO:0030414~peptidase inhibitor activity	12	1.69972	0.00171875	KNG1, ZGC:110377, AGT, SERPINC1, ITIH2, SERPINA1, SERPIND1, CDH2, PCSK1NL, SERPINA1L, SCOSPONDIN, APLP2	394	84	8417	3.05185	0.459815	0.0661384	2.33299
GOTERM_MF_FAT	GO:0004866~endopeptidase inhibitor activity	11	1.55807	0.0024044	KNG1, ZGC:110377, AGT, SERPINC1, ITIH2, SERPINA1, SERPIND1, CDH2, PCSK1NL, SERPINA1L, APLP2	394	75	8417	3.13323	0.577604	0.082572	3.2495
GOTERM_MF_FAT	GO:0004175~endopeptidase activity	26	3.68272	0.00252116	ZGC:92590, HM13, ZGC:112160, CAPN2L, MMP9, CLSTN1, TTNB, MMP2, PCSK1, TRY, CTSL.1, DPP4, CTRL, F10, CAPN8, CAPN9, SKP2, CDC20, MEP1A.2, HE1B, TPH1A, PLG, PSMB8, F2, ELA2L, CTSH	394	293	8417	1.89569	0.594938	0.0788718	3.40478
GOTERM_MF_FAT	GO:0004857~enzyme inhibitor activity	13	1.84136	0.00321077	KNG1, ZGC:110377, ANXA1A, CDH2, PCSK1NL, SERPINA1L, APLP2, SCOSPONDIN, AGT, SERPINC1, SERPINA1, ITIH2, SERPIND1	394	104	8417	2.67037	0.683776	0.0914833	4.31718
GOTERM_MF_FAT	GO:0008233~peptidase activity	34	4.81586	0.0052157	ZGC:92590, HM13, CAPN2L, ZGC:112160, MMP9, CLSTN1, TTNB, MMP2, CPN1, PCSK1, TRY, CTSL.1, DPP4, CTRL, CPA4, F10, SI:CH211-214J8.1, CAPN8, CAPN9, SKP2, SENP3A, CDC20, MEP1A.2, TPH1A, HE1B, PLG, PSMB8, IHHA, CPE, F2, ACE2, ELA2L, CPB1, CTSH	394	444	8417	1.6359	0.846201	0.134119	6.92467
GOTERM_MF_FAT	GO:0016814~hydrolase activity, acting on carbon-nitrogen (but not peptide) bonds, in cyclic amidines	5	0.708215	0.00686114	APOBEC2A, AICDA, ADA, ADAR, AMPD1	394	17	8417	6.28322	0.91497	0.161427	9.01523
GOTERM_MF_FAT	GO:0070011~peptidase activity, acting on L-amino acid peptides	32	4.53258	0.00824272	ZGC:92590, HM13, CAPN2L, ZGC:112160, MMP9, CLSTN1, TTNB, MMP2, CPN1, PCSK1, TRY, CTSL.1, DPP4, CTRL, CPA4, F10, CAPN8, CAPN9, SKP2, SENP3A, CDC20, MEP1A.2, HE1B, TPH1A, PLG, PSMB8, CPE, F2, ACE2, ELA2L, CPB1, CTSH	394	423	8417	1.61611	0.948343	0.179254	10.7368
GOTERM_MF_FAT	GO:0004180~carboxypeptidase activity	5	0.708215	0.0204777	CPA4, CPE, ACE2, CPB1, CPN1	394	23	8417	4.64412	0.999393	0.370573	24.7179
GOTERM_MF_FAT	GO:0004197~cysteine-type endopeptidase activity	9	1.27479	0.026593	CAPN2L, CAPN8, CLSTN1, CAPN9, SKP2, TTNB, TPH1A, CTSH, CTSL.1	394	77	8417	2.49697	0.999936	0.433114	30.9175
GOTERM_MF_FAT	GO:0019200~carbohydrate kinase activity	4	0.566572	0.0302416	PFKMA, PFKFB3, HKDC1, PFKFB1	394	15	8417	5.69679	0.999983	0.457058	34.3873
GOTERM_MF_FAT	GO:0004181~metallocarboxypeptidase activity	4	0.566572	0.04894	CPA4, CPE, CPB1, CPN1	394	18	8417	4.74732	1	0.6115	49.7712
GOTERM_MF_FAT	GO:0019239~deaminase activity	4	0.566572	0.04894	AICDA, ADA, ADAR, AMPD1	394	18	8417	4.74732	1	0.6115	49.7712
GOTERM_MF_FAT	GO:0030674~protein binding, bridging	3	0.424929	0.0505127	FGG, FGA, FGB	394	8	8417	8.0111	1	0.604582	50.8991
GOTERM_MF_FAT	GO:0008443~phosphofructokinase activity	3	0.424929	0.0505127	PFKMA, PFKFB3, PFKFB1	394	8	8417	8.0111	1	0.604582	50.8991
GOTERM_MF_FAT	GO:0004252~serine-type endopeptidase activity	11	1.55807	0.056044	PCSK1, ZGC:92590, F10, ZGC:112160, F2, CDC20, ELA2L, TRY, DPP4, PLG, CTRL	394	121	8417	1.94209	1	0.625901	54.6821
GOTERM_MF_FAT	GO:0004198~calcium-dependent cysteine-type endopeptidase activity	4	0.566572	0.0561701	CAPN2L, CAPN8, CAPN9, TTNB	394	19	8417	4.49746	1	0.609651	54.7651
GOTERM_MF_FAT	GO:0008234~cysteine-type peptidase activity	10	1.41643	0.0711943	CAPN2L, CAPN8, CLSTN1, CAPN9, SKP2, SENP3A, TTNB, TPH1A, CTSH, CTSL.1	394	110	8417	1.94209	1	0.68323	63.7054
GOTERM_MF_FAT	GO:0003774~motor activity	7	0.991501	0.0916506	SMYHC2, KIF1B, MYO3A, KIF7, MYHZ2, VMHCL, SMYHC1	394	67	8417	2.23195	1	0.761618	73.2628
GOTERM_MF_FAT	GO:0003779~actin binding	10	1.41643	0.0998527	SMYHC2, ACTN3A, XIRP1, SMTNL, MYHZ2, VMHCL, ACTN1, ACTN2, SCINLB, SMYHC1	394	118	8417	1.81042	1	0.778298	76.3921

## Sheet: BP
Category	Term	Count	%	PValue	Genes	List Total	Pop Hits	Pop Total	Fold Enrichment	Bonferroni	Benjamini	FDR
GOTERM_BP_FAT	GO:0003002~regionalization	32	4.53258	1.92745e-10	VED, FOXA3, CDX4, WNT3A, TCF7L1B, LDB3A, CDH2, ZIC3, PTBP1A, FOXH1, MXTX1, RTF1, OEP, ROBO3, SP5L, WNT8A, BUC, CHD, GSC, OTX2, ZIC2A, NDR1, HER5, CAPRIN2, CTR9, SMO, ITGA5, MYHZ2, VOX, RIPPLY1, EOMESA, FGF8A	351	181	7504	3.7797	2.0219e-07	2.0219e-07	3.06388e-07
GOTERM_BP_FAT	GO:0007389~pattern specification process	36	5.09915	1.86034e-09	VED, FOXA3, CDX4, WNT3A, TCF7L1B, LDB3A, CDH2, ZIC3, PTBP1A, FOXH1, MXTX1, RTF1, OEP, ROBO3, SP5L, WNT8A, BUC, CHD, TBX16, GSC, OTX2, ZIC2A, NDR1, HER5, DHARMA, CTR9, CAPRIN2, SMO, ITGA5, MYHZ2, FLH, VOX, RIPPLY1, SGCD, EOMESA, FGF8A	351	244	7504	3.15427	1.95149e-06	9.75748e-07	2.9572e-06
GOTERM_BP_FAT	GO:0048598~embryonic morphogenesis	33	4.67422	1.32639e-08	CDX4, EDN1, APLNRA, SIX3B, NKX2.2A, CDH2, IRX7, FOXH1, S1PR1, GATA5, HAND2, MXTX2, SNAI1B, OEP, SP5L, CELSR1B, WNT8A, DLX4B, COL8A1A, CDK5R1B, CHD, ZIC2A, HER5, NOTCH3, SMO, DUSP4, SALL4, KRT15, CYT1L, WNT11, EOMESA, CYT1, FGF8A, FBN2B, SMARCA4	351	226	7504	3.1217	1.39138e-05	4.63794e-06	2.10844e-05
GOTERM_BP_FAT	GO:0007507~heart development	24	3.39943	5.92993e-08	MYL7, CHD, TBX16, MYLK3, LDB3A, APLNRA, CDH2, DHARMA, FOXH1, BIRC5B, SMO, KDRL, MXTX1, GATA5, GATA6, HAND2, FLH, RTF1, GATA4, ETV2, ATP2A2A, SGCD, WNT11, FGF8A	351	136	7504	3.77275	6.2203e-05	1.55511e-05	9.42623e-05
GOTERM_BP_FAT	GO:0009792~embryonic development ending in birth or egg hatching	23	3.25779	1.51537e-07	SMTNL, CDX4, WNT3A, EDN1, OTX2, TCF7L1B, LDB3A, HER5, CDH2, NKX2.2A, CTR9, FOXH1, NOTCH3, SMO, MXTX1, MYHZ2, ITGA5, HAND2, RTF1, OEP, RIPPLY1, FGF8A, WNT8A	351	132	7504	3.72511	0.00015895	3.1792e-05	0.000240884
GOTERM_BP_FAT	GO:0043009~chordate embryonic development	23	3.25779	1.51537e-07	SMTNL, CDX4, WNT3A, EDN1, OTX2, TCF7L1B, LDB3A, HER5, CDH2, NKX2.2A, CTR9, FOXH1, NOTCH3, SMO, MXTX1, MYHZ2, ITGA5, HAND2, RTF1, OEP, RIPPLY1, FGF8A, WNT8A	351	132	7504	3.72511	0.00015895	3.1792e-05	0.000240884
GOTERM_BP_FAT	GO:0009952~anterior/posterior pattern formation	20	2.83286	1.63414e-06	BUC, CDX4, WNT3A, OTX2, TCF7L1B, LDB3A, HER5, CDH2, ZIC3, CTR9, SMO, MXTX1, MYHZ2, ITGA5, RTF1, OEP, RIPPLY1, SP5L, FGF8A, WNT8A	351	117	7504	3.65452	0.00171275	0.000285662	0.00259761
GOTERM_BP_FAT	GO:0048729~tissue morphogenesis	19	2.69122	2.09331e-06	BUC, CHD, WNT3A, DCN, CDH2, NKX2.2A, FOXH1, NOTCH3, EPHB4A, SMO, S1PR1, DACT2, HAND2, MXTX2, SNAI1B, OEP, WNT11, SP5L, WNT8A	351	108	7504	3.76111	0.00219347	0.000313648	0.00332748
GOTERM_BP_FAT	GO:0030903~notochord development	11	1.55807	3.67379e-06	COL8A1A, CAV3, LAMA4, WNT3A, FSTL1A, OEP, SP5L, COL2A1A, WNT8A, FGF8A, FBN2B	351	36	7504	6.53245	0.00384639	0.00048161	0.00583971
GOTERM_BP_FAT	GO:0048568~embryonic organ development	22	3.11615	3.93975e-06	COL8A1A, CAV3, CHD, WNT3A, EDN1, HER5, SIX3B, CDH2, SMO, LAMA4, HAND2, ETV2, FSTL1A, OEP, WNT11, SP5L, COL2A1A, FBN2B, FGF8A, WNT8A, SMARCA4, DLX4B	351	147	7504	3.19957	0.00412427	0.000459095	0.00626245
GOTERM_BP_FAT	GO:0007498~mesoderm development	12	1.69972	5.94808e-06	TBX16, S1PR1, DACT2, TNC, WNT3A, SNAI1B, OEP, WNT11, CDH2, SP5L, WNT8A, FGF8A	351	46	7504	5.57711	0.00622013	0.000623761	0.00945467
GOTERM_BP_FAT	GO:0035282~segmentation	15	2.12465	1.02621e-05	BUC, CDX4, WNT3A, TCF7L1B, LDB3A, CDH2, CTR9, MXTX1, ITGA5, MYHZ2, RTF1, OEP, RIPPLY1, FGF8A, WNT8A	351	77	7504	4.16472	0.0107072	0.000978154	0.0163114
GOTERM_BP_FAT	GO:0006928~cell motion	22	3.11615	3.21386e-05	CHD, ATP1A1B, FGFRL1A, TNC, SCN8AA, APLNRA, CDH2, NKX2.2A, SIRT1, COL4A5, FOXH1, S1PR1, MXTX2, KRT15, CYT1L, SNAI1B, OEP, WNT11, EOMESA, ROBO3, CYT1, CELSR1B, WNT8A, SEMA3FA	351	168	7504	2.79962	0.0331519	0.00280555	0.0510754
GOTERM_BP_FAT	GO:0030902~hindbrain development	12	1.69972	3.65603e-05	SMO, ASCL1B, CYP26C1, FGFRL1A, TCF7L1B, OTX2, HOXB1A, CDH2, SP5L, IRX7, WNT8A, FGF8A	351	55	7504	4.66449	0.0376263	0.00294584	0.0581005
GOTERM_BP_FAT	GO:0001704~formation of primary germ layer	9	1.27479	3.74627e-05	DUSP4, S1PR1, GATA5, SNAI1B, OEP, WNT11, EOMESA, SP5L, WNT8A	351	29	7504	6.63484	0.0385369	0.00280314	0.0595342
GOTERM_BP_FAT	GO:0007492~endoderm development	8	1.13314	4.19935e-05	DUSP4, FOXA2, GATA5, OEP, HER5, EOMESA, WNT8A, FGF8A	351	22	7504	7.77415	0.0430959	0.0029325	0.0667322
GOTERM_BP_FAT	GO:0016477~cell migration	18	2.54958	6.28516e-05	CHD, FGFRL1A, TNC, APLNRA, CDH2, NKX2.2A, SIRT1, FOXH1, S1PR1, MXTX2, KRT15, CYT1L, SNAI1B, OEP, WNT11, EOMESA, CYT1, CELSR1B, WNT8A, SEMA3FA	351	125	7504	3.07856	0.0638068	0.00411236	0.0998624
GOTERM_BP_FAT	GO:0006355~regulation of transcription, DNA-dependent	63	8.92351	7.03444e-05	FOXA2, EVX1, CDX4, ETV5A, FOXA3, NKX6.2, NKX6.1, RORB, MEN1, GATA5, GATA6, WU:FK11D03, GATA4, POU4F3, NR2F5, NR2F2, TBX16, GSC, IRX6A, ZGC:153924, OTX2, WT1A, ZHX3, HER5, HNF4A, JUN, NKX2.3, MNX1, RIPPLY1, HER8A, VED, ONECUT1, SIX3B, NKX2.2A, IRX7, ZGC:171734, FOXH1, MXTX1, MXTX2, JUND, ETV2, MYOG, BHLHE40, DLX4B, MYF6, DBX1B, TAF1, FOXD5, CEBPB, CEBPD, NR4A1, HOXD4A, DHARMA, HOXB6A, GCM2, EBF3, …	351	822	7504	1.63853	0.0711369	0.00433141	0.111761
GOTERM_BP_FAT	GO:0051674~localization of cell	19	2.69122	7.40428e-05	CHD, FGFRL1A, ATP1A1B, TNC, APLNRA, CDH2, NKX2.2A, SIRT1, FOXH1, S1PR1, MXTX2, KRT15, CYT1L, SNAI1B, OEP, WNT11, EOMESA, CYT1, CELSR1B, WNT8A, SEMA3FA	351	139	7504	2.9223	0.0747338	0.00430591	0.117634
GOTERM_BP_FAT	GO:0048870~cell motility	19	2.69122	7.40428e-05	CHD, FGFRL1A, ATP1A1B, TNC, APLNRA, CDH2, NKX2.2A, SIRT1, FOXH1, S1PR1, MXTX2, KRT15, CYT1L, SNAI1B, OEP, WNT11, EOMESA, CYT1, CELSR1B, WNT8A, SEMA3FA	351	139	7504	2.9223	0.0747338	0.00430591	0.117634
GOTERM_BP_FAT	GO:0001756~somitogenesis	13	1.84136	8.07155e-05	CDX4, WNT3A, LDB3A, CDH2, CTR9, MXTX1, ITGA5, MYHZ2, RTF1, OEP, RIPPLY1, FGF8A, WNT8A	351	70	7504	3.97037	0.0811882	0.00444661	0.128229
GOTERM_BP_FAT	GO:0009953~dorsal/ventral pattern formation	13	1.84136	9.31306e-05	CHD, VED, GSC, WNT3A, ZIC2A, NDR1, PTBP1A, CAPRIN2, VOX, ROBO3, EOMESA, FGF8A, WNT8A	351	71	7504	3.91445	0.0930778	0.00487302	0.147938
GOTERM_BP_FAT	GO:0051252~regulation of RNA metabolic process	63	8.92351	9.71251e-05	FOXA2, EVX1, CDX4, ETV5A, FOXA3, NKX6.2, NKX6.1, RORB, MEN1, GATA5, GATA6, WU:FK11D03, GATA4, POU4F3, NR2F5, NR2F2, TBX16, GSC, IRX6A, ZGC:153924, OTX2, WT1A, ZHX3, HER5, HNF4A, JUN, NKX2.3, MNX1, RIPPLY1, HER8A, VED, ONECUT1, SIX3B, NKX2.2A, IRX7, ZGC:171734, FOXH1, MXTX1, MXTX2, JUND, ETV2, MYOG, BHLHE40, DLX4B, MYF6, DBX1B, TAF1, FOXD5, CEBPB, CEBPD, NR4A1, HOXD4A, DHARMA, HOXB6A, GCM2, EBF3, …	351	831	7504	1.62078	0.0968703	0.00484011	0.154279
GOTERM_BP_FAT	GO:0009880~embryonic pattern specification	9	1.27479	0.000160676	BUC, SMO, MXTX1, MYHZ2, WNT3A, TCF7L1B, RIPPLY1, DHARMA, FGF8A	351	35	7504	5.49744	0.155122	0.00763268	0.255106
GOTERM_BP_FAT	GO:0002009~morphogenesis of an epithelium	14	1.983	0.000176231	BUC, CHD, WNT3A, DCN, CDH2, NKX2.2A, NOTCH3, EPHB4A, FOXH1, SMO, HAND2, MXTX2, OEP, WNT11	351	87	7504	3.44029	0.168798	0.00800616	0.27977
GOTERM_BP_FAT	GO:0048332~mesoderm morphogenesis	8	1.13314	0.000178632	S1PR1, DACT2, SNAI1B, OEP, WNT11, CDH2, SP5L, WNT8A	351	27	7504	6.33449	0.170889	0.007778	0.283576
GOTERM_BP_FAT	GO:0007369~gastrulation	16	2.26629	0.000201196	CHD, APLNRA, CDH2, FOXH1, DUSP4, S1PR1, GATA5, MXTX2, KRT15, CYT1L, SNAI1B, OEP, WNT11, EOMESA, SP5L, CYT1, CELSR1B, WNT8A	351	112	7504	3.05413	0.190288	0.0084075	0.319343
GOTERM_BP_FAT	GO:0035270~endocrine system development	9	1.27479	0.000295352	SMO, KDRL, HAND2, FLH, WT1A, OEP, NKX2.2A, FGF8A, DLX4B	351	38	7504	5.06343	0.266457	0.0118473	0.46846
GOTERM_BP_FAT	GO:0001667~ameboidal cell migration	14	1.983	0.000347133	CHD, FGFRL1A, TNC, CDH2, FOXH1, S1PR1, MXTX2, KRT15, CYT1L, SNAI1B, WNT11, EOMESA, CYT1, CELSR1B, WNT8A, SEMA3FA	351	93	7504	3.21833	0.305252	0.0133985	0.55038
GOTERM_BP_FAT	GO:0060429~epithelium development	14	1.983	0.000475754	BUC, CHD, WNT3A, DCN, CDH2, NKX2.2A, NOTCH3, EPHB4A, FOXH1, SMO, HAND2, MXTX2, OEP, WNT11	351	96	7504	3.11776	0.392974	0.01767	0.753586
GOTERM_BP_FAT	GO:0035121~tail morphogenesis	5	0.708215	0.00048634	WNT3A, RTF1, CDH2, SP5L, WNT8A	351	9	7504	11.8772	0.399682	0.0174425	0.770294
GOTERM_BP_FAT	GO:0050817~coagulation	7	0.991501	0.000506491	FGG, F10, FGA, FGB, F2, F3A, PLG	351	23	7504	6.50663	0.412244	0.0175588	0.802089
GOTERM_BP_FAT	GO:0050878~regulation of body fluid levels	7	0.991501	0.000506491	FGG, F10, FGA, FGB, F2, F3A, PLG	351	23	7504	6.50663	0.412244	0.0175588	0.802089
GOTERM_BP_FAT	GO:0007599~hemostasis	7	0.991501	0.000506491	FGG, F10, FGA, FGB, F2, F3A, PLG	351	23	7504	6.50663	0.412244	0.0175588	0.802089
GOTERM_BP_FAT	GO:0007596~blood coagulation	7	0.991501	0.000506491	FGG, F10, FGA, FGB, F2, F3A, PLG	351	23	7504	6.50663	0.412244	0.0175588	0.802089
GOTERM_BP_FAT	GO:0035050~embryonic heart tube development	9	1.27479	0.000978844	FOXH1, CHD, TBX16, KDRL, MXTX1, FLH, GATA4, DHARMA, FGF8A	351	45	7504	4.27578	0.642031	0.032596	1.54468
GOTERM_BP_FAT	GO:0021915~neural tube development	8	1.13314	0.000980179	CDX4, WNT3A, TCF7L1B, OTX2, HER5, NKX2.2A, CDH2, FGF8A	351	35	7504	4.88661	0.642533	0.031636	1.54677
GOTERM_BP_FAT	GO:0042074~cell migration involved in gastrulation	11	1.55807	0.000986875	CHD, CDH2, FOXH1, S1PR1, MXTX2, KRT15, CYT1L, SNAI1B, WNT11, EOMESA, CELSR1B, CYT1, WNT8A	351	67	7504	3.50997	0.645038	0.0308987	1.55726
GOTERM_BP_FAT	GO:0045449~regulation of transcription	73	10.3399	0.00123956	FOXA2, EVX1, CDX4, ETV5A, FOXA3, NKX6.2, NKX6.1, RORB, MEN1, GATA5, GATA6, WU:FK11D03, GATA4, POU4F3, TWIST3, NR2F5, NR2F2, SP5L, EGR1, HES2.2, TBX16, GSC, IRX6A, ZGC:153924, OTX2, WT1A, ZHX3, HER5, HNF4A, JUN, NKX2.3, MNX1, RIPPLY1, HER8A, SMARCA4, VED, TDRD6, ONECUT1, TCF7L1B, SI:DKEYP-93D12.1, SIX3B, NKX2.2A, IRX7, ZGC:171734, FOXH1, MXTX1, MXTX2, HAND2, JUND, ETV2, MYOG, BHLHE40, DLX4B, MYF6,…	351	1097	7504	1.42266	0.727771	0.037545	1.95233
GOTERM_BP_FAT	GO:0042060~wound healing	9	1.27479	0.00151699	PRPH, FGG, F10, FGA, FGB, F2, CDH2, F3A, PLG	351	48	7504	4.00855	0.796589	0.0444812	2.38435
GOTERM_BP_FAT	GO:0048562~embryonic organ morphogenesis	12	1.69972	0.00153216	COL8A1A, SMO, HAND2, EDN1, WNT11, HER5, SIX3B, CDH2, FGF8A, FBN2B, DLX4B, SMARCA4	351	83	7504	3.09093	0.799806	0.0436963	2.40793
GOTERM_BP_FAT	GO:0001568~blood vessel development	14	1.983	0.00159598	TBX16, FLT4, C1GALT1A, RNASEL2, SIRT1, FOXH1, BIRC5B, SMO, MCAMB, LAMA4, KDRL, ETV2, HAPLN1B, FBN2B	351	109	7504	2.74592	0.812788	0.0442742	2.50703
GOTERM_BP_FAT	GO:0006936~muscle contraction	5	0.708215	0.00170858	SMYHC2, MYHZ2, CACNB1, VMHCL, SMYHC1	351	12	7504	8.90788	0.833679	0.0461093	2.68168
GOTERM_BP_FAT	GO:0007418~ventral midline development	5	0.708215	0.00170858	FOXH1, SMO, FOXA2, OEP, NKX2.2A	351	12	7504	8.90788	0.833679	0.0461093	2.68168
GOTERM_BP_FAT	GO:0003012~muscle system process	5	0.708215	0.00170858	SMYHC2, MYHZ2, CACNB1, VMHCL, SMYHC1	351	12	7504	8.90788	0.833679	0.0461093	2.68168
GOTERM_BP_FAT	GO:0001944~vasculature development	14	1.983	0.00221602	TBX16, FLT4, C1GALT1A, RNASEL2, SIRT1, FOXH1, BIRC5B, SMO, MCAMB, LAMA4, KDRL, ETV2, HAPLN1B, FBN2B	351	113	7504	2.64872	0.90243	0.057926	3.46505
GOTERM_BP_FAT	GO:0048732~gland development	7	0.991501	0.00226018	SMO, KDRL, HAND2, FLH, WT1A, OEP, FGF8A	351	30	7504	4.98841	0.906856	0.057614	3.53294
GOTERM_BP_FAT	GO:0048514~blood vessel morphogenesis	12	1.69972	0.00246848	BIRC5B, SMO, LAMA4, TBX16, KDRL, FLT4, ETV2, HAPLN1B, C1GALT1A, RNASEL2, SIRT1, FBN2B	351	88	7504	2.91531	0.925178	0.0612772	3.85258
GOTERM_BP_FAT	GO:0040012~regulation of locomotion	6	0.849858	0.00292698	LAMA4, S1PR1, MXTX1, LAMA5, OEP, FGF8A	351	22	7504	5.83061	0.953806	0.0705961	4.55266
GOTERM_BP_FAT	GO:0001707~mesoderm formation	6	0.849858	0.00292698	S1PR1, SNAI1B, OEP, WNT11, SP5L, WNT8A	351	22	7504	5.83061	0.953806	0.0705961	4.55266
GOTERM_BP_FAT	GO:0001654~eye development	16	2.26629	0.00302085	EGR1, CDK5R1B, FGFRL1A, ZIC2A, NDR1, SIX3B, CDH2, IRX7, SFRP5, SMO, SMARCA5, WNT11, FGF8A, WNT8A, SMARCA4, DLX4B	351	145	7504	2.35905	0.95815	0.0711484	4.69542
GOTERM_BP_FAT	GO:0021903~rostrocaudal neural tube patterning	6	0.849858	0.00359933	CDX4, WNT3A, TCF7L1B, OTX2, HER5, FGF8A	351	23	7504	5.57711	0.977235	0.0823747	5.57066
GOTERM_BP_FAT	GO:0021532~neural tube patterning	6	0.849858	0.00359933	CDX4, WNT3A, TCF7L1B, OTX2, HER5, FGF8A	351	23	7504	5.57711	0.977235	0.0823747	5.57066
GOTERM_BP_FAT	GO:0030901~midbrain development	5	0.708215	0.00421562	TCF7L1B, OTX2, ZIC2A, CDH2, FGF8A	351	15	7504	7.12631	0.988104	0.0937849	6.49482
GOTERM_BP_FAT	GO:0033338~medial fin development	4	0.566572	0.00472758	CHD, SMO, LAMA5, CDH2	351	8	7504	10.6895	0.993064	0.102431	7.25607
GOTERM_BP_FAT	GO:0035141~medial fin morphogenesis	4	0.566572	0.00472758	CHD, SMO, LAMA5, CDH2	351	8	7504	10.6895	0.993064	0.102431	7.25607
GOTERM_BP_FAT	GO:0040017~positive regulation of locomotion	4	0.566572	0.00472758	S1PR1, MXTX1, OEP, FGF8A	351	8	7504	10.6895	0.993064	0.102431	7.25607
GOTERM_BP_FAT	GO:0035295~tube development	12	1.69972	0.00528506	FOXH1, CHD, SMO, TBX16, KDRL, MXTX1, FLH, GATA4, ATP2A2A, CDH2, DHARMA, FGF8A	351	97	7504	2.64481	0.996146	0.111545	8.07841
GOTERM_BP_FAT	GO:0014033~neural crest cell differentiation	7	0.991501	0.00672571	SMO, FGFRL1A, TNC, RTF1, CTR9, SEMA3FA, SMARCA4	351	37	7504	4.04466	0.999157	0.137121	10.172
GOTERM_BP_FAT	GO:0001840~neural plate development	5	0.708215	0.00682716	FOXH1, NOTCH3, SMO, OEP, NKX2.2A	351	17	7504	6.28792	0.999243	0.136411	10.3177
GOTERM_BP_FAT	GO:0045743~positive regulation of fibroblast growth factor receptor signaling pathway	4	0.566572	0.00684819	SALL4, NDR1, DHARMA, WNT8A	351	9	7504	9.50174	0.99926	0.134259	10.3479
GOTERM_BP_FAT	GO:0009611~response to wounding	9	1.27479	0.00700046	PRPH, FGG, F10, FGA, FGB, F2, CDH2, F3A, PLG	351	61	7504	3.15427	0.99937	0.134542	10.5661
GOTERM_BP_FAT	GO:0010927~cellular component assembly involved in morphogenesis	6	0.849858	0.00741112	CAV3, MYL7, SMO, FOXA2, MYLK3, TTNB	351	27	7504	4.75087	0.999592	0.139345	11.1523
GOTERM_BP_FAT	GO:0009798~axis specification	5	0.708215	0.00846043	BUC, GSC, CDX4, RIPPLY1, NDR1	351	18	7504	5.93859	0.999865	0.154786	12.6336
GOTERM_BP_FAT	GO:0006941~striated muscle contraction	4	0.566572	0.00944847	SMYHC2, MYHZ2, VMHCL, SMYHC1	351	10	7504	8.55157	0.999953	0.168412	14.0073
GOTERM_BP_FAT	GO:0001706~endoderm formation	4	0.566572	0.00944847	DUSP4, GATA5, OEP, EOMESA	351	10	7504	8.55157	0.999953	0.168412	14.0073
GOTERM_BP_FAT	GO:0045165~cell fate commitment	8	1.13314	0.00989791	CAV3, DUSP4, SMO, GCM2, FOXA2, NKX6.1, WNT8A, FGF8A	351	52	7504	3.28906	0.999971	0.17281	14.6254
GOTERM_BP_FAT	GO:0030334~regulation of cell migration	5	0.708215	0.0103298	LAMA4, S1PR1, MXTX1, LAMA5, FGF8A	351	19	7504	5.62603	0.999981	0.176758	15.2154
GOTERM_BP_FAT	GO:0051270~regulation of cell motion	5	0.708215	0.0103298	LAMA4, S1PR1, MXTX1, LAMA5, FGF8A	351	19	7504	5.62603	0.999981	0.176758	15.2154
GOTERM_BP_FAT	GO:0001525~angiogenesis	8	1.13314	0.0109613	TBX16, KDRL, FLT4, ETV2, HAPLN1B, C1GALT1A, RNASEL2, SIRT1	351	53	7504	3.22701	0.99999	0.183592	16.0714
GOTERM_BP_FAT	GO:0043010~camera-type eye development	12	1.69972	0.0116466	EGR1, CDK5R1B, SMO, SMARCA5, ZIC2A, NDR1, SIX3B, CDH2, IRX7, FGF8A, DLX4B, SMARCA4	351	108	7504	2.37544	0.999995	0.190937	16.991
GOTERM_BP_FAT	GO:0010647~positive regulation of cell communication	6	0.849858	0.011671	SALL4, NDR1, DHARMA, WNT8A, FGF8A, CAPRIN2	351	30	7504	4.27578	0.999996	0.188383	17.0235
GOTERM_BP_FAT	GO:0009967~positive regulation of signal transduction	6	0.849858	0.011671	SALL4, NDR1, DHARMA, WNT8A, FGF8A, CAPRIN2	351	30	7504	4.27578	0.999996	0.188383	17.0235
GOTERM_BP_FAT	GO:0032989~cellular component morphogenesis	15	2.12465	0.0118754	CAV3, MYL7, FOXA2, TNC, MYLK3, SCN8AA, PLXNB1B, TTNB, CDH2, NKX2.2A, COL4A5, SMO, KIF1B, WNT11, ROBO3	351	153	7504	2.09597	0.999996	0.188495	17.296
GOTERM_BP_FAT	GO:0046700~heterocycle catabolic process	5	0.708215	0.012447	ZGC:92040, ZGC:103559, ATP2A1, MOXD1L, TDO2B	351	20	7504	5.34473	0.999998	0.193774	18.0532
GOTERM_BP_FAT	GO:0021508~floor plate formation	4	0.566572	0.0125483	FOXH1, SMO, OEP, NKX2.2A	351	11	7504	7.77415	0.999998	0.192371	18.1867
GOTERM_BP_FAT	GO:0021990~neural plate formation	4	0.566572	0.0125483	FOXH1, SMO, OEP, NKX2.2A	351	11	7504	7.77415	0.999998	0.192371	18.1867
GOTERM_BP_FAT	GO:0021575~hindbrain morphogenesis	4	0.566572	0.0125483	SMO, ASCL1B, IRX7, FGF8A	351	11	7504	7.77415	0.999998	0.192371	18.1867
GOTERM_BP_FAT	GO:0009855~determination of bilateral symmetry	10	1.41643	0.0126948	FOXH1, CHD, TBX16, FLH, SGCD, OEP, ROBO3, EOMESA, DHARMA, FGF8A	351	81	7504	2.63937	0.999998	0.191627	18.3795
GOTERM_BP_FAT	GO:0009799~determination of symmetry	10	1.41643	0.0126948	FOXH1, CHD, TBX16, FLH, SGCD, OEP, ROBO3, EOMESA, DHARMA, FGF8A	351	81	7504	2.63937	0.999998	0.191627	18.3795
GOTERM_BP_FAT	GO:0035051~cardiac cell differentiation	5	0.708215	0.0148227	MYL7, SMO, HAND2, CDH2, FGF8A	351	21	7504	5.09022	1	0.217117	21.1313
GOTERM_BP_FAT	GO:0048705~skeletal system morphogenesis	5	0.708215	0.0148227	SMO, HAND2, EDN1, CDH2, FGF8A	351	21	7504	5.09022	1	0.217117	21.1313
GOTERM_BP_FAT	GO:0060485~mesenchyme development	7	0.991501	0.0155518	SMO, FGFRL1A, TNC, RTF1, CTR9, SEMA3FA, SMARCA4	351	44	7504	3.40119	1	0.223496	22.054
GOTERM_BP_FAT	GO:0048762~mesenchymal cell differentiation	7	0.991501	0.0155518	SMO, FGFRL1A, TNC, RTF1, CTR9, SEMA3FA, SMARCA4	351	44	7504	3.40119	1	0.223496	22.054
GOTERM_BP_FAT	GO:0051146~striated muscle cell differentiation	8	1.13314	0.0160522	CAV3, MYL7, SMO, MYLK3, TGFBI, TTNB, CRK, FGF8A	351	57	7504	3.00055	1	0.226788	22.6814
GOTERM_BP_FAT	GO:0040007~growth	10	1.41643	0.0170436	PRPH, KIF1B, PLXNB1B, ADMP, NDR1, DVR1, ROBO3, DCN, LFT2, CDH2	351	85	7504	2.51517	1	0.235969	23.9106
GOTERM_BP_FAT	GO:0014032~neural crest cell development	6	0.849858	0.0195852	FGFRL1A, TNC, RTF1, CTR9, SEMA3FA, SMARCA4	351	34	7504	3.77275	1	0.262971	26.9784
GOTERM_BP_FAT	GO:0030335~positive regulation of cell migration	3	0.424929	0.0197515	S1PR1, MXTX1, FGF8A	351	5	7504	12.8274	1	0.261611	27.1751
GOTERM_BP_FAT	GO:0030325~adrenal gland development	3	0.424929	0.0197515	FLH, WT1A, OEP	351	5	7504	12.8274	1	0.261611	27.1751
GOTERM_BP_FAT	GO:0051272~positive regulation of cell motion	3	0.424929	0.0197515	S1PR1, MXTX1, FGF8A	351	5	7504	12.8274	1	0.261611	27.1751
GOTERM_BP_FAT	GO:0060059~embryonic retina morphogenesis in camera-type eye	4	0.566572	0.0202966	CDK5R1B, ZIC2A, IRX7, SMARCA4	351	13	7504	6.57813	1	0.264562	27.8162
GOTERM_BP_FAT	GO:0001775~cell activation	4	0.566572	0.0202966	FGG, FGA, FGB, PTBP1A	351	13	7504	6.57813	1	0.264562	27.8162
GOTERM_BP_FAT	GO:0030182~neuron differentiation	14	1.983	0.0204875	TNC, PLXNB1B, SCN8AA, NKX6.2, NKX6.1, CDH2, NKX2.2A, IRX7, COL4A5, SMO, KIF1B, ROBO3, FGF8A, SMARCA4	351	148	7504	2.02233	1	0.263495	28.0394
GOTERM_BP_FAT	GO:0042692~muscle cell differentiation	8	1.13314	0.020835	CAV3, MYL7, SMO, MYLK3, TGFBI, TTNB, CRK, FGF8A	351	60	7504	2.85052	1	0.264174	28.4442
GOTERM_BP_FAT	GO:0007155~cell adhesion	18	2.54958	0.0210582	ITGB1A, FREM2B, CLSTN1, PCDH8, CDH2, SCOSPONDIN, ALCAMA, TNFAIP6, LAMB4, LAMA4, CD36, CDH15, F5, ITGA5, LAMA5, WNT11, NADL1.2, COL11A2	351	213	7504	1.80667	1	0.263492	28.703
GOTERM_BP_FAT	GO:0022610~biological adhesion	18	2.54958	0.0210582	ITGB1A, FREM2B, CLSTN1, PCDH8, CDH2, SCOSPONDIN, ALCAMA, TNFAIP6, LAMB4, LAMA4, CD36, CDH15, F5, ITGA5, LAMA5, WNT11, NADL1.2, COL11A2	351	213	7504	1.80667	1	0.263492	28.703
GOTERM_BP_FAT	GO:0001501~skeletal system development	9	1.27479	0.022896	SMO, GCM2, HAND2, ITGA5, FGFRL1A, EDN1, DCN, CDH2, FGF8A	351	75	7504	2.56547	1	0.279881	30.8012
GOTERM_BP_FAT	GO:0001889~liver development	5	0.708215	0.0235875	NOTCH3, RBP4, ONECUT1, GATA6, GATA4	351	24	7504	4.45394	1	0.283849	31.5756
GOTERM_BP_FAT	GO:0008361~regulation of cell size	6	0.849858	0.0246068	KIF1B, TNC, PLXNB1B, ROBO3, LFT2, SLIT3	351	36	7504	3.56315	1	0.290991	32.7023
GOTERM_BP_FAT	GO:0006874~cellular calcium ion homeostasis	4	0.566572	0.0249572	RYR3, ATP2A1, RYR1A, PTBP1A	351	14	7504	6.10826	1	0.291295	33.0855
GOTERM_BP_FAT	GO:0001839~neural plate morphogenesis	4	0.566572	0.0249572	FOXH1, SMO, OEP, NKX2.2A	351	14	7504	6.10826	1	0.291295	33.0855
GOTERM_BP_FAT	GO:0055074~calcium ion homeostasis	4	0.566572	0.0249572	RYR3, ATP2A1, RYR1A, PTBP1A	351	14	7504	6.10826	1	0.291295	33.0855
GOTERM_BP_FAT	GO:0040036~regulation of fibroblast growth factor receptor signaling pathway	4	0.566572	0.0249572	SALL4, NDR1, DHARMA, WNT8A	351	14	7504	6.10826	1	0.291295	33.0855
GOTERM_BP_FAT	GO:0016331~morphogenesis of embryonic epithelium	5	0.708215	0.0270776	FOXH1, NOTCH3, SMO, OEP, NKX2.2A	351	25	7504	4.27578	1	0.3087	35.3616
GOTERM_BP_FAT	GO:0006873~cellular ion homeostasis	7	0.991501	0.0277631	FOXA2, ATP1A1B, RYR3, ATP2A1, RYR1A, OTOMP, PTBP1A	351	50	7504	2.99305	1	0.311931	36.0817
GOTERM_BP_FAT	GO:0033273~response to vitamin	3	0.424929	0.0287218	RBP4, CD36, NR2F5	351	6	7504	10.6895	1	0.317593	37.0763
GOTERM_BP_FAT	GO:0007584~response to nutrient	3	0.424929	0.0287218	RBP4, CD36, NR2F5	351	6	7504	10.6895	1	0.317593	37.0763
GOTERM_BP_FAT	GO:0030168~platelet activation	3	0.424929	0.0287218	FGG, FGA, FGB	351	6	7504	10.6895	1	0.317593	37.0763
GOTERM_BP_FAT	GO:0030212~hyaluronan metabolic process	3	0.424929	0.0287218	ZGC:110377, HAS1, ITIH2	351	6	7504	10.6895	1	0.317593	37.0763
GOTERM_BP_FAT	GO:0006875~cellular metal ion homeostasis	4	0.566572	0.0301425	RYR3, ATP2A1, RYR1A, PTBP1A	351	15	7504	5.70104	1	0.327241	38.5236
GOTERM_BP_FAT	GO:0055065~metal ion homeostasis	4	0.566572	0.0301425	RYR3, ATP2A1, RYR1A, PTBP1A	351	15	7504	5.70104	1	0.327241	38.5236
GOTERM_BP_FAT	GO:0030239~myofibril assembly	5	0.708215	0.0308602	CAV3, MYL7, SMO, MYLK3, TTNB	351	26	7504	4.11133	1	0.330353	39.2427
GOTERM_BP_FAT	GO:0007368~determination of left/right symmetry	8	1.13314	0.0308659	FOXH1, CHD, TBX16, FLH, SGCD, OEP, DHARMA, FGF8A	351	65	7504	2.63125	1	0.32716	39.2484
GOTERM_BP_FAT	GO:0007409~axonogenesis	8	1.13314	0.0332028	KIF1B, TNC, SCN8AA, PLXNB1B, ROBO3, NKX2.2A, CDH2, COL4A5	351	66	7504	2.59138	1	0.344056	41.5357
GOTERM_BP_FAT	GO:0048667~cell morphogenesis involved in neuron differentiation	8	1.13314	0.0332028	KIF1B, TNC, SCN8AA, PLXNB1B, ROBO3, NKX2.2A, CDH2, COL4A5	351	66	7504	2.59138	1	0.344056	41.5357
GOTERM_BP_FAT	GO:0030003~cellular cation homeostasis	6	0.849858	0.0335736	ATP1A1B, RYR3, ATP2A1, RYR1A, OTOMP, PTBP1A	351	39	7504	3.28906	1	0.343907	41.8912
GOTERM_BP_FAT	GO:0001570~vasculogenesis	5	0.708215	0.0349383	BIRC5B, SMO, TBX16, ETV2, FBN2B	351	27	7504	3.95906	1	0.351951	43.1819
GOTERM_BP_FAT	GO:0048812~neuron projection morphogenesis	8	1.13314	0.0356549	KIF1B, TNC, SCN8AA, PLXNB1B, ROBO3, NKX2.2A, CDH2, COL4A5	351	67	7504	2.55271	1	0.354519	43.8488
GOTERM_BP_FAT	GO:0048592~eye morphogenesis	8	1.13314	0.0356549	CDK5R1B, FGFRL1A, ZIC2A, WNT11, SIX3B, CDH2, IRX7, SMARCA4	351	67	7504	2.55271	1	0.354519	43.8488
GOTERM_BP_FAT	GO:0055082~cellular chemical homeostasis	7	0.991501	0.0357398	FOXA2, ATP1A1B, RYR3, ATP2A1, RYR1A, OTOMP, PTBP1A	351	53	7504	2.82363	1	0.35198	43.9273
GOTERM_BP_FAT	GO:0060026~convergent extension	7	0.991501	0.0357398	EPHB4A, CHD, MXTX2, WNT3A, WNT11, DCN, CDH2	351	53	7504	2.82363	1	0.35198	43.9273
GOTERM_BP_FAT	GO:0031076~embryonic camera-type eye development	4	0.566572	0.0358485	SMO, SIX3B, FGF8A, SMARCA4	351	16	7504	5.34473	1	0.349678	44.0277
GOTERM_BP_FAT	GO:0007423~sensory organ development	17	2.40793	0.0359877	EGR1, CDK5R1B, FGFRL1A, ZIC2A, NDR1, SIX3B, CDH2, IRX7, SFRP5, SMO, SMARCA5, WNT11, OTOMP, FGF8A, WNT8A, SMARCA4, DLX4B	351	210	7504	1.73067	1	0.347661	44.1561
GOTERM_BP_FAT	GO:0014706~striated muscle tissue development	6	0.849858	0.0369587	MYF6, MYL7, SGCD, MYOG, APLNRA, FGF8A	351	40	7504	3.20684	1	0.352161	45.0435
GOTERM_BP_FAT	GO:0060537~muscle tissue development	6	0.849858	0.0369587	MYF6, MYL7, SGCD, MYOG, APLNRA, FGF8A	351	40	7504	3.20684	1	0.352161	45.0435
GOTERM_BP_FAT	GO:0021546~rhombomere development	3	0.424929	0.0389865	CYP26C1, HOXB1A, FGF8A	351	7	7504	9.16239	1	0.364554	46.8544
GOTERM_BP_FAT	GO:0010842~retina layer formation	3	0.424929	0.0389865	CDK5R1B, IRX7, SMARCA4	351	7	7504	9.16239	1	0.364554	46.8544
GOTERM_BP_FAT	GO:0007517~muscle organ development	8	1.13314	0.0409116	MYF6, MYL7, SMO, LAMA4, SGCD, MYOG, APLNRA, FGF8A	351	69	7504	2.47872	1	0.375729	48.5217
GOTERM_BP_FAT	GO:0030917~midbrain-hindbrain boundary development	4	0.566572	0.0420673	WNT3A, OTX2, HER5, FGF8A	351	17	7504	5.03033	1	0.380977	49.4989
GOTERM_BP_FAT	GO:0051170~nuclear import	4	0.566572	0.0420673	CSE1L, KPNA3, KPNB1, KPNA2	351	17	7504	5.03033	1	0.380977	49.4989
GOTERM_BP_FAT	GO:0006606~protein import into nucleus	4	0.566572	0.0420673	CSE1L, KPNA3, KPNB1, KPNA2	351	17	7504	5.03033	1	0.380977	49.4989
GOTERM_BP_FAT	GO:0034504~protein localization in nucleus	4	0.566572	0.0420673	CSE1L, KPNA3, KPNB1, KPNA2	351	17	7504	5.03033	1	0.380977	49.4989
GOTERM_BP_FAT	GO:0031175~neuron projection development	8	1.13314	0.0437194	KIF1B, TNC, SCN8AA, PLXNB1B, ROBO3, NKX2.2A, CDH2, COL4A5	351	70	7504	2.4433	1	0.389591	50.8658
GOTERM_BP_FAT	GO:0003007~heart morphogenesis	7	0.991501	0.0450577	GATA5, HAND2, GATA6, MYLK3, ETV2, ATP2A2A, FGF8A	351	56	7504	2.67236	1	0.395762	51.9475
GOTERM_BP_FAT	GO:0014031~mesenchymal cell development	6	0.849858	0.048334	FGFRL1A, TNC, RTF1, CTR9, SEMA3FA, SMARCA4	351	43	7504	2.9831	1	0.414775	54.5023
GOTERM_BP_FAT	GO:0055002~striated muscle cell development	6	0.849858	0.048334	CAV3, MYL7, SMO, MYLK3, TGFBI, TTNB	351	43	7504	2.9831	1	0.414775	54.5023
GOTERM_BP_FAT	GO:0030203~glycosaminoglycan metabolic process	4	0.566572	0.0487887	ZGC:110377, ZGC:162941, HAS1, ITIH2	351	18	7504	4.75087	1	0.41457	54.8466
GOTERM_BP_FAT	GO:0010002~cardioblast differentiation	3	0.424929	0.0504062	SMO, HAND2, CDH2	351	8	7504	8.01709	1	0.421914	56.0518
GOTERM_BP_FAT	GO:0055001~muscle cell development	6	0.849858	0.0569462	CAV3, MYL7, SMO, MYLK3, TGFBI, TTNB	351	45	7504	2.85052	1	0.459386	60.6241
GOTERM_BP_FAT	GO:0060041~retina development in camera-type eye	7	0.991501	0.0596426	CDK5R1B, SMARCA5, ZIC2A, CDH2, IRX7, FGF8A, SMARCA4	351	60	7504	2.49421	1	0.472021	62.3761
GOTERM_BP_FAT	GO:0030878~thyroid gland development	3	0.424929	0.0628513	KDRL, HAND2, FGF8A	351	9	7504	7.12631	1	0.487056	64.3658
GOTERM_BP_FAT	GO:0048048~embryonic eye morphogenesis	4	0.566572	0.0636855	WNT11, SIX3B, CDH2, SMARCA4	351	20	7504	4.27578	1	0.488382	64.8667
GOTERM_BP_FAT	GO:0031032~actomyosin structure organization	5	0.708215	0.065645	CAV3, MYL7, SMO, MYLK3, TTNB	351	33	7504	3.23923	1	0.495841	66.0174
GOTERM_BP_FAT	GO:0019953~sexual reproduction	5	0.708215	0.065645	BUC, PAQR5B, OEP, DAZL, PTBP1A	351	33	7504	3.23923	1	0.495841	66.0174
GOTERM_BP_FAT	GO:0030005~cellular di-, tri-valent inorganic cation homeostasis	5	0.708215	0.0717863	RYR3, ATP2A1, RYR1A, OTOMP, PTBP1A	351	34	7504	3.14396	1	0.524897	69.3993
GOTERM_BP_FAT	GO:0050801~ion homeostasis	7	0.991501	0.0722279	FOXA2, ATP1A1B, RYR3, ATP2A1, RYR1A, OTOMP, PTBP1A	351	63	7504	2.37544	1	0.523797	69.6299
GOTERM_BP_FAT	GO:0000904~cell morphogenesis involved in differentiation	8	1.13314	0.0745707	KIF1B, TNC, SCN8AA, PLXNB1B, ROBO3, NKX2.2A, CDH2, COL4A5	351	79	7504	2.16495	1	0.532224	70.8263
GOTERM_BP_FAT	GO:0006508~proteolysis	34	4.81586	0.0755449	ZGC:92590, CAPN2L, ZGC:112160, MMP9, CLSTN1, TTNB, MMP2, CPN1, PCSK1, TRY, CTSL.1, DPP4, CTRL, CPA4, F10, SI:CH211-214J8.1, CAPN8, CAPN9, SKP2, SENP3A, CDC20, MEP1A.2, NPEPPS, HE1B, TPH1A, PLG, PSMB8, IHHA, CPE, F2, ACE2, ELA2L, CPB1, CTSH	351	548	7504	1.32643	1	0.533716	71.3107
GOTERM_BP_FAT	GO:0009948~anterior/posterior axis specification	3	0.424929	0.076202	BUC, CDX4, RIPPLY1	351	10	7504	6.41368	1	0.533643	71.6332
GOTERM_BP_FAT	GO:0010721~negative regulation of cell development	3	0.424929	0.076202	TNC, HER5, SLIT3	351	10	7504	6.41368	1	0.533643	71.6332
GOTERM_BP_FAT	GO:0060627~regulation of vesicle-mediated transport	3	0.424929	0.076202	NOTCH3, WNT11, PTBP1A	351	10	7504	6.41368	1	0.533643	71.6332
GOTERM_BP_FAT	GO:0001757~somite specification	3	0.424929	0.076202	MXTX1, MYHZ2, RIPPLY1	351	10	7504	6.41368	1	0.533643	71.6332
GOTERM_BP_FAT	GO:0007379~segment specification	3	0.424929	0.076202	MXTX1, MYHZ2, RIPPLY1	351	10	7504	6.41368	1	0.533643	71.6332
GOTERM_BP_FAT	GO:0030155~regulation of cell adhesion	3	0.424929	0.076202	LAMA4, LAMA5, SNAI1B	351	10	7504	6.41368	1	0.533643	71.6332
GOTERM_BP_FAT	GO:0050768~negative regulation of neurogenesis	3	0.424929	0.076202	TNC, HER5, SLIT3	351	10	7504	6.41368	1	0.533643	71.6332
GOTERM_BP_FAT	GO:0055066~di-, tri-valent inorganic cation homeostasis	5	0.708215	0.07821	RYR3, ATP2A1, RYR1A, OTOMP, PTBP1A	351	35	7504	3.05413	1	0.540042	72.5976
GOTERM_BP_FAT	GO:0048565~gut development	4	0.566572	0.0804129	SMO, GATA5, CDX4, FGFRL1A	351	22	7504	3.88708	1	0.547169	73.6202
GOTERM_BP_FAT	GO:0044057~regulation of system process	4	0.566572	0.0804129	MYL7, ATP2A1, EDN1, ATP2A2A	351	22	7504	3.88708	1	0.547169	73.6202
GOTERM_BP_FAT	GO:0051258~protein polymerization	4	0.566572	0.0804129	FGG, FGA, FGB, TUBA4L	351	22	7504	3.88708	1	0.547169	73.6202
GOTERM_BP_FAT	GO:0051338~regulation of transferase activity	4	0.566572	0.0804129	ZGC:158263, WNT11, HER5, SMARCA4	351	22	7504	3.88708	1	0.547169	73.6202
GOTERM_BP_FAT	GO:0045859~regulation of protein kinase activity	4	0.566572	0.0804129	ZGC:158263, WNT11, HER5, SMARCA4	351	22	7504	3.88708	1	0.547169	73.6202
GOTERM_BP_FAT	GO:0007422~peripheral nervous system development	4	0.566572	0.0804129	KIF1B, NKX2.2A, CDH2, FGF8A	351	22	7504	3.88708	1	0.547169	73.6202
GOTERM_BP_FAT	GO:0043549~regulation of kinase activity	4	0.566572	0.0804129	ZGC:158263, WNT11, HER5, SMARCA4	351	22	7504	3.88708	1	0.547169	73.6202
GOTERM_BP_FAT	GO:0019725~cellular homeostasis	10	1.41643	0.0806756	ZGC:136472, P4HB, FOXA2, PDIA2, ATP1A1B, RYR3, ATP2A1, RYR1A, OTOMP, PTBP1A	351	113	7504	1.89194	1	0.545173	73.7398
GOTERM_BP_FAT	GO:0032535~regulation of cellular component size	6	0.849858	0.0820693	KIF1B, TNC, PLXNB1B, ROBO3, LFT2, SLIT3	351	50	7504	2.56547	1	0.548397	74.3655
GOTERM_BP_FAT	GO:0016055~Wnt receptor signaling pathway	8	1.13314	0.0871243	SFRP5, DACT2, WNT3A, JUN, TCF7L1B, WNT11, SP5L, WNT8A	351	82	7504	2.08575	1	0.567767	76.5198
GOTERM_BP_FAT	GO:0051216~cartilage development	6	0.849858	0.087699	GCM2, FGFRL1A, EDN1, DCN, CDH2, FGF8A	351	51	7504	2.51517	1	0.567097	76.7536
GOTERM_BP_FAT	GO:0055080~cation homeostasis	6	0.849858	0.087699	ATP1A1B, RYR3, ATP2A1, RYR1A, OTOMP, PTBP1A	351	51	7504	2.51517	1	0.567097	76.7536
GOTERM_BP_FAT	GO:0006913~nucleocytoplasmic transport	4	0.566572	0.0894171	CSE1L, KPNA3, KPNB1, KPNA2	351	23	7504	3.71807	1	0.571331	77.4399
GOTERM_BP_FAT	GO:0051169~nuclear transport	4	0.566572	0.0894171	CSE1L, KPNA3, KPNB1, KPNA2	351	23	7504	3.71807	1	0.571331	77.4399
GOTERM_BP_FAT	GO:0048262~determination of dorsal/ventral asymmetry	4	0.566572	0.0894171	CHD, ROBO3, EOMESA, FGF8A	351	23	7504	3.71807	1	0.571331	77.4399
GOTERM_BP_FAT	GO:0048738~cardiac muscle tissue development	4	0.566572	0.0894171	MYL7, SGCD, APLNRA, FGF8A	351	23	7504	3.71807	1	0.571331	77.4399
GOTERM_BP_FAT	GO:0016049~cell growth	4	0.566572	0.0894171	KIF1B, PLXNB1B, ROBO3, LFT2	351	23	7504	3.71807	1	0.571331	77.4399
GOTERM_BP_FAT	GO:0048477~oogenesis	3	0.424929	0.0903473	BUC, PAQR5B, DAZL	351	11	7504	5.83061	1	0.572155	77.8034
GOTERM_BP_FAT	GO:0007292~female gamete generation	3	0.424929	0.0903473	BUC, PAQR5B, DAZL	351	11	7504	5.83061	1	0.572155	77.8034
GOTERM_BP_FAT	GO:0008078~mesodermal cell migration	3	0.424929	0.0903473	S1PR1, SNAI1B, WNT11	351	11	7504	5.83061	1	0.572155	77.8034
GOTERM_BP_FAT	GO:0048703~embryonic viscerocranium morphogenesis	3	0.424929	0.0903473	SMO, HAND2, EDN1	351	11	7504	5.83061	1	0.572155	77.8034
GOTERM_BP_FAT	GO:0021999~neural plate anterioposterior pattern formation	2	0.283286	0.0911141	GSC, FOXA3	351	2	7504	21.3789	1	0.572284	78.099
GOTERM_BP_FAT	GO:0030036~actin cytoskeleton organization	7	0.991501	0.0911953	CAV3, MYL7, SMO, XIRP1, MXTX2, MYLK3, TTNB	351	67	7504	2.23362	1	0.56956	78.1301
GOTERM_BP_FAT	GO:0030029~actin filament-based process	7	0.991501	0.0911953	CAV3, MYL7, SMO, XIRP1, MXTX2, MYLK3, TTNB	351	67	7504	2.23362	1	0.56956	78.1301
GOTERM_BP_FAT	GO:0048593~camera-type eye morphogenesis	5	0.708215	0.0918812	CDK5R1B, ZIC2A, SIX3B, IRX7, SMARCA4	351	37	7504	2.88904	1	0.569377	78.391
GOTERM_BP_FAT	GO:0048878~chemical homeostasis	7	0.991501	0.0963215	FOXA2, ATP1A1B, RYR3, ATP2A1, RYR1A, OTOMP, PTBP1A	351	68	7504	2.20077	1	0.584409	80.0108
GOTERM_BP_FAT	GO:0043623~cellular protein complex assembly	6	0.849858	0.0995442	FGG, CSE1L, FGA, FGB, KPNB1, TUBA4L	351	53	7504	2.42025	1	0.59407	81.1143

## Sheet: CC
Category	Term	Count	%	PValue	Genes	List Total	Pop Hits	Pop Total	Fold Enrichment	Bonferroni	Benjamini	FDR
GOTERM_CC_FAT	GO:0045111~intermediate filament cytoskeleton	16	2.26629	4.19772e-10	PRPH, ZGC:136930, GFAP, ZGC:92061, ZGC:65851, VIM, ZGC:136902, WU:FB15E04, SI:DKEY-33C12.3, ZGC:153629, KRT15, CYT1L, CKI, SI:CH211-243G18.2, INAA, CYT1, LMNL3, INAB	197	45	4330	7.815	6.4645e-08	6.4645e-08	5.03559e-07
GOTERM_CC_FAT	GO:0005882~intermediate filament	16	2.26629	4.19772e-10	PRPH, ZGC:136930, GFAP, ZGC:92061, ZGC:65851, VIM, ZGC:136902, WU:FB15E04, SI:DKEY-33C12.3, ZGC:153629, KRT15, CYT1L, CKI, SI:CH211-243G18.2, INAA, CYT1, LMNL3, INAB	197	45	4330	7.815	6.4645e-08	6.4645e-08	5.03559e-07
GOTERM_CC_FAT	GO:0044421~extracellular region part	22	3.11615	2.18334e-05	WNT3A, MMP9, ZGC:195195, CCDC80, MMP2, COL4A5, LAMB4, FGG, LAMA4, FGA, LAMA5, FGB, HBL4, COL1A1A, COL1A2, WNT11, COL11A2, COL2A1A, FBN2B, FGF8A, WNT8A, ZGC:173545	197	171	4330	2.8278	0.00335674	0.00167978	0.0261883
GOTERM_CC_FAT	GO:0044420~extracellular matrix part	8	1.13314	2.36853e-05	LAMB4, LAMA4, LAMA5, COL1A1A, COL1A2, COL11A2, COL2A1A, COL4A5	197	21	4330	8.37322	0.00364093	0.00121512	0.0284092
GOTERM_CC_FAT	GO:0005578~proteinaceous extracellular matrix	15	2.12465	4.66702e-05	MMP9, WNT3A, CCDC80, MMP2, COL4A5, LAMB4, LAMA4, LAMA5, COL1A1A, COL1A2, WNT11, COL11A2, COL2A1A, WNT8A, FBN2B	197	91	4330	3.62303	0.00716162	0.00179523	0.0559713
GOTERM_CC_FAT	GO:0031012~extracellular matrix	15	2.12465	7.60631e-05	MMP9, WNT3A, CCDC80, MMP2, COL4A5, LAMB4, LAMA4, LAMA5, COL1A1A, COL1A2, WNT11, COL11A2, COL2A1A, WNT8A, FBN2B	197	95	4330	3.47048	0.0116458	0.00234009	0.0912072
GOTERM_CC_FAT	GO:0044430~cytoskeletal part	24	3.39943	8.78288e-05	PRPH, GFAP, ZGC:65851, VIM, ZGC:136902, WU:FB15E04, ZGC:153629, KIF7, VMHCL, SI:CH211-243G18.2, ZGC:136930, SMYHC2, ZGC:92061, MYO3A, TUBA4L, SI:DKEY-33C12.3, SMYHC1, KIF1B, MYHZ2, KRT15, CKI, CYT1L, INAA, LMNL3, CYT1, INAB	197	216	4330	2.44219	0.0134352	0.00225183	0.105309
GOTERM_CC_FAT	GO:0005576~extracellular region	35	4.95751	0.00167106	MMP9, WNT3A, ZGC:195195, EDN1, TTNB, PTH2, MMP2, LAMB4, ZGC:77778, FGG, FGA, FGB, HBL4, DVR1, HSPA5, COL11A2, OTOMP, WNT8A, ZGC:173545, CHD, F10, CCDC80, NDR1, COL4A5, LAMA4, LAMA5, F2, COL1A2, COL1A1A, FSTL1A, WNT11, SI:CH211-261C8.5, COL2A1A, FBN2B, FGF8A	197	451	4330	1.70574	0.227064	0.0361254	1.98629
GOTERM_CC_FAT	GO:0005863~striated muscle thick filament	4	0.566572	0.00279308	SMYHC2, MYHZ2, VMHCL, SMYHC1	197	7	4330	12.5598	0.349969	0.0524181	3.2996
GOTERM_CC_FAT	GO:0016460~myosin II complex	4	0.566572	0.00279308	SMYHC2, MYHZ2, VMHCL, SMYHC1	197	7	4330	12.5598	0.349969	0.0524181	3.2996
GOTERM_CC_FAT	GO:0032982~myosin filament	4	0.566572	0.00279308	SMYHC2, MYHZ2, VMHCL, SMYHC1	197	7	4330	12.5598	0.349969	0.0524181	3.2996
GOTERM_CC_FAT	GO:0005859~muscle myosin complex	4	0.566572	0.00279308	SMYHC2, MYHZ2, VMHCL, SMYHC1	197	7	4330	12.5598	0.349969	0.0524181	3.2996
GOTERM_CC_FAT	GO:0005581~collagen	5	0.708215	0.00284918	COL1A1A, COL1A2, COL11A2, COL2A1A, COL4A5	197	14	4330	7.84989	0.355577	0.0476496	3.36485
GOTERM_CC_FAT	GO:0005856~cytoskeleton	26	3.68272	0.00435057	PRPH, GFAP, ZGC:65851, ZGC:136902, VIM, WU:FB15E04, ZGC:153629, KIF7, VMHCL, SI:CH211-243G18.2, ZGC:136930, SMYHC2, ZGC:92061, MYO3A, ACTA2, SMYHC1, TUBA4L, SI:DKEY-33C12.3, KIF1B, MYHZ2, KRT15, CYT1L, CKI, TMOD4, INAA, CYT1, LMNL3, INAB	197	319	4330	1.79145	0.489032	0.0649403	5.0959
GOTERM_CC_FAT	GO:0005577~fibrinogen complex	3	0.424929	0.00593418	FGG, FGA, FGB	197	3	4330	21.9797	0.600118	0.0799488	6.89092
GOTERM_CC_FAT	GO:0043292~contractile fiber	5	0.708215	0.0075552	SMYHC2, MYHZ2, ATP2A1, VMHCL, SMYHC1	197	18	4330	6.10547	0.688986	0.0927403	8.69607
GOTERM_CC_FAT	GO:0030016~myofibril	5	0.708215	0.0075552	SMYHC2, MYHZ2, ATP2A1, VMHCL, SMYHC1	197	18	4330	6.10547	0.688986	0.0927403	8.69607
GOTERM_CC_FAT	GO:0030017~sarcomere	5	0.708215	0.0075552	SMYHC2, MYHZ2, ATP2A1, VMHCL, SMYHC1	197	18	4330	6.10547	0.688986	0.0927403	8.69607
GOTERM_CC_FAT	GO:0044449~contractile fiber part	5	0.708215	0.0075552	SMYHC2, MYHZ2, ATP2A1, VMHCL, SMYHC1	197	18	4330	6.10547	0.688986	0.0927403	8.69607
GOTERM_CC_FAT	GO:0005604~basement membrane	3	0.424929	0.0271081	LAMB4, LAMA4, LAMA5	197	6	4330	10.9898	0.985481	0.277877	28.0845
GOTERM_CC_FAT	GO:0016459~myosin complex	5	0.708215	0.02785	SMYHC2, MYO3A, MYHZ2, VMHCL, SMYHC1	197	26	4330	4.22686	0.98709	0.267064	28.7396
GOTERM_CC_FAT	GO:0043232~intracellular non-membrane-bounded organelle	40	5.66572	0.0557257	PRPH, GFAP, RPL14, ZGC:65851, VIM, ZGC:136902, RPLP2, CBX2, ZGC:114188, WU:FB15E04, RPS25, ZGC:153629, WDR36, KIF7, VASA, VMHCL, SI:CH211-243G18.2, RPL4, ZGC:173545, ZGC:136930, PDCD11, SMYHC2, ZGC:92061, MYO3A, ACTA2, RPS26L, SI:DKEY-33C12.3, SMYHC1, TUBA4L, KIF1B, MYHZ2, H1M, KRT15, RPL21, CYT1L, CKI, HSPB1, TMOD4, INAA, CYT1, LMNL3, INAB	197	673	4330	1.30637	0.999854	0.444939	49.7337
GOTERM_CC_FAT	GO:0043228~non-membrane-bounded organelle	40	5.66572	0.0557257	PRPH, GFAP, RPL14, ZGC:65851, VIM, ZGC:136902, RPLP2, CBX2, ZGC:114188, WU:FB15E04, RPS25, ZGC:153629, WDR36, KIF7, VASA, VMHCL, SI:CH211-243G18.2, RPL4, ZGC:173545, ZGC:136930, PDCD11, SMYHC2, ZGC:92061, MYO3A, ACTA2, RPS26L, SI:DKEY-33C12.3, SMYHC1, TUBA4L, KIF1B, MYHZ2, H1M, KRT15, RPL21, CYT1L, CKI, HSPB1, TMOD4, INAA, CYT1, LMNL3, INAB	197	673	4330	1.30637	0.999854	0.444939	49.7337
